# Supplementary material for: Quaternion-Based Gesture Recognition Using Wireless Wearable Motion Capture Sensors
Source: Sensors (Basel). 2016 Apr 28;16(5):605. doi: 10.3390/s16050605 (PMC4883296; doi:10.3390/s16050605)
Supplement: Supplementary file 1 [file sensors-16-00605-s001.zip › MultiSensorGestureData/P4/6. Sway/Training15.txt]

-0.263062 -0.274536 0.765686 -0.518799 1441914764 -0.263062 -0.274536 0.765686 -0.518799 1441914764 -0.263062 -0.274536 0.765686 -0.518799 1441914764 -0.274902 -0.256897 0.772278 -0.511902 1441914764 -0.274902 -0.256897 0.772278 -0.511902 1441914764 -0.274902 -0.256897 0.772278 -0.511902 1441914764 -0.274902 -0.256897 0.772278 -0.511902 1441914764 -0.274902 -0.256897 0.772278 -0.511902 1441914764 -0.274902 -0.256897 0.772278 -0.511902 1441914764 -0.286865 -0.236206 0.779480 -0.504272 1441914764 -0.286865 -0.236206 0.779480 -0.504272 1441914764 -0.286865 -0.236206 0.779480 -0.504272 1441914764 -0.286865 -0.236206 0.779480 -0.504272 1441914764 -0.286865 -0.236206 0.779480 -0.504272 1441914764 -0.286865 -0.236206 0.779480 -0.504272 1441914764 -0.298767 -0.214661 0.786377 -0.496338 1441914764 -0.298767 -0.214661 0.786377 -0.496338 1441914764 -0.298767 -0.214661 0.786377 -0.496338 1441914764 -0.298767 -0.214661 0.786377 -0.496338 1441914764 -0.310181 -0.194336 0.791870 -0.488831 1441914764 -0.310181 -0.194336 0.791870 -0.488831 1441914764 -0.310181 -0.194336 0.791870 -0.488831 1441914764 -0.310181 -0.194336 0.791870 -0.488831 1441914764 -0.310181 -0.194336 0.791870 -0.488831 1441914764 -0.310181 -0.194336 0.791870 -0.488831 1441914764 -0.322144 -0.175232 0.796082 -0.481384 1441914764 -0.322144 -0.175232 0.796082 -0.481384 1441914764 -0.322144 -0.175232 0.796082 -0.481384 1441914764 -0.322144 -0.175232 0.796082 -0.481384 1441914764 -0.335510 -0.156311 0.799438 -0.473267 1441914764 -0.335510 -0.156311 0.799438 -0.473267 1441914764 -0.335510 -0.156311 0.799438 -0.473267 1441914764 -0.335510 -0.156311 0.799438 -0.473267 1441914764 -0.335510 -0.156311 0.799438 -0.473267 1441914764 -0.335510 -0.156311 0.799438 -0.473267 1441914764 -0.351196 -0.135254 0.802490 -0.463013 1441914764 -0.351196 -0.135254 0.802490 -0.463013 1441914764 -0.351196 -0.135254 0.802490 -0.463013 1441914764 -0.351196 -0.135254 0.802490 -0.463013 1441914764 -0.351196 -0.135254 0.802490 -0.463013 1441914764 -0.351196 -0.135254 0.802490 -0.463013 1441914764 -0.351196 -0.135254 0.802490 -0.463013 1441914764 -0.368591 -0.108582 0.806885 -0.448669 1441914764 -0.368591 -0.108582 0.806885 -0.448669 1441914764 -0.368591 -0.108582 0.806885 -0.448669 1441914764 -0.368591 -0.108582 0.806885 -0.448669 1441914764 -0.368591 -0.108582 0.806885 -0.448669 1441914764 -0.368591 -0.108582 0.806885 -0.448669 1441914764 -0.384705 -0.078674 0.811768 -0.432251 1441914764 -0.384705 -0.078674 0.811768 -0.432251 1441914764 -0.384705 -0.078674 0.811768 -0.432251 1441914764 -0.384705 -0.078674 0.811768 -0.432251 1441914764 -0.384705 -0.078674 0.811768 -0.432251 1441914764 -0.384705 -0.078674 0.811768 -0.432251 1441914764 -0.396729 -0.051453 0.814636 -0.419983 1441914764 -0.396729 -0.051453 0.814636 -0.419983 1441914764 -0.396729 -0.051453 0.814636 -0.419983 1441914764 -0.396729 -0.051453 0.814636 -0.419983 1441914764 -0.396729 -0.051453 0.814636 -0.419983 1441914764 -0.396729 -0.051453 0.814636 -0.419983 1441914764 -0.403381 -0.034119 0.816040 -0.412598 1441914764 -0.403381 -0.034119 0.816040 -0.412598 1441914764 -0.403381 -0.034119 0.816040 -0.412598 1441914764 -0.403381 -0.034119 0.816040 -0.412598 1441914764 -0.403381 -0.034119 0.816040 -0.412598 1441914764 -0.403381 -0.034119 0.816040 -0.412598 1441914764 -0.403381 -0.034119 0.816040 -0.412598 1441914764 -0.404114 -0.025940 0.817627 -0.409363 1441914765 -0.404114 -0.025940 0.817627 -0.409363 1441914765 -0.404114 -0.025940 0.817627 -0.409363 1441914765 -0.404114 -0.025940 0.817627 -0.409363 1441914765 -0.404114 -0.025940 0.817627 -0.409363 1441914765 -0.397339 -0.027832 0.819519 -0.412048 1441914765 -0.397339 -0.027832 0.819519 -0.412048 1441914765 -0.397339 -0.027832 0.819519 -0.412048 1441914765 -0.397339 -0.027832 0.819519 -0.412048 1441914765 -0.397339 -0.027832 0.819519 -0.412048 1441914765 -0.397339 -0.027832 0.819519 -0.412048 1441914765 -0.382202 -0.045593 0.820190 -0.423218 1441914765 -0.382202 -0.045593 0.820190 -0.423218 1441914765 -0.382202 -0.045593 0.820190 -0.423218 1441914765 -0.382202 -0.045593 0.820190 -0.423218 1441914765 -0.382202 -0.045593 0.820190 -0.423218 1441914765 -0.382202 -0.045593 0.820190 -0.423218 1441914765 -0.362732 -0.075378 0.818420 -0.439270 1441914765 -0.362732 -0.075378 0.818420 -0.439270 1441914765 -0.362732 -0.075378 0.818420 -0.439270 1441914765 -0.362732 -0.075378 0.818420 -0.439270 1441914765 -0.362732 -0.075378 0.818420 -0.439270 1441914765 -0.362732 -0.075378 0.818420 -0.439270 1441914765 -0.339355 -0.112549 0.815247 -0.455566 1441914765 -0.339355 -0.112549 0.815247 -0.455566 1441914765 -0.339355 -0.112549 0.815247 -0.455566 1441914765 -0.339355 -0.112549 0.815247 -0.455566 1441914765 -0.339355 -0.112549 0.815247 -0.455566 1441914765 -0.313660 -0.154053 0.809143 -0.472412 1441914765 -0.313660 -0.154053 0.809143 -0.472412 1441914765 -0.313660 -0.154053 0.809143 -0.472412 1441914765 -0.313660 -0.154053 0.809143 -0.472412 1441914765 -0.313660 -0.154053 0.809143 -0.472412 1441914765 -0.313660 -0.154053 0.809143 -0.472412 1441914765 -0.286072 -0.196960 0.800659 -0.488159 1441914765 -0.286072 -0.196960 0.800659 -0.488159 1441914765 -0.286072 -0.196960 0.800659 -0.488159 1441914765 -0.256226 -0.241272 0.788635 -0.504211 1441914765 -0.256226 -0.241272 0.788635 -0.504211 1441914765 -0.256226 -0.241272 0.788635 -0.504211 1441914765 -0.256226 -0.241272 0.788635 -0.504211 1441914765 -0.256226 -0.241272 0.788635 -0.504211 1441914765 -0.224854 -0.284973 0.774658 -0.517822 1441914765 -0.224854 -0.284973 0.774658 -0.517822 1441914765 -0.224854 -0.284973 0.774658 -0.517822 1441914765 -0.224854 -0.284973 0.774658 -0.517822 1441914765 -0.192749 -0.328430 0.757202 -0.530762 1441914765 -0.192749 -0.328430 0.757202 -0.530762 1441914765 -0.192749 -0.328430 0.757202 -0.530762 1441914765 -0.192749 -0.328430 0.757202 -0.530762 1441914765 -0.192749 -0.328430 0.757202 -0.530762 1441914765 -0.192749 -0.328430 0.757202 -0.530762 1441914765 -0.161865 -0.370117 0.737000 -0.541931 1441914765 -0.161865 -0.370117 0.737000 -0.541931 1441914765 -0.161865 -0.370117 0.737000 -0.541931 1441914765 -0.161865 -0.370117 0.737000 -0.541931 1441914765 -0.161865 -0.370117 0.737000 -0.541931 1441914765 -0.133301 -0.407166 0.715515 -0.551819 1441914765 -0.133301 -0.407166 0.715515 -0.551819 1441914765 -0.133301 -0.407166 0.715515 -0.551819 1441914765 -0.133301 -0.407166 0.715515 -0.551819 1441914765 -0.133301 -0.407166 0.715515 -0.551819 1441914765 -0.133301 -0.407166 0.715515 -0.551819 1441914765 -0.108948 -0.438354 0.695435 -0.558899 1441914765 -0.108948 -0.438354 0.695435 -0.558899 1441914765 -0.108948 -0.438354 0.695435 -0.558899 1441914765 -0.108948 -0.438354 0.695435 -0.558899 1441914765 -0.108948 -0.438354 0.695435 -0.558899 1441914765 -0.108948 -0.438354 0.695435 -0.558899 1441914765 -0.090942 -0.461365 0.677979 -0.565002 1441914765 -0.090942 -0.461365 0.677979 -0.565002 1441914765 -0.090942 -0.461365 0.677979 -0.565002 1441914765 -0.090942 -0.461365 0.677979 -0.565002 1441914765 -0.090942 -0.461365 0.677979 -0.565002 1441914765 -0.081665 -0.476074 0.664856 -0.569824 1441914765 -0.081665 -0.476074 0.664856 -0.569824 1441914765 -0.081665 -0.476074 0.664856 -0.569824 1441914765 -0.081665 -0.476074 0.664856 -0.569824 1441914765 -0.081665 -0.476074 0.664856 -0.569824 1441914765 -0.081665 -0.476074 0.664856 -0.569824 1441914765 -0.083252 -0.480530 0.657654 -0.574158 1441914765 -0.083252 -0.480530 0.657654 -0.574158 1441914765 -0.083252 -0.480530 0.657654 -0.574158 1441914765 -0.083252 -0.480530 0.657654 -0.574158 1441914765 -0.083252 -0.480530 0.657654 -0.574158 1441914765 -0.095276 -0.474121 0.657837 -0.577393 1441914765 -0.095276 -0.474121 0.657837 -0.577393 1441914765 -0.095276 -0.474121 0.657837 -0.577393 1441914765 -0.095276 -0.474121 0.657837 -0.577393 1441914765 -0.095276 -0.474121 0.657837 -0.577393 1441914765 -0.095276 -0.474121 0.657837 -0.577393 1441914765 -0.117615 -0.456543 0.669373 -0.574158 1441914765 -0.117615 -0.456543 0.669373 -0.574158 1441914765 -0.117615 -0.456543 0.669373 -0.574158 1441914765 -0.117615 -0.456543 0.669373 -0.574158 1441914765 -0.117615 -0.456543 0.669373 -0.574158 1441914765 -0.117615 -0.456543 0.669373 -0.574158 1441914765 -0.145813 -0.428894 0.687988 -0.567017 1441914765 -0.145813 -0.428894 0.687988 -0.567017 1441914766 -0.145813 -0.428894 0.687988 -0.567017 1441914766 -0.145813 -0.428894 0.687988 -0.567017 1441914766 -0.145813 -0.428894 0.687988 -0.567017 1441914766 -0.145813 -0.428894 0.687988 -0.567017 1441914766 -0.178040 -0.392395 0.710510 -0.556335 1441914766 -0.178040 -0.392395 0.710510 -0.556335 1441914766 -0.178040 -0.392395 0.710510 -0.556335 1441914766 -0.178040 -0.392395 0.710510 -0.556335 1441914766 -0.178040 -0.392395 0.710510 -0.556335 1441914766 -0.178040 -0.392395 0.710510 -0.556335 1441914766 -0.212769 -0.348999 0.733276 -0.543396 1441914766 -0.212769 -0.348999 0.733276 -0.543396 1441914766 -0.212769 -0.348999 0.733276 -0.543396 1441914766 -0.212769 -0.348999 0.733276 -0.543396 1441914766 -0.212769 -0.348999 0.733276 -0.543396 1441914766 -0.249329 -0.300659 0.754456 -0.527527 1441914766 -0.249329 -0.300659 0.754456 -0.527527 1441914766 -0.249329 -0.300659 0.754456 -0.527527 1441914766 -0.249329 -0.300659 0.754456 -0.527527 1441914766 -0.249329 -0.300659 0.754456 -0.527527 1441914766 -0.249329 -0.300659 0.754456 -0.527527 1441914766 -0.286255 -0.248657 0.773926 -0.507202 1441914766 -0.286255 -0.248657 0.773926 -0.507202 1441914766 -0.286255 -0.248657 0.773926 -0.507202 1441914766 -0.286255 -0.248657 0.773926 -0.507202 1441914766 -0.286255 -0.248657 0.773926 -0.507202 1441914766 -0.286255 -0.248657 0.773926 -0.507202 1441914766 -0.321228 -0.193726 0.791748 -0.482117 1441914766 -0.321228 -0.193726 0.791748 -0.482117 1441914766 -0.321228 -0.193726 0.791748 -0.482117 1441914766 -0.321228 -0.193726 0.791748 -0.482117 1441914766 -0.350159 -0.139771 0.804871 -0.458313 1441914766 -0.350159 -0.139771 0.804871 -0.458313 1441914766 -0.350159 -0.139771 0.804871 -0.458313 1441914766 -0.350159 -0.139771 0.804871 -0.458313 1441914766 -0.350159 -0.139771 0.804871 -0.458313 1441914766 -0.372192 -0.092773 0.812012 -0.439880 1441914766 -0.372192 -0.092773 0.812012 -0.439880 1441914766 -0.372192 -0.092773 0.812012 -0.439880 1441914766 -0.372192 -0.092773 0.812012 -0.439880 1441914766 -0.372192 -0.092773 0.812012 -0.439880 1441914766 -0.384094 -0.059021 0.816345 -0.427368 1441914766 -0.384094 -0.059021 0.816345 -0.427368 1441914766 -0.384094 -0.059021 0.816345 -0.427368 1441914766 -0.384094 -0.059021 0.816345 -0.427368 1441914766 -0.384094 -0.059021 0.816345 -0.427368 1441914766 -0.384094 -0.059021 0.816345 -0.427368 1441914766 -0.385742 -0.043823 0.819458 -0.421631 1441914766 -0.385742 -0.043823 0.819458 -0.421631 1441914766 -0.385742 -0.043823 0.819458 -0.421631 1441914766 -0.378906 -0.050293 0.820007 -0.426025 1441914766 -0.378906 -0.050293 0.820007 -0.426025 1441914766 -0.378906 -0.050293 0.820007 -0.426025 1441914766 -0.378906 -0.050293 0.820007 -0.426025 1441914766 -0.378906 -0.050293 0.820007 -0.426025 1441914766 -0.378906 -0.050293 0.820007 -0.426025 1441914766 -0.378906 -0.050293 0.820007 -0.426025 1441914766 -0.365417 -0.069214 0.820129 -0.434814 1441914766 -0.365417 -0.069214 0.820129 -0.434814 1441914766 -0.365417 -0.069214 0.820129 -0.434814 1441914766 -0.365417 -0.069214 0.820129 -0.434814 1441914766 -0.365417 -0.069214 0.820129 -0.434814 1441914766 -0.345642 -0.097107 0.818848 -0.447876 1441914766 -0.345642 -0.097107 0.818848 -0.447876 1441914766 -0.345642 -0.097107 0.818848 -0.447876 1441914766 -0.345642 -0.097107 0.818848 -0.447876 1441914766 -0.319580 -0.135132 0.814636 -0.464722 1441914766 -0.319580 -0.135132 0.814636 -0.464722 1441914766 -0.319580 -0.135132 0.814636 -0.464722 1441914766 -0.319580 -0.135132 0.814636 -0.464722 1441914766 -0.319580 -0.135132 0.814636 -0.464722 1441914766 -0.319580 -0.135132 0.814636 -0.464722 1441914766 -0.288818 -0.182190 0.806091 -0.483337 1441914766 -0.288818 -0.182190 0.806091 -0.483337 1441914766 -0.288818 -0.182190 0.806091 -0.483337 1441914766 -0.288818 -0.182190 0.806091 -0.483337 1441914766 -0.288818 -0.182190 0.806091 -0.483337 1441914766 -0.255737 -0.232849 0.792786 -0.501953 1441914766 -0.255737 -0.232849 0.792786 -0.501953 1441914766 -0.255737 -0.232849 0.792786 -0.501953 1441914766 -0.255737 -0.232849 0.792786 -0.501953 1441914766 -0.255737 -0.232849 0.792786 -0.501953 1441914766 -0.255737 -0.232849 0.792786 -0.501953 1441914766 -0.221313 -0.282776 0.776062 -0.518433 1441914766 -0.221313 -0.282776 0.776062 -0.518433 1441914766 -0.221313 -0.282776 0.776062 -0.518433 1441914766 -0.221313 -0.282776 0.776062 -0.518433 1441914766 -0.186279 -0.331421 0.757263 -0.531067 1441914766 -0.186279 -0.331421 0.757263 -0.531067 1441914766 -0.186279 -0.331421 0.757263 -0.531067 1441914766 -0.186279 -0.331421 0.757263 -0.531067 1441914766 -0.186279 -0.331421 0.757263 -0.531067 1441914766 -0.186279 -0.331421 0.757263 -0.531067 1441914766 -0.151367 -0.377991 0.735718 -0.541199 1441914766 -0.151367 -0.377991 0.735718 -0.541199 1441914766 -0.151367 -0.377991 0.735718 -0.541199 1441914767 -0.151367 -0.377991 0.735718 -0.541199 1441914767 -0.151367 -0.377991 0.735718 -0.541199 1441914767 -0.151367 -0.377991 0.735718 -0.541199 1441914767 -0.117004 -0.421082 0.711731 -0.549927 1441914767 -0.117004 -0.421082 0.711731 -0.549927 1441914767 -0.117004 -0.421082 0.711731 -0.549927 1441914767 -0.117004 -0.421082 0.711731 -0.549927 1441914767 -0.117004 -0.421082 0.711731 -0.549927 1441914767 -0.117004 -0.421082 0.711731 -0.549927 1441914767 -0.085266 -0.458191 0.687256 -0.557190 1441914767 -0.085266 -0.458191 0.687256 -0.557190 1441914767 -0.085266 -0.458191 0.687256 -0.557190 1441914767 -0.085266 -0.458191 0.687256 -0.557190 1441914767 -0.085266 -0.458191 0.687256 -0.557190 1441914767 -0.056763 -0.489197 0.660950 -0.566223 1441914767 -0.056763 -0.489197 0.660950 -0.566223 1441914767 -0.056763 -0.489197 0.660950 -0.566223 1441914767 -0.056763 -0.489197 0.660950 -0.566223 1441914767 -0.056763 -0.489197 0.660950 -0.566223 1441914767 -0.035706 -0.512695 0.637512 -0.573975 1441914767 -0.035706 -0.512695 0.637512 -0.573975 1441914767 -0.035706 -0.512695 0.637512 -0.573975 1441914767 -0.035706 -0.512695 0.637512 -0.573975 1441914767 -0.035706 -0.512695 0.637512 -0.573975 1441914767 -0.025940 -0.526062 0.621216 -0.580261 1441914767 -0.025940 -0.526062 0.621216 -0.580261 1441914767 -0.025940 -0.526062 0.621216 -0.580261 1441914767 -0.025940 -0.526062 0.621216 -0.580261 1441914767 -0.025940 -0.526062 0.621216 -0.580261 1441914767 -0.025940 -0.526062 0.621216 -0.580261 1441914767 -0.029602 -0.527344 0.616516 -0.583984 1441914767 -0.029602 -0.527344 0.616516 -0.583984 1441914767 -0.029602 -0.527344 0.616516 -0.583984 1441914767 -0.029602 -0.527344 0.616516 -0.583984 1441914767 -0.029602 -0.527344 0.616516 -0.583984 1441914767 -0.029602 -0.527344 0.616516 -0.583984 1441914767 -0.046753 -0.515564 0.625427 -0.583862 1441914767 -0.046753 -0.515564 0.625427 -0.583862 1441914767 -0.046753 -0.515564 0.625427 -0.583862 1441914767 -0.046753 -0.515564 0.625427 -0.583862 1441914767 -0.046753 -0.515564 0.625427 -0.583862 1441914767 -0.075439 -0.491699 0.646729 -0.578186 1441914767 -0.075439 -0.491699 0.646729 -0.578186 1441914767 -0.075439 -0.491699 0.646729 -0.578186 1441914767 -0.075439 -0.491699 0.646729 -0.578186 1441914767 -0.075439 -0.491699 0.646729 -0.578186 1441914767 -0.110291 -0.458618 0.672302 -0.570557 1441914767 -0.110291 -0.458618 0.672302 -0.570557 1441914767 -0.110291 -0.458618 0.672302 -0.570557 1441914767 -0.110291 -0.458618 0.672302 -0.570557 1441914767 -0.110291 -0.458618 0.672302 -0.570557 1441914767 -0.110291 -0.458618 0.672302 -0.570557 1441914767 -0.110291 -0.458618 0.672302 -0.570557 1441914767 -0.150085 -0.416809 0.700684 -0.559265 1441914767 -0.150085 -0.416809 0.700684 -0.559265 1441914767 -0.150085 -0.416809 0.700684 -0.559265 1441914767 -0.150085 -0.416809 0.700684 -0.559265 1441914767 -0.150085 -0.416809 0.700684 -0.559265 1441914767 -0.150085 -0.416809 0.700684 -0.559265 1441914767 -0.191895 -0.366882 0.728577 -0.545654 1441914767 -0.191895 -0.366882 0.728577 -0.545654 1441914767 -0.191895 -0.366882 0.728577 -0.545654 1441914767 -0.191895 -0.366882 0.728577 -0.545654 1441914767 -0.191895 -0.366882 0.728577 -0.545654 1441914767 -0.234741 -0.311279 0.754028 -0.528625 1441914767 -0.234741 -0.311279 0.754028 -0.528625 1441914767 -0.234741 -0.311279 0.754028 -0.528625 1441914767 -0.234741 -0.311279 0.754028 -0.528625 1441914767 -0.276306 -0.252625 0.775391 -0.508545 1441914767 -0.276306 -0.252625 0.775391 -0.508545 1441914767 -0.276306 -0.252625 0.775391 -0.508545 1441914767 -0.276306 -0.252625 0.775391 -0.508545 1441914767 -0.276306 -0.252625 0.775391 -0.508545 1441914767 -0.276306 -0.252625 0.775391 -0.508545 1441914767 -0.314880 -0.194031 0.791626 -0.486328 1441914767 -0.314880 -0.194031 0.791626 -0.486328 1441914767 -0.314880 -0.194031 0.791626 -0.486328 1441914767 -0.314880 -0.194031 0.791626 -0.486328 1441914767 -0.314880 -0.194031 0.791626 -0.486328 1441914767 -0.314880 -0.194031 0.791626 -0.486328 1441914767 -0.348022 -0.137756 0.803711 -0.462585 1441914767 -0.348022 -0.137756 0.803711 -0.462585 1441914767 -0.348022 -0.137756 0.803711 -0.462585 1441914767 -0.348022 -0.137756 0.803711 -0.462585 1441914767 -0.348022 -0.137756 0.803711 -0.462585 1441914767 -0.348022 -0.137756 0.803711 -0.462585 1441914767 -0.374329 -0.086731 0.811462 -0.440369 1441914767 -0.374329 -0.086731 0.811462 -0.440369 1441914767 -0.374329 -0.086731 0.811462 -0.440369 1441914767 -0.374329 -0.086731 0.811462 -0.440369 1441914767 -0.374329 -0.086731 0.811462 -0.440369 1441914767 -0.374329 -0.086731 0.811462 -0.440369 1441914767 -0.393616 -0.045227 0.814575 -0.423706 1441914767 -0.393616 -0.045227 0.814575 -0.423706 1441914767 -0.393616 -0.045227 0.814575 -0.423706 1441914767 -0.393616 -0.045227 0.814575 -0.423706 1441914767 -0.393616 -0.045227 0.814575 -0.423706 1441914767 -0.393616 -0.045227 0.814575 -0.423706 1441914767 -0.406433 -0.015808 0.815613 -0.411560 1441914767 -0.406433 -0.015808 0.815613 -0.411560 1441914767 -0.406433 -0.015808 0.815613 -0.411560 1441914767 -0.406433 -0.015808 0.815613 -0.411560 1441914767 -0.406433 -0.015808 0.815613 -0.411560 1441914768 -0.406433 -0.015808 0.815613 -0.411560 1441914768 -0.411621 0.002319 0.817566 -0.402588 1441914768 -0.411621 0.002319 0.817566 -0.402588 1441914768 -0.411621 0.002319 0.817566 -0.402588 1441914768 -0.411621 0.002319 0.817566 -0.402588 1441914768 -0.411621 0.002319 0.817566 -0.402588 1441914768 -0.411621 0.002319 0.817566 -0.402588 1441914768 -0.406616 0.005432 0.820740 -0.401245 1441914768 -0.406616 0.005432 0.820740 -0.401245 1441914768 -0.406616 0.005432 0.820740 -0.401245 1441914768 -0.406616 0.005432 0.820740 -0.401245 1441914768 -0.393250 -0.010071 0.822083 -0.411621 1441914768 -0.393250 -0.010071 0.822083 -0.411621 1441914768 -0.393250 -0.010071 0.822083 -0.411621 1441914768 -0.393250 -0.010071 0.822083 -0.411621 1441914768 -0.393250 -0.010071 0.822083 -0.411621 1441914768 -0.393250 -0.010071 0.822083 -0.411621 1441914768 -0.373840 -0.039368 0.823059 -0.425781 1441914768 -0.373840 -0.039368 0.823059 -0.425781 1441914768 -0.373840 -0.039368 0.823059 -0.425781 1441914768 -0.373840 -0.039368 0.823059 -0.425781 1441914768 -0.373840 -0.039368 0.823059 -0.425781 1441914768 -0.373840 -0.039368 0.823059 -0.425781 1441914768 -0.349121 -0.078247 0.822205 -0.442627 1441914768 -0.349121 -0.078247 0.822205 -0.442627 1441914768 -0.349121 -0.078247 0.822205 -0.442627 1441914768 -0.349121 -0.078247 0.822205 -0.442627 1441914768 -0.349121 -0.078247 0.822205 -0.442627 1441914768 -0.349121 -0.078247 0.822205 -0.442627 1441914768 -0.320190 -0.124084 0.817871 -0.461731 1441914768 -0.320190 -0.124084 0.817871 -0.461731 1441914768 -0.320190 -0.124084 0.817871 -0.461731 1441914768 -0.320190 -0.124084 0.817871 -0.461731 1441914768 -0.320190 -0.124084 0.817871 -0.461731 1441914768 -0.286804 -0.176025 0.809448 -0.481201 1441914768 -0.286804 -0.176025 0.809448 -0.481201 1441914768 -0.286804 -0.176025 0.809448 -0.481201 1441914768 -0.286804 -0.176025 0.809448 -0.481201 1441914768 -0.286804 -0.176025 0.809448 -0.481201 1441914768 -0.286804 -0.176025 0.809448 -0.481201 1441914768 -0.252197 -0.231262 0.794556 -0.501587 1441914768 -0.252197 -0.231262 0.794556 -0.501587 1441914768 -0.252197 -0.231262 0.794556 -0.501587 1441914768 -0.252197 -0.231262 0.794556 -0.501587 1441914768 -0.252197 -0.231262 0.794556 -0.501587 1441914768 -0.216431 -0.285278 0.776978 -0.517822 1441914768 -0.216431 -0.285278 0.776978 -0.517822 1441914768 -0.216431 -0.285278 0.776978 -0.517822 1441914768 -0.216431 -0.285278 0.776978 -0.517822 1441914768 -0.216431 -0.285278 0.776978 -0.517822 1441914768 -0.216431 -0.285278 0.776978 -0.517822 1441914768 -0.180664 -0.337646 0.756958 -0.529480 1441914768 -0.180664 -0.337646 0.756958 -0.529480 1441914768 -0.180664 -0.337646 0.756958 -0.529480 1441914768 -0.180664 -0.337646 0.756958 -0.529480 1441914768 -0.180664 -0.337646 0.756958 -0.529480 1441914768 -0.180664 -0.337646 0.756958 -0.529480 1441914768 -0.144958 -0.387207 0.732727 -0.540466 1441914768 -0.144958 -0.387207 0.732727 -0.540466 1441914768 -0.144958 -0.387207 0.732727 -0.540466 1441914768 -0.144958 -0.387207 0.732727 -0.540466 1441914768 -0.144958 -0.387207 0.732727 -0.540466 1441914768 -0.144958 -0.387207 0.732727 -0.540466 1441914768 -0.111450 -0.430786 0.705383 -0.551819 1441914768 -0.111450 -0.430786 0.705383 -0.551819 1441914768 -0.111450 -0.430786 0.705383 -0.551819 1441914768 -0.111450 -0.430786 0.705383 -0.551819 1441914768 -0.111450 -0.430786 0.705383 -0.551819 1441914768 -0.111450 -0.430786 0.705383 -0.551819 1441914768 -0.080139 -0.469177 0.679138 -0.558777 1441914768 -0.080139 -0.469177 0.679138 -0.558777 1441914768 -0.080139 -0.469177 0.679138 -0.558777 1441914768 -0.080139 -0.469177 0.679138 -0.558777 1441914768 -0.080139 -0.469177 0.679138 -0.558777 1441914768 -0.080139 -0.469177 0.679138 -0.558777 1441914768 -0.053711 -0.502380 0.652405 -0.564880 1441914768 -0.053711 -0.502380 0.652405 -0.564880 1441914768 -0.053711 -0.502380 0.652405 -0.564880 1441914768 -0.053711 -0.502380 0.652405 -0.564880 1441914768 -0.053711 -0.502380 0.652405 -0.564880 1441914768 -0.053711 -0.502380 0.652405 -0.564880 1441914768 -0.035706 -0.526306 0.627930 -0.572205 1441914768 -0.035706 -0.526306 0.627930 -0.572205 1441914768 -0.035706 -0.526306 0.627930 -0.572205 1441914768 -0.035706 -0.526306 0.627930 -0.572205 1441914768 -0.035706 -0.526306 0.627930 -0.572205 1441914768 -0.034424 -0.536438 0.615234 -0.576660 1441914768 -0.034424 -0.536438 0.615234 -0.576660 1441914768 -0.034424 -0.536438 0.615234 -0.576660 1441914768 -0.034424 -0.536438 0.615234 -0.576660 1441914768 -0.034424 -0.536438 0.615234 -0.576660 1441914768 -0.049805 -0.532837 0.619324 -0.574524 1441914768 -0.049805 -0.532837 0.619324 -0.574524 1441914768 -0.049805 -0.532837 0.619324 -0.574524 1441914768 -0.049805 -0.532837 0.619324 -0.574524 1441914768 -0.049805 -0.532837 0.619324 -0.574524 1441914768 -0.049805 -0.532837 0.619324 -0.574524 1441914768 -0.074402 -0.516907 0.635742 -0.568481 1441914768 -0.074402 -0.516907 0.635742 -0.568481 1441914768 -0.074402 -0.516907 0.635742 -0.568481 1441914768 -0.074402 -0.516907 0.635742 -0.568481 1441914768 -0.074402 -0.516907 0.635742 -0.568481 1441914768 -0.074402 -0.516907 0.635742 -0.568481 1441914769 -0.105469 -0.489075 0.658203 -0.562561 1441914769 -0.105469 -0.489075 0.658203 -0.562561 1441914769 -0.105469 -0.489075 0.658203 -0.562561 1441914769 -0.105469 -0.489075 0.658203 -0.562561 1441914769 -0.105469 -0.489075 0.658203 -0.562561 1441914769 -0.105469 -0.489075 0.658203 -0.562561 1441914769 -0.142883 -0.449951 0.684326 -0.555786 1441914769 -0.142883 -0.449951 0.684326 -0.555786 1441914769 -0.142883 -0.449951 0.684326 -0.555786 1441914769 -0.142883 -0.449951 0.684326 -0.555786 1441914769 -0.142883 -0.449951 0.684326 -0.555786 1441914769 -0.142883 -0.449951 0.684326 -0.555786 1441914769 -0.185852 -0.402283 0.712158 -0.544495 1441914769 -0.185852 -0.402283 0.712158 -0.544495 1441914769 -0.185852 -0.402283 0.712158 -0.544495 1441914769 -0.185852 -0.402283 0.712158 -0.544495 1441914769 -0.185852 -0.402283 0.712158 -0.544495 1441914769 -0.185852 -0.402283 0.712158 -0.544495 1441914769 -0.230713 -0.347473 0.739624 -0.528198 1441914769 -0.230713 -0.347473 0.739624 -0.528198 1441914769 -0.230713 -0.347473 0.739624 -0.528198 1441914769 -0.230713 -0.347473 0.739624 -0.528198 1441914769 -0.230713 -0.347473 0.739624 -0.528198 1441914769 -0.230713 -0.347473 0.739624 -0.528198 1441914769 -0.274109 -0.286987 0.765381 -0.506653 1441914769 -0.274109 -0.286987 0.765381 -0.506653 1441914769 -0.274109 -0.286987 0.765381 -0.506653 1441914769 -0.274109 -0.286987 0.765381 -0.506653 1441914769 -0.274109 -0.286987 0.765381 -0.506653 1441914769 -0.312439 -0.225037 0.786255 -0.483276 1441914769 -0.312439 -0.225037 0.786255 -0.483276 1441914769 -0.312439 -0.225037 0.786255 -0.483276 1441914769 -0.312439 -0.225037 0.786255 -0.483276 1441914769 -0.312439 -0.225037 0.786255 -0.483276 1441914769 -0.312439 -0.225037 0.786255 -0.483276 1441914769 -0.342529 -0.166443 0.801453 -0.461182 1441914769 -0.342529 -0.166443 0.801453 -0.461182 1441914769 -0.342529 -0.166443 0.801453 -0.461182 1441914769 -0.342529 -0.166443 0.801453 -0.461182 1441914769 -0.342529 -0.166443 0.801453 -0.461182 1441914769 -0.342529 -0.166443 0.801453 -0.461182 1441914769 -0.368469 -0.113037 0.809753 -0.442383 1441914769 -0.368469 -0.113037 0.809753 -0.442383 1441914769 -0.368469 -0.113037 0.809753 -0.442383 1441914769 -0.368469 -0.113037 0.809753 -0.442383 1441914769 -0.368469 -0.113037 0.809753 -0.442383 1441914769 -0.368469 -0.113037 0.809753 -0.442383 1441914769 -0.390747 -0.064453 0.816162 -0.420715 1441914769 -0.390747 -0.064453 0.816162 -0.420715 1441914769 -0.390747 -0.064453 0.816162 -0.420715 1441914769 -0.390747 -0.064453 0.816162 -0.420715 1441914769 -0.390747 -0.064453 0.816162 -0.420715 1441914769 -0.405762 -0.026001 0.818970 -0.404907 1441914769 -0.405762 -0.026001 0.818970 -0.404907 1441914769 -0.405762 -0.026001 0.818970 -0.404907 1441914769 -0.405762 -0.026001 0.818970 -0.404907 1441914769 -0.405762 -0.026001 0.818970 -0.404907 1441914769 -0.405762 -0.026001 0.818970 -0.404907 1441914769 -0.405762 -0.026001 0.818970 -0.404907 1441914769 -0.413330 0.000854 0.820984 -0.393799 1441914769 -0.413330 0.000854 0.820984 -0.393799 1441914769 -0.413330 0.000854 0.820984 -0.393799 1441914769 -0.413330 0.000854 0.820984 -0.393799 1441914769 -0.413330 0.000854 0.820984 -0.393799 1441914769 -0.413330 0.000854 0.820984 -0.393799 1441914769 -0.412476 0.013428 0.822388 -0.391663 1441914769 -0.412476 0.013428 0.822388 -0.391663 1441914769 -0.412476 0.013428 0.822388 -0.391663 1441914769 -0.412476 0.013428 0.822388 -0.391663 1441914769 -0.412476 0.013428 0.822388 -0.391663 1441914769 -0.412476 0.013428 0.822388 -0.391663 1441914769 -0.402710 0.007751 0.823914 -0.398682 1441914769 -0.402710 0.007751 0.823914 -0.398682 1441914769 -0.402710 0.007751 0.823914 -0.398682 1441914769 -0.402710 0.007751 0.823914 -0.398682 1441914769 -0.402710 0.007751 0.823914 -0.398682 1441914769 -0.402710 0.007751 0.823914 -0.398682 1441914769 -0.386841 -0.014099 0.824463 -0.412903 1441914769 -0.386841 -0.014099 0.824463 -0.412903 1441914769 -0.386841 -0.014099 0.824463 -0.412903 1441914769 -0.386841 -0.014099 0.824463 -0.412903 1441914769 -0.386841 -0.014099 0.824463 -0.412903 1441914769 -0.386841 -0.014099 0.824463 -0.412903 1441914769 -0.364380 -0.048462 0.824097 -0.430969 1441914769 -0.364380 -0.048462 0.824097 -0.430969 1441914769 -0.364380 -0.048462 0.824097 -0.430969 1441914769 -0.364380 -0.048462 0.824097 -0.430969 1441914769 -0.364380 -0.048462 0.824097 -0.430969 1441914769 -0.364380 -0.048462 0.824097 -0.430969 1441914769 -0.335632 -0.093994 0.820984 -0.452209 1441914769 -0.335632 -0.093994 0.820984 -0.452209 1441914769 -0.335632 -0.093994 0.820984 -0.452209 1441914769 -0.335632 -0.093994 0.820984 -0.452209 1441914769 -0.335632 -0.093994 0.820984 -0.452209 1441914769 -0.335632 -0.093994 0.820984 -0.452209 1441914769 -0.301331 -0.148926 0.813354 -0.474915 1441914769 -0.301331 -0.148926 0.813354 -0.474915 1441914769 -0.301331 -0.148926 0.813354 -0.474915 1441914769 -0.301331 -0.148926 0.813354 -0.474915 1441914769 -0.301331 -0.148926 0.813354 -0.474915 1441914769 -0.301331 -0.148926 0.813354 -0.474915 1441914769 -0.264954 -0.211731 0.798401 -0.497498 1441914769 -0.264954 -0.211731 0.798401 -0.497498 1441914769 -0.264954 -0.211731 0.798401 -0.497498 1441914769 -0.264954 -0.211731 0.798401 -0.497498 1441914769 -0.264954 -0.211731 0.798401 -0.497498 1441914769 -0.264954 -0.211731 0.798401 -0.497498 1441914769 -0.225708 -0.277466 0.775879 -0.519714 1441914770 -0.225708 -0.277466 0.775879 -0.519714 1441914770 -0.225708 -0.277466 0.775879 -0.519714 1441914770 -0.225708 -0.277466 0.775879 -0.519714 1441914770 -0.225708 -0.277466 0.775879 -0.519714 1441914770 -0.225708 -0.277466 0.775879 -0.519714 1441914770 -0.188232 -0.338745 0.749695 -0.536499 1441914770 -0.188232 -0.338745 0.749695 -0.536499 1441914770 -0.188232 -0.338745 0.749695 -0.536499 1441914770 -0.188232 -0.338745 0.749695 -0.536499 1441914770 -0.151550 -0.393005 0.721436 -0.549622 1441914770 -0.151550 -0.393005 0.721436 -0.549622 1441914770 -0.151550 -0.393005 0.721436 -0.549622 1441914770 -0.151550 -0.393005 0.721436 -0.549622 1441914770 -0.151550 -0.393005 0.721436 -0.549622 1441914770 -0.151550 -0.393005 0.721436 -0.549622 1441914770 -0.116699 -0.440125 0.693054 -0.558899 1441914770 -0.116699 -0.440125 0.693054 -0.558899 1441914770 -0.116699 -0.440125 0.693054 -0.558899 1441914770 -0.116699 -0.440125 0.693054 -0.558899 1441914770 -0.116699 -0.440125 0.693054 -0.558899 1441914770 -0.116699 -0.440125 0.693054 -0.558899 1441914770 -0.085022 -0.480774 0.665649 -0.564453 1441914770 -0.085022 -0.480774 0.665649 -0.564453 1441914770 -0.085022 -0.480774 0.665649 -0.564453 1441914770 -0.085022 -0.480774 0.665649 -0.564453 1441914770 -0.085022 -0.480774 0.665649 -0.564453 1441914770 -0.085022 -0.480774 0.665649 -0.564453 1441914770 -0.059265 -0.513672 0.639832 -0.568542 1441914770 -0.059265 -0.513672 0.639832 -0.568542 1441914770 -0.059265 -0.513672 0.639832 -0.568542 1441914770 -0.059265 -0.513672 0.639832 -0.568542 1441914770 -0.042480 -0.537415 0.617737 -0.572571 1441914770 -0.042480 -0.537415 0.617737 -0.572571 1441914770 -0.042480 -0.537415 0.617737 -0.572571 1441914770 -0.042480 -0.537415 0.617737 -0.572571 1441914770 -0.042480 -0.537415 0.617737 -0.572571 1441914770 -0.042480 -0.537415 0.617737 -0.572571 1441914770 -0.036926 -0.549988 0.603821 -0.575867 1441914770 -0.036926 -0.549988 0.603821 -0.575867 1441914770 -0.036926 -0.549988 0.603821 -0.575867 1441914770 -0.036926 -0.549988 0.603821 -0.575867 1441914770 -0.036926 -0.549988 0.603821 -0.575867 1441914770 -0.044861 -0.550354 0.603149 -0.575623 1441914770 -0.044861 -0.550354 0.603149 -0.575623 1441914770 -0.044861 -0.550354 0.603149 -0.575623 1441914770 -0.044861 -0.550354 0.603149 -0.575623 1441914770 -0.044861 -0.550354 0.603149 -0.575623 1441914770 -0.044861 -0.550354 0.603149 -0.575623 1441914770 -0.065369 -0.538635 0.616333 -0.570801 1441914770 -0.065369 -0.538635 0.616333 -0.570801 1441914770 -0.065369 -0.538635 0.616333 -0.570801 1441914770 -0.065369 -0.538635 0.616333 -0.570801 1441914770 -0.065369 -0.538635 0.616333 -0.570801 1441914770 -0.093384 -0.514893 0.638489 -0.564392 1441914770 -0.093384 -0.514893 0.638489 -0.564392 1441914770 -0.093384 -0.514893 0.638489 -0.564392 1441914770 -0.093384 -0.514893 0.638489 -0.564392 1441914770 -0.093384 -0.514893 0.638489 -0.564392 1441914770 -0.093384 -0.514893 0.638489 -0.564392 1441914770 -0.127075 -0.480286 0.665039 -0.557556 1441914770 -0.127075 -0.480286 0.665039 -0.557556 1441914770 -0.127075 -0.480286 0.665039 -0.557556 1441914770 -0.127075 -0.480286 0.665039 -0.557556 1441914770 -0.127075 -0.480286 0.665039 -0.557556 1441914770 -0.127075 -0.480286 0.665039 -0.557556 1441914770 -0.164185 -0.435669 0.693481 -0.549866 1441914770 -0.164185 -0.435669 0.693481 -0.549866 1441914770 -0.164185 -0.435669 0.693481 -0.549866 1441914770 -0.164185 -0.435669 0.693481 -0.549866 1441914770 -0.164185 -0.435669 0.693481 -0.549866 1441914770 -0.205017 -0.382263 0.721924 -0.539185 1441914770 -0.205017 -0.382263 0.721924 -0.539185 1441914770 -0.205017 -0.382263 0.721924 -0.539185 1441914770 -0.205017 -0.382263 0.721924 -0.539185 1441914770 -0.205017 -0.382263 0.721924 -0.539185 1441914770 -0.205017 -0.382263 0.721924 -0.539185 1441914770 -0.249329 -0.320984 0.749878 -0.522034 1441914770 -0.249329 -0.320984 0.749878 -0.522034 1441914770 -0.249329 -0.320984 0.749878 -0.522034 1441914770 -0.249329 -0.320984 0.749878 -0.522034 1441914770 -0.249329 -0.320984 0.749878 -0.522034 1441914770 -0.249329 -0.320984 0.749878 -0.522034 1441914770 -0.294617 -0.251953 0.777161 -0.495789 1441914770 -0.294617 -0.251953 0.777161 -0.495789 1441914770 -0.294617 -0.251953 0.777161 -0.495789 1441914770 -0.294617 -0.251953 0.777161 -0.495789 1441914770 -0.294617 -0.251953 0.777161 -0.495789 1441914770 -0.336121 -0.179749 0.798462 -0.466064 1441914770 -0.336121 -0.179749 0.798462 -0.466064 1441914770 -0.336121 -0.179749 0.798462 -0.466064 1441914770 -0.336121 -0.179749 0.798462 -0.466064 1441914770 -0.336121 -0.179749 0.798462 -0.466064 1441914770 -0.336121 -0.179749 0.798462 -0.466064 1441914770 -0.372192 -0.109253 0.811829 -0.436401 1441914770 -0.372192 -0.109253 0.811829 -0.436401 1441914770 -0.372192 -0.109253 0.811829 -0.436401 1441914770 -0.372192 -0.109253 0.811829 -0.436401 1441914770 -0.372192 -0.109253 0.811829 -0.436401 1441914770 -0.402161 -0.045898 0.817932 -0.408875 1441914771 -0.402161 -0.045898 0.817932 -0.408875 1441914771 -0.402161 -0.045898 0.817932 -0.408875 1441914771 -0.402161 -0.045898 0.817932 -0.408875 1441914771 -0.402161 -0.045898 0.817932 -0.408875 1441914771 -0.402161 -0.045898 0.817932 -0.408875 1441914771 -0.424622 0.005188 0.819214 -0.385437 1441914771 -0.424622 0.005188 0.819214 -0.385437 1441914771 -0.424622 0.005188 0.819214 -0.385437 1441914771 -0.424622 0.005188 0.819214 -0.385437 1441914771 -0.424622 0.005188 0.819214 -0.385437 1441914771 -0.424622 0.005188 0.819214 -0.385437 1441914771 -0.424622 0.005188 0.819214 -0.385437 1441914771 -0.438110 0.041931 0.819458 -0.367188 1441914771 -0.438110 0.041931 0.819458 -0.367188 1441914771 -0.438110 0.041931 0.819458 -0.367188 1441914771 -0.438110 0.041931 0.819458 -0.367188 1441914771 -0.438110 0.041931 0.819458 -0.367188 1441914771 -0.438110 0.041931 0.819458 -0.367188 1441914771 -0.441406 0.062195 0.820068 -0.358948 1441914771 -0.441406 0.062195 0.820068 -0.358948 1441914771 -0.441406 0.062195 0.820068 -0.358948 1441914771 -0.441406 0.062195 0.820068 -0.358948 1441914771 -0.441406 0.062195 0.820068 -0.358948 1441914771 -0.441406 0.062195 0.820068 -0.358948 1441914771 -0.434326 0.063721 0.821960 -0.362854 1441914771 -0.434326 0.063721 0.821960 -0.362854 1441914771 -0.434326 0.063721 0.821960 -0.362854 1441914771 -0.434326 0.063721 0.821960 -0.362854 1441914771 -0.434326 0.063721 0.821960 -0.362854 1441914771 -0.419312 0.043579 0.824158 -0.378235 1441914771 -0.419312 0.043579 0.824158 -0.378235 1441914771 -0.419312 0.043579 0.824158 -0.378235 1441914771 -0.419312 0.043579 0.824158 -0.378235 1441914771 -0.419312 0.043579 0.824158 -0.378235 1441914771 -0.419312 0.043579 0.824158 -0.378235 1441914771 -0.397522 0.008179 0.827026 -0.397461 1441914771 -0.397522 0.008179 0.827026 -0.397461 1441914771 -0.397522 0.008179 0.827026 -0.397461 1441914771 -0.397522 0.008179 0.827026 -0.397461 1441914771 -0.397522 0.008179 0.827026 -0.397461 1441914771 -0.397522 0.008179 0.827026 -0.397461 1441914771 -0.397522 0.008179 0.827026 -0.397461 1441914771 -0.369263 -0.038696 0.827271 -0.421631 1441914771 -0.369263 -0.038696 0.827271 -0.421631 1441914771 -0.369263 -0.038696 0.827271 -0.421631 1441914771 -0.369263 -0.038696 0.827271 -0.421631 1441914771 -0.369263 -0.038696 0.827271 -0.421631 1441914771 -0.335022 -0.094238 0.822937 -0.449036 1441914771 -0.335022 -0.094238 0.822937 -0.449036 1441914771 -0.335022 -0.094238 0.822937 -0.449036 1441914771 -0.335022 -0.094238 0.822937 -0.449036 1441914771 -0.335022 -0.094238 0.822937 -0.449036 1441914771 -0.335022 -0.094238 0.822937 -0.449036 1441914771 -0.297852 -0.154907 0.812439 -0.476685 1441914771 -0.297852 -0.154907 0.812439 -0.476685 1441914771 -0.297852 -0.154907 0.812439 -0.476685 1441914771 -0.297852 -0.154907 0.812439 -0.476685 1441914771 -0.297852 -0.154907 0.812439 -0.476685 1441914771 -0.297852 -0.154907 0.812439 -0.476685 1441914771 -0.256470 -0.220093 0.796143 -0.501953 1441914771 -0.256470 -0.220093 0.796143 -0.501953 1441914771 -0.256470 -0.220093 0.796143 -0.501953 1441914771 -0.256470 -0.220093 0.796143 -0.501953 1441914771 -0.256470 -0.220093 0.796143 -0.501953 1441914771 -0.256470 -0.220093 0.796143 -0.501953 1441914771 -0.212158 -0.287476 0.772583 -0.524902 1441914771 -0.212158 -0.287476 0.772583 -0.524902 1441914771 -0.212158 -0.287476 0.772583 -0.524902 1441914771 -0.212158 -0.287476 0.772583 -0.524902 1441914771 -0.212158 -0.287476 0.772583 -0.524902 1441914771 -0.212158 -0.287476 0.772583 -0.524902 1441914771 -0.212158 -0.287476 0.772583 -0.524902 1441914771 -0.168518 -0.351929 0.743958 -0.542480 1441914771 -0.168518 -0.351929 0.743958 -0.542480 1441914771 -0.168518 -0.351929 0.743958 -0.542480 1441914771 
-0.247986 -0.301636 0.743164 -0.543396 1441914789 -0.247986 -0.301636 0.743164 -0.543396 1441914789 -0.247986 -0.301636 0.743164 -0.543396 1441914789 -0.264832 -0.283386 0.747803 -0.538879 1441914789 -0.264832 -0.283386 0.747803 -0.538879 1441914789 -0.264832 -0.283386 0.747803 -0.538879 1441914790 -0.264832 -0.283386 0.747803 -0.538879 1441914790 -0.264832 -0.283386 0.747803 -0.538879 1441914790 -0.264832 -0.283386 0.747803 -0.538879 1441914790 -0.285339 -0.252747 0.761169 -0.524719 1441914790 -0.285339 -0.252747 0.761169 -0.524719 1441914790 -0.285339 -0.252747 0.761169 -0.524719 1441914790 -0.305481 -0.221252 0.772400 -0.511108 1441914790 -0.305481 -0.221252 0.772400 -0.511108 1441914790 -0.305481 -0.221252 0.772400 -0.511108 1441914790 -0.305481 -0.221252 0.772400 -0.511108 1441914790 -0.305481 -0.221252 0.772400 -0.511108 1441914790 -0.325439 -0.188721 0.781738 -0.497437 1441914790 -0.325439 -0.188721 0.781738 -0.497437 1441914790 -0.325439 -0.188721 0.781738 -0.497437 1441914790 -0.325439 -0.188721 0.781738 -0.497437 1441914790 -0.325439 -0.188721 0.781738 -0.497437 1441914790 -0.345764 -0.154236 0.788696 -0.484375 1441914790 -0.345764 -0.154236 0.788696 -0.484375 1441914790 -0.345764 -0.154236 0.788696 -0.484375 1441914790 -0.364624 -0.119873 0.794800 -0.470154 1441914790 -0.364624 -0.119873 0.794800 -0.470154 1441914790 -0.364624 -0.119873 0.794800 -0.470154 1441914790 -0.380554 -0.086609 0.800598 -0.454712 1441914790 -0.380554 -0.086609 0.800598 -0.454712 1441914790 -0.380554 -0.086609 0.800598 -0.454712 1441914790 -0.380554 -0.086609 0.800598 -0.454712 1441914790 -0.380554 -0.086609 0.800598 -0.454712 1441914790 -0.380554 -0.086609 0.800598 -0.454712 1441914790 -0.390320 -0.060974 0.805786 -0.441223 1441914790 -0.390320 -0.060974 0.805786 -0.441223 1441914790 -0.390320 -0.060974 0.805786 -0.441223 1441914790 -0.390320 -0.060974 0.805786 -0.441223 1441914790 -0.390320 -0.060974 0.805786 -0.441223 1441914790 -0.390320 -0.060974 0.805786 -0.441223 1441914790 -0.391968 -0.049500 0.809937 -0.433472 1441914790 -0.391968 -0.049500 0.809937 -0.433472 1441914790 -0.391968 -0.049500 0.809937 -0.433472 1441914790 -0.391968 -0.049500 0.809937 -0.433472 1441914790 -0.391968 -0.049500 0.809937 -0.433472 1441914790 -0.391968 -0.049500 0.809937 -0.433472 1441914790 -0.387146 -0.049561 0.812256 -0.433472 1441914790 -0.387146 -0.049561 0.812256 -0.433472 1441914790 -0.387146 -0.049561 0.812256 -0.433472 1441914790 -0.387146 -0.049561 0.812256 -0.433472 1441914790 -0.387146 -0.049561 0.812256 -0.433472 1441914790 -0.387146 -0.049561 0.812256 -0.433472 1441914790 -0.375061 -0.061279 0.813904 -0.439392 1441914790 -0.375061 -0.061279 0.813904 -0.439392 1441914790 -0.375061 -0.061279 0.813904 -0.439392 1441914790 -0.356079 -0.084961 0.813416 -0.451965 1441914790 -0.356079 -0.084961 0.813416 -0.451965 1441914790 -0.356079 -0.084961 0.813416 -0.451965 1441914790 -0.356079 -0.084961 0.813416 -0.451965 1441914790 -0.356079 -0.084961 0.813416 -0.451965 1441914790 -0.356079 -0.084961 0.813416 -0.451965 1441914790 -0.331421 -0.117981 0.810608 -0.468140 1441914790 -0.331421 -0.117981 0.810608 -0.468140 1441914790 -0.331421 -0.117981 0.810608 -0.468140 1441914790 -0.331421 -0.117981 0.810608 -0.468140 1441914790 -0.331421 -0.117981 0.810608 -0.468140 1441914790 -0.331421 -0.117981 0.810608 -0.468140 1441914790 -0.301575 -0.158752 0.804871 -0.485779 1441914790 -0.301575 -0.158752 0.804871 -0.485779 1441914790 -0.301575 -0.158752 0.804871 -0.485779 1441914790 -0.301575 -0.158752 0.804871 -0.485779 1441914790 -0.301575 -0.158752 0.804871 -0.485779 1441914790 -0.267700 -0.206116 0.795471 -0.503113 1441914790 -0.267700 -0.206116 0.795471 -0.503113 1441914790 -0.267700 -0.206116 0.795471 -0.503113 1441914790 -0.267700 -0.206116 0.795471 -0.503113 1441914790 -0.267700 -0.206116 0.795471 -0.503113 1441914790 -0.267700 -0.206116 0.795471 -0.503113 1441914790 -0.231445 -0.258118 0.780396 -0.520386 1441914790 -0.231445 -0.258118 0.780396 -0.520386 1441914790 -0.231445 -0.258118 0.780396 -0.520386 1441914790 -0.231445 -0.258118 0.780396 -0.520386 1441914790 -0.231445 -0.258118 0.780396 -0.520386 1441914790 -0.231445 -0.258118 0.780396 -0.520386 1441914790 -0.194275 -0.311218 0.758789 -0.538208 1441914790 -0.194275 -0.311218 0.758789 -0.538208 1441914790 -0.194275 -0.311218 0.758789 -0.538208 1441914790 -0.194275 -0.311218 0.758789 -0.538208 1441914790 -0.194275 -0.311218 0.758789 -0.538208 1441914790 -0.156799 -0.362366 0.733276 -0.553589 1441914790 -0.156799 -0.362366 0.733276 -0.553589 1441914790 -0.156799 -0.362366 0.733276 -0.553589 1441914790 -0.156799 -0.362366 0.733276 -0.553589 1441914790 -0.156799 -0.362366 0.733276 -0.553589 1441914790 -0.156799 -0.362366 0.733276 -0.553589 1441914790 -0.121338 -0.408020 0.706604 -0.565247 1441914790 -0.121338 -0.408020 0.706604 -0.565247 1441914790 -0.121338 -0.408020 0.706604 -0.565247 1441914791 -0.121338 -0.408020 0.706604 -0.565247 1441914791 -0.121338 -0.408020 0.706604 -0.565247 1441914791 -0.121338 -0.408020 0.706604 -0.565247 1441914791 -0.087708 -0.447815 0.679810 -0.574097 1441914791 -0.087708 -0.447815 0.679810 -0.574097 1441914791 -0.087708 -0.447815 0.679810 -0.574097 1441914791 -0.087708 -0.447815 0.679810 -0.574097 1441914791 -0.087708 -0.447815 0.679810 -0.574097 1441914791 -0.087708 -0.447815 0.679810 -0.574097 1441914791 -0.056885 -0.481873 0.652039 -0.582581 1441914791 -0.056885 -0.481873 0.652039 -0.582581 1441914791 -0.056885 -0.481873 0.652039 -0.582581 1441914791 -0.056885 -0.481873 0.652039 -0.582581 1441914791 -0.056885 -0.481873 0.652039 -0.582581 1441914791 -0.034058 -0.508911 0.625671 -0.590271 1441914791 -0.034058 -0.508911 0.625671 -0.590271 1441914791 -0.034058 -0.508911 0.625671 -0.590271 1441914791 -0.034058 -0.508911 0.625671 -0.590271 1441914791 -0.034058 -0.508911 0.625671 -0.590271 1441914791 -0.034058 -0.508911 0.625671 -0.590271 1441914791 -0.026978 -0.526733 0.611145 -0.590210 1441914791 -0.026978 -0.526733 0.611145 -0.590210 1441914791 -0.026978 -0.526733 0.611145 -0.590210 1441914791 -0.026978 -0.526733 0.611145 -0.590210 1441914791 -0.026978 -0.526733 0.611145 -0.590210 1441914791 -0.031616 -0.531372 0.605103 -0.592041 1441914791 -0.031616 -0.531372 0.605103 -0.592041 1441914791 -0.031616 -0.531372 0.605103 -0.592041 1441914791 -0.031616 -0.531372 0.605103 -0.592041 1441914791 -0.031616 -0.531372 0.605103 -0.592041 1441914791 -0.047607 -0.523804 0.610291 -0.592407 1441914791 -0.047607 -0.523804 0.610291 -0.592407 1441914791 -0.047607 -0.523804 0.610291 -0.592407 1441914791 -0.047607 -0.523804 0.610291 -0.592407 1441914791 -0.047607 -0.523804 0.610291 -0.592407 1441914791 -0.074219 -0.504395 0.627014 -0.589050 1441914791 -0.074219 -0.504395 0.627014 -0.589050 1441914791 -0.074219 -0.504395 0.627014 -0.589050 1441914791 -0.074219 -0.504395 0.627014 -0.589050 1441914791 -0.109070 -0.473816 0.649963 -0.584106 1441914791 -0.109070 -0.473816 0.649963 -0.584106 1441914791 -0.109070 -0.473816 0.649963 -0.584106 1441914791 -0.109070 -0.473816 0.649963 -0.584106 1441914791 -0.109070 -0.473816 0.649963 -0.584106 1441914791 -0.109070 -0.473816 0.649963 -0.584106 1441914791 -0.149353 -0.433411 0.676880 -0.575928 1441914791 -0.149353 -0.433411 0.676880 -0.575928 1441914791 -0.149353 -0.433411 0.676880 -0.575928 1441914791 -0.149353 -0.433411 0.676880 -0.575928 1441914791 -0.149353 -0.433411 0.676880 -0.575928 1441914791 -0.149353 -0.433411 0.676880 -0.575928 1441914791 -0.192871 -0.384155 0.704651 -0.564575 1441914791 -0.192871 -0.384155 0.704651 -0.564575 1441914791 -0.192871 -0.384155 0.704651 -0.564575 1441914791 -0.192871 -0.384155 0.704651 -0.564575 1441914791 -0.192871 -0.384155 0.704651 -0.564575 1441914791 -0.237244 -0.327881 0.732483 -0.547485 1441914791 -0.237244 -0.327881 0.732483 -0.547485 1441914791 -0.237244 -0.327881 0.732483 -0.547485 1441914791 -0.237244 -0.327881 0.732483 -0.547485 1441914791 -0.237244 -0.327881 0.732483 -0.547485 1441914791 -0.237244 -0.327881 0.732483 -0.547485 1441914791 -0.279602 -0.267517 0.756775 -0.526794 1441914791 -0.279602 -0.267517 0.756775 -0.526794 1441914791 -0.279602 -0.267517 0.756775 -0.526794 1441914791 -0.279602 -0.267517 0.756775 -0.526794 1441914791 -0.279602 -0.267517 0.756775 -0.526794 1441914791 -0.279602 -0.267517 0.756775 -0.526794 1441914791 -0.317688 -0.206970 0.776489 -0.503357 1441914791 -0.317688 -0.206970 0.776489 -0.503357 1441914791 -0.317688 -0.206970 0.776489 -0.503357 1441914791 -0.317688 -0.206970 0.776489 -0.503357 1441914791 -0.317688 -0.206970 0.776489 -0.503357 1441914791 -0.350586 -0.148193 0.790588 -0.479675 1441914791 -0.350586 -0.148193 0.790588 -0.479675 1441914791 -0.350586 -0.148193 0.790588 -0.479675 1441914791 -0.350586 -0.148193 0.790588 -0.479675 1441914791 -0.350586 -0.148193 0.790588 -0.479675 1441914791 -0.350586 -0.148193 0.790588 -0.479675 1441914791 -0.377319 -0.094788 0.799744 -0.457275 1441914791 -0.377319 -0.094788 0.799744 -0.457275 1441914791 -0.377319 -0.094788 0.799744 -0.457275 1441914791 -0.377319 -0.094788 0.799744 -0.457275 1441914791 -0.377319 -0.094788 0.799744 -0.457275 1441914791 -0.377319 -0.094788 0.799744 -0.457275 1441914791 -0.377319 -0.094788 0.799744 -0.457275 1441914791 -0.397461 -0.052734 0.804382 -0.438477 1441914791 -0.397461 -0.052734 0.804382 -0.438477 1441914791 -0.397461 -0.052734 0.804382 -0.438477 1441914791 -0.397461 -0.052734 0.804382 -0.438477 1441914791 -0.408813 -0.026733 0.806763 -0.425781 1441914791 -0.408813 -0.026733 0.806763 -0.425781 1441914791 -0.409668 -0.015991 0.808533 -0.422119 1441914791 -0.409668 -0.015991 0.808533 -0.422119 1441914792 -0.409668 -0.015991 0.808533 -0.422119 1441914792 -0.399658 -0.021301 0.810669 -0.427368 1441914792 -0.399658 -0.021301 0.810669 -0.427368 1441914792 -0.399658 -0.021301 0.810669 -0.427368 1441914792 -0.399658 -0.021301 0.810669 -0.427368 1441914792 -0.380615 -0.044617 0.810425 -0.443176 1441914792 -0.380615 -0.044617 0.810425 -0.443176 1441914792 -0.380615 -0.044617 0.810425 -0.443176 1441914792 -0.380615 -0.044617 0.810425 -0.443176 1441914792 -0.380615 -0.044617 0.810425 -0.443176 1441914792 -0.353943 -0.082092 0.808777 -0.462463 1441914792 -0.353943 -0.082092 0.808777 -0.462463 1441914792 -0.353943 -0.082092 0.808777 -0.462463 1441914792 -0.353943 -0.082092 0.808777 -0.462463 1441914792 -0.353943 -0.082092 0.808777 -0.462463 1441914792 -0.353943 -0.082092 0.808777 -0.462463 1441914792 -0.320740 -0.129211 0.804749 -0.482544 1441914792 -0.320740 -0.129211 0.804749 -0.482544 1441914792 -0.320740 -0.129211 0.804749 -0.482544 1441914792 -0.320740 -0.129211 0.804749 -0.482544 1441914792 -0.282471 -0.183899 0.795654 -0.503296 1441914792 -0.282471 -0.183899 0.795654 -0.503296 1441914792 -0.282471 -0.183899 0.795654 -0.503296 1441914792 -0.282471 -0.183899 0.795654 -0.503296 1441914792 -0.282471 -0.183899 0.795654 -0.503296 1441914792 -0.282471 -0.183899 0.795654 -0.503296 1441914792 -0.240845 -0.244019 0.780457 -0.522827 1441914792 -0.240845 -0.244019 0.780457 -0.522827 1441914792 -0.240845 -0.244019 0.780457 -0.522827 1441914792 -0.240845 -0.244019 0.780457 -0.522827 1441914792 -0.198486 -0.304626 0.759094 -0.539978 1441914792 -0.198486 -0.304626 0.759094 -0.539978 1441914792 -0.198486 -0.304626 0.759094 -0.539978 1441914792 -0.198486 -0.304626 0.759094 -0.539978 1441914792 -0.198486 -0.304626 0.759094 -0.539978 1441914792 -0.198486 -0.304626 0.759094 -0.539978 1441914792 -0.156433 -0.363159 0.733643 -0.552612 1441914792 -0.156433 -0.363159 0.733643 -0.552612 1441914792 -0.156433 -0.363159 0.733643 -0.552612 1441914792 -0.156433 -0.363159 0.733643 -0.552612 1441914792 -0.156433 -0.363159 0.733643 -0.552612 1441914792 -0.156433 -0.363159 0.733643 -0.552612 1441914792 -0.117859 -0.417053 0.704895 -0.561523 1441914792 -0.117859 -0.417053 0.704895 -0.561523 1441914792 -0.117859 -0.417053 0.704895 -0.561523 1441914792 -0.117859 -0.417053 0.704895 -0.561523 1441914792 -0.117859 -0.417053 0.704895 -0.561523 1441914792 -0.083862 -0.462158 0.675049 -0.568970 1441914792 -0.083862 -0.462158 0.675049 -0.568970 1441914792 -0.083862 -0.462158 0.675049 -0.568970 1441914792 -0.083862 -0.462158 0.675049 -0.568970 1441914792 -0.083862 -0.462158 0.675049 -0.568970 1441914792 -0.083862 -0.462158 0.675049 -0.568970 1441914792 -0.057434 -0.496704 0.646790 -0.575928 1441914792 -0.057434 -0.496704 0.646790 -0.575928 1441914792 -0.042969 -0.520020 0.623596 -0.582153 1441914792 -0.042969 -0.520020 0.623596 -0.582153 1441914792 -0.042969 -0.520020 0.623596 -0.582153 1441914792 -0.042969 -0.520020 0.623596 -0.582153 1441914792 -0.042969 -0.520020 0.623596 -0.582153 1441914792 -0.045715 -0.527344 0.616455 -0.582947 1441914792 -0.045715 -0.527344 0.616455 -0.582947 1441914792 -0.045715 -0.527344 0.616455 -0.582947 1441914792 -0.045715 -0.527344 0.616455 -0.582947 1441914792 -0.045715 -0.527344 0.616455 -0.582947 1441914792 -0.058350 -0.521057 0.621582 -0.581970 1441914792 -0.058350 -0.521057 0.621582 -0.581970 1441914792 -0.058350 -0.521057 0.621582 -0.581970 1441914792 -0.058350 -0.521057 0.621582 -0.581970 1441914792 -0.058350 -0.521057 0.621582 -0.581970 1441914792 -0.078552 -0.504028 0.634155 -0.581116 1441914792 -0.078552 -0.504028 0.634155 -0.581116 1441914792 -0.078552 -0.504028 0.634155 -0.581116 1441914792 -0.078552 -0.504028 0.634155 -0.581116 1441914792 -0.078552 -0.504028 0.634155 -0.581116 1441914792 -0.078552 -0.504028 0.634155 -0.581116 1441914792 -0.107361 -0.476990 0.652527 -0.578979 1441914792 -0.107361 -0.476990 0.652527 -0.578979 1441914792 -0.107361 -0.476990 0.652527 -0.578979 1441914792 -0.107361 -0.476990 0.652527 -0.578979 1441914792 -0.107361 -0.476990 0.652527 -0.578979 1441914792 -0.144714 -0.440552 0.676941 -0.571594 1441914792 -0.144714 -0.440552 0.676941 -0.571594 1441914792 -0.144714 -0.440552 0.676941 -0.571594 1441914792 -0.144714 -0.440552 0.676941 -0.571594 1441914792 -0.144714 -0.440552 0.676941 -0.571594 1441914792 -0.144714 -0.440552 0.676941 -0.571594 1441914792 -0.187073 -0.395203 0.704163 -0.559448 1441914792 -0.187073 -0.395203 0.704163 -0.559448 1441914792 -0.187073 -0.395203 0.704163 -0.559448 1441914792 -0.187073 -0.395203 0.704163 -0.559448 1441914792 -0.187073 -0.395203 0.704163 -0.559448 1441914793 -0.187073 -0.395203 0.704163 -0.559448 1441914793 -0.231323 -0.341980 0.731628 -0.542542 1441914793 -0.231323 -0.341980 0.731628 -0.542542 1441914793 -0.231323 -0.341980 0.731628 -0.542542 1441914793 -0.231323 -0.341980 0.731628 -0.542542 1441914793 -0.231323 -0.341980 0.731628 -0.542542 1441914793 -0.231323 -0.341980 0.731628 -0.542542 1441914793 -0.275696 -0.281860 0.754578 -0.524597 1441914793 -0.275696 -0.281860 0.754578 -0.524597 1441914793 -0.275696 -0.281860 0.754578 -0.524597 1441914793 -0.275696 -0.281860 0.754578 -0.524597 1441914793 -0.275696 -0.281860 0.754578 -0.524597 1441914793 -0.318420 -0.216919 0.771912 -0.505676 1441914793 -0.318420 -0.216919 0.771912 -0.505676 1441914793 -0.318420 -0.216919 0.771912 -0.505676 1441914793 -0.318420 -0.216919 0.771912 -0.505676 1441914793 -0.318420 -0.216919 0.771912 -0.505676 1441914793 -0.318420 -0.216919 0.771912 -0.505676 1441914793 -0.354065 -0.153503 0.784119 -0.486084 1441914793 -0.354065 -0.153503 0.784119 -0.486084 1441914793 -0.354065 -0.153503 0.784119 -0.486084 1441914793 -0.354065 -0.153503 0.784119 -0.486084 1441914793 -0.354065 -0.153503 0.784119 -0.486084 1441914793 -0.354065 -0.153503 0.784119 -0.486084 1441914793 -0.383057 -0.097351 0.792358 -0.464722 1441914793 -0.383057 -0.097351 0.792358 -0.464722 1441914793 -0.383057 -0.097351 0.792358 -0.464722 1441914793 -0.383057 -0.097351 0.792358 -0.464722 1441914793 -0.383057 -0.097351 0.792358 -0.464722 1441914793 -0.383057 -0.097351 0.792358 -0.464722 1441914793 -0.402405 -0.055237 0.797363 -0.446350 1441914793 -0.402405 -0.055237 0.797363 -0.446350 1441914793 -0.402405 -0.055237 0.797363 -0.446350 1441914793 -0.402405 -0.055237 0.797363 -0.446350 1441914793 -0.402405 -0.055237 0.797363 -0.446350 1441914793 -0.412903 -0.028137 0.800964 -0.432678 1441914793 -0.412903 -0.028137 0.800964 -0.432678 1441914793 -0.412903 -0.028137 0.800964 -0.432678 1441914793 -0.412903 -0.028137 0.800964 -0.432678 1441914793 -0.412903 -0.028137 0.800964 -0.432678 1441914793 -0.412903 -0.028137 0.800964 -0.432678 1441914793 -0.414307 -0.011658 0.803467 -0.427368 1441914793 -0.414307 -0.011658 0.803467 -0.427368 1441914793 -0.414307 -0.011658 0.803467 -0.427368 1441914793 -0.414307 -0.011658 0.803467 -0.427368 1441914793 -0.414307 -0.011658 0.803467 -0.427368 1441914793 -0.414307 -0.011658 0.803467 -0.427368 1441914793 -0.405212 -0.009460 0.805847 -0.431641 1441914793 -0.405212 -0.009460 0.805847 -0.431641 1441914793 -0.405212 -0.009460 0.805847 -0.431641 1441914793 -0.405212 -0.009460 0.805847 -0.431641 1441914793 -0.405212 -0.009460 0.805847 -0.431641 1441914793 -0.405212 -0.009460 0.805847 -0.431641 1441914793 -0.386169 -0.028503 0.807190 -0.445496 1441914793 -0.386169 -0.028503 0.807190 -0.445496 1441914793 -0.386169 -0.028503 0.807190 -0.445496 1441914793 -0.359253 -0.064819 0.807068 -0.464111 1441914793 -0.359253 -0.064819 0.807068 -0.464111 1441914793 -0.359253 -0.064819 0.807068 -0.464111 1441914793 -0.359253 -0.064819 0.807068 -0.464111 1441914793 -0.359253 -0.064819 0.807068 -0.464111 1441914793 -0.359253 -0.064819 0.807068 -0.464111 1441914793 -0.359253 -0.064819 0.807068 -0.464111 1441914793 -0.325500 -0.113953 0.802795 -0.486450 1441914793 -0.325500 -0.113953 0.802795 -0.486450 1441914793 -0.325500 -0.113953 0.802795 -0.486450 1441914793 -0.325500 -0.113953 0.802795 -0.486450 1441914793 -0.325500 -0.113953 0.802795 -0.486450 1441914793 -0.288208 -0.169434 0.793091 -0.509094 1441914793 -0.288208 -0.169434 0.793091 -0.509094 1441914793 -0.288208 -0.169434 0.793091 -0.509094 1441914793 -0.288208 -0.169434 0.793091 -0.509094 1441914793 -0.288208 -0.169434 0.793091 -0.509094 1441914793 -0.288208 -0.169434 0.793091 -0.509094 1441914793 -0.247925 -0.228455 0.779358 -0.528137 1441914793 -0.247925 -0.228455 0.779358 -0.528137 1441914793 -0.247925 -0.228455 0.779358 -0.528137 1441914793 -0.247925 -0.228455 0.779358 -0.528137 1441914793 -0.247925 -0.228455 0.779358 -0.528137 1441914793 -0.205811 -0.288757 0.760010 -0.544678 1441914793 -0.205811 -0.288757 0.760010 -0.544678 1441914793 -0.205811 -0.288757 0.760010 -0.544678 1441914793 -0.205811 -0.288757 0.760010 -0.544678 1441914793 -0.205811 -0.288757 0.760010 -0.544678 1441914793 -0.205811 -0.288757 0.760010 -0.544678 1441914793 -0.163635 -0.347656 0.735229 -0.558350 1441914793 -0.163635 -0.347656 0.735229 -0.558350 1441914793 -0.163635 -0.347656 0.735229 -0.558350 1441914793 -0.163635 -0.347656 0.735229 -0.558350 1441914793 -0.163635 -0.347656 0.735229 -0.558350 1441914793 -0.124023 -0.402039 0.706177 -0.569519 1441914793 -0.124023 -0.402039 0.706177 -0.569519 1441914793 -0.124023 -0.402039 0.706177 -0.569519 1441914793 -0.124023 -0.402039 0.706177 -0.569519 1441914793 -0.124023 -0.402039 0.706177 -0.569519 1441914793 -0.124023 -0.402039 0.706177 -0.569519 1441914793 -0.087585 -0.450806 0.674988 -0.577515 1441914793 -0.087585 -0.450806 0.674988 -0.577515 1441914793 -0.087585 -0.450806 0.674988 -0.577515 1441914793 -0.087585 -0.450806 0.674988 -0.577515 1441914793 -0.087585 -0.450806 0.674988 -0.577515 1441914793 -0.057983 -0.490845 0.645996 -0.581787 1441914794 -0.057983 -0.490845 0.645996 -0.581787 1441914794 -0.057983 -0.490845 0.645996 -0.581787 1441914794 -0.057983 -0.490845 0.645996 -0.581787 1441914794 -0.057983 -0.490845 0.645996 -0.581787 1441914794 -0.057983 -0.490845 0.645996 -0.581787 1441914794 -0.037354 -0.520386 0.621521 -0.584412 1441914794 -0.037354 -0.520386 0.621521 -0.584412 1441914794 -0.037354 -0.520386 0.621521 -0.584412 1441914794 -0.037354 -0.520386 0.621521 -0.584412 1441914794 -0.037354 -0.520386 0.621521 -0.584412 1441914794 -0.037354 -0.520386 0.621521 -0.584412 1441914794 -0.029480 -0.537720 0.604431 -0.587158 1441914794 -0.029480 -0.537720 0.604431 -0.587158 1441914794 -0.029480 -0.537720 0.604431 -0.587158 1441914794 -0.037170 -0.540527 0.599792 -0.588867 1441914794 -0.037170 -0.540527 0.599792 -0.588867 1441914794 -0.037170 -0.540527 0.599792 -0.588867 1441914794 -0.037170 -0.540527 0.599792 -0.588867 1441914794 -0.037170 -0.540527 0.599792 -0.588867 1441914794 -0.059937 -0.528748 0.611755 -0.585388 1441914794 -0.059937 -0.528748 0.611755 -0.585388 1441914794 -0.059937 -0.528748 0.611755 -0.585388 1441914794 -0.059937 -0.528748 0.611755 -0.585388 1441914794 -0.059937 -0.528748 0.611755 -0.585388 1441914794 -0.059937 -0.528748 0.611755 -0.585388 1441914794 -0.091858 -0.503235 0.634827 -0.579102 1441914794 -0.091858 -0.503235 0.634827 -0.579102 1441914794 -0.091858 -0.503235 0.634827 -0.579102 1441914794 -0.091858 -0.503235 0.634827 -0.579102 1441914794 -0.091858 -0.503235 0.634827 -0.579102 1441914794 -0.091858 -0.503235 0.634827 -0.579102 1441914794 -0.131348 -0.466980 0.662354 -0.570984 1441914794 -0.131348 -0.466980 0.662354 -0.570984 1441914794 -0.131348 -0.466980 0.662354 -0.570984 1441914794 -0.131348 -0.466980 0.662354 -0.570984 1441914794 -0.131348 -0.466980 0.662354 -0.570984 1441914794 -0.175781 -0.420898 0.691956 -0.559631 1441914794 -0.175781 -0.420898 0.691956 -0.559631 1441914794 -0.175781 -0.420898 0.691956 -0.559631 1441914794 -0.175781 -0.420898 0.691956 -0.559631 1441914794 -0.175781 -0.420898 0.691956 -0.559631 1441914794 -0.175781 -0.420898 0.691956 -0.559631 1441914794 -0.222290 -0.366516 0.721497 -0.543762 1441914794 -0.222290 -0.366516 0.721497 -0.543762 1441914794 -0.222290 -0.366516 0.721497 -0.543762 1441914794 -0.222290 -0.366516 0.721497 -0.543762 1441914794 -0.222290 -0.366516 0.721497 -0.543762 1441914794 -0.268066 -0.306030 0.748474 -0.523682 1441914794 -0.268066 -0.306030 0.748474 -0.523682 1441914794 -0.268066 -0.306030 0.748474 -0.523682 1441914794 -0.268066 -0.306030 0.748474 -0.523682 1441914794 -0.268066 -0.306030 0.748474 -0.523682 1441914794 -0.268066 -0.306030 0.748474 -0.523682 1441914794 -0.311157 -0.242676 0.770203 -0.501099 1441914794 -0.311157 -0.242676 0.770203 -0.501099 1441914794 -0.311157 -0.242676 0.770203 -0.501099 1441914794 -0.311157 -0.242676 0.770203 -0.501099 1441914794 -0.311157 -0.242676 0.770203 -0.501099 1441914794 -0.349365 -0.179810 0.786682 -0.476257 1441914794 -0.349365 -0.179810 0.786682 -0.476257 1441914794 -0.349365 -0.179810 0.786682 -0.476257 1441914794 -0.349365 -0.179810 0.786682 -0.476257 1441914794 -0.349365 -0.179810 0.786682 -0.476257 1441914794 -0.349365 -0.179810 0.786682 -0.476257 1441914794 -0.380676 -0.117065 0.799805 -0.449158 1441914794 -0.380676 -0.117065 0.799805 -0.449158 1441914794 -0.380676 -0.117065 0.799805 -0.449158 1441914794 -0.380676 -0.117065 0.799805 -0.449158 1441914794 -0.380676 -0.117065 0.799805 -0.449158 1441914794 -0.380676 -0.117065 0.799805 -0.449158 1441914794 -0.400635 -0.059143 0.810730 -0.422729 1441914794 -0.400635 -0.059143 0.810730 -0.422729 1441914794 -0.400635 -0.059143 0.810730 -0.422729 1441914794 -0.400635 -0.059143 0.810730 -0.422729 1441914794 -0.400635 -0.059143 0.810730 -0.422729 1441914794 -0.400635 -0.059143 0.810730 -0.422729 1441914794 -0.411316 -0.017944 0.815796 -0.406128 1441914794 -0.411316 -0.017944 0.815796 -0.406128 1441914794 -0.411316 -0.017944 0.815796 -0.406128 1441914794 -0.411316 -0.017944 0.815796 -0.406128 1441914794 -0.411316 -0.017944 0.815796 -0.406128 1441914794 -0.411316 -0.017944 0.815796 -0.406128 1441914794 -0.410034 0.000000 0.820068 -0.399231 1441914794 -0.410034 0.000000 0.820068 -0.399231 1441914794 -0.410034 0.000000 0.820068 -0.399231 1441914794 -0.410034 0.000000 0.820068 -0.399231 1441914794 -0.410034 0.000000 0.820068 -0.399231 1441914794 -0.410034 0.000000 0.820068 -0.399231 1441914794 -0.398254 -0.002502 0.823181 -0.404663 1441914794 -0.398254 -0.002502 0.823181 -0.404663 1441914794 -0.398254 -0.002502 0.823181 -0.404663 1441914794 -0.398254 -0.002502 0.823181 -0.404663 1441914794 -0.398254 -0.002502 0.823181 -0.404663 1441914794 -0.398254 -0.002502 0.823181 -0.404663 1441914794 -0.379700 -0.023926 0.824036 -0.419739 1441914794 -0.379700 -0.023926 0.824036 -0.419739 1441914794 -0.379700 -0.023926 0.824036 -0.419739 1441914794 -0.379700 -0.023926 0.824036 -0.419739 1441914794 -0.379700 -0.023926 0.824036 -0.419739 1441914794 -0.379700 -0.023926 0.824036 -0.419739 1441914794 -0.379700 -0.023926 0.824036 -0.419739 1441914794 -0.354736 -0.058777 0.822754 -0.440186 1441914795 -0.354736 -0.058777 0.822754 -0.440186 1441914795 -0.354736 -0.058777 0.822754 -0.440186 1441914795 -0.354736 -0.058777 0.822754 -0.440186 1441914795 -0.354736 -0.058777 0.822754 -0.440186 1441914795 -0.354736 -0.058777 0.822754 -0.440186 1441914795 -0.323730 -0.103760 0.818787 -0.462646 1441914795 -0.323730 -0.103760 0.818787 -0.462646 1441914795 -0.323730 -0.103760 0.818787 -0.462646 1441914795 -0.323730 -0.103760 0.818787 -0.462646 1441914795 -0.323730 -0.103760 0.818787 -0.462646 1441914795 -0.287170 -0.158264 0.810242 -0.485779 1441914795 -0.287170 -0.158264 0.810242 -0.485779 1441914795 -0.287170 -0.158264 0.810242 -0.485779 1441914795 -0.287170 -0.158264 0.810242 -0.485779 1441914795 -0.287170 -0.158264 0.810242 -0.485779 1441914795 -0.287170 -0.158264 0.810242 -0.485779 1441914795 -0.246765 -0.219910 0.794922 -0.508728 1441914795 -0.246765 -0.219910 0.794922 -0.508728 1441914795 -0.246765 -0.219910 0.794922 -0.508728 1441914795 -0.246765 -0.219910 0.794922 -0.508728 1441914795 -0.246765 -0.219910 0.794922 -0.508728 1441914795 -0.246765 -0.219910 0.794922 -0.508728 1441914795 -0.205078 -0.282227 0.774536 -0.527649 1441914795 -0.205078 -0.282227 0.774536 -0.527649 1441914795 -0.205078 -0.282227 0.774536 -0.527649 1441914795 -0.205078 -0.282227 0.774536 -0.527649 1441914795 -0.205078 -0.282227 0.774536 -0.527649 1441914795 -0.205078 -0.282227 0.774536 -0.527649 1441914795 -0.163757 -0.342224 0.750183 -0.541565 1441914795 -0.163757 -0.342224 0.750183 -0.541565 1441914795 -0.163757 -0.342224 0.750183 -0.541565 1441914795 -0.163757 -0.342224 0.750183 -0.541565 1441914795 -0.163757 -0.342224 0.750183 -0.541565 1441914795 -0.163757 -0.342224 0.750183 -0.541565 1441914795 -0.123291 -0.398682 0.721558 -0.552490 1441914795 -0.123291 -0.398682 0.721558 -0.552490 1441914795 -0.123291 -0.398682 0.721558 -0.552490 1441914795 -0.123291 -0.398682 0.721558 -0.552490 1441914795 -0.123291 -0.398682 0.721558 -0.552490 1441914795 -0.086121 -0.446655 0.690063 -0.562988 1441914795 -0.086121 -0.446655 0.690063 -0.562988 1441914795 -0.086121 -0.446655 0.690063 -0.562988 1441914795 -0.086121 -0.446655 0.690063 -0.562988 1441914795 -0.086121 -0.446655 0.690063 -0.562988 1441914795 -0.086121 -0.446655 0.690063 -0.562988 1441914795 -0.053894 -0.487305 0.657715 -0.571960 1441914795 -0.053894 -0.487305 0.657715 -0.571960 1441914795 -0.053894 -0.487305 0.657715 -0.571960 1441914795 -0.053894 -0.487305 0.657715 -0.571960 1441914795 -0.053894 -0.487305 0.657715 -0.571960 1441914795 -0.031372 -0.518799 0.629211 -0.577942 1441914795 -0.031372 -0.518799 0.629211 -0.577942 1441914795 -0.031372 -0.518799 0.629211 -0.577942 1441914795 -0.031372 -0.518799 0.629211 -0.577942 1441914795 -0.031372 -0.518799 0.629211 -0.577942 1441914795 -0.031372 -0.518799 0.629211 -0.577942 1441914795 -0.020142 -0.538147 0.608765 -0.582581 1441914795 -0.020142 -0.538147 0.608765 -0.582581 1441914795 -0.020142 -0.538147 0.608765 -0.582581 1441914795 -0.020142 -0.538147 0.608765 -0.582581 1441914795 -0.020142 -0.538147 0.608765 -0.582581 1441914795 -0.022156 -0.545654 0.599243 -0.585449 1441914795 -0.022156 -0.545654 0.599243 -0.585449 1441914795 -0.022156 -0.545654 0.599243 -0.585449 1441914795 -0.022156 -0.545654 0.599243 -0.585449 1441914795 -0.022156 -0.545654 0.599243 -0.585449 1441914795 -0.022156 -0.545654 0.599243 -0.585449 1441914795 -0.038879 -0.540710 0.603821 -0.584473 1441914795 -0.038879 -0.540710 0.603821 -0.584473 1441914795 -0.038879 -0.540710 0.603821 -0.584473 1441914795 -0.038879 -0.540710 0.603821 -0.584473 1441914795 -0.038879 -0.540710 0.603821 -0.584473 1441914795 -0.067627 -0.523071 0.622559 -0.578186 1441914795 -0.067627 -0.523071 0.622559 -0.578186 1441914795 -0.067627 -0.523071 0.622559 -0.578186 1441914795 -0.067627 -0.523071 0.622559 -0.578186 1441914795 -0.067627 -0.523071 0.622559 -0.578186 1441914795 -0.067627 -0.523071 0.622559 -0.578186 1441914795 -0.103027 -0.493713 0.648010 -0.570740 1441914795 -0.103027 -0.493713 0.648010 -0.570740 1441914795 -0.103027 -0.493713 0.648010 -0.570740 1441914795 -0.103027 -0.493713 0.648010 -0.570740 1441914795 -0.103027 -0.493713 0.648010 -0.570740 1441914795 -0.103027 -0.493713 0.648010 -0.570740 1441914795 -0.143555 -0.451904 0.676697 -0.563232 1441914795 -0.143555 -0.451904 0.676697 -0.563232 1441914795 -0.143555 -0.451904 0.676697 -0.563232 1441914795 -0.143555 -0.451904 0.676697 -0.563232 1441914795 -0.143555 -0.451904 0.676697 -0.563232 1441914795 -0.143555 -0.451904 0.676697 -0.563232 1441914795 -0.187988 -0.399353 0.707397 -0.552063 1441914795 -0.187988 -0.399353 0.707397 -0.552063 1441914795 -0.187988 -0.399353 0.707397 -0.552063 1441914795 -0.187988 -0.399353 0.707397 -0.552063 1441914795 -0.187988 -0.399353 0.707397 -0.552063 1441914795 -0.234009 -0.338501 0.737976 -0.534912 1441914795 -0.234009 -0.338501 0.737976 -0.534912 1441914795 -0.234009 -0.338501 0.737976 -0.534912 1441914795 -0.234009 -0.338501 0.737976 -0.534912 1441914795 -0.234009 -0.338501 0.737976 -0.534912 1441914795 -0.234009 -0.338501 0.737976 -0.534912 1441914795 -0.278381 -0.272644 0.764465 -0.513611 1441914795 -0.278381 -0.272644 0.764465 -0.513611 1441914796 -0.278381 -0.272644 0.764465 -0.513611 1441914796 -0.278381 -0.272644 0.764465 -0.513611 1441914796 -0.278381 -0.272644 0.764465 -0.513611 1441914796 -0.317444 -0.205566 0.786072 -0.489014 1441914796 -0.317444 -0.205566 0.786072 -0.489014 1441914796 -0.317444 -0.205566 0.786072 -0.489014 1441914796 -0.317444 -0.205566 0.786072 -0.489014 1441914796 -0.317444 -0.205566 0.786072 -0.489014 1441914796 -0.317444 -0.205566 0.786072 -0.489014 1441914796 -0.351807 -0.139038 0.801392 -0.463318 1441914796 -0.351807 -0.139038 0.801392 -0.463318 1441914796 -0.351807 -0.139038 0.801392 -0.463318 1441914796 -0.351807 -0.139038 0.801392 -0.463318 1441914796 -0.351807 -0.139038 0.801392 -0.463318 1441914796 -0.351807 -0.139038 0.801392 -0.463318 1441914796 -0.380066 -0.077881 0.811157 -0.437683 1441914796 -0.380066 -0.077881 0.811157 -0.437683 1441914796 -0.380066 -0.077881 0.811157 -0.437683 1441914796 -0.380066 -0.077881 0.811157 -0.437683 1441914796 -0.380066 -0.077881 0.811157 -0.437683 1441914796 -0.380066 -0.077881 0.811157 -0.437683 1441914796 -0.400696 -0.028564 0.815247 -0.417114 1441914796 -0.400696 -0.028564 0.815247 -0.417114 1441914796 -0.400696 -0.028564 0.815247 -0.417114 1441914796 -0.400696 -0.028564 0.815247 -0.417114 1441914796 -0.400696 -0.028564 0.815247 -0.417114 1441914796 -0.412903 0.005920 0.817871 -0.400635 1441914796 -0.412903 0.005920 0.817871 -0.400635 1441914796 -0.412903 0.005920 0.817871 -0.400635 1441914796 -0.415283 0.022034 0.819885 -0.393494 1441914796 -0.415283 0.022034 0.819885 -0.393494 1441914796 -0.415283 0.022034 0.819885 -0.393494 1441914796 -0.415283 0.022034 0.819885 -0.393494 1441914796 -0.415283 0.022034 0.819885 -0.393494 1441914796 -0.415283 0.022034 0.819885 -0.393494 1441914796 -0.415283 0.022034 0.819885 -0.393494 1441914796 -0.406555 0.017822 0.822327 -0.397644 1441914796 -0.406555 0.017822 0.822327 -0.397644 1441914796 -0.406555 0.017822 0.822327 -0.397644 1441914796 -0.406555 0.017822 0.822327 -0.397644 1441914796 -0.406555 0.017822 0.822327 -0.397644 1441914796 -0.387878 -0.006653 0.824707 -0.411621 1441914796 -0.387878 -0.006653 0.824707 -0.411621 1441914796 -0.387878 -0.006653 0.824707 -0.411621 1441914796 -0.387878 -0.006653 0.824707 -0.411621 1441914796 -0.387878 -0.006653 0.824707 -0.411621 1441914796 -0.387878 -0.006653 0.824707 -0.411621 1441914796 -0.361023 -0.047668 0.825317 -0.431519 1441914796 -0.361023 -0.047668 0.825317 -0.431519 1441914796 -0.361023 -0.047668 0.825317 -0.431519 1441914796 -0.361023 -0.047668 0.825317 -0.431519 1441914796 -0.327576 -0.101990 0.820984 -0.456360 1441914796 -0.327576 -0.101990 0.820984 -0.456360 1441914796 -0.327576 -0.101990 0.820984 -0.456360 1441914796 -0.327576 -0.101990 0.820984 -0.456360 1441914796 -0.327576 -0.101990 0.820984 -0.456360 1441914796 -0.327576 -0.101990 0.820984 -0.456360 1441914796 -0.289490 -0.163452 0.810181 -0.482788 1441914796 -0.289490 -0.163452 0.810181 -0.482788 1441914796 -0.289490 -0.163452 0.810181 -0.482788 1441914796 -0.289490 -0.163452 0.810181 -0.482788 1441914796 -0.289490 -0.163452 0.810181 -0.482788 1441914796 -0.289490 -0.163452 0.810181 -0.482788 1441914796 -0.246521 -0.228210 0.794006 -0.506653 1441914796 -0.246521 -0.228210 0.794006 -0.506653 1441914796 -0.246521 -0.228210 0.794006 -0.506653 1441914796 -0.246521 -0.228210 0.794006 -0.506653 1441914796 -0.246521 -0.228210 0.794006 -0.506653 1441914796 -0.246521 -0.228210 0.794006 -0.506653 1441914796 -0.202332 -0.293457 0.772461 -0.525635 1441914796 -0.202332 -0.293457 0.772461 -0.525635 1441914796 -0.202332 -0.293457 0.772461 -0.525635 1441914796 -0.202332 -0.293457 0.772461 -0.525635 1441914796 -0.202332 -0.293457 0.772461 -0.525635 1441914796 -0.159302 -0.356628 0.746338 -0.538940 1441914796 -0.159302 -0.356628 0.746338 -0.538940 1441914796 -0.159302 -0.356628 0.746338 -0.538940 1441914796 -0.159302 -0.356628 0.746338 -0.538940 1441914796 -0.159302 -0.356628 0.746338 -0.538940 1441914796 -0.159302 -0.356628 0.746338 -0.538940 1441914796 -0.116882 -0.416443 0.715881 -0.548157 1441914796 
-0.270752 -0.266479 0.758972 -0.528809 1441914799 -0.295227 -0.237488 0.768921 -0.514954 1441914799 -0.295227 -0.237488 0.768921 -0.514954 1441914799 -0.295227 -0.237488 0.768921 -0.514954 1441914799 -0.295227 -0.237488 0.768921 -0.514954 1441914799 -0.295227 -0.237488 0.768921 -0.514954 1441914799 -0.295227 -0.237488 0.768921 -0.514954 1441914799 -0.321472 -0.201538 0.781921 -0.494629 1441914799 -0.321472 -0.201538 0.781921 -0.494629 1441914799 -0.321472 -0.201538 0.781921 -0.494629 1441914799 -0.321472 -0.201538 0.781921 -0.494629 1441914799 -0.347351 -0.160583 0.794861 -0.470947 1441914799 -0.347351 -0.160583 0.794861 -0.470947 1441914799 -0.347351 -0.160583 0.794861 -0.470947 1441914799 -0.347351 -0.160583 0.794861 -0.470947 1441914799 -0.347351 -0.160583 0.794861 -0.470947 1441914799 -0.347351 -0.160583 0.794861 -0.470947 1441914799 -0.370850 -0.115601 0.805115 -0.448181 1441914799 -0.370850 -0.115601 0.805115 -0.448181 1441914799 -0.370850 -0.115601 0.805115 -0.448181 1441914799 -0.370850 -0.115601 0.805115 -0.448181 1441914799 -0.370850 -0.115601 0.805115 -0.448181 1441914799 -0.390015 -0.073120 0.809448 -0.432861 1441914799 -0.390015 -0.073120 0.809448 -0.432861 1441914799 -0.390015 -0.073120 0.809448 -0.432861 1441914799 -0.390015 -0.073120 0.809448 -0.432861 1441914799 -0.390015 -0.073120 0.809448 -0.432861 1441914799 -0.390015 -0.073120 0.809448 -0.432861 1441914799 -0.390015 -0.073120 0.809448 -0.432861 1441914799 -0.404663 -0.038635 0.811951 -0.418945 1441914799 -0.404663 -0.038635 0.811951 -0.418945 1441914799 -0.404663 -0.038635 0.811951 -0.418945 1441914799 -0.404663 -0.038635 0.811951 -0.418945 1441914799 -0.404663 -0.038635 0.811951 -0.418945 1441914799 -0.410583 -0.017761 0.815674 -0.407166 1441914799 -0.410583 -0.017761 0.815674 -0.407166 1441914799 -0.410583 -0.017761 0.815674 -0.407166 1441914799 -0.410583 -0.017761 0.815674 -0.407166 1441914799 -0.410583 -0.017761 0.815674 -0.407166 1441914799 -0.405151 -0.014832 0.819580 -0.404846 1441914799 -0.405151 -0.014832 0.819580 -0.404846 1441914799 -0.405151 -0.014832 0.819580 -0.404846 1441914799 -0.405151 -0.014832 0.819580 -0.404846 1441914799 -0.405151 -0.014832 0.819580 -0.404846 1441914799 -0.405151 -0.014832 0.819580 -0.404846 1441914799 -0.405151 -0.014832 0.819580 -0.404846 1441914799 -0.388000 -0.031067 0.822449 -0.414856 1441914799 -0.388000 -0.031067 0.822449 -0.414856 1441914799 -0.388000 -0.031067 0.822449 -0.414856 1441914799 -0.388000 -0.031067 0.822449 -0.414856 1441914799 -0.362000 -0.065369 0.821167 -0.436279 1441914799 -0.362000 -0.065369 0.821167 -0.436279 1441914799 -0.362000 -0.065369 0.821167 -0.436279 1441914799 -0.362000 -0.065369 0.821167 -0.436279 1441914799 -0.362000 -0.065369 0.821167 -0.436279 1441914799 -0.362000 -0.065369 0.821167 -0.436279 1441914799 -0.329224 -0.111633 0.817505 -0.459106 1441914799 -0.329224 -0.111633 0.817505 -0.459106 1441914799 -0.329224 -0.111633 0.817505 -0.459106 1441914799 -0.329224 -0.111633 0.817505 -0.459106 1441914799 -0.329224 -0.111633 0.817505 -0.459106 1441914799 -0.329224 -0.111633 0.817505 -0.459106 1441914799 -0.292175 -0.165039 0.809509 -0.481750 1441914799 -0.292175 -0.165039 0.809509 -0.481750 1441914799 -0.292175 -0.165039 0.809509 -0.481750 1441914799 -0.292175 -0.165039 0.809509 -0.481750 1441914799 -0.251953 -0.224243 0.795898 -0.502747 1441914799 -0.251953 -0.224243 0.795898 -0.502747 1441914799 -0.251953 -0.224243 0.795898 -0.502747 1441914799 -0.251953 -0.224243 0.795898 -0.502747 1441914799 -0.251953 -0.224243 0.795898 -0.502747 1441914799 -0.251953 -0.224243 0.795898 -0.502747 1441914800 -0.209106 -0.285767 0.776917 -0.520630 1441914800 -0.209106 -0.285767 0.776917 -0.520630 1441914800 -0.209106 -0.285767 0.776917 -0.520630 1441914800 -0.209106 -0.285767 0.776917 -0.520630 1441914800 -0.209106 -0.285767 0.776917 -0.520630 1441914800 -0.162964 -0.346619 0.751221 -0.537598 1441914800 -0.162964 -0.346619 0.751221 -0.537598 1441914800 -0.162964 -0.346619 0.751221 -0.537598 1441914800 -0.162964 -0.346619 0.751221 -0.537598 1441914800 -0.162964 -0.346619 0.751221 -0.537598 1441914800 -0.162964 -0.346619 0.751221 -0.537598 1441914800 -0.116638 -0.404541 0.719238 -0.552673 1441914800 -0.116638 -0.404541 0.719238 -0.552673 1441914800 -0.116638 -0.404541 0.719238 -0.552673 1441914800 -0.116638 -0.404541 0.719238 -0.552673 1441914800 -0.116638 -0.404541 0.719238 -0.552673 1441914800 -0.076599 -0.457397 0.684509 -0.562439 1441914800 -0.076599 -0.457397 0.684509 -0.562439 1441914800 -0.076599 -0.457397 0.684509 -0.562439 1441914800 -0.076599 -0.457397 0.684509 -0.562439 1441914800 -0.076599 -0.457397 0.684509 -0.562439 1441914800 -0.076599 -0.457397 0.684509 -0.562439 1441914800 -0.047241 -0.502136 0.651489 -0.566711 1441914800 -0.047241 -0.502136 0.651489 -0.566711 1441914800 -0.047241 -0.502136 0.651489 -0.566711 1441914800 -0.047241 -0.502136 0.651489 -0.566711 1441914800 -0.047241 -0.502136 0.651489 -0.566711 1441914800 -0.047241 -0.502136 0.651489 -0.566711 1441914800 -0.029175 -0.537231 0.623413 -0.567322 1441914800 -0.029175 -0.537231 0.623413 -0.567322 1441914800 -0.029175 -0.537231 0.623413 -0.567322 1441914800 -0.022156 -0.557800 0.605042 -0.567688 1441914800 -0.022156 -0.557800 0.605042 -0.567688 1441914800 -0.022156 -0.557800 0.605042 -0.567688 1441914800 -0.022156 -0.557800 0.605042 -0.567688 1441914800 -0.022156 -0.557800 0.605042 -0.567688 1441914800 -0.022156 -0.557800 0.605042 -0.567688 1441914800 -0.022949 -0.565308 0.597290 -0.568481 1441914800 -0.022949 -0.565308 0.597290 -0.568481 1441914800 -0.022949 -0.565308 0.597290 -0.568481 1441914800 -0.022949 -0.565308 0.597290 -0.568481 1441914800 -0.022949 -0.565308 0.597290 -0.568481 1441914800 -0.022949 -0.565308 0.597290 -0.568481 1441914800 -0.034302 -0.560486 0.598083 -0.571838 1441914800 -0.034302 -0.560486 0.598083 -0.571838 1441914800 -0.034302 -0.560486 0.598083 -0.571838 1441914800 -0.034302 -0.560486 0.598083 -0.571838 1441914800 -0.034302 -0.560486 0.598083 -0.571838 1441914800 -0.034302 -0.560486 0.598083 -0.571838 1441914800 -0.061401 -0.545532 0.612732 -0.568481 1441914800 -0.061401 -0.545532 0.612732 -0.568481 1441914800 -0.061401 -0.545532 0.612732 -0.568481 1441914800 -0.061401 -0.545532 0.612732 -0.568481 1441914800 -0.061401 -0.545532 0.612732 -0.568481 1441914800 -0.096252 -0.518250 0.638733 -0.560547 1441914800 -0.096252 -0.518250 0.638733 -0.560547 1441914800 -0.096252 -0.518250 0.638733 -0.560547 1441914800 -0.096252 -0.518250 0.638733 -0.560547 1441914800 -0.096252 -0.518250 0.638733 -0.560547 1441914800 -0.096252 -0.518250 0.638733 -0.560547 1441914800 -0.135803 -0.479614 0.668945 -0.551392 1441914800 -0.135803 -0.479614 0.668945 -0.551392 1441914800 -0.135803 -0.479614 0.668945 -0.551392 1441914800 -0.135803 -0.479614 0.668945 -0.551392 1441914800 -0.135803 -0.479614 0.668945 -0.551392 1441914800 -0.177307 -0.432617 0.699158 -0.540955 1441914800 -0.177307 -0.432617 0.699158 -0.540955 1441914800 -0.177307 -0.432617 0.699158 -0.540955 1441914800 -0.177307 -0.432617 0.699158 -0.540955 1441914800 -0.177307 -0.432617 0.699158 -0.540955 1441914800 -0.219360 -0.378052 0.728333 -0.527771 1441914800 -0.219360 -0.378052 0.728333 -0.527771 1441914800 -0.219360 -0.378052 0.728333 -0.527771 1441914800 -0.219360 -0.378052 0.728333 -0.527771 1441914800 -0.219360 -0.378052 0.728333 -0.527771 1441914800 -0.219360 -0.378052 0.728333 -0.527771 1441914800 -0.260254 -0.317444 0.756165 -0.509644 1441914800 -0.260254 -0.317444 0.756165 -0.509644 1441914800 -0.260254 -0.317444 0.756165 -0.509644 1441914800 -0.260254 -0.317444 0.756165 -0.509644 1441914800 -0.260254 -0.317444 0.756165 -0.509644 1441914800 -0.260254 -0.317444 0.756165 -0.509644 1441914800 -0.260254 -0.317444 0.756165 -0.509644 1441914800 -0.297974 -0.255737 0.778564 -0.489563 1441914800 -0.297974 -0.255737 0.778564 -0.489563 1441914800 -0.297974 -0.255737 0.778564 -0.489563 1441914800 -0.297974 -0.255737 0.778564 -0.489563 1441914800 -0.297974 -0.255737 0.778564 -0.489563 1441914800 -0.297974 -0.255737 0.778564 -0.489563 1441914800 -0.331177 -0.195190 0.796082 -0.467468 1441914800 -0.331177 -0.195190 0.796082 -0.467468 1441914800 -0.331177 -0.195190 0.796082 -0.467468 1441914800 -0.331177 -0.195190 0.796082 -0.467468 1441914800 -0.357971 -0.137329 0.808289 -0.446899 1441914800 -0.357971 -0.137329 0.808289 -0.446899 1441914800 -0.357971 -0.137329 0.808289 -0.446899 1441914800 -0.357971 -0.137329 0.808289 -0.446899 1441914800 -0.378723 -0.085632 0.815369 -0.429443 1441914801 -0.378723 -0.085632 0.815369 -0.429443 1441914801 -0.378723 -0.085632 0.815369 -0.429443 1441914801 -0.378723 -0.085632 0.815369 -0.429443 1441914801 -0.378723 -0.085632 0.815369 -0.429443 1441914801 -0.391113 -0.045776 0.819397 -0.416504 1441914801 -0.391113 -0.045776 0.819397 -0.416504 1441914801 -0.391113 -0.045776 0.819397 -0.416504 1441914801 -0.391113 -0.045776 0.819397 -0.416504 1441914801 -0.391113 -0.045776 0.819397 -0.416504 1441914801 -0.395142 -0.021179 0.822327 -0.408936 1441914801 -0.395142 -0.021179 0.822327 -0.408936 1441914801 -0.395142 -0.021179 0.822327 -0.408936 1441914801 -0.395142 -0.021179 0.822327 -0.408936 1441914801 -0.395142 -0.021179 0.822327 -0.408936 1441914801 -0.395142 -0.021179 0.822327 -0.408936 1441914801 -0.388794 -0.017456 0.824585 -0.410645 1441914801 -0.388794 -0.017456 0.824585 -0.410645 1441914801 -0.388794 -0.017456 0.824585 -0.410645 1441914801 -0.388794 -0.017456 0.824585 -0.410645 1441914801 -0.388794 -0.017456 0.824585 -0.410645 1441914801 -0.374329 -0.034119 0.825684 -0.420654 1441914801 -0.374329 -0.034119 0.825684 -0.420654 1441914801 -0.374329 -0.034119 0.825684 -0.420654 1441914801 -0.352234 -0.066040 0.825623 -0.435791 1441914801 -0.352234 -0.066040 0.825623 -0.435791 1441914801 -0.352234 -0.066040 0.825623 -0.435791 1441914801 -0.352234 -0.066040 0.825623 -0.435791 1441914801 -0.352234 -0.066040 0.825623 -0.435791 1441914801 -0.323120 -0.110168 0.822327 -0.455261 1441914801 -0.323120 -0.110168 0.822327 -0.455261 1441914801 -0.323120 -0.110168 0.822327 -0.455261 1441914801 -0.323120 -0.110168 0.822327 -0.455261 1441914801 -0.323120 -0.110168 0.822327 -0.455261 1441914801 -0.323120 -0.110168 0.822327 -0.455261 1441914801 -0.288025 -0.164001 0.814575 -0.476013 1441914801 -0.288025 -0.164001 0.814575 -0.476013 1441914801 -0.288025 -0.164001 0.814575 -0.476013 1441914801 -0.288025 -0.164001 0.814575 -0.476013 1441914801 -0.288025 -0.164001 0.814575 -0.476013 1441914801 -0.247437 -0.225220 0.801575 -0.495544 1441914801 -0.247437 -0.225220 0.801575 -0.495544 1441914801 -0.247437 -0.225220 0.801575 -0.495544 1441914801 -0.247437 -0.225220 0.801575 -0.495544 1441914801 -0.247437 -0.225220 0.801575 -0.495544 1441914801 -0.247437 -0.225220 0.801575 -0.495544 1441914801 -0.202881 -0.291321 0.782532 -0.511475 1441914801 -0.202881 -0.291321 0.782532 -0.511475 1441914801 -0.202881 -0.291321 0.782532 -0.511475 1441914801 -0.202881 -0.291321 0.782532 -0.511475 1441914801 -0.202881 -0.291321 0.782532 -0.511475 1441914801 -0.202881 -0.291321 0.782532 -0.511475 1441914801 -0.155396 -0.359680 0.755432 -0.525208 1441914801 -0.155396 -0.359680 0.755432 -0.525208 1441914801 -0.155396 -0.359680 0.755432 -0.525208 1441914801 -0.155396 -0.359680 0.755432 -0.525208 1441914801 -0.155396 -0.359680 0.755432 -0.525208 1441914801 -0.155396 -0.359680 0.755432 -0.525208 1441914801 -0.108582 -0.427307 0.718567 -0.537903 1441914801 -0.108582 -0.427307 0.718567 -0.537903 1441914801 -0.108582 -0.427307 0.718567 -0.537903 1441914801 -0.108582 -0.427307 0.718567 -0.537903 1441914801 -0.108582 -0.427307 0.718567 -0.537903 1441914801 -0.108582 -0.427307 0.718567 -0.537903 1441914801 -0.072510 -0.478149 0.688477 -0.540527 1441914801 -0.072510 -0.478149 0.688477 -0.540527 1441914801 -0.072510 -0.478149 0.688477 -0.540527 1441914801 -0.072510 -0.478149 0.688477 -0.540527 1441914801 -0.072510 -0.478149 0.688477 -0.540527 1441914801 -0.043945 -0.513611 0.664917 -0.540588 1441914801 -0.043945 -0.513611 0.664917 -0.540588 1441914801 -0.043945 -0.513611 0.664917 -0.540588 1441914801 -0.043945 -0.513611 0.664917 -0.540588 1441914801 -0.043945 -0.513611 0.664917 -0.540588 1441914801 -0.043945 -0.513611 0.664917 -0.540588 1441914801 -0.021057 -0.542908 0.640564 -0.542725 1441914801 -0.021057 -0.542908 0.640564 -0.542725 1441914801 -0.021057 -0.542908 0.640564 -0.542725 1441914801 -0.021057 -0.542908 0.640564 -0.542725 1441914801 -0.014282 -0.559875 0.624939 -0.543945 1441914801 -0.014282 -0.559875 0.624939 -0.543945 1441914801 -0.014282 -0.559875 0.624939 -0.543945 1441914801 -0.014282 -0.559875 0.624939 -0.543945 1441914801 -0.014282 -0.559875 0.624939 -0.543945 1441914801 -0.022034 -0.561584 0.622375 -0.544800 1441914801 -0.022034 -0.561584 0.622375 -0.544800 1441914801 -0.022034 -0.561584 0.622375 -0.544800 1441914801 -0.022034 -0.561584 0.622375 -0.544800 1441914801 -0.022034 -0.561584 0.622375 -0.544800 1441914801 -0.041809 -0.548035 0.633362 -0.544800 1441914801 -0.041809 -0.548035 0.633362 -0.544800 1441914801 -0.041809 -0.548035 0.633362 -0.544800 1441914801 -0.041809 -0.548035 0.633362 -0.544800 1441914801 -0.041809 -0.548035 0.633362 -0.544800 1441914801 -0.041809 -0.548035 0.633362 -0.544800 1441914801 -0.069458 -0.523438 0.652039 -0.544128 1441914801 -0.069458 -0.523438 0.652039 -0.544128 1441914802 -0.069458 -0.523438 0.652039 -0.544128 1441914802 -0.069458 -0.523438 0.652039 -0.544128 1441914802 -0.069458 -0.523438 0.652039 -0.544128 1441914802 -0.069458 -0.523438 0.652039 -0.544128 1441914802 -0.104309 -0.488953 0.676208 -0.541138 1441914802 -0.104309 -0.488953 0.676208 -0.541138 1441914802 -0.104309 -0.488953 0.676208 -0.541138 1441914802 -0.104309 -0.488953 0.676208 -0.541138 1441914802 -0.104309 -0.488953 0.676208 -0.541138 1441914802 -0.145569 -0.445679 0.703613 -0.534058 1441914802 -0.145569 -0.445679 0.703613 -0.534058 1441914802 -0.145569 -0.445679 0.703613 -0.534058 1441914802 -0.145569 -0.445679 0.703613 -0.534058 1441914802 -0.145569 -0.445679 0.703613 -0.534058 1441914802 -0.145569 -0.445679 0.703613 -0.534058 1441914802 -0.189514 -0.393738 0.732727 -0.521667 1441914802 -0.189514 -0.393738 0.732727 -0.521667 1441914802 -0.189514 -0.393738 0.732727 -0.521667 1441914802 -0.189514 -0.393738 0.732727 -0.521667 1441914802 -0.189514 -0.393738 0.732727 -0.521667 1441914802 -0.189514 -0.393738 0.732727 -0.521667 1441914802 -0.233337 -0.333923 0.760315 -0.505981 1441914802 -0.233337 -0.333923 0.760315 -0.505981 1441914802 -0.233337 -0.333923 0.760315 -0.505981 1441914802 -0.233337 -0.333923 0.760315 -0.505981 1441914802 -0.233337 -0.333923 0.760315 -0.505981 1441914802 -0.233337 -0.333923 0.760315 -0.505981 1441914802 -0.274719 -0.270020 0.784302 -0.486389 1441914802 -0.274719 -0.270020 0.784302 -0.486389 1441914802 -0.274719 -0.270020 0.784302 -0.486389 1441914802 -0.274719 -0.270020 0.784302 -0.486389 1441914802 -0.274719 -0.270020 0.784302 -0.486389 1441914802 -0.274719 -0.270020 0.784302 -0.486389 1441914802 -0.313965 -0.204163 0.803650 -0.462524 1441914802 -0.313965 -0.204163 0.803650 -0.462524 1441914802 -0.313965 -0.204163 0.803650 -0.462524 1441914802 -0.313965 -0.204163 0.803650 -0.462524 1441914802 -0.313965 -0.204163 0.803650 -0.462524 1441914802 -0.349365 -0.140320 0.816895 -0.436890 1441914802 -0.349365 -0.140320 0.816895 -0.436890 1441914802 -0.349365 -0.140320 0.816895 -0.436890 1441914802 -0.349365 -0.140320 0.816895 -0.436890 1441914802 -0.349365 -0.140320 0.816895 -0.436890 1441914802 -0.379089 -0.079956 0.825378 -0.410645 1441914802 -0.379089 -0.079956 0.825378 -0.410645 1441914802 -0.379089 -0.079956 0.825378 -0.410645 1441914802 -0.379089 -0.079956 0.825378 -0.410645 1441914802 -0.399597 -0.027832 0.829102 -0.390076 1441914802 -0.399597 -0.027832 0.829102 -0.390076 1441914802 -0.399597 -0.027832 0.829102 -0.390076 1441914802 -0.399597 -0.027832 0.829102 -0.390076 1441914802 -0.399597 -0.027832 0.829102 -0.390076 1441914802 -0.399597 -0.027832 0.829102 -0.390076 1441914802 -0.411072 0.010498 0.828796 -0.379517 1441914802 -0.411072 0.010498 0.828796 -0.379517 1441914802 -0.411072 0.010498 0.828796 -0.379517 1441914802 -0.411072 0.010498 0.828796 -0.379517 1441914802 -0.411072 0.010498 0.828796 -0.379517 1441914802 -0.411072 0.010498 0.828796 -0.379517 1441914802 -0.414124 0.031189 0.827576 -0.377686 1441914802 -0.414124 0.031189 0.827576 -0.377686 1441914802 -0.414124 0.031189 0.827576 -0.377686 1441914802 -0.414124 0.031189 0.827576 -0.377686 1441914802 -0.414124 0.031189 0.827576 -0.377686 1441914802 -0.414124 0.031189 0.827576 -0.377686 1441914802 -0.408508 0.031311 0.827393 -0.384155 1441914802 -0.408508 0.031311 0.827393 -0.384155 1441914802 -0.408508 0.031311 0.827393 -0.384155 1441914802 -0.408508 0.031311 0.827393 -0.384155 1441914802 -0.408508 0.031311 0.827393 -0.384155 1441914802 -0.408508 0.031311 0.827393 -0.384155 1441914802 -0.408508 0.031311 0.827393 -0.384155 1441914802 -0.394165 0.011780 0.827820 -0.398926 1441914802 -0.394165 0.011780 0.827820 -0.398926 1441914802 -0.394165 0.011780 0.827820 -0.398926 1441914802 -0.394165 0.011780 0.827820 -0.398926 1441914802 -0.394165 0.011780 0.827820 -0.398926 1441914802 -0.394165 0.011780 0.827820 -0.398926 1441914802 -0.370911 -0.024963 0.828003 -0.419739 1441914802 -0.370911 -0.024963 0.828003 -0.419739 1441914802 -0.370911 -0.024963 0.828003 -0.419739 1441914802 -0.339417 -0.076599 0.825989 -0.443420 1441914802 -0.339417 -0.076599 0.825989 -0.443420 1441914802 -0.339417 -0.076599 0.825989 -0.443420 1441914802 -0.339417 -0.076599 0.825989 -0.443420 1441914802 -0.339417 -0.076599 0.825989 -0.443420 1441914802 -0.339417 -0.076599 0.825989 -0.443420 1441914802 -0.339417 -0.076599 0.825989 -0.443420 1441914802 -0.302551 -0.139404 0.818542 -0.468018 1441914802 -0.302551 -0.139404 0.818542 -0.468018 1441914802 -0.302551 -0.139404 0.818542 -0.468018 1441914802 -0.302551 -0.139404 0.818542 -0.468018 1441914802 -0.302551 -0.139404 0.818542 -0.468018 1441914802 -0.260803 -0.209290 0.805664 -0.489014 1441914802 -0.260803 -0.209290 0.805664 -0.489014 1441914802 -0.260803 -0.209290 0.805664 -0.489014 1441914802 -0.260803 -0.209290 0.805664 -0.489014 1441914802 -0.260803 -0.209290 0.805664 -0.489014 1441914802 -0.260803 -0.209290 0.805664 -0.489014 1441914802 -0.215820 -0.286438 0.785706 -0.504028 1441914802 -0.215820 -0.286438 0.785706 -0.504028 1441914802 -0.215820 -0.286438 0.785706 -0.504028 1441914802 -0.215820 -0.286438 0.785706 -0.504028 1441914803 -0.215820 -0.286438 0.785706 -0.504028 1441914803 -0.215820 -0.286438 0.785706 -0.504028 1441914803 -0.167786 -0.363159 0.750916 -0.525391 1441914803 -0.167786 -0.363159 0.750916 -0.525391 1441914803 -0.167786 -0.363159 0.750916 -0.525391 1441914803 -0.167786 -0.363159 0.750916 -0.525391 1441914803 -0.167786 -0.363159 0.750916 -0.525391 1441914803 -0.167786 -0.363159 0.750916 -0.525391 1441914803 -0.122803 -0.429749 0.713196 -0.539978 1441914803 -0.122803 -0.429749 0.713196 -0.539978 1441914803 -0.122803 -0.429749 0.713196 -0.539978 1441914803 -0.122803 -0.429749 0.713196 -0.539978 1441914803 -0.122803 -0.429749 0.713196 -0.539978 1441914803 -0.122803 -0.429749 0.713196 -0.539978 1441914803 -0.081238 -0.484070 0.676270 -0.549316 1441914803 -0.081238 -0.484070 0.676270 -0.549316 1441914803 -0.081238 -0.484070 0.676270 -0.549316 1441914803 -0.081238 -0.484070 0.676270 -0.549316 1441914803 -0.081238 -0.484070 0.676270 -0.549316 1441914803 -0.081238 -0.484070 0.676270 -0.549316 1441914803 -0.045410 -0.528809 0.643555 -0.551453 1441914803 -0.045410 -0.528809 0.643555 -0.551453 1441914803 -0.045410 -0.528809 0.643555 -0.551453 1441914803 -0.045410 -0.528809 0.643555 -0.551453 1441914803 -0.045410 -0.528809 0.643555 -0.551453 1441914803 -0.016052 -0.564331 0.612000 -0.553894 1441914803 -0.016052 -0.564331 0.612000 -0.553894 1441914803 -0.016052 -0.564331 0.612000 -0.553894 1441914803 -0.016052 -0.564331 0.612000 -0.553894 1441914803 -0.016052 -0.564331 0.612000 -0.553894 1441914803 0.003967 -0.588928 0.585449 -0.557129 1441914803 0.003967 -0.588928 0.585449 -0.557129 1441914803 0.003967 -0.588928 0.585449 -0.557129 1441914803 0.003967 -0.588928 0.585449 -0.557129 1441914803 0.003967 -0.588928 0.585449 -0.557129 1441914803 0.003967 -0.588928 0.585449 -0.557129 1441914803 0.010803 -0.600220 0.569275 -0.561768 1441914803 0.010803 -0.600220 0.569275 -0.561768 1441914803 0.010803 -0.600220 0.569275 -0.561768 1441914803 0.010803 -0.600220 0.569275 -0.561768 1441914803 0.001404 -0.598694 0.568970 -0.563843 1441914803 0.001404 -0.598694 0.568970 -0.563843 1441914803 0.001404 -0.598694 0.568970 -0.563843 1441914803 0.001404 -0.598694 0.568970 -0.563843 1441914803 0.001404 -0.598694 0.568970 -0.563843 1441914803 -0.027039 -0.583130 0.586792 -0.561157 1441914803 -0.027039 -0.583130 0.586792 -0.561157 1441914803 -0.027039 -0.583130 0.586792 -0.561157 1441914803 -0.027039 -0.583130 0.586792 -0.561157 1441914803 -0.027039 -0.583130 0.586792 -0.561157 1441914803 -0.027039 -0.583130 0.586792 -0.561157 1441914803 -0.064697 -0.553711 0.616150 -0.556458 1441914803 -0.064697 -0.553711 0.616150 -0.556458 1441914803 -0.064697 -0.553711 0.616150 -0.556458 1441914803 -0.064697 -0.553711 0.616150 -0.556458 1441914803 -0.064697 -0.553711 0.616150 -0.556458 1441914803 -0.064697 -0.553711 0.616150 -0.556458 1441914803 -0.107666 -0.512573 0.650208 -0.550354 1441914803 -0.107666 -0.512573 0.650208 -0.550354 1441914803 -0.107666 -0.512573 0.650208 -0.550354 1441914803 -0.107666 -0.512573 0.650208 -0.550354 1441914803 -0.107666 -0.512573 0.650208 -0.550354 1441914803 -0.107666 -0.512573 0.650208 -0.550354 1441914803 -0.153137 -0.461304 0.685242 -0.542419 1441914803 -0.153137 -0.461304 0.685242 -0.542419 1441914803 -0.153137 -0.461304 0.685242 -0.542419 1441914803 -0.153137 -0.461304 0.685242 -0.542419 1441914803 -0.153137 -0.461304 0.685242 -0.542419 1441914803 -0.153137 -0.461304 0.685242 -0.542419 1441914803 -0.201111 -0.401123 0.719666 -0.529907 1441914803 -0.201111 -0.401123 0.719666 -0.529907 1441914803 -0.201111 -0.401123 0.719666 -0.529907 1441914803 -0.201111 -0.401123 0.719666 -0.529907 1441914803 -0.201111 -0.401123 0.719666 -0.529907 1441914803 -0.201111 -0.401123 0.719666 -0.529907 1441914803 -0.248047 -0.336914 0.749084 -0.513672 1441914803 -0.248047 -0.336914 0.749084 -0.513672 1441914803 -0.248047 -0.336914 0.749084 -0.513672 1441914803 -0.248047 -0.336914 0.749084 -0.513672 1441914803 -0.248047 -0.336914 0.749084 -0.513672 1441914803 -0.248047 -0.336914 0.749084 -0.513672 1441914803 -0.294861 -0.270813 0.772156 -0.493530 1441914803 -0.294861 -0.270813 0.772156 -0.493530 1441914803 -0.294861 -0.270813 0.772156 -0.493530 1441914803 -0.294861 -0.270813 0.772156 -0.493530 1441914803 -0.294861 -0.270813 0.772156 -0.493530 1441914803 -0.294861 -0.270813 0.772156 -0.493530 1441914803 -0.335815 -0.203674 0.792419 -0.466797 1441914803 -0.335815 -0.203674 0.792419 -0.466797 1441914803 -0.335815 -0.203674 0.792419 -0.466797 1441914803 -0.335815 -0.203674 0.792419 -0.466797 1441914803 -0.335815 -0.203674 0.792419 -0.466797 1441914803 -0.369446 -0.137817 0.806641 -0.440247 1441914803 -0.369446 -0.137817 0.806641 -0.440247 1441914803 -0.369446 -0.137817 0.806641 -0.440247 1441914803 -0.369446 -0.137817 0.806641 -0.440247 1441914803 -0.369446 -0.137817 0.806641 -0.440247 1441914803 -0.369446 -0.137817 0.806641 -0.440247 1441914803 -0.397949 -0.079529 0.814941 -0.413757 1441914803 -0.397949 -0.079529 0.814941 -0.413757 1441914803 -0.397949 -0.079529 0.814941 -0.413757 1441914803 -0.397949 -0.079529 0.814941 -0.413757 1441914804 -0.397949 -0.079529 0.814941 -0.413757 1441914804 -0.419800 -0.030457 0.818665 -0.390686 1441914804 -0.419800 -0.030457 0.818665 -0.390686 1441914804 -0.419800 -0.030457 0.818665 -0.390686 1441914804 -0.419800 -0.030457 0.818665 -0.390686 1441914804 -0.419800 -0.030457 0.818665 -0.390686 1441914804 -0.431335 0.005676 0.821716 -0.372437 1441914804 -0.431335 0.005676 0.821716 -0.372437 1441914804 -0.431335 0.005676 0.821716 -0.372437 1441914804 -0.431335 0.005676 0.821716 -0.372437 1441914804 -0.431335 0.005676 0.821716 -0.372437 1441914804 -0.431335 0.005676 0.821716 -0.372437 1441914804 -0.431335 0.005676 0.821716 -0.372437 1441914804 -0.431274 0.024414 0.824341 -0.365845 1441914804 -0.431274 0.024414 0.824341 -0.365845 1441914804 -0.431274 0.024414 0.824341 -0.365845 1441914804 -0.431274 0.024414 0.824341 -0.365845 1441914804 -0.431274 0.024414 0.824341 -0.365845 1441914804 -0.431274 0.024414 0.824341 -0.365845 1441914804 -0.419983 0.020020 0.827087 -0.373047 1441914804 -0.419983 0.020020 0.827087 -0.373047 1441914804 -0.419983 0.020020 0.827087 -0.373047 1441914804 -0.419983 0.020020 0.827087 -0.373047 1441914804 -0.419983 0.020020 0.827087 -0.373047 1441914804 -0.419983 0.020020 0.827087 -0.373047 1441914804 -0.400208 -0.006470 0.829285 -0.390015 1441914804 -0.400208 -0.006470 0.829285 -0.390015 1441914804 -0.400208 -0.006470 0.829285 -0.390015 1441914804 -0.400208 -0.006470 0.829285 -0.390015 1441914804 -0.400208 -0.006470 0.829285 -0.390015 1441914804 -0.372314 -0.048706 0.830444 -0.411560 1441914804 -0.372314 -0.048706 0.830444 -0.411560 1441914804 -0.372314 -0.048706 0.830444 -0.411560 1441914804 -0.372314 -0.048706 0.830444 -0.411560 1441914804 -0.372314 -0.048706 0.830444 -0.411560 1441914804 -0.372314 -0.048706 0.830444 -0.411560 1441914804 -0.337158 -0.102966 0.827942 -0.436157 1441914804 -0.337158 -0.102966 0.827942 -0.436157 1441914804 -0.337158 -0.102966 0.827942 -0.436157 1441914804 -0.337158 -0.102966 0.827942 -0.436157 1441914804 -0.337158 -0.102966 0.827942 -0.436157 1441914804 -0.298096 -0.165649 0.819031 -0.461365 1441914804 -0.298096 -0.165649 0.819031 -0.461365 1441914804 -0.298096 -0.165649 0.819031 -0.461365 1441914804 -0.298096 -0.165649 0.819031 -0.461365 1441914804 -0.298096 -0.165649 0.819031 -0.461365 1441914804 -0.298096 -0.165649 0.819031 -0.461365 1441914804 -0.255737 -0.233521 0.803406 -0.484436 1441914804 -0.255737 -0.233521 0.803406 -0.484436 1441914804 -0.255737 -0.233521 0.803406 -0.484436 1441914804 -0.255737 -0.233521 0.803406 -0.484436 1441914804 -0.255737 -0.233521 0.803406 -0.484436 1441914804 -0.255737 -0.233521 0.803406 -0.484436 1441914804 -0.211060 -0.302368 0.782166 -0.502319 1441914804 -0.211060 -0.302368 0.782166 -0.502319 1441914804 -0.211060 -0.302368 0.782166 -0.502319 1441914804 -0.211060 -0.302368 0.782166 -0.502319 1441914804 -0.211060 -0.302368 0.782166 -0.502319 1441914804 -0.211060 -0.302368 0.782166 -0.502319 1441914804 -0.165955 -0.368347 0.754883 -0.516663 1441914804 -0.165955 -0.368347 0.754883 -0.516663 1441914804 -0.165955 -0.368347 0.754883 -0.516663 1441914804 -0.165955 -0.368347 0.754883 -0.516663 1441914804 -0.165955 -0.368347 0.754883 -0.516663 1441914804 -0.123169 -0.428223 0.721924 -0.529480 1441914804 -0.123169 -0.428223 0.721924 -0.529480 1441914804 -0.123169 -0.428223 0.721924 -0.529480 1441914804 -0.123169 -0.428223 0.721924 -0.529480 1441914804 -0.123169 -0.428223 0.721924 -0.529480 1441914804 -0.123169 -0.428223 0.721924 -0.529480 1441914804 -0.083191 -0.481628 0.685852 -0.539185 1441914804 -0.083191 -0.481628 0.685852 -0.539185 1441914804 -0.083191 -0.481628 0.685852 -0.539185 1441914804 -0.083191 -0.481628 0.685852 -0.539185 1441914804 -0.049255 -0.525940 0.649658 -0.546753 1441914804 -0.049255 -0.525940 0.649658 -0.546753 1441914804 -0.049255 -0.525940 0.649658 -0.546753 1441914804 -0.049255 -0.525940 0.649658 -0.546753 1441914804 -0.049255 -0.525940 0.649658 -0.546753 1441914804 -0.023376 -0.559509 0.616455 -0.553528 1441914804 -0.023376 -0.559509 0.616455 -0.553528 1441914804 -0.023376 -0.559509 0.616455 -0.553528 1441914804 -0.023376 -0.559509 0.616455 -0.553528 1441914804 -0.010437 -0.579651 0.591919 -0.559937 1441914804 -0.010437 -0.579651 0.591919 -0.559937 1441914804 -0.010437 -0.579651 0.591919 -0.559937 1441914804 -0.010437 -0.579651 0.591919 -0.559937 1441914804 -0.010437 -0.579651 0.591919 -0.559937 1441914804 -0.013184 -0.585632 0.580994 -0.565125 1441914804 -0.013184 -0.585632 0.580994 -0.565125 1441914804 -0.013184 -0.585632 0.580994 -0.565125 1441914804 -0.013184 -0.585632 0.580994 -0.565125 1441914804 -0.013184 -0.585632 0.580994 -0.565125 1441914804 -0.013184 -0.585632 0.580994 -0.565125 1441914804 -0.032349 -0.577209 0.590027 -0.563660 1441914804 -0.032349 -0.577209 0.590027 -0.563660 1441914804 -0.032349 -0.577209 0.590027 -0.563660 1441914804 -0.032349 -0.577209 0.590027 -0.563660 1441914805 -0.059082 -0.555481 0.610718 -0.561279 1441914805 -0.059082 -0.555481 0.610718 -0.561279 1441914805 -0.059082 -0.555481 0.610718 -0.561279 1441914805 -0.059082 -0.555481 0.610718 -0.561279 1441914805 -0.091919 -0.521423 0.637268 -0.559998 1441914805 -0.091919 -0.521423 0.637268 -0.559998 1441914805 -0.091919 -0.521423 0.637268 -0.559998 1441914805 -0.091919 -0.521423 0.637268 -0.559998 1441914805 -0.091919 -0.521423 0.637268 -0.559998 1441914805 -0.091919 -0.521423 0.637268 -0.559998 1441914805 -0.091919 -0.521423 0.637268 -0.559998 1441914805 -0.129822 -0.476501 0.667175 -0.557678 1441914805 -0.129822 -0.476501 0.667175 -0.557678 1441914805 -0.129822 -0.476501 0.667175 -0.557678 1441914805 -0.129822 -0.476501 0.667175 -0.557678 1441914805 -0.129822 -0.476501 0.667175 -0.557678 1441914805 -0.174011 -0.421753 0.700745 -0.548523 1441914805 -0.174011 -0.421753 0.700745 -0.548523 1441914805 -0.174011 -0.421753 0.700745 -0.548523 1441914805 -0.174011 -0.421753 0.700745 -0.548523 1441914805 -0.174011 -0.421753 0.700745 -0.548523 1441914805 -0.174011 -0.421753 0.700745 -0.548523 1441914805 -0.222412 -0.358459 0.734619 -0.531372 1441914805 -0.222412 -0.358459 0.734619 -0.531372 1441914805 -0.222412 -0.358459 0.734619 -0.531372 1441914805 -0.222412 -0.358459 0.734619 -0.531372 1441914805 -0.222412 -0.358459 0.734619 -0.531372 1441914805 -0.222412 -0.358459 0.734619 -0.531372 1441914805 -0.268860 -0.289001 0.765381 -0.508362 1441914805 -0.268860 -0.289001 0.765381 -0.508362 1441914805 -0.268860 -0.289001 0.765381 -0.508362 1441914805 -0.268860 -0.289001 0.765381 -0.508362 1441914805 -0.268860 -0.289001 0.765381 -0.508362 1441914805 -0.268860 -0.289001 0.765381 -0.508362 1441914805 -0.310974 -0.215942 0.789673 -0.482849 1441914805 -0.310974 -0.215942 0.789673 -0.482849 1441914805 -0.310974 -0.215942 0.789673 -0.482849 1441914805 -0.310974 -0.215942 0.789673 -0.482849 1441914805 -0.310974 -0.215942 0.789673 -0.482849 1441914805 -0.349182 -0.142395 0.805908 -0.456421 1441914805 -0.349182 -0.142395 0.805908 -0.456421 1441914805 -0.349182 -0.142395 0.805908 -0.456421 1441914805 -0.349182 -0.142395 0.805908 -0.456421 1441914805 -0.349182 -0.142395 0.805908 -0.456421 1441914805 -0.349182 -0.142395 0.805908 -0.456421 1441914805 -0.382324 -0.073425 0.814880 -0.429382 1441914805 -0.382324 -0.073425 0.814880 -0.429382 1441914805 -0.382324 -0.073425 0.814880 -0.429382 1441914805 -0.382324 -0.073425 0.814880 -0.429382 1441914805 -0.382324 -0.073425 0.814880 -0.429382 1441914805 -0.382324 -0.073425 0.814880 -0.429382 1441914805 -0.407776 -0.013550 0.819397 -0.402588 1441914805 -0.407776 -0.013550 0.819397 -0.402588 1441914805 -0.407776 -0.013550 0.819397 -0.402588 1441914805 -0.407776 -0.013550 0.819397 -0.402588 1441914805 -0.423279 0.030640 0.820374 -0.383240 1441914805 -0.423279 0.030640 0.820374 -0.383240 1441914805 -0.423279 0.030640 0.820374 -0.383240 1441914805 -0.423279 0.030640 0.820374 -0.383240 1441914805 -0.423279 0.030640 0.820374 -0.383240 1441914805 -0.427979 0.055420 0.820801 -0.374268 1441914805 -0.427979 0.055420 0.820801 -0.374268 1441914805 -0.427979 0.055420 0.820801 -0.374268 1441914805 -0.427979 0.055420 0.820801 -0.374268 1441914805 -0.427979 0.055420 0.820801 -0.374268 1441914805 -0.422058 0.058472 0.822266 -0.377197 1441914805 -0.422058 0.058472 0.822266 -0.377197 1441914805 -0.422058 0.058472 0.822266 -0.377197 1441914805 -0.422058 0.058472 0.822266 -0.377197 1441914805 -0.422058 0.058472 0.822266 -0.377197 1441914805 -0.422058 0.058472 0.822266 -0.377197 1441914805 -0.422058 0.058472 0.822266 -0.377197 1441914805 -0.407715 0.040894 0.824463 -0.390381 1441914805 -0.407715 0.040894 0.824463 -0.390381 1441914805 -0.407715 0.040894 0.824463 -0.390381 1441914805 -0.407715 0.040894 0.824463 -0.390381 1441914805 -0.407715 0.040894 0.824463 -0.390381 1441914805 -0.407715 0.040894 0.824463 -0.390381 1441914805 -0.383972 0.004395 0.827942 -0.408691 1441914805 -0.383972 0.004395 0.827942 -0.408691 1441914805 -0.383972 0.004395 0.827942 -0.408691 1441914805 -0.383972 0.004395 0.827942 -0.408691 1441914805 -0.383972 0.004395 0.827942 -0.408691 1441914805 -0.352356 -0.048706 0.829102 -0.431274 1441914805 -0.352356 -0.048706 0.829102 -0.431274 1441914805 -0.352356 -0.048706 0.829102 -0.431274 1441914805 -0.352356 -0.048706 0.829102 -0.431274 1441914805 -0.352356 -0.048706 0.829102 -0.431274 1441914805 -0.352356 -0.048706 0.829102 -0.431274 1441914805 -0.352356 -0.048706 0.829102 -0.431274 1441914805 -0.313782 -0.113464 0.823975 -0.457947 1441914805 -0.313782 -0.113464 0.823975 -0.457947 1441914805 -0.313782 -0.113464 0.823975 -0.457947 1441914805 -0.313782 -0.113464 0.823975 -0.457947 1441914805 -0.313782 -0.113464 0.823975 -0.457947 1441914805 -0.270508 -0.185486 0.810913 -0.484558 1441914805 -0.270508 -0.185486 0.810913 -0.484558 1441914805 -0.270508 -0.185486 0.810913 -0.484558 1441914805 -0.270508 -0.185486 0.810913 -0.484558 1441914805 -0.270508 -0.185486 0.810913 -0.484558 1441914805 -0.270508 -0.185486 0.810913 -0.484558 1441914805 -0.223633 -0.259460 0.790771 -0.507324 1441914806 -0.223633 -0.259460 0.790771 -0.507324 1441914806 -0.223633 -0.259460 0.790771 -0.507324 1441914806 -0.223633 -0.259460 0.790771 -0.507324 1441914806 -0.223633 -0.259460 0.790771 -0.507324 1441914806 -0.223633 -0.259460 0.790771 -0.507324 1441914806 -0.175232 -0.331726 0.764038 -0.524963 1441914806 -0.175232 -0.331726 0.764038 -0.524963 1441914806 -0.175232 -0.331726 0.764038 -0.524963 1441914806 -0.175232 -0.331726 0.764038 -0.524963 1441914806 -0.175232 -0.331726 0.764038 -0.524963 1441914806 -0.127075 -0.399902 0.731506 -0.537476 1441914806 -0.127075 -0.399902 0.731506 -0.537476 1441914806 -0.127075 -0.399902 0.731506 -0.537476 1441914806 -0.127075 -0.399902 0.731506 -0.537476 1441914806 -0.127075 -0.399902 0.731506 -0.537476 1441914806 -0.127075 -0.399902 0.731506 -0.537476 1441914806 -0.127075 -0.399902 0.731506 -0.537476 1441914806 -0.083191 -0.459900 0.694458 -0.547119 1441914806 -0.083191 -0.459900 0.694458 -0.547119 1441914806 -0.083191 -0.459900 0.694458 -0.547119 1441914806 -0.083191 -0.459900 0.694458 -0.547119 1441914806 -0.083191 -0.459900 0.694458 -0.547119 1441914806 -0.083191 -0.459900 0.694458 -0.547119 1441914806 -0.046265 -0.509827 0.657593 -0.552734 1441914806 -0.046265 -0.509827 0.657593 -0.552734 1441914806 -0.046265 -0.509827 0.657593 -0.552734 1441914806 -0.046265 -0.509827 0.657593 -0.552734 1441914806 -0.046265 -0.509827 0.657593 -0.552734 1441914806 -0.018311 -0.547485 0.626221 -0.554810 1441914806 -0.018311 -0.547485 0.626221 -0.554810 1441914806 -0.018311 -0.547485 0.626221 -0.554810 1441914806 -0.018311 -0.547485 0.626221 -0.554810 1441914806 -0.018311 -0.547485 0.626221 -0.554810 1441914806 -0.018311 -0.547485 0.626221 -0.554810 1441914806 0.000427 -0.570435 0.601685 -0.559143 1441914806 0.000427 -0.570435 0.601685 -0.559143 1441914806 0.000427 -0.570435 0.601685 -0.559143 1441914806 0.004639 -0.583008 0.583740 -0.565186 1441914806 0.004639 -0.583008 0.583740 -0.565186 1441914806 0.004639 -0.583008 0.583740 -0.565186 1441914806 0.004639 -0.583008 0.583740 -0.565186 1441914806 0.004639 -0.583008 0.583740 -0.565186 1441914806 0.004639 -0.583008 0.583740 -0.565186 1441914806 -0.011719 -0.581360 0.585327 -0.565125 1441914806 -0.011719 -0.581360 0.585327 -0.565125 1441914806 -0.011719 -0.581360 0.585327 -0.565125 1441914806 
-0.242188 -0.313538 0.755005 -0.522583 1441914808 -0.242188 -0.313538 0.755005 -0.522583 1441914808 -0.242188 -0.313538 0.755005 -0.522583 1441914808 -0.242188 -0.313538 0.755005 -0.522583 1441914808 -0.242188 -0.313538 0.755005 -0.522583 1441914808 -0.265747 -0.278320 0.770447 -0.508301 1441914808 -0.265747 -0.278320 0.770447 -0.508301 1441914808 -0.265747 -0.278320 0.770447 -0.508301 1441914808 -0.265747 -0.278320 0.770447 -0.508301 1441914808 -0.265747 -0.278320 0.770447 -0.508301 1441914808 -0.293396 -0.235535 0.784729 -0.492554 1441914808 -0.293396 -0.235535 0.784729 -0.492554 1441914808 -0.293396 -0.235535 0.784729 -0.492554 1441914808 -0.293396 -0.235535 0.784729 -0.492554 1441914808 -0.293396 -0.235535 0.784729 -0.492554 1441914809 -0.293396 -0.235535 0.784729 -0.492554 1441914809 -0.325806 -0.185486 0.797913 -0.472046 1441914809 -0.325806 -0.185486 0.797913 -0.472046 1441914809 -0.325806 -0.185486 0.797913 -0.472046 1441914809 -0.325806 -0.185486 0.797913 -0.472046 1441914809 -0.325806 -0.185486 0.797913 -0.472046 1441914809 -0.325806 -0.185486 0.797913 -0.472046 1441914809 -0.357727 -0.128845 0.811157 -0.444397 1441914809 -0.357727 -0.128845 0.811157 -0.444397 1441914809 -0.357727 -0.128845 0.811157 -0.444397 1441914809 -0.357727 -0.128845 0.811157 -0.444397 1441914809 -0.357727 -0.128845 0.811157 -0.444397 1441914809 -0.357727 -0.128845 0.811157 -0.444397 1441914809 -0.385986 -0.069885 0.818909 -0.419006 1441914809 -0.385986 -0.069885 0.818909 -0.419006 1441914809 -0.385986 -0.069885 0.818909 -0.419006 1441914809 -0.385986 -0.069885 0.818909 -0.419006 1441914809 -0.385986 -0.069885 0.818909 -0.419006 1441914809 -0.407654 -0.017090 0.823120 -0.395020 1441914809 -0.407654 -0.017090 0.823120 -0.395020 1441914809 -0.407654 -0.017090 0.823120 -0.395020 1441914809 -0.407654 -0.017090 0.823120 -0.395020 1441914809 -0.407654 -0.017090 0.823120 -0.395020 1441914809 -0.407654 -0.017090 0.823120 -0.395020 1441914809 -0.419861 0.020081 0.824585 -0.378662 1441914809 -0.419861 0.020081 0.824585 -0.378662 1441914809 -0.419861 0.020081 0.824585 -0.378662 1441914809 -0.419861 0.020081 0.824585 -0.378662 1441914809 -0.419861 0.020081 0.824585 -0.378662 1441914809 -0.419861 0.020081 0.824585 -0.378662 1441914809 -0.420349 0.038147 0.825439 -0.374817 1441914809 -0.420349 0.038147 0.825439 -0.374817 1441914809 -0.420349 0.038147 0.825439 -0.374817 1441914809 -0.420349 0.038147 0.825439 -0.374817 1441914809 -0.420349 0.038147 0.825439 -0.374817 1441914809 -0.420349 0.038147 0.825439 -0.374817 1441914809 -0.412781 0.036804 0.826965 -0.379944 1441914809 -0.412781 0.036804 0.826965 -0.379944 1441914809 -0.412781 0.036804 0.826965 -0.379944 1441914809 -0.412781 0.036804 0.826965 -0.379944 1441914809 -0.412781 0.036804 0.826965 -0.379944 1441914809 -0.398987 0.018677 0.829529 -0.390259 1441914809 -0.398987 0.018677 0.829529 -0.390259 1441914809 -0.398987 0.018677 0.829529 -0.390259 1441914809 -0.398987 0.018677 0.829529 -0.390259 1441914809 -0.398987 0.018677 0.829529 -0.390259 1441914809 -0.398987 0.018677 0.829529 -0.390259 1441914809 -0.377563 -0.013794 0.832397 -0.405396 1441914809 -0.377563 -0.013794 0.832397 -0.405396 1441914809 -0.377563 -0.013794 0.832397 -0.405396 1441914809 -0.377563 -0.013794 0.832397 -0.405396 1441914809 -0.377563 -0.013794 0.832397 -0.405396 1441914809 -0.377563 -0.013794 0.832397 -0.405396 1441914809 -0.348572 -0.059692 0.833374 -0.424805 1441914809 -0.348572 -0.059692 0.833374 -0.424805 1441914809 -0.348572 -0.059692 0.833374 -0.424805 1441914809 -0.348572 -0.059692 0.833374 -0.424805 1441914809 -0.348572 -0.059692 0.833374 -0.424805 1441914809 -0.315430 -0.114990 0.829285 -0.446777 1441914809 -0.315430 -0.114990 0.829285 -0.446777 1441914809 -0.315430 -0.114990 0.829285 -0.446777 1441914809 -0.315430 -0.114990 0.829285 -0.446777 1441914809 -0.315430 -0.114990 0.829285 -0.446777 1441914809 -0.278503 -0.176270 0.818970 -0.469666 1441914809 -0.278503 -0.176270 0.818970 -0.469666 1441914809 -0.278503 -0.176270 0.818970 -0.469666 1441914809 -0.278503 -0.176270 0.818970 -0.469666 1441914809 -0.278503 -0.176270 0.818970 -0.469666 1441914809 -0.278503 -0.176270 0.818970 -0.469666 1441914809 -0.239868 -0.240173 0.802246 -0.491028 1441914809 -0.239868 -0.240173 0.802246 -0.491028 1441914809 -0.239868 -0.240173 0.802246 -0.491028 1441914809 -0.239868 -0.240173 0.802246 -0.491028 1441914809 -0.239868 -0.240173 0.802246 -0.491028 1441914809 -0.239868 -0.240173 0.802246 -0.491028 1441914809 -0.200867 -0.306091 0.777527 -0.511292 1441914809 -0.200867 -0.306091 0.777527 -0.511292 1441914809 -0.200867 -0.306091 0.777527 -0.511292 1441914809 -0.200867 -0.306091 0.777527 -0.511292 1441914809 -0.200867 -0.306091 0.777527 -0.511292 1441914809 -0.161865 -0.369324 0.748657 -0.526245 1441914809 -0.161865 -0.369324 0.748657 -0.526245 1441914809 -0.161865 -0.369324 0.748657 -0.526245 1441914809 -0.161865 -0.369324 0.748657 -0.526245 1441914809 -0.161865 -0.369324 0.748657 -0.526245 1441914809 -0.161865 -0.369324 0.748657 -0.526245 1441914809 -0.124146 -0.427673 0.716187 -0.537354 1441914809 -0.124146 -0.427673 0.716187 -0.537354 1441914809 -0.124146 -0.427673 0.716187 -0.537354 1441914809 -0.124146 -0.427673 0.716187 -0.537354 1441914809 -0.124146 -0.427673 0.716187 -0.537354 1441914809 -0.124146 -0.427673 0.716187 -0.537354 1441914809 -0.091248 -0.478882 0.682922 -0.544067 1441914809 -0.091248 -0.478882 0.682922 -0.544067 1441914809 -0.091248 -0.478882 0.682922 -0.544067 1441914809 -0.091248 -0.478882 0.682922 -0.544067 1441914809 -0.064270 -0.519287 0.652283 -0.548401 1441914809 -0.064270 -0.519287 0.652283 -0.548401 1441914809 -0.064270 -0.519287 0.652283 -0.548401 1441914809 -0.064270 -0.519287 0.652283 -0.548401 1441914809 -0.064270 -0.519287 0.652283 -0.548401 1441914810 -0.064270 -0.519287 0.652283 -0.548401 1441914810 -0.048828 -0.546509 0.626587 -0.553528 1441914810 -0.048828 -0.546509 0.626587 -0.553528 1441914810 -0.048828 -0.546509 0.626587 -0.553528 1441914810 -0.048828 -0.546509 0.626587 -0.553528 1441914810 -0.048828 -0.546509 0.626587 -0.553528 1441914810 -0.048828 -0.546509 0.626587 -0.553528 1441914810 -0.039124 -0.557251 0.606018 -0.566345 1441914810 -0.039124 -0.557251 0.606018 -0.566345 1441914810 -0.039124 -0.557251 0.606018 -0.566345 1441914810 -0.039124 -0.557251 0.606018 -0.566345 1441914810 -0.039124 -0.557251 0.606018 -0.566345 1441914810 -0.043701 -0.555542 0.598938 -0.575134 1441914810 -0.043701 -0.555542 0.598938 -0.575134 1441914810 -0.043701 -0.555542 0.598938 -0.575134 1441914810 -0.043701 -0.555542 0.598938 -0.575134 1441914810 -0.043701 -0.555542 0.598938 -0.575134 1441914810 -0.043701 -0.555542 0.598938 -0.575134 1441914810 -0.069275 -0.541138 0.616516 -0.567749 1441914810 -0.069275 -0.541138 0.616516 -0.567749 1441914810 -0.069275 -0.541138 0.616516 -0.567749 1441914810 -0.069275 -0.541138 0.616516 -0.567749 1441914810 -0.069275 -0.541138 0.616516 -0.567749 1441914810 -0.069275 -0.541138 0.616516 -0.567749 1441914810 -0.101563 -0.511963 0.644348 -0.558960 1441914810 -0.101563 -0.511963 0.644348 -0.558960 1441914810 -0.101563 -0.511963 0.644348 -0.558960 1441914810 -0.101563 -0.511963 0.644348 -0.558960 1441914810 -0.101563 -0.511963 0.644348 -0.558960 1441914810 -0.101563 -0.511963 0.644348 -0.558960 1441914810 -0.135315 -0.471191 0.672424 -0.554565 1441914810 -0.135315 -0.471191 0.672424 -0.554565 1441914810 -0.135315 -0.471191 0.672424 -0.554565 1441914810 -0.135315 -0.471191 0.672424 -0.554565 1441914810 -0.135315 -0.471191 0.672424 -0.554565 1441914810 -0.135315 -0.471191 0.672424 -0.554565 1441914810 -0.172302 -0.421265 0.700439 -0.549805 1441914810 -0.172302 -0.421265 0.700439 -0.549805 1441914810 -0.172302 -0.421265 0.700439 -0.549805 1441914810 -0.172302 -0.421265 0.700439 -0.549805 1441914810 -0.172302 -0.421265 0.700439 -0.549805 1441914810 -0.212585 -0.366638 0.729370 -0.537048 1441914810 -0.212585 -0.366638 0.729370 -0.537048 1441914810 -0.212585 -0.366638 0.729370 -0.537048 1441914810 -0.212585 -0.366638 0.729370 -0.537048 1441914810 -0.212585 -0.366638 0.729370 -0.537048 1441914810 -0.212585 -0.366638 0.729370 -0.537048 1441914810 -0.212585 -0.366638 0.729370 -0.537048 1441914810 -0.253418 -0.307312 0.758301 -0.516052 1441914810 -0.288269 -0.247803 0.781311 -0.494995 1441914810 -0.288269 -0.247803 0.781311 -0.494995 1441914810 -0.288269 -0.247803 0.781311 -0.494995 1441914810 -0.288269 -0.247803 0.781311 -0.494995 1441914810 -0.288269 -0.247803 0.781311 -0.494995 1441914810 -0.288269 -0.247803 0.781311 -0.494995 1441914810 -0.318359 -0.192871 0.795471 -0.478271 1441914810 -0.318359 -0.192871 0.795471 -0.478271 1441914810 -0.318359 -0.192871 0.795471 -0.478271 1441914810 -0.318359 -0.192871 0.795471 -0.478271 1441914810 -0.318359 -0.192871 0.795471 -0.478271 1441914810 -0.318359 -0.192871 0.795471 -0.478271 1441914810 -0.345886 -0.138184 0.806824 -0.458618 1441914810 -0.345886 -0.138184 0.806824 -0.458618 1441914810 -0.345886 -0.138184 0.806824 -0.458618 1441914810 -0.345886 -0.138184 0.806824 -0.458618 1441914810 -0.345886 -0.138184 0.806824 -0.458618 1441914810 -0.345886 -0.138184 0.806824 -0.458618 1441914810 -0.368835 -0.086792 0.815002 -0.438354 1441914810 -0.368835 -0.086792 0.815002 -0.438354 1441914810 -0.368835 -0.086792 0.815002 -0.438354 1441914810 -0.368835 -0.086792 0.815002 -0.438354 1441914810 -0.368835 -0.086792 0.815002 -0.438354 1441914810 -0.368835 -0.086792 0.815002 -0.438354 1441914810 -0.385559 -0.043274 0.820374 -0.420044 1441914810 -0.385559 -0.043274 0.820374 -0.420044 1441914810 -0.385559 -0.043274 0.820374 -0.420044 1441914810 -0.385559 -0.043274 0.820374 -0.420044 1441914810 -0.385559 -0.043274 0.820374 -0.420044 1441914810 -0.385559 -0.043274 0.820374 -0.420044 1441914810 -0.394836 -0.011475 0.823242 -0.407776 1441914810 -0.394836 -0.011475 0.823242 -0.407776 1441914810 -0.394836 -0.011475 0.823242 -0.407776 1441914810 -0.394836 -0.011475 0.823242 -0.407776 1441914810 -0.394836 -0.011475 0.823242 -0.407776 1441914810 -0.394836 -0.011475 0.823242 -0.407776 1441914810 -0.397034 0.004700 0.824341 -0.403503 1441914810 -0.397034 0.004700 0.824341 -0.403503 1441914810 -0.397034 0.004700 0.824341 -0.403503 1441914810 -0.397034 0.004700 0.824341 -0.403503 1441914810 -0.397034 0.004700 0.824341 -0.403503 1441914810 -0.397034 0.004700 0.824341 -0.403503 1441914810 -0.397034 0.004700 0.824341 -0.403503 1441914810 -0.390808 0.002747 0.825867 -0.406433 1441914810 -0.390808 0.002747 0.825867 -0.406433 1441914810 -0.390808 0.002747 0.825867 -0.406433 1441914810 -0.390808 0.002747 0.825867 -0.406433 1441914810 -0.390808 0.002747 0.825867 -0.406433 1441914810 -0.390808 0.002747 0.825867 -0.406433 1441914810 -0.377136 -0.015808 0.826782 -0.416992 1441914810 -0.377136 -0.015808 0.826782 -0.416992 1441914810 -0.377136 -0.015808 0.826782 -0.416992 1441914810 -0.377136 -0.015808 0.826782 -0.416992 1441914810 -0.377136 -0.015808 0.826782 -0.416992 1441914810 -0.377136 -0.015808 0.826782 -0.416992 1441914811 -0.355957 -0.048767 0.826355 -0.433655 1441914811 -0.355957 -0.048767 0.826355 -0.433655 1441914811 -0.355957 -0.048767 0.826355 -0.433655 1441914811 -0.355957 -0.048767 0.826355 -0.433655 1441914811 -0.355957 -0.048767 0.826355 -0.433655 1441914811 -0.355957 -0.048767 0.826355 -0.433655 1441914811 -0.328796 -0.093933 0.822449 -0.454590 1441914811 -0.328796 -0.093933 0.822449 -0.454590 1441914811 -0.328796 -0.093933 0.822449 -0.454590 1441914811 -0.328796 -0.093933 0.822449 -0.454590 1441914811 -0.328796 -0.093933 0.822449 -0.454590 1441914811 -0.296448 -0.148315 0.814880 -0.475525 1441914811 -0.296448 -0.148315 0.814880 -0.475525 1441914811 -0.296448 -0.148315 0.814880 -0.475525 1441914811 -0.296448 -0.148315 0.814880 -0.475525 1441914811 -0.296448 -0.148315 0.814880 -0.475525 1441914811 -0.296448 -0.148315 0.814880 -0.475525 1441914811 -0.261292 -0.208618 0.801758 -0.495422 1441914811 -0.261292 -0.208618 0.801758 -0.495422 1441914811 -0.261292 -0.208618 0.801758 -0.495422 1441914811 -0.261292 -0.208618 0.801758 -0.495422 1441914811 -0.261292 -0.208618 0.801758 -0.495422 1441914811 -0.261292 -0.208618 0.801758 -0.495422 1441914811 -0.225159 -0.270508 0.783997 -0.511414 1441914811 -0.225159 -0.270508 0.783997 -0.511414 1441914811 -0.225159 -0.270508 0.783997 -0.511414 1441914811 -0.225159 -0.270508 0.783997 -0.511414 1441914811 -0.225159 -0.270508 0.783997 -0.511414 1441914811 -0.225159 -0.270508 0.783997 -0.511414 1441914811 -0.187378 -0.330933 0.762024 -0.524109 1441914811 -0.187378 -0.330933 0.762024 -0.524109 1441914811 -0.187378 -0.330933 0.762024 -0.524109 1441914811 -0.187378 -0.330933 0.762024 -0.524109 1441914811 -0.187378 -0.330933 0.762024 -0.524109 1441914811 -0.148743 -0.388123 0.735107 -0.535522 1441914811 -0.148743 -0.388123 0.735107 -0.535522 1441914811 -0.148743 -0.388123 0.735107 -0.535522 1441914811 -0.148743 -0.388123 0.735107 -0.535522 1441914811 -0.148743 -0.388123 0.735107 -0.535522 1441914811 -0.148743 -0.388123 0.735107 -0.535522 1441914811 -0.109802 -0.442505 0.703308 -0.545471 1441914811 -0.109802 -0.442505 0.703308 -0.545471 1441914811 -0.109802 -0.442505 0.703308 -0.545471 1441914811 -0.109802 -0.442505 0.703308 -0.545471 1441914811 -0.109802 -0.442505 0.703308 -0.545471 1441914811 -0.109802 -0.442505 0.703308 -0.545471 1441914811 -0.073792 -0.490906 0.668823 -0.553406 1441914811 -0.073792 -0.490906 0.668823 -0.553406 1441914811 -0.073792 -0.490906 0.668823 -0.553406 1441914811 -0.073792 -0.490906 0.668823 -0.553406 1441914811 -0.073792 -0.490906 0.668823 -0.553406 1441914811 -0.043457 -0.528748 0.638367 -0.557678 1441914811 -0.043457 -0.528748 0.638367 -0.557678 1441914811 -0.043457 -0.528748 0.638367 -0.557678 1441914811 -0.043457 -0.528748 0.638367 -0.557678 1441914811 -0.043457 -0.528748 0.638367 -0.557678 1441914811 -0.043457 -0.528748 0.638367 -0.557678 1441914811 -0.022949 -0.556458 0.614990 -0.558289 1441914811 -0.022949 -0.556458 0.614990 -0.558289 1441914811 -0.022949 -0.556458 0.614990 -0.558289 1441914811 -0.022949 -0.556458 0.614990 -0.558289 1441914811 -0.022949 -0.556458 0.614990 -0.558289 1441914811 -0.014587 -0.575073 0.598328 -0.557800 1441914811 -0.014587 -0.575073 0.598328 -0.557800 1441914811 -0.014587 -0.575073 0.598328 -0.557800 1441914811 -0.014587 -0.575073 0.598328 -0.557800 1441914811 -0.014587 -0.575073 0.598328 -0.557800 1441914811 -0.014587 -0.575073 0.598328 -0.557800 1441914811 -0.019958 -0.579224 0.592102 -0.559998 1441914811 -0.019958 -0.579224 0.592102 -0.559998 1441914811 -0.019958 -0.579224 0.592102 -0.559998 1441914811 -0.019958 -0.579224 0.592102 -0.559998 1441914811 -0.019958 -0.579224 0.592102 -0.559998 1441914811 -0.037842 -0.569763 0.598816 -0.561646 1441914811 -0.037842 -0.569763 0.598816 -0.561646 1441914811 -0.037842 -0.569763 0.598816 -0.561646 1441914811 -0.037842 -0.569763 0.598816 -0.561646 1441914811 -0.037842 -0.569763 0.598816 -0.561646 1441914811 -0.068115 -0.548584 0.617493 -0.559570 1441914811 -0.068115 -0.548584 0.617493 -0.559570 1441914811 -0.068115 -0.548584 0.617493 -0.559570 1441914811 -0.068115 -0.548584 0.617493 -0.559570 1441914811 -0.068115 -0.548584 0.617493 -0.559570 1441914811 -0.068115 -0.548584 0.617493 -0.559570 1441914811 -0.106873 -0.513733 0.644165 -0.556519 1441914811 -0.106873 -0.513733 0.644165 -0.556519 1441914811 -0.106873 -0.513733 0.644165 -0.556519 1441914811 -0.106873 -0.513733 0.644165 -0.556519 1441914811 -0.106873 -0.513733 0.644165 -0.556519 1441914811 -0.106873 -0.513733 0.644165 -0.556519 1441914811 -0.149841 -0.466614 0.675171 -0.551392 1441914811 -0.149841 -0.466614 0.675171 -0.551392 1441914811 -0.149841 -0.466614 0.675171 -0.551392 1441914811 -0.149841 -0.466614 0.675171 -0.551392 1441914811 -0.149841 -0.466614 0.675171 -0.551392 1441914811 -0.149841 -0.466614 0.675171 -0.551392 1441914811 -0.194763 -0.408630 0.707581 -0.542603 1441914811 -0.194763 -0.408630 0.707581 -0.542603 1441914811 -0.194763 -0.408630 0.707581 -0.542603 1441914811 -0.194763 -0.408630 0.707581 -0.542603 1441914811 -0.194763 -0.408630 0.707581 -0.542603 1441914811 -0.238708 -0.344421 0.737305 -0.529968 1441914812 -0.238708 -0.344421 0.737305 -0.529968 1441914812 -0.238708 -0.344421 0.737305 -0.529968 1441914812 -0.238708 -0.344421 0.737305 -0.529968 1441914812 -0.238708 -0.344421 0.737305 -0.529968 1441914812 -0.238708 -0.344421 0.737305 -0.529968 1441914812 -0.238708 -0.344421 0.737305 -0.529968 1441914812 -0.278198 -0.279541 0.762451 -0.513000 1441914812 -0.278198 -0.279541 0.762451 -0.513000 1441914812 -0.278198 -0.279541 0.762451 -0.513000 1441914812 -0.278198 -0.279541 0.762451 -0.513000 1441914812 -0.278198 -0.279541 0.762451 -0.513000 1441914812 -0.278198 -0.279541 0.762451 -0.513000 1441914812 -0.315063 -0.216553 0.782959 -0.490723 1441914812 -0.315063 -0.216553 0.782959 -0.490723 1441914812 -0.315063 -0.216553 0.782959 -0.490723 1441914812 -0.315063 -0.216553 0.782959 -0.490723 1441914812 -0.315063 -0.216553 0.782959 -0.490723 1441914812 -0.347717 -0.155029 0.798096 -0.467102 1441914812 -0.347717 -0.155029 0.798096 -0.467102 1441914812 -0.347717 -0.155029 0.798096 -0.467102 1441914812 -0.347717 -0.155029 0.798096 -0.467102 1441914812 -0.347717 -0.155029 0.798096 -0.467102 1441914812 -0.347717 -0.155029 0.798096 -0.467102 1441914812 -0.372681 -0.098145 0.808777 -0.444214 1441914812 -0.372681 -0.098145 0.808777 -0.444214 1441914812 -0.372681 -0.098145 0.808777 -0.444214 1441914812 -0.372681 -0.098145 0.808777 -0.444214 1441914812 -0.372681 -0.098145 0.808777 -0.444214 1441914812 -0.372681 -0.098145 0.808777 -0.444214 1441914812 -0.389038 -0.053101 0.814392 -0.427368 1441914812 -0.389038 -0.053101 0.814392 -0.427368 1441914812 -0.389038 -0.053101 0.814392 -0.427368 1441914812 -0.389038 -0.053101 0.814392 -0.427368 1441914812 -0.389038 -0.053101 0.814392 -0.427368 1441914812 -0.389038 -0.053101 0.814392 -0.427368 1441914812 -0.395630 -0.026367 0.816406 -0.419861 1441914812 -0.395630 -0.026367 0.816406 -0.419861 1441914812 -0.395630 -0.026367 0.816406 -0.419861 1441914812 -0.395630 -0.026367 0.816406 -0.419861 1441914812 -0.395630 -0.026367 0.816406 -0.419861 1441914812 -0.395630 -0.026367 0.816406 -0.419861 1441914812 -0.393982 -0.017334 0.817322 -0.420044 1441914812 -0.393982 -0.017334 0.817322 -0.420044 1441914812 -0.393982 -0.017334 0.817322 -0.420044 1441914812 -0.393982 -0.017334 0.817322 -0.420044 1441914812 -0.393982 -0.017334 0.817322 -0.420044 1441914812 -0.393982 -0.017334 0.817322 -0.420044 1441914812 -0.393982 -0.017334 0.817322 -0.420044 1441914812 -0.383240 -0.027588 0.818237 -0.427612 1441914812 -0.383240 -0.027588 0.818237 -0.427612 1441914812 -0.383240 -0.027588 0.818237 -0.427612 1441914812 -0.364563 -0.057129 0.817322 -0.442566 1441914812 -0.364563 -0.057129 0.817322 -0.442566 1441914812 -0.364563 -0.057129 0.817322 -0.442566 1441914812 -0.364563 -0.057129 0.817322 -0.442566 1441914812 -0.364563 -0.057129 0.817322 -0.442566 1441914812 -0.364563 -0.057129 0.817322 -0.442566 1441914812 -0.337891 -0.101624 0.814026 -0.461365 1441914812 -0.337891 -0.101624 0.814026 -0.461365 1441914812 -0.337891 -0.101624 0.814026 -0.461365 1441914812 -0.337891 -0.101624 0.814026 -0.461365 1441914812 -0.337891 -0.101624 0.814026 -0.461365 1441914812 -0.337891 -0.101624 0.814026 -0.461365 1441914812 -0.337891 -0.101624 0.814026 -0.461365 1441914812 -0.305786 -0.153564 0.808044 -0.479553 1441914812 -0.305786 -0.153564 0.808044 -0.479553 1441914812 -0.305786 -0.153564 0.808044 -0.479553 1441914812 -0.305786 -0.153564 0.808044 -0.479553 1441914812 -0.305786 -0.153564 0.808044 -0.479553 1441914812 -0.305786 -0.153564 0.808044 -0.479553 1441914812 -0.268860 -0.211304 0.796509 -0.498657 1441914812 -0.268860 -0.211304 0.796509 -0.498657 1441914812 -0.268860 -0.211304 0.796509 -0.498657 1441914812 -0.268860 -0.211304 0.796509 -0.498657 1441914812 -0.268860 -0.211304 0.796509 -0.498657 1441914812 -0.230164 -0.272644 0.778564 -0.516296 1441914812 -0.230164 -0.272644 0.778564 -0.516296 1441914812 -0.230164 -0.272644 0.778564 -0.516296 1441914812 -0.230164 -0.272644 0.778564 -0.516296 1441914812 -0.230164 -0.272644 0.778564 -0.516296 1441914812 -0.190796 -0.336365 0.750854 -0.535400 1441914812 -0.190796 -0.336365 0.750854 -0.535400 1441914812 -0.190796 -0.336365 0.750854 -0.535400 1441914812 -0.190796 -0.336365 0.750854 -0.535400 1441914812 -0.190796 -0.336365 0.750854 -0.535400 1441914812 -0.190796 -0.336365 0.750854 -0.535400 1441914812 -0.151245 -0.394348 0.719666 -0.551086 1441914812 -0.151245 -0.394348 0.719666 -0.551086 1441914812 -0.151245 -0.394348 0.719666 -0.551086 1441914812 -0.151245 -0.394348 0.719666 -0.551086 1441914812 -0.151245 -0.394348 0.719666 -0.551086 1441914812 -0.114014 -0.442871 0.689392 -0.561768 1441914812 -0.114014 -0.442871 0.689392 -0.561768 1441914812 -0.114014 -0.442871 0.689392 -0.561768 1441914812 -0.114014 -0.442871 0.689392 -0.561768 1441914812 -0.114014 -0.442871 0.689392 -0.561768 1441914812 -0.114014 -0.442871 0.689392 -0.561768 1441914812 -0.081421 -0.487976 0.660706 -0.564575 1441914812 -0.081421 -0.487976 0.660706 -0.564575 1441914812 -0.081421 -0.487976 0.660706 -0.564575 1441914812 -0.081421 -0.487976 0.660706 -0.564575 1441914812 -0.081421 -0.487976 0.660706 -0.564575 1441914812 -0.056519 -0.525879 0.633362 -0.564880 1441914812 -0.056519 -0.525879 0.633362 -0.564880 1441914812 -0.056519 -0.525879 0.633362 -0.564880 1441914813 -0.056519 -0.525879 0.633362 -0.564880 1441914813 -0.056519 -0.525879 0.633362 -0.564880 1441914813 -0.056519 -0.525879 0.633362 -0.564880 1441914813 -0.039551 -0.550415 0.610840 -0.567810 1441914813 -0.039551 -0.550415 0.610840 -0.567810 1441914813 -0.039551 -0.550415 0.610840 -0.567810 1441914813 -0.039551 -0.550415 0.610840 -0.567810 1441914813 -0.039551 -0.550415 0.610840 -0.567810 1441914813 -0.039551 -0.550415 0.610840 -0.567810 1441914813 -0.032471 -0.562012 0.596863 -0.571716 1441914813 -0.032471 -0.562012 0.596863 -0.571716 1441914813 -0.032471 -0.562012 0.596863 -0.571716 1441914813 -0.032471 -0.562012 0.596863 -0.571716 1441914813 -0.032471 -0.562012 0.596863 -0.571716 1441914813 -0.039185 -0.559692 0.595886 -0.574585 1441914813 -0.039185 -0.559692 0.595886 -0.574585 1441914813 -0.039185 -0.559692 0.595886 -0.574585 1441914813 -0.039185 -0.559692 0.595886 -0.574585 1441914813 -0.039185 -0.559692 0.595886 -0.574585 1441914813 -0.039185 -0.559692 0.595886 -0.574585 1441914813 -0.039185 -0.559692 0.595886 -0.574585 1441914813 -0.059448 -0.546387 0.607178 -0.573853 1441914813 -0.059448 -0.546387 0.607178 -0.573853 1441914813 -0.059448 -0.546387 0.607178 -0.573853 1441914813 -0.059448 -0.546387 0.607178 -0.573853 1441914813 -0.059448 -0.546387 0.607178 -0.573853 1441914813 -0.091187 -0.520691 0.628723 -0.570374 1441914813 -0.091187 -0.520691 0.628723 -0.570374 1441914813 -0.091187 -0.520691 0.628723 -0.570374 1441914813 -0.091187 -0.520691 0.628723 -0.570374 1441914813 -0.091187 -0.520691 0.628723 -0.570374 1441914813 -0.091187 -0.520691 0.628723 -0.570374 1441914813 -0.129089 -0.481567 0.657715 -0.564697 1441914813 -0.129089 -0.481567 0.657715 -0.564697 1441914813 -0.129089 -0.481567 0.657715 -0.564697 1441914813 -0.129089 -0.481567 0.657715 -0.564697 1441914813 -0.129089 -0.481567 0.657715 -0.564697 1441914813 -0.171631 -0.431335 0.690735 -0.554443 1441914813 -0.171631 -0.431335 0.690735 -0.554443 1441914813 -0.171631 -0.431335 0.690735 -0.554443 1441914813 -0.171631 -0.431335 0.690735 -0.554443 1441914813 -0.171631 -0.431335 0.690735 -0.554443 1441914813 -0.171631 -0.431335 0.690735 -0.554443 1441914813 -0.216431 -0.372742 0.723694 -0.539001 1441914813 -0.216431 -0.372742 0.723694 -0.539001 1441914813 -0.216431 -0.372742 0.723694 -0.539001 1441914813 -0.216431 -0.372742 0.723694 -0.539001 1441914813 -0.216431 -0.372742 0.723694 -0.539001 1441914813 -0.216431 -0.372742 0.723694 -0.539001 1441914813 -0.259827 -0.309875 0.752319 -0.520142 1441914813 -0.259827 -0.309875 0.752319 -0.520142 1441914813 -0.259827 -0.309875 0.752319 -0.520142 1441914813 -0.259827 -0.309875 0.752319 -0.520142 1441914813 -0.259827 -0.309875 0.752319 -0.520142 1441914813 -0.259827 -0.309875 0.752319 -0.520142 1441914813 -0.299133 -0.246155 0.775330 -0.498779 1441914813 -0.299133 -0.246155 0.775330 -0.498779 1441914813 -0.299133 -0.246155 0.775330 -0.498779 1441914813 -0.299133 -0.246155 0.775330 -0.498779 1441914813 -0.299133 -0.246155 0.775330 -0.498779 1441914813 -0.334412 -0.186035 0.792419 -0.475037 1441914813 -0.334412 -0.186035 0.792419 -0.475037 1441914813 -0.334412 -0.186035 0.792419 -0.475037 1441914813 -0.334412 -0.186035 0.792419 -0.475037 1441914813 -0.334412 -0.186035 0.792419 -0.475037 1441914813 -0.334412 -0.186035 0.792419 -0.475037 1441914813 -0.365479 -0.129578 0.804260 -0.450378 1441914813 -0.365479 -0.129578 0.804260 -0.450378 1441914813 -0.365479 -0.129578 0.804260 -0.450378 1441914813 -0.365479 -0.129578 0.804260 -0.450378 1441914813 -0.365479 -0.129578 0.804260 -0.450378 1441914813 -0.365479 -0.129578 0.804260 -0.450378 1441914813 -0.390259 -0.076843 0.812134 -0.426880 1441914813 -0.390259 -0.076843 0.812134 -0.426880 1441914813 -0.390259 -0.076843 0.812134 -0.426880 1441914813 -0.390259 -0.076843 0.812134 -0.426880 1441914813 -0.390259 -0.076843 0.812134 -0.426880 1441914813 -0.390259 -0.076843 0.812134 -0.426880 1441914813 -0.407288 -0.032837 0.817322 -0.406250 1441914813 -0.407288 -0.032837 0.817322 -0.406250 1441914813 -0.407288 -0.032837 0.817322 -0.406250 1441914813 -0.407288 -0.032837 0.817322 -0.406250 1441914813 -0.407288 -0.032837 0.817322 -0.406250 1441914813 -0.407288 -0.032837 0.817322 -0.406250 1441914813 -0.417114 -0.001282 0.820740 -0.390320 1441914813 -0.417114 -0.001282 0.820740 -0.390320 1441914813 -0.417114 -0.001282 0.820740 -0.390320 1441914813 -0.417114 -0.001282 0.820740 -0.390320 1441914813 -0.417114 -0.001282 0.820740 -0.390320 1441914813 -0.417114 -0.001282 0.820740 -0.390320 1441914813 -0.418030 0.014832 0.823181 -0.383911 1441914813 -0.418030 0.014832 0.823181 -0.383911 1441914813 -0.418030 0.014832 0.823181 -0.383911 1441914813 -0.418030 0.014832 0.823181 -0.383911 1441914813 -0.418030 0.014832 0.823181 -0.383911 1441914813 -0.418030 0.014832 0.823181 -0.383911 1441914813 -0.408630 0.011169 0.825195 -0.389771 1441914813 -0.408630 0.011169 0.825195 -0.389771 1441914813 -0.408630 0.011169 0.825195 -0.389771 1441914813 -0.408630 0.011169 0.825195 -0.389771 1441914813 -0.408630 0.011169 0.825195 -0.389771 1441914813 -0.408630 0.011169 0.825195 -0.389771 1441914813 -0.390320 -0.012878 0.826416 -0.405701 1441914813 -0.390320 -0.012878 0.826416 -0.405701 1441914813 -0.390320 -0.012878 0.826416 -0.405701 1441914814 -0.390320 -0.012878 0.826416 -0.405701 1441914814 -0.390320 -0.012878 0.826416 -0.405701 1441914814 -0.390320 -0.012878 0.826416 -0.405701 1441914814 -0.364868 -0.052185 0.825806 -0.426880 1441914814 -0.364868 -0.052185 0.825806 -0.426880 1441914814 -0.364868 -0.052185 0.825806 -0.426880 1441914814 -0.364868 -0.052185 0.825806 -0.426880 1441914814 -0.364868 -0.052185 0.825806 -0.426880 1441914814 -0.364868 -0.052185 0.825806 -0.426880 1441914814 -0.333496 -0.101990 0.821289 -0.451477 1441914814 -0.333496 -0.101990 0.821289 -0.451477 1441914814 -0.333496 -0.101990 0.821289 -0.451477 1441914814 -0.333496 -0.101990 0.821289 -0.451477 1441914814 -0.333496 -0.101990 0.821289 -0.451477 1441914814 -0.298828 -0.157837 0.812378 -0.475281 1441914814 -0.298828 -0.157837 0.812378 -0.475281 1441914814 -0.298828 -0.157837 0.812378 -0.475281 1441914814 -0.298828 -0.157837 0.812378 -0.475281 1441914814 -0.298828 -0.157837 0.812378 -0.475281 1441914814 -0.298828 -0.157837 0.812378 -0.475281 1441914814 -0.298828 -0.157837 0.812378 -0.475281 1441914814 -0.261414 -0.219543 0.798645 -0.495667 1441914814 -0.261414 -0.219543 0.798645 -0.495667 1441914814 -0.261414 -0.219543 0.798645 -0.495667 1441914814 -0.261414 -0.219543 0.798645 -0.495667 1441914814 -0.221863 -0.285156 0.778015 -0.513977 1441914814 -0.221863 -0.285156 0.778015 -0.513977 1441914814 -0.221863 -0.285156 0.778015 -0.513977 1441914814 -0.221863 -0.285156 0.778015 -0.513977 1441914814 -0.221863 -0.285156 0.778015 -0.513977 1441914814 -0.180298 -0.349243 0.751343 -0.530090 1441914814 -0.180298 -0.349243 0.751343 -0.530090 1441914814 -0.180298 -0.349243 0.751343 -0.530090 1441914814 -0.180298 -0.349243 0.751343 -0.530090 1441914814 -0.180298 -0.349243 0.751343 -0.530090 1441914814 -0.180298 -0.349243 0.751343 -0.530090 1441914814 -0.139954 -0.407532 0.718018 -0.546631 1441914814 -0.139954 -0.407532 0.718018 -0.546631 1441914814 -0.139954 -0.407532 0.718018 -0.546631 1441914814 -0.139954 -0.407532 0.718018 -0.546631 1441914814 -0.139954 -0.407532 0.718018 -0.546631 1441914814 -0.104065 -0.459290 0.682922 -0.558472 1441914814 -0.104065 -0.459290 0.682922 -0.558472 1441914814 -0.104065 -0.459290 0.682922 -0.558472 1441914814 -0.104065 -0.459290 0.682922 -0.558472 1441914814 -0.104065 -0.459290 0.682922 -0.558472 1441914814 -0.104065 -0.459290 0.682922 -0.558472 1441914814 -0.077698 -0.502075 0.654114 -0.560425 1441914814 -0.077698 -0.502075 0.654114 -0.560425 1441914814 -0.077698 -0.502075 0.654114 -0.560425 1441914814 -0.077698 -0.502075 0.654114 -0.560425 1441914814 -0.077698 -0.502075 0.654114 -0.560425 1441914814 -0.058472 -0.534058 0.631348 -0.559265 1441914814 -0.058472 -0.534058 0.631348 -0.559265 1441914814 -0.058472 -0.534058 0.631348 -0.559265 1441914814 -0.058472 -0.534058 0.631348 -0.559265 1441914814 -0.058472 -0.534058 0.631348 -0.559265 1441914814 -0.058472 -0.534058 0.631348 -0.559265 1441914814 -0.044495 -0.554138 0.612732 -0.561707 1441914814 -0.044495 -0.554138 0.612732 -0.561707 1441914814 -0.044495 -0.554138 0.612732 -0.561707 1441914814 -0.044495 -0.554138 0.612732 -0.561707 1441914814 -0.044495 -0.554138 0.612732 -0.561707 1441914814 -0.044495 -0.554138 0.612732 -0.561707 1441914814 -0.038025 -0.563232 0.600037 -0.566833 1441914814 -0.038025 -0.563232 0.600037 -0.566833 1441914814 -0.038025 -0.563232 0.600037 -0.566833 1441914814 -0.038025 -0.563232 0.600037 -0.566833 1441914814 -0.038025 -0.563232 0.600037 -0.566833 1441914814 -0.038025 -0.563232 0.600037 -0.566833 1441914814 -0.046692 -0.559265 0.599976 -0.570190 1441914814 -0.046692 -0.559265 0.599976 -0.570190 1441914814 -0.046692 -0.559265 0.599976 -0.570190 1441914814 -0.046692 -0.559265 0.599976 -0.570190 1441914814 -0.046692 -0.559265 0.599976 -0.570190 1441914814 -0.046692 -0.559265 0.599976 -0.570190 1441914814 -0.069519 -0.544250 0.615723 -0.565613 1441914814 -0.069519 -0.544250 0.615723 -0.565613 1441914814 -0.069519 -0.544250 0.615723 -0.565613 1441914814 -0.069519 -0.544250 0.615723 -0.565613 1441914814 -0.069519 -0.544250 0.615723 -0.565613 1441914814 -0.100037 -0.517456 0.641541 -0.557373 1441914814 -0.100037 -0.517456 0.641541 -0.557373 1441914814 -0.100037 -0.517456 0.641541 -0.557373 1441914814 -0.100037 -0.517456 0.641541 -0.557373 1441914814 -0.100037 -0.517456 0.641541 -0.557373 1441914814 -0.100037 -0.517456 0.641541 -0.557373 1441914814 -0.134583 -0.479248 0.669983 -0.550781 1441914814 -0.134583 -0.479248 0.669983 -0.550781 1441914814 -0.134583 -0.479248 0.669983 -0.550781 1441914814 -0.134583 -0.479248 0.669983 -0.550781 1441914814 -0.134583 -0.479248 0.669983 -0.550781 1441914814 -0.134583 -0.479248 0.669983 -0.550781 1441914814 -0.173096 -0.431458 0.699280 -0.543091 1441914814 -0.173096 -0.431458 0.699280 -0.543091 1441914814 -0.173096 -0.431458 0.699280 -0.543091 1441914814 -0.173096 -0.431458 0.699280 -0.543091 1441914814 -0.173096 -0.431458 0.699280 -0.543091 1441914814 -0.173096 -0.431458 0.699280 -0.543091 1441914814 -0.213928 -0.376282 0.727905 -0.531799 1441914814 -0.213928 -0.376282 0.727905 -0.531799 1441914814 -0.213928 -0.376282 0.727905 -0.531799 1441914814 -0.213928 -0.376282 0.727905 -0.531799 1441914815 -0.213928 -0.376282 0.727905 -0.531799 1441914815 -0.255859 -0.315186 0.754517 -0.515686 1441914815 -0.255859 -0.315186 0.754517 -0.515686 1441914815 -0.255859 -0.315186 0.754517 -0.515686 1441914815 -0.255859 -0.315186 0.754517 -0.515686 1441914815 -0.296570 -0.250427 0.777527 -0.494751 1441914815 -0.296570 -0.250427 0.777527 -0.494751 1441914815 -0.296570 -0.250427 0.777527 -0.494751 1441914815 -0.296570 -0.250427 0.777527 -0.494751 1441914815 -0.333923 -0.182678 0.796204 -0.470337 1441914815 -0.333923 -0.182678 0.796204 -0.470337 1441914815 -0.333923 -0.182678 0.796204 -0.470337 1441914815 -0.333923 -0.182678 0.796204 -0.470337 1441914815 -0.333923 -0.182678 0.796204 -0.470337 1441914815 -0.364258 -0.117188 0.808716 -0.446655 1441914815 -0.364258 -0.117188 0.808716 -0.446655 1441914815 -0.364258 -0.117188 0.808716 -0.446655 1441914815 -0.364258 -0.117188 0.808716 -0.446655 1441914815 -0.364258 -0.117188 0.808716 -0.446655 1441914815 -0.364258 -0.117188 0.808716 -0.446655 1441914815 -0.387451 -0.062500 0.816101 -0.424194 1441914815 -0.387451 -0.062500 0.816101 -0.424194 1441914815 -0.387451 -0.062500 0.816101 -0.424194 1441914815 -0.387451 -0.062500 0.816101 -0.424194 1441914815 -0.387451 -0.062500 0.816101 -0.424194 1441914815 -0.387451 -0.062500 0.816101 -0.424194 1441914815 -0.405212 -0.020142 0.819458 -0.404846 1441914815 -0.405212 -0.020142 0.819458 -0.404846 1441914815 -0.405212 -0.020142 0.819458 -0.404846 1441914815 -0.405212 -0.020142 0.819458 -0.404846 1441914815 -0.405212 -0.020142 0.819458 -0.404846 1441914815 -0.416504 0.011230 0.820923 -0.390381 1441914815 -0.416504 0.011230 0.820923 -0.390381 1441914815 -0.416504 0.011230 0.820923 -0.390381 1441914815 -0.416504 0.011230 0.820923 -0.390381 1441914815 -0.416504 0.011230 0.820923 -0.390381 1441914815 -0.416504 0.011230 0.820923 -0.390381 1441914815 -0.419189 0.029724 0.822937 -0.382385 1441914815 -0.419189 0.029724 0.822937 -0.382385 1441914815 -0.419189 0.029724 0.822937 -0.382385 1441914815 -0.419189 0.029724 0.822937 -0.382385 1441914815 -0.419189 0.029724 0.822937 -0.382385 1441914815 -0.419189 0.029724 0.822937 -0.382385 1441914815 -0.412354 0.031189 0.825989 -0.383118 1441914815 -0.412354 0.031189 0.825989 -0.383118 1441914815 -0.412354 0.031189 0.825989 -0.383118 1441914815 -0.412354 0.031189 0.825989 -0.383118 1441914815 -0.412354 0.031189 0.825989 -0.383118 1441914815 -0.412354 0.031189 0.825989 -0.383118 1441914815 -0.397156 0.011841 0.828369 -0.394897 1441914815 -0.397156 0.011841 0.828369 -0.394897 1441914815 -0.397156 0.011841 0.828369 -0.394897 1441914815 -0.397156 0.011841 0.828369 -0.394897 1441914815 -0.397156 0.011841 0.828369 -0.394897 1441914815 -0.397156 0.011841 0.828369 -0.394897 1441914815 -0.397156 0.011841 0.828369 -0.394897 1441914815 -0.376160 -0.023376 0.830200 -0.410706 1441914815 -0.376160 -0.023376 0.830200 -0.410706 1441914815 -0.376160 -0.023376 0.830200 -0.410706 1441914815 -0.376160 -0.023376 0.830200 -0.410706 1441914815 -0.376160 -0.023376 0.830200 -0.410706 1441914815 -0.376160 -0.023376 0.830200 -0.410706 1441914815 -0.349426 -0.069275 0.829956 -0.429321 1441914815 -0.349426 -0.069275 0.829956 -0.429321 1441914815 -0.349426 -0.069275 0.829956 -0.429321 1441914815 -0.349426 -0.069275 0.829956 -0.429321 1441914815 -0.349426 -0.069275 0.829956 -0.429321 1441914815 -0.349426 -0.069275 0.829956 -0.429321 1441914815 -0.316772 -0.122864 0.825989 -0.449707 1441914815 -0.316772 -0.122864 0.825989 -0.449707 1441914815 -0.316772 -0.122864 0.825989 -0.449707 1441914815 -0.316772 -0.122864 0.825989 -0.449707 1441914815 -0.316772 -0.122864 0.825989 -0.449707 1441914815 -0.279541 -0.184204 0.815735 -0.471680 1441914815 -0.279541 -0.184204 0.815735 -0.471680 1441914815 -0.279541 -0.184204 0.815735 -0.471680 1441914815 -0.279541 -0.184204 0.815735 -0.471680 1441914815 -0.279541 -0.184204 0.815735 -0.471680 1441914815 -0.279541 -0.184204 0.815735 -0.471680 1441914815 -0.239441 -0.252136 0.797363 -0.493225 1441914815 -0.239441 -0.252136 0.797363 -0.493225 1441914815 -0.239441 -0.252136 0.797363 -0.493225 1441914815 -0.239441 -0.252136 0.797363 -0.493225 1441914815 -0.239441 -0.252136 0.797363 -0.493225 1441914815 -0.239441 -0.252136 0.797363 -0.493225 1441914815 -0.197876 -0.322266 0.770996 -0.512451 1441914815 -0.197876 -0.322266 0.770996 -0.512451 1441914815 -0.197876 -0.322266 0.770996 -0.512451 1441914815 -0.197876 -0.322266 0.770996 -0.512451 1441914815 -0.197876 -0.322266 0.770996 -0.512451 1441914815 -0.197876 -0.322266 0.770996 -0.512451 1441914815 -0.156250 -0.389343 0.739136 -0.526917 1441914815 -0.156250 -0.389343 0.739136 -0.526917 1441914815 -0.156250 -0.389343 0.739136 -0.526917 1441914815 -0.156250 -0.389343 0.739136 -0.526917 1441914815 -0.156250 -0.389343 0.739136 -0.526917 1441914815 -0.156250 -0.389343 0.739136 -0.526917 1441914815 -0.117737 -0.446899 0.705078 -0.537842 1441914815 -0.117737 -0.446899 0.705078 -0.537842 1441914815 -0.117737 -0.446899 0.705078 -0.537842 1441914815 -0.117737 -0.446899 0.705078 -0.537842 1441914815 
-0.238159 -0.317322 0.753479 -0.524292 1441914818 -0.238159 -0.317322 0.753479 -0.524292 1441914818 -0.238159 -0.317322 0.753479 -0.524292 1441914818 -0.245911 -0.308655 0.755371 -0.523132 1441914818 -0.245911 -0.308655 0.755371 -0.523132 1441914818 -0.245911 -0.308655 0.755371 -0.523132 1441914818 -0.245911 -0.308655 0.755371 -0.523132 1441914818 -0.245911 -0.308655 0.755371 -0.523132 1441914818 -0.245911 -0.308655 0.755371 -0.523132 1441914818 -0.260132 -0.293701 0.760803 -0.516968 1441914818 -0.260132 -0.293701 0.760803 -0.516968 1441914818 -0.260132 -0.293701 0.760803 -0.516968 1441914818 -0.260132 -0.293701 0.760803 -0.516968 1441914818 -0.260132 -0.293701 0.760803 -0.516968 1441914818 -0.260132 -0.293701 0.760803 -0.516968 1441914818 -0.279907 -0.267944 0.770264 -0.506531 1441914818 -0.279907 -0.267944 0.770264 -0.506531 1441914818 -0.279907 -0.267944 0.770264 -0.506531 1441914818 -0.279907 -0.267944 0.770264 -0.506531 1441914818 -0.279907 -0.267944 0.770264 -0.506531 1441914818 -0.302856 -0.234802 0.780823 -0.493530 1441914818 -0.302856 -0.234802 0.780823 -0.493530 1441914818 -0.302856 -0.234802 0.780823 -0.493530 1441914818 -0.302856 -0.234802 0.780823 -0.493530 1441914818 -0.302856 -0.234802 0.780823 -0.493530 1441914818 -0.302856 -0.234802 0.780823 -0.493530 1441914818 -0.328430 -0.195923 0.789490 -0.480042 1441914818 -0.328430 -0.195923 0.789490 -0.480042 1441914818 -0.328430 -0.195923 0.789490 -0.480042 1441914818 -0.328430 -0.195923 0.789490 -0.480042 1441914818 -0.328430 -0.195923 0.789490 -0.480042 1441914818 -0.355408 -0.150757 0.799011 -0.461060 1441914818 -0.355408 -0.150757 0.799011 -0.461060 1441914818 -0.355408 -0.150757 0.799011 -0.461060 1441914818 -0.355408 -0.150757 0.799011 -0.461060 1441914818 -0.355408 -0.150757 0.799011 -0.461060 1441914818 -0.355408 -0.150757 0.799011 -0.461060 1441914818 -0.380981 -0.101807 0.807251 -0.439087 1441914818 -0.380981 -0.101807 0.807251 -0.439087 1441914818 -0.380981 -0.101807 0.807251 -0.439087 1441914818 -0.380981 -0.101807 0.807251 -0.439087 1441914818 -0.380981 -0.101807 0.807251 -0.439087 1441914818 -0.380981 -0.101807 0.807251 -0.439087 1441914818 -0.401672 -0.056213 0.811646 -0.420349 1441914818 -0.401672 -0.056213 0.811646 -0.420349 1441914818 -0.401672 -0.056213 0.811646 -0.420349 1441914818 -0.401672 -0.056213 0.811646 -0.420349 1441914818 -0.401672 -0.056213 0.811646 -0.420349 1441914818 -0.401672 -0.056213 0.811646 -0.420349 1441914818 -0.415161 -0.020630 0.814270 -0.405212 1441914818 -0.415161 -0.020630 0.814270 -0.405212 1441914818 -0.415161 -0.020630 0.814270 -0.405212 1441914818 -0.415161 -0.020630 0.814270 -0.405212 1441914818 -0.415161 -0.020630 0.814270 -0.405212 1441914818 -0.415161 -0.020630 0.814270 -0.405212 1441914818 -0.420471 -0.001160 0.815125 -0.398499 1441914818 -0.420471 -0.001160 0.815125 -0.398499 1441914818 -0.420471 -0.001160 0.815125 -0.398499 1441914818 -0.420471 -0.001160 0.815125 -0.398499 1441914818 -0.420471 -0.001160 0.815125 -0.398499 1441914818 -0.420471 -0.001160 0.815125 -0.398499 1441914818 -0.417419 0.001526 0.816895 -0.398071 1441914818 -0.417419 0.001526 0.816895 -0.398071 1441914818 -0.417419 0.001526 0.816895 -0.398071 1441914818 -0.417419 0.001526 0.816895 -0.398071 1441914818 -0.417419 0.001526 0.816895 -0.398071 1441914818 -0.417419 0.001526 0.816895 -0.398071 1441914818 -0.407593 -0.009460 0.817627 -0.406494 1441914818 -0.407593 -0.009460 0.817627 -0.406494 1441914818 -0.407593 -0.009460 0.817627 -0.406494 1441914818 -0.407593 -0.009460 0.817627 -0.406494 1441914818 -0.407593 -0.009460 0.817627 -0.406494 1441914818 -0.407593 -0.009460 0.817627 -0.406494 1441914818 -0.390747 -0.031860 0.819397 -0.418213 1441914818 -0.390747 -0.031860 0.819397 -0.418213 1441914818 -0.390747 -0.031860 0.819397 -0.418213 1441914818 -0.390747 -0.031860 0.819397 -0.418213 1441914818 -0.390747 -0.031860 0.819397 -0.418213 1441914818 -0.390747 -0.031860 0.819397 -0.418213 1441914818 -0.367798 -0.066040 0.820801 -0.432007 1441914818 -0.367798 -0.066040 0.820801 -0.432007 1441914818 -0.367798 -0.066040 0.820801 -0.432007 1441914818 -0.367798 -0.066040 0.820801 -0.432007 1441914818 -0.367798 -0.066040 0.820801 -0.432007 1441914818 -0.367798 -0.066040 0.820801 -0.432007 1441914818 -0.367798 -0.066040 0.820801 -0.432007 1441914818 -0.339966 -0.110535 0.818359 -0.450012 1441914819 -0.339966 -0.110535 0.818359 -0.450012 1441914819 -0.339966 -0.110535 0.818359 -0.450012 1441914819 -0.339966 -0.110535 0.818359 -0.450012 1441914819 -0.339966 -0.110535 0.818359 -0.450012 1441914819 -0.307678 -0.161194 0.811096 -0.470581 1441914819 -0.307678 -0.161194 0.811096 -0.470581 1441914819 -0.307678 -0.161194 0.811096 -0.470581 1441914819 -0.307678 -0.161194 0.811096 -0.470581 1441914819 -0.307678 -0.161194 0.811096 -0.470581 1441914819 -0.307678 -0.161194 0.811096 -0.470581 1441914819 -0.273438 -0.215332 0.799744 -0.489197 1441914819 -0.273438 -0.215332 0.799744 -0.489197 1441914819 -0.273438 -0.215332 0.799744 -0.489197 1441914819 -0.273438 -0.215332 0.799744 -0.489197 1441914819 -0.273438 -0.215332 0.799744 -0.489197 1441914819 -0.236816 -0.272095 0.783325 -0.506287 1441914819 -0.236816 -0.272095 0.783325 -0.506287 1441914819 -0.236816 -0.272095 0.783325 -0.506287 1441914819 -0.236816 -0.272095 0.783325 -0.506287 1441914819 -0.236816 -0.272095 0.783325 -0.506287 1441914819 -0.198975 -0.328613 0.762329 -0.520874 1441914819 -0.198975 -0.328613 0.762329 -0.520874 1441914819 -0.198975 -0.328613 0.762329 -0.520874 1441914819 -0.198975 -0.328613 0.762329 -0.520874 1441914819 -0.198975 -0.328613 0.762329 -0.520874 1441914819 -0.198975 -0.328613 0.762329 -0.520874 1441914819 -0.159790 -0.382629 0.736511 -0.534424 1441914819 -0.159790 -0.382629 0.736511 -0.534424 1441914819 -0.159790 -0.382629 0.736511 -0.534424 1441914819 -0.159790 -0.382629 0.736511 -0.534424 1441914819 -0.159790 -0.382629 0.736511 -0.534424 1441914819 -0.121765 -0.434387 0.705322 -0.546875 1441914819 -0.121765 -0.434387 0.705322 -0.546875 1441914819 -0.121765 -0.434387 0.705322 -0.546875 1441914819 -0.121765 -0.434387 0.705322 -0.546875 1441914819 -0.121765 -0.434387 0.705322 -0.546875 1441914819 -0.121765 -0.434387 0.705322 -0.546875 1441914819 -0.121765 -0.434387 0.705322 -0.546875 1441914819 -0.089355 -0.481567 0.670349 -0.557434 1441914819 -0.089355 -0.481567 0.670349 -0.557434 1441914819 -0.089355 -0.481567 0.670349 -0.557434 1441914819 -0.089355 -0.481567 0.670349 -0.557434 1441914819 -0.089355 -0.481567 0.670349 -0.557434 1441914819 -0.065063 -0.519775 0.637573 -0.564941 1441914819 -0.065063 -0.519775 0.637573 -0.564941 1441914819 -0.065063 -0.519775 0.637573 -0.564941 1441914819 -0.065063 -0.519775 0.637573 -0.564941 1441914819 -0.065063 -0.519775 0.637573 -0.564941 1441914819 -0.065063 -0.519775 0.637573 -0.564941 1441914819 -0.047791 -0.548950 0.610046 -0.569397 1441914819 -0.047791 -0.548950 0.610046 -0.569397 1441914819 -0.047791 -0.548950 0.610046 -0.569397 1441914819 -0.047791 -0.548950 0.610046 -0.569397 1441914819 -0.047791 -0.548950 0.610046 -0.569397 1441914819 -0.040955 -0.566101 0.591736 -0.572449 1441914819 -0.040955 -0.566101 0.591736 -0.572449 1441914819 -0.040955 -0.566101 0.591736 -0.572449 1441914819 -0.040955 -0.566101 0.591736 -0.572449 1441914819 -0.040955 -0.566101 0.591736 -0.572449 1441914819 -0.040955 -0.566101 0.591736 -0.572449 1441914819 -0.045105 -0.569824 0.585693 -0.574707 1441914819 -0.045105 -0.569824 0.585693 -0.574707 1441914819 -0.045105 -0.569824 0.585693 -0.574707 1441914819 -0.045105 -0.569824 0.585693 -0.574707 1441914819 -0.045105 -0.569824 0.585693 -0.574707 1441914819 -0.045105 -0.569824 0.585693 -0.574707 1441914819 -0.060974 -0.560852 0.593628 -0.573914 1441914819 -0.060974 -0.560852 0.593628 -0.573914 1441914819 -0.060974 -0.560852 0.593628 -0.573914 1441914819 -0.060974 -0.560852 0.593628 -0.573914 1441914819 -0.060974 -0.560852 0.593628 -0.573914 1441914819 -0.085632 -0.539856 0.613037 -0.570496 1441914819 -0.085632 -0.539856 0.613037 -0.570496 1441914819 -0.085632 -0.539856 0.613037 -0.570496 1441914819 -0.085632 -0.539856 0.613037 -0.570496 1441914819 -0.085632 -0.539856 0.613037 -0.570496 1441914819 -0.085632 -0.539856 0.613037 -0.570496 1441914819 -0.115540 -0.508911 0.637512 -0.566772 1441914819 -0.115540 -0.508911 0.637512 -0.566772 1441914819 -0.115540 -0.508911 0.637512 -0.566772 1441914819 -0.115540 -0.508911 0.637512 -0.566772 1441914819 -0.115540 -0.508911 0.637512 -0.566772 1441914819 -0.115540 -0.508911 0.637512 -0.566772 1441914819 -0.148499 -0.469788 0.664368 -0.562073 1441914819 -0.148499 -0.469788 0.664368 -0.562073 1441914819 -0.148499 -0.469788 0.664368 -0.562073 1441914819 -0.148499 -0.469788 0.664368 -0.562073 1441914819 -0.148499 -0.469788 0.664368 -0.562073 1441914819 -0.148499 -0.469788 0.664368 -0.562073 1441914819 -0.184998 -0.423279 0.692383 -0.554321 1441914819 -0.184998 -0.423279 0.692383 -0.554321 1441914819 -0.184998 -0.423279 0.692383 -0.554321 1441914819 -0.184998 -0.423279 0.692383 -0.554321 1441914819 -0.184998 -0.423279 0.692383 -0.554321 1441914819 -0.184998 -0.423279 0.692383 -0.554321 1441914819 -0.226685 -0.368896 0.721741 -0.540100 1441914819 -0.226685 -0.368896 0.721741 -0.540100 1441914819 -0.226685 -0.368896 0.721741 -0.540100 1441914819 -0.226685 -0.368896 0.721741 -0.540100 1441914819 -0.226685 -0.368896 0.721741 -0.540100 1441914819 -0.269714 -0.307556 0.750854 -0.518555 1441914819 -0.269714 -0.307556 0.750854 -0.518555 1441914820 -0.269714 -0.307556 0.750854 -0.518555 1441914820 -0.269714 -0.307556 0.750854 -0.518555 1441914820 -0.269714 -0.307556 0.750854 -0.518555 1441914820 -0.269714 -0.307556 0.750854 -0.518555 1441914820 -0.310791 -0.240417 0.776611 -0.492493 1441914820 -0.310791 -0.240417 0.776611 -0.492493 1441914820 -0.310791 -0.240417 0.776611 -0.492493 1441914820 -0.310791 -0.240417 0.776611 -0.492493 1441914820 -0.310791 -0.240417 0.776611 -0.492493 1441914820 -0.310791 -0.240417 0.776611 -0.492493 1441914820 -0.344360 -0.174377 0.795898 -0.466492 1441914820 -0.344360 -0.174377 0.795898 -0.466492 1441914820 -0.344360 -0.174377 0.795898 -0.466492 1441914820 -0.344360 -0.174377 0.795898 -0.466492 1441914820 -0.344360 -0.174377 0.795898 -0.466492 1441914820 -0.344360 -0.174377 0.795898 -0.466492 1441914820 -0.371033 -0.114075 0.808105 -0.443054 1441914820 -0.371033 -0.114075 0.808105 -0.443054 1441914820 -0.371033 -0.114075 0.808105 -0.443054 1441914820 -0.371033 -0.114075 0.808105 -0.443054 1441914820 -0.390564 -0.063965 0.815308 -0.422607 1441914820 -0.390564 -0.063965 0.815308 -0.422607 1441914820 -0.390564 -0.063965 0.815308 -0.422607 1441914820 -0.390564 -0.063965 0.815308 -0.422607 1441914820 -0.390564 -0.063965 0.815308 -0.422607 1441914820 -0.390564 -0.063965 0.815308 -0.422607 1441914820 -0.390564 -0.063965 0.815308 -0.422607 1441914820 -0.403198 -0.028687 0.818970 -0.407288 1441914820 -0.403198 -0.028687 0.818970 -0.407288 1441914820 -0.403198 -0.028687 0.818970 -0.407288 1441914820 -0.403198 -0.028687 0.818970 -0.407288 1441914820 -0.403198 -0.028687 0.818970 -0.407288 1441914820 -0.403198 -0.028687 0.818970 -0.407288 1441914820 -0.408997 -0.009277 0.821228 -0.397766 1441914820 -0.408997 -0.009277 0.821228 -0.397766 1441914820 -0.408997 -0.009277 0.821228 -0.397766 1441914820 -0.408997 -0.009277 0.821228 -0.397766 1441914820 -0.408997 -0.009277 0.821228 -0.397766 1441914820 -0.408997 -0.009277 0.821228 -0.397766 1441914820 -0.406738 -0.005554 0.823120 -0.396301 1441914820 -0.406738 -0.005554 0.823120 -0.396301 1441914820 -0.406738 -0.005554 0.823120 -0.396301 1441914820 -0.406738 -0.005554 0.823120 -0.396301 1441914820 -0.406738 -0.005554 0.823120 -0.396301 1441914820 -0.406738 -0.005554 0.823120 -0.396301 1441914820 -0.395569 -0.016724 0.825317 -0.402649 1441914820 -0.395569 -0.016724 0.825317 -0.402649 1441914820 -0.395569 -0.016724 0.825317 -0.402649 1441914820 -0.395569 -0.016724 0.825317 -0.402649 1441914820 -0.395569 -0.016724 0.825317 -0.402649 1441914820 -0.395569 -0.016724 0.825317 -0.402649 1441914820 -0.376526 -0.043213 0.826904 -0.415466 1441914820 -0.376526 -0.043213 0.826904 -0.415466 1441914820 -0.376526 -0.043213 0.826904 -0.415466 1441914820 -0.376526 -0.043213 0.826904 -0.415466 1441914820 -0.376526 -0.043213 0.826904 -0.415466 1441914820 -0.376526 -0.043213 0.826904 -0.415466 1441914820 -0.349854 -0.082520 0.826599 -0.433105 1441914820 -0.349854 -0.082520 0.826599 -0.433105 1441914820 -0.349854 -0.082520 0.826599 -0.433105 1441914820 -0.349854 -0.082520 0.826599 -0.433105 1441914820 -0.349854 -0.082520 0.826599 -0.433105 1441914820 -0.349854 -0.082520 0.826599 -0.433105 1441914820 -0.349854 -0.082520 0.826599 -0.433105 1441914820 -0.315979 -0.133301 0.822083 -0.454529 1441914820 -0.315979 -0.133301 0.822083 -0.454529 1441914820 -0.315979 -0.133301 0.822083 -0.454529 1441914820 -0.315979 -0.133301 0.822083 -0.454529 1441914820 -0.315979 -0.133301 0.822083 -0.454529 1441914820 -0.315979 -0.133301 0.822083 -0.454529 1441914820 -0.277405 -0.192871 0.810974 -0.477661 1441914820 -0.277405 -0.192871 0.810974 -0.477661 1441914820 -0.277405 -0.192871 0.810974 -0.477661 1441914820 -0.277405 -0.192871 0.810974 -0.477661 1441914820 -0.277405 -0.192871 0.810974 -0.477661 1441914820 -0.236084 -0.258667 0.792297 -0.499573 1441914820 -0.236084 -0.258667 0.792297 -0.499573 1441914820 -0.236084 -0.258667 0.792297 -0.499573 1441914820 -0.236084 -0.258667 0.792297 -0.499573 1441914820 -0.236084 -0.258667 0.792297 -0.499573 1441914820 -0.236084 -0.258667 0.792297 -0.499573 1441914820 -0.236084 -0.258667 0.792297 -0.499573 1441914820 -0.195129 -0.325073 0.766663 -0.518127 1441914820 -0.195129 -0.325073 0.766663 -0.518127 1441914820 -0.195129 -0.325073 0.766663 -0.518127 1441914820 -0.195129 -0.325073 0.766663 -0.518127 1441914820 -0.195129 -0.325073 0.766663 -0.518127 1441914820 -0.195129 -0.325073 0.766663 -0.518127 1441914820 -0.154358 -0.389221 0.736206 -0.531738 1441914820 -0.154358 -0.389221 0.736206 -0.531738 1441914820 -0.154358 -0.389221 0.736206 -0.531738 1441914820 -0.154358 -0.389221 0.736206 -0.531738 1441914820 -0.154358 -0.389221 0.736206 -0.531738 1441914820 -0.154358 -0.389221 0.736206 -0.531738 1441914820 -0.154358 -0.389221 0.736206 -0.531738 1441914820 -0.114258 -0.447327 0.702637 -0.541504 1441914820 -0.114258 -0.447327 0.702637 -0.541504 1441914820 -0.114258 -0.447327 0.702637 -0.541504 1441914820 -0.114258 -0.447327 0.702637 -0.541504 1441914820 -0.114258 -0.447327 0.702637 -0.541504 1441914820 -0.075684 -0.496643 0.668213 -0.548767 1441914820 -0.075684 -0.496643 0.668213 -0.548767 1441914820 -0.075684 -0.496643 0.668213 -0.548767 1441914820 -0.075684 -0.496643 0.668213 -0.548767 1441914820 -0.075684 -0.496643 0.668213 -0.548767 1441914820 -0.075684 -0.496643 0.668213 -0.548767 1441914820 -0.045349 -0.535522 0.636963 -0.552734 1441914820 -0.045349 -0.535522 0.636963 -0.552734 1441914820 -0.045349 -0.535522 0.636963 -0.552734 1441914821 -0.045349 -0.535522 0.636963 -0.552734 1441914821 -0.045349 -0.535522 0.636963 -0.552734 1441914821 -0.045349 -0.535522 0.636963 -0.552734 1441914821 -0.028442 -0.564026 0.614014 -0.551453 1441914821 -0.028442 -0.564026 0.614014 -0.551453 1441914821 -0.028442 -0.564026 0.614014 -0.551453 1441914821 -0.028442 -0.564026 0.614014 -0.551453 1441914821 -0.028442 -0.564026 0.614014 -0.551453 1441914821 -0.022400 -0.578918 0.601074 -0.550537 1441914821 -0.022400 -0.578918 0.601074 -0.550537 1441914821 -0.022400 -0.578918 0.601074 -0.550537 1441914821 -0.022400 -0.578918 0.601074 -0.550537 1441914821 -0.022400 -0.578918 0.601074 -0.550537 1441914821 -0.026550 -0.579773 0.598694 -0.552063 1441914821 -0.026550 -0.579773 0.598694 -0.552063 1441914821 -0.043213 -0.569763 0.606079 -0.553345 1441914821 -0.043213 -0.569763 0.606079 -0.553345 1441914821 -0.043213 -0.569763 0.606079 -0.553345 1441914821 -0.043213 -0.569763 0.606079 -0.553345 1441914821 -0.043213 -0.569763 0.606079 -0.553345 1441914821 -0.069458 -0.547852 0.624634 -0.552185 1441914821 -0.069458 -0.547852 0.624634 -0.552185 1441914821 -0.069458 -0.547852 0.624634 -0.552185 1441914821 -0.069458 -0.547852 0.624634 -0.552185 1441914821 -0.069458 -0.547852 0.624634 -0.552185 1441914821 -0.069458 -0.547852 0.624634 -0.552185 1441914821 -0.103882 -0.513794 0.650452 -0.549744 1441914821 -0.103882 -0.513794 0.650452 -0.549744 1441914821 -0.103882 -0.513794 0.650452 -0.549744 1441914821 -0.103882 -0.513794 0.650452 -0.549744 1441914821 -0.103882 -0.513794 0.650452 -0.549744 1441914821 -0.103882 -0.513794 0.650452 -0.549744 1441914821 -0.144043 -0.468689 0.680359 -0.544739 1441914821 -0.144043 -0.468689 0.680359 -0.544739 1441914821 -0.144043 -0.468689 0.680359 -0.544739 1441914821 -0.144043 -0.468689 0.680359 -0.544739 1441914821 -0.144043 -0.468689 0.680359 -0.544739 1441914821 -0.144043 -0.468689 0.680359 -0.544739 1441914821 -0.188049 -0.414307 0.711487 -0.535583 1441914821 -0.188049 -0.414307 0.711487 -0.535583 1441914821 -0.188049 -0.414307 0.711487 -0.535583 1441914821 -0.188049 -0.414307 0.711487 -0.535583 1441914821 -0.188049 -0.414307 0.711487 -0.535583 1441914821 -0.188049 -0.414307 0.711487 -0.535583 1441914821 -0.231506 -0.354553 0.741516 -0.520447 1441914821 -0.231506 -0.354553 0.741516 -0.520447 1441914821 -0.231506 -0.354553 0.741516 -0.520447 1441914821 -0.231506 -0.354553 0.741516 -0.520447 1441914821 -0.231506 -0.354553 0.741516 -0.520447 1441914821 -0.231506 -0.354553 0.741516 -0.520447 1441914821 -0.275269 -0.290771 0.770264 -0.496399 1441914821 -0.275269 -0.290771 0.770264 -0.496399 1441914821 -0.275269 -0.290771 0.770264 -0.496399 1441914821 -0.275269 -0.290771 0.770264 -0.496399 1441914821 -0.275269 -0.290771 0.770264 -0.496399 1441914821 -0.275269 -0.290771 0.770264 -0.496399 1441914821 -0.316711 -0.223938 0.791077 -0.473022 1441914821 -0.316711 -0.223938 0.791077 -0.473022 1441914821 -0.316711 -0.223938 0.791077 -0.473022 1441914821 -0.316711 -0.223938 0.791077 -0.473022 1441914821 -0.316711 -0.223938 0.791077 -0.473022 1441914821 -0.352051 -0.159668 0.805054 -0.449890 1441914821 -0.352051 -0.159668 0.805054 -0.449890 1441914821 -0.352051 -0.159668 0.805054 -0.449890 1441914821 -0.352051 -0.159668 0.805054 -0.449890 1441914821 -0.352051 -0.159668 0.805054 -0.449890 1441914821 -0.352051 -0.159668 0.805054 -0.449890 1441914821 -0.352051 -0.159668 0.805054 -0.449890 1441914821 -0.379395 -0.102539 0.814209 -0.427307 1441914821 -0.379395 -0.102539 0.814209 -0.427307 1441914821 -0.379395 -0.102539 0.814209 -0.427307 1441914821 -0.379395 -0.102539 0.814209 -0.427307 1441914821 -0.379395 -0.102539 0.814209 -0.427307 1441914821 -0.379395 -0.102539 0.814209 -0.427307 1441914821 -0.398071 -0.057800 0.817932 -0.411316 1441914821 -0.398071 -0.057800 0.817932 -0.411316 1441914821 -0.398071 -0.057800 0.817932 -0.411316 1441914821 -0.398071 -0.057800 0.817932 -0.411316 1441914821 -0.398071 -0.057800 0.817932 -0.411316 1441914821 -0.410645 -0.025146 0.819092 -0.399841 1441914821 -0.410645 -0.025146 0.819092 -0.399841 1441914821 -0.410645 -0.025146 0.819092 -0.399841 1441914821 -0.410645 -0.025146 0.819092 -0.399841 1441914821 -0.410645 -0.025146 0.819092 -0.399841 1441914821 -0.416504 -0.004639 0.819458 -0.393677 1441914821 -0.416504 -0.004639 0.819458 -0.393677 1441914821 -0.416504 -0.004639 0.819458 -0.393677 1441914821 -0.416504 -0.004639 0.819458 -0.393677 1441914821 -0.416504 -0.004639 0.819458 -0.393677 1441914821 -0.413757 0.002075 0.820251 -0.394958 1441914821 -0.413757 0.002075 0.820251 -0.394958 1441914821 -0.413757 0.002075 0.820251 -0.394958 1441914821 -0.413757 0.002075 0.820251 -0.394958 1441914821 -0.413757 0.002075 0.820251 -0.394958 1441914821 -0.413757 0.002075 0.820251 -0.394958 1441914821 -0.413757 0.002075 0.820251 -0.394958 1441914821 -0.400269 -0.008301 0.821472 -0.406006 1441914821 -0.400269 -0.008301 0.821472 -0.406006 1441914821 -0.400269 -0.008301 0.821472 -0.406006 1441914821 -0.400269 -0.008301 0.821472 -0.406006 1441914822 -0.400269 -0.008301 0.821472 -0.406006 1441914822 -0.379761 -0.034546 0.821838 -0.423279 1441914822 -0.379761 -0.034546 0.821838 -0.423279 1441914822 -0.379761 -0.034546 0.821838 -0.423279 1441914822 -0.379761 -0.034546 0.821838 -0.423279 1441914822 -0.379761 -0.034546 0.821838 -0.423279 1441914822 -0.379761 -0.034546 0.821838 -0.423279 1441914822 -0.353638 -0.073364 0.821167 -0.441833 1441914822 -0.353638 -0.073364 0.821167 -0.441833 1441914822 -0.353638 -0.073364 0.821167 -0.441833 1441914822 -0.353638 -0.073364 0.821167 -0.441833 1441914822 -0.353638 -0.073364 0.821167 -0.441833 1441914822 -0.353638 -0.073364 0.821167 -0.441833 1441914822 -0.322388 -0.121521 0.817932 -0.460754 1441914822 -0.322388 -0.121521 0.817932 -0.460754 1441914822 -0.322388 -0.121521 0.817932 -0.460754 1441914822 -0.322388 -0.121521 0.817932 -0.460754 1441914822 -0.322388 -0.121521 0.817932 -0.460754 1441914822 -0.322388 -0.121521 0.817932 -0.460754 1441914822 -0.286499 -0.176514 0.810425 -0.479492 1441914822 -0.286499 -0.176514 0.810425 -0.479492 1441914822 -0.286499 -0.176514 0.810425 -0.479492 1441914822 -0.286499 -0.176514 0.810425 -0.479492 1441914822 -0.286499 -0.176514 0.810425 -0.479492 1441914822 -0.286499 -0.176514 0.810425 -0.479492 1441914822 -0.247070 -0.236633 0.798035 -0.496155 1441914822 -0.247070 -0.236633 0.798035 -0.496155 1441914822 -0.247070 -0.236633 0.798035 -0.496155 1441914822 -0.247070 -0.236633 0.798035 -0.496155 1441914822 -0.247070 -0.236633 0.798035 -0.496155 1441914822 -0.247070 -0.236633 0.798035 -0.496155 1441914822 -0.205933 -0.301147 0.778381 -0.510925 1441914822 -0.205933 -0.301147 0.778381 -0.510925 1441914822 -0.205933 -0.301147 0.778381 -0.510925 1441914822 -0.205933 -0.301147 0.778381 -0.510925 1441914822 -0.205933 -0.301147 0.778381 -0.510925 1441914822 -0.205933 -0.301147 0.778381 -0.510925 1441914822 -0.165710 -0.363708 0.752808 -0.523071 1441914822 -0.165710 -0.363708 0.752808 -0.523071 1441914822 -0.165710 -0.363708 0.752808 -0.523071 1441914822 -0.165710 -0.363708 0.752808 -0.523071 1441914822 -0.165710 -0.363708 0.752808 -0.523071 1441914822 -0.165710 -0.363708 0.752808 -0.523071 1441914822 -0.128418 -0.420105 0.721802 -0.534912 1441914822 -0.128418 -0.420105 0.721802 -0.534912 1441914822 -0.128418 -0.420105 0.721802 -0.534912 1441914822 -0.128418 -0.420105 0.721802 -0.534912 1441914822 -0.128418 -0.420105 0.721802 -0.534912 1441914822 -0.128418 -0.420105 0.721802 -0.534912 1441914822 -0.128418 -0.420105 0.721802 -0.534912 1441914822 -0.097107 -0.467896 0.691162 -0.542175 1441914822 -0.097107 -0.467896 0.691162 -0.542175 1441914822 -0.097107 -0.467896 0.691162 -0.542175 1441914822 -0.097107 -0.467896 0.691162 -0.542175 1441914822 -0.097107 -0.467896 0.691162 -0.542175 1441914822 -0.097107 -0.467896 0.691162 -0.542175 1441914822 -0.072632 -0.505249 0.665283 -0.544922 1441914822 -0.072632 -0.505249 0.665283 -0.544922 1441914822 -0.072632 -0.505249 0.665283 -0.544922 1441914822 -0.072632 -0.505249 0.665283 -0.544922 1441914822 -0.072632 -0.505249 0.665283 -0.544922 1441914822 -0.072632 -0.505249 0.665283 -0.544922 1441914822 -0.054565 -0.532837 0.641968 -0.548645 1441914822 -0.054565 -0.532837 0.641968 -0.548645 1441914822 -0.054565 -0.532837 0.641968 -0.548645 1441914822 -0.054565 -0.532837 0.641968 -0.548645 1441914822 -0.054565 -0.532837 0.641968 -0.548645 1441914822 -0.054565 -0.532837 0.641968 -0.548645 1441914822 -0.046509 -0.549927 0.626526 -0.550354 1441914822 -0.046509 -0.549927 0.626526 -0.550354 1441914822 -0.046509 -0.549927 0.626526 -0.550354 1441914822 -0.046509 -0.549927 0.626526 -0.550354 1441914822 -0.046509 -0.549927 0.626526 -0.550354 1441914822 -0.048767 -0.554749 0.619446 -0.553345 1441914822 -0.048767 -0.554749 0.619446 -0.553345 1441914822 -0.048767 -0.554749 0.619446 -0.553345 1441914822 -0.048767 -0.554749 0.619446 -0.553345 1441914822 -0.048767 -0.554749 0.619446 -0.553345 1441914822 -0.062927 -0.547424 0.623230 -0.554993 1441914822 -0.062927 -0.547424 0.623230 -0.554993 1441914822 -0.062927 -0.547424 0.623230 -0.554993 1441914822 -0.062927 -0.547424 0.623230 -0.554993 1441914822 -0.062927 -0.547424 0.623230 -0.554993 1441914822 -0.062927 -0.547424 0.623230 -0.554993 1441914822 -0.087952 -0.527771 0.639832 -0.551697 1441914822 -0.087952 -0.527771 0.639832 -0.551697 1441914822 -0.087952 -0.527771 0.639832 -0.551697 1441914822 -0.087952 -0.527771 0.639832 -0.551697 1441914822 -0.087952 -0.527771 0.639832 -0.551697 1441914822 -0.119080 -0.496582 0.662842 -0.547607 1441914822 -0.119080 -0.496582 0.662842 -0.547607 1441914822 -0.119080 -0.496582 0.662842 -0.547607 1441914822 -0.119080 -0.496582 0.662842 -0.547607 1441914822 -0.119080 -0.496582 0.662842 -0.547607 1441914822 -0.119080 -0.496582 0.662842 -0.547607 1441914822 -0.154358 -0.456177 0.688354 -0.542480 1441914822 -0.154358 -0.456177 0.688354 -0.542480 1441914822 -0.154358 -0.456177 0.688354 -0.542480 1441914822 -0.154358 -0.456177 0.688354 -0.542480 1441914822 -0.154358 -0.456177 0.688354 -0.542480 1441914822 -0.193115 -0.406982 0.714783 -0.534912 1441914822 -0.193115 -0.406982 0.714783 -0.534912 1441914822 -0.193115 -0.406982 0.714783 -0.534912 1441914822 -0.193115 -0.406982 0.714783 -0.534912 1441914822 -0.193115 -0.406982 0.714783 -0.534912 1441914822 -0.193115 -0.406982 0.714783 -0.534912 1441914823 -0.233154 -0.351501 0.740417 -0.523315 1441914823 -0.233154 -0.351501 0.740417 -0.523315 1441914823 -0.233154 -0.351501 0.740417 -0.523315 1441914823 -0.233154 -0.351501 0.740417 -0.523315 1441914823 -0.233154 -0.351501 0.740417 -0.523315 1441914823 -0.272949 -0.291748 0.764160 -0.506409 1441914823 -0.309326 -0.230042 0.784424 -0.485901 1441914823 -0.309326 -0.230042 0.784424 -0.485901 1441914823 -0.309326 -0.230042 0.784424 -0.485901 1441914823 -0.309326 -0.230042 0.784424 -0.485901 1441914823 -0.309326 -0.230042 0.784424 -0.485901 1441914823 -0.309326 -0.230042 0.784424 -0.485901 1441914823 -0.340454 -0.171509 0.799377 -0.464417 1441914823 -0.340454 -0.171509 0.799377 -0.464417 1441914823 -0.340454 -0.171509 0.799377 -0.464417 1441914823 -0.340454 -0.171509 0.799377 -0.464417 1441914823 -0.340454 -0.171509 0.799377 -0.464417 1441914823 -0.340454 -0.171509 0.799377 -0.464417 1441914823 -0.365051 -0.120728 0.809021 -0.444641 1441914823 -0.365051 -0.120728 0.809021 -0.444641 1441914823 -0.365051 -0.120728 0.809021 -0.444641 1441914823 -0.365051 -0.120728 0.809021 -0.444641 1441914823 -0.365051 -0.120728 0.809021 -0.444641 1441914823 -0.365051 -0.120728 0.809021 -0.444641 1441914823 -0.384277 -0.079895 0.813782 -0.428589 1441914823 -0.384277 -0.079895 0.813782 -0.428589 1441914823 -0.384277 -0.079895 0.813782 -0.428589 1441914823 -0.384277 -0.079895 0.813782 -0.428589 1441914823 -0.384277 -0.079895 0.813782 -0.428589 1441914823 -0.384277 -0.079895 0.813782 -0.428589 1441914823 -0.384277 -0.079895 0.813782 -0.428589 1441914823 -0.397827 -0.049500 0.816101 -0.416260 1441914823 -0.397827 -0.049500 0.816101 -0.416260 1441914823 -0.397827 -0.049500 0.816101 -0.416260 1441914823 -0.397827 -0.049500 0.816101 -0.416260 1441914823 -0.397827 -0.049500 0.816101 -0.416260 1441914823 -0.404114 -0.029663 0.818481 -0.407288 1441914823 -0.404114 -0.029663 0.818481 -0.407288 1441914823 -0.404114 -0.029663 0.818481 -0.407288 1441914823 -0.404114 -0.029663 0.818481 -0.407288 1441914823 -0.404114 -0.029663 0.818481 -0.407288 1441914823 -0.404114 -0.029663 0.818481 -0.407288 1441914823 -0.401062 -0.023132 0.821228 -0.405212 1441914823 -0.401062 -0.023132 0.821228 -0.405212 1441914823 -0.401062 -0.023132 0.821228 -0.405212 1441914823 -0.401062 -0.023132 0.821228 -0.405212 1441914823 -0.401062 -0.023132 0.821228 -0.405212 1441914823 -0.401062 -0.023132 0.821228 -0.405212 1441914823 -0.388489 -0.033447 0.822083 -0.414856 1441914823 -0.388489 -0.033447 0.822083 -0.414856 1441914823 -0.388489 -0.033447 0.822083 -0.414856 1441914823 -0.388489 -0.033447 0.822083 -0.414856 1441914823 -0.388489 -0.033447 0.822083 -0.414856 1441914823 -0.388489 -0.033447 0.822083 -0.414856 1441914823 -0.368774 -0.059937 0.821716 -0.430359 1441914823 -0.368774 -0.059937 0.821716 -0.430359 1441914823 -0.368774 -0.059937 0.821716 -0.430359 1441914823 -0.368774 -0.059937 0.821716 -0.430359 1441914823 -0.368774 -0.059937 0.821716 -0.430359 1441914823 -0.368774 -0.059937 0.821716 -0.430359 1441914823 -0.343506 -0.098389 0.819702 -0.447693 1441914823 -0.343506 -0.098389 0.819702 -0.447693 1441914823 -0.343506 -0.098389 0.819702 -0.447693 1441914823 -0.343506 -0.098389 0.819702 -0.447693 1441914823 -0.343506 -0.098389 0.819702 -0.447693 1441914823 -0.343506 -0.098389 0.819702 -0.447693 1441914823 -0.313110 -0.145447 0.814270 -0.466614 1441914823 -0.313110 -0.145447 0.814270 -0.466614 1441914823 -0.313110 -0.145447 0.814270 -0.466614 1441914823 -0.313110 -0.145447 0.814270 -0.466614 1441914823 -0.313110 -0.145447 0.814270 -0.466614 1441914823 -0.313110 -0.145447 0.814270 -0.466614 1441914823 -0.278381 -0.197693 0.804199 -0.486511 1441914823 -0.278381 -0.197693 0.804199 -0.486511 1441914823 -0.278381 -0.197693 0.804199 -0.486511 1441914823 -0.278381 -0.197693 0.804199 -0.486511 1441914823 -0.278381 -0.197693 0.804199 -0.486511 1441914823 -0.278381 -0.197693 0.804199 -0.486511 1441914823 -0.240051 -0.254700 0.787476 -0.507324 1441914823 -0.240051 -0.254700 0.787476 -0.507324 1441914823 -0.240051 -0.254700 0.787476 -0.507324 1441914823 -0.240051 -0.254700 0.787476 -0.507324 1441914823 -0.240051 -0.254700 0.787476 -0.507324 1441914823 -0.240051 -0.254700 0.787476 -0.507324 1441914823 -0.201233 -0.312744 0.767090 -0.522705 1441914823 -0.201233 -0.312744 0.767090 -0.522705 1441914823 -0.201233 -0.312744 0.767090 -0.522705 1441914823 -0.201233 -0.312744 0.767090 -0.522705 1441914823 -0.201233 -0.312744 0.767090 -0.522705 1441914823 -0.201233 -0.312744 0.767090 -0.522705 1441914823 -0.161621 -0.370605 0.741455 -0.535522 1441914823 -0.161621 -0.370605 0.741455 -0.535522 1441914823 -0.161621 -0.370605 0.741455 -0.535522 1441914823 -0.161621 -0.370605 0.741455 -0.535522 1441914823 -0.161621 -0.370605 0.741455 -0.535522 1441914823 -0.122437 -0.426331 0.710144 -0.546753 1441914823 -0.122437 -0.426331 0.710144 -0.546753 1441914823 -0.122437 -0.426331 0.710144 -0.546753 1441914823 -0.122437 -0.426331 0.710144 -0.546753 1441914823 -0.122437 -0.426331 0.710144 -0.546753 1441914823 -0.122437 -0.426331 0.710144 -0.546753 1441914823 -0.122437 -0.426331 0.710144 -0.546753 1441914823 -0.086121 -0.475952 0.676086 -0.555847 1441914824 -0.086121 -0.475952 0.676086 -0.555847 1441914824 -0.086121 -0.475952 0.676086 -0.555847 1441914824 -0.086121 -0.475952 0.676086 -0.555847 1441914824 -0.086121 -0.475952 0.676086 -0.555847 1441914824 -0.086121 -0.475952 0.676086 -0.555847 1441914824 -0.055481 -0.514954 0.645142 -0.561768 1441914824 -0.055481 -0.514954 0.645142 -0.561768 1441914824 -0.055481 -0.514954 0.645142 -0.561768 1441914824 -0.055481 -0.514954 0.645142 -0.561768 1441914824 -0.055481 -0.514954 0.645142 -0.561768 1441914824 -0.034241 -0.542847 0.618774 -0.566833 1441914824 -0.034241 -0.542847 0.618774 -0.566833 1441914824 -0.034241 -0.542847 0.618774 -0.566833 1441914824 -0.034241 -0.542847 0.618774 -0.566833 1441914824 -0.034241 -0.542847 0.618774 -0.566833 1441914824 -0.034241 -0.542847 0.618774 -0.566833 1441914824 -0.025940 -0.559570 0.601685 -0.569397 1441914824 -0.025940 -0.559570 0.601685 -0.569397 1441914824 -0.025940 -0.559570 0.601685 -0.569397 1441914824 -0.025940 -0.559570 0.601685 -0.569397 1441914824 -0.025940 -0.559570 0.601685 -0.569397 1441914824 -0.032104 -0.561096 0.598206 -0.571228 1441914824 -0.032104 -0.561096 0.598206 -0.571228 1441914824 -0.032104 -0.561096 0.598206 -0.571228 1441914824 -0.032104 -0.561096 0.598206 -0.571228 1441914824 -0.032104 -0.561096 0.598206 -0.571228 1441914824 -0.032104 -0.561096 0.598206 -0.571228 1441914824 -0.049255 -0.550171 0.608154 -0.570190 1441914824 -0.049255 -0.550171 0.608154 -0.570190 1441914824 -0.049255 -0.550171 0.608154 -0.570190 1441914824 -0.049255 -0.550171 0.608154 -0.570190 1441914824 -0.049255 -0.550171 0.608154 -0.570190 1441914824 -0.073730 -0.529297 0.626221 -0.567688 1441914824 -0.073730 -0.529297 0.626221 -0.567688 1441914824 -0.073730 -0.529297 0.626221 -0.567688 1441914824 -0.073730 -0.529297 0.626221 -0.567688 1441914824 -0.073730 -0.529297 0.626221 -0.567688 1441914824 -0.073730 -0.529297 0.626221 -0.567688 1441914824 -0.104004 -0.499268 0.649780 -0.563660 1441914824 -0.104004 -0.499268 0.649780 -0.563660 1441914824 -0.104004 -0.499268 0.649780 -0.563660 1441914824 -0.104004 -0.499268 0.649780 -0.563660 1441914824 -0.104004 -0.499268 0.649780 -0.563660 1441914824 -0.137390 -0.460205 0.675903 -0.559021 1441914824 -0.137390 -0.460205 0.675903 -0.559021 1441914824 -0.137390 -0.460205 0.675903 -0.559021 1441914824 -0.137390 -0.460205 0.675903 -0.559021 1441914824 -0.137390 -0.460205 0.675903 -0.559021 1441914824 -0.137390 -0.460205 0.675903 -0.559021 1441914824 -0.173584 -0.414368 0.702637 -0.551758 1441914824 -0.173584 -0.414368 0.702637 -0.551758 1441914824 -0.173584 -0.414368 0.702637 -0.551758 1441914824 -0.173584 -0.414368 0.702637 -0.551758 1441914824 -0.173584 -0.414368 0.702637 -0.551758 1441914824 -0.173584 -0.414368 0.702637 -0.551758 1441914824 -0.212708 -0.364258 0.730713 -0.536804 1441914824 -0.212708 -0.364258 0.730713 -0.536804 1441914824 -0.212708 -0.364258 0.730713 -0.536804 1441914824 -0.212708 -0.364258 0.730713 -0.536804 1441914824 -0.212708 -0.364258 0.730713 -0.536804 1441914824 -0.212708 -0.364258 0.730713 -0.536804 1441914824 -0.251892 -0.310852 0.756287 -0.517700 1441914824 -0.251892 -0.310852 0.756287 -0.517700 1441914824 -0.251892 -0.310852 0.756287 -0.517700 1441914824 -0.251892 -0.310852 0.756287 -0.517700 1441914824 -0.251892 -0.310852 0.756287 -0.517700 1441914824 -0.287537 -0.256042 0.776245 -0.499207 1441914824 -0.287537 -0.256042 0.776245 -0.499207 1441914824 -0.287537 -0.256042 0.776245 -0.499207 1441914824 -0.287537 -0.256042 0.776245 -0.499207 1441914824 -0.287537 -0.256042 0.776245 -0.499207 1441914824 -0.287537 -0.256042 0.776245 -0.499207 1441914824 -0.319885 -0.200867 0.791565 -0.480347 1441914824 -0.319885 -0.200867 0.791565 -0.480347 1441914824 -0.319885 -0.200867 0.791565 -0.480347 1441914824 -0.319885 -0.200867 0.791565 -0.480347 1441914824 -0.348694 -0.147583 0.802795 -0.460632 1441914824 -0.348694 -0.147583 0.802795 -0.460632 1441914824 -0.348694 -0.147583 0.802795 -0.460632 1441914824 -0.348694 -0.147583 0.802795 -0.460632 1441914824 -0.348694 -0.147583 0.802795 -0.460632 1441914824 -0.348694 -0.147583 0.802795 -0.460632 1441914824 -0.373535 -0.098267 0.811096 -0.439270 1441914824 -0.373535 -0.098267 0.811096 -0.439270 1441914824 -0.373535 -0.098267 0.811096 -0.439270 1441914824 -0.373535 -0.098267 0.811096 -0.439270 1441914824 -0.373535 -0.098267 0.811096 -0.439270 1441914824 -0.373535 -0.098267 0.811096 -0.439270 1441914824 -0.373535 -0.098267 0.811096 -0.439270 1441914824 -0.392578 -0.056580 0.816711 -0.419067 1441914824 -0.392578 -0.056580 0.816711 -0.419067 1441914824 -0.392578 -0.056580 0.816711 -0.419067 1441914824 -0.392578 -0.056580 0.816711 -0.419067 1441914824 -0.392578 -0.056580 0.816711 -0.419067 1441914824 -0.405151 -0.025085 0.819153 -0.405212 1441914824 -0.405151 -0.025085 0.819153 -0.405212 1441914824 -0.405151 -0.025085 0.819153 -0.405212 1441914824 -0.405151 -0.025085 0.819153 -0.405212 1441914824 -0.405151 -0.025085 0.819153 -0.405212 1441914824 -0.405151 -0.025085 0.819153 -0.405212 1441914824 -0.409851 -0.004578 0.821167 -0.397156 1441914825 -0.409851 -0.004578 0.821167 -0.397156 1441914825 -0.409851 -0.004578 0.821167 -0.397156 1441914825 -0.409851 -0.004578 0.821167 -0.397156 1441914825 -0.409851 -0.004578 0.821167 -0.397156 1441914825 -0.405151 0.002014 0.823120 -0.397949 1441914825 -0.405151 0.002014 0.823120 -0.397949 1441914825 -0.405151 0.002014 0.823120 -0.397949 1441914825 -0.405151 0.002014 0.823120 -0.397949 1441914825 -0.405151 0.002014 0.823120 -0.397949 1441914825 -0.405151 0.002014 0.823120 -0.397949 1441914825 -0.392639 -0.009338 0.824585 -0.407166 1441914825 -0.392639 -0.009338 0.824585 -0.407166 1441914825 -0.392639 -0.009338 0.824585 -0.407166 1441914825 -0.392639 -0.009338 0.824585 -0.407166 1441914825 -0.392639 -0.009338 0.824585 -0.407166 1441914825 -0.373535 -0.037292 0.825562 -0.421387 1441914825 -0.373535 -0.037292 0.825562 -0.421387 1441914825 -0.373535 -0.037292 0.825562 -0.421387 1441914825 -0.373535 -0.037292 0.825562 -0.421387 1441914825 -0.373535 -0.037292 0.825562 -0.421387 1441914825 -0.349365 -0.075989 0.825012 -0.437683 1441914825 -0.349365 -0.075989 0.825012 -0.437683 1441914825 -0.349365 -0.075989 0.825012 -0.437683 1441914825 -0.349365 -0.075989 0.825012 -0.437683 1441914825 -0.349365 -0.075989 0.825012 -0.437683 1441914825 -0.320496 -0.121887 0.821899 -0.454895 1441914825 -0.320496 -0.121887 0.821899 -0.454895 1441914825 -0.320496 -0.121887 0.821899 -0.454895 1441914825 -0.320496 -0.121887 0.821899 -0.454895 1441914825 -0.320496 -0.121887 0.821899 -0.454895 1441914825 -0.285706 -0.173340 0.815857 -0.471863 1441914825 -0.285706 -0.173340 0.815857 -0.471863 1441914825 -0.285706 -0.173340 0.815857 -0.471863 1441914825 -0.285706 -0.173340 0.815857 -0.471863 1441914825 -0.285706 -0.173340 0.815857 -0.471863 1441914825 -0.246399 -0.231384 0.805176 -0.487244 1441914825 -0.246399 -0.231384 0.805176 -0.487244 1441914825 -0.246399 -0.231384 0.805176 -0.487244 1441914825 -0.246399 -0.231384 0.805176 -0.487244 1441914825 -0.246399 -0.231384 0.805176 -0.487244 1441914825 -0.246399 -0.231384 0.805176 -0.487244 1441914825 -0.205322 -0.294922 0.786438 -0.502319 1441914825 -0.205322 -0.294922 0.786438 -0.502319 1441914825 -0.205322 -0.294922 0.786438 -0.502319 1441914825 -0.205322 -0.294922 0.786438 -0.502319 1441914825 -0.205322 -0.294922 0.786438 -0.502319 1441914825 -0.205322 -0.294922 0.786438 -0.502319 1441914825 -0.163818 -0.358032 0.759277 -0.518188 1441914825 -0.163818 -0.358032 0.759277 -0.518188 1441914825 -0.163818 -0.358032 0.759277 -0.518188 1441914825 -0.163818 -0.358032 0.759277 -0.518188 1441914825 -0.163818 -0.358032 0.759277 -0.518188 1441914825 -0.123230 -0.414246 0.727234 -0.533264 1441914825 -0.123230 -0.414246 0.727234 -0.533264 1441914825 -0.123230 -0.414246 0.727234 -0.533264 1441914825 -0.123230 -0.414246 0.727234 -0.533264 1441914825 -0.123230 -0.414246 0.727234 -0.533264 1441914825 -0.123230 -0.414246 0.727234 -0.533264 1441914825 -0.123230 -0.414246 0.727234 -0.533264 1441914825 
-0.297485 -0.256592 0.773743 -0.497009 1441914827 -0.297485 -0.256592 0.773743 -0.497009 1441914827 -0.297485 -0.256592 0.773743 -0.497009 1441914827 -0.297485 -0.256592 0.773743 -0.497009 1441914827 -0.297485 -0.256592 0.773743 -0.497009 1441914827 -0.297485 -0.256592 0.773743 -0.497009 1441914827 -0.320190 -0.226013 0.783875 -0.481628 1441914827 -0.320190 -0.226013 0.783875 -0.481628 1441914827 -0.320190 -0.226013 0.783875 -0.481628 1441914827 -0.320190 -0.226013 0.783875 -0.481628 1441914827 -0.320190 -0.226013 0.783875 -0.481628 1441914827 -0.320190 -0.226013 0.783875 -0.481628 1441914827 -0.343933 -0.187073 0.793945 -0.465210 1441914827 -0.343933 -0.187073 0.793945 -0.465210 1441914827 -0.343933 -0.187073 0.793945 -0.465210 1441914827 -0.343933 -0.187073 0.793945 -0.465210 1441914827 -0.343933 -0.187073 0.793945 -0.465210 1441914827 -0.343933 -0.187073 0.793945 -0.465210 1441914827 -0.367432 -0.145630 0.801270 -0.449219 1441914827 -0.367432 -0.145630 0.801270 -0.449219 1441914827 -0.367432 -0.145630 0.801270 -0.449219 1441914827 -0.367432 -0.145630 0.801270 -0.449219 1441914828 -0.367432 -0.145630 0.801270 -0.449219 1441914828 -0.367432 -0.145630 0.801270 -0.449219 1441914828 -0.390015 -0.102783 0.807068 -0.431274 1441914828 -0.390015 -0.102783 0.807068 -0.431274 1441914828 -0.390015 -0.102783 0.807068 -0.431274 1441914828 -0.390015 -0.102783 0.807068 -0.431274 1441914828 -0.390015 -0.102783 0.807068 -0.431274 1441914828 -0.409790 -0.058594 0.811157 -0.413147 1441914828 -0.409790 -0.058594 0.811157 -0.413147 1441914828 -0.409790 -0.058594 0.811157 -0.413147 1441914828 -0.409790 -0.058594 0.811157 -0.413147 1441914828 -0.409790 -0.058594 0.811157 -0.413147 1441914828 -0.409790 -0.058594 0.811157 -0.413147 1441914828 -0.423950 -0.019043 0.812866 -0.398926 1441914828 -0.423950 -0.019043 0.812866 -0.398926 1441914828 -0.423950 -0.019043 0.812866 -0.398926 1441914828 -0.423950 -0.019043 0.812866 -0.398926 1441914828 -0.423950 -0.019043 0.812866 -0.398926 1441914828 -0.423950 -0.019043 0.812866 -0.398926 1441914828 -0.430847 0.007324 0.813660 -0.390198 1441914828 -0.430847 0.007324 0.813660 -0.390198 1441914828 -0.430847 0.007324 0.813660 -0.390198 1441914828 -0.430847 0.007324 0.813660 -0.390198 1441914828 -0.430847 0.007324 0.813660 -0.390198 1441914828 -0.430847 0.007324 0.813660 -0.390198 1441914828 -0.428284 0.013428 0.813965 -0.392273 1441914828 -0.428284 0.013428 0.813965 -0.392273 1441914828 -0.428284 0.013428 0.813965 -0.392273 1441914828 -0.428284 0.013428 0.813965 -0.392273 1441914828 -0.428284 0.013428 0.813965 -0.392273 1441914828 -0.417236 0.000427 0.814331 -0.403442 1441914828 -0.417236 0.000427 0.814331 -0.403442 1441914828 -0.417236 0.000427 0.814331 -0.403442 1441914828 -0.417236 0.000427 0.814331 -0.403442 1441914828 -0.417236 0.000427 0.814331 -0.403442 1441914828 -0.399475 -0.025146 0.815735 -0.417603 1441914828 -0.399475 -0.025146 0.815735 -0.417603 1441914828 -0.399475 -0.025146 0.815735 -0.417603 1441914828 -0.399475 -0.025146 0.815735 -0.417603 1441914828 -0.399475 -0.025146 0.815735 -0.417603 1441914828 -0.399475 -0.025146 0.815735 -0.417603 1441914828 -0.376404 -0.060425 0.816162 -0.434143 1441914828 -0.376404 -0.060425 0.816162 -0.434143 1441914828 -0.376404 -0.060425 0.816162 -0.434143 1441914828 -0.376404 -0.060425 0.816162 -0.434143 1441914828 -0.376404 -0.060425 0.816162 -0.434143 1441914828 -0.376404 -0.060425 0.816162 -0.434143 1441914828 -0.347351 -0.103394 0.814941 -0.452209 1441914828 -0.347351 -0.103394 0.814941 -0.452209 1441914828 -0.347351 -0.103394 0.814941 -0.452209 1441914828 -0.347351 -0.103394 0.814941 -0.452209 1441914828 -0.347351 -0.103394 0.814941 -0.452209 1441914828 -0.347351 -0.103394 0.814941 -0.452209 1441914828 -0.311584 -0.153870 0.809204 -0.473694 1441914828 -0.311584 -0.153870 0.809204 -0.473694 1441914828 -0.311584 -0.153870 0.809204 -0.473694 1441914828 -0.311584 -0.153870 0.809204 -0.473694 1441914828 -0.311584 -0.153870 0.809204 -0.473694 1441914828 -0.271118 -0.211487 0.797546 -0.495728 1441914828 -0.271118 -0.211487 0.797546 -0.495728 1441914828 -0.271118 -0.211487 0.797546 -0.495728 1441914828 -0.271118 -0.211487 0.797546 -0.495728 1441914828 -0.271118 -0.211487 0.797546 -0.495728 1441914828 -0.271118 -0.211487 0.797546 -0.495728 1441914828 -0.230530 -0.272156 0.779419 -0.515076 1441914828 -0.230530 -0.272156 0.779419 -0.515076 1441914828 -0.230530 -0.272156 0.779419 -0.515076 1441914828 -0.230530 -0.272156 0.779419 -0.515076 1441914828 -0.230530 -0.272156 0.779419 -0.515076 1441914828 -0.190002 -0.333069 0.755737 -0.530884 1441914828 -0.190002 -0.333069 0.755737 -0.530884 1441914828 -0.190002 -0.333069 0.755737 -0.530884 1441914828 -0.190002 -0.333069 0.755737 -0.530884 1441914828 -0.190002 -0.333069 0.755737 -0.530884 1441914828 -0.190002 -0.333069 0.755737 -0.530884 1441914828 -0.151123 -0.388611 0.729004 -0.542908 1441914828 -0.151123 -0.388611 0.729004 -0.542908 1441914828 -0.151123 -0.388611 0.729004 -0.542908 1441914828 -0.151123 -0.388611 0.729004 -0.542908 1441914828 -0.151123 -0.388611 0.729004 -0.542908 1441914828 -0.151123 -0.388611 0.729004 -0.542908 1441914828 -0.113281 -0.439087 0.699768 -0.552002 1441914828 -0.113281 -0.439087 0.699768 -0.552002 1441914828 -0.113281 -0.439087 0.699768 -0.552002 1441914828 -0.113281 -0.439087 0.699768 -0.552002 1441914828 -0.113281 -0.439087 0.699768 -0.552002 1441914828 -0.078003 -0.484131 0.667419 -0.560425 1441914828 -0.078003 -0.484131 0.667419 -0.560425 1441914828 -0.078003 -0.484131 0.667419 -0.560425 1441914828 -0.078003 -0.484131 0.667419 -0.560425 1441914828 -0.078003 -0.484131 0.667419 -0.560425 1441914828 -0.078003 -0.484131 0.667419 -0.560425 1441914828 -0.049194 -0.521545 0.636475 -0.566101 1441914828 -0.049194 -0.521545 0.636475 -0.566101 1441914828 -0.049194 -0.521545 0.636475 -0.566101 1441914828 -0.049194 -0.521545 0.636475 -0.566101 1441914828 -0.049194 -0.521545 0.636475 -0.566101 1441914828 -0.049194 -0.521545 0.636475 -0.566101 1441914828 -0.029358 -0.549255 0.610474 -0.569885 1441914828 -0.029358 -0.549255 0.610474 -0.569885 1441914828 -0.029358 -0.549255 0.610474 -0.569885 1441914828 -0.029358 -0.549255 0.610474 -0.569885 1441914828 -0.029358 -0.549255 0.610474 -0.569885 1441914829 -0.019958 -0.565613 0.592834 -0.572937 1441914829 -0.019958 -0.565613 0.592834 -0.572937 1441914829 -0.019958 -0.565613 0.592834 -0.572937 1441914829 -0.019958 -0.565613 0.592834 -0.572937 1441914829 -0.019958 -0.565613 0.592834 -0.572937 1441914829 -0.019958 -0.565613 0.592834 -0.572937 1441914829 -0.022400 -0.569519 0.585876 -0.576172 1441914829 -0.022400 -0.569519 0.585876 -0.576172 1441914829 -0.022400 -0.569519 0.585876 -0.576172 1441914829 -0.022400 -0.569519 0.585876 -0.576172 1441914829 -0.022400 -0.569519 0.585876 -0.576172 1441914829 -0.037903 -0.561829 0.592285 -0.576294 1441914829 -0.037903 -0.561829 0.592285 -0.576294 1441914829 -0.037903 -0.561829 0.592285 -0.576294 1441914829 -0.037903 -0.561829 0.592285 -0.576294 1441914829 -0.037903 -0.561829 0.592285 -0.576294 1441914829 -0.037903 -0.561829 0.592285 -0.576294 1441914829 -0.063904 -0.542358 0.611511 -0.572571 1441914829 -0.063904 -0.542358 0.611511 -0.572571 1441914829 -0.063904 -0.542358 0.611511 -0.572571 1441914829 -0.063904 -0.542358 0.611511 -0.572571 1441914829 -0.063904 -0.542358 0.611511 -0.572571 1441914829 -0.063904 -0.542358 0.611511 -0.572571 1441914829 -0.097107 -0.512146 0.637573 -0.567261 1441914829 -0.097107 -0.512146 0.637573 -0.567261 1441914829 -0.097107 -0.512146 0.637573 -0.567261 1441914829 -0.097107 -0.512146 0.637573 -0.567261 1441914829 -0.097107 -0.512146 0.637573 -0.567261 1441914829 -0.135132 -0.471130 0.667297 -0.560791 1441914829 -0.135132 -0.471130 0.667297 -0.560791 1441914829 -0.135132 -0.471130 0.667297 -0.560791 1441914829 -0.135132 -0.471130 0.667297 -0.560791 1441914829 -0.135132 -0.471130 0.667297 -0.560791 1441914829 -0.135132 -0.471130 0.667297 -0.560791 1441914829 -0.176758 -0.421570 0.698364 -0.550781 1441914829 -0.176758 -0.421570 0.698364 -0.550781 1441914829 -0.176758 -0.421570 0.698364 -0.550781 1441914829 -0.176758 -0.421570 0.698364 -0.550781 1441914829 -0.176758 -0.421570 0.698364 -0.550781 1441914829 -0.220398 -0.365295 0.728577 -0.535828 1441914829 -0.220398 -0.365295 0.728577 -0.535828 1441914829 -0.220398 -0.365295 0.728577 -0.535828 1441914829 -0.220398 -0.365295 0.728577 -0.535828 1441914829 -0.220398 -0.365295 0.728577 -0.535828 1441914829 -0.220398 -0.365295 0.728577 -0.535828 1441914829 -0.263428 -0.304138 0.756042 -0.516235 1441914829 -0.263428 -0.304138 0.756042 -0.516235 1441914829 -0.263428 -0.304138 0.756042 -0.516235 1441914829 -0.263428 -0.304138 0.756042 -0.516235 1441914829 -0.263428 -0.304138 0.756042 -0.516235 1441914829 -0.263428 -0.304138 0.756042 -0.516235 1441914829 -0.303528 -0.239990 0.779297 -0.492920 1441914829 -0.303528 -0.239990 0.779297 -0.492920 1441914829 -0.303528 -0.239990 0.779297 -0.492920 1441914829 -0.303528 -0.239990 0.779297 -0.492920 1441914829 -0.303528 -0.239990 0.779297 -0.492920 1441914829 -0.303528 -0.239990 0.779297 -0.492920 1441914829 -0.337585 -0.177856 0.796753 -0.468628 1441914829 -0.337585 -0.177856 0.796753 -0.468628 1441914829 -0.337585 -0.177856 0.796753 -0.468628 1441914829 -0.337585 -0.177856 0.796753 -0.468628 1441914829 -0.337585 -0.177856 0.796753 -0.468628 1441914829 -0.366333 -0.122009 0.807007 -0.446777 1441914829 -0.366333 -0.122009 0.807007 -0.446777 1441914829 -0.366333 -0.122009 0.807007 -0.446777 1441914829 -0.366333 -0.122009 0.807007 -0.446777 1441914829 -0.390076 -0.073547 0.812683 -0.426575 1441914829 -0.390076 -0.073547 0.812683 -0.426575 1441914829 -0.390076 -0.073547 0.812683 -0.426575 1441914829 -0.390076 -0.073547 0.812683 -0.426575 1441914829 -0.390076 -0.073547 0.812683 -0.426575 1441914829 -0.390076 -0.073547 0.812683 -0.426575 1441914829 -0.407715 -0.033264 0.815735 -0.408997 1441914829 -0.407715 -0.033264 0.815735 -0.408997 1441914829 -0.407715 -0.033264 0.815735 -0.408997 1441914829 -0.407715 -0.033264 0.815735 -0.408997 1441914829 -0.407715 -0.033264 0.815735 -0.408997 1441914829 -0.407715 -0.033264 0.815735 -0.408997 1441914829 -0.416992 -0.003601 0.818420 -0.395386 1441914829 -0.416992 -0.003601 0.818420 -0.395386 1441914829 -0.416992 -0.003601 0.818420 -0.395386 1441914829 -0.416992 -0.003601 0.818420 -0.395386 1441914829 -0.416992 -0.003601 0.818420 -0.395386 1441914829 -0.416992 -0.003601 0.818420 -0.395386 1441914829 -0.416260 0.010315 0.821838 -0.388794 1441914829 -0.416260 0.010315 0.821838 -0.388794 1441914829 -0.416260 0.010315 0.821838 -0.388794 1441914829 -0.416260 0.010315 0.821838 -0.388794 1441914829 -0.416260 0.010315 0.821838 -0.388794 1441914829 -0.416260 0.010315 0.821838 -0.388794 1441914829 -0.405396 0.003662 0.824890 -0.393982 1441914829 -0.405396 0.003662 0.824890 -0.393982 1441914829 -0.405396 0.003662 0.824890 -0.393982 1441914829 -0.405396 0.003662 0.824890 -0.393982 1441914829 -0.405396 0.003662 0.824890 -0.393982 1441914829 -0.405396 0.003662 0.824890 -0.393982 1441914829 -0.387573 -0.021973 0.826050 -0.408691 1441914829 -0.387573 -0.021973 0.826050 -0.408691 1441914829 -0.387573 -0.021973 0.826050 -0.408691 1441914829 -0.387573 -0.021973 0.826050 -0.408691 1441914829 -0.387573 -0.021973 0.826050 -0.408691 1441914829 -0.387573 -0.021973 0.826050 -0.408691 1441914829 -0.364014 -0.060730 0.825989 -0.426025 1441914830 -0.364014 -0.060730 0.825989 -0.426025 1441914830 -0.364014 -0.060730 0.825989 -0.426025 1441914830 -0.364014 -0.060730 0.825989 -0.426025 1441914830 -0.364014 -0.060730 0.825989 -0.426025 1441914830 -0.335510 -0.107910 0.823669 -0.444275 1441914830 -0.335510 -0.107910 0.823669 -0.444275 1441914830 -0.335510 -0.107910 0.823669 -0.444275 1441914830 -0.335510 -0.107910 0.823669 -0.444275 1441914830 -0.301819 -0.161987 0.817078 -0.463745 1441914830 -0.301819 -0.161987 0.817078 -0.463745 1441914830 -0.301819 -0.161987 0.817078 -0.463745 1441914830 -0.301819 -0.161987 0.817078 -0.463745 1441914830 -0.301819 -0.161987 0.817078 -0.463745 1441914830 -0.301819 -0.161987 0.817078 -0.463745 1441914830 -0.301819 -0.161987 0.817078 -0.463745 1441914830 -0.264648 -0.221191 0.804688 -0.483337 1441914830 -0.264648 -0.221191 0.804688 -0.483337 1441914830 -0.264648 -0.221191 0.804688 -0.483337 1441914830 -0.264648 -0.221191 0.804688 -0.483337 1441914830 -0.264648 -0.221191 0.804688 -0.483337 1441914830 -0.224365 -0.282959 0.786926 -0.500305 1441914830 -0.224365 -0.282959 0.786926 -0.500305 1441914830 -0.224365 -0.282959 0.786926 -0.500305 1441914830 -0.224365 -0.282959 0.786926 -0.500305 1441914830 -0.224365 -0.282959 0.786926 -0.500305 1441914830 -0.224365 -0.282959 0.786926 -0.500305 1441914830 -0.182678 -0.343628 0.764709 -0.513611 1441914830 -0.182678 -0.343628 0.764709 -0.513611 1441914830 -0.182678 -0.343628 0.764709 -0.513611 1441914830 -0.182678 -0.343628 0.764709 -0.513611 1441914830 -0.182678 -0.343628 0.764709 -0.513611 1441914830 -0.182678 -0.343628 0.764709 -0.513611 1441914830 -0.140991 -0.401062 0.736084 -0.526733 1441914830 -0.140991 -0.401062 0.736084 -0.526733 1441914830 -0.140991 -0.401062 0.736084 -0.526733 1441914830 -0.140991 -0.401062 0.736084 -0.526733 1441914830 -0.140991 -0.401062 0.736084 -0.526733 1441914830 -0.105957 -0.451965 0.704590 -0.536682 1441914830 -0.105957 -0.451965 0.704590 -0.536682 1441914830 -0.105957 -0.451965 0.704590 -0.536682 1441914830 -0.105957 -0.451965 0.704590 -0.536682 1441914830 -0.105957 -0.451965 0.704590 -0.536682 1441914830 -0.105957 -0.451965 0.704590 -0.536682 1441914830 -0.080688 -0.493835 0.675232 -0.541931 1441914830 -0.080688 -0.493835 0.675232 -0.541931 1441914830 -0.080688 -0.493835 0.675232 -0.541931 1441914830 -0.080688 -0.493835 0.675232 -0.541931 1441914830 -0.080688 -0.493835 0.675232 -0.541931 1441914830 -0.080688 -0.493835 0.675232 -0.541931 1441914830 -0.063721 -0.525330 0.650818 -0.544434 1441914830 -0.063721 -0.525330 0.650818 -0.544434 1441914830 -0.063721 -0.525330 0.650818 -0.544434 1441914830 -0.063721 -0.525330 0.650818 -0.544434 1441914830 -0.063721 -0.525330 0.650818 -0.544434 1441914830 -0.063721 -0.525330 0.650818 -0.544434 1441914830 -0.053467 -0.545349 0.631287 -0.548889 1441914830 -0.053467 -0.545349 0.631287 -0.548889 1441914830 -0.053467 -0.545349 0.631287 -0.548889 1441914830 -0.053467 -0.545349 0.631287 -0.548889 1441914830 -0.053406 -0.552368 0.621094 -0.553406 1441914830 -0.053406 -0.552368 0.621094 -0.553406 1441914830 -0.053406 -0.552368 0.621094 -0.553406 1441914830 -0.053406 -0.552368 0.621094 -0.553406 1441914830 -0.066711 -0.545105 0.622070 -0.558044 1441914830 -0.066711 -0.545105 0.622070 -0.558044 1441914830 -0.066711 -0.545105 0.622070 -0.558044 1441914830 -0.066711 -0.545105 0.622070 -0.558044 1441914830 -0.066711 -0.545105 0.622070 -0.558044 1441914830 -0.066711 -0.545105 0.622070 -0.558044 1441914830 -0.094666 -0.523071 0.638611 -0.556458 1441914830 -0.094666 -0.523071 0.638611 -0.556458 1441914830 -0.094666 -0.523071 0.638611 -0.556458 1441914830 -0.094666 -0.523071 0.638611 -0.556458 1441914830 -0.094666 -0.523071 0.638611 -0.556458 1441914830 -0.094666 -0.523071 0.638611 -0.556458 1441914830 -0.128296 -0.489502 0.663635 -0.550903 1441914830 -0.128296 -0.489502 0.663635 -0.550903 1441914830 -0.128296 -0.489502 0.663635 -0.550903 1441914830 -0.128296 -0.489502 0.663635 -0.550903 1441914830 -0.128296 -0.489502 0.663635 -0.550903 1441914830 -0.128296 -0.489502 0.663635 -0.550903 1441914830 -0.165283 -0.447693 0.692261 -0.541321 1441914830 -0.165283 -0.447693 0.692261 -0.541321 1441914830 -0.165283 -0.447693 0.692261 -0.541321 1441914830 -0.165283 -0.447693 0.692261 -0.541321 1441914830 -0.165283 -0.447693 0.692261 -0.541321 1441914830 -0.202637 -0.398682 0.721069 -0.529236 1441914830 -0.202637 -0.398682 0.721069 -0.529236 1441914830 -0.202637 -0.398682 0.721069 -0.529236 1441914830 -0.202637 -0.398682 0.721069 -0.529236 1441914830 -0.202637 -0.398682 0.721069 -0.529236 1441914830 -0.202637 -0.398682 0.721069 -0.529236 1441914830 -0.238525 -0.344482 0.746094 -0.517517 1441914830 -0.238525 -0.344482 0.746094 -0.517517 1441914830 -0.238525 -0.344482 0.746094 -0.517517 1441914830 -0.238525 -0.344482 0.746094 -0.517517 1441914830 -0.238525 -0.344482 0.746094 -0.517517 1441914830 -0.238525 -0.344482 0.746094 -0.517517 1441914830 -0.274658 -0.286499 0.766113 -0.505615 1441914831 -0.274658 -0.286499 0.766113 -0.505615 1441914831 -0.274658 -0.286499 0.766113 -0.505615 1441914831 -0.274658 -0.286499 0.766113 -0.505615 1441914831 -0.274658 -0.286499 0.766113 -0.505615 1441914831 -0.310913 -0.227173 0.783142 -0.488281 1441914831 -0.310913 -0.227173 0.783142 -0.488281 1441914831 -0.310913 -0.227173 0.783142 -0.488281 1441914831 -0.310913 -0.227173 0.783142 -0.488281 1441914831 -0.310913 -0.227173 0.783142 -0.488281 1441914831 -0.345032 -0.167419 0.797119 -0.466370 1441914831 -0.345032 -0.167419 0.797119 -0.466370 1441914831 -0.345032 -0.167419 0.797119 -0.466370 1441914831 -0.345032 -0.167419 0.797119 -0.466370 1441914831 -0.345032 -0.167419 0.797119 -0.466370 1441914831 -0.345032 -0.167419 0.797119 -0.466370 1441914831 -0.374084 -0.111938 0.805969 -0.444885 1441914831 -0.374084 -0.111938 0.805969 -0.444885 1441914831 -0.398193 -0.062256 0.811279 -0.423584 1441914831 -0.398193 -0.062256 0.811279 -0.423584 1441914831 -0.398193 -0.062256 0.811279 -0.423584 1441914831 -0.398193 -0.062256 0.811279 -0.423584 1441914831 -0.398193 -0.062256 0.811279 -0.423584 1441914831 -0.414734 -0.023438 0.813416 -0.407166 1441914831 -0.414734 -0.023438 0.813416 -0.407166 1441914831 -0.414734 -0.023438 0.813416 -0.407166 1441914831 -0.414734 -0.023438 0.813416 -0.407166 1441914831 -0.414734 -0.023438 0.813416 -0.407166 1441914831 -0.414734 -0.023438 0.813416 -0.407166 1441914831 -0.423279 -0.001038 0.813721 -0.398376 1441914831 -0.423279 -0.001038 0.813721 -0.398376 1441914831 -0.423279 -0.001038 0.813721 -0.398376 1441914831 -0.423279 -0.001038 0.813721 -0.398376 1441914831 -0.423279 -0.001038 0.813721 -0.398376 1441914831 -0.424133 0.008362 0.814636 -0.395508 1441914831 -0.424133 0.008362 0.814636 -0.395508 1441914831 -0.424133 0.008362 0.814636 -0.395508 1441914831 -0.424133 0.008362 0.814636 -0.395508 1441914831 -0.424133 0.008362 0.814636 -0.395508 1441914831 -0.414124 0.005554 0.818787 -0.397522 1441914831 -0.414124 0.005554 0.818787 -0.397522 1441914831 -0.414124 0.005554 0.818787 -0.397522 1441914831 -0.414124 0.005554 0.818787 -0.397522 1441914831 -0.414124 0.005554 0.818787 -0.397522 1441914831 -0.414124 0.005554 0.818787 -0.397522 1441914831 -0.394104 -0.014709 0.821594 -0.411621 1441914831 -0.394104 -0.014709 0.821594 -0.411621 1441914831 -0.394104 -0.014709 0.821594 -0.411621 1441914831 -0.394104 -0.014709 0.821594 -0.411621 1441914831 -0.394104 -0.014709 0.821594 -0.411621 1441914831 -0.366333 -0.053589 0.822083 -0.432617 1441914831 -0.366333 -0.053589 0.822083 -0.432617 1441914831 -0.366333 -0.053589 0.822083 -0.432617 1441914831 -0.366333 -0.053589 0.822083 -0.432617 1441914831 -0.366333 -0.053589 0.822083 -0.432617 1441914831 -0.366333 -0.053589 0.822083 -0.432617 1441914831 -0.332092 -0.105042 0.820801 -0.452698 1441914831 -0.332092 -0.105042 0.820801 -0.452698 1441914831 -0.332092 -0.105042 0.820801 -0.452698 1441914831 -0.332092 -0.105042 0.820801 -0.452698 1441914831 -0.296631 -0.163513 0.812622 -0.474243 1441914831 -0.296631 -0.163513 0.812622 -0.474243 1441914831 -0.296631 -0.163513 0.812622 -0.474243 1441914831 -0.296631 -0.163513 0.812622 -0.474243 1441914831 -0.296631 -0.163513 0.812622 -0.474243 1441914831 -0.259155 -0.224609 0.798523 -0.494751 1441914831 -0.259155 -0.224609 0.798523 -0.494751 1441914831 -0.259155 -0.224609 0.798523 -0.494751 1441914831 -0.259155 -0.224609 0.798523 -0.494751 1441914831 -0.259155 -0.224609 0.798523 -0.494751 1441914831 -0.259155 -0.224609 0.798523 -0.494751 1441914831 -0.221558 -0.283875 0.780090 -0.511658 1441914831 -0.221558 -0.283875 0.780090 -0.511658 1441914831 -0.221558 -0.283875 0.780090 -0.511658 1441914831 -0.221558 -0.283875 0.780090 -0.511658 1441914831 -0.221558 -0.283875 0.780090 -0.511658 1441914831 -0.221558 -0.283875 0.780090 -0.511658 1441914831 -0.182983 -0.340637 0.758057 -0.525146 1441914831 -0.182983 -0.340637 0.758057 -0.525146 1441914831 -0.182983 -0.340637 0.758057 -0.525146 1441914831 -0.182983 -0.340637 0.758057 -0.525146 1441914831 -0.182983 -0.340637 0.758057 -0.525146 1441914831 -0.182983 -0.340637 0.758057 -0.525146 1441914831 -0.144653 -0.394226 0.731445 -0.537292 1441914831 -0.144653 -0.394226 0.731445 -0.537292 1441914831 -0.144653 -0.394226 0.731445 -0.537292 1441914831 -0.144653 -0.394226 0.731445 -0.537292 1441914831 -0.144653 -0.394226 0.731445 -0.537292 1441914831 -0.144653 -0.394226 0.731445 -0.537292 1441914831 -0.109558 -0.442688 0.702454 -0.546448 1441914831 -0.109558 -0.442688 0.702454 -0.546448 1441914831 -0.109558 -0.442688 0.702454 -0.546448 1441914831 -0.109558 -0.442688 0.702454 -0.546448 1441914831 -0.109558 -0.442688 0.702454 -0.546448 1441914831 -0.109558 -0.442688 0.702454 -0.546448 1441914831 -0.080322 -0.483948 0.675720 -0.550232 1441914831 -0.080322 -0.483948 0.675720 -0.550232 1441914831 -0.080322 -0.483948 0.675720 -0.550232 1441914832 -0.080322 -0.483948 0.675720 -0.550232 1441914832 -0.080322 -0.483948 0.675720 -0.550232 1441914832 -0.059387 -0.516785 0.651062 -0.552795 1441914832 -0.059387 -0.516785 0.651062 -0.552795 1441914832 -0.059387 -0.516785 0.651062 -0.552795 1441914832 -0.059387 -0.516785 0.651062 -0.552795 1441914832 -0.059387 -0.516785 0.651062 -0.552795 1441914832 -0.059387 -0.516785 0.651062 -0.552795 1441914832 -0.047119 -0.538513 0.630737 -0.556763 1441914832 -0.047119 -0.538513 0.630737 -0.556763 1441914832 -0.047119 -0.538513 0.630737 -0.556763 1441914832 -0.047119 -0.538513 0.630737 -0.556763 1441914832 -0.047119 -0.538513 0.630737 -0.556763 1441914832 -0.045837 -0.547241 0.620361 -0.559998 1441914832 -0.045837 -0.547241 0.620361 -0.559998 1441914832 -0.045837 -0.547241 0.620361 -0.559998 1441914832 -0.045837 -0.547241 0.620361 -0.559998 1441914832 -0.045837 -0.547241 0.620361 -0.559998 1441914832 -0.045837 -0.547241 0.620361 -0.559998 1441914832 -0.057068 -0.542358 0.621155 -0.562866 1441914832 -0.057068 -0.542358 0.621155 -0.562866 1441914832 -0.057068 -0.542358 0.621155 -0.562866 1441914832 -0.057068 -0.542358 0.621155 -0.562866 1441914832 -0.057068 -0.542358 0.621155 -0.562866 1441914832 -0.083130 -0.523926 0.638367 -0.557739 1441914832 -0.083130 -0.523926 0.638367 -0.557739 1441914832 -0.083130 -0.523926 0.638367 -0.557739 1441914832 -0.083130 -0.523926 0.638367 -0.557739 1441914832 -0.083130 -0.523926 0.638367 -0.557739 1441914832 -0.115356 -0.492676 0.661682 -0.553284 1441914832 -0.115356 -0.492676 0.661682 -0.553284 1441914832 -0.115356 -0.492676 0.661682 -0.553284 1441914832 -0.115356 -0.492676 0.661682 -0.553284 1441914832 -0.115356 -0.492676 0.661682 -0.553284 1441914832 -0.115356 -0.492676 0.661682 -0.553284 1441914832 -0.151306 -0.451538 0.687744 -0.547913 1441914832 -0.151306 -0.451538 0.687744 -0.547913 1441914832 -0.151306 -0.451538 0.687744 -0.547913 1441914832 -0.151306 -0.451538 0.687744 -0.547913 1441914832 -0.151306 -0.451538 0.687744 -0.547913 1441914832 -0.151306 -0.451538 0.687744 -0.547913 1441914832 -0.191406 -0.401733 0.714966 -0.539307 1441914832 -0.191406 -0.401733 0.714966 -0.539307 1441914832 -0.191406 -0.401733 0.714966 -0.539307 1441914832 -0.191406 -0.401733 0.714966 -0.539307 1441914832 -0.191406 -0.401733 0.714966 -0.539307 1441914832 -0.191406 -0.401733 0.714966 -0.539307 1441914832 -0.232788 -0.345215 0.741577 -0.526001 1441914832 -0.232788 -0.345215 0.741577 -0.526001 1441914832 -0.232788 -0.345215 0.741577 -0.526001 1441914832 -0.232788 -0.345215 0.741577 -0.526001 1441914832 -0.232788 -0.345215 0.741577 -0.526001 1441914832 -0.232788 -0.345215 0.741577 -0.526001 1441914832 -0.273071 -0.284790 0.765198 -0.508728 1441914832 -0.273071 -0.284790 0.765198 -0.508728 1441914832 -0.273071 -0.284790 0.765198 -0.508728 1441914832 -0.273071 -0.284790 0.765198 -0.508728 1441914832 -0.273071 -0.284790 0.765198 -0.508728 1441914832 -0.273071 -0.284790 0.765198 -0.508728 1441914832 -0.310974 -0.222473 0.784607 -0.488037 1441914832 -0.310974 -0.222473 0.784607 -0.488037 1441914832 -0.310974 -0.222473 0.784607 -0.488037 1441914832 -0.310974 -0.222473 0.784607 -0.488037 1441914832 -0.310974 -0.222473 0.784607 -0.488037 1441914832 -0.344727 -0.161682 0.799072 -0.465271 1441914832 -0.344727 -0.161682 0.799072 -0.465271 1441914832 -0.344727 -0.161682 0.799072 -0.465271 1441914832 -0.374390 -0.104492 0.806702 -0.445129 1441914832 -0.374390 -0.104492 0.806702 -0.445129 1441914832 -0.374390 -0.104492 0.806702 -0.445129 1441914832 -0.374390 -0.104492 0.806702 -0.445129 1441914832 -0.374390 -0.104492 0.806702 -0.445129 1441914832 -0.397400 -0.054749 0.810181 -0.427429 1441914832 -0.397400 -0.054749 0.810181 -0.427429 1441914832 -0.397400 -0.054749 0.810181 -0.427429 1441914832 -0.397400 -0.054749 0.810181 -0.427429 1441914832 -0.397400 -0.054749 0.810181 -0.427429 1441914832 -0.412170 -0.016541 0.812195 -0.412598 1441914832 -0.412170 -0.016541 0.812195 -0.412598 1441914832 -0.412170 -0.016541 0.812195 -0.412598 1441914832 -0.412170 -0.016541 0.812195 -0.412598 1441914832 -0.412170 -0.016541 0.812195 -0.412598 1441914832 -0.412170 -0.016541 0.812195 -0.412598 1441914832 -0.417297 0.005371 0.814087 -0.403870 1441914832 -0.417297 0.005371 0.814087 -0.403870 1441914832 -0.417297 0.005371 0.814087 -0.403870 1441914832 -0.417297 0.005371 0.814087 -0.403870 1441914832 -0.417297 0.005371 0.814087 -0.403870 1441914832 -0.417297 0.005371 0.814087 -0.403870 1441914832 -0.412415 0.007446 0.815430 -0.406189 1441914832 -0.412415 0.007446 0.815430 -0.406189 1441914832 -0.412415 0.007446 0.815430 -0.406189 1441914832 -0.412415 0.007446 0.815430 -0.406189 1441914832 -0.412415 0.007446 0.815430 -0.406189 1441914832 -0.412415 0.007446 0.815430 -0.406189 1441914832 -0.400696 -0.007996 0.816772 -0.415039 1441914832 -0.400696 -0.007996 0.816772 -0.415039 1441914832 -0.400696 -0.007996 0.816772 -0.415039 1441914832 -0.400696 -0.007996 0.816772 -0.415039 1441914832 -0.400696 -0.007996 0.816772 -0.415039 1441914832 -0.400696 -0.007996 0.816772 -0.415039 1441914833 -0.400696 -0.007996 0.816772 -0.415039 1441914833 -0.382019 -0.034790 0.819031 -0.426697 1441914833 -0.382019 -0.034790 0.819031 -0.426697 1441914833 -0.382019 -0.034790 0.819031 -0.426697 1441914833 -0.382019 -0.034790 0.819031 -0.426697 1441914833 -0.382019 -0.034790 0.819031 -0.426697 1441914833 -0.382019 -0.034790 0.819031 -0.426697 1441914833 -0.356873 -0.071960 0.819153 -0.443298 1441914833 -0.356873 -0.071960 0.819153 -0.443298 1441914833 -0.356873 -0.071960 0.819153 -0.443298 1441914833 -0.356873 -0.071960 0.819153 -0.443298 1441914833 -0.356873 -0.071960 0.819153 -0.443298 1441914833 -0.356873 -0.071960 0.819153 -0.443298 1441914833 -0.325745 -0.118713 0.815918 -0.462708 1441914833 -0.325745 -0.118713 0.815918 -0.462708 1441914833 -0.325745 -0.118713 0.815918 -0.462708 1441914833 -0.325745 -0.118713 0.815918 -0.462708 1441914833 -0.325745 -0.118713 0.815918 -0.462708 1441914833 -0.325745 -0.118713 0.815918 -0.462708 1441914833 -0.291260 -0.172424 0.807068 -0.483826 1441914833 -0.291260 -0.172424 0.807068 -0.483826 1441914833 -0.291260 -0.172424 0.807068 -0.483826 1441914833 -0.291260 -0.172424 0.807068 -0.483826 1441914833 -0.291260 -0.172424 0.807068 -0.483826 1441914833 -0.291260 -0.172424 0.807068 -0.483826 1441914833 -0.253540 -0.229431 0.793274 -0.503845 1441914833 -0.253540 -0.229431 0.793274 -0.503845 1441914833 -0.253540 -0.229431 0.793274 -0.503845 1441914833 -0.253540 -0.229431 0.793274 -0.503845 1441914833 -0.253540 -0.229431 0.793274 -0.503845 1441914833 -0.253540 -0.229431 0.793274 -0.503845 1441914833 -0.214417 -0.286987 0.775452 -0.519958 1441914833 -0.214417 -0.286987 0.775452 -0.519958 1441914833 -0.214417 -0.286987 0.775452 -0.519958 1441914833 -0.214417 -0.286987 0.775452 -0.519958 1441914833 -0.214417 -0.286987 0.775452 -0.519958 1441914833 -0.175110 -0.343994 0.752075 -0.534241 1441914833 -0.175110 -0.343994 0.752075 -0.534241 1441914833 -0.175110 -0.343994 0.752075 -0.534241 1441914833 -0.175110 -0.343994 0.752075 -0.534241 1441914833 -0.175110 -0.343994 0.752075 -0.534241 1441914833 -0.175110 -0.343994 0.752075 -0.534241 1441914833 -0.136169 -0.397705 0.725647 -0.544678 1441914833 -0.136169 -0.397705 0.725647 -0.544678 1441914833 -0.136169 -0.397705 0.725647 -0.544678 1441914833 -0.136169 -0.397705 0.725647 -0.544678 1441914833 -0.136169 -0.397705 0.725647 -0.544678 1441914833 -0.136169 -0.397705 0.725647 -0.544678 1441914833 -0.099548 -0.444397 0.697998 -0.552612 1441914833 -0.099548 -0.444397 0.697998 -0.552612 1441914833 -0.099548 -0.444397 0.697998 -0.552612 1441914833 -0.099548 -0.444397 0.697998 -0.552612 1441914833 -0.099548 -0.444397 0.697998 -0.552612 1441914833 -0.099548 -0.444397 0.697998 -0.552612 1441914833 -0.067261 -0.483154 0.670044 -0.559509 1441914833 -0.067261 -0.483154 0.670044 -0.559509 1441914833 -0.067261 -0.483154 0.670044 -0.559509 1441914833 -0.067261 -0.483154 0.670044 -0.559509 1441914833 -0.067261 -0.483154 0.670044 -0.559509 1441914833 -0.043091 -0.513794 0.644470 -0.564697 1441914833 -0.043091 -0.513794 0.644470 -0.564697 1441914833 -0.043091 -0.513794 0.644470 -0.564697 1441914833 -0.043091 -0.513794 0.644470 -0.564697 1441914833 -0.043091 -0.513794 0.644470 -0.564697 1441914833 -0.043091 -0.513794 0.644470 -0.564697 1441914833 -0.030457 -0.533447 0.625183 -0.568909 1441914833 -0.030457 -0.533447 0.625183 -0.568909 1441914833 -0.030457 -0.533447 0.625183 -0.568909 1441914833 -0.030457 -0.533447 0.625183 -0.568909 1441914833 -0.030457 -0.533447 0.625183 -0.568909 1441914833 -0.029480 -0.540955 0.613403 -0.574646 1441914833 -0.029480 -0.540955 0.613403 -0.574646 1441914833 -0.029480 -0.540955 0.613403 -0.574646 1441914833 -0.029480 -0.540955 0.613403 -0.574646 1441914833 -0.029480 -0.540955 0.613403 -0.574646 1441914833 -0.042969 -0.535034 0.614441 -0.578247 1441914833 -0.042969 -0.535034 0.614441 -0.578247 1441914833 -0.042969 -0.535034 0.614441 -0.578247 1441914833 -0.042969 -0.535034 0.614441 -0.578247 1441914833 -0.042969 -0.535034 0.614441 -0.578247 1441914833 -0.042969 -0.535034 0.614441 -0.578247 1441914833 -0.070618 -0.515869 0.631592 -0.574463 1441914833 -0.070618 -0.515869 0.631592 -0.574463 1441914833 -0.070618 -0.515869 0.631592 -0.574463 1441914833 -0.070618 -0.515869 0.631592 -0.574463 1441914833 -0.070618 -0.515869 0.631592 -0.574463 1441914833 -0.105530 -0.485413 0.655945 -0.568359 1441914833 -0.105530 -0.485413 0.655945 -0.568359 1441914833 -0.105530 -0.485413 0.655945 -0.568359 1441914833 -0.105530 -0.485413 0.655945 -0.568359 1441914833 -0.105530 -0.485413 0.655945 -0.568359 1441914833 -0.105530 -0.485413 0.655945 -0.568359 1441914833 -0.144714 -0.443481 0.683777 -0.561096 1441914833 -0.144714 -0.443481 0.683777 -0.561096 1441914833 -0.144714 -0.443481 0.683777 -0.561096 1441914833 -0.144714 -0.443481 0.683777 -0.561096 1441914833 -0.144714 -0.443481 0.683777 -0.561096 1441914833 -0.187012 -0.391846 0.711792 -0.552124 1441914833 -0.187012 -0.391846 0.711792 -0.552124 1441914833 -0.187012 -0.391846 0.711792 -0.552124 1441914833 -0.187012 -0.391846 0.711792 -0.552124 1441914833 -0.187012 -0.391846 0.711792 -0.552124 1441914833 -0.187012 -0.391846 0.711792 -0.552124 1441914834 -0.230286 -0.333191 0.738464 -0.539124 1441914834 -0.230286 -0.333191 0.738464 -0.539124 1441914834 -0.230286 -0.333191 0.738464 -0.539124 1441914834 -0.230286 -0.333191 0.738464 -0.539124 1441914834 -0.230286 -0.333191 0.738464 -0.539124 1441914834 -0.230286 -0.333191 0.738464 -0.539124 1441914834 -0.272766 -0.269409 0.762390 -0.521362 1441914834 -0.272766 -0.269409 0.762390 -0.521362 1441914834 -0.272766 -0.269409 0.762390 -0.521362 1441914834 -0.272766 -0.269409 0.762390 -0.521362 1441914834 -0.272766 -0.269409 0.762390 -0.521362 1441914834 -0.312195 -0.204346 0.781921 -0.499329 1441914834 -0.312195 -0.204346 0.781921 -0.499329 1441914834 -0.312195 -0.204346 0.781921 -0.499329 1441914834 -0.312195 -0.204346 0.781921 -0.499329 1441914834 -0.347290 -0.141479 0.795593 -0.475830 1441914834 -0.347290 -0.141479 0.795593 -0.475830 1441914834 -0.347290 -0.141479 0.795593 -0.475830 1441914834 -0.347290 -0.141479 0.795593 -0.475830 1441914834 -0.347290 -0.141479 0.795593 -0.475830 1441914834 -0.347290 -0.141479 0.795593 -0.475830 1441914834 -0.376526 -0.083130 0.804993 -0.450867 1441914834 -0.376526 -0.083130 0.804993 -0.450867 1441914834 -0.376526 -0.083130 0.804993 -0.450867 1441914834 -0.376526 -0.083130 0.804993 -0.450867 1441914834 -0.376526 -0.083130 0.804993 -0.450867 1441914834 -0.376526 -0.083130 0.804993 -0.450867 1441914834 -0.376526 -0.083130 0.804993 -0.450867 1441914834 -0.398132 -0.032532 0.811157 -0.427185 1441914834 -0.398132 -0.032532 0.811157 -0.427185 1441914834 -0.398132 -0.032532 0.811157 -0.427185 1441914834 -0.398132 -0.032532 0.811157 -0.427185 1441914834 -0.398132 -0.032532 0.811157 -0.427185 1441914834 -0.412231 0.006775 0.814148 -0.408875 1441914834 -0.412231 0.006775 0.814148 -0.408875 1441914834 -0.412231 0.006775 0.814148 -0.408875 1441914834 -0.412231 0.006775 0.814148 -0.408875 1441914834 -0.412231 0.006775 0.814148 -0.408875 1441914834 -0.412231 0.006775 0.814148 -0.408875 1441914834 -0.419128 0.031067 0.815186 -0.398499 1441914834 -0.419128 0.031067 0.815186 -0.398499 1441914834 -0.419128 0.031067 0.815186 -0.398499 1441914834 -0.419128 0.031067 0.815186 -0.398499 1441914834 -0.419128 0.031067 0.815186 -0.398499 1441914834 -0.419128 0.031067 0.815186 -0.398499 1441914834 -0.419128 0.042603 0.817017 -0.393677 1441914834 -0.419128 0.042603 0.817017 -0.393677 1441914834 -0.419128 0.042603 0.817017 -0.393677 1441914834 -0.419128 0.042603 0.817017 -0.393677 1441914834 -0.411194 0.039001 0.819580 -0.397156 1441914834 -0.411194 0.039001 0.819580 -0.397156 1441914834 -0.411194 0.039001 0.819580 -0.397156 1441914834 -0.411194 0.039001 0.819580 -0.397156 1441914834 -0.411194 0.039001 0.819580 -0.397156 1441914834 -0.411194 0.039001 0.819580 -0.397156 1441914834 -0.396057 0.019348 0.821777 -0.409241 1441914834 -0.396057 0.019348 0.821777 -0.409241 1441914834 -0.396057 0.019348 0.821777 -0.409241 1441914834 -0.396057 0.019348 0.821777 -0.409241 1441914834 -0.396057 0.019348 0.821777 -0.409241 1441914834 -0.396057 0.019348 0.821777 -0.409241 1441914834 -0.374207 -0.013489 0.823608 -0.425964 1441914834 -0.374207 -0.013489 0.823608 -0.425964 1441914834 -0.374207 -0.013489 0.823608 -0.425964 1441914834 -0.374207 -0.013489 0.823608 -0.425964 1441914834 -0.374207 -0.013489 0.823608 -0.425964 1441914834 -0.374207 -0.013489 0.823608 -0.425964 1441914834 -0.345947 -0.058838 0.822876 -0.446899 1441914834 -0.345947 -0.058838 0.822876 -0.446899 1441914834 -0.345947 -0.058838 0.822876 -0.446899 1441914834 -0.345947 -0.058838 0.822876 -0.446899 1441914834 -0.345947 -0.058838 0.822876 -0.446899 1441914834 -0.345947 -0.058838 0.822876 -0.446899 1441914834 -0.312317 -0.114868 0.817688 -0.469788 1441914834 -0.312317 -0.114868 0.817688 -0.469788 1441914834 -0.312317 -0.114868 0.817688 -0.469788 1441914834 -0.312317 -0.114868 0.817688 -0.469788 1441914834 -0.312317 -0.114868 0.817688 -0.469788 1441914834 -0.274841 -0.177063 0.806580 -0.492493 1441914834 -0.274841 -0.177063 0.806580 -0.492493 1441914834 -0.274841 -0.177063 0.806580 -0.492493 1441914834 -0.274841 -0.177063 0.806580 -0.492493 1441914834 -0.274841 -0.177063 0.806580 -0.492493 1441914834 -0.274841 -0.177063 0.806580 -0.492493 1441914834 -0.274841 -0.177063 0.806580 -0.492493 1441914834 -0.234070 -0.242493 0.789551 -0.512817 1441914834 -0.234070 -0.242493 0.789551 -0.512817 1441914834 -0.234070 -0.242493 0.789551 -0.512817 1441914834 -0.234070 -0.242493 0.789551 -0.512817 1441914834 -0.234070 -0.242493 0.789551 -0.512817 1441914834 -0.191711 -0.308167 0.766602 -0.529724 1441914834 -0.191711 -0.308167 0.766602 -0.529724 1441914834 -0.191711 -0.308167 0.766602 -0.529724 1441914834 -0.191711 -0.308167 0.766602 -0.529724 1441914834 
-0.251404 -0.297241 0.763916 -0.514648 1441914837 -0.251404 -0.297241 0.763916 -0.514648 1441914837 -0.251404 -0.297241 0.763916 -0.514648 1441914837 -0.251404 -0.297241 0.763916 -0.514648 1441914837 -0.251404 -0.297241 0.763916 -0.514648 1441914837 -0.271484 -0.270691 0.773682 -0.504456 1441914837 -0.271484 -0.270691 0.773682 -0.504456 1441914837 -0.271484 -0.270691 0.773682 -0.504456 1441914837 -0.271484 -0.270691 0.773682 -0.504456 1441914837 -0.271484 -0.270691 0.773682 -0.504456 1441914837 -0.271484 -0.270691 0.773682 -0.504456 1441914837 -0.294556 -0.237915 0.783203 -0.493164 1441914837 -0.294556 -0.237915 0.783203 -0.493164 1441914837 -0.294556 -0.237915 0.783203 -0.493164 1441914837 -0.294556 -0.237915 0.783203 -0.493164 1441914837 -0.294556 -0.237915 0.783203 -0.493164 1441914837 -0.319153 -0.199829 0.791870 -0.480774 1441914837 -0.319153 -0.199829 0.791870 -0.480774 1441914837 -0.319153 -0.199829 0.791870 -0.480774 1441914837 -0.319153 -0.199829 0.791870 -0.480774 1441914837 -0.319153 -0.199829 0.791870 -0.480774 1441914837 -0.319153 -0.199829 0.791870 -0.480774 1441914837 -0.345764 -0.157227 0.799438 -0.465515 1441914837 -0.345764 -0.157227 0.799438 -0.465515 1441914837 -0.345764 -0.157227 0.799438 -0.465515 1441914837 -0.345764 -0.157227 0.799438 -0.465515 1441914837 -0.345764 -0.157227 0.799438 -0.465515 1441914837 -0.371155 -0.112549 0.805786 -0.447571 1441914837 -0.371155 -0.112549 0.805786 -0.447571 1441914837 -0.371155 -0.112549 0.805786 -0.447571 1441914837 -0.371155 -0.112549 0.805786 -0.447571 1441914837 -0.371155 -0.112549 0.805786 -0.447571 1441914837 -0.371155 -0.112549 0.805786 -0.447571 1441914837 -0.371155 -0.112549 0.805786 -0.447571 1441914837 -0.395203 -0.068481 0.810303 -0.427246 1441914837 -0.395203 -0.068481 0.810303 -0.427246 1441914837 -0.395203 -0.068481 0.810303 -0.427246 1441914837 -0.395203 -0.068481 0.810303 -0.427246 1441914837 -0.395203 -0.068481 0.810303 -0.427246 1441914837 -0.415588 -0.026245 0.812805 -0.407410 1441914837 -0.415588 -0.026245 0.812805 -0.407410 1441914837 -0.415588 -0.026245 0.812805 -0.407410 1441914837 -0.415588 -0.026245 0.812805 -0.407410 1441914837 -0.429199 0.009766 0.813354 -0.392639 1441914837 -0.429199 0.009766 0.813354 -0.392639 1441914837 -0.429199 0.009766 0.813354 -0.392639 1441914837 -0.429199 0.009766 0.813354 -0.392639 1441914837 -0.429199 0.009766 0.813354 -0.392639 1441914837 -0.429199 0.009766 0.813354 -0.392639 1441914837 -0.429199 0.009766 0.813354 -0.392639 1441914837 -0.434265 0.032959 0.814148 -0.383972 1441914837 -0.434265 0.032959 0.814148 -0.383972 1441914837 -0.434265 0.032959 0.814148 -0.383972 1441914837 -0.434265 0.032959 0.814148 -0.383972 1441914837 -0.430908 0.041138 0.815552 -0.384094 1441914837 -0.430908 0.041138 0.815552 -0.384094 1441914837 -0.430908 0.041138 0.815552 -0.384094 1441914837 -0.430908 0.041138 0.815552 -0.384094 1441914837 -0.430908 0.041138 0.815552 -0.384094 1441914837 -0.430908 0.041138 0.815552 -0.384094 1441914837 -0.419617 0.029907 0.816956 -0.394470 1441914837 -0.419617 0.029907 0.816956 -0.394470 1441914837 -0.419617 0.029907 0.816956 -0.394470 1441914837 -0.419617 0.029907 0.816956 -0.394470 1441914837 -0.419617 0.029907 0.816956 -0.394470 1441914837 -0.419617 0.029907 0.816956 -0.394470 1441914837 -0.419617 0.029907 0.816956 -0.394470 1441914837 -0.401001 0.003357 0.819763 -0.408875 1441914837 -0.401001 0.003357 0.819763 -0.408875 1441914837 -0.401001 0.003357 0.819763 -0.408875 1441914837 -0.401001 0.003357 0.819763 -0.408875 1441914837 -0.401001 0.003357 0.819763 -0.408875 1441914837 -0.401001 0.003357 0.819763 -0.408875 1441914837 -0.376099 -0.034729 0.820923 -0.428284 1441914837 -0.376099 -0.034729 0.820923 -0.428284 1441914837 -0.376099 -0.034729 0.820923 -0.428284 1441914837 -0.376099 -0.034729 0.820923 -0.428284 1441914837 -0.376099 -0.034729 0.820923 -0.428284 1441914837 -0.343933 -0.082092 0.820435 -0.449341 1441914837 -0.343933 -0.082092 0.820435 -0.449341 1441914837 -0.343933 -0.082092 0.820435 -0.449341 1441914837 -0.343933 -0.082092 0.820435 -0.449341 1441914837 -0.343933 -0.082092 0.820435 -0.449341 1441914837 -0.343933 -0.082092 0.820435 -0.449341 1441914837 -0.306702 -0.139954 0.814697 -0.471802 1441914837 -0.306702 -0.139954 0.814697 -0.471802 1441914837 -0.306702 -0.139954 0.814697 -0.471802 1441914837 -0.306702 -0.139954 0.814697 -0.471802 1441914837 -0.266479 -0.207214 0.801880 -0.493042 1441914837 -0.266479 -0.207214 0.801880 -0.493042 1441914837 -0.266479 -0.207214 0.801880 -0.493042 1441914837 -0.266479 -0.207214 0.801880 -0.493042 1441914837 -0.266479 -0.207214 0.801880 -0.493042 1441914837 -0.266479 -0.207214 0.801880 -0.493042 1441914837 -0.224792 -0.273865 0.783142 -0.510986 1441914837 -0.224792 -0.273865 0.783142 -0.510986 1441914837 -0.224792 -0.273865 0.783142 -0.510986 1441914837 -0.224792 -0.273865 0.783142 -0.510986 1441914838 -0.224792 -0.273865 0.783142 -0.510986 1441914838 -0.224792 -0.273865 0.783142 -0.510986 1441914838 -0.182861 -0.334106 0.760742 -0.525574 1441914838 -0.182861 -0.334106 0.760742 -0.525574 1441914838 -0.182861 -0.334106 0.760742 -0.525574 1441914838 -0.182861 -0.334106 0.760742 -0.525574 1441914838 -0.182861 -0.334106 0.760742 -0.525574 1441914838 -0.140686 -0.390991 0.732727 -0.538940 1441914838 -0.140686 -0.390991 0.732727 -0.538940 1441914838 -0.140686 -0.390991 0.732727 -0.538940 1441914838 -0.140686 -0.390991 0.732727 -0.538940 1441914838 -0.140686 -0.390991 0.732727 -0.538940 1441914838 -0.140686 -0.390991 0.732727 -0.538940 1441914838 -0.100403 -0.443970 0.701782 -0.548096 1441914838 -0.100403 -0.443970 0.701782 -0.548096 1441914838 -0.100403 -0.443970 0.701782 -0.548096 1441914838 -0.100403 -0.443970 0.701782 -0.548096 1441914838 -0.100403 -0.443970 0.701782 -0.548096 1441914838 -0.100403 -0.443970 0.701782 -0.548096 1441914838 -0.063965 -0.491211 0.669800 -0.553162 1441914838 -0.063965 -0.491211 0.669800 -0.553162 1441914838 -0.063965 -0.491211 0.669800 -0.553162 1441914838 -0.063965 -0.491211 0.669800 -0.553162 1441914838 -0.063965 -0.491211 0.669800 -0.553162 1441914838 -0.063965 -0.491211 0.669800 -0.553162 1441914838 -0.032837 -0.531006 0.637756 -0.556946 1441914838 -0.032837 -0.531006 0.637756 -0.556946 1441914838 -0.032837 -0.531006 0.637756 -0.556946 1441914838 -0.032837 -0.531006 0.637756 -0.556946 1441914838 -0.032837 -0.531006 0.637756 -0.556946 1441914838 -0.032837 -0.531006 0.637756 -0.556946 1441914838 -0.009583 -0.561646 0.608398 -0.560669 1441914838 -0.009583 -0.561646 0.608398 -0.560669 1441914838 -0.009583 -0.561646 0.608398 -0.560669 1441914838 -0.009583 -0.561646 0.608398 -0.560669 1441914838 -0.009583 -0.561646 0.608398 -0.560669 1441914838 0.003113 -0.580994 0.586487 -0.564331 1441914838 0.003113 -0.580994 0.586487 -0.564331 1441914838 0.003113 -0.580994 0.586487 -0.564331 1441914838 0.003113 -0.580994 0.586487 -0.564331 1441914838 0.003113 -0.580994 0.586487 -0.564331 1441914838 0.004700 -0.587219 0.574341 -0.570374 1441914838 0.004700 -0.587219 0.574341 -0.570374 1441914838 0.004700 -0.587219 0.574341 -0.570374 1441914838 0.004700 -0.587219 0.574341 -0.570374 1441914838 0.004700 -0.587219 0.574341 -0.570374 1441914838 0.004700 -0.587219 0.574341 -0.570374 1441914838 -0.007874 -0.580750 0.576904 -0.574402 1441914838 -0.007874 -0.580750 0.576904 -0.574402 1441914838 -0.007874 -0.580750 0.576904 -0.574402 1441914838 -0.007874 -0.580750 0.576904 -0.574402 1441914838 -0.007874 -0.580750 0.576904 -0.574402 1441914838 -0.035706 -0.561401 0.597046 -0.571960 1441914838 -0.035706 -0.561401 0.597046 -0.571960 1441914838 -0.035706 -0.561401 0.597046 -0.571960 1441914838 -0.035706 -0.561401 0.597046 -0.571960 1441914838 -0.035706 -0.561401 0.597046 -0.571960 1441914838 -0.035706 -0.561401 0.597046 -0.571960 1441914838 -0.071716 -0.530884 0.625916 -0.566772 1441914838 -0.071716 -0.530884 0.625916 -0.566772 1441914838 -0.071716 -0.530884 0.625916 -0.566772 1441914838 -0.071716 -0.530884 0.625916 -0.566772 1441914838 -0.071716 -0.530884 0.625916 -0.566772 1441914838 -0.071716 -0.530884 0.625916 -0.566772 1441914838 -0.113586 -0.488892 0.657959 -0.561462 1441914838 -0.113586 -0.488892 0.657959 -0.561462 1441914838 -0.113586 -0.488892 0.657959 -0.561462 1441914838 -0.113586 -0.488892 0.657959 -0.561462 1441914838 -0.113586 -0.488892 0.657959 -0.561462 1441914838 -0.113586 -0.488892 0.657959 -0.561462 1441914838 -0.113586 -0.488892 0.657959 -0.561462 1441914838 -0.159790 -0.436829 0.691528 -0.552673 1441914838 -0.159790 -0.436829 0.691528 -0.552673 1441914838 -0.159790 -0.436829 0.691528 -0.552673 1441914838 -0.159790 -0.436829 0.691528 -0.552673 1441914838 -0.159790 -0.436829 0.691528 -0.552673 1441914838 -0.208984 -0.375427 0.726135 -0.536743 1441914838 -0.208984 -0.375427 0.726135 -0.536743 1441914838 -0.208984 -0.375427 0.726135 -0.536743 1441914838 -0.208984 -0.375427 0.726135 -0.536743 1441914838 -0.208984 -0.375427 0.726135 -0.536743 1441914838 -0.208984 -0.375427 0.726135 -0.536743 1441914838 -0.255432 -0.309204 0.756958 -0.515930 1441914838 -0.255432 -0.309204 0.756958 -0.515930 1441914838 -0.255432 -0.309204 0.756958 -0.515930 1441914838 -0.255432 -0.309204 0.756958 -0.515930 1441914838 -0.255432 -0.309204 0.756958 -0.515930 1441914838 -0.298889 -0.241638 0.780640 -0.492798 1441914838 -0.298889 -0.241638 0.780640 -0.492798 1441914838 -0.298889 -0.241638 0.780640 -0.492798 1441914838 -0.298889 -0.241638 0.780640 -0.492798 1441914838 -0.298889 -0.241638 0.780640 -0.492798 1441914838 -0.298889 -0.241638 0.780640 -0.492798 1441914838 -0.338501 -0.176636 0.796814 -0.468323 1441914838 -0.338501 -0.176636 0.796814 -0.468323 1441914838 -0.338501 -0.176636 0.796814 -0.468323 1441914838 -0.338501 -0.176636 0.796814 -0.468323 1441914838 -0.338501 -0.176636 0.796814 -0.468323 1441914838 -0.373291 -0.116028 0.807068 -0.442505 1441914838 -0.373291 -0.116028 0.807068 -0.442505 1441914838 -0.373291 -0.116028 0.807068 -0.442505 1441914838 -0.373291 -0.116028 0.807068 -0.442505 1441914838 -0.373291 -0.116028 0.807068 -0.442505 1441914838 -0.373291 -0.116028 0.807068 -0.442505 1441914839 -0.373291 -0.116028 0.807068 -0.442505 1441914839 -0.401001 -0.061340 0.812500 -0.418640 1441914839 -0.401001 -0.061340 0.812500 -0.418640 1441914839 -0.401001 -0.061340 0.812500 -0.418640 1441914839 -0.401001 -0.061340 0.812500 -0.418640 1441914839 -0.401001 -0.061340 0.812500 -0.418640 1441914839 -0.421082 -0.015991 0.814270 -0.399231 1441914839 -0.421082 -0.015991 0.814270 -0.399231 1441914839 -0.421082 -0.015991 0.814270 -0.399231 1441914839 -0.421082 -0.015991 0.814270 -0.399231 1441914839 -0.421082 -0.015991 0.814270 -0.399231 1441914839 -0.421082 -0.015991 0.814270 -0.399231 1441914839 -0.429749 0.013062 0.815002 -0.388428 1441914839 -0.429749 0.013062 0.815002 -0.388428 1441914839 -0.429749 0.013062 0.815002 -0.388428 1441914839 -0.429749 0.013062 0.815002 -0.388428 1441914839 -0.429749 0.013062 0.815002 -0.388428 1441914839 -0.429749 0.013062 0.815002 -0.388428 1441914839 -0.429749 0.013062 0.815002 -0.388428 1441914839 -0.426331 0.024231 0.818298 -0.384705 1441914839 -0.426331 0.024231 0.818298 -0.384705 1441914839 -0.426331 0.024231 0.818298 -0.384705 1441914839 -0.426331 0.024231 0.818298 -0.384705 1441914839 -0.426331 0.024231 0.818298 -0.384705 1441914839 -0.426331 0.024231 0.818298 -0.384705 1441914839 -0.426331 0.024231 0.818298 -0.384705 1441914839 -0.410278 0.010986 0.822937 -0.392883 1441914839 -0.410278 0.010986 0.822937 -0.392883 1441914839 -0.410278 0.010986 0.822937 -0.392883 1441914839 -0.410278 0.010986 0.822937 -0.392883 1441914839 -0.410278 0.010986 0.822937 -0.392883 1441914839 -0.410278 0.010986 0.822937 -0.392883 1441914839 -0.386536 -0.023621 0.825989 -0.409607 1441914839 -0.386536 -0.023621 0.825989 -0.409607 1441914839 -0.386536 -0.023621 0.825989 -0.409607 1441914839 -0.386536 -0.023621 0.825989 -0.409607 1441914839 -0.386536 -0.023621 0.825989 -0.409607 1441914839 -0.386536 -0.023621 0.825989 -0.409607 1441914839 -0.355164 -0.072571 0.826721 -0.430237 1441914839 -0.355164 -0.072571 0.826721 -0.430237 1441914839 -0.355164 -0.072571 0.826721 -0.430237 1441914839 -0.355164 -0.072571 0.826721 -0.430237 1441914839 -0.355164 -0.072571 0.826721 -0.430237 1441914839 -0.355164 -0.072571 0.826721 -0.430237 1441914839 -0.318359 -0.131348 0.821838 -0.453918 1441914839 -0.318359 -0.131348 0.821838 -0.453918 1441914839 -0.318359 -0.131348 0.821838 -0.453918 1441914839 -0.318359 -0.131348 0.821838 -0.453918 1441914839 -0.318359 -0.131348 0.821838 -0.453918 1441914839 -0.318359 -0.131348 0.821838 -0.453918 1441914839 -0.276489 -0.195496 0.811340 -0.476501 1441914839 -0.276489 -0.195496 0.811340 -0.476501 1441914839 -0.276489 -0.195496 0.811340 -0.476501 1441914839 -0.276489 -0.195496 0.811340 -0.476501 1441914839 -0.276489 -0.195496 0.811340 -0.476501 1441914839 -0.230469 -0.263733 0.795288 -0.494873 1441914839 -0.230469 -0.263733 0.795288 -0.494873 1441914839 -0.230469 -0.263733 0.795288 -0.494873 1441914839 -0.230469 -0.263733 0.795288 -0.494873 1441914839 -0.230469 -0.263733 0.795288 -0.494873 1441914839 -0.230469 -0.263733 0.795288 -0.494873 1441914839 -0.184082 -0.333252 0.770996 -0.510498 1441914839 -0.184082 -0.333252 0.770996 -0.510498 1441914839 -0.184082 -0.333252 0.770996 -0.510498 1441914839 -0.184082 -0.333252 0.770996 -0.510498 1441914839 -0.184082 -0.333252 0.770996 -0.510498 1441914839 -0.184082 -0.333252 0.770996 -0.510498 1441914839 -0.184082 -0.333252 0.770996 -0.510498 1441914839 -0.137512 -0.399231 0.739380 -0.524475 1441914839 -0.137512 -0.399231 0.739380 -0.524475 1441914839 -0.137512 -0.399231 0.739380 -0.524475 1441914839 -0.137512 -0.399231 0.739380 -0.524475 1441914839 -0.137512 -0.399231 0.739380 -0.524475 1441914839 -0.095825 -0.453247 0.706116 -0.535583 1441914839 -0.095825 -0.453247 0.706116 -0.535583 1441914839 -0.095825 -0.453247 0.706116 -0.535583 1441914839 -0.095825 -0.453247 0.706116 -0.535583 1441914839 -0.095825 -0.453247 0.706116 -0.535583 1441914839 -0.095825 -0.453247 0.706116 -0.535583 1441914839 -0.060303 -0.497314 0.673889 -0.543091 1441914839 -0.060303 -0.497314 0.673889 -0.543091 1441914839 -0.060303 -0.497314 0.673889 -0.543091 1441914839 -0.060303 -0.497314 0.673889 -0.543091 1441914839 -0.060303 -0.497314 0.673889 -0.543091 1441914839 -0.032410 -0.535522 0.643005 -0.546570 1441914839 -0.032410 -0.535522 0.643005 -0.546570 1441914839 -0.032410 -0.535522 0.643005 -0.546570 1441914839 -0.032410 -0.535522 0.643005 -0.546570 1441914839 -0.032410 -0.535522 0.643005 -0.546570 1441914839 -0.032410 -0.535522 0.643005 -0.546570 1441914839 -0.011841 -0.565247 0.615112 -0.549500 1441914839 -0.011841 -0.565247 0.615112 -0.549500 1441914839 -0.011841 -0.565247 0.615112 -0.549500 1441914839 -0.011841 -0.565247 0.615112 -0.549500 1441914839 -0.011841 -0.565247 0.615112 -0.549500 1441914839 -0.003418 -0.581116 0.594971 -0.555237 1441914839 -0.003418 -0.581116 0.594971 -0.555237 1441914839 -0.003418 -0.581116 0.594971 -0.555237 1441914839 -0.003418 -0.581116 0.594971 -0.555237 1441914839 -0.003418 -0.581116 0.594971 -0.555237 1441914839 -0.011414 -0.584290 0.588562 -0.558655 1441914839 -0.011414 -0.584290 0.588562 -0.558655 1441914839 -0.011414 -0.584290 0.588562 -0.558655 1441914839 -0.011414 -0.584290 0.588562 -0.558655 1441914839 -0.011414 -0.584290 0.588562 -0.558655 1441914839 -0.011414 -0.584290 0.588562 -0.558655 1441914840 -0.034790 -0.573853 0.598999 -0.557373 1441914840 -0.034790 -0.573853 0.598999 -0.557373 1441914840 -0.034790 -0.573853 0.598999 -0.557373 1441914840 -0.034790 -0.573853 0.598999 -0.557373 1441914840 -0.034790 -0.573853 0.598999 -0.557373 1441914840 -0.065979 -0.550964 0.620605 -0.554016 1441914840 -0.065979 -0.550964 0.620605 -0.554016 1441914840 -0.065979 -0.550964 0.620605 -0.554016 1441914840 -0.065979 -0.550964 0.620605 -0.554016 1441914840 -0.065979 -0.550964 0.620605 -0.554016 1441914840 -0.065979 -0.550964 0.620605 -0.554016 1441914840 -0.102478 -0.515503 0.647278 -0.552063 1441914840 -0.102478 -0.515503 0.647278 -0.552063 1441914840 -0.102478 -0.515503 0.647278 -0.552063 1441914840 -0.102478 -0.515503 0.647278 -0.552063 1441914840 -0.102478 -0.515503 0.647278 -0.552063 1441914840 -0.102478 -0.515503 0.647278 -0.552063 1441914840 -0.144165 -0.470093 0.676941 -0.547729 1441914840 -0.144165 -0.470093 0.676941 -0.547729 1441914840 -0.144165 -0.470093 0.676941 -0.547729 1441914840 -0.144165 -0.470093 0.676941 -0.547729 1441914840 -0.144165 -0.470093 0.676941 -0.547729 1441914840 -0.144165 -0.470093 0.676941 -0.547729 1441914840 -0.190002 -0.416382 0.708130 -0.537659 1441914840 -0.190002 -0.416382 0.708130 -0.537659 1441914840 -0.190002 -0.416382 0.708130 -0.537659 1441914840 -0.190002 -0.416382 0.708130 -0.537659 1441914840 -0.190002 -0.416382 0.708130 -0.537659 1441914840 -0.236450 -0.356873 0.738281 -0.521240 1441914840 -0.236450 -0.356873 0.738281 -0.521240 1441914840 -0.236450 -0.356873 0.738281 -0.521240 1441914840 -0.236450 -0.356873 0.738281 -0.521240 1441914840 -0.236450 -0.356873 0.738281 -0.521240 1441914840 -0.236450 -0.356873 0.738281 -0.521240 1441914840 -0.280457 -0.293945 0.763916 -0.501404 1441914840 -0.280457 -0.293945 0.763916 -0.501404 1441914840 -0.280457 -0.293945 0.763916 -0.501404 1441914840 -0.280457 -0.293945 0.763916 -0.501404 1441914840 -0.280457 -0.293945 0.763916 -0.501404 1441914840 -0.280457 -0.293945 0.763916 -0.501404 1441914840 -0.320862 -0.229187 0.784668 -0.478394 1441914840 -0.320862 -0.229187 0.784668 -0.478394 1441914840 -0.320862 -0.229187 0.784668 -0.478394 1441914840 -0.320862 -0.229187 0.784668 -0.478394 1441914840 -0.320862 -0.229187 0.784668 -0.478394 1441914840 -0.320862 -0.229187 0.784668 -0.478394 1441914840 -0.355774 -0.163696 0.800232 -0.454163 1441914840 -0.355774 -0.163696 0.800232 -0.454163 1441914840 -0.355774 -0.163696 0.800232 -0.454163 1441914840 -0.355774 -0.163696 0.800232 -0.454163 1441914840 -0.355774 -0.163696 0.800232 -0.454163 1441914840 -0.355774 -0.163696 0.800232 -0.454163 1441914840 -0.382751 -0.103882 0.810303 -0.431396 1441914840 -0.382751 -0.103882 0.810303 -0.431396 1441914840 -0.382751 -0.103882 0.810303 -0.431396 1441914840 -0.382751 -0.103882 0.810303 -0.431396 1441914840 -0.382751 -0.103882 0.810303 -0.431396 1441914840 -0.382751 -0.103882 0.810303 -0.431396 1441914840 -0.401611 -0.054749 0.816345 -0.411438 1441914840 -0.401611 -0.054749 0.816345 -0.411438 1441914840 -0.401611 -0.054749 0.816345 -0.411438 1441914840 -0.401611 -0.054749 0.816345 -0.411438 1441914840 -0.401611 -0.054749 0.816345 -0.411438 1441914840 -0.401611 -0.054749 0.816345 -0.411438 1441914840 -0.412537 -0.018738 0.820068 -0.396179 1441914840 -0.412537 -0.018738 0.820068 -0.396179 1441914840 -0.412537 -0.018738 0.820068 -0.396179 1441914840 -0.412537 -0.018738 0.820068 -0.396179 1441914840 -0.412537 -0.018738 0.820068 -0.396179 1441914840 -0.412537 -0.018738 0.820068 -0.396179 1441914840 -0.413635 0.000488 0.823242 -0.388794 1441914840 -0.413635 0.000488 0.823242 -0.388794 1441914840 -0.413635 0.000488 0.823242 -0.388794 1441914840 -0.413635 0.000488 0.823242 -0.388794 1441914840 -0.413635 0.000488 0.823242 -0.388794 1441914840 -0.413635 0.000488 0.823242 -0.388794 1441914840 -0.404602 0.000061 0.826233 -0.391968 1441914840 -0.404602 0.000061 0.826233 -0.391968 1441914840 -0.404602 0.000061 0.826233 -0.391968 1441914840 -0.404602 0.000061 0.826233 -0.391968 1441914840 -0.404602 0.000061 0.826233 -0.391968 1441914840 -0.404602 0.000061 0.826233 -0.391968 1441914840 -0.387390 -0.020874 0.828064 -0.404785 1441914840 -0.387390 -0.020874 0.828064 -0.404785 1441914840 -0.387390 -0.020874 0.828064 -0.404785 1441914840 -0.387390 -0.020874 0.828064 -0.404785 1441914840 -0.387390 -0.020874 0.828064 -0.404785 1441914840 -0.387390 -0.020874 0.828064 -0.404785 1441914840 -0.363098 -0.056824 0.828430 -0.422607 1441914840 -0.363098 -0.056824 0.828430 -0.422607 1441914840 -0.363098 -0.056824 0.828430 -0.422607 1441914840 -0.363098 -0.056824 0.828430 -0.422607 1441914840 -0.363098 -0.056824 0.828430 -0.422607 1441914840 -0.333435 -0.103516 0.825745 -0.443054 1441914840 -0.333435 -0.103516 0.825745 -0.443054 1441914840 -0.333435 -0.103516 0.825745 -0.443054 1441914840 -0.333435 -0.103516 0.825745 -0.443054 1441914840 -0.333435 -0.103516 0.825745 -0.443054 1441914840 -0.333435 -0.103516 0.825745 -0.443054 1441914840 -0.298401 -0.159790 0.817749 -0.465576 1441914840 -0.298401 -0.159790 0.817749 -0.465576 1441914840 -0.298401 -0.159790 0.817749 -0.465576 1441914840 -0.298401 -0.159790 0.817749 -0.465576 1441914840 -0.298401 -0.159790 0.817749 -0.465576 1441914840 -0.298401 -0.159790 0.817749 -0.465576 1441914840 -0.260437 -0.220398 0.804199 -0.486694 1441914841 -0.260437 -0.220398 0.804199 -0.486694 1441914841 -0.260437 -0.220398 0.804199 -0.486694 1441914841 -0.218872 -0.282288 0.784973 -0.506165 1441914841 -0.218872 -0.282288 0.784973 -0.506165 1441914841 -0.218872 -0.282288 0.784973 -0.506165 1441914841 -0.218872 -0.282288 0.784973 -0.506165 1441914841 -0.218872 -0.282288 0.784973 -0.506165 1441914841 -0.218872 -0.282288 0.784973 -0.506165 1441914841 -0.218872 -0.282288 0.784973 -0.506165 1441914841 -0.175598 -0.341614 0.760681 -0.523315 1441914841 -0.175598 -0.341614 0.760681 -0.523315 1441914841 -0.175598 -0.341614 0.760681 -0.523315 1441914841 -0.175598 -0.341614 0.760681 -0.523315 1441914841 -0.175598 -0.341614 0.760681 -0.523315 1441914841 -0.133118 -0.397888 0.729248 -0.540588 1441914841 -0.133118 -0.397888 0.729248 -0.540588 1441914841 -0.133118 -0.397888 0.729248 -0.540588 1441914841 -0.133118 -0.397888 0.729248 -0.540588 1441914841 -0.133118 -0.397888 0.729248 -0.540588 1441914841 -0.133118 -0.397888 0.729248 -0.540588 1441914841 -0.093445 -0.450867 0.692627 -0.555176 1441914841 -0.093445 -0.450867 0.692627 -0.555176 1441914841 -0.093445 -0.450867 0.692627 -0.555176 1441914841 -0.093445 -0.450867 0.692627 -0.555176 1441914841 -0.093445 -0.450867 0.692627 -0.555176 1441914841 -0.059448 -0.498230 0.656311 -0.563538 1441914841 -0.059448 -0.498230 0.656311 -0.563538 1441914841 -0.059448 -0.498230 0.656311 -0.563538 1441914841 -0.059448 -0.498230 0.656311 -0.563538 1441914841 -0.059448 -0.498230 0.656311 -0.563538 1441914841 -0.059448 -0.498230 0.656311 -0.563538 1441914841 -0.034058 -0.533142 0.623291 -0.571106 1441914841 -0.034058 -0.533142 0.623291 -0.571106 1441914841 -0.034058 -0.533142 0.623291 -0.571106 1441914841 -0.034058 -0.533142 0.623291 -0.571106 1441914841 -0.034058 -0.533142 0.623291 -0.571106 1441914841 -0.021973 -0.554077 0.601746 -0.574890 1441914841 -0.021973 -0.554077 0.601746 -0.574890 1441914841 -0.021973 -0.554077 0.601746 -0.574890 1441914841 -0.021973 -0.554077 0.601746 -0.574890 1441914841 -0.021973 -0.554077 0.601746 -0.574890 1441914841 -0.021973 -0.554077 0.601746 -0.574890 1441914841 -0.023865 -0.561951 0.594177 -0.574951 1441914841 -0.023865 -0.561951 0.594177 -0.574951 1441914841 -0.023865 -0.561951 0.594177 -0.574951 1441914841 -0.023865 -0.561951 0.594177 -0.574951 1441914841 -0.023865 -0.561951 0.594177 -0.574951 1441914841 -0.035889 -0.559143 0.599304 -0.571777 1441914841 -0.035889 -0.559143 0.599304 -0.571777 1441914841 -0.035889 -0.559143 0.599304 -0.571777 1441914841 -0.035889 -0.559143 0.599304 -0.571777 1441914841 -0.035889 -0.559143 0.599304 -0.571777 1441914841 -0.035889 -0.559143 0.599304 -0.571777 1441914841 -0.056885 -0.545105 0.613708 -0.568359 1441914841 -0.056885 -0.545105 0.613708 -0.568359 1441914841 -0.056885 -0.545105 0.613708 -0.568359 1441914841 -0.056885 -0.545105 0.613708 -0.568359 1441914841 -0.084167 -0.519409 0.634705 -0.565918 1441914841 -0.084167 -0.519409 0.634705 -0.565918 1441914841 -0.084167 -0.519409 0.634705 -0.565918 1441914841 -0.084167 -0.519409 0.634705 -0.565918 1441914841 -0.084167 -0.519409 0.634705 -0.565918 1441914841 -0.084167 -0.519409 0.634705 -0.565918 1441914841 -0.117920 -0.483398 0.661194 -0.561523 1441914841 -0.117920 -0.483398 0.661194 -0.561523 1441914841 -0.117920 -0.483398 0.661194 -0.561523 1441914841 -0.117920 -0.483398 0.661194 -0.561523 1441914841 -0.117920 -0.483398 0.661194 -0.561523 1441914841 -0.157288 -0.437988 0.690674 -0.553589 1441914841 -0.157288 -0.437988 0.690674 -0.553589 1441914841 -0.157288 -0.437988 0.690674 -0.553589 1441914841 -0.157288 -0.437988 0.690674 -0.553589 1441914841 -0.157288 -0.437988 0.690674 -0.553589 1441914841 -0.157288 -0.437988 0.690674 -0.553589 1441914841 -0.199158 -0.385559 0.720642 -0.540710 1441914841 -0.199158 -0.385559 0.720642 -0.540710 1441914841 -0.199158 -0.385559 0.720642 -0.540710 1441914841 -0.199158 -0.385559 0.720642 -0.540710 1441914841 -0.199158 -0.385559 0.720642 -0.540710 1441914841 -0.240479 -0.329041 0.748108 -0.523682 1441914841 -0.240479 -0.329041 0.748108 -0.523682 1441914841 -0.240479 -0.329041 0.748108 -0.523682 1441914841 -0.240479 -0.329041 0.748108 -0.523682 1441914841 -0.279480 -0.270508 0.771301 -0.503845 1441914841 -0.279480 -0.270508 0.771301 -0.503845 1441914841 -0.279480 -0.270508 0.771301 -0.503845 1441914841 -0.279480 -0.270508 0.771301 -0.503845 1441914841 -0.279480 -0.270508 0.771301 -0.503845 1441914841 -0.279480 -0.270508 0.771301 -0.503845 1441914841 -0.313721 -0.212280 0.789795 -0.482422 1441914841 -0.313721 -0.212280 0.789795 -0.482422 1441914841 -0.313721 -0.212280 0.789795 -0.482422 1441914841 -0.313721 -0.212280 0.789795 -0.482422 1441914841 -0.342712 -0.157104 0.803589 -0.460510 1441914841 -0.342712 -0.157104 0.803589 -0.460510 1441914842 -0.342712 -0.157104 0.803589 -0.460510 1441914842 -0.342712 -0.157104 0.803589 -0.460510 1441914842 -0.342712 -0.157104 0.803589 -0.460510 1441914842 -0.342712 -0.157104 0.803589 -0.460510 1441914842 -0.365967 -0.107971 0.813110 -0.439636 1441914842 -0.365967 -0.107971 0.813110 -0.439636 1441914842 -0.365967 -0.107971 0.813110 -0.439636 1441914842 -0.365967 -0.107971 0.813110 -0.439636 1441914842 -0.382324 -0.068665 0.818848 -0.422607 1441914842 -0.382324 -0.068665 0.818848 -0.422607 1441914842 -0.382324 -0.068665 0.818848 -0.422607 1441914842 -0.382324 -0.068665 0.818848 -0.422607 1441914842 -0.382324 -0.068665 0.818848 -0.422607 1441914842 -0.382324 -0.068665 0.818848 -0.422607 1441914842 -0.390869 -0.042603 0.822266 -0.411438 1441914842 -0.390869 -0.042603 0.822266 -0.411438 1441914842 -0.390869 -0.042603 0.822266 -0.411438 1441914842 -0.390869 -0.042603 0.822266 -0.411438 1441914842 -0.390869 -0.042603 0.822266 -0.411438 1441914842 -0.390869 -0.042603 0.822266 -0.411438 1441914842 -0.391541 -0.030518 0.824463 -0.407471 1441914842 -0.391541 -0.030518 0.824463 -0.407471 1441914842 -0.391541 -0.030518 0.824463 -0.407471 1441914842 -0.391541 -0.030518 0.824463 -0.407471 1441914842 -0.391541 -0.030518 0.824463 -0.407471 1441914842 -0.391541 -0.030518 0.824463 -0.407471 1441914842 -0.383240 -0.034424 0.825989 -0.411926 1441914842 -0.383240 -0.034424 0.825989 -0.411926 1441914842 -0.383240 -0.034424 0.825989 -0.411926 1441914842 -0.383240 -0.034424 0.825989 -0.411926 1441914842 -0.383240 -0.034424 0.825989 -0.411926 1441914842 -0.383240 -0.034424 0.825989 -0.411926 1441914842 -0.366638 -0.054321 0.825439 -0.425842 1441914842 -0.366638 -0.054321 0.825439 -0.425842 1441914842 -0.366638 -0.054321 0.825439 -0.425842 1441914842 -0.366638 -0.054321 0.825439 -0.425842 1441914842 -0.366638 -0.054321 0.825439 -0.425842 1441914842 -0.366638 -0.054321 0.825439 -0.425842 1441914842 -0.342529 -0.087341 0.823669 -0.443359 1441914842 -0.342529 -0.087341 0.823669 -0.443359 1441914842 -0.342529 -0.087341 0.823669 -0.443359 1441914842 -0.342529 -0.087341 0.823669 -0.443359 1441914842 -0.342529 -0.087341 0.823669 -0.443359 1441914842 -0.313171 -0.131592 0.818359 -0.463623 1441914842 -0.313171 -0.131592 0.818359 -0.463623 1441914842 -0.313171 -0.131592 0.818359 -0.463623 1441914842 -0.313171 -0.131592 0.818359 -0.463623 1441914842 -0.313171 -0.131592 0.818359 -0.463623 1441914842 -0.313171 -0.131592 0.818359 -0.463623 1441914842 -0.313171 -0.131592 0.818359 -0.463623 1441914842 -0.279053 -0.184570 0.808350 -0.484436 1441914842 -0.279053 -0.184570 0.808350 -0.484436 1441914842 -0.279053 -0.184570 0.808350 -0.484436 1441914842 -0.279053 -0.184570 0.808350 -0.484436 1441914842 -0.279053 -0.184570 0.808350 -0.484436 1441914842 -0.240356 -0.243652 0.792847 -0.504272 1441914842 -0.240356 -0.243652 0.792847 -0.504272 1441914842 -0.240356 -0.243652 0.792847 -0.504272 1441914842 -0.240356 -0.243652 0.792847 -0.504272 1441914842 -0.240356 -0.243652 0.792847 -0.504272 1441914842 -0.240356 -0.243652 0.792847 -0.504272 1441914842 -0.199402 -0.305847 0.770813 -0.522095 1441914842 -0.199402 -0.305847 0.770813 -0.522095 1441914842 -0.199402 -0.305847 0.770813 -0.522095 1441914842 -0.199402 -0.305847 0.770813 -0.522095 1441914842 -0.199402 -0.305847 0.770813 -0.522095 1441914842 -0.199402 -0.305847 0.770813 -0.522095 1441914842 -0.157288 -0.367859 0.742371 -0.537476 1441914842 -0.157288 -0.367859 0.742371 -0.537476 1441914842 -0.157288 -0.367859 0.742371 -0.537476 1441914842 -0.157288 -0.367859 0.742371 -0.537476 1441914842 -0.157288 -0.367859 0.742371 -0.537476 1441914842 -0.157288 -0.367859 0.742371 -0.537476 1441914842 -0.117310 -0.426392 0.710266 -0.547668 1441914842 -0.117310 -0.426392 0.710266 -0.547668 1441914842 -0.117310 -0.426392 0.710266 -0.547668 1441914842 -0.117310 -0.426392 0.710266 -0.547668 1441914842 -0.117310 -0.426392 0.710266 -0.547668 1441914842 -0.117310 -0.426392 0.710266 -0.547668 1441914842 -0.081177 -0.478271 0.676086 -0.554565 1441914842 -0.081177 -0.478271 0.676086 -0.554565 1441914842 -0.081177 -0.478271 0.676086 -0.554565 1441914842 -0.081177 -0.478271 0.676086 -0.554565 1441914842 -0.081177 -0.478271 0.676086 -0.554565 1441914842 -0.081177 -0.478271 0.676086 -0.554565 1441914842 -0.051208 -0.519531 0.644531 -0.558594 1441914842 -0.051208 -0.519531 0.644531 -0.558594 1441914842 -0.051208 -0.519531 0.644531 -0.558594 1441914842 -0.051208 -0.519531 0.644531 -0.558594 1441914842 -0.051208 -0.519531 0.644531 -0.558594 1441914842 -0.030029 -0.550293 0.617798 -0.560913 1441914842 -0.030029 -0.550293 0.617798 -0.560913 1441914842 -0.030029 -0.550293 0.617798 -0.560913 1441914842 -0.030029 -0.550293 0.617798 -0.560913 1441914842 -0.030029 -0.550293 0.617798 -0.560913 1441914842 -0.030029 -0.550293 0.617798 -0.560913 1441914842 -0.018616 -0.568420 0.597778 -0.565063 1441914842 -0.018616 -0.568420 0.597778 -0.565063 1441914842 -0.018616 -0.568420 0.597778 -0.565063 1441914842 -0.018616 -0.568420 0.597778 -0.565063 1441914842 -0.018616 -0.568420 0.597778 -0.565063 1441914842 -0.018616 -0.568420 0.597778 -0.565063 1441914842 -0.018250 -0.573364 0.587708 -0.570618 1441914842 -0.018250 -0.573364 0.587708 -0.570618 1441914842 -0.018250 -0.573364 0.587708 -0.570618 1441914843 -0.018250 -0.573364 0.587708 -0.570618 1441914843 -0.018250 -0.573364 0.587708 -0.570618 1441914843 -0.018250 -0.573364 0.587708 -0.570618 1441914843 -0.031738 -0.566895 0.592834 -0.571167 1441914843 -0.031738 -0.566895 0.592834 -0.571167 1441914843 -0.031738 -0.566895 0.592834 -0.571167 1441914843 -0.031738 -0.566895 0.592834 -0.571167 1441914843 -0.031738 -0.566895 0.592834 -0.571167 1441914843 -0.054993 -0.547974 0.610718 -0.569031 1441914843 -0.054993 -0.547974 0.610718 -0.569031 1441914843 -0.054993 -0.547974 0.610718 -0.569031 1441914843 -0.054993 -0.547974 0.610718 -0.569031 1441914843 -0.054993 -0.547974 0.610718 -0.569031 1441914843 -0.084656 -0.518250 0.634949 -0.566711 1441914843 -0.084656 -0.518250 0.634949 -0.566711 1441914843 -0.084656 -0.518250 0.634949 -0.566711 1441914843 -0.084656 -0.518250 0.634949 -0.566711 1441914843 -0.084656 -0.518250 0.634949 -0.566711 1441914843 -0.084656 -0.518250 0.634949 -0.566711 1441914843 -0.118591 -0.479126 0.661804 -0.564331 1441914843 -0.118591 -0.479126 0.661804 -0.564331 1441914843 -0.118591 -0.479126 0.661804 -0.564331 1441914843 -0.118591 -0.479126 0.661804 -0.564331 1441914843 -0.118591 -0.479126 0.661804 -0.564331 1441914843 -0.118591 -0.479126 0.661804 -0.564331 1441914843 -0.157654 -0.433105 0.689331 -0.558899 1441914843 -0.157654 -0.433105 0.689331 -0.558899 1441914843 -0.157654 -0.433105 0.689331 -0.558899 1441914843 -0.157654 -0.433105 0.689331 -0.558899 1441914843 -0.157654 -0.433105 0.689331 -0.558899 1441914843 -0.157654 -0.433105 0.689331 -0.558899 1441914843 -0.200623 -0.380920 0.717957 -0.546997 1441914843 -0.200623 -0.380920 0.717957 -0.546997 1441914843 -0.200623 -0.380920 0.717957 -0.546997 1441914843 -0.200623 -0.380920 0.717957 -0.546997 1441914843 -0.200623 -0.380920 0.717957 -0.546997 1441914843 -0.200623 -0.380920 0.717957 -0.546997 1441914843 -0.244385 -0.323792 0.745361 -0.529053 1441914843 -0.244385 -0.323792 0.745361 -0.529053 1441914843 -0.244385 -0.323792 0.745361 -0.529053 1441914843 -0.244385 -0.323792 0.745361 -0.529053 1441914843 -0.244385 -0.323792 0.745361 -0.529053 1441914843 -0.244385 -0.323792 0.745361 -0.529053 1441914843 -0.286682 -0.262878 0.769653 -0.506348 1441914843 -0.286682 -0.262878 0.769653 -0.506348 1441914843 -0.286682 -0.262878 0.769653 -0.506348 1441914843 -0.286682 -0.262878 0.769653 -0.506348 1441914843 -0.286682 -0.262878 0.769653 -0.506348 1441914843 -0.324402 -0.201294 0.788147 -0.482788 1441914843 -0.324402 -0.201294 0.788147 -0.482788 1441914843 -0.324402 -0.201294 0.788147 -0.482788 1441914843 -0.324402 -0.201294 0.788147 -0.482788 1441914843 -0.357239 -0.141663 0.801819 -0.457581 1441914843 -0.357239 -0.141663 0.801819 -0.457581 1441914843 -0.357239 -0.141663 0.801819 -0.457581 1441914843 -0.357239 -0.141663 0.801819 -0.457581 1441914843 -0.357239 -0.141663 0.801819 -0.457581 1441914843 -0.357239 -0.141663 0.801819 -0.457581 1441914843 -0.382141 -0.087036 0.812134 -0.432251 1441914843 -0.382141 -0.087036 0.812134 -0.432251 1441914843 -0.382141 -0.087036 0.812134 -0.432251 1441914843 -0.382141 -0.087036 0.812134 -0.432251 1441914843 -0.382141 -0.087036 0.812134 -0.432251 1441914843 -0.382141 -0.087036 0.812134 -0.432251 1441914843 -0.400146 -0.043823 0.816406 -0.414124 1441914843 -0.400146 -0.043823 0.816406 -0.414124 1441914843 -0.400146 -0.043823 0.816406 -0.414124 1441914843 -0.410400 -0.013489 0.819397 -0.400024 1441914843 -0.410400 -0.013489 0.819397 -0.400024 1441914843 -0.410400 -0.013489 0.819397 -0.400024 1441914843 -0.410400 -0.013489 0.819397 -0.400024 1441914843 -0.410400 -0.013489 0.819397 -0.400024 1441914843 -0.411499 0.002258 0.821899 -0.393860 1441914843 -0.411499 0.002258 0.821899 -0.393860 1441914843 -0.411499 0.002258 0.821899 -0.393860 1441914843 -0.411499 0.002258 0.821899 -0.393860 1441914843 -0.403076 -0.000305 0.824097 -0.398010 1441914843 -0.403076 -0.000305 0.824097 -0.398010 1441914843 -0.403076 -0.000305 0.824097 -0.398010 1441914843 -0.403076 -0.000305 0.824097 -0.398010 1441914843 -0.403076 -0.000305 0.824097 -0.398010 1441914843 -0.403076 -0.000305 0.824097 -0.398010 1441914843 -0.386780 -0.022034 0.825012 -0.411438 1441914843 -0.386780 -0.022034 0.825012 -0.411438 1441914843 -0.386780 -0.022034 0.825012 -0.411438 1441914843 -0.386780 -0.022034 0.825012 -0.411438 1441914843 -0.386780 -0.022034 0.825012 -0.411438 1441914843 -0.386780 -0.022034 0.825012 -0.411438 1441914843 -0.364441 -0.057190 0.825439 -0.427307 1441914843 -0.364441 -0.057190 0.825439 -0.427307 1441914843 -0.335388 -0.104675 0.823547 -0.445313 1441914843 -0.335388 -0.104675 0.823547 -0.445313 1441914843 -0.335388 -0.104675 0.823547 -0.445313 1441914844 -0.335388 -0.104675 0.823547 -0.445313 1441914844 -0.300598 -0.161438 0.816895 -0.465027 1441914844 -0.300598 -0.161438 0.816895 -0.465027 1441914844 -0.300598 -0.161438 0.816895 -0.465027 1441914844 -0.300598 -0.161438 0.816895 -0.465027 1441914844 -0.300598 -0.161438 0.816895 -0.465027 1441914844 -0.300598 -0.161438 0.816895 -0.465027 1441914844 -0.300598 -0.161438 0.816895 -0.465027 1441914844 -0.261169 -0.223145 0.803772 -0.485779 1441914844 -0.261169 -0.223145 0.803772 -0.485779 1441914844 -0.261169 -0.223145 0.803772 -0.485779 1441914844 -0.261169 -0.223145 0.803772 -0.485779 1441914844 -0.261169 -0.223145 0.803772 -0.485779 1441914844 -0.219360 -0.286377 0.782898 -0.506897 1441914844 -0.219360 -0.286377 0.782898 -0.506897 1441914844 -0.219360 -0.286377 0.782898 -0.506897 1441914844 -0.219360 -0.286377 0.782898 -0.506897 1441914844 -0.219360 -0.286377 0.782898 -0.506897 1441914844 -0.219360 -0.286377 0.782898 -0.506897 1441914844 -0.178284 -0.344299 0.757080 -0.525818 1441914844 -0.178284 -0.344299 0.757080 -0.525818 1441914844 -0.178284 -0.344299 0.757080 -0.525818 1441914844 -0.178284 -0.344299 0.757080 -0.525818 1441914844 -0.178284 -0.344299 0.757080 -0.525818 1441914844 -0.178284 -0.344299 0.757080 -0.525818 1441914844 
-0.276978 -0.252563 0.770813 -0.515137 1441914846 -0.276978 -0.252563 0.770813 -0.515137 1441914846 -0.276978 -0.252563 0.770813 -0.515137 1441914846 -0.276978 -0.252563 0.770813 -0.515137 1441914846 -0.297180 -0.225647 0.777405 -0.506348 1441914846 -0.297180 -0.225647 0.777405 -0.506348 1441914846 -0.297180 -0.225647 0.777405 -0.506348 1441914846 -0.297180 -0.225647 0.777405 -0.506348 1441914846 -0.297180 -0.225647 0.777405 -0.506348 1441914846 -0.297180 -0.225647 0.777405 -0.506348 1441914846 -0.322693 -0.192078 0.785217 -0.492371 1441914846 -0.322693 -0.192078 0.785217 -0.492371 1441914846 -0.322693 -0.192078 0.785217 -0.492371 1441914846 -0.322693 -0.192078 0.785217 -0.492371 1441914846 -0.322693 -0.192078 0.785217 -0.492371 1441914846 -0.322693 -0.192078 0.785217 -0.492371 1441914846 -0.350891 -0.148193 0.794678 -0.472656 1441914846 -0.350891 -0.148193 0.794678 -0.472656 1441914846 -0.350891 -0.148193 0.794678 -0.472656 1441914846 -0.350891 -0.148193 0.794678 -0.472656 1441914846 -0.350891 -0.148193 0.794678 -0.472656 1441914846 -0.350891 -0.148193 0.794678 -0.472656 1441914846 -0.377502 -0.098755 0.803040 -0.450378 1441914846 -0.377502 -0.098755 0.803040 -0.450378 1441914846 -0.377502 -0.098755 0.803040 -0.450378 1441914846 -0.377502 -0.098755 0.803040 -0.450378 1441914846 -0.377502 -0.098755 0.803040 -0.450378 1441914846 -0.377502 -0.098755 0.803040 -0.450378 1441914846 -0.399536 -0.051086 0.808472 -0.429138 1441914846 -0.399536 -0.051086 0.808472 -0.429138 1441914846 -0.399536 -0.051086 0.808472 -0.429138 1441914846 -0.399536 -0.051086 0.808472 -0.429138 1441914846 -0.399536 -0.051086 0.808472 -0.429138 1441914846 -0.399536 -0.051086 0.808472 -0.429138 1441914846 -0.416199 -0.012146 0.811035 -0.410950 1441914846 -0.416199 -0.012146 0.811035 -0.410950 1441914846 -0.416199 -0.012146 0.811035 -0.410950 1441914846 -0.416199 -0.012146 0.811035 -0.410950 1441914846 -0.416199 -0.012146 0.811035 -0.410950 1441914846 -0.416199 -0.012146 0.811035 -0.410950 1441914846 -0.427246 0.016541 0.811462 -0.398315 1441914846 -0.427246 0.016541 0.811462 -0.398315 1441914846 -0.427246 0.016541 0.811462 -0.398315 1441914846 -0.427246 0.016541 0.811462 -0.398315 1441914846 -0.427246 0.016541 0.811462 -0.398315 1441914846 -0.427246 0.016541 0.811462 -0.398315 1441914846 -0.428955 0.032593 0.814209 -0.389893 1441914846 -0.428955 0.032593 0.814209 -0.389893 1441914846 -0.428955 0.032593 0.814209 -0.389893 1441914846 -0.428955 0.032593 0.814209 -0.389893 1441914846 -0.428955 0.032593 0.814209 -0.389893 1441914846 -0.428955 0.032593 0.814209 -0.389893 1441914846 -0.421143 0.033447 0.817688 -0.390991 1441914846 -0.421143 0.033447 0.817688 -0.390991 1441914846 -0.421143 0.033447 0.817688 -0.390991 1441914846 -0.421143 0.033447 0.817688 -0.390991 1441914846 -0.421143 0.033447 0.817688 -0.390991 1441914846 -0.402832 0.010376 0.819031 -0.408447 1441914846 -0.402832 0.010376 0.819031 -0.408447 1441914846 -0.402832 0.010376 0.819031 -0.408447 1441914846 -0.402832 0.010376 0.819031 -0.408447 1441914846 -0.402832 0.010376 0.819031 -0.408447 1441914846 -0.402832 0.010376 0.819031 -0.408447 1441914846 -0.402832 0.010376 0.819031 -0.408447 1441914846 -0.378235 -0.029480 0.819885 -0.428833 1441914846 -0.378235 -0.029480 0.819885 -0.428833 1441914846 -0.378235 -0.029480 0.819885 -0.428833 1441914846 -0.378235 -0.029480 0.819885 -0.428833 1441914846 -0.378235 -0.029480 0.819885 -0.428833 1441914846 -0.378235 -0.029480 0.819885 -0.428833 1441914846 -0.378235 -0.029480 0.819885 -0.428833 1441914846 -0.347473 -0.079834 0.818115 -0.451233 1441914846 -0.347473 -0.079834 0.818115 -0.451233 1441914846 -0.347473 -0.079834 0.818115 -0.451233 1441914846 -0.347473 -0.079834 0.818115 -0.451233 1441914846 -0.347473 -0.079834 0.818115 -0.451233 1441914846 -0.309998 -0.137695 0.812805 -0.473572 1441914847 -0.309998 -0.137695 0.812805 -0.473572 1441914847 -0.309998 -0.137695 0.812805 -0.473572 1441914847 -0.309998 -0.137695 0.812805 -0.473572 1441914847 -0.309998 -0.137695 0.812805 -0.473572 1441914847 -0.267212 -0.202393 0.801025 -0.495972 1441914847 -0.267212 -0.202393 0.801025 -0.495972 1441914847 -0.267212 -0.202393 0.801025 -0.495972 1441914847 -0.267212 -0.202393 0.801025 -0.495972 1441914847 -0.221069 -0.272156 0.782043 -0.515259 1441914847 -0.221069 -0.272156 0.782043 -0.515259 1441914847 -0.221069 -0.272156 0.782043 -0.515259 1441914847 -0.221069 -0.272156 0.782043 -0.515259 1441914847 -0.221069 -0.272156 0.782043 -0.515259 1441914847 -0.221069 -0.272156 0.782043 -0.515259 1441914847 -0.174744 -0.341980 0.756287 -0.529663 1441914847 -0.174744 -0.341980 0.756287 -0.529663 1441914847 -0.174744 -0.341980 0.756287 -0.529663 1441914847 -0.174744 -0.341980 0.756287 -0.529663 1441914847 -0.174744 -0.341980 0.756287 -0.529663 1441914847 -0.130432 -0.407837 0.724854 -0.539673 1441914847 -0.130432 -0.407837 0.724854 -0.539673 1441914847 -0.130432 -0.407837 0.724854 -0.539673 1441914847 -0.130432 -0.407837 0.724854 -0.539673 1441914847 -0.130432 -0.407837 0.724854 -0.539673 1441914847 -0.130432 -0.407837 0.724854 -0.539673 1441914847 -0.091492 -0.466248 0.691711 -0.543945 1441914847 -0.091492 -0.466248 0.691711 -0.543945 1441914847 -0.091492 -0.466248 0.691711 -0.543945 1441914847 -0.091492 -0.466248 0.691711 -0.543945 1441914847 -0.091492 -0.466248 0.691711 -0.543945 1441914847 -0.091492 -0.466248 0.691711 -0.543945 1441914847 -0.091492 -0.466248 0.691711 -0.543945 1441914847 -0.058960 -0.513794 0.661804 -0.542786 1441914847 -0.058960 -0.513794 0.661804 -0.542786 1441914847 -0.058960 -0.513794 0.661804 -0.542786 1441914847 -0.058960 -0.513794 0.661804 -0.542786 1441914847 -0.058960 -0.513794 0.661804 -0.542786 1441914847 -0.058960 -0.513794 0.661804 -0.542786 1441914847 -0.030640 -0.551514 0.632874 -0.542542 1441914847 -0.030640 -0.551514 0.632874 -0.542542 1441914847 -0.030640 -0.551514 0.632874 -0.542542 1441914847 -0.030640 -0.551514 0.632874 -0.542542 1441914847 -0.030640 -0.551514 0.632874 -0.542542 1441914847 -0.030640 -0.551514 0.632874 -0.542542 1441914847 -0.010925 -0.579773 0.607849 -0.542542 1441914847 -0.010925 -0.579773 0.607849 -0.542542 1441914847 -0.010925 -0.579773 0.607849 -0.542542 1441914847 -0.010925 -0.579773 0.607849 -0.542542 1441914847 -0.003052 -0.596313 0.590393 -0.543884 1441914847 -0.003052 -0.596313 0.590393 -0.543884 1441914847 -0.003052 -0.596313 0.590393 -0.543884 1441914847 -0.003052 -0.596313 0.590393 -0.543884 1441914847 -0.003052 -0.596313 0.590393 -0.543884 1441914847 -0.003052 -0.596313 0.590393 -0.543884 1441914847 -0.008301 -0.598694 0.584900 -0.547180 1441914847 -0.008301 -0.598694 0.584900 -0.547180 1441914847 -0.008301 -0.598694 0.584900 -0.547180 1441914847 -0.008301 -0.598694 0.584900 -0.547180 1441914847 -0.008301 -0.598694 0.584900 -0.547180 1441914847 -0.008301 -0.598694 0.584900 -0.547180 1441914847 -0.028259 -0.586121 0.595581 -0.548584 1441914847 -0.028259 -0.586121 0.595581 -0.548584 1441914847 -0.028259 -0.586121 0.595581 -0.548584 1441914847 -0.028259 -0.586121 0.595581 -0.548584 1441914847 -0.028259 -0.586121 0.595581 -0.548584 1441914847 -0.028259 -0.586121 0.595581 -0.548584 1441914847 -0.057129 -0.560974 0.617065 -0.548889 1441914847 -0.057129 -0.560974 0.617065 -0.548889 1441914847 -0.057129 -0.560974 0.617065 -0.548889 1441914847 -0.057129 -0.560974 0.617065 -0.548889 1441914847 -0.057129 -0.560974 0.617065 -0.548889 1441914847 -0.092468 -0.524475 0.644409 -0.548767 1441914847 -0.092468 -0.524475 0.644409 -0.548767 1441914847 -0.092468 -0.524475 0.644409 -0.548767 1441914847 -0.092468 -0.524475 0.644409 -0.548767 1441914847 -0.092468 -0.524475 0.644409 -0.548767 1441914847 -0.092468 -0.524475 0.644409 -0.548767 1441914847 -0.131470 -0.476868 0.674744 -0.547729 1441914847 -0.131470 -0.476868 0.674744 -0.547729 1441914847 -0.131470 -0.476868 0.674744 -0.547729 1441914847 -0.131470 -0.476868 0.674744 -0.547729 1441914847 -0.131470 -0.476868 0.674744 -0.547729 1441914847 -0.131470 -0.476868 0.674744 -0.547729 1441914847 -0.174011 -0.421143 0.705139 -0.543335 1441914847 -0.174011 -0.421143 0.705139 -0.543335 1441914847 -0.174011 -0.421143 0.705139 -0.543335 1441914847 -0.174011 -0.421143 0.705139 -0.543335 1441914847 -0.174011 -0.421143 0.705139 -0.543335 1441914847 -0.174011 -0.421143 0.705139 -0.543335 1441914847 -0.219482 -0.359375 0.734497 -0.532166 1441914847 -0.219482 -0.359375 0.734497 -0.532166 1441914847 -0.219482 -0.359375 0.734497 -0.532166 1441914847 -0.219482 -0.359375 0.734497 -0.532166 1441914847 -0.219482 -0.359375 0.734497 -0.532166 1441914847 -0.219482 -0.359375 0.734497 -0.532166 1441914847 -0.264038 -0.295166 0.759949 -0.515442 1441914847 -0.264038 -0.295166 0.759949 -0.515442 1441914847 -0.264038 -0.295166 0.759949 -0.515442 1441914847 -0.264038 -0.295166 0.759949 -0.515442 1441914847 -0.264038 -0.295166 0.759949 -0.515442 1441914847 -0.306091 -0.231201 0.779236 -0.495605 1441914848 -0.306091 -0.231201 0.779236 -0.495605 1441914848 -0.306091 -0.231201 0.779236 -0.495605 1441914848 -0.306091 -0.231201 0.779236 -0.495605 1441914848 -0.306091 -0.231201 0.779236 -0.495605 1441914848 -0.342957 -0.168213 0.793457 -0.473816 1441914848 -0.342957 -0.168213 0.793457 -0.473816 1441914848 -0.342957 -0.168213 0.793457 -0.473816 1441914848 -0.342957 -0.168213 0.793457 -0.473816 1441914848 -0.342957 -0.168213 0.793457 -0.473816 1441914848 -0.342957 -0.168213 0.793457 -0.473816 1441914848 -0.373718 -0.107178 0.803650 -0.450562 1441914848 -0.373718 -0.107178 0.803650 -0.450562 1441914848 -0.373718 -0.107178 0.803650 -0.450562 1441914848 -0.373718 -0.107178 0.803650 -0.450562 1441914848 -0.373718 -0.107178 0.803650 -0.450562 1441914848 -0.373718 -0.107178 0.803650 -0.450562 1441914848 -0.397766 -0.052917 0.809326 -0.428955 1441914848 -0.397766 -0.052917 0.809326 -0.428955 1441914848 -0.397766 -0.052917 0.809326 -0.428955 1441914848 -0.397766 -0.052917 0.809326 -0.428955 1441914848 -0.397766 -0.052917 0.809326 -0.428955 1441914848 -0.414917 -0.007874 0.811707 -0.411072 1441914848 -0.414917 -0.007874 0.811707 -0.411072 1441914848 -0.414917 -0.007874 0.811707 -0.411072 1441914848 -0.414917 -0.007874 0.811707 -0.411072 1441914848 -0.414917 -0.007874 0.811707 -0.411072 1441914848 -0.423950 0.025391 0.813416 -0.397461 1441914848 -0.423950 0.025391 0.813416 -0.397461 1441914848 -0.423950 0.025391 0.813416 -0.397461 1441914848 -0.423950 0.025391 0.813416 -0.397461 1441914848 -0.424072 0.042542 0.815918 -0.390747 1441914848 -0.424072 0.042542 0.815918 -0.390747 1441914848 -0.424072 0.042542 0.815918 -0.390747 1441914848 -0.424072 0.042542 0.815918 -0.390747 1441914848 -0.424072 0.042542 0.815918 -0.390747 1441914848 -0.424072 0.042542 0.815918 -0.390747 1441914848 -0.413940 0.040100 0.819519 -0.394226 1441914848 -0.413940 0.040100 0.819519 -0.394226 1441914848 -0.413940 0.040100 0.819519 -0.394226 1441914848 -0.413940 0.040100 0.819519 -0.394226 1441914848 -0.413940 0.040100 0.819519 -0.394226 1441914848 -0.394165 0.015259 0.822632 -0.409485 1441914848 -0.394165 0.015259 0.822632 -0.409485 1441914848 -0.394165 0.015259 0.822632 -0.409485 1441914848 -0.394165 0.015259 0.822632 -0.409485 1441914848 -0.394165 0.015259 0.822632 -0.409485 1441914848 -0.367554 -0.026733 0.824646 -0.429199 1441914848 -0.367554 -0.026733 0.824646 -0.429199 1441914848 -0.367554 -0.026733 0.824646 -0.429199 1441914848 -0.367554 -0.026733 0.824646 -0.429199 1441914848 -0.367554 -0.026733 0.824646 -0.429199 1441914848 -0.367554 -0.026733 0.824646 -0.429199 1441914848 -0.367554 -0.026733 0.824646 -0.429199 1441914848 -0.334473 -0.081787 0.823853 -0.450256 1441914848 -0.334473 -0.081787 0.823853 -0.450256 1441914848 -0.334473 -0.081787 0.823853 -0.450256 1441914848 -0.334473 -0.081787 0.823853 -0.450256 1441914848 -0.334473 -0.081787 0.823853 -0.450256 1441914848 -0.334473 -0.081787 0.823853 -0.450256 1441914848 -0.296936 -0.146240 0.817627 -0.471130 1441914848 -0.296936 -0.146240 0.817627 -0.471130 1441914848 -0.296936 -0.146240 0.817627 -0.471130 1441914848 -0.296936 -0.146240 0.817627 -0.471130 1441914848 -0.296936 -0.146240 0.817627 -0.471130 1441914848 -0.296936 -0.146240 0.817627 -0.471130 1441914848 -0.257568 -0.217102 0.802856 -0.491943 1441914848 -0.257568 -0.217102 0.802856 -0.491943 1441914848 -0.257568 -0.217102 0.802856 -0.491943 1441914848 -0.257568 -0.217102 0.802856 -0.491943 1441914848 -0.257568 -0.217102 0.802856 -0.491943 1441914848 -0.257568 -0.217102 0.802856 -0.491943 1441914848 -0.214233 -0.290100 0.780823 -0.510193 1441914848 -0.214233 -0.290100 0.780823 -0.510193 1441914848 -0.214233 -0.290100 0.780823 -0.510193 1441914848 -0.214233 -0.290100 0.780823 -0.510193 1441914848 -0.214233 -0.290100 0.780823 -0.510193 1441914848 -0.214233 -0.290100 0.780823 -0.510193 1441914848 -0.168396 -0.357666 0.753174 -0.525879 1441914848 -0.168396 -0.357666 0.753174 -0.525879 1441914848 -0.168396 -0.357666 0.753174 -0.525879 1441914848 -0.168396 -0.357666 0.753174 -0.525879 1441914848 -0.168396 -0.357666 0.753174 -0.525879 1441914848 -0.121826 -0.420105 0.720337 -0.538330 1441914848 -0.121826 -0.420105 0.720337 -0.538330 1441914848 -0.121826 -0.420105 0.720337 -0.538330 1441914848 -0.121826 -0.420105 0.720337 -0.538330 1441914848 -0.121826 -0.420105 0.720337 -0.538330 1441914848 -0.121826 -0.420105 0.720337 -0.538330 1441914848 -0.121826 -0.420105 0.720337 -0.538330 1441914848 -0.079285 -0.477478 0.683655 -0.546265 1441914848 -0.079285 -0.477478 0.683655 -0.546265 1441914848 -0.079285 -0.477478 0.683655 -0.546265 1441914848 -0.079285 -0.477478 0.683655 -0.546265 1441914848 -0.079285 -0.477478 0.683655 -0.546265 1441914848 -0.079285 -0.477478 0.683655 -0.546265 1441914848 -0.044495 -0.527344 0.645203 -0.551086 1441914848 -0.044495 -0.527344 0.645203 -0.551086 1441914848 -0.044495 -0.527344 0.645203 -0.551086 1441914848 -0.044495 -0.527344 0.645203 -0.551086 1441914848 -0.044495 -0.527344 0.645203 -0.551086 1441914848 -0.019165 -0.565552 0.612610 -0.551880 1441914848 -0.019165 -0.565552 0.612610 -0.551880 1441914848 -0.019165 -0.565552 0.612610 -0.551880 1441914849 -0.019165 -0.565552 0.612610 -0.551880 1441914849 -0.019165 -0.565552 0.612610 -0.551880 1441914849 0.000061 -0.590454 0.585999 -0.554932 1441914849 0.000061 -0.590454 0.585999 -0.554932 1441914849 0.000061 -0.590454 0.585999 -0.554932 1441914849 0.000061 -0.590454 0.585999 -0.554932 1441914849 0.000061 -0.590454 0.585999 -0.554932 1441914849 0.000061 -0.590454 0.585999 -0.554932 1441914849 0.007324 -0.600830 0.569336 -0.561035 1441914849 0.007324 -0.600830 0.569336 -0.561035 1441914849 0.007324 -0.600830 0.569336 -0.561035 1441914849 0.007324 -0.600830 0.569336 -0.561035 1441914849 0.007324 -0.600830 0.569336 -0.561035 1441914849 -0.002686 -0.598511 0.566833 -0.566162 1441914849 -0.002686 -0.598511 0.566833 -0.566162 1441914849 -0.002686 -0.598511 0.566833 -0.566162 1441914849 -0.002686 -0.598511 0.566833 -0.566162 1441914849 -0.002686 -0.598511 0.566833 -0.566162 1441914849 -0.002686 -0.598511 0.566833 -0.566162 1441914849 -0.030884 -0.582153 0.583984 -0.564941 1441914849 -0.030884 -0.582153 0.583984 -0.564941 1441914849 -0.030884 -0.582153 0.583984 -0.564941 1441914849 -0.030884 -0.582153 0.583984 -0.564941 1441914849 -0.030884 -0.582153 0.583984 -0.564941 1441914849 -0.068420 -0.551819 0.612671 -0.561707 1441914849 -0.068420 -0.551819 0.612671 -0.561707 1441914849 -0.068420 -0.551819 0.612671 -0.561707 1441914849 -0.068420 -0.551819 0.612671 -0.561707 1441914849 -0.068420 -0.551819 0.612671 -0.561707 1441914849 -0.068420 -0.551819 0.612671 -0.561707 1441914849 -0.111572 -0.509521 0.646301 -0.557007 1441914849 -0.111572 -0.509521 0.646301 -0.557007 1441914849 -0.111572 -0.509521 0.646301 -0.557007 1441914849 -0.111572 -0.509521 0.646301 -0.557007 1441914849 -0.111572 -0.509521 0.646301 -0.557007 1441914849 -0.111572 -0.509521 0.646301 -0.557007 1441914849 -0.158630 -0.455994 0.682434 -0.548889 1441914849 -0.158630 -0.455994 0.682434 -0.548889 1441914849 -0.158630 -0.455994 0.682434 -0.548889 1441914849 -0.158630 -0.455994 0.682434 -0.548889 1441914849 -0.158630 -0.455994 0.682434 -0.548889 1441914849 -0.207520 -0.393555 0.716980 -0.536621 1441914849 -0.207520 -0.393555 0.716980 -0.536621 1441914849 -0.207520 -0.393555 0.716980 -0.536621 1441914849 -0.207520 -0.393555 0.716980 -0.536621 1441914849 -0.207520 -0.393555 0.716980 -0.536621 1441914849 -0.207520 -0.393555 0.716980 -0.536621 1441914849 -0.255920 -0.324280 0.748779 -0.518372 1441914849 -0.255920 -0.324280 0.748779 -0.518372 1441914849 -0.255920 -0.324280 0.748779 -0.518372 1441914849 -0.255920 -0.324280 0.748779 -0.518372 1441914849 -0.255920 -0.324280 0.748779 -0.518372 1441914849 -0.301147 -0.249634 0.774536 -0.497070 1441914849 -0.301147 -0.249634 0.774536 -0.497070 1441914849 -0.301147 -0.249634 0.774536 -0.497070 1441914849 -0.301147 -0.249634 0.774536 -0.497070 1441914849 -0.301147 -0.249634 0.774536 -0.497070 1441914849 -0.340271 -0.180176 0.793640 -0.471130 1441914849 -0.340271 -0.180176 0.793640 -0.471130 1441914849 -0.340271 -0.180176 0.793640 -0.471130 1441914849 -0.340271 -0.180176 0.793640 -0.471130 1441914849 -0.373230 -0.117493 0.805054 -0.445923 1441914849 -0.373230 -0.117493 0.805054 -0.445923 1441914849 -0.373230 -0.117493 0.805054 -0.445923 1441914849 -0.373230 -0.117493 0.805054 -0.445923 1441914849 -0.373230 -0.117493 0.805054 -0.445923 1441914849 -0.373230 -0.117493 0.805054 -0.445923 1441914849 -0.396667 -0.063843 0.811584 -0.424194 1441914849 -0.396667 -0.063843 0.811584 -0.424194 1441914849 -0.396667 -0.063843 0.811584 -0.424194 1441914849 -0.396667 -0.063843 0.811584 -0.424194 1441914849 -0.396667 -0.063843 0.811584 -0.424194 1441914849 -0.396667 -0.063843 0.811584 -0.424194 1441914849 -0.411865 -0.020630 0.812927 -0.411255 1441914849 -0.411865 -0.020630 0.812927 -0.411255 1441914849 -0.411865 -0.020630 0.812927 -0.411255 1441914849 -0.411865 -0.020630 0.812927 -0.411255 1441914849 -0.411865 -0.020630 0.812927 -0.411255 1441914849 -0.411865 -0.020630 0.812927 -0.411255 1441914849 -0.420349 0.008606 0.812683 -0.403503 1441914849 -0.420349 0.008606 0.812683 -0.403503 1441914849 -0.420349 0.008606 0.812683 -0.403503 1441914849 -0.420349 0.008606 0.812683 -0.403503 1441914849 -0.420349 0.008606 0.812683 -0.403503 1441914849 -0.419678 0.020386 0.814148 -0.400757 1441914849 -0.419678 0.020386 0.814148 -0.400757 1441914849 -0.419678 0.020386 0.814148 -0.400757 1441914849 -0.419678 0.020386 0.814148 -0.400757 1441914849 -0.419678 0.020386 0.814148 -0.400757 1441914849 -0.407898 0.014160 0.817505 -0.406372 1441914849 -0.407898 0.014160 0.817505 -0.406372 1441914849 -0.407898 0.014160 0.817505 -0.406372 1441914849 -0.407898 0.014160 0.817505 -0.406372 1441914849 -0.407898 0.014160 0.817505 -0.406372 1441914849 -0.387329 -0.010193 0.818970 -0.423340 1441914849 -0.387329 -0.010193 0.818970 -0.423340 1441914849 -0.387329 -0.010193 0.818970 -0.423340 1441914849 -0.387329 -0.010193 0.818970 -0.423340 1441914850 -0.387329 -0.010193 0.818970 -0.423340 1441914850 -0.359314 -0.050354 0.819275 -0.444031 1441914850 -0.359314 -0.050354 0.819275 -0.444031 1441914850 -0.359314 -0.050354 0.819275 -0.444031 1441914850 -0.359314 -0.050354 0.819275 -0.444031 1441914850 -0.359314 -0.050354 0.819275 -0.444031 1441914850 -0.359314 -0.050354 0.819275 -0.444031 1441914850 -0.359314 -0.050354 0.819275 -0.444031 1441914850 -0.326721 -0.101624 0.815918 -0.466064 1441914850 -0.326721 -0.101624 0.815918 -0.466064 1441914850 -0.326721 -0.101624 0.815918 -0.466064 1441914850 -0.326721 -0.101624 0.815918 -0.466064 1441914850 -0.326721 -0.101624 0.815918 -0.466064 1441914850 -0.326721 -0.101624 0.815918 -0.466064 1441914850 -0.290344 -0.158630 0.808716 -0.486328 1441914850 -0.290344 -0.158630 0.808716 -0.486328 1441914850 -0.290344 -0.158630 0.808716 -0.486328 1441914850 -0.290344 -0.158630 0.808716 -0.486328 1441914850 -0.290344 -0.158630 0.808716 -0.486328 1441914850 -0.290344 -0.158630 0.808716 -0.486328 1441914850 -0.251282 -0.219482 0.796082 -0.504883 1441914850 -0.251282 -0.219482 0.796082 -0.504883 1441914850 -0.251282 -0.219482 0.796082 -0.504883 1441914850 -0.251282 -0.219482 0.796082 -0.504883 1441914850 -0.251282 -0.219482 0.796082 -0.504883 1441914850 -0.209229 -0.283081 0.777100 -0.521729 1441914850 -0.209229 -0.283081 0.777100 -0.521729 1441914850 -0.209229 -0.283081 0.777100 -0.521729 1441914850 -0.209229 -0.283081 0.777100 -0.521729 1441914850 -0.209229 -0.283081 0.777100 -0.521729 1441914850 -0.166321 -0.345947 0.750427 -0.538086 1441914850 -0.166321 -0.345947 0.750427 -0.538086 1441914850 -0.166321 -0.345947 0.750427 -0.538086 1441914850 -0.166321 -0.345947 0.750427 -0.538086 1441914850 -0.123901 -0.405396 0.720154 -0.549255 1441914850 -0.123901 -0.405396 0.720154 -0.549255 1441914850 -0.123901 -0.405396 0.720154 -0.549255 1441914850 -0.123901 -0.405396 0.720154 -0.549255 1441914850 -0.123901 -0.405396 0.720154 -0.549255 1441914850 -0.123901 -0.405396 0.720154 -0.549255 1441914850 -0.082520 -0.461121 0.685364 -0.557556 1441914850 -0.082520 -0.461121 0.685364 -0.557556 1441914850 -0.082520 -0.461121 0.685364 -0.557556 1441914850 -0.082520 -0.461121 0.685364 -0.557556 1441914850 -0.082520 -0.461121 0.685364 -0.557556 1441914850 -0.082520 -0.461121 0.685364 -0.557556 1441914850 -0.044922 -0.510620 0.647583 -0.563843 1441914850 -0.044922 -0.510620 0.647583 -0.563843 1441914850 -0.044922 -0.510620 0.647583 -0.563843 1441914850 -0.044922 -0.510620 0.647583 -0.563843 1441914850 -0.044922 -0.510620 0.647583 -0.563843 1441914850 -0.014343 -0.549561 0.613708 -0.566711 1441914850 -0.014343 -0.549561 0.613708 -0.566711 1441914850 -0.014343 -0.549561 0.613708 -0.566711 1441914850 -0.014343 -0.549561 0.613708 -0.566711 1441914850 -0.014343 -0.549561 0.613708 -0.566711 1441914850 -0.014343 -0.549561 0.613708 -0.566711 1441914850 0.005615 -0.576782 0.586548 -0.568604 1441914850 0.005615 -0.576782 0.586548 -0.568604 1441914850 0.005615 -0.576782 0.586548 -0.568604 1441914850 0.005615 -0.576782 0.586548 -0.568604 1441914850 0.005615 -0.576782 0.586548 -0.568604 1441914850 0.005615 -0.576782 0.586548 -0.568604 1441914850 0.012329 -0.590881 0.568298 -0.572571 1441914850 0.012329 -0.590881 0.568298 -0.572571 1441914850 0.012329 -0.590881 0.568298 -0.572571 1441914850 0.012329 -0.590881 0.568298 -0.572571 1441914850 0.012329 -0.590881 0.568298 -0.572571 1441914850 0.012329 -0.590881 0.568298 -0.572571 1441914850 0.001465 -0.588684 0.568420 -0.574768 1441914850 0.001465 -0.588684 0.568420 -0.574768 1441914850 0.001465 -0.588684 0.568420 -0.574768 1441914850 0.001465 -0.588684 0.568420 -0.574768 1441914850 0.001465 -0.588684 0.568420 -0.574768 1441914850 0.001465 -0.588684 0.568420 -0.574768 1441914850 -0.025818 -0.572083 0.588440 -0.570862 1441914850 -0.025818 -0.572083 0.588440 -0.570862 1441914850 -0.025818 -0.572083 0.588440 -0.570862 1441914850 -0.025818 -0.572083 0.588440 -0.570862 1441914850 -0.025818 -0.572083 0.588440 -0.570862 1441914850 -0.061829 -0.544067 0.617249 -0.565002 1441914850 -0.061829 -0.544067 0.617249 -0.565002 1441914850 -0.061829 -0.544067 0.617249 -0.565002 1441914850 -0.061829 -0.544067 0.617249 -0.565002 1441914850 -0.061829 -0.544067 0.617249 -0.565002 1441914850 -0.061829 -0.544067 0.617249 -0.565002 1441914850 -0.102600 -0.505371 0.649597 -0.558716 1441914850 -0.102600 -0.505371 0.649597 -0.558716 1441914850 -0.102600 -0.505371 0.649597 -0.558716 1441914850 -0.102600 -0.505371 0.649597 -0.558716 1441914850 -0.102600 -0.505371 0.649597 -0.558716 1441914850 -0.146118 -0.455750 0.683533 -0.551147 1441914850 -0.146118 -0.455750 0.683533 -0.551147 1441914850 -0.146118 -0.455750 0.683533 -0.551147 1441914850 -0.146118 -0.455750 0.683533 -0.551147 1441914850 -0.146118 -0.455750 0.683533 -0.551147 1441914850 -0.146118 -0.455750 0.683533 -0.551147 1441914850 -0.146118 -0.455750 0.683533 -0.551147 1441914850 -0.193420 -0.397583 0.716919 -0.539001 1441914850 -0.193420 -0.397583 0.716919 -0.539001 1441914850 -0.193420 -0.397583 0.716919 -0.539001 1441914850 -0.193420 -0.397583 0.716919 -0.539001 1441914851 -0.193420 -0.397583 0.716919 -0.539001 1441914851 -0.241882 -0.333679 0.747803 -0.520508 1441914851 -0.241882 -0.333679 0.747803 -0.520508 1441914851 -0.241882 -0.333679 0.747803 -0.520508 1441914851 -0.241882 -0.333679 0.747803 -0.520508 1441914851 -0.241882 -0.333679 0.747803 -0.520508 1441914851 -0.241882 -0.333679 0.747803 -0.520508 1441914851 -0.288574 -0.266296 0.775452 -0.494446 1441914851 -0.288574 -0.266296 0.775452 -0.494446 1441914851 -0.288574 -0.266296 0.775452 -0.494446 1441914851 -0.288574 -0.266296 0.775452 -0.494446 1441914851 -0.288574 -0.266296 0.775452 -0.494446 1441914851 -0.288574 -0.266296 0.775452 -0.494446 1441914851 -0.329041 -0.198181 0.797974 -0.464417 1441914851 -0.329041 -0.198181 0.797974 -0.464417 1441914851 -0.329041 -0.198181 0.797974 -0.464417 1441914851 -0.329041 -0.198181 0.797974 -0.464417 1441914851 -0.329041 -0.198181 0.797974 -0.464417 1441914851 -0.362366 -0.133972 0.813538 -0.434570 1441914851 -0.362366 -0.133972 0.813538 -0.434570 1441914851 -0.362366 -0.133972 0.813538 -0.434570 1441914851 -0.362366 -0.133972 0.813538 -0.434570 1441914851 -0.362366 -0.133972 0.813538 -0.434570 1441914851 -0.362366 -0.133972 0.813538 -0.434570 1441914851 -0.388550 -0.076477 0.823059 -0.407166 1441914851 -0.388550 -0.076477 0.823059 -0.407166 1441914851 -0.388550 -0.076477 0.823059 -0.407166 1441914851 -0.388550 -0.076477 0.823059 -0.407166 1441914851 -0.388550 -0.076477 0.823059 -0.407166 1441914851 -0.388550 -0.076477 0.823059 -0.407166 1441914851 -0.405945 -0.026611 0.828674 -0.384521 1441914851 -0.405945 -0.026611 0.828674 -0.384521 1441914851 -0.405945 -0.026611 0.828674 -0.384521 1441914851 -0.405945 -0.026611 0.828674 -0.384521 1441914851 -0.405945 -0.026611 0.828674 -0.384521 1441914851 -0.405945 -0.026611 0.828674 -0.384521 1441914851 -0.416077 0.012146 0.830444 -0.370239 1441914851 -0.416077 0.012146 0.830444 -0.370239 1441914851 -0.416077 0.012146 0.830444 -0.370239 1441914851 -0.416077 0.012146 0.830444 -0.370239 1441914851 -0.416077 0.012146 0.830444 -0.370239 1441914851 -0.416077 0.012146 0.830444 -0.370239 1441914851 -0.417603 0.033142 0.830872 -0.366272 1441914851 -0.417603 0.033142 0.830872 -0.366272 1441914851 -0.417603 0.033142 0.830872 -0.366272 1441914851 -0.417603 0.033142 0.830872 -0.366272 1441914851 -0.417603 0.033142 0.830872 -0.366272 1441914851 -0.410034 0.034607 0.833069 -0.369629 1441914851 -0.410034 0.034607 0.833069 -0.369629 1441914851 -0.410034 0.034607 0.833069 -0.369629 1441914851 -0.410034 0.034607 0.833069 -0.369629 1441914851 -0.410034 0.034607 0.833069 -0.369629 1441914851 -0.410034 0.034607 0.833069 -0.369629 1441914851 -0.395447 0.016907 0.834412 -0.383484 1441914851 -0.395447 0.016907 0.834412 -0.383484 1441914851 -0.395447 0.016907 0.834412 -0.383484 1441914851 -0.395447 0.016907 0.834412 -0.383484 1441914851 -0.395447 0.016907 0.834412 -0.383484 1441914851 -0.395447 0.016907 0.834412 -0.383484 1441914851 -0.395447 0.016907 0.834412 -0.383484 1441914851 -0.373413 -0.015564 0.835510 -0.402771 1441914851 -0.373413 -0.015564 0.835510 -0.402771 1441914851 -0.373413 -0.015564 0.835510 -0.402771 1441914851 -0.345398 -0.060669 0.834167 -0.425659 1441914851 -0.345398 -0.060669 0.834167 -0.425659 1441914851 -0.345398 -0.060669 0.834167 -0.425659 1441914851 -0.345398 -0.060669 0.834167 -0.425659 1441914851 -0.345398 -0.060669 0.834167 -0.425659 1441914851 -0.345398 -0.060669 0.834167 -0.425659 1441914851 -0.311768 -0.115601 0.827942 -0.451599 1441914851 -0.311768 -0.115601 0.827942 -0.451599 1441914851 -0.311768 -0.115601 0.827942 -0.451599 1441914851 -0.311768 -0.115601 0.827942 -0.451599 1441914851 -0.311768 -0.115601 0.827942 -0.451599 1441914851 -0.274353 -0.176270 0.816101 -0.477112 1441914851 -0.274353 -0.176270 0.816101 -0.477112 1441914851 -0.274353 -0.176270 0.816101 -0.477112 1441914851 -0.274353 -0.176270 0.816101 -0.477112 1441914851 -0.274353 -0.176270 0.816101 -0.477112 1441914851 -0.274353 -0.176270 0.816101 -0.477112 1441914851 -0.274353 -0.176270 0.816101 -0.477112 1441914851 -0.234619 -0.240601 0.799438 -0.497986 1441914851 -0.234619 -0.240601 0.799438 -0.497986 1441914851 -0.234619 -0.240601 0.799438 -0.497986 1441914851 -0.234619 -0.240601 0.799438 -0.497986 1441914851 -0.234619 -0.240601 0.799438 -0.497986 1441914851 -0.234619 -0.240601 0.799438 -0.497986 1441914851 -0.194580 -0.305847 0.776733 -0.515015 1441914851 -0.194580 -0.305847 0.776733 -0.515015 1441914851 -0.194580 -0.305847 0.776733 -0.515015 1441914851 -0.194580 -0.305847 0.776733 -0.515015 1441914851 -0.194580 -0.305847 0.776733 -0.515015 1441914851 -0.153992 -0.368958 0.748352 -0.529297 1441914851 -0.153992 -0.368958 0.748352 -0.529297 1441914851 -0.153992 -0.368958 0.748352 -0.529297 1441914851 -0.153992 -0.368958 0.748352 -0.529297 1441914851 -0.153992 -0.368958 0.748352 -0.529297 1441914851 -0.153992 -0.368958 0.748352 -0.529297 1441914851 -0.115906 -0.426025 0.718384 -0.537659 1441914851 -0.115906 -0.426025 0.718384 -0.537659 1441914851 -0.115906 -0.426025 0.718384 -0.537659 1441914851 -0.115906 -0.426025 0.718384 -0.537659 1441914851 -0.115906 -0.426025 0.718384 -0.537659 1441914852 -0.115906 -0.426025 0.718384 -0.537659 1441914852 -0.082092 -0.475952 0.687134 -0.542725 1441914852 -0.082092 -0.475952 0.687134 -0.542725 1441914852 -0.082092 -0.475952 0.687134 -0.542725 1441914852 -0.082092 -0.475952 0.687134 -0.542725 1441914852 -0.082092 -0.475952 0.687134 -0.542725 1441914852 -0.052246 -0.517273 0.654724 -0.548645 1441914852 -0.052246 -0.517273 0.654724 -0.548645 1441914852 -0.052246 -0.517273 0.654724 -0.548645 1441914852 -0.052246 -0.517273 0.654724 -0.548645 1441914852 -0.052246 -0.517273 0.654724 -0.548645 1441914852 -0.052246 -0.517273 0.654724 -0.548645 1441914852 -0.030579 -0.546204 0.628296 -0.553162 1441914852 -0.030579 -0.546204 0.628296 -0.553162 1441914852 -0.030579 -0.546204 0.628296 -0.553162 1441914852 -0.030579 -0.546204 0.628296 -0.553162 1441914852 -0.030579 -0.546204 0.628296 -0.553162 1441914852 -0.018311 -0.562195 0.608765 -0.559509 1441914852 -0.018311 -0.562195 0.608765 -0.559509 1441914852 -0.018311 -0.562195 0.608765 -0.559509 1441914852 -0.018311 -0.562195 0.608765 -0.559509 1441914852 -0.018311 -0.562195 0.608765 -0.559509 1441914852 -0.018311 -0.562195 0.608765 -0.559509 1441914852 -0.018311 -0.567261 0.597961 -0.565979 1441914852 -0.018311 -0.567261 0.597961 -0.565979 1441914852 -0.018311 -0.567261 0.597961 -0.565979 1441914852 -0.018311 -0.567261 0.597961 -0.565979 1441914852 -0.018311 -0.567261 0.597961 -0.565979 1441914852 -0.034119 -0.559204 0.602661 -0.568237 1441914852 -0.034119 -0.559204 0.602661 -0.568237 1441914852 -0.034119 -0.559204 0.602661 -0.568237 1441914852 -0.034119 -0.559204 0.602661 -0.568237 1441914852 -0.034119 -0.559204 0.602661 -0.568237 1441914852 -0.034119 -0.559204 0.602661 -0.568237 1441914852 -0.062500 -0.538330 0.623291 -0.563782 1441914852 -0.062500 -0.538330 0.623291 -0.563782 1441914852 -0.062500 -0.538330 0.623291 -0.563782 1441914852 -0.062500 -0.538330 0.623291 -0.563782 1441914852 -0.062500 -0.538330 0.623291 -0.563782 1441914852 -0.062500 -0.538330 0.623291 -0.563782 1441914852 -0.096863 -0.505798 0.650940 -0.557739 1441914852 -0.096863 -0.505798 0.650940 -0.557739 1441914852 -0.096863 -0.505798 0.650940 -0.557739 1441914852 -0.096863 -0.505798 0.650940 -0.557739 1441914852 -0.096863 -0.505798 0.650940 -0.557739 1441914852 -0.135437 -0.461670 0.680725 -0.552429 1441914852 -0.135437 -0.461670 0.680725 -0.552429 1441914852 -0.135437 -0.461670 0.680725 -0.552429 1441914852 -0.135437 -0.461670 0.680725 -0.552429 1441914852 -0.135437 -0.461670 0.680725 -0.552429 1441914852 -0.135437 -0.461670 0.680725 -0.552429 1441914852 -0.177429 -0.408386 0.710815 -0.544495 1441914852 -0.177429 -0.408386 0.710815 -0.544495 1441914852 -0.177429 -0.408386 0.710815 -0.544495 1441914852 -0.177429 -0.408386 0.710815 -0.544495 1441914852 -0.177429 -0.408386 0.710815 -0.544495 1441914852 -0.177429 -0.408386 0.710815 -0.544495 1441914852 -0.220947 -0.348633 0.740540 -0.530334 1441914852 -0.220947 -0.348633 0.740540 -0.530334 1441914852 -0.220947 -0.348633 0.740540 -0.530334 1441914852 -0.220947 -0.348633 0.740540 -0.530334 1441914852 -0.220947 -0.348633 0.740540 -0.530334 1441914852 -0.220947 -0.348633 0.740540 -0.530334 1441914852 -0.263428 -0.283813 0.768188 -0.509888 1441914852 -0.263428 -0.283813 0.768188 -0.509888 1441914852 -0.263428 -0.283813 0.768188 -0.509888 1441914852 -0.263428 -0.283813 0.768188 -0.509888 1441914852 -0.263428 -0.283813 0.768188 -0.509888 1441914852 -0.302551 -0.217163 0.789612 -0.487671 1441914852 -0.302551 -0.217163 0.789612 -0.487671 1441914852 -0.302551 -0.217163 0.789612 -0.487671 1441914852 -0.302551 -0.217163 0.789612 -0.487671 1441914852 -0.302551 -0.217163 0.789612 -0.487671 1441914852 -0.336121 -0.153442 0.804810 -0.464539 1441914852 -0.336121 -0.153442 0.804810 -0.464539 1441914852 -0.336121 -0.153442 0.804810 -0.464539 1441914852 -0.336121 -0.153442 0.804810 -0.464539 1441914852 -0.336121 -0.153442 0.804810 -0.464539 1441914852 -0.363342 -0.096680 0.814209 -0.442383 1441914852 -0.363342 -0.096680 0.814209 -0.442383 1441914852 -0.363342 -0.096680 0.814209 -0.442383 1441914852 -0.363342 -0.096680 0.814209 -0.442383 1441914852 -0.363342 -0.096680 0.814209 -0.442383 1441914852 -0.363342 -0.096680 0.814209 -0.442383 1441914852 -0.383118 -0.050598 0.819824 -0.422546 1441914852 -0.383118 -0.050598 0.819824 -0.422546 1441914852 -0.383118 -0.050598 0.819824 -0.422546 1441914852 -0.383118 -0.050598 0.819824 -0.422546 1441914852 -0.383118 -0.050598 0.819824 -0.422546 1441914852 -0.383118 -0.050598 0.819824 -0.422546 1441914852 -0.395691 -0.018127 0.823181 -0.406799 1441914852 -0.395691 -0.018127 0.823181 -0.406799 1441914852 -0.395691 -0.018127 0.823181 -0.406799 1441914852 -0.395691 -0.018127 0.823181 -0.406799 1441914852 -0.395691 -0.018127 0.823181 -0.406799 1441914852 -0.395691 -0.018127 0.823181 -0.406799 1441914852 -0.395691 -0.018127 0.823181 -0.406799 1441914852 -0.399780 -0.002747 0.825012 -0.399353 1441914852 -0.399780 -0.002747 0.825012 -0.399353 1441914852 -0.399780 -0.002747 0.825012 -0.399353 1441914852 -0.399780 -0.002747 0.825012 -0.399353 1441914852 -0.399780 -0.002747 0.825012 -0.399353 1441914852 -0.386963 -0.009705 0.830994 -0.399536 1441914853 -0.386963 -0.009705 0.830994 -0.399536 1441914853 -0.386963 -0.009705 0.830994 -0.399536 1441914853 -0.386963 -0.009705 0.830994 -0.399536 1441914853 -0.365234 -0.036133 0.832153 -0.415710 1441914853 -0.365234 -0.036133 0.832153 -0.415710 1441914853 -0.365234 -0.036133 0.832153 -0.415710 1441914853 -0.365234 -0.036133 0.832153 -0.415710 1441914853 -0.335999 -0.079651 0.831116 -0.435913 1441914853 -0.335999 -0.079651 0.831116 -0.435913 1441914853 -0.335999 -0.079651 0.831116 -0.435913 1441914853 -0.335999 -0.079651 0.831116 -0.435913 1441914853 -0.335999 -0.079651 0.831116 -0.435913 1441914853 -0.335999 -0.079651 0.831116 -0.435913 1441914853 -0.301514 -0.134766 0.825195 -0.458252 1441914853 -0.301514 -0.134766 0.825195 -0.458252 1441914853 -0.301514 -0.134766 0.825195 -0.458252 1441914853 -0.301514 -0.134766 0.825195 -0.458252 1441914853 -0.301514 -0.134766 0.825195 -0.458252 1441914853 -0.301514 -0.134766 0.825195 -0.458252 1441914853 -0.301514 -0.134766 0.825195 -0.458252 1441914853 -0.262390 -0.196167 0.813843 -0.479919 1441914853 -0.262390 -0.196167 0.813843 -0.479919 1441914853 -0.262390 -0.196167 0.813843 -0.479919 1441914853 -0.262390 -0.196167 0.813843 -0.479919 1441914853 -0.262390 -0.196167 0.813843 -0.479919 1441914853 -0.262390 -0.196167 0.813843 -0.479919 1441914853 -0.221497 -0.259033 0.796814 -0.498901 1441914853 -0.221497 -0.259033 0.796814 -0.498901 1441914853 -0.221497 -0.259033 0.796814 -0.498901 1441914853 -0.221497 -0.259033 0.796814 -0.498901 1441914853 -0.221497 -0.259033 0.796814 -0.498901 1441914853 -0.180664 -0.321472 0.771484 -0.518555 1441914853 -0.180664 -0.321472 0.771484 -0.518555 1441914853 -0.180664 -0.321472 0.771484 -0.518555 1441914853 -0.180664 -0.321472 0.771484 -0.518555 1441914853 -0.180664 -0.321472 0.771484 -0.518555 1441914853 -0.180664 -0.321472 0.771484 -0.518555 1441914853 -0.141479 -0.383301 0.739868 -0.534485 1441914853 -0.141479 -0.383301 0.739868 -0.534485 1441914853 -0.141479 -0.383301 0.739868 -0.534485 1441914853 -0.141479 -0.383301 0.739868 -0.534485 1441914853 -0.141479 -0.383301 0.739868 -0.534485 1441914853 -0.141479 -0.383301 0.739868 -0.534485 1441914853 -0.106079 -0.441284 0.708130 -0.540894 1441914853 -0.106079 -0.441284 0.708130 -0.540894 1441914853 -0.106079 -0.441284 0.708130 -0.540894 1441914853 -0.106079 -0.441284 0.708130 -0.540894 1441914853 -0.106079 -0.441284 0.708130 -0.540894 1441914853 -0.106079 -0.441284 0.708130 -0.540894 1441914853 -0.106079 -0.441284 0.708130 -0.540894 1441914853 -0.074890 -0.490845 0.678772 -0.541077 1441914853 -0.074890 -0.490845 0.678772 -0.541077 1441914853 -0.074890 -0.490845 0.678772 -0.541077 1441914853 -0.074890 -0.490845 0.678772 -0.541077 1441914853 -0.074890 -0.490845 0.678772 -0.541077 1441914853 -0.046814 -0.529724 0.651367 -0.541260 1441914853 -0.046814 -0.529724 0.651367 -0.541260 1441914853 -0.046814 -0.529724 0.651367 -0.541260 1441914853 -0.046814 -0.529724 0.651367 -0.541260 1441914853 -0.046814 -0.529724 0.651367 -0.541260 1441914853 -0.046814 -0.529724 0.651367 -0.541260 1441914853 -0.022156 -0.558777 0.625916 -0.543640 1441914853 -0.022156 -0.558777 0.625916 -0.543640 1441914853 -0.022156 -0.558777 0.625916 -0.543640 1441914853 
-0.255249 -0.278809 0.764282 -0.522522 1441914855 -0.275085 -0.256042 0.770020 -0.515625 1441914855 -0.275085 -0.256042 0.770020 -0.515625 1441914855 -0.275085 -0.256042 0.770020 -0.515625 1441914855 -0.275085 -0.256042 0.770020 -0.515625 1441914855 -0.275085 -0.256042 0.770020 -0.515625 1441914855 -0.275085 -0.256042 0.770020 -0.515625 1441914855 -0.301819 -0.221802 0.778320 -0.503906 1441914855 -0.301819 -0.221802 0.778320 -0.503906 1441914855 -0.301819 -0.221802 0.778320 -0.503906 1441914855 -0.301819 -0.221802 0.778320 -0.503906 1441914855 -0.301819 -0.221802 0.778320 -0.503906 1441914855 -0.330383 -0.179016 0.789368 -0.485474 1441914855 -0.330383 -0.179016 0.789368 -0.485474 1441914855 -0.330383 -0.179016 0.789368 -0.485474 1441914855 -0.330383 -0.179016 0.789368 -0.485474 1441914855 -0.330383 -0.179016 0.789368 -0.485474 1441914855 -0.357971 -0.132690 0.799255 -0.464111 1441914855 -0.357971 -0.132690 0.799255 -0.464111 1441914855 -0.357971 -0.132690 0.799255 -0.464111 1441914855 -0.357971 -0.132690 0.799255 -0.464111 1441914855 -0.357971 -0.132690 0.799255 -0.464111 1441914855 -0.383179 -0.088135 0.806213 -0.442139 1441914855 -0.383179 -0.088135 0.806213 -0.442139 1441914855 -0.383179 -0.088135 0.806213 -0.442139 1441914855 -0.383179 -0.088135 0.806213 -0.442139 1441914855 -0.383179 -0.088135 0.806213 -0.442139 1441914855 -0.383179 -0.088135 0.806213 -0.442139 1441914855 -0.401794 -0.052612 0.808289 -0.427124 1441914855 -0.401794 -0.052612 0.808289 -0.427124 1441914855 -0.401794 -0.052612 0.808289 -0.427124 1441914855 -0.401794 -0.052612 0.808289 -0.427124 1441914855 -0.401794 -0.052612 0.808289 -0.427124 1441914855 -0.401794 -0.052612 0.808289 -0.427124 1441914855 -0.413025 -0.026611 0.810974 -0.413513 1441914855 -0.413025 -0.026611 0.810974 -0.413513 1441914855 -0.413025 -0.026611 0.810974 -0.413513 1441914855 -0.413025 -0.026611 0.810974 -0.413513 1441914856 -0.413025 -0.026611 0.810974 -0.413513 1441914856 -0.413025 -0.026611 0.810974 -0.413513 1441914856 -0.414612 -0.013489 0.812683 -0.409241 1441914856 -0.414612 -0.013489 0.812683 -0.409241 1441914856 -0.414612 -0.013489 0.812683 -0.409241 1441914856 -0.414612 -0.013489 0.812683 -0.409241 1441914856 -0.414612 -0.013489 0.812683 -0.409241 1441914856 -0.414612 -0.013489 0.812683 -0.409241 1441914856 -0.406067 -0.016296 0.815430 -0.412292 1441914856 -0.406067 -0.016296 0.815430 -0.412292 1441914856 -0.406067 -0.016296 0.815430 -0.412292 1441914856 -0.406067 -0.016296 0.815430 -0.412292 1441914856 -0.406067 -0.016296 0.815430 -0.412292 1441914856 -0.406067 -0.016296 0.815430 -0.412292 1441914856 -0.387146 -0.039673 0.817932 -0.423645 1441914856 -0.387146 -0.039673 0.817932 -0.423645 1441914856 -0.387146 -0.039673 0.817932 -0.423645 1441914856 -0.387146 -0.039673 0.817932 -0.423645 1441914856 -0.387146 -0.039673 0.817932 -0.423645 1441914856 -0.387146 -0.039673 0.817932 -0.423645 1441914856 -0.360352 -0.081055 0.817810 -0.441284 1441914856 -0.360352 -0.081055 0.817810 -0.441284 1441914856 -0.360352 -0.081055 0.817810 -0.441284 1441914856 -0.360352 -0.081055 0.817810 -0.441284 1441914856 -0.360352 -0.081055 0.817810 -0.441284 1441914856 -0.360352 -0.081055 0.817810 -0.441284 1441914856 -0.326660 -0.133972 0.814331 -0.460754 1441914856 -0.326660 -0.133972 0.814331 -0.460754 1441914856 -0.326660 -0.133972 0.814331 -0.460754 1441914856 -0.326660 -0.133972 0.814331 -0.460754 1441914856 -0.326660 -0.133972 0.814331 -0.460754 1441914856 -0.286560 -0.193909 0.805481 -0.481140 1441914856 -0.286560 -0.193909 0.805481 -0.481140 1441914856 -0.286560 -0.193909 0.805481 -0.481140 1441914856 -0.286560 -0.193909 0.805481 -0.481140 1441914856 -0.286560 -0.193909 0.805481 -0.481140 1441914856 -0.243408 -0.259277 0.788513 -0.501831 1441914856 -0.243408 -0.259277 0.788513 -0.501831 1441914856 -0.243408 -0.259277 0.788513 -0.501831 1441914856 -0.243408 -0.259277 0.788513 -0.501831 1441914856 -0.243408 -0.259277 0.788513 -0.501831 1441914856 -0.243408 -0.259277 0.788513 -0.501831 1441914856 -0.200439 -0.325867 0.764832 -0.518372 1441914856 -0.200439 -0.325867 0.764832 -0.518372 1441914856 -0.200439 -0.325867 0.764832 -0.518372 1441914856 -0.200439 -0.325867 0.764832 -0.518372 1441914856 -0.200439 -0.325867 0.764832 -0.518372 1441914856 -0.155151 -0.393005 0.731812 -0.534729 1441914856 -0.155151 -0.393005 0.731812 -0.534729 1441914856 -0.155151 -0.393005 0.731812 -0.534729 1441914856 -0.155151 -0.393005 0.731812 -0.534729 1441914856 -0.155151 -0.393005 0.731812 -0.534729 1441914856 -0.112061 -0.455139 0.694763 -0.545471 1441914856 -0.112061 -0.455139 0.694763 -0.545471 1441914856 -0.112061 -0.455139 0.694763 -0.545471 1441914856 -0.112061 -0.455139 0.694763 -0.545471 1441914856 -0.112061 -0.455139 0.694763 -0.545471 1441914856 -0.074036 -0.508057 0.657166 -0.551819 1441914856 -0.074036 -0.508057 0.657166 -0.551819 1441914856 -0.074036 -0.508057 0.657166 -0.551819 1441914856 -0.074036 -0.508057 0.657166 -0.551819 1441914856 -0.074036 -0.508057 0.657166 -0.551819 1441914856 -0.074036 -0.508057 0.657166 -0.551819 1441914856 -0.045715 -0.547180 0.623413 -0.556641 1441914856 -0.045715 -0.547180 0.623413 -0.556641 1441914856 -0.045715 -0.547180 0.623413 -0.556641 1441914856 -0.045715 -0.547180 0.623413 -0.556641 1441914856 -0.045715 -0.547180 0.623413 -0.556641 1441914856 -0.045715 -0.547180 0.623413 -0.556641 1441914856 -0.028137 -0.572876 0.599854 -0.557922 1441914856 -0.028137 -0.572876 0.599854 -0.557922 1441914856 -0.028137 -0.572876 0.599854 -0.557922 1441914856 -0.028137 -0.572876 0.599854 -0.557922 1441914856 -0.028137 -0.572876 0.599854 -0.557922 1441914856 -0.022278 -0.585571 0.586914 -0.558716 1441914856 -0.022278 -0.585571 0.586914 -0.558716 1441914856 -0.022278 -0.585571 0.586914 -0.558716 1441914856 -0.022278 -0.585571 0.586914 -0.558716 1441914856 -0.022278 -0.585571 0.586914 -0.558716 1441914856 -0.022278 -0.585571 0.586914 -0.558716 1441914856 -0.022278 -0.585571 0.586914 -0.558716 1441914856 -0.026978 -0.584839 0.585083 -0.561157 1441914856 -0.026978 -0.584839 0.585083 -0.561157 1441914856 -0.026978 -0.584839 0.585083 -0.561157 1441914856 -0.026978 -0.584839 0.585083 -0.561157 1441914856 -0.026978 -0.584839 0.585083 -0.561157 1441914856 -0.026978 -0.584839 0.585083 -0.561157 1441914856 -0.041626 -0.573486 0.593323 -0.563416 1441914856 -0.041626 -0.573486 0.593323 -0.563416 1441914856 -0.041626 -0.573486 0.593323 -0.563416 1441914856 -0.041626 -0.573486 0.593323 -0.563416 1441914856 -0.041626 -0.573486 0.593323 -0.563416 1441914856 -0.066223 -0.550964 0.612671 -0.562744 1441914856 -0.066223 -0.550964 0.612671 -0.562744 1441914856 -0.066223 -0.550964 0.612671 -0.562744 1441914856 -0.066223 -0.550964 0.612671 -0.562744 1441914856 -0.066223 -0.550964 0.612671 -0.562744 1441914856 -0.066223 -0.550964 0.612671 -0.562744 1441914856 -0.097168 -0.517395 0.639282 -0.560608 1441914856 -0.097168 -0.517395 0.639282 -0.560608 1441914856 -0.097168 -0.517395 0.639282 -0.560608 1441914856 -0.097168 -0.517395 0.639282 -0.560608 1441914856 -0.097168 -0.517395 0.639282 -0.560608 1441914857 -0.097168 -0.517395 0.639282 -0.560608 1441914857 -0.131165 -0.475037 0.668457 -0.557068 1441914857 -0.131165 -0.475037 0.668457 -0.557068 1441914857 -0.131165 -0.475037 0.668457 -0.557068 1441914857 -0.131165 -0.475037 0.668457 -0.557068 1441914857 -0.131165 -0.475037 0.668457 -0.557068 1441914857 -0.131165 -0.475037 0.668457 -0.557068 1441914857 -0.168457 -0.426025 0.697876 -0.550537 1441914857 -0.168457 -0.426025 0.697876 -0.550537 1441914857 -0.168457 -0.426025 0.697876 -0.550537 1441914857 -0.168457 -0.426025 0.697876 -0.550537 1441914857 -0.168457 -0.426025 0.697876 -0.550537 1441914857 -0.168457 -0.426025 0.697876 -0.550537 1441914857 -0.207825 -0.372253 0.726990 -0.538269 1441914857 -0.207825 -0.372253 0.726990 -0.538269 1441914857 -0.207825 -0.372253 0.726990 -0.538269 1441914857 -0.207825 -0.372253 0.726990 -0.538269 1441914857 -0.207825 -0.372253 0.726990 -0.538269 1441914857 -0.207825 -0.372253 0.726990 -0.538269 1441914857 -0.207825 -0.372253 0.726990 -0.538269 1441914857 -0.247437 -0.314331 0.754028 -0.520996 1441914857 -0.247437 -0.314331 0.754028 -0.520996 1441914857 -0.247437 -0.314331 0.754028 -0.520996 1441914857 -0.247437 -0.314331 0.754028 -0.520996 1441914857 -0.283630 -0.254639 0.776489 -0.501770 1441914857 -0.283630 -0.254639 0.776489 -0.501770 1441914857 -0.283630 -0.254639 0.776489 -0.501770 1441914857 -0.283630 -0.254639 0.776489 -0.501770 1441914857 -0.283630 -0.254639 0.776489 -0.501770 1441914857 -0.283630 -0.254639 0.776489 -0.501770 1441914857 -0.315918 -0.195679 0.793335 -0.482239 1441914857 -0.315918 -0.195679 0.793335 -0.482239 1441914857 -0.315918 -0.195679 0.793335 -0.482239 1441914857 -0.315918 -0.195679 0.793335 -0.482239 1441914857 -0.315918 -0.195679 0.793335 -0.482239 1441914857 -0.315918 -0.195679 0.793335 -0.482239 1441914857 -0.343750 -0.141296 0.804932 -0.462585 1441914857 -0.343750 -0.141296 0.804932 -0.462585 1441914857 -0.343750 -0.141296 0.804932 -0.462585 1441914857 -0.343750 -0.141296 0.804932 -0.462585 1441914857 -0.343750 -0.141296 0.804932 -0.462585 1441914857 -0.343750 -0.141296 0.804932 -0.462585 1441914857 -0.366699 -0.092957 0.812195 -0.444092 1441914857 -0.366699 -0.092957 0.812195 -0.444092 1441914857 -0.366699 -0.092957 0.812195 -0.444092 1441914857 -0.366699 -0.092957 0.812195 -0.444092 1441914857 -0.366699 -0.092957 0.812195 -0.444092 1441914857 -0.366699 -0.092957 0.812195 -0.444092 1441914857 -0.383667 -0.054138 0.817078 -0.426941 1441914857 -0.383667 -0.054138 0.817078 -0.426941 1441914857 -0.383667 -0.054138 0.817078 -0.426941 1441914857 -0.383667 -0.054138 0.817078 -0.426941 1441914857 -0.383667 -0.054138 0.817078 -0.426941 1441914857 -0.383667 -0.054138 0.817078 -0.426941 1441914857 -0.393311 -0.026367 0.820251 -0.414490 1441914857 -0.393311 -0.026367 0.820251 -0.414490 1441914857 -0.393311 -0.026367 0.820251 -0.414490 1441914857 -0.393311 -0.026367 0.820251 -0.414490 1441914857 -0.395203 -0.011353 0.822998 -0.407898 1441914857 -0.395203 -0.011353 0.822998 -0.407898 1441914857 -0.395203 -0.011353 0.822998 -0.407898 1441914857 -0.395203 -0.011353 0.822998 -0.407898 1441914857 -0.395203 -0.011353 0.822998 -0.407898 1441914857 -0.395203 -0.011353 0.822998 -0.407898 1441914857 -0.395203 -0.011353 0.822998 -0.407898 1441914857 -0.387146 -0.012329 0.826050 -0.409363 1441914857 -0.387146 -0.012329 0.826050 -0.409363 1441914857 -0.387146 -0.012329 0.826050 -0.409363 1441914857 -0.371033 -0.031799 0.827026 -0.421143 1441914857 -0.371033 -0.031799 0.827026 -0.421143 1441914857 -0.371033 -0.031799 0.827026 -0.421143 1441914857 -0.371033 -0.031799 0.827026 -0.421143 1441914857 -0.371033 -0.031799 0.827026 -0.421143 1441914857 -0.371033 -0.031799 0.827026 -0.421143 1441914857 -0.371033 -0.031799 0.827026 -0.421143 1441914857 -0.348206 -0.066711 0.826477 -0.437317 1441914857 -0.348206 -0.066711 0.826477 -0.437317 1441914857 -0.348206 -0.066711 0.826477 -0.437317 1441914857 -0.348206 -0.066711 0.826477 -0.437317 1441914857 -0.348206 -0.066711 0.826477 -0.437317 1441914857 -0.348206 -0.066711 0.826477 -0.437317 1441914857 -0.319702 -0.114258 0.823120 -0.455200 1441914857 -0.319702 -0.114258 0.823120 -0.455200 1441914857 -0.319702 -0.114258 0.823120 -0.455200 1441914857 -0.319702 -0.114258 0.823120 -0.455200 1441914857 -0.319702 -0.114258 0.823120 -0.455200 1441914857 -0.285461 -0.171814 0.814514 -0.474915 1441914857 -0.285461 -0.171814 0.814514 -0.474915 1441914857 -0.285461 -0.171814 0.814514 -0.474915 1441914857 -0.285461 -0.171814 0.814514 -0.474915 1441914857 -0.285461 -0.171814 0.814514 -0.474915 1441914857 -0.246460 -0.234619 0.798950 -0.495911 1441914857 -0.246460 -0.234619 0.798950 -0.495911 1441914857 -0.246460 -0.234619 0.798950 -0.495911 1441914857 -0.246460 -0.234619 0.798950 -0.495911 1441914857 -0.246460 -0.234619 0.798950 -0.495911 1441914857 -0.246460 -0.234619 0.798950 -0.495911 1441914857 -0.203125 -0.298889 0.776611 -0.515991 1441914857 -0.203125 -0.298889 0.776611 -0.515991 1441914857 -0.203125 -0.298889 0.776611 -0.515991 1441914857 -0.203125 -0.298889 0.776611 -0.515991 1441914857 -0.203125 -0.298889 0.776611 -0.515991 1441914857 -0.203125 -0.298889 0.776611 -0.515991 1441914858 -0.157471 -0.363647 0.747070 -0.533752 1441914858 -0.157471 -0.363647 0.747070 -0.533752 1441914858 -0.157471 -0.363647 0.747070 -0.533752 1441914858 -0.157471 -0.363647 0.747070 -0.533752 1441914858 -0.157471 -0.363647 0.747070 -0.533752 1441914858 -0.112915 -0.425354 0.712158 -0.546936 1441914858 -0.112915 -0.425354 0.712158 -0.546936 1441914858 -0.112915 -0.425354 0.712158 -0.546936 1441914858 -0.112915 -0.425354 0.712158 -0.546936 1441914858 -0.112915 -0.425354 0.712158 -0.546936 1441914858 -0.112915 -0.425354 0.712158 -0.546936 1441914858 -0.075012 -0.479309 0.675964 -0.554749 1441914858 -0.075012 -0.479309 0.675964 -0.554749 1441914858 -0.075012 -0.479309 0.675964 -0.554749 1441914858 -0.075012 -0.479309 0.675964 -0.554749 1441914858 -0.075012 -0.479309 0.675964 -0.554749 1441914858 -0.044617 -0.523132 0.640991 -0.559937 1441914858 -0.044617 -0.523132 0.640991 -0.559937 1441914858 -0.044617 -0.523132 0.640991 -0.559937 1441914858 -0.044617 -0.523132 0.640991 -0.559937 1441914858 -0.044617 -0.523132 0.640991 -0.559937 1441914858 -0.044617 -0.523132 0.640991 -0.559937 1441914858 -0.025757 -0.550964 0.613342 -0.565369 1441914858 -0.025757 -0.550964 0.613342 -0.565369 1441914858 -0.025757 -0.550964 0.613342 -0.565369 1441914858 -0.025757 -0.550964 0.613342 -0.565369 1441914858 -0.025757 -0.550964 0.613342 -0.565369 1441914858 -0.025757 -0.550964 0.613342 -0.565369 1441914858 -0.018433 -0.568909 0.595154 -0.567322 1441914858 -0.018433 -0.568909 0.595154 -0.567322 1441914858 -0.018433 -0.568909 0.595154 -0.567322 1441914858 -0.018433 -0.568909 0.595154 -0.567322 1441914858 -0.018433 -0.568909 0.595154 -0.567322 1441914858 -0.018433 -0.568909 0.595154 -0.567322 1441914858 -0.024780 -0.573303 0.588135 -0.569946 1441914858 -0.024780 -0.573303 0.588135 -0.569946 1441914858 -0.024780 -0.573303 0.588135 -0.569946 1441914858 -0.024780 -0.573303 0.588135 -0.569946 1441914858 -0.024780 -0.573303 0.588135 -0.569946 1441914858 -0.024780 -0.573303 0.588135 -0.569946 1441914858 -0.046265 -0.563599 0.596863 -0.569214 1441914858 -0.046265 -0.563599 0.596863 -0.569214 1441914858 -0.046265 -0.563599 0.596863 -0.569214 1441914858 -0.046265 -0.563599 0.596863 -0.569214 1441914858 -0.046265 -0.563599 0.596863 -0.569214 1441914858 -0.046265 -0.563599 0.596863 -0.569214 1441914858 -0.077576 -0.539795 0.620422 -0.563721 1441914858 -0.077576 -0.539795 0.620422 -0.563721 1441914858 -0.077576 -0.539795 0.620422 -0.563721 1441914858 -0.077576 -0.539795 0.620422 -0.563721 1441914858 -0.077576 -0.539795 0.620422 -0.563721 1441914858 -0.077576 -0.539795 0.620422 -0.563721 1441914858 -0.114441 -0.502808 0.650085 -0.558167 1441914858 -0.114441 -0.502808 0.650085 -0.558167 1441914858 -0.114441 -0.502808 0.650085 -0.558167 1441914858 -0.114441 -0.502808 0.650085 -0.558167 1441914858 -0.114441 -0.502808 0.650085 -0.558167 1441914858 -0.114441 -0.502808 0.650085 -0.558167 1441914858 -0.153259 -0.455383 0.681030 -0.552612 1441914858 -0.153259 -0.455383 0.681030 -0.552612 1441914858 -0.153259 -0.455383 0.681030 -0.552612 1441914858 -0.153259 -0.455383 0.681030 -0.552612 1441914858 -0.153259 -0.455383 0.681030 -0.552612 1441914858 -0.194519 -0.399902 0.711609 -0.543945 1441914858 -0.194519 -0.399902 0.711609 -0.543945 1441914858 -0.194519 -0.399902 0.711609 -0.543945 1441914858 -0.194519 -0.399902 0.711609 -0.543945 1441914858 -0.236938 -0.339355 0.740845 -0.529053 1441914858 -0.236938 -0.339355 0.740845 -0.529053 1441914858 -0.236938 -0.339355 0.740845 -0.529053 1441914858 -0.236938 -0.339355 0.740845 -0.529053 1441914858 -0.236938 -0.339355 0.740845 -0.529053 1441914858 -0.236938 -0.339355 0.740845 -0.529053 1441914858 -0.277344 -0.276306 0.766602 -0.508972 1441914858 -0.277344 -0.276306 0.766602 -0.508972 1441914858 -0.277344 -0.276306 0.766602 -0.508972 1441914858 -0.277344 -0.276306 0.766602 -0.508972 1441914858 -0.277344 -0.276306 0.766602 -0.508972 1441914858 -0.277344 -0.276306 0.766602 -0.508972 1441914858 -0.312439 -0.214600 0.787659 -0.485718 1441914858 -0.312439 -0.214600 0.787659 -0.485718 1441914858 -0.312439 -0.214600 0.787659 -0.485718 1441914858 -0.312439 -0.214600 0.787659 -0.485718 1441914858 -0.312439 -0.214600 0.787659 -0.485718 1441914858 -0.312439 -0.214600 0.787659 -0.485718 1441914858 -0.342529 -0.157776 0.802063 -0.463196 1441914858 -0.342529 -0.157776 0.802063 -0.463196 1441914858 -0.342529 -0.157776 0.802063 -0.463196 1441914858 -0.342529 -0.157776 0.802063 -0.463196 1441914858 -0.342529 -0.157776 0.802063 -0.463196 1441914858 -0.368713 -0.106384 0.811340 -0.440979 1441914858 -0.368713 -0.106384 0.811340 -0.440979 1441914858 -0.368713 -0.106384 0.811340 -0.440979 1441914858 -0.368713 -0.106384 0.811340 -0.440979 1441914858 -0.368713 -0.106384 0.811340 -0.440979 1441914858 -0.368713 -0.106384 0.811340 -0.440979 1441914858 -0.388916 -0.061218 0.816650 -0.422058 1441914858 -0.388916 -0.061218 0.816650 -0.422058 1441914858 -0.388916 -0.061218 0.816650 -0.422058 1441914858 -0.388916 -0.061218 0.816650 -0.422058 1441914858 -0.388916 -0.061218 0.816650 -0.422058 1441914858 -0.388916 -0.061218 0.816650 -0.422058 1441914858 -0.400085 -0.026855 0.820007 -0.408386 1441914859 -0.400085 -0.026855 0.820007 -0.408386 1441914859 -0.400085 -0.026855 0.820007 -0.408386 1441914859 -0.400085 -0.026855 0.820007 -0.408386 1441914859 -0.400085 -0.026855 0.820007 -0.408386 1441914859 -0.400085 -0.026855 0.820007 -0.408386 1441914859 -0.399963 -0.011169 0.822815 -0.403564 1441914859 -0.399963 -0.011169 0.822815 -0.403564 1441914859 -0.399963 -0.011169 0.822815 -0.403564 1441914859 -0.399963 -0.011169 0.822815 -0.403564 1441914859 -0.399963 -0.011169 0.822815 -0.403564 1441914859 -0.399963 -0.011169 0.822815 -0.403564 1441914859 -0.399963 -0.011169 0.822815 -0.403564 1441914859 -0.389587 -0.017395 0.824951 -0.409058 1441914859 -0.389587 -0.017395 0.824951 -0.409058 1441914859 -0.389587 -0.017395 0.824951 -0.409058 1441914859 -0.389587 -0.017395 0.824951 -0.409058 1441914859 -0.389587 -0.017395 0.824951 -0.409058 1441914859 -0.389587 -0.017395 0.824951 -0.409058 1441914859 -0.372070 -0.042297 0.825684 -0.421936 1441914859 -0.372070 -0.042297 0.825684 -0.421936 1441914859 -0.372070 -0.042297 0.825684 -0.421936 1441914859 -0.372070 -0.042297 0.825684 -0.421936 1441914859 -0.372070 -0.042297 0.825684 -0.421936 1441914859 -0.372070 -0.042297 0.825684 -0.421936 1441914859 -0.347046 -0.081299 0.824646 -0.439209 1441914859 -0.347046 -0.081299 0.824646 -0.439209 1441914859 -0.347046 -0.081299 0.824646 -0.439209 1441914859 -0.347046 -0.081299 0.824646 -0.439209 1441914859 -0.347046 -0.081299 0.824646 -0.439209 1441914859 -0.347046 -0.081299 0.824646 -0.439209 1441914859 -0.347046 -0.081299 0.824646 -0.439209 1441914859 -0.316101 -0.130371 0.819824 -0.459351 1441914859 -0.316101 -0.130371 0.819824 -0.459351 1441914859 -0.316101 -0.130371 0.819824 -0.459351 1441914859 -0.316101 -0.130371 0.819824 -0.459351 1441914859 -0.316101 -0.130371 0.819824 -0.459351 1441914859 -0.316101 -0.130371 0.819824 -0.459351 1441914859 -0.279297 -0.187988 0.809875 -0.480408 1441914859 -0.279297 -0.187988 0.809875 -0.480408 1441914859 -0.279297 -0.187988 0.809875 -0.480408 1441914859 -0.279297 -0.187988 0.809875 -0.480408 1441914859 -0.279297 -0.187988 0.809875 -0.480408 1441914859 -0.279297 -0.187988 0.809875 -0.480408 1441914859 -0.238892 -0.251221 0.793213 -0.500671 1441914859 -0.238892 -0.251221 0.793213 -0.500671 1441914859 -0.238892 -0.251221 0.793213 -0.500671 1441914859 -0.238892 -0.251221 0.793213 -0.500671 1441914859 -0.238892 -0.251221 0.793213 -0.500671 1441914859 -0.197266 -0.314697 0.770569 -0.518005 1441914859 -0.197266 -0.314697 0.770569 -0.518005 1441914859 -0.197266 -0.314697 0.770569 -0.518005 1441914859 -0.197266 -0.314697 0.770569 -0.518005 1441914859 -0.197266 -0.314697 0.770569 -0.518005 1441914859 -0.197266 -0.314697 0.770569 -0.518005 1441914859 -0.155640 -0.375244 0.742859 -0.532104 1441914859 -0.155640 -0.375244 0.742859 -0.532104 1441914859 -0.155640 -0.375244 0.742859 -0.532104 1441914859 -0.155640 -0.375244 0.742859 -0.532104 1441914859 -0.155640 -0.375244 0.742859 -0.532104 1441914859 -0.155640 -0.375244 0.742859 -0.532104 1441914859 -0.115417 -0.431030 0.712402 -0.541626 1441914859 -0.115417 -0.431030 0.712402 -0.541626 1441914859 -0.115417 -0.431030 0.712402 -0.541626 1441914859 -0.115417 -0.431030 0.712402 -0.541626 1441914859 -0.115417 -0.431030 0.712402 -0.541626 1441914859 -0.115417 -0.431030 0.712402 -0.541626 1441914859 -0.078918 -0.479675 0.681641 -0.546875 1441914859 -0.078918 -0.479675 0.681641 -0.546875 1441914859 -0.078918 -0.479675 0.681641 -0.546875 1441914859 -0.078918 -0.479675 0.681641 -0.546875 1441914859 -0.078918 -0.479675 0.681641 -0.546875 1441914859 -0.078918 -0.479675 0.681641 -0.546875 1441914859 -0.045959 -0.520874 0.648560 -0.553101 1441914859 -0.045959 -0.520874 0.648560 -0.553101 1441914859 -0.045959 -0.520874 0.648560 -0.553101 1441914859 -0.045959 -0.520874 0.648560 -0.553101 1441914859 -0.045959 -0.520874 0.648560 -0.553101 1441914859 -0.045959 -0.520874 0.648560 -0.553101 1441914859 -0.022156 -0.554504 0.618103 -0.556763 1441914859 -0.022156 -0.554504 0.618103 -0.556763 1441914859 -0.022156 -0.554504 0.618103 -0.556763 1441914859 -0.022156 -0.554504 0.618103 -0.556763 1441914859 -0.022156 -0.554504 0.618103 -0.556763 1441914859 -0.022156 -0.554504 0.618103 -0.556763 1441914859 -0.010742 -0.575378 0.596375 -0.559631 1441914859 -0.010742 -0.575378 0.596375 -0.559631 1441914859 -0.010742 -0.575378 0.596375 -0.559631 1441914859 -0.011780 -0.581787 0.587585 -0.562256 1441914859 -0.011780 -0.581787 0.587585 -0.562256 1441914859 -0.011780 -0.581787 0.587585 -0.562256 1441914859 -0.011780 -0.581787 0.587585 -0.562256 1441914859 -0.011780 -0.581787 0.587585 -0.562256 1441914859 -0.011780 -0.581787 0.587585 -0.562256 1441914859 -0.025757 -0.575134 0.593933 -0.562012 1441914859 -0.025757 -0.575134 0.593933 -0.562012 1441914859 -0.025757 -0.575134 0.593933 -0.562012 1441914859 -0.025757 -0.575134 0.593933 -0.562012 1441914859 -0.025757 -0.575134 0.593933 -0.562012 1441914859 -0.025757 -0.575134 0.593933 -0.562012 1441914859 -0.049438 -0.557678 0.612000 -0.558594 1441914859 -0.049438 -0.557678 0.612000 -0.558594 1441914859 -0.049438 -0.557678 0.612000 -0.558594 1441914859 -0.049438 -0.557678 0.612000 -0.558594 1441914859 -0.049438 -0.557678 0.612000 -0.558594 1441914859 -0.049438 -0.557678 0.612000 -0.558594 1441914859 -0.079956 -0.529175 0.636292 -0.555664 1441914859 -0.079956 -0.529175 0.636292 -0.555664 1441914860 -0.079956 -0.529175 0.636292 -0.555664 1441914860 -0.079956 -0.529175 0.636292 -0.555664 1441914860 -0.079956 -0.529175 0.636292 -0.555664 1441914860 -0.115051 -0.490051 0.664734 -0.552124 1441914860 -0.115051 -0.490051 0.664734 -0.552124 1441914860 -0.115051 -0.490051 0.664734 -0.552124 1441914860 -0.115051 -0.490051 0.664734 -0.552124 1441914860 -0.115051 -0.490051 0.664734 -0.552124 1441914860 -0.115051 -0.490051 0.664734 -0.552124 1441914860 -0.115051 -0.490051 0.664734 -0.552124 1441914860 -0.154114 -0.442017 0.694946 -0.545837 1441914860 -0.154114 -0.442017 0.694946 -0.545837 1441914860 -0.154114 -0.442017 0.694946 -0.545837 1441914860 -0.154114 -0.442017 0.694946 -0.545837 1441914860 -0.154114 -0.442017 0.694946 -0.545837 1441914860 -0.154114 -0.442017 0.694946 -0.545837 1441914860 -0.196289 -0.387390 0.725220 -0.534302 1441914860 -0.196289 -0.387390 0.725220 -0.534302 1441914860 -0.196289 -0.387390 0.725220 -0.534302 1441914860 -0.196289 -0.387390 0.725220 -0.534302 1441914860 -0.196289 -0.387390 0.725220 -0.534302 1441914860 -0.237793 -0.327881 0.752991 -0.518677 1441914860 -0.237793 -0.327881 0.752991 -0.518677 1441914860 -0.237793 -0.327881 0.752991 -0.518677 1441914860 -0.237793 -0.327881 0.752991 -0.518677 1441914860 -0.237793 -0.327881 0.752991 -0.518677 1441914860 -0.237793 -0.327881 0.752991 -0.518677 1441914860 -0.237793 -0.327881 0.752991 -0.518677 1441914860 -0.276611 -0.265442 0.776306 -0.500427 1441914860 -0.276611 -0.265442 0.776306 -0.500427 1441914860 -0.276611 -0.265442 0.776306 -0.500427 1441914860 -0.276611 -0.265442 0.776306 -0.500427 1441914860 -0.276611 -0.265442 0.776306 -0.500427 1441914860 -0.276611 -0.265442 0.776306 -0.500427 1441914860 -0.311340 -0.203430 0.794250 -0.480469 1441914860 -0.311340 -0.203430 0.794250 -0.480469 1441914860 -0.311340 -0.203430 0.794250 -0.480469 1441914860 -0.311340 -0.203430 0.794250 -0.480469 1441914860 -0.311340 -0.203430 0.794250 -0.480469 1441914860 -0.311340 -0.203430 0.794250 -0.480469 1441914860 -0.341980 -0.144470 0.806946 -0.459412 1441914860 -0.341980 -0.144470 0.806946 -0.459412 1441914860 -0.341980 -0.144470 0.806946 -0.459412 1441914860 -0.341980 -0.144470 0.806946 -0.459412 1441914860 -0.341980 -0.144470 0.806946 -0.459412 1441914860 -0.341980 -0.144470 0.806946 -0.459412 1441914860 -0.366455 -0.092651 0.815857 -0.437622 1441914860 -0.366455 -0.092651 0.815857 -0.437622 1441914860 -0.366455 -0.092651 0.815857 -0.437622 1441914860 -0.366455 -0.092651 0.815857 -0.437622 1441914860 -0.366455 -0.092651 0.815857 -0.437622 1441914860 -0.383667 -0.051147 0.821899 -0.417847 1441914860 -0.383667 -0.051147 0.821899 -0.417847 1441914860 -0.383667 -0.051147 0.821899 -0.417847 1441914860 -0.383667 -0.051147 0.821899 -0.417847 1441914860 -0.383667 -0.051147 0.821899 -0.417847 1441914860 -0.383667 -0.051147 0.821899 -0.417847 1441914860 -0.393616 -0.022156 0.825684 -0.403503 1441914860 -0.393616 -0.022156 0.825684 -0.403503 1441914860 -0.393616 -0.022156 0.825684 -0.403503 1441914860 -0.393616 -0.022156 0.825684 -0.403503 1441914860 -0.393616 -0.022156 0.825684 -0.403503 1441914860 -0.393616 -0.022156 0.825684 -0.403503 1441914860 -0.394653 -0.008667 0.828857 -0.396362 1441914860 -0.394653 -0.008667 0.828857 -0.396362 1441914860 -0.394653 -0.008667 0.828857 -0.396362 1441914860 -0.394653 -0.008667 0.828857 -0.396362 1441914860 -0.394653 -0.008667 0.828857 -0.396362 1441914860 -0.394653 -0.008667 0.828857 -0.396362 1441914860 -0.388000 -0.010803 0.830994 -0.398499 1441914860 -0.388000 -0.010803 0.830994 -0.398499 1441914860 -0.388000 -0.010803 0.830994 -0.398499 1441914860 -0.388000 -0.010803 0.830994 -0.398499 1441914860 -0.388000 -0.010803 0.830994 -0.398499 1441914860 -0.388000 -0.010803 0.830994 -0.398499 1441914860 -0.374023 -0.028748 0.832397 -0.407898 1441914860 -0.374023 -0.028748 0.832397 -0.407898 1441914860 -0.374023 -0.028748 0.832397 -0.407898 1441914860 -0.374023 -0.028748 0.832397 -0.407898 1441914860 -0.374023 -0.028748 0.832397 -0.407898 1441914860 -0.374023 -0.028748 0.832397 -0.407898 1441914860 -0.352478 -0.061584 0.832581 -0.422852 1441914860 -0.352478 -0.061584 0.832581 -0.422852 1441914860 -0.352478 -0.061584 0.832581 -0.422852 1441914860 -0.352478 -0.061584 0.832581 -0.422852 1441914860 -0.352478 -0.061584 0.832581 -0.422852 1441914860 -0.324646 -0.107300 0.829407 -0.441833 1441914860 -0.324646 -0.107300 0.829407 -0.441833 1441914860 -0.324646 -0.107300 0.829407 -0.441833 1441914860 -0.324646 -0.107300 0.829407 -0.441833 1441914860 -0.324646 -0.107300 0.829407 -0.441833 1441914860 -0.324646 -0.107300 0.829407 -0.441833 1441914860 -0.290466 -0.163025 0.821594 -0.462646 1441914860 -0.290466 -0.163025 0.821594 -0.462646 1441914860 -0.290466 -0.163025 0.821594 -0.462646 1441914860 -0.290466 -0.163025 0.821594 -0.462646 1441914860 -0.290466 -0.163025 0.821594 -0.462646 1441914860 -0.290466 -0.163025 0.821594 -0.462646 1441914860 -0.251892 -0.224670 0.808044 -0.482910 1441914860 -0.251892 -0.224670 0.808044 -0.482910 1441914860 -0.251892 -0.224670 0.808044 -0.482910 1441914860 -0.251892 -0.224670 0.808044 -0.482910 1441914860 -0.251892 -0.224670 0.808044 -0.482910 1441914860 -0.251892 -0.224670 0.808044 -0.482910 1441914860 -0.209534 -0.289795 0.787842 -0.501404 1441914860 -0.209534 -0.289795 0.787842 -0.501404 1441914860 -0.209534 -0.289795 0.787842 -0.501404 1441914861 -0.209534 -0.289795 0.787842 -0.501404 1441914861 -0.209534 -0.289795 0.787842 -0.501404 1441914861 -0.209534 -0.289795 0.787842 -0.501404 1441914861 -0.165710 -0.355347 0.760498 -0.517639 1441914861 -0.165710 -0.355347 0.760498 -0.517639 1441914861 -0.165710 -0.355347 0.760498 -0.517639 1441914861 -0.165710 -0.355347 0.760498 -0.517639 1441914861 -0.165710 -0.355347 0.760498 -0.517639 1441914861 -0.165710 -0.355347 0.760498 -0.517639 1441914861 -0.122559 -0.417480 0.727417 -0.530640 1441914861 -0.122559 -0.417480 0.727417 -0.530640 1441914861 -0.122559 -0.417480 0.727417 -0.530640 1441914861 -0.122559 -0.417480 0.727417 -0.530640 1441914861 -0.122559 -0.417480 0.727417 -0.530640 1441914861 -0.083313 -0.472839 0.691833 -0.539307 1441914861 -0.083313 -0.472839 0.691833 -0.539307 1441914861 -0.083313 -0.472839 0.691833 -0.539307 1441914861 -0.083313 -0.472839 0.691833 -0.539307 1441914861 -0.083313 -0.472839 0.691833 -0.539307 1441914861 -0.083313 -0.472839 0.691833 -0.539307 1441914861 -0.083313 -0.472839 0.691833 -0.539307 1441914861 -0.051208 -0.518982 0.656677 -0.544861 1441914861 -0.051208 -0.518982 0.656677 -0.544861 1441914861 -0.051208 -0.518982 0.656677 -0.544861 1441914861 -0.051208 -0.518982 0.656677 -0.544861 1441914861 -0.051208 -0.518982 0.656677 -0.544861 1441914861 -0.028076 -0.552734 0.626709 -0.548584 1441914861 -0.028076 -0.552734 0.626709 -0.548584 1441914861 -0.028076 -0.552734 0.626709 -0.548584 1441914861 -0.028076 -0.552734 0.626709 -0.548584 1441914861 -0.028076 -0.552734 0.626709 -0.548584 1441914861 -0.014954 -0.573425 0.603699 -0.553711 1441914861 -0.014954 -0.573425 0.603699 -0.553711 1441914861 -0.014954 -0.573425 0.603699 -0.553711 1441914861 -0.014954 -0.573425 0.603699 -0.553711 1441914861 -0.014954 -0.573425 0.603699 -0.553711 1441914861 -0.014954 -0.573425 0.603699 -0.553711 1441914861 -0.015137 -0.580750 0.592957 -0.557617 1441914861 -0.015137 -0.580750 0.592957 -0.557617 1441914861 -0.015137 -0.580750 0.592957 -0.557617 1441914861 -0.015137 -0.580750 0.592957 -0.557617 1441914861 -0.015137 -0.580750 0.592957 -0.557617 1441914861 -0.030334 -0.573669 0.596741 -0.560303 1441914861 -0.030334 -0.573669 0.596741 -0.560303 1441914861 -0.030334 -0.573669 0.596741 -0.560303 1441914861 -0.030334 -0.573669 0.596741 -0.560303 1441914861 -0.030334 -0.573669 0.596741 -0.560303 1441914861 -0.030334 -0.573669 0.596741 -0.560303 1441914861 -0.058899 -0.553284 0.617676 -0.555786 1441914861 -0.058899 -0.553284 0.617676 -0.555786 1441914861 -0.058899 -0.553284 0.617676 -0.555786 1441914861 -0.058899 -0.553284 0.617676 -0.555786 1441914861 -0.058899 -0.553284 0.617676 -0.555786 1441914861 -0.093201 -0.520264 0.646179 -0.550598 1441914861 -0.093201 -0.520264 0.646179 -0.550598 1441914861 -0.093201 -0.520264 0.646179 -0.550598 1441914861 -0.093201 -0.520264 0.646179 -0.550598 1441914861 -0.093201 -0.520264 0.646179 -0.550598 1441914861 -0.093201 -0.520264 0.646179 -0.550598 1441914861 -0.129944 -0.476563 0.676880 -0.545776 1441914861 -0.129944 -0.476563 0.676880 -0.545776 1441914861 -0.129944 -0.476563 0.676880 -0.545776 1441914861 -0.129944 -0.476563 0.676880 -0.545776 1441914861 -0.129944 -0.476563 0.676880 -0.545776 1441914861 -0.168335 -0.424988 0.706665 -0.540161 1441914861 -0.168335 -0.424988 0.706665 -0.540161 1441914861 -0.168335 -0.424988 0.706665 -0.540161 1441914861 -0.168335 -0.424988 0.706665 -0.540161 1441914861 -0.168335 -0.424988 0.706665 -0.540161 1441914861 -0.168335 -0.424988 0.706665 -0.540161 1441914861 -0.209167 -0.367798 0.735352 -0.529419 1441914861 -0.209167 -0.367798 0.735352 -0.529419 1441914861 -0.209167 -0.367798 0.735352 -0.529419 1441914861 -0.209167 -0.367798 0.735352 -0.529419 1441914861 -0.209167 -0.367798 0.735352 -0.529419 1441914861 -0.209167 -0.367798 0.735352 -0.529419 1441914861 -0.250244 -0.306458 0.762573 -0.511841 1441914861 -0.250244 -0.306458 0.762573 -0.511841 1441914861 -0.250244 -0.306458 0.762573 -0.511841 1441914861 -0.250244 -0.306458 0.762573 -0.511841 1441914861 -0.250244 -0.306458 0.762573 -0.511841 1441914861 -0.250244 -0.306458 0.762573 -0.511841 1441914861 -0.288757 -0.243713 0.785156 -0.490723 1441914861 -0.288757 -0.243713 0.785156 -0.490723 1441914861 -0.322571 -0.182434 0.802429 -0.467773 1441914861 -0.322571 -0.182434 0.802429 -0.467773 1441914861 -0.322571 -0.182434 0.802429 -0.467773 1441914861 -0.322571 -0.182434 0.802429 -0.467773 1441914861 -0.322571 -0.182434 0.802429 -0.467773 1441914861 -0.350159 -0.125916 0.814514 -0.445129 1441914861 -0.350159 -0.125916 0.814514 -0.445129 1441914861 -0.350159 -0.125916 0.814514 -0.445129 1441914861 -0.350159 -0.125916 0.814514 -0.445129 1441914861 -0.350159 -0.125916 0.814514 -0.445129 1441914861 -0.372498 -0.075684 0.821533 -0.424927 1441914861 -0.372498 -0.075684 0.821533 -0.424927 1441914862 -0.372498 -0.075684 0.821533 -0.424927 1441914862 -0.372498 -0.075684 0.821533 -0.424927 1441914862 -0.372498 -0.075684 0.821533 -0.424927 1441914862 -0.389221 -0.033752 0.824951 -0.408386 1441914862 -0.389221 -0.033752 0.824951 -0.408386 1441914862 -0.389221 -0.033752 0.824951 -0.408386 1441914862 -0.389221 -0.033752 0.824951 -0.408386 1441914862 -0.389221 -0.033752 0.824951 -0.408386 1441914862 -0.389221 -0.033752 0.824951 -0.408386 1441914862 -0.398987 -0.003540 0.827026 -0.395996 1441914862 -0.398987 -0.003540 0.827026 -0.395996 1441914862 -0.398987 -0.003540 0.827026 -0.395996 1441914862 -0.398987 -0.003540 0.827026 -0.395996 1441914862 -0.398987 -0.003540 0.827026 -0.395996 1441914862 -0.398987 -0.003540 0.827026 -0.395996 1441914862 -0.398987 -0.003540 0.827026 -0.395996 1441914862 -0.398804 0.009766 0.828979 -0.392029 1441914862 -0.398804 0.009766 0.828979 -0.392029 1441914862 -0.398804 0.009766 0.828979 -0.392029 1441914862 -0.398804 0.009766 0.828979 -0.392029 1441914862 -0.398804 0.009766 0.828979 -0.392029 1441914862 -0.398804 0.009766 0.828979 -0.392029 1441914862 -0.388550 0.002380 0.830872 -0.398315 1441914862 -0.388550 0.002380 0.830872 -0.398315 1441914862 -0.388550 0.002380 0.830872 -0.398315 1441914862 -0.388550 0.002380 0.830872 -0.398315 1441914862 -0.388550 0.002380 0.830872 -0.398315 1441914862 -0.388550 0.002380 0.830872 -0.398315 1441914862 -0.370483 -0.025269 0.831787 -0.412537 1441914862 -0.370483 -0.025269 0.831787 -0.412537 1441914862 -0.370483 -0.025269 0.831787 -0.412537 1441914862 -0.370483 -0.025269 0.831787 -0.412537 1441914862 -0.370483 -0.025269 0.831787 -0.412537 1441914862 -0.370483 -0.025269 0.831787 -0.412537 1441914862 -0.370483 -0.025269 0.831787 -0.412537 1441914862 -0.345398 -0.066895 0.830872 -0.431152 1441914862 -0.345398 -0.066895 0.830872 -0.431152 1441914862 -0.345398 -0.066895 0.830872 -0.431152 1441914862 -0.345398 -0.066895 0.830872 -0.431152 1441914862 -0.345398 -0.066895 0.830872 -0.431152 1441914862 -0.345398 -0.066895 0.830872 -0.431152 1441914862 -0.314819 -0.118225 0.826111 -0.452148 1441914862 -0.314819 -0.118225 0.826111 -0.452148 1441914862 -0.314819 -0.118225 0.826111 -0.452148 1441914862 -0.314819 -0.118225 0.826111 -0.452148 1441914862 -0.314819 -0.118225 0.826111 -0.452148 1441914862 -0.314819 -0.118225 0.826111 -0.452148 1441914862 -0.314819 -0.118225 0.826111 -0.452148 1441914862 -0.278320 -0.177734 0.816528 -0.473572 1441914862 -0.278320 -0.177734 0.816528 -0.473572 1441914862 -0.278320 -0.177734 0.816528 -0.473572 1441914862 -0.278320 -0.177734 0.816528 -0.473572 1441914862 -0.278320 -0.177734 0.816528 -0.473572 1441914862 -0.278320 -0.177734 0.816528 -0.473572 1441914862 -0.237549 -0.242615 0.800171 -0.494446 1441914862 -0.237549 -0.242615 0.800171 -0.494446 1441914862 -0.237549 -0.242615 0.800171 -0.494446 1441914862 -0.237549 -0.242615 0.800171 -0.494446 1441914862 -0.237549 -0.242615 0.800171 -0.494446 1441914862 -0.237549 -0.242615 0.800171 -0.494446 1441914862 -0.194519 -0.308777 0.776794 -0.513245 1441914862 -0.194519 -0.308777 0.776794 -0.513245 1441914862 -0.194519 -0.308777 0.776794 -0.513245 1441914862 -0.194519 -0.308777 0.776794 -0.513245 1441914862 -0.194519 -0.308777 0.776794 -0.513245 1441914862 -0.194519 -0.308777 0.776794 -0.513245 1441914862 -0.151611 -0.372925 0.747375 -0.528564 1441914862 -0.151611 -0.372925 0.747375 -0.528564 1441914862 -0.151611 -0.372925 0.747375 -0.528564 1441914862 -0.151611 -0.372925 0.747375 -0.528564 1441914862 -0.151611 -0.372925 0.747375 -0.528564 1441914862 -0.151611 -0.372925 0.747375 -0.528564 1441914862 
-0.286682 -0.248352 0.776733 -0.502808 1441914864 -0.286682 -0.248352 0.776733 -0.502808 1441914864 -0.309082 -0.214905 0.787231 -0.488403 1441914864 -0.309082 -0.214905 0.787231 -0.488403 1441914864 -0.309082 -0.214905 0.787231 -0.488403 1441914864 -0.309082 -0.214905 0.787231 -0.488403 1441914864 -0.309082 -0.214905 0.787231 -0.488403 1441914864 -0.309082 -0.214905 0.787231 -0.488403 1441914864 -0.334412 -0.176147 0.796387 -0.472107 1441914864 -0.334412 -0.176147 0.796387 -0.472107 1441914864 -0.334412 -0.176147 0.796387 -0.472107 1441914864 -0.334412 -0.176147 0.796387 -0.472107 1441914864 -0.334412 -0.176147 0.796387 -0.472107 1441914864 -0.334412 -0.176147 0.796387 -0.472107 1441914864 -0.359009 -0.130920 0.804443 -0.454834 1441914864 -0.359009 -0.130920 0.804443 -0.454834 1441914864 -0.359009 -0.130920 0.804443 -0.454834 1441914864 -0.359009 -0.130920 0.804443 -0.454834 1441914864 -0.359009 -0.130920 0.804443 -0.454834 1441914864 -0.359009 -0.130920 0.804443 -0.454834 1441914865 -0.381287 -0.081177 0.812134 -0.434143 1441914865 -0.381287 -0.081177 0.812134 -0.434143 1441914865 -0.381287 -0.081177 0.812134 -0.434143 1441914865 -0.381287 -0.081177 0.812134 -0.434143 1441914865 -0.381287 -0.081177 0.812134 -0.434143 1441914865 -0.381287 -0.081177 0.812134 -0.434143 1441914865 -0.400452 -0.033997 0.817200 -0.413086 1441914865 -0.400452 -0.033997 0.817200 -0.413086 1441914865 -0.400452 -0.033997 0.817200 -0.413086 1441914865 -0.400452 -0.033997 0.817200 -0.413086 1441914865 -0.400452 -0.033997 0.817200 -0.413086 1441914865 -0.400452 -0.033997 0.817200 -0.413086 1441914865 -0.415466 0.006287 0.819275 -0.395142 1441914865 -0.415466 0.006287 0.819275 -0.395142 1441914865 -0.415466 0.006287 0.819275 -0.395142 1441914865 -0.415466 0.006287 0.819275 -0.395142 1441914865 -0.415466 0.006287 0.819275 -0.395142 1441914865 -0.422974 0.037537 0.821411 -0.380798 1441914865 -0.422974 0.037537 0.821411 -0.380798 1441914865 -0.422974 0.037537 0.821411 -0.380798 1441914865 -0.422974 0.037537 0.821411 -0.380798 1441914865 -0.422974 0.037537 0.821411 -0.380798 1441914865 -0.422974 0.037537 0.821411 -0.380798 1441914865 -0.419678 0.050232 0.824829 -0.375427 1441914865 -0.419678 0.050232 0.824829 -0.375427 1441914865 -0.419678 0.050232 0.824829 -0.375427 1441914865 -0.419678 0.050232 0.824829 -0.375427 1441914865 -0.419678 0.050232 0.824829 -0.375427 1441914865 -0.419678 0.050232 0.824829 -0.375427 1441914865 -0.407288 0.038452 0.827698 -0.384094 1441914865 -0.407288 0.038452 0.827698 -0.384094 1441914865 -0.407288 0.038452 0.827698 -0.384094 1441914865 -0.407288 0.038452 0.827698 -0.384094 1441914865 -0.407288 0.038452 0.827698 -0.384094 1441914865 -0.407288 0.038452 0.827698 -0.384094 1441914865 -0.389404 0.007690 0.829529 -0.400269 1441914865 -0.389404 0.007690 0.829529 -0.400269 1441914865 -0.389404 0.007690 0.829529 -0.400269 1441914865 -0.389404 0.007690 0.829529 -0.400269 1441914865 -0.389404 0.007690 0.829529 -0.400269 1441914865 -0.389404 0.007690 0.829529 -0.400269 1441914865 -0.365417 -0.033142 0.829834 -0.420471 1441914865 -0.365417 -0.033142 0.829834 -0.420471 1441914865 -0.365417 -0.033142 0.829834 -0.420471 1441914865 -0.365417 -0.033142 0.829834 -0.420471 1441914865 -0.365417 -0.033142 0.829834 -0.420471 1441914865 -0.365417 -0.033142 0.829834 -0.420471 1441914865 -0.335510 -0.083252 0.827332 -0.442688 1441914865 -0.335510 -0.083252 0.827332 -0.442688 1441914865 -0.335510 -0.083252 0.827332 -0.442688 1441914865 -0.335510 -0.083252 0.827332 -0.442688 1441914865 -0.335510 -0.083252 0.827332 -0.442688 1441914865 -0.335510 -0.083252 0.827332 -0.442688 1441914865 -0.335510 -0.083252 0.827332 -0.442688 1441914865 -0.300659 -0.142822 0.820068 -0.465454 1441914865 -0.300659 -0.142822 0.820068 -0.465454 1441914865 -0.300659 -0.142822 0.820068 -0.465454 1441914865 -0.300659 -0.142822 0.820068 -0.465454 1441914865 -0.261475 -0.209351 0.806458 -0.487244 1441914865 -0.261475 -0.209351 0.806458 -0.487244 1441914865 -0.261475 -0.209351 0.806458 -0.487244 1441914865 -0.261475 -0.209351 0.806458 -0.487244 1441914865 -0.218323 -0.278564 0.785828 -0.507141 1441914865 -0.218323 -0.278564 0.785828 -0.507141 1441914865 -0.218323 -0.278564 0.785828 -0.507141 1441914865 -0.218323 -0.278564 0.785828 -0.507141 1441914865 -0.218323 -0.278564 0.785828 -0.507141 1441914865 -0.173584 -0.345703 0.759277 -0.523376 1441914865 -0.173584 -0.345703 0.759277 -0.523376 1441914865 -0.173584 -0.345703 0.759277 -0.523376 1441914865 -0.173584 -0.345703 0.759277 -0.523376 1441914865 -0.173584 -0.345703 0.759277 -0.523376 1441914865 -0.173584 -0.345703 0.759277 -0.523376 1441914865 -0.128906 -0.409912 0.726929 -0.535706 1441914865 -0.128906 -0.409912 0.726929 -0.535706 1441914865 -0.128906 -0.409912 0.726929 -0.535706 1441914865 -0.128906 -0.409912 0.726929 -0.535706 1441914865 -0.128906 -0.409912 0.726929 -0.535706 1441914865 -0.128906 -0.409912 0.726929 -0.535706 1441914865 -0.088989 -0.469299 0.688599 -0.545593 1441914865 -0.088989 -0.469299 0.688599 -0.545593 1441914865 -0.088989 -0.469299 0.688599 -0.545593 1441914865 -0.088989 -0.469299 0.688599 -0.545593 1441914865 -0.088989 -0.469299 0.688599 -0.545593 1441914865 -0.088989 -0.469299 0.688599 -0.545593 1441914865 -0.060974 -0.520630 0.653625 -0.545959 1441914865 -0.060974 -0.520630 0.653625 -0.545959 1441914865 -0.060974 -0.520630 0.653625 -0.545959 1441914865 -0.060974 -0.520630 0.653625 -0.545959 1441914865 -0.060974 -0.520630 0.653625 -0.545959 1441914865 -0.060974 -0.520630 0.653625 -0.545959 1441914865 -0.038269 -0.562988 0.620544 -0.544556 1441914865 -0.038269 -0.562988 0.620544 -0.544556 1441914865 -0.038269 -0.562988 0.620544 -0.544556 1441914865 -0.038269 -0.562988 0.620544 -0.544556 1441914865 -0.038269 -0.562988 0.620544 -0.544556 1441914865 -0.038269 -0.562988 0.620544 -0.544556 1441914865 -0.025391 -0.589478 0.594910 -0.545837 1441914865 -0.025391 -0.589478 0.594910 -0.545837 1441914865 -0.025391 -0.589478 0.594910 -0.545837 1441914865 -0.025391 -0.589478 0.594910 -0.545837 1441914865 -0.025391 -0.589478 0.594910 -0.545837 1441914865 -0.021484 -0.600891 0.580627 -0.549011 1441914866 -0.021484 -0.600891 0.580627 -0.549011 1441914866 -0.021484 -0.600891 0.580627 -0.549011 1441914866 -0.021484 -0.600891 0.580627 -0.549011 1441914866 -0.021484 -0.600891 0.580627 -0.549011 1441914866 -0.021484 -0.600891 0.580627 -0.549011 1441914866 -0.033997 -0.597412 0.583923 -0.548584 1441914866 -0.033997 -0.597412 0.583923 -0.548584 1441914866 -0.033997 -0.597412 0.583923 -0.548584 1441914866 -0.033997 -0.597412 0.583923 -0.548584 1441914866 -0.033997 -0.597412 0.583923 -0.548584 1441914866 -0.056458 -0.581116 0.601196 -0.545593 1441914866 -0.056458 -0.581116 0.601196 -0.545593 1441914866 -0.056458 -0.581116 0.601196 -0.545593 1441914866 -0.056458 -0.581116 0.601196 -0.545593 1441914866 -0.056458 -0.581116 0.601196 -0.545593 1441914866 -0.056458 -0.581116 0.601196 -0.545593 1441914866 -0.085571 -0.552856 0.626404 -0.542847 1441914866 -0.085571 -0.552856 0.626404 -0.542847 1441914866 -0.085571 -0.552856 0.626404 -0.542847 1441914866 -0.085571 -0.552856 0.626404 -0.542847 1441914866 -0.085571 -0.552856 0.626404 -0.542847 1441914866 -0.085571 -0.552856 0.626404 -0.542847 1441914866 -0.119995 -0.513733 0.656311 -0.539429 1441914866 -0.119995 -0.513733 0.656311 -0.539429 1441914866 -0.119995 -0.513733 0.656311 -0.539429 1441914866 -0.119995 -0.513733 0.656311 -0.539429 1441914866 -0.119995 -0.513733 0.656311 -0.539429 1441914866 -0.119995 -0.513733 0.656311 -0.539429 1441914866 -0.158203 -0.464966 0.688110 -0.534119 1441914866 -0.158203 -0.464966 0.688110 -0.534119 1441914866 -0.158203 -0.464966 0.688110 -0.534119 1441914866 -0.158203 -0.464966 0.688110 -0.534119 1441914866 -0.158203 -0.464966 0.688110 -0.534119 1441914866 -0.197449 -0.408936 0.719116 -0.526001 1441914866 -0.197449 -0.408936 0.719116 -0.526001 1441914866 -0.197449 -0.408936 0.719116 -0.526001 1441914866 -0.197449 -0.408936 0.719116 -0.526001 1441914866 -0.197449 -0.408936 0.719116 -0.526001 1441914866 -0.197449 -0.408936 0.719116 -0.526001 1441914866 -0.238403 -0.347961 0.749451 -0.510376 1441914866 -0.238403 -0.347961 0.749451 -0.510376 1441914866 -0.238403 -0.347961 0.749451 -0.510376 1441914866 -0.238403 -0.347961 0.749451 -0.510376 1441914866 -0.238403 -0.347961 0.749451 -0.510376 1441914866 -0.238403 -0.347961 0.749451 -0.510376 1441914866 -0.238403 -0.347961 0.749451 -0.510376 1441914866 -0.279297 -0.283752 0.775696 -0.489685 1441914866 -0.279297 -0.283752 0.775696 -0.489685 1441914866 -0.279297 -0.283752 0.775696 -0.489685 1441914866 -0.279297 -0.283752 0.775696 -0.489685 1441914866 -0.279297 -0.283752 0.775696 -0.489685 1441914866 -0.279297 -0.283752 0.775696 -0.489685 1441914866 -0.316345 -0.218872 0.795715 -0.467834 1441914866 -0.316345 -0.218872 0.795715 -0.467834 1441914866 -0.316345 -0.218872 0.795715 -0.467834 1441914866 -0.316345 -0.218872 0.795715 -0.467834 1441914866 -0.316345 -0.218872 0.795715 -0.467834 1441914866 -0.316345 -0.218872 0.795715 -0.467834 1441914866 -0.347900 -0.157532 0.808533 -0.447693 1441914866 -0.347900 -0.157532 0.808533 -0.447693 1441914866 -0.347900 -0.157532 0.808533 -0.447693 1441914866 -0.347900 -0.157532 0.808533 -0.447693 1441914866 -0.347900 -0.157532 0.808533 -0.447693 1441914866 -0.347900 -0.157532 0.808533 -0.447693 1441914866 -0.347900 -0.157532 0.808533 -0.447693 1441914866 -0.374451 -0.101440 0.816223 -0.428040 1441914866 -0.374451 -0.101440 0.816223 -0.428040 1441914866 -0.374451 -0.101440 0.816223 -0.428040 1441914866 -0.374451 -0.101440 0.816223 -0.428040 1441914866 -0.374451 -0.101440 0.816223 -0.428040 1441914866 -0.374451 -0.101440 0.816223 -0.428040 1441914866 -0.395752 -0.050354 0.820374 -0.409668 1441914866 -0.395752 -0.050354 0.820374 -0.409668 1441914866 -0.395752 -0.050354 0.820374 -0.409668 1441914866 -0.395752 -0.050354 0.820374 -0.409668 1441914866 -0.395752 -0.050354 0.820374 -0.409668 1441914866 -0.395752 -0.050354 0.820374 -0.409668 1441914866 -0.410461 -0.011414 0.819458 -0.399841 1441914866 -0.410461 -0.011414 0.819458 -0.399841 1441914866 -0.410461 -0.011414 0.819458 -0.399841 1441914866 -0.410461 -0.011414 0.819458 -0.399841 1441914866 -0.417664 0.014954 0.820984 -0.388916 1441914866 -0.417664 0.014954 0.820984 -0.388916 1441914866 -0.417664 0.014954 0.820984 -0.388916 1441914866 -0.417664 0.014954 0.820984 -0.388916 1441914866 -0.417664 0.014954 0.820984 -0.388916 1441914866 -0.417664 0.014954 0.820984 -0.388916 1441914866 -0.413818 0.023987 0.824036 -0.386230 1441914866 -0.413818 0.023987 0.824036 -0.386230 1441914866 -0.413818 0.023987 0.824036 -0.386230 1441914866 -0.413818 0.023987 0.824036 -0.386230 1441914866 -0.413818 0.023987 0.824036 -0.386230 1441914866 -0.413818 0.023987 0.824036 -0.386230 1441914866 -0.402405 0.011963 0.824768 -0.397156 1441914866 -0.402405 0.011963 0.824768 -0.397156 1441914866 -0.402405 0.011963 0.824768 -0.397156 1441914866 -0.402405 0.011963 0.824768 -0.397156 1441914866 -0.402405 0.011963 0.824768 -0.397156 1441914866 -0.402405 0.011963 0.824768 -0.397156 1441914866 -0.383545 -0.016602 0.826355 -0.412048 1441914866 -0.383545 -0.016602 0.826355 -0.412048 1441914866 -0.383545 -0.016602 0.826355 -0.412048 1441914866 -0.383545 -0.016602 0.826355 -0.412048 1441914866 -0.383545 -0.016602 0.826355 -0.412048 1441914866 -0.383545 -0.016602 0.826355 -0.412048 1441914866 -0.383545 -0.016602 0.826355 -0.412048 1441914866 -0.358887 -0.057312 0.827148 -0.428650 1441914866 -0.358887 -0.057312 0.827148 -0.428650 1441914866 -0.358887 -0.057312 0.827148 -0.428650 1441914867 -0.358887 -0.057312 0.827148 -0.428650 1441914867 -0.327637 -0.109070 0.824707 -0.447937 1441914867 -0.327637 -0.109070 0.824707 -0.447937 1441914867 -0.327637 -0.109070 0.824707 -0.447937 1441914867 -0.327637 -0.109070 0.824707 -0.447937 1441914867 -0.327637 -0.109070 0.824707 -0.447937 1441914867 -0.327637 -0.109070 0.824707 -0.447937 1441914867 -0.290466 -0.169189 0.817383 -0.467896 1441914867 -0.290466 -0.169189 0.817383 -0.467896 1441914867 -0.290466 -0.169189 0.817383 -0.467896 1441914867 -0.290466 -0.169189 0.817383 -0.467896 1441914867 -0.290466 -0.169189 0.817383 -0.467896 1441914867 -0.290466 -0.169189 0.817383 -0.467896 1441914867 -0.248230 -0.235474 0.802673 -0.488525 1441914867 -0.248230 -0.235474 0.802673 -0.488525 1441914867 -0.248230 -0.235474 0.802673 -0.488525 1441914867 -0.248230 -0.235474 0.802673 -0.488525 1441914867 -0.248230 -0.235474 0.802673 -0.488525 1441914867 -0.248230 -0.235474 0.802673 -0.488525 1441914867 -0.203186 -0.305786 0.778625 -0.508911 1441914867 -0.203186 -0.305786 0.778625 -0.508911 1441914867 -0.203186 -0.305786 0.778625 -0.508911 1441914867 -0.203186 -0.305786 0.778625 -0.508911 1441914867 -0.203186 -0.305786 0.778625 -0.508911 1441914867 -0.203186 -0.305786 0.778625 -0.508911 1441914867 -0.159668 -0.372925 0.747070 -0.526611 1441914867 -0.159668 -0.372925 0.747070 -0.526611 1441914867 -0.159668 -0.372925 0.747070 -0.526611 1441914867 -0.159668 -0.372925 0.747070 -0.526611 1441914867 -0.159668 -0.372925 0.747070 -0.526611 1441914867 -0.159668 -0.372925 0.747070 -0.526611 1441914867 -0.118347 -0.433289 0.714111 -0.536987 1441914867 -0.118347 -0.433289 0.714111 -0.536987 1441914867 -0.118347 -0.433289 0.714111 -0.536987 1441914867 -0.118347 -0.433289 0.714111 -0.536987 1441914867 -0.118347 -0.433289 0.714111 -0.536987 1441914867 -0.118347 -0.433289 0.714111 -0.536987 1441914867 -0.080139 -0.484375 0.680664 -0.543701 1441914867 -0.080139 -0.484375 0.680664 -0.543701 1441914867 -0.080139 -0.484375 0.680664 -0.543701 1441914867 -0.080139 -0.484375 0.680664 -0.543701 1441914867 -0.080139 -0.484375 0.680664 -0.543701 1441914867 -0.046631 -0.526367 0.647766 -0.548828 1441914867 -0.046631 -0.526367 0.647766 -0.548828 1441914867 -0.046631 -0.526367 0.647766 -0.548828 1441914867 -0.046631 -0.526367 0.647766 -0.548828 1441914867 -0.046631 -0.526367 0.647766 -0.548828 1441914867 -0.046631 -0.526367 0.647766 -0.548828 1441914867 -0.046631 -0.526367 0.647766 -0.548828 1441914867 -0.022339 -0.559570 0.617371 -0.552551 1441914867 -0.022339 -0.559570 0.617371 -0.552551 1441914867 -0.022339 -0.559570 0.617371 -0.552551 1441914867 -0.022339 -0.559570 0.617371 -0.552551 1441914867 -0.022339 -0.559570 0.617371 -0.552551 1441914867 -0.009460 -0.580383 0.593506 -0.557556 1441914867 -0.009460 -0.580383 0.593506 -0.557556 1441914867 -0.009460 -0.580383 0.593506 -0.557556 1441914867 -0.009460 -0.580383 0.593506 -0.557556 1441914867 -0.009460 -0.580383 0.593506 -0.557556 1441914867 -0.009460 -0.580383 0.593506 -0.557556 1441914867 -0.011292 -0.586670 0.581909 -0.563110 1441914867 -0.011292 -0.586670 0.581909 -0.563110 1441914867 -0.011292 -0.586670 0.581909 -0.563110 1441914867 -0.011292 -0.586670 0.581909 -0.563110 1441914867 -0.011292 -0.586670 0.581909 -0.563110 1441914867 -0.011292 -0.586670 0.581909 -0.563110 1441914867 -0.028320 -0.579163 0.588684 -0.563232 1441914867 -0.028320 -0.579163 0.588684 -0.563232 1441914867 -0.028320 -0.579163 0.588684 -0.563232 1441914867 -0.028320 -0.579163 0.588684 -0.563232 1441914867 -0.028320 -0.579163 0.588684 -0.563232 1441914867 -0.054565 -0.559204 0.608337 -0.560608 1441914867 -0.054565 -0.559204 0.608337 -0.560608 1441914867 -0.054565 -0.559204 0.608337 -0.560608 1441914867 -0.054565 -0.559204 0.608337 -0.560608 1441914867 -0.054565 -0.559204 0.608337 -0.560608 1441914867 -0.054565 -0.559204 0.608337 -0.560608 1441914867 -0.054565 -0.559204 0.608337 -0.560608 1441914867 -0.087769 -0.527527 0.635254 -0.557251 1441914867 -0.087769 -0.527527 0.635254 -0.557251 1441914867 -0.087769 -0.527527 0.635254 -0.557251 1441914867 -0.087769 -0.527527 0.635254 -0.557251 1441914867 -0.087769 -0.527527 0.635254 -0.557251 1441914867 -0.087769 -0.527527 0.635254 -0.557251 1441914867 -0.125610 -0.485291 0.665344 -0.553223 1441914867 -0.125610 -0.485291 0.665344 -0.553223 1441914867 -0.125610 -0.485291 0.665344 -0.553223 1441914867 -0.125610 -0.485291 0.665344 -0.553223 1441914867 -0.125610 -0.485291 0.665344 -0.553223 1441914867 -0.125610 -0.485291 0.665344 -0.553223 1441914867 -0.167664 -0.434082 0.697693 -0.544739 1441914867 -0.167664 -0.434082 0.697693 -0.544739 1441914867 -0.167664 -0.434082 0.697693 -0.544739 1441914867 -0.167664 -0.434082 0.697693 -0.544739 1441914867 -0.167664 -0.434082 0.697693 -0.544739 1441914867 -0.167664 -0.434082 0.697693 -0.544739 1441914867 -0.212341 -0.375000 0.729919 -0.530579 1441914867 -0.212341 -0.375000 0.729919 -0.530579 1441914867 -0.212341 -0.375000 0.729919 -0.530579 1441914867 -0.212341 -0.375000 0.729919 -0.530579 1441914867 -0.212341 -0.375000 0.729919 -0.530579 1441914867 -0.256165 -0.310547 0.759888 -0.510437 1441914868 -0.256165 -0.310547 0.759888 -0.510437 1441914868 -0.295654 -0.244202 0.783997 -0.488098 1441914868 -0.295654 -0.244202 0.783997 -0.488098 1441914868 -0.295654 -0.244202 0.783997 -0.488098 1441914868 -0.295654 -0.244202 0.783997 -0.488098 1441914868 -0.295654 -0.244202 0.783997 -0.488098 1441914868 -0.295654 -0.244202 0.783997 -0.488098 1441914868 -0.330688 -0.179871 0.801331 -0.464905 1441914868 -0.330688 -0.179871 0.801331 -0.464905 1441914868 -0.330688 -0.179871 0.801331 -0.464905 1441914868 -0.330688 -0.179871 0.801331 -0.464905 1441914868 -0.330688 -0.179871 0.801331 -0.464905 1441914868 -0.330688 -0.179871 0.801331 -0.464905 1441914868 -0.330688 -0.179871 0.801331 -0.464905 1441914868 -0.360657 -0.120361 0.813416 -0.440247 1441914868 -0.360657 -0.120361 0.813416 -0.440247 1441914868 -0.360657 -0.120361 0.813416 -0.440247 1441914868 -0.360657 -0.120361 0.813416 -0.440247 1441914868 -0.360657 -0.120361 0.813416 -0.440247 1441914868 -0.360657 -0.120361 0.813416 -0.440247 1441914868 -0.384766 -0.068420 0.820801 -0.416687 1441914868 -0.384766 -0.068420 0.820801 -0.416687 1441914868 -0.384766 -0.068420 0.820801 -0.416687 1441914868 -0.384766 -0.068420 0.820801 -0.416687 1441914868 -0.384766 -0.068420 0.820801 -0.416687 1441914868 -0.402893 -0.026978 0.823914 -0.397644 1441914868 -0.402893 -0.026978 0.823914 -0.397644 1441914868 -0.402893 -0.026978 0.823914 -0.397644 1441914868 -0.402893 -0.026978 0.823914 -0.397644 1441914868 -0.402893 -0.026978 0.823914 -0.397644 1441914868 -0.414063 0.003479 0.825989 -0.382507 1441914868 -0.414063 0.003479 0.825989 -0.382507 1441914868 -0.414063 0.003479 0.825989 -0.382507 1441914868 -0.414063 0.003479 0.825989 -0.382507 1441914868 -0.414063 0.003479 0.825989 -0.382507 1441914868 -0.414063 0.003479 0.825989 -0.382507 1441914868 -0.415405 0.020630 0.828369 -0.375305 1441914868 -0.415405 0.020630 0.828369 -0.375305 1441914868 -0.415405 0.020630 0.828369 -0.375305 1441914868 -0.415405 0.020630 0.828369 -0.375305 1441914868 -0.415405 0.020630 0.828369 -0.375305 1441914868 -0.415405 0.020630 0.828369 -0.375305 1441914868 -0.405518 0.018127 0.830872 -0.380554 1441914868 -0.405518 0.018127 0.830872 -0.380554 1441914868 -0.405518 0.018127 0.830872 -0.380554 1441914868 -0.405518 0.018127 0.830872 -0.380554 1441914868 -0.405518 0.018127 0.830872 -0.380554 1441914868 -0.388672 -0.005188 0.832092 -0.395569 1441914868 -0.388672 -0.005188 0.832092 -0.395569 1441914868 -0.388672 -0.005188 0.832092 -0.395569 1441914868 -0.388672 -0.005188 0.832092 -0.395569 1441914868 -0.365112 -0.042969 0.832275 -0.414978 1441914868 -0.365112 -0.042969 0.832275 -0.414978 1441914868 -0.365112 -0.042969 0.832275 -0.414978 1441914868 -0.365112 -0.042969 0.832275 -0.414978 1441914868 -0.365112 -0.042969 0.832275 -0.414978 1441914868 -0.336609 -0.090454 0.829407 -0.436584 1441914868 -0.336609 -0.090454 0.829407 -0.436584 1441914868 -0.336609 -0.090454 0.829407 -0.436584 1441914868 -0.336609 -0.090454 0.829407 -0.436584 1441914868 -0.336609 -0.090454 0.829407 -0.436584 1441914868 -0.303467 -0.145325 0.821899 -0.459595 1441914868 -0.303467 -0.145325 0.821899 -0.459595 1441914868 -0.303467 -0.145325 0.821899 -0.459595 1441914868 -0.303467 -0.145325 0.821899 -0.459595 1441914868 -0.303467 -0.145325 0.821899 -0.459595 1441914868 -0.303467 -0.145325 0.821899 -0.459595 1441914868 -0.265991 -0.206726 0.808594 -0.482361 1441914868 -0.265991 -0.206726 0.808594 -0.482361 1441914868 -0.265991 -0.206726 0.808594 -0.482361 1441914868 -0.265991 -0.206726 0.808594 -0.482361 1441914868 -0.265991 -0.206726 0.808594 -0.482361 1441914868 -0.265991 -0.206726 0.808594 -0.482361 1441914868 -0.265991 -0.206726 0.808594 -0.482361 1441914868 -0.225464 -0.272034 0.788147 -0.503967 1441914868 -0.225464 -0.272034 0.788147 -0.503967 1441914868 -0.225464 -0.272034 0.788147 -0.503967 1441914868 -0.225464 -0.272034 0.788147 -0.503967 1441914868 -0.225464 -0.272034 0.788147 -0.503967 1441914868 -0.225464 -0.272034 0.788147 -0.503967 1441914868 -0.183228 -0.336670 0.761292 -0.523010 1441914868 -0.183228 -0.336670 0.761292 -0.523010 1441914868 -0.183228 -0.336670 0.761292 -0.523010 1441914868 -0.183228 -0.336670 0.761292 -0.523010 1441914868 -0.183228 -0.336670 0.761292 -0.523010 1441914868 -0.142517 -0.396790 0.731323 -0.536133 1441914868 -0.142517 -0.396790 0.731323 -0.536133 1441914868 -0.142517 -0.396790 0.731323 -0.536133 1441914868 -0.142517 -0.396790 0.731323 -0.536133 1441914868 -0.142517 -0.396790 0.731323 -0.536133 1441914868 -0.142517 -0.396790 0.731323 -0.536133 1441914868 -0.142517 -0.396790 0.731323 -0.536133 1441914868 -0.103455 -0.451904 0.699280 -0.544189 1441914868 -0.103455 -0.451904 0.699280 -0.544189 1441914868 -0.103455 -0.451904 0.699280 -0.544189 1441914868 -0.103455 -0.451904 0.699280 -0.544189 1441914868 -0.103455 -0.451904 0.699280 -0.544189 1441914868 -0.103455 -0.451904 0.699280 -0.544189 1441914868 -0.066895 -0.502014 0.664185 -0.549927 1441914868 -0.066895 -0.502014 0.664185 -0.549927 1441914868 -0.066895 -0.502014 0.664185 -0.549927 1441914868 -0.066895 -0.502014 0.664185 -0.549927 1441914868 -0.066895 -0.502014 0.664185 -0.549927 1441914869 -0.066895 -0.502014 0.664185 -0.549927 1441914869 -0.035950 -0.544739 0.628906 -0.553589 1441914869 -0.035950 -0.544739 0.628906 -0.553589 1441914869 -0.035950 -0.544739 0.628906 -0.553589 1441914869 -0.035950 -0.544739 0.628906 -0.553589 1441914869 -0.035950 -0.544739 0.628906 -0.553589 1441914869 -0.035950 -0.544739 0.628906 -0.553589 1441914869 -0.016602 -0.574951 0.601318 -0.554626 1441914869 -0.016602 -0.574951 0.601318 -0.554626 1441914869 -0.016602 -0.574951 0.601318 -0.554626 1441914869 -0.016602 -0.574951 0.601318 -0.554626 1441914869 -0.016602 -0.574951 0.601318 -0.554626 1441914869 -0.009338 -0.590759 0.584656 -0.556030 1441914869 -0.009338 -0.590759 0.584656 -0.556030 1441914869 -0.009338 -0.590759 0.584656 -0.556030 1441914869 -0.009338 -0.590759 0.584656 -0.556030 1441914869 -0.009338 -0.590759 0.584656 -0.556030 1441914869 -0.009338 -0.590759 0.584656 -0.556030 1441914869 -0.014282 -0.593445 0.580750 -0.557129 1441914869 -0.014282 -0.593445 0.580750 -0.557129 1441914869 -0.014282 -0.593445 0.580750 -0.557129 1441914869 -0.014282 -0.593445 0.580750 -0.557129 1441914869 -0.014282 -0.593445 0.580750 -0.557129 1441914869 -0.014282 -0.593445 0.580750 -0.557129 1441914869 -0.030396 -0.583862 0.590454 -0.556458 1441914869 -0.030396 -0.583862 0.590454 -0.556458 1441914869 -0.030396 -0.583862 0.590454 -0.556458 1441914869 -0.030396 -0.583862 0.590454 -0.556458 1441914869 -0.030396 -0.583862 0.590454 -0.556458 1441914869 -0.030396 -0.583862 0.590454 -0.556458 1441914869 -0.054993 -0.562500 0.609558 -0.555908 1441914869 -0.054993 -0.562500 0.609558 -0.555908 1441914869 -0.054993 -0.562500 0.609558 -0.555908 1441914869 -0.054993 -0.562500 0.609558 -0.555908 1441914869 -0.054993 -0.562500 0.609558 -0.555908 1441914869 -0.086853 -0.529480 0.635742 -0.554932 1441914869 -0.086853 -0.529480 0.635742 -0.554932 1441914869 -0.086853 -0.529480 0.635742 -0.554932 1441914869 -0.086853 -0.529480 0.635742 -0.554932 1441914869 -0.086853 -0.529480 0.635742 -0.554932 1441914869 -0.086853 -0.529480 0.635742 -0.554932 1441914869 -0.086853 -0.529480 0.635742 -0.554932 1441914869 -0.124939 -0.486023 0.666382 -0.551514 1441914869 -0.124939 -0.486023 0.666382 -0.551514 1441914869 -0.124939 -0.486023 0.666382 -0.551514 1441914869 -0.124939 -0.486023 0.666382 -0.551514 1441914869 -0.124939 -0.486023 0.666382 -0.551514 1441914869 -0.124939 -0.486023 0.666382 -0.551514 1441914869 -0.167053 -0.434082 0.698120 -0.544373 1441914869 -0.167053 -0.434082 0.698120 -0.544373 1441914869 -0.167053 -0.434082 0.698120 -0.544373 1441914869 -0.167053 -0.434082 0.698120 -0.544373 1441914869 -0.167053 -0.434082 0.698120 -0.544373 1441914869 -0.211426 -0.375122 0.729553 -0.531311 1441914869 -0.211426 -0.375122 0.729553 -0.531311 1441914869 -0.211426 -0.375122 0.729553 -0.531311 1441914869 -0.211426 -0.375122 0.729553 -0.531311 1441914869 -0.255249 -0.311646 0.758057 -0.512939 1441914869 -0.255249 -0.311646 0.758057 -0.512939 1441914869 -0.255249 -0.311646 0.758057 -0.512939 1441914869 -0.255249 -0.311646 0.758057 -0.512939 1441914869 -0.255249 -0.311646 0.758057 -0.512939 1441914869 -0.296082 -0.246216 0.781616 -0.490662 1441914869 -0.296082 -0.246216 0.781616 -0.490662 1441914869 -0.296082 -0.246216 0.781616 -0.490662 1441914869 -0.296082 -0.246216 0.781616 -0.490662 1441914869 -0.330994 -0.181702 0.799133 -0.467712 1441914869 -0.330994 -0.181702 0.799133 -0.467712 1441914869 -0.330994 -0.181702 0.799133 -0.467712 1441914869 -0.330994 -0.181702 0.799133 -0.467712 1441914869 -0.330994 -0.181702 0.799133 -0.467712 1441914869 -0.359558 -0.123047 0.810059 -0.446533 1441914869 -0.359558 -0.123047 0.810059 -0.446533 1441914869 -0.359558 -0.123047 0.810059 -0.446533 1441914869 -0.359558 -0.123047 0.810059 -0.446533 1441914869 -0.359558 -0.123047 0.810059 -0.446533 1441914869 -0.359558 -0.123047 0.810059 -0.446533 1441914869 -0.380737 -0.074036 0.816406 -0.427856 1441914869 -0.380737 -0.074036 0.816406 -0.427856 1441914869 -0.380737 -0.074036 0.816406 -0.427856 1441914869 -0.380737 -0.074036 0.816406 -0.427856 1441914869 -0.380737 -0.074036 0.816406 -0.427856 1441914869 -0.380737 -0.074036 0.816406 -0.427856 1441914869 -0.395142 -0.036865 0.819885 -0.412598 1441914869 -0.395142 -0.036865 0.819885 -0.412598 1441914869 -0.395142 -0.036865 0.819885 -0.412598 1441914869 -0.395142 -0.036865 0.819885 -0.412598 1441914869 -0.395142 -0.036865 0.819885 -0.412598 1441914869 -0.395142 -0.036865 0.819885 -0.412598 1441914869 -0.395142 -0.036865 0.819885 -0.412598 1441914869 -0.401855 -0.013611 0.821716 -0.403809 1441914869 -0.401855 -0.013611 0.821716 -0.403809 1441914869 -0.401855 -0.013611 0.821716 -0.403809 1441914869 -0.401855 -0.013611 0.821716 -0.403809 1441914869 -0.401855 -0.013611 0.821716 -0.403809 1441914869 -0.399231 -0.004883 0.824463 -0.401062 1441914869 -0.399231 -0.004883 0.824463 -0.401062 1441914869 -0.399231 -0.004883 0.824463 -0.401062 1441914869 -0.399231 -0.004883 0.824463 -0.401062 1441914870 -0.386902 -0.014771 0.826721 -0.408203 1441914870 -0.386902 -0.014771 0.826721 -0.408203 1441914870 -0.386902 -0.014771 0.826721 -0.408203 1441914870 -0.386902 -0.014771 0.826721 -0.408203 1441914870 -0.386902 -0.014771 0.826721 -0.408203 1441914870 -0.386902 -0.014771 0.826721 -0.408203 1441914870 -0.367615 -0.041504 0.827637 -0.422058 1441914870 -0.367615 -0.041504 0.827637 -0.422058 1441914870 -0.367615 -0.041504 0.827637 -0.422058 1441914870 -0.367615 -0.041504 0.827637 -0.422058 1441914870 -0.367615 -0.041504 0.827637 -0.422058 1441914870 -0.367615 -0.041504 0.827637 -0.422058 1441914870 -0.367615 -0.041504 0.827637 -0.422058 1441914870 -0.341003 -0.082764 0.826965 -0.439270 1441914870 -0.341003 -0.082764 0.826965 -0.439270 1441914870 -0.341003 -0.082764 0.826965 -0.439270 1441914870 -0.341003 -0.082764 0.826965 -0.439270 1441914870 -0.341003 -0.082764 0.826965 -0.439270 1441914870 -0.341003 -0.082764 0.826965 -0.439270 1441914870 -0.309326 -0.134094 0.822144 -0.458740 1441914870 -0.309326 -0.134094 0.822144 -0.458740 1441914870 -0.309326 -0.134094 0.822144 -0.458740 1441914870 -0.309326 -0.134094 0.822144 -0.458740 1441914870 -0.309326 -0.134094 0.822144 -0.458740 1441914870 -0.272827 -0.192322 0.811829 -0.479065 1441914870 -0.272827 -0.192322 0.811829 -0.479065 1441914870 -0.233215 -0.254028 0.795593 -0.498108 1441914870 -0.233215 -0.254028 0.795593 -0.498108 1441914870 -0.233215 -0.254028 0.795593 -0.498108 1441914870 -0.233215 -0.254028 0.795593 -0.498108 1441914870 -0.233215 -0.254028 0.795593 -0.498108 1441914870 -0.233215 -0.254028 0.795593 -0.498108 1441914870 -0.192078 -0.316589 0.773254 -0.514771 1441914870 -0.192078 -0.316589 0.773254 -0.514771 1441914870 -0.192078 -0.316589 0.773254 -0.514771 1441914870 -0.192078 -0.316589 0.773254 -0.514771 1441914870 -0.192078 -0.316589 0.773254 -0.514771 1441914870 -0.151855 -0.375732 0.745972 -0.528503 1441914870 -0.151855 -0.375732 0.745972 -0.528503 1441914870 -0.151855 -0.375732 0.745972 -0.528503 1441914870 -0.151855 -0.375732 0.745972 -0.528503 1441914870 -0.151855 -0.375732 0.745972 -0.528503 1441914870 -0.151855 -0.375732 0.745972 -0.528503 1441914870 -0.113159 -0.429993 0.716370 -0.537720 1441914870 -0.113159 -0.429993 0.716370 -0.537720 1441914870 -0.113159 -0.429993 0.716370 -0.537720 1441914870 -0.113159 -0.429993 0.716370 -0.537720 1441914870 -0.113159 -0.429993 0.716370 -0.537720 1441914870 -0.074585 -0.480042 0.685913 -0.541809 1441914870 -0.074585 -0.480042 0.685913 -0.541809 1441914870 -0.074585 -0.480042 0.685913 -0.541809 1441914870 -0.074585 -0.480042 0.685913 -0.541809 1441914870 -0.074585 -0.480042 0.685913 -0.541809 1441914870 -0.074585 -0.480042 0.685913 -0.541809 1441914870 -0.037354 -0.525940 0.653015 -0.543701 1441914870 -0.037354 -0.525940 0.653015 -0.543701 1441914870 -0.037354 -0.525940 0.653015 -0.543701 1441914870 -0.037354 -0.525940 0.653015 -0.543701 1441914870 -0.037354 -0.525940 0.653015 -0.543701 1441914870 -0.037354 -0.525940 0.653015 -0.543701 1441914870 -0.005615 -0.564758 0.619934 -0.544739 1441914870 -0.005615 -0.564758 0.619934 -0.544739 1441914870 -0.005615 -0.564758 0.619934 -0.544739 1441914870 -0.005615 -0.564758 0.619934 -0.544739 1441914870 -0.005615 -0.564758 0.619934 -0.544739 1441914870 -0.005615 -0.564758 0.619934 -0.544739 1441914870 0.017029 -0.592957 0.591248 -0.546448 1441914870 0.017029 -0.592957 0.591248 -0.546448 1441914870 0.017029 -0.592957 0.591248 -0.546448 1441914870 0.017029 -0.592957 0.591248 -0.546448 1441914870 0.017029 -0.592957 0.591248 -0.546448 1441914870 0.017029 -0.592957 0.591248 -0.546448 1441914870 0.026611 -0.608765 0.572021 -0.549133 1441914870 0.026611 -0.608765 0.572021 -0.549133 1441914870 0.026611 -0.608765 0.572021 -0.549133 1441914870 0.026611 -0.608765 0.572021 -0.549133 1441914870 0.026611 -0.608765 0.572021 -0.549133 1441914870 0.026611 -0.608765 0.572021 -0.549133 1441914870 0.020264 -0.610413 0.567749 -0.552002 1441914870 0.020264 -0.610413 0.567749 -0.552002 1441914870 0.020264 -0.610413 0.567749 -0.552002 1441914870 0.020264 -0.610413 0.567749 -0.552002 1441914870 0.020264 -0.610413 0.567749 -0.552002 1441914870 0.020264 -0.610413 0.567749 -0.552002 1441914870 0.000854 -0.599182 0.578430 -0.553528 1441914870 0.000854 -0.599182 0.578430 -0.553528 1441914870 0.000854 -0.599182 0.578430 -0.553528 1441914870 0.000854 -0.599182 0.578430 -0.553528 1441914870 0.000854 -0.599182 0.578430 -0.553528 1441914870 0.000854 -0.599182 0.578430 -0.553528 1441914870 -0.026489 -0.577698 0.597290 -0.555725 1441914870 -0.026489 -0.577698 0.597290 -0.555725 1441914870 -0.026489 -0.577698 0.597290 -0.555725 1441914870 -0.026489 -0.577698 0.597290 -0.555725 1441914870 -0.026489 -0.577698 0.597290 -0.555725 1441914870 -0.061707 -0.544128 0.623230 -0.558350 1441914870 -0.061707 -0.544128 0.623230 -0.558350 1441914870 -0.061707 -0.544128 0.623230 -0.558350 1441914870 -0.061707 -0.544128 0.623230 -0.558350 1441914870 -0.061707 -0.544128 0.623230 -0.558350 1441914870 -0.061707 -0.544128 0.623230 -0.558350 1441914871 -0.103760 -0.499146 0.655334 -0.557373 1441914871 -0.103760 -0.499146 0.655334 -0.557373 1441914871 -0.103760 -0.499146 0.655334 -0.557373 1441914871 -0.103760 -0.499146 0.655334 -0.557373 1441914871 -0.103760 -0.499146 0.655334 -0.557373 1441914871 -0.103760 -0.499146 0.655334 -0.557373 1441914871 -0.150208 -0.444580 0.689575 -0.551575 1441914871 -0.150208 -0.444580 0.689575 -0.551575 1441914871 -0.150208 -0.444580 0.689575 -0.551575 1441914871 -0.150208 -0.444580 0.689575 -0.551575 1441914871 -0.150208 -0.444580 0.689575 -0.551575 1441914871 -0.197510 -0.382935 0.722473 -0.540710 1441914871 -0.197510 -0.382935 0.722473 -0.540710 1441914871 -0.197510 -0.382935 0.722473 -0.540710 1441914871 -0.197510 -0.382935 0.722473 -0.540710 1441914871 -0.197510 -0.382935 0.722473 -0.540710 1441914871 -0.197510 -0.382935 0.722473 -0.540710 1441914871 -0.243835 -0.318054 0.751526 -0.524048 1441914871 -0.243835 -0.318054 0.751526 -0.524048 1441914871 -0.243835 -0.318054 0.751526 -0.524048 1441914871 -0.243835 -0.318054 0.751526 -0.524048 1441914871 -0.243835 -0.318054 0.751526 -0.524048 1441914871 -0.243835 -0.318054 0.751526 -0.524048 1441914871 -0.286926 -0.252563 0.775696 -0.502197 1441914871 -0.286926 -0.252563 0.775696 -0.502197 1441914871 -0.286926 -0.252563 0.775696 -0.502197 1441914871 -0.286926 -0.252563 0.775696 -0.502197 1441914871 -0.286926 -0.252563 0.775696 -0.502197 1441914871 -0.286926 -0.252563 0.775696 -0.502197 1441914871 -0.324890 -0.189270 0.793579 -0.478394 1441914871 -0.324890 -0.189270 0.793579 -0.478394 1441914871 -0.324890 -0.189270 0.793579 -0.478394 1441914871 -0.324890 -0.189270 0.793579 -0.478394 1441914871 -0.324890 -0.189270 0.793579 -0.478394 1441914871 -0.324890 -0.189270 0.793579 -0.478394 1441914871 -0.357239 -0.129578 0.805847 -0.454102 1441914871 -0.357239 -0.129578 0.805847 -0.454102 1441914871 -0.357239 -0.129578 0.805847 -0.454102 1441914871 -0.357239 -0.129578 0.805847 -0.454102 1441914871 -0.383850 -0.074402 0.813660 -0.430237 1441914871 -0.383850 -0.074402 0.813660 -0.430237 1441914871 -0.383850 -0.074402 0.813660 -0.430237 1441914871 -0.383850 -0.074402 0.813660 -0.430237 1441914871 -0.383850 -0.074402 0.813660 -0.430237 1441914871 -0.383850 -0.074402 0.813660 -0.430237 1441914871 -0.403137 -0.027161 0.817688 -0.410034 1441914871 -0.403137 -0.027161 0.817688 -0.410034 1441914871 -0.403137 -0.027161 0.817688 -0.410034 1441914871 -0.403137 -0.027161 0.817688 -0.410034 1441914871 -0.413696 0.005310 0.819092 -0.397400 1441914871 -0.413696 0.005310 0.819092 -0.397400 1441914871 -0.413696 0.005310 0.819092 -0.397400 1441914871 -0.413696 0.005310 0.819092 -0.397400 1441914871 -0.413696 0.005310 0.819092 -0.397400 1441914871 -0.413696 0.005310 0.819092 -0.397400 1441914871 -0.414734 0.020447 0.820557 -0.392822 1441914871 -0.414734 0.020447 0.820557 -0.392822 1441914871 -0.414734 0.020447 0.820557 -0.392822 1441914871 -0.414734 0.020447 0.820557 -0.392822 1441914871 -0.405273 0.015381 0.822937 -0.397949 1441914871 -0.405273 0.015381 0.822937 -0.397949 1441914871 -0.405273 0.015381 0.822937 -0.397949 1441914871 -0.405273 0.015381 0.822937 -0.397949 1441914871 -0.405273 0.015381 0.822937 -0.397949 1441914871 -0.387573 -0.009888 0.824341 -0.412415 1441914871 -0.387573 -0.009888 0.824341 -0.412415 1441914871 -0.387573 -0.009888 0.824341 -0.412415 1441914871 -0.387573 -0.009888 0.824341 -0.412415 1441914871 -0.387573 -0.009888 0.824341 -0.412415 1441914871 -0.387573 -0.009888 0.824341 -0.412415 1441914871 -0.361633 -0.051392 0.825623 -0.430054 1441914871 -0.361633 -0.051392 0.825623 -0.430054 1441914871 -0.361633 -0.051392 0.825623 -0.430054 1441914871 -0.361633 -0.051392 0.825623 -0.430054 1441914871 -0.361633 -0.051392 0.825623 -0.430054 1441914871 -0.361633 -0.051392 0.825623 -0.430054 1441914871 -0.328735 -0.104492 0.823425 -0.450500 1441914871 -0.328735 -0.104492 0.823425 -0.450500 1441914871 -0.328735 -0.104492 0.823425 -0.450500 1441914871 -0.328735 -0.104492 0.823425 -0.450500 1441914871 -0.328735 -0.104492 0.823425 -0.450500 1441914871 -0.328735 -0.104492 0.823425 -0.450500 1441914871 -0.289490 -0.167297 0.815186 -0.472961 1441914871 -0.289490 -0.167297 0.815186 -0.472961 1441914871 -0.289490 -0.167297 0.815186 -0.472961 1441914871 -0.289490 -0.167297 0.815186 -0.472961 1441914871 -0.289490 -0.167297 0.815186 -0.472961 1441914871 -0.289490 -0.167297 0.815186 -0.472961 1441914871 -0.245605 -0.235962 0.799255 -0.495117 1441914871 -0.245605 -0.235962 0.799255 -0.495117 1441914871 -0.245605 -0.235962 0.799255 -0.495117 1441914871 -0.245605 -0.235962 0.799255 -0.495117 1441914871 -0.245605 -0.235962 0.799255 -0.495117 1441914871 -0.245605 -0.235962 0.799255 -0.495117 1441914871 -0.199768 -0.306580 0.775146 -0.515015 1441914871 -0.199768 -0.306580 0.775146 -0.515015 1441914871 -0.199768 -0.306580 0.775146 -0.515015 1441914871 -0.199768 -0.306580 0.775146 -0.515015 1441914871 -0.199768 -0.306580 0.775146 -0.515015 1441914871 -0.199768 -0.306580 0.775146 -0.515015 1441914871 -0.153687 -0.375854 0.742615 -0.532593 1441914871 -0.153687 -0.375854 0.742615 -0.532593 1441914872 -0.153687 -0.375854 0.742615 -0.532593 1441914872 -0.153687 -0.375854 0.742615 -0.532593 1441914872 -0.153687 -0.375854 0.742615 -0.532593 1441914872 -0.153687 -0.375854 0.742615 -0.532593 1441914872 -0.111511 -0.437866 0.707275 -0.543640 1441914872 -0.111511 -0.437866 0.707275 -0.543640 1441914872 -0.111511 -0.437866 0.707275 -0.543640 1441914872 -0.111511 -0.437866 0.707275 -0.543640 1441914872 -0.111511 -0.437866 0.707275 -0.543640 1441914872 -0.111511 -0.437866 0.707275 -0.543640 1441914872 -0.073059 -0.490295 0.672485 -0.549561 1441914872 
