# Supplementary material for: Quaternion-Based Gesture Recognition Using Wireless Wearable Motion Capture Sensors
Source: Sensors (Basel). 2016 Apr 28;16(5):605. doi: 10.3390/s16050605 (PMC4883296; doi:10.3390/s16050605)
Supplement: Supplementary file 1 [file sensors-16-00605-s001.zip › MultiSensorGestureData/P4/6. Sway/Training16.txt]

-0.329468 0.540588 -0.345032 -0.692932 1441914764 -0.329468 0.540588 -0.345032 -0.692932 1441914764 -0.345459 0.532715 -0.358765 -0.684265 1441914764 -0.345459 0.532715 -0.358765 -0.684265 1441914764 -0.345459 0.532715 -0.358765 -0.684265 1441914764 -0.345459 0.532715 -0.358765 -0.684265 1441914764 -0.345459 0.532715 -0.358765 -0.684265 1441914764 -0.345459 0.532715 -0.358765 -0.684265 1441914764 -0.364319 0.520752 -0.376892 -0.673889 1441914764 -0.364319 0.520752 -0.376892 -0.673889 1441914764 -0.364319 0.520752 -0.376892 -0.673889 1441914764 -0.364319 0.520752 -0.376892 -0.673889 1441914764 -0.364319 0.520752 -0.376892 -0.673889 1441914764 -0.364319 0.520752 -0.376892 -0.673889 1441914764 -0.383179 0.507629 -0.395081 -0.662964 1441914764 -0.383179 0.507629 -0.395081 -0.662964 1441914764 -0.383179 0.507629 -0.395081 -0.662964 1441914764 -0.383179 0.507629 -0.395081 -0.662964 1441914764 -0.383179 0.507629 -0.395081 -0.662964 1441914764 -0.383179 0.507629 -0.395081 -0.662964 1441914764 -0.383179 0.507629 -0.395081 -0.662964 1441914764 -0.399658 0.495056 -0.411072 -0.652832 1441914764 -0.399658 0.495056 -0.411072 -0.652832 1441914764 -0.399658 0.495056 -0.411072 -0.652832 1441914764 -0.399658 0.495056 -0.411072 -0.652832 1441914764 -0.399658 0.495056 -0.411072 -0.652832 1441914764 -0.399658 0.495056 -0.411072 -0.652832 1441914764 -0.413696 0.485107 -0.423401 -0.643677 1441914764 -0.413696 0.485107 -0.423401 -0.643677 1441914764 -0.413696 0.485107 -0.423401 -0.643677 1441914764 -0.413696 0.485107 -0.423401 -0.643677 1441914764 -0.413696 0.485107 -0.423401 -0.643677 1441914764 -0.413696 0.485107 -0.423401 -0.643677 1441914764 -0.427979 0.476135 -0.434387 -0.633606 1441914764 -0.427979 0.476135 -0.434387 -0.633606 1441914764 -0.427979 0.476135 -0.434387 -0.633606 1441914764 -0.427979 0.476135 -0.434387 -0.633606 1441914764 -0.427979 0.476135 -0.434387 -0.633606 1441914764 -0.427979 0.476135 -0.434387 -0.633606 1441914764 -0.444946 0.465515 -0.446350 -0.621399 1441914764 -0.444946 0.465515 -0.446350 -0.621399 1441914764 -0.444946 0.465515 -0.446350 -0.621399 1441914764 -0.444946 0.465515 -0.446350 -0.621399 1441914764 -0.444946 0.465515 -0.446350 -0.621399 1441914764 -0.444946 0.465515 -0.446350 -0.621399 1441914764 -0.444946 0.465515 -0.446350 -0.621399 1441914764 -0.465515 0.452515 -0.460205 -0.605652 1441914764 -0.465515 0.452515 -0.460205 -0.605652 1441914764 -0.465515 0.452515 -0.460205 -0.605652 1441914764 -0.465515 0.452515 -0.460205 -0.605652 1441914764 -0.465515 0.452515 -0.460205 -0.605652 1441914764 -0.465515 0.452515 -0.460205 -0.605652 1441914764 -0.488281 0.435181 -0.477783 -0.586487 1441914764 -0.488281 0.435181 -0.477783 -0.586487 1441914764 -0.488281 0.435181 -0.477783 -0.586487 1441914764 -0.488281 0.435181 -0.477783 -0.586487 1441914764 -0.488281 0.435181 -0.477783 -0.586487 1441914764 -0.488281 0.435181 -0.477783 -0.586487 1441914764 -0.507996 0.418152 -0.492859 -0.569458 1441914764 -0.507996 0.418152 -0.492859 -0.569458 1441914764 -0.507996 0.418152 -0.492859 -0.569458 1441914764 -0.507996 0.418152 -0.492859 -0.569458 1441914764 -0.507996 0.418152 -0.492859 -0.569458 1441914764 -0.507996 0.418152 -0.492859 -0.569458 1441914764 -0.522400 0.401855 -0.503723 -0.558533 1441914764 -0.522400 0.401855 -0.503723 -0.558533 1441914764 -0.522400 0.401855 -0.503723 -0.558533 1441914764 -0.522400 0.401855 -0.503723 -0.558533 1441914764 -0.522400 0.401855 -0.503723 -0.558533 1441914764 -0.522400 0.401855 -0.503723 -0.558533 1441914764 -0.529785 0.390503 -0.509949 -0.553955 1441914764 -0.529785 0.390503 -0.509949 -0.553955 1441914765 -0.529785 0.390503 -0.509949 -0.553955 1441914765 -0.529785 0.390503 -0.509949 -0.553955 1441914765 -0.529785 0.390503 -0.509949 -0.553955 1441914765 -0.529785 0.390503 -0.509949 -0.553955 1441914765 -0.528015 0.388367 -0.510010 -0.557007 1441914765 -0.528015 0.388367 -0.510010 -0.557007 1441914765 -0.528015 0.388367 -0.510010 -0.557007 1441914765 -0.528015 0.388367 -0.510010 -0.557007 1441914765 -0.528015 0.388367 -0.510010 -0.557007 1441914765 -0.528015 0.388367 -0.510010 -0.557007 1441914765 -0.528015 0.388367 -0.510010 -0.557007 1441914765 -0.515076 0.395630 -0.501648 -0.571472 1441914765 -0.515076 0.395630 -0.501648 -0.571472 1441914765 -0.515076 0.395630 -0.501648 -0.571472 1441914765 -0.515076 0.395630 -0.501648 -0.571472 1441914765 -0.491455 0.414246 -0.484680 -0.593323 1441914765 -0.491455 0.414246 -0.484680 -0.593323 1441914765 -0.491455 0.414246 -0.484680 -0.593323 1441914765 -0.491455 0.414246 -0.484680 -0.593323 1441914765 -0.491455 0.414246 -0.484680 -0.593323 1441914765 -0.491455 0.414246 -0.484680 -0.593323 1441914765 -0.462708 0.437744 -0.462463 -0.616821 1441914765 -0.462708 0.437744 -0.462463 -0.616821 1441914765 -0.462708 0.437744 -0.462463 -0.616821 1441914765 -0.462708 0.437744 -0.462463 -0.616821 1441914765 -0.462708 0.437744 -0.462463 -0.616821 1441914765 -0.462708 0.437744 -0.462463 -0.616821 1441914765 -0.430786 0.461731 -0.437927 -0.639954 1441914765 -0.430786 0.461731 -0.437927 -0.639954 1441914765 -0.430786 0.461731 -0.437927 -0.639954 1441914765 -0.430786 0.461731 -0.437927 -0.639954 1441914765 -0.430786 0.461731 -0.437927 -0.639954 1441914765 -0.430786 0.461731 -0.437927 -0.639954 1441914765 -0.396118 0.485535 -0.411255 -0.662048 1441914765 -0.396118 0.485535 -0.411255 -0.662048 1441914765 -0.396118 0.485535 -0.411255 -0.662048 1441914765 -0.396118 0.485535 -0.411255 -0.662048 1441914765 -0.396118 0.485535 -0.411255 -0.662048 1441914765 -0.396118 0.485535 -0.411255 -0.662048 1441914765 -0.396118 0.485535 -0.411255 -0.662048 1441914765 -0.358032 0.509460 -0.381226 -0.683411 1441914765 -0.358032 0.509460 -0.381226 -0.683411 1441914765 -0.358032 0.509460 -0.381226 -0.683411 1441914765 -0.358032 0.509460 -0.381226 -0.683411 1441914765 -0.358032 0.509460 -0.381226 -0.683411 1441914765 -0.358032 0.509460 -0.381226 -0.683411 1441914765 -0.318542 0.531616 -0.349487 -0.702759 1441914765 -0.318542 0.531616 -0.349487 -0.702759 1441914765 -0.318542 0.531616 -0.349487 -0.702759 1441914765 -0.318542 0.531616 -0.349487 -0.702759 1441914765 -0.318542 0.531616 -0.349487 -0.702759 1441914765 -0.318542 0.531616 -0.349487 -0.702759 1441914765 -0.276550 0.552917 -0.316345 -0.719543 1441914765 -0.276550 0.552917 -0.316345 -0.719543 1441914765 -0.276550 0.552917 -0.316345 -0.719543 1441914765 -0.276550 0.552917 -0.316345 -0.719543 1441914765 -0.276550 0.552917 -0.316345 -0.719543 1441914765 -0.276550 0.552917 -0.316345 -0.719543 1441914765 -0.276550 0.552917 -0.316345 -0.719543 1441914765 -0.234741 0.571838 -0.282288 -0.733643 1441914765 -0.234741 0.571838 -0.282288 -0.733643 1441914765 -0.234741 0.571838 -0.282288 -0.733643 1441914765 -0.234741 0.571838 -0.282288 -0.733643 1441914765 -0.234741 0.571838 -0.282288 -0.733643 1441914765 -0.234741 0.571838 -0.282288 -0.733643 1441914765 -0.196289 0.587219 -0.249451 -0.744629 1441914765 -0.196289 0.587219 -0.249451 -0.744629 1441914765 -0.196289 0.587219 -0.249451 -0.744629 1441914765 -0.196289 0.587219 -0.249451 -0.744629 1441914765 -0.196289 0.587219 -0.249451 -0.744629 1441914765 -0.196289 0.587219 -0.249451 -0.744629 1441914765 -0.162720 0.599976 -0.219482 -0.751953 1441914765 -0.162720 0.599976 -0.219482 -0.751953 1441914765 -0.162720 0.599976 -0.219482 -0.751953 1441914765 -0.162720 0.599976 -0.219482 -0.751953 1441914765 -0.162720 0.599976 -0.219482 -0.751953 1441914765 -0.162720 0.599976 -0.219482 -0.751953 1441914765 -0.137146 0.610291 -0.193359 -0.755920 1441914765 -0.137146 0.610291 -0.193359 -0.755920 1441914765 -0.137146 0.610291 -0.193359 -0.755920 1441914765 -0.137146 0.610291 -0.193359 -0.755920 1441914765 -0.137146 0.610291 -0.193359 -0.755920 1441914765 -0.137146 0.610291 -0.193359 -0.755920 1441914765 -0.137146 0.610291 -0.193359 -0.755920 1441914765 -0.122559 0.617065 -0.177185 -0.756836 1441914765 -0.122559 0.617065 -0.177185 -0.756836 1441914765 -0.122559 0.617065 -0.177185 -0.756836 1441914765 -0.122559 0.617065 -0.177185 -0.756836 1441914765 -0.122559 0.617065 -0.177185 -0.756836 1441914765 -0.122559 0.617065 -0.177185 -0.756836 1441914765 -0.117249 0.621582 -0.168335 -0.756042 1441914765 -0.117249 0.621582 -0.168335 -0.756042 1441914765 -0.117249 0.621582 -0.168335 -0.756042 1441914765 -0.117249 0.621582 -0.168335 -0.756042 1441914765 -0.117249 0.621582 -0.168335 -0.756042 1441914765 -0.121643 0.624146 -0.164429 -0.754028 1441914765 -0.121643 0.624146 -0.164429 -0.754028 1441914765 -0.121643 0.624146 -0.164429 -0.754028 1441914765 -0.121643 0.624146 -0.164429 -0.754028 1441914765 -0.141052 0.622498 -0.174561 -0.749756 1441914765 -0.141052 0.622498 -0.174561 -0.749756 1441914765 -0.141052 0.622498 -0.174561 -0.749756 1441914765 -0.141052 0.622498 -0.174561 -0.749756 1441914765 -0.141052 0.622498 -0.174561 -0.749756 1441914765 -0.141052 0.622498 -0.174561 -0.749756 1441914765 -0.174561 0.615784 -0.201111 -0.741577 1441914765 -0.174561 0.615784 -0.201111 -0.741577 1441914765 -0.174561 0.615784 -0.201111 -0.741577 1441914765 -0.174561 0.615784 -0.201111 -0.741577 1441914766 -0.174561 0.615784 -0.201111 -0.741577 1441914766 -0.174561 0.615784 -0.201111 -0.741577 1441914766 -0.215271 0.604004 -0.236145 -0.730164 1441914766 -0.215271 0.604004 -0.236145 -0.730164 1441914766 -0.215271 0.604004 -0.236145 -0.730164 1441914766 -0.215271 0.604004 -0.236145 -0.730164 1441914766 -0.215271 0.604004 -0.236145 -0.730164 1441914766 -0.215271 0.604004 -0.236145 -0.730164 1441914766 -0.215271 0.604004 -0.236145 -0.730164 1441914766 -0.259277 0.587646 -0.275513 -0.715271 1441914766 -0.259277 0.587646 -0.275513 -0.715271 1441914766 -0.259277 0.587646 -0.275513 -0.715271 1441914766 -0.259277 0.587646 -0.275513 -0.715271 1441914766 -0.259277 0.587646 -0.275513 -0.715271 1441914766 -0.259277 0.587646 -0.275513 -0.715271 1441914766 -0.305237 0.567383 -0.317078 -0.695984 1441914766 -0.305237 0.567383 -0.317078 -0.695984 1441914766 -0.305237 0.567383 -0.317078 -0.695984 1441914766 -0.305237 0.567383 -0.317078 -0.695984 1441914766 -0.305237 0.567383 -0.317078 -0.695984 1441914766 -0.305237 0.567383 -0.317078 -0.695984 1441914766 -0.352417 0.543518 -0.357666 -0.672668 1441914766 -0.352417 0.543518 -0.357666 -0.672668 1441914766 -0.352417 0.543518 -0.357666 -0.672668 1441914766 -0.352417 0.543518 -0.357666 -0.672668 1441914766 -0.352417 0.543518 -0.357666 -0.672668 1441914766 -0.352417 0.543518 -0.357666 -0.672668 1441914766 -0.352417 0.543518 -0.357666 -0.672668 1441914766 -0.399170 0.516235 -0.396606 -0.645752 1441914766 -0.399170 0.516235 -0.396606 -0.645752 1441914766 -0.399170 0.516235 -0.396606 -0.645752 1441914766 -0.399170 0.516235 -0.396606 -0.645752 1441914766 -0.399170 0.516235 -0.396606 -0.645752 1441914766 -0.399170 0.516235 -0.396606 -0.645752 1441914766 -0.442505 0.485657 -0.434875 -0.615845 1441914766 -0.442505 0.485657 -0.434875 -0.615845 1441914766 -0.442505 0.485657 -0.434875 -0.615845 1441914766 -0.442505 0.485657 -0.434875 -0.615845 1441914766 -0.479614 0.451355 -0.469055 -0.588440 1441914766 -0.479614 0.451355 -0.469055 -0.588440 1441914766 -0.479614 0.451355 -0.469055 -0.588440 1441914766 -0.479614 0.451355 -0.469055 -0.588440 1441914766 -0.479614 0.451355 -0.469055 -0.588440 1441914766 -0.479614 0.451355 -0.469055 -0.588440 1441914766 -0.503967 0.422180 -0.491272 -0.571411 1441914766 -0.503967 0.422180 -0.491272 -0.571411 1441914766 -0.503967 0.422180 -0.491272 -0.571411 1441914766 -0.503967 0.422180 -0.491272 -0.571411 1441914766 -0.512634 0.408997 -0.498962 -0.566589 1441914766 -0.512634 0.408997 -0.498962 -0.566589 1441914766 -0.512634 0.408997 -0.498962 -0.566589 1441914766 -0.512634 0.408997 -0.498962 -0.566589 1441914766 -0.512634 0.408997 -0.498962 -0.566589 1441914766 -0.512634 0.408997 -0.498962 -0.566589 1441914766 -0.509216 0.407837 -0.497131 -0.572144 1441914766 -0.509216 0.407837 -0.497131 -0.572144 1441914766 -0.509216 0.407837 -0.497131 -0.572144 1441914766 -0.509216 0.407837 -0.497131 -0.572144 1441914766 -0.509216 0.407837 -0.497131 -0.572144 1441914766 -0.509216 0.407837 -0.497131 -0.572144 1441914766 -0.509216 0.407837 -0.497131 -0.572144 1441914766 -0.495911 0.418335 -0.485046 -0.586365 1441914766 -0.495911 0.418335 -0.485046 -0.586365 1441914766 -0.495911 0.418335 -0.485046 -0.586365 1441914766 -0.495911 0.418335 -0.485046 -0.586365 1441914766 -0.495911 0.418335 -0.485046 -0.586365 1441914766 -0.474670 0.435608 -0.468079 -0.604858 1441914766 -0.474670 0.435608 -0.468079 -0.604858 1441914766 -0.474670 0.435608 -0.468079 -0.604858 1441914766 -0.474670 0.435608 -0.468079 -0.604858 1441914766 -0.445984 0.455627 -0.447266 -0.627319 1441914766 -0.445984 0.455627 -0.447266 -0.627319 1441914766 -0.445984 0.455627 -0.447266 -0.627319 1441914766 -0.445984 0.455627 -0.447266 -0.627319 1441914766 -0.445984 0.455627 -0.447266 -0.627319 1441914766 -0.407288 0.481445 -0.417786 -0.654114 1441914766 -0.407288 0.481445 -0.417786 -0.654114 1441914766 -0.407288 0.481445 -0.417786 -0.654114 1441914766 -0.407288 0.481445 -0.417786 -0.654114 1441914766 -0.407288 0.481445 -0.417786 -0.654114 1441914766 -0.407288 0.481445 -0.417786 -0.654114 1441914766 -0.407288 0.481445 -0.417786 -0.654114 1441914766 -0.361755 0.510193 -0.381226 -0.680847 1441914766 -0.361755 0.510193 -0.381226 -0.680847 1441914766 -0.361755 0.510193 -0.381226 -0.680847 1441914766 -0.361755 0.510193 -0.381226 -0.680847 1441914766 -0.361755 0.510193 -0.381226 -0.680847 1441914766 -0.361755 0.510193 -0.381226 -0.680847 1441914766 -0.315796 0.535889 -0.344849 -0.703003 1441914766 -0.315796 0.535889 -0.344849 -0.703003 1441914766 -0.315796 0.535889 -0.344849 -0.703003 1441914766 -0.315796 0.535889 -0.344849 -0.703003 1441914766 -0.315796 0.535889 -0.344849 -0.703003 1441914766 -0.315796 0.535889 -0.344849 -0.703003 1441914766 -0.315796 0.535889 -0.344849 -0.703003 1441914766 -0.270935 0.557983 -0.309875 -0.720581 1441914766 -0.270935 0.557983 -0.309875 -0.720581 1441914766 -0.270935 0.557983 -0.309875 -0.720581 1441914766 -0.270935 0.557983 -0.309875 -0.720581 1441914766 -0.270935 0.557983 -0.309875 -0.720581 1441914766 -0.225281 0.578552 -0.272583 -0.735046 1441914766 -0.225281 0.578552 -0.272583 -0.735046 1441914766 -0.225281 0.578552 -0.272583 -0.735046 1441914766 -0.225281 0.578552 -0.272583 -0.735046 1441914766 -0.225281 0.578552 -0.272583 -0.735046 1441914767 -0.225281 0.578552 -0.272583 -0.735046 1441914767 -0.180298 0.595947 -0.235168 -0.746399 1441914767 -0.180298 0.595947 -0.235168 -0.746399 1441914767 -0.180298 0.595947 -0.235168 -0.746399 1441914767 -0.180298 0.595947 -0.235168 -0.746399 1441914767 -0.180298 0.595947 -0.235168 -0.746399 1441914767 -0.180298 0.595947 -0.235168 -0.746399 1441914767 -0.138977 0.609253 -0.201477 -0.754272 1441914767 -0.138977 0.609253 -0.201477 -0.754272 1441914767 -0.138977 0.609253 -0.201477 -0.754272 1441914767 -0.138977 0.609253 -0.201477 -0.754272 1441914767 -0.138977 0.609253 -0.201477 -0.754272 1441914767 -0.138977 0.609253 -0.201477 -0.754272 1441914767 -0.099487 0.619873 -0.168457 -0.759888 1441914767 -0.099487 0.619873 -0.168457 -0.759888 1441914767 -0.099487 0.619873 -0.168457 -0.759888 1441914767 -0.099487 0.619873 -0.168457 -0.759888 1441914767 -0.099487 0.619873 -0.168457 -0.759888 1441914767 -0.099487 0.619873 -0.168457 -0.759888 1441914767 -0.065796 0.628174 -0.138000 -0.762939 1441914767 -0.065796 0.628174 -0.138000 -0.762939 1441914767 -0.065796 0.628174 -0.138000 -0.762939 1441914767 -0.065796 0.628174 -0.138000 -0.762939 1441914767 -0.065796 0.628174 -0.138000 -0.762939 1441914767 -0.065796 0.628174 -0.138000 -0.762939 1441914767 -0.045349 0.633850 -0.116455 -0.763306 1441914767 -0.045349 0.633850 -0.116455 -0.763306 1441914767 -0.045349 0.633850 -0.116455 -0.763306 1441914767 -0.045349 0.633850 -0.116455 -0.763306 1441914767 -0.045349 0.633850 -0.116455 -0.763306 1441914767 -0.045349 0.633850 -0.116455 -0.763306 1441914767 -0.041016 0.637817 -0.106873 -0.761658 1441914767 -0.041016 0.637817 -0.106873 -0.761658 1441914767 -0.041016 0.637817 -0.106873 -0.761658 1441914767 -0.041016 0.637817 -0.106873 -0.761658 1441914767 -0.041016 0.637817 -0.106873 -0.761658 1441914767 -0.041016 0.637817 -0.106873 -0.761658 1441914767 -0.041016 0.637817 -0.106873 -0.761658 1441914767 -0.058228 0.638489 -0.117615 -0.758362 1441914767 -0.058228 0.638489 -0.117615 -0.758362 1441914767 -0.058228 0.638489 -0.117615 -0.758362 1441914767 -0.058228 0.638489 -0.117615 -0.758362 1441914767 -0.058228 0.638489 -0.117615 -0.758362 1441914767 -0.058228 0.638489 -0.117615 -0.758362 1441914767 -0.091797 0.635498 -0.144897 -0.752808 1441914767 -0.091797 0.635498 -0.144897 -0.752808 1441914767 -0.091797 0.635498 -0.144897 -0.752808 1441914767 -0.091797 0.635498 -0.144897 -0.752808 1441914767 -0.091797 0.635498 -0.144897 -0.752808 1441914767 -0.091797 0.635498 -0.144897 -0.752808 1441914767 -0.091797 0.635498 -0.144897 -0.752808 1441914767 -0.133667 0.628784 -0.179016 -0.744812 1441914767 -0.133667 0.628784 -0.179016 -0.744812 1441914767 -0.133667 0.628784 -0.179016 -0.744812 1441914767 -0.133667 0.628784 -0.179016 -0.744812 1441914767 -0.133667 0.628784 -0.179016 -0.744812 1441914767 -0.133667 0.628784 -0.179016 -0.744812 1441914767 -0.181702 0.617981 -0.218018 -0.733215 1441914767 -0.181702 0.617981 -0.218018 -0.733215 1441914767 -0.181702 0.617981 -0.218018 -0.733215 1441914767 -0.181702 0.617981 -0.218018 -0.733215 1441914767 -0.181702 0.617981 -0.218018 -0.733215 1441914767 -0.181702 0.617981 -0.218018 -0.733215 1441914767 -0.235107 0.601929 -0.261475 -0.716980 1441914767 -0.235107 0.601929 -0.261475 -0.716980 1441914767 -0.235107 0.601929 -0.261475 -0.716980 1441914767 -0.235107 0.601929 -0.261475 -0.716980 1441914767 -0.235107 0.601929 -0.261475 -0.716980 1441914767 -0.235107 0.601929 -0.261475 -0.716980 1441914767 -0.291443 0.579224 -0.308960 -0.695801 1441914767 -0.291443 0.579224 -0.308960 -0.695801 1441914767 -0.291443 0.579224 -0.308960 -0.695801 1441914767 -0.291443 0.579224 -0.308960 -0.695801 1441914767 -0.291443 0.579224 -0.308960 -0.695801 1441914767 -0.291443 0.579224 -0.308960 -0.695801 1441914767 -0.346680 0.550720 -0.356262 -0.670593 1441914767 -0.346680 0.550720 -0.356262 -0.670593 1441914767 -0.346680 0.550720 -0.356262 -0.670593 1441914767 -0.346680 0.550720 -0.356262 -0.670593 1441914767 -0.346680 0.550720 -0.356262 -0.670593 1441914767 -0.346680 0.550720 -0.356262 -0.670593 1441914767 -0.397949 0.518921 -0.399536 -0.642456 1441914767 -0.397949 0.518921 -0.399536 -0.642456 1441914767 -0.397949 0.518921 -0.399536 -0.642456 1441914767 -0.397949 0.518921 -0.399536 -0.642456 1441914767 -0.397949 0.518921 -0.399536 -0.642456 1441914767 -0.397949 0.518921 -0.399536 -0.642456 1441914767 -0.443604 0.485046 -0.438049 -0.613281 1441914767 -0.443604 0.485046 -0.438049 -0.613281 1441914767 -0.443604 0.485046 -0.438049 -0.613281 1441914767 -0.443604 0.485046 -0.438049 -0.613281 1441914767 -0.443604 0.485046 -0.438049 -0.613281 1441914767 -0.443604 0.485046 -0.438049 -0.613281 1441914767 -0.481323 0.452515 -0.470093 -0.585327 1441914767 -0.481323 0.452515 -0.470093 -0.585327 1441914767 -0.481323 0.452515 -0.470093 -0.585327 1441914767 -0.481323 0.452515 -0.470093 -0.585327 1441914767 -0.481323 0.452515 -0.470093 -0.585327 1441914767 -0.481323 0.452515 -0.470093 -0.585327 1441914767 -0.510620 0.423157 -0.495300 -0.561218 1441914767 -0.510620 0.423157 -0.495300 -0.561218 1441914767 -0.510620 0.423157 -0.495300 -0.561218 1441914767 -0.510620 0.423157 -0.495300 -0.561218 1441914767 -0.510620 0.423157 -0.495300 -0.561218 1441914767 -0.510620 0.423157 -0.495300 -0.561218 1441914767 -0.532959 0.397522 -0.513855 -0.542114 1441914767 -0.532959 0.397522 -0.513855 -0.542114 1441914767 -0.532959 0.397522 -0.513855 -0.542114 1441914767 -0.532959 0.397522 -0.513855 -0.542114 1441914767 -0.532959 0.397522 -0.513855 -0.542114 1441914767 -0.532959 0.397522 -0.513855 -0.542114 1441914768 -0.546387 0.379028 -0.524841 -0.531433 1441914768 -0.546387 0.379028 -0.524841 -0.531433 1441914768 -0.546387 0.379028 -0.524841 -0.531433 1441914768 -0.546387 0.379028 -0.524841 -0.531433 1441914768 -0.546387 0.379028 -0.524841 -0.531433 1441914768 -0.546387 0.379028 -0.524841 -0.531433 1441914768 -0.546387 0.379028 -0.524841 -0.531433 1441914768 -0.548096 0.372681 -0.525696 -0.533325 1441914768 -0.548096 0.372681 -0.525696 -0.533325 1441914768 -0.548096 0.372681 -0.525696 -0.533325 1441914768 -0.548096 0.372681 -0.525696 -0.533325 1441914768 -0.535339 0.381958 -0.516541 -0.548462 1441914768 -0.535339 0.381958 -0.516541 -0.548462 1441914768 -0.535339 0.381958 -0.516541 -0.548462 1441914768 -0.535339 0.381958 -0.516541 -0.548462 1441914768 -0.513245 0.401062 -0.500000 -0.570801 1441914768 -0.513245 0.401062 -0.500000 -0.570801 1441914768 -0.513245 0.401062 -0.500000 -0.570801 1441914768 -0.513245 0.401062 -0.500000 -0.570801 1441914768 -0.513245 0.401062 -0.500000 -0.570801 1441914768 -0.513245 0.401062 -0.500000 -0.570801 1441914768 -0.484070 0.425781 -0.477844 -0.596741 1441914768 -0.484070 0.425781 -0.477844 -0.596741 1441914768 -0.484070 0.425781 -0.477844 -0.596741 1441914768 -0.484070 0.425781 -0.477844 -0.596741 1441914768 -0.484070 0.425781 -0.477844 -0.596741 1441914768 -0.484070 0.425781 -0.477844 -0.596741 1441914768 -0.448120 0.454590 -0.450195 -0.624451 1441914768 -0.448120 0.454590 -0.450195 -0.624451 1441914768 -0.448120 0.454590 -0.450195 -0.624451 1441914768 -0.448120 0.454590 -0.450195 -0.624451 1441914768 -0.448120 0.454590 -0.450195 -0.624451 1441914768 -0.448120 0.454590 -0.450195 -0.624451 1441914768 -0.448120 0.454590 -0.450195 -0.624451 1441914768 -0.406067 0.484680 -0.417480 -0.652649 1441914768 -0.406067 0.484680 -0.417480 -0.652649 1441914768 -0.406067 0.484680 -0.417480 -0.652649 1441914768 -0.406067 0.484680 -0.417480 -0.652649 1441914768 -0.406067 0.484680 -0.417480 -0.652649 1441914768 -0.406067 0.484680 -0.417480 -0.652649 1441914768 -0.360596 0.512817 -0.380676 -0.679810 1441914768 -0.360596 0.512817 -0.380676 -0.679810 1441914768 -0.360596 0.512817 -0.380676 -0.679810 1441914768 -0.360596 0.512817 -0.380676 -0.679810 1441914768 -0.360596 0.512817 -0.380676 -0.679810 1441914768 -0.360596 0.512817 -0.380676 -0.679810 1441914768 -0.316162 0.537109 -0.345093 -0.701782 1441914768 -0.316162 0.537109 -0.345093 -0.701782 1441914768 -0.316162 0.537109 -0.345093 -0.701782 1441914768 -0.316162 0.537109 -0.345093 -0.701782 1441914768 -0.316162 0.537109 -0.345093 -0.701782 1441914768 -0.316162 0.537109 -0.345093 -0.701782 1441914768 -0.269958 0.560303 -0.306641 -0.720520 1441914768 -0.269958 0.560303 -0.306641 -0.720520 1441914768 -0.269958 0.560303 -0.306641 -0.720520 1441914768 -0.269958 0.560303 -0.306641 -0.720520 1441914768 -0.269958 0.560303 -0.306641 -0.720520 1441914768 -0.269958 0.560303 -0.306641 -0.720520 1441914768 -0.221558 0.582458 -0.264526 -0.736023 1441914768 -0.221558 0.582458 -0.264526 -0.736023 1441914768 -0.221558 0.582458 -0.264526 -0.736023 1441914768 -0.221558 0.582458 -0.264526 -0.736023 1441914768 -0.221558 0.582458 -0.264526 -0.736023 1441914768 -0.221558 0.582458 -0.264526 -0.736023 1441914768 -0.178955 0.597351 -0.227173 -0.748047 1441914768 -0.178955 0.597351 -0.227173 -0.748047 1441914768 -0.178955 0.597351 -0.227173 -0.748047 1441914768 -0.178955 0.597351 -0.227173 -0.748047 1441914768 -0.140930 0.607239 -0.197754 -0.756531 1441914768 -0.140930 0.607239 -0.197754 -0.756531 1441914768 -0.140930 0.607239 -0.197754 -0.756531 1441914768 -0.140930 0.607239 -0.197754 -0.756531 1441914768 -0.140930 0.607239 -0.197754 -0.756531 1441914768 -0.140930 0.607239 -0.197754 -0.756531 1441914768 -0.140930 0.607239 -0.197754 -0.756531 1441914768 -0.101929 0.617554 -0.165771 -0.762085 1441914768 -0.101929 0.617554 -0.165771 -0.762085 1441914768 -0.101929 0.617554 -0.165771 -0.762085 1441914768 -0.101929 0.617554 -0.165771 -0.762085 1441914768 -0.101929 0.617554 -0.165771 -0.762085 1441914768 -0.072876 0.626465 -0.136902 -0.763916 1441914768 -0.072876 0.626465 -0.136902 -0.763916 1441914768 -0.072876 0.626465 -0.136902 -0.763916 1441914768 -0.072876 0.626465 -0.136902 -0.763916 1441914768 -0.072876 0.626465 -0.136902 -0.763916 1441914768 -0.072876 0.626465 -0.136902 -0.763916 1441914768 -0.063904 0.632568 -0.123230 -0.761963 1441914768 -0.063904 0.632568 -0.123230 -0.761963 1441914768 -0.063904 0.632568 -0.123230 -0.761963 1441914768 -0.063904 0.632568 -0.123230 -0.761963 1441914768 -0.063904 0.632568 -0.123230 -0.761963 1441914768 -0.063904 0.632568 -0.123230 -0.761963 1441914768 -0.063904 0.632568 -0.123230 -0.761963 1441914768 -0.072876 0.637024 -0.121582 -0.757690 1441914768 -0.072876 0.637024 -0.121582 -0.757690 1441914768 -0.072876 0.637024 -0.121582 -0.757690 1441914768 -0.072876 0.637024 -0.121582 -0.757690 1441914768 -0.072876 0.637024 -0.121582 -0.757690 1441914768 -0.098389 0.638428 -0.134094 -0.751465 1441914768 -0.098389 0.638428 -0.134094 -0.751465 1441914768 -0.098389 0.638428 -0.134094 -0.751465 1441914768 -0.098389 0.638428 -0.134094 -0.751465 1441914768 -0.098389 0.638428 -0.134094 -0.751465 1441914768 -0.098389 0.638428 -0.134094 -0.751465 1441914768 -0.137878 0.634766 -0.163513 -0.742554 1441914769 -0.137878 0.634766 -0.163513 -0.742554 1441914769 -0.137878 0.634766 -0.163513 -0.742554 1441914769 -0.137878 0.634766 -0.163513 -0.742554 1441914769 -0.183594 0.625488 -0.199890 -0.731567 1441914769 -0.183594 0.625488 -0.199890 -0.731567 1441914769 -0.183594 0.625488 -0.199890 -0.731567 1441914769 -0.183594 0.625488 -0.199890 -0.731567 1441914769 -0.183594 0.625488 -0.199890 -0.731567 1441914769 -0.234558 0.610901 -0.241394 -0.716614 1441914769 -0.234558 0.610901 -0.241394 -0.716614 1441914769 -0.234558 0.610901 -0.241394 -0.716614 1441914769 -0.234558 0.610901 -0.241394 -0.716614 1441914769 -0.234558 0.610901 -0.241394 -0.716614 1441914769 -0.234558 0.610901 -0.241394 -0.716614 1441914769 -0.290833 0.589111 -0.288757 -0.696411 1441914769 -0.290833 0.589111 -0.288757 -0.696411 1441914769 -0.290833 0.589111 -0.288757 -0.696411 1441914769 -0.290833 0.589111 -0.288757 -0.696411 1441914769 -0.290833 0.589111 -0.288757 -0.696411 1441914769 -0.290833 0.589111 -0.288757 -0.696411 1441914769 -0.290833 0.589111 -0.288757 -0.696411 1441914769 -0.347595 0.562134 -0.336853 -0.670654 1441914769 -0.347595 0.562134 -0.336853 -0.670654 1441914769 -0.347595 0.562134 -0.336853 -0.670654 1441914769 -0.347595 0.562134 -0.336853 -0.670654 1441914769 -0.347595 0.562134 -0.336853 -0.670654 1441914769 -0.347595 0.562134 -0.336853 -0.670654 1441914769 -0.399231 0.531311 -0.381775 -0.642334 1441914769 -0.399231 0.531311 -0.381775 -0.642334 1441914769 -0.399231 0.531311 -0.381775 -0.642334 1441914769 -0.399231 0.531311 -0.381775 -0.642334 1441914769 -0.399231 0.531311 -0.381775 -0.642334 1441914769 -0.399231 0.531311 -0.381775 -0.642334 1441914769 -0.441528 0.499878 -0.421326 -0.614563 1441914769 -0.441528 0.499878 -0.421326 -0.614563 1441914769 -0.441528 0.499878 -0.421326 -0.614563 1441914769 -0.441528 0.499878 -0.421326 -0.614563 1441914769 -0.441528 0.499878 -0.421326 -0.614563 1441914769 -0.441528 0.499878 -0.421326 -0.614563 1441914769 -0.479736 0.466797 -0.457275 -0.585571 1441914769 -0.479736 0.466797 -0.457275 -0.585571 1441914769 -0.479736 0.466797 -0.457275 -0.585571 1441914769 -0.479736 0.466797 -0.457275 -0.585571 1441914769 -0.479736 0.466797 -0.457275 -0.585571 1441914769 -0.479736 0.466797 -0.457275 -0.585571 1441914769 -0.513550 0.432556 -0.488098 -0.557617 1441914769 -0.513550 0.432556 -0.488098 -0.557617 1441914769 -0.513550 0.432556 -0.488098 -0.557617 1441914769 -0.513550 0.432556 -0.488098 -0.557617 1441914769 -0.513550 0.432556 -0.488098 -0.557617 1441914769 -0.513550 0.432556 -0.488098 -0.557617 1441914769 -0.513550 0.432556 -0.488098 -0.557617 1441914769 -0.536743 0.404602 -0.510254 -0.536621 1441914769 -0.536743 0.404602 -0.510254 -0.536621 1441914769 -0.536743 0.404602 -0.510254 -0.536621 1441914769 -0.536743 0.404602 -0.510254 -0.536621 1441914769 -0.536743 0.404602 -0.510254 -0.536621 1441914769 -0.536743 0.404602 -0.510254 -0.536621 1441914769 -0.551331 0.381775 -0.526367 -0.522766 1441914769 -0.551331 0.381775 -0.526367 -0.522766 1441914769 -0.551331 0.381775 -0.526367 -0.522766 1441914769 -0.551331 0.381775 -0.526367 -0.522766 1441914769 -0.551331 0.381775 -0.526367 -0.522766 1441914769 -0.551331 0.381775 -0.526367 -0.522766 1441914769 -0.558167 0.367249 -0.534973 -0.517151 1441914769 -0.558167 0.367249 -0.534973 -0.517151 1441914769 -0.558167 0.367249 -0.534973 -0.517151 1441914769 -0.558167 0.367249 -0.534973 -0.517151 1441914769 -0.558167 0.367249 -0.534973 -0.517151 1441914769 -0.558167 0.367249 -0.534973 -0.517151 1441914769 -0.553040 0.365479 -0.533447 -0.525452 1441914769 -0.553040 0.365479 -0.533447 -0.525452 1441914769 -0.553040 0.365479 -0.533447 -0.525452 1441914769 -0.553040 0.365479 -0.533447 -0.525452 1441914769 -0.553040 0.365479 -0.533447 -0.525452 1441914769 -0.553040 0.365479 -0.533447 -0.525452 1441914769 -0.553040 0.365479 -0.533447 -0.525452 1441914769 -0.536438 0.376587 -0.522278 -0.545593 1441914769 -0.536438 0.376587 -0.522278 -0.545593 1441914769 -0.536438 0.376587 -0.522278 -0.545593 1441914769 -0.536438 0.376587 -0.522278 -0.545593 1441914769 -0.536438 0.376587 -0.522278 -0.545593 1441914769 -0.536438 0.376587 -0.522278 -0.545593 1441914769 -0.511841 0.397827 -0.502991 -0.571716 1441914769 -0.511841 0.397827 -0.502991 -0.571716 1441914769 -0.511841 0.397827 -0.502991 -0.571716 1441914769 -0.511841 0.397827 -0.502991 -0.571716 1441914769 -0.511841 0.397827 -0.502991 -0.571716 1441914769 -0.479736 0.424011 -0.477722 -0.601624 1441914769 -0.479736 0.424011 -0.477722 -0.601624 1441914769 -0.479736 0.424011 -0.477722 -0.601624 1441914769 -0.479736 0.424011 -0.477722 -0.601624 1441914769 -0.479736 0.424011 -0.477722 -0.601624 1441914769 -0.479736 0.424011 -0.477722 -0.601624 1441914769 -0.439209 0.454773 -0.444641 -0.634521 1441914769 -0.439209 0.454773 -0.444641 -0.634521 1441914769 -0.439209 0.454773 -0.444641 -0.634521 1441914769 -0.439209 0.454773 -0.444641 -0.634521 1441914769 -0.439209 0.454773 -0.444641 -0.634521 1441914769 -0.439209 0.454773 -0.444641 -0.634521 1441914769 -0.390503 0.488708 -0.402710 -0.668274 1441914769 -0.390503 0.488708 -0.402710 -0.668274 1441914769 -0.390503 0.488708 -0.402710 -0.668274 1441914769 -0.390503 0.488708 -0.402710 -0.668274 1441914769 -0.390503 0.488708 -0.402710 -0.668274 1441914769 -0.390503 0.488708 -0.402710 -0.668274 1441914769 -0.336548 0.522034 -0.353882 -0.699280 1441914769 -0.336548 0.522034 -0.353882 -0.699280 1441914770 -0.336548 0.522034 -0.353882 -0.699280 1441914770 -0.336548 0.522034 -0.353882 -0.699280 1441914770 -0.336548 0.522034 -0.353882 -0.699280 1441914770 -0.336548 0.522034 -0.353882 -0.699280 1441914770 -0.280212 0.552185 -0.301270 -0.725159 1441914770 -0.280212 0.552185 -0.301270 -0.725159 1441914770 -0.280212 0.552185 -0.301270 -0.725159 1441914770 -0.280212 0.552185 -0.301270 -0.725159 1441914770 -0.280212 0.552185 -0.301270 -0.725159 1441914770 -0.280212 0.552185 -0.301270 -0.725159 1441914770 -0.227356 0.575928 -0.252380 -0.743591 1441914770 -0.227356 0.575928 -0.252380 -0.743591 1441914770 -0.227356 0.575928 -0.252380 -0.743591 1441914770 -0.227356 0.575928 -0.252380 -0.743591 1441914770 -0.227356 0.575928 -0.252380 -0.743591 1441914770 -0.227356 0.575928 -0.252380 -0.743591 1441914770 -0.182068 0.592773 -0.212708 -0.755127 1441914770 -0.182068 0.592773 -0.212708 -0.755127 1441914770 -0.182068 0.592773 -0.212708 -0.755127 1441914770 -0.182068 0.592773 -0.212708 -0.755127 1441914770 -0.182068 0.592773 -0.212708 -0.755127 1441914770 -0.182068 0.592773 -0.212708 -0.755127 1441914770 -0.140137 0.606384 -0.176147 -0.762695 1441914770 -0.140137 0.606384 -0.176147 -0.762695 1441914770 -0.140137 0.606384 -0.176147 -0.762695 1441914770 -0.140137 0.606384 -0.176147 -0.762695 1441914770 -0.140137 0.606384 -0.176147 -0.762695 1441914770 -0.140137 0.606384 -0.176147 -0.762695 1441914770 -0.101318 0.618408 -0.143250 -0.766052 1441914770 -0.101318 0.618408 -0.143250 -0.766052 1441914770 -0.101318 0.618408 -0.143250 -0.766052 1441914770 -0.101318 0.618408 -0.143250 -0.766052 1441914770 -0.101318 0.618408 -0.143250 -0.766052 1441914770 -0.101318 0.618408 -0.143250 -0.766052 1441914770 -0.071716 0.627747 -0.118225 -0.766052 1441914770 -0.071716 0.627747 -0.118225 -0.766052 1441914770 -0.071716 0.627747 -0.118225 -0.766052 1441914770 -0.071716 0.627747 -0.118225 -0.766052 1441914770 -0.071716 0.627747 -0.118225 -0.766052 1441914770 -0.071716 0.627747 -0.118225 -0.766052 1441914770 -0.054626 0.635559 -0.100037 -0.763611 1441914770 -0.054626 0.635559 -0.100037 -0.763611 1441914770 -0.054626 0.635559 -0.100037 -0.763611 1441914770 -0.054626 0.635559 -0.100037 -0.763611 1441914770 -0.054626 0.635559 -0.100037 -0.763611 1441914770 -0.054626 0.635559 -0.100037 -0.763611 1441914770 -0.056946 0.640930 -0.094299 -0.759644 1441914770 -0.056946 0.640930 -0.094299 -0.759644 1441914770 -0.056946 0.640930 -0.094299 -0.759644 1441914770 -0.056946 0.640930 -0.094299 -0.759644 1441914770 -0.056946 0.640930 -0.094299 -0.759644 1441914770 -0.056946 0.640930 -0.094299 -0.759644 1441914770 -0.056946 0.640930 -0.094299 -0.759644 1441914770 -0.077332 0.643433 -0.104675 -0.754395 1441914770 -0.077332 0.643433 -0.104675 -0.754395 1441914770 -0.077332 0.643433 -0.104675 -0.754395 1441914770 -0.077332 0.643433 -0.104675 -0.754395 1441914770 -0.077332 0.643433 -0.104675 -0.754395 1441914770 -0.077332 0.643433 -0.104675 -0.754395 1441914770 -0.110962 0.641602 -0.128784 -0.747986 1441914770 -0.110962 0.641602 -0.128784 -0.747986 1441914770 -0.110962 0.641602 -0.128784 -0.747986 1441914770 -0.110962 0.641602 -0.128784 -0.747986 1441914770 -0.110962 0.641602 -0.128784 -0.747986 1441914770 -0.110962 0.641602 -0.128784 -0.747986 1441914770 -0.152832 0.634949 -0.162476 -0.739685 1441914770 -0.152832 0.634949 -0.162476 -0.739685 1441914770 -0.152832 0.634949 -0.162476 -0.739685 1441914770 -0.152832 0.634949 -0.162476 -0.739685 1441914770 -0.152832 0.634949 -0.162476 -0.739685 1441914770 -0.152832 0.634949 -0.162476 -0.739685 1441914770 -0.152832 0.634949 -0.162476 -0.739685 1441914770 -0.199890 0.623474 -0.202332 -0.728271 1441914770 -0.199890 0.623474 -0.202332 -0.728271 1441914770 -0.199890 0.623474 -0.202332 -0.728271 1441914770 -0.199890 0.623474 -0.202332 -0.728271 1441914770 -0.199890 0.623474 -0.202332 -0.728271 1441914770 -0.199890 0.623474 -0.202332 -0.728271 1441914770 -0.252808 0.606079 -0.248230 -0.712158 1441914770 -0.252808 0.606079 -0.248230 -0.712158 1441914770 -0.252808 0.606079 -0.248230 -0.712158 1441914770 -0.252808 0.606079 -0.248230 -0.712158 1441914770 -0.252808 0.606079 -0.248230 -0.712158 1441914770 -0.252808 0.606079 -0.248230 -0.712158 1441914770 -0.313904 0.581482 -0.300781 -0.687683 1441914770 -0.313904 0.581482 -0.300781 -0.687683 1441914770 -0.313904 0.581482 -0.300781 -0.687683 1441914770 -0.313904 0.581482 -0.300781 -0.687683 1441914770 -0.313904 0.581482 -0.300781 -0.687683 1441914770 -0.313904 0.581482 -0.300781 -0.687683 1441914770 -0.379028 0.548523 -0.356079 -0.654785 1441914770 -0.379028 0.548523 -0.356079 -0.654785 1441914770 -0.379028 0.548523 -0.356079 -0.654785 1441914770 -0.379028 0.548523 -0.356079 -0.654785 1441914770 -0.379028 0.548523 -0.356079 -0.654785 1441914770 -0.379028 0.548523 -0.356079 -0.654785 1441914770 -0.379028 0.548523 -0.356079 -0.654785 1441914770 -0.438477 0.510620 -0.407654 -0.617188 1441914770 -0.438477 0.510620 -0.407654 -0.617188 1441914770 -0.438477 0.510620 -0.407654 -0.617188 1441914770 -0.438477 0.510620 -0.407654 -0.617188 1441914770 -0.438477 0.510620 -0.407654 -0.617188 1441914770 -0.438477 0.510620 -0.407654 -0.617188 1441914770 -0.488342 0.470581 -0.454163 -0.577820 1441914770 -0.488342 0.470581 -0.454163 -0.577820 1441914770 -0.488342 0.470581 -0.454163 -0.577820 1441914770 -0.488342 0.470581 -0.454163 -0.577820 1441914770 -0.530823 0.427246 -0.495300 -0.539001 1441914770 -0.530823 0.427246 -0.495300 -0.539001 1441914771 -0.530823 0.427246 -0.495300 -0.539001 1441914771 -0.530823 0.427246 -0.495300 -0.539001 1441914771 -0.530823 0.427246 -0.495300 -0.539001 1441914771 -0.530823 0.427246 -0.495300 -0.539001 1441914771 -0.561218 0.389709 -0.523682 -0.508911 1441914771 -0.561218 0.389709 -0.523682 -0.508911 1441914771 -0.561218 0.389709 -0.523682 -0.508911 1441914771 -0.561218 0.389709 -0.523682 -0.508911 1441914771 -0.561218 0.389709 -0.523682 -0.508911 1441914771 -0.561218 0.389709 -0.523682 -0.508911 1441914771 -0.582031 0.360168 -0.540894 -0.488953 1441914771 -0.582031 0.360168 -0.540894 -0.488953 1441914771 -0.582031 0.360168 -0.540894 -0.488953 1441914771 -0.582031 0.360168 -0.540894 -0.488953 1441914771 -0.582031 0.360168 -0.540894 -0.488953 1441914771 -0.582031 0.360168 -0.540894 -0.488953 1441914771 -0.582031 0.360168 -0.540894 -0.488953 1441914771 -0.594666 0.338623 -0.551392 -0.477173 1441914771 -0.594666 0.338623 -0.551392 -0.477173 1441914771 -0.594666 0.338623 -0.551392 -0.477173 1441914771 -0.594666 0.338623 -0.551392 -0.477173 1441914771 -0.594666 0.338623 -0.551392 -0.477173 1441914771 -0.594666 0.338623 -0.551392 -0.477173 1441914771 -0.596191 0.328918 -0.553528 -0.479675 1441914771 -0.596191 0.328918 -0.553528 -0.479675 1441914771 -0.596191 0.328918 -0.553528 -0.479675 1441914771 -0.596191 0.328918 -0.553528 -0.479675 1441914771 -0.596191 0.328918 -0.553528 -0.479675 1441914771 -0.596191 0.328918 -0.553528 -0.479675 1441914771 -0.582214 0.338928 -0.544189 -0.500122 1441914771 -0.582214 0.338928 -0.544189 -0.500122 1441914771 -0.582214 0.338928 -0.544189 -0.500122 1441914771 -0.582214 0.338928 -0.544189 -0.500122 1441914771 -0.582214 0.338928 -0.544189 -0.500122 1441914771 -0.582214 0.338928 -0.544189 -0.500122 1441914771 -0.556335 0.365417 -0.524170 -0.531311 1441914771 -0.556335 0.365417 -0.524170 -0.531311 1441914771 -0.556335 0.365417 -0.524170 -0.531311 1441914771 -0.556335 0.365417 -0.524170 -0.531311 1441914771 -0.556335 0.365417 -0.524170 -0.531311 1441914771 -0.556335 0.365417 -0.524170 -0.531311 1441914771 -0.556335 0.365417 -0.524170 -0.531311 1441914771 -0.523010 0.397583 -0.497803 -0.566284 1441914771 -0.523010 0.397583 -0.497803 -0.566284 1441914771 -0.523010 0.397583 -0.497803 -0.566284 1441914771 -0.523010 0.397583 -0.497803 -0.566284 1441914771 -0.523010 0.397583 -0.497803 -0.566284 1441914771 -0.523010 0.397583 -0.497803 -0.566284 1441914771 -0.484070 0.429199 -0.468079 -0.601990 1441914771 -0.484070 0.429199 -0.468079 -0.601990 1441914771 -0.484070 0.429199 -0.468079 -0.601990 1441914771 -0.484070 0.429199 -0.468079 -0.601990 1441914771 -0.484070 0.429199 -0.468079 -0.601990 1441914771 -0.484070 0.429199 -0.468079 -0.601990 1441914771 -0.438660 0.462158 -0.432983 -0.637695 1441914771 -0.438660 0.462158 -0.432983 -0.637695 1441914771 -0.438660 0.462158 -0.432983 -0.637695 1441914771 -0.438660 0.462158 -0.432983 -0.637695 1441914771 -0.438660 0.462158 -0.432983 -0.637695 1441914771 -0.438660 0.462158 -0.432983 -0.637695 1441914771 -0.386719 0.494507 -0.391541 -0.672791 1441914771 -0.386719 0.494507 -0.391541 -0.672791 1441914771 -0.386719 0.494507 -0.391541 -0.672791 1441914771 -0.386719 0.494507 -0.391541 -0.672791 1441914771 -0.386719 0.494507 -0.391541 -0.672791 1441914771 -0.386719 0.494507 -0.391541 -0.672791 1441914771 -0.330078 0.524292 -0.346497 -0.704407 1441914771 -0.330078 0.524292 -0.346497 -0.704407 1441914771 -0.330078 0.524292 -0.346497 -0.704407 1441914771 -0.330078 0.524292 -0.346497 -0.704407 1441914771 -0.330078 0.524292 -0.346497 -0.704407 1441914771 -0.330078 0.524292 -0.346497 -0.704407 1441914771 -0.272949 0.551636 -0.301331 -0.728333 1441914771 -0.272949 0.551636 -0.301331 -0.728333 1441914771 -0.272949 0.551636 -0.301331 -0.728333 1441914771 -0.272949 0.551636 -0.301331 -0.728333 1441914771 -0.272949 0.551636 -0.301331 -0.728333 1441914771 
-0.333679 0.542664 -0.355469 -0.684021 1441914789 -0.333679 0.542664 -0.355469 -0.684021 1441914789 -0.333679 0.542664 -0.355469 -0.684021 1441914789 -0.351563 0.532715 -0.367004 -0.676758 1441914789 -0.351563 0.532715 -0.367004 -0.676758 1441914789 -0.351563 0.532715 -0.367004 -0.676758 1441914790 -0.351563 0.532715 -0.367004 -0.676758 1441914790 -0.351563 0.532715 -0.367004 -0.676758 1441914790 -0.351563 0.532715 -0.367004 -0.676758 1441914790 -0.378235 0.516602 -0.388794 -0.662537 1441914790 -0.378235 0.516602 -0.388794 -0.662537 1441914790 -0.378235 0.516602 -0.388794 -0.662537 1441914790 -0.407532 0.494568 -0.417419 -0.644348 1441914790 -0.407532 0.494568 -0.417419 -0.644348 1441914790 -0.407532 0.494568 -0.417419 -0.644348 1441914790 -0.407532 0.494568 -0.417419 -0.644348 1441914790 -0.407532 0.494568 -0.417419 -0.644348 1441914790 -0.407532 0.494568 -0.417419 -0.644348 1441914790 -0.407532 0.494568 -0.417419 -0.644348 1441914790 -0.436096 0.470947 -0.443359 -0.625732 1441914790 -0.436096 0.470947 -0.443359 -0.625732 1441914790 -0.436096 0.470947 -0.443359 -0.625732 1441914790 -0.436096 0.470947 -0.443359 -0.625732 1441914790 -0.436096 0.470947 -0.443359 -0.625732 1441914790 -0.436096 0.470947 -0.443359 -0.625732 1441914790 -0.462585 0.448486 -0.464966 -0.607239 1441914790 -0.462585 0.448486 -0.464966 -0.607239 1441914790 -0.462585 0.448486 -0.464966 -0.607239 1441914790 -0.462585 0.448486 -0.464966 -0.607239 1441914790 -0.488586 0.424377 -0.486328 -0.587219 1441914790 -0.488586 0.424377 -0.486328 -0.587219 1441914790 -0.488586 0.424377 -0.486328 -0.587219 1441914790 -0.511963 0.401123 -0.505615 -0.566895 1441914790 -0.511963 0.401123 -0.505615 -0.566895 1441914790 -0.511963 0.401123 -0.505615 -0.566895 1441914790 -0.511963 0.401123 -0.505615 -0.566895 1441914790 -0.529114 0.382202 -0.519653 -0.551392 1441914790 -0.529114 0.382202 -0.519653 -0.551392 1441914790 -0.529114 0.382202 -0.519653 -0.551392 1441914790 -0.529114 0.382202 -0.519653 -0.551392 1441914790 -0.529114 0.382202 -0.519653 -0.551392 1441914790 -0.529114 0.382202 -0.519653 -0.551392 1441914790 -0.536987 0.369629 -0.526306 -0.545959 1441914790 -0.536987 0.369629 -0.526306 -0.545959 1441914790 -0.536987 0.369629 -0.526306 -0.545959 1441914790 -0.536987 0.369629 -0.526306 -0.545959 1441914790 -0.536987 0.369629 -0.526306 -0.545959 1441914790 -0.536987 0.369629 -0.526306 -0.545959 1441914790 -0.536987 0.369629 -0.526306 -0.545959 1441914790 -0.535339 0.368225 -0.525024 -0.549744 1441914790 -0.535339 0.368225 -0.525024 -0.549744 1441914790 -0.535339 0.368225 -0.525024 -0.549744 1441914790 -0.535339 0.368225 -0.525024 -0.549744 1441914790 -0.535339 0.368225 -0.525024 -0.549744 1441914790 -0.535339 0.368225 -0.525024 -0.549744 1441914790 -0.525757 0.375305 -0.518738 -0.560120 1441914790 -0.525757 0.375305 -0.518738 -0.560120 1441914790 -0.525757 0.375305 -0.518738 -0.560120 1441914790 -0.525757 0.375305 -0.518738 -0.560120 1441914790 -0.525757 0.375305 -0.518738 -0.560120 1441914790 -0.525757 0.375305 -0.518738 -0.560120 1441914790 -0.506836 0.390686 -0.505798 -0.578613 1441914790 -0.506836 0.390686 -0.505798 -0.578613 1441914790 -0.506836 0.390686 -0.505798 -0.578613 1441914790 -0.506836 0.390686 -0.505798 -0.578613 1441914790 -0.506836 0.390686 -0.505798 -0.578613 1441914790 -0.506836 0.390686 -0.505798 -0.578613 1441914790 -0.481079 0.410889 -0.489136 -0.600464 1441914790 -0.481079 0.410889 -0.489136 -0.600464 1441914790 -0.481079 0.410889 -0.489136 -0.600464 1441914790 -0.481079 0.410889 -0.489136 -0.600464 1441914790 -0.481079 0.410889 -0.489136 -0.600464 1441914790 -0.481079 0.410889 -0.489136 -0.600464 1441914790 -0.481079 0.410889 -0.489136 -0.600464 1441914790 -0.447144 0.438477 -0.464722 -0.626038 1441914790 -0.447144 0.438477 -0.464722 -0.626038 1441914790 -0.447144 0.438477 -0.464722 -0.626038 1441914790 -0.447144 0.438477 -0.464722 -0.626038 1441914790 -0.447144 0.438477 -0.464722 -0.626038 1441914790 -0.407043 0.469299 -0.433411 -0.652893 1441914790 -0.407043 0.469299 -0.433411 -0.652893 1441914790 -0.407043 0.469299 -0.433411 -0.652893 1441914790 -0.407043 0.469299 -0.433411 -0.652893 1441914790 -0.364502 0.496216 -0.402100 -0.677673 1441914790 -0.364502 0.496216 -0.402100 -0.677673 1441914790 -0.364502 0.496216 -0.402100 -0.677673 1441914790 -0.364502 0.496216 -0.402100 -0.677673 1441914790 -0.364502 0.496216 -0.402100 -0.677673 1441914790 -0.364502 0.496216 -0.402100 -0.677673 1441914790 -0.318909 0.521362 -0.366699 -0.701477 1441914790 -0.318909 0.521362 -0.366699 -0.701477 1441914790 -0.318909 0.521362 -0.366699 -0.701477 1441914790 -0.318909 0.521362 -0.366699 -0.701477 1441914790 -0.318909 0.521362 -0.366699 -0.701477 1441914790 -0.318909 0.521362 -0.366699 -0.701477 1441914790 -0.270203 0.546509 -0.323486 -0.723694 1441914790 -0.270203 0.546509 -0.323486 -0.723694 1441914790 -0.270203 0.546509 -0.323486 -0.723694 1441914790 -0.270203 0.546509 -0.323486 -0.723694 1441914790 -0.270203 0.546509 -0.323486 -0.723694 1441914790 -0.270203 0.546509 -0.323486 -0.723694 1441914790 -0.270203 0.546509 -0.323486 -0.723694 1441914790 -0.222900 0.569275 -0.277039 -0.741333 1441914790 -0.222900 0.569275 -0.277039 -0.741333 1441914790 -0.222900 0.569275 -0.277039 -0.741333 1441914790 -0.222900 0.569275 -0.277039 -0.741333 1441914791 -0.222900 0.569275 -0.277039 -0.741333 1441914791 -0.222900 0.569275 -0.277039 -0.741333 1441914791 -0.181152 0.586304 -0.239868 -0.752258 1441914791 -0.181152 0.586304 -0.239868 -0.752258 1441914791 -0.181152 0.586304 -0.239868 -0.752258 1441914791 -0.181152 0.586304 -0.239868 -0.752258 1441914791 -0.181152 0.586304 -0.239868 -0.752258 1441914791 -0.181152 0.586304 -0.239868 -0.752258 1441914791 -0.143860 0.599060 -0.207092 -0.760010 1441914791 -0.143860 0.599060 -0.207092 -0.760010 1441914791 -0.143860 0.599060 -0.207092 -0.760010 1441914791 -0.143860 0.599060 -0.207092 -0.760010 1441914791 -0.143860 0.599060 -0.207092 -0.760010 1441914791 -0.143860 0.599060 -0.207092 -0.760010 1441914791 -0.111572 0.609741 -0.175354 -0.764893 1441914791 -0.111572 0.609741 -0.175354 -0.764893 1441914791 -0.111572 0.609741 -0.175354 -0.764893 1441914791 -0.111572 0.609741 -0.175354 -0.764893 1441914791 -0.111572 0.609741 -0.175354 -0.764893 1441914791 -0.111572 0.609741 -0.175354 -0.764893 1441914791 -0.092041 0.618713 -0.151794 -0.765320 1441914791 -0.092041 0.618713 -0.151794 -0.765320 1441914791 -0.092041 0.618713 -0.151794 -0.765320 1441914791 -0.092041 0.618713 -0.151794 -0.765320 1441914791 -0.092041 0.618713 -0.151794 -0.765320 1441914791 -0.092041 0.618713 -0.151794 -0.765320 1441914791 -0.086182 0.626831 -0.138306 -0.761963 1441914791 -0.086182 0.626831 -0.138306 -0.761963 1441914791 -0.086182 0.626831 -0.138306 -0.761963 1441914791 -0.086182 0.626831 -0.138306 -0.761963 1441914791 -0.086182 0.626831 -0.138306 -0.761963 1441914791 -0.086182 0.626831 -0.138306 -0.761963 1441914791 -0.099121 0.629944 -0.141602 -0.757141 1441914791 -0.099121 0.629944 -0.141602 -0.757141 1441914791 -0.099121 0.629944 -0.141602 -0.757141 1441914791 -0.099121 0.629944 -0.141602 -0.757141 1441914791 -0.099121 0.629944 -0.141602 -0.757141 1441914791 -0.099121 0.629944 -0.141602 -0.757141 1441914791 -0.128357 0.627441 -0.161194 -0.750916 1441914791 -0.128357 0.627441 -0.161194 -0.750916 1441914791 -0.128357 0.627441 -0.161194 -0.750916 1441914791 -0.128357 0.627441 -0.161194 -0.750916 1441914791 -0.128357 0.627441 -0.161194 -0.750916 1441914791 -0.128357 0.627441 -0.161194 -0.750916 1441914791 -0.128357 0.627441 -0.161194 -0.750916 1441914791 -0.168579 0.620300 -0.191833 -0.741638 1441914791 -0.168579 0.620300 -0.191833 -0.741638 1441914791 -0.168579 0.620300 -0.191833 -0.741638 1441914791 -0.168579 0.620300 -0.191833 -0.741638 1441914791 -0.168579 0.620300 -0.191833 -0.741638 1441914791 -0.168579 0.620300 -0.191833 -0.741638 1441914791 -0.215271 0.607483 -0.230286 -0.729126 1441914791 -0.215271 0.607483 -0.230286 -0.729126 1441914791 -0.215271 0.607483 -0.230286 -0.729126 1441914791 -0.215271 0.607483 -0.230286 -0.729126 1441914791 -0.215271 0.607483 -0.230286 -0.729126 1441914791 -0.215271 0.607483 -0.230286 -0.729126 1441914791 -0.268066 0.588379 -0.275330 -0.711426 1441914791 -0.268066 0.588379 -0.275330 -0.711426 1441914791 -0.268066 0.588379 -0.275330 -0.711426 1441914791 -0.268066 0.588379 -0.275330 -0.711426 1441914791 -0.268066 0.588379 -0.275330 -0.711426 1441914791 -0.268066 0.588379 -0.275330 -0.711426 1441914791 -0.268066 0.588379 -0.275330 -0.711426 1441914791 -0.324524 0.561584 -0.325134 -0.688232 1441914791 -0.324524 0.561584 -0.325134 -0.688232 1441914791 -0.324524 0.561584 -0.325134 -0.688232 1441914791 -0.324524 0.561584 -0.325134 -0.688232 1441914791 -0.324524 0.561584 -0.325134 -0.688232 1441914791 -0.324524 0.561584 -0.325134 -0.688232 1441914791 -0.379089 0.529602 -0.373596 -0.660522 1441914791 -0.379089 0.529602 -0.373596 -0.660522 1441914791 -0.379089 0.529602 -0.373596 -0.660522 1441914791 -0.379089 0.529602 -0.373596 -0.660522 1441914791 -0.379089 0.529602 -0.373596 -0.660522 1441914791 -0.379089 0.529602 -0.373596 -0.660522 1441914791 -0.379089 0.529602 -0.373596 -0.660522 1441914791 -0.429810 0.493469 -0.419800 -0.628906 1441914791 -0.429810 0.493469 -0.419800 -0.628906 1441914791 -0.429810 0.493469 -0.419800 -0.628906 1441914791 -0.429810 0.493469 -0.419800 -0.628906 1441914791 -0.429810 0.493469 -0.419800 -0.628906 1441914791 -0.429810 0.493469 -0.419800 -0.628906 1441914791 -0.475037 0.455383 -0.461060 -0.595337 1441914791 -0.475037 0.455383 -0.461060 -0.595337 1441914791 -0.475037 0.455383 -0.461060 -0.595337 1441914791 -0.475037 0.455383 -0.461060 -0.595337 1441914791 -0.475037 0.455383 -0.461060 -0.595337 1441914791 -0.475037 0.455383 -0.461060 -0.595337 1441914791 -0.513184 0.416199 -0.496704 -0.562805 1441914791 -0.513184 0.416199 -0.496704 -0.562805 1441914791 -0.513184 0.416199 -0.496704 -0.562805 1441914791 -0.513184 0.416199 -0.496704 -0.562805 1441914791 -0.513184 0.416199 -0.496704 -0.562805 1441914791 -0.513184 0.416199 -0.496704 -0.562805 1441914791 -0.513184 0.416199 -0.496704 -0.562805 1441914791 -0.541809 0.379822 -0.523499 -0.536865 1441914791 -0.541809 0.379822 -0.523499 -0.536865 1441914791 -0.541809 0.379822 -0.523499 -0.536865 1441914791 -0.541809 0.379822 -0.523499 -0.536865 1441914791 -0.541809 0.379822 -0.523499 -0.536865 1441914791 -0.557861 0.354797 -0.536987 -0.524109 1441914791 -0.557861 0.354797 -0.536987 -0.524109 1441914791 -0.557861 0.354797 -0.536987 -0.524109 1441914791 -0.557861 0.354797 -0.536987 -0.524109 1441914791 -0.557861 0.354797 -0.536987 -0.524109 1441914791 -0.557861 0.354797 -0.536987 -0.524109 1441914791 -0.557861 0.354797 -0.536987 -0.524109 1441914791 -0.561890 0.345703 -0.538574 -0.524170 1441914791 -0.561890 0.345703 -0.538574 -0.524170 1441914791 -0.561890 0.345703 -0.538574 -0.524170 1441914791 -0.561890 0.345703 -0.538574 -0.524170 1441914791 -0.561890 0.345703 -0.538574 -0.524170 1441914791 -0.561890 0.345703 -0.538574 -0.524170 1441914792 -0.557373 0.346130 -0.533997 -0.533386 1441914792 -0.557373 0.346130 -0.533997 -0.533386 1441914792 -0.557373 0.346130 -0.533997 -0.533386 1441914792 -0.557373 0.346130 -0.533997 -0.533386 1441914792 -0.540405 0.358887 -0.522522 -0.553345 1441914792 -0.540405 0.358887 -0.522522 -0.553345 1441914792 -0.540405 0.358887 -0.522522 -0.553345 1441914792 -0.540405 0.358887 -0.522522 -0.553345 1441914792 -0.540405 0.358887 -0.522522 -0.553345 1441914792 -0.540405 0.358887 -0.522522 -0.553345 1441914792 -0.514465 0.380432 -0.504211 -0.580017 1441914792 -0.514465 0.380432 -0.504211 -0.580017 1441914792 -0.514465 0.380432 -0.504211 -0.580017 1441914792 -0.514465 0.380432 -0.504211 -0.580017 1441914792 -0.514465 0.380432 -0.504211 -0.580017 1441914792 -0.514465 0.380432 -0.504211 -0.580017 1441914792 -0.514465 0.380432 -0.504211 -0.580017 1441914792 -0.479431 0.410034 -0.478699 -0.610718 1441914792 -0.479431 0.410034 -0.478699 -0.610718 1441914792 -0.479431 0.410034 -0.478699 -0.610718 1441914792 -0.479431 0.410034 -0.478699 -0.610718 1441914792 -0.479431 0.410034 -0.478699 -0.610718 1441914792 -0.479431 0.410034 -0.478699 -0.610718 1441914792 -0.434814 0.446167 -0.444824 -0.643494 1441914792 -0.434814 0.446167 -0.444824 -0.643494 1441914792 -0.434814 0.446167 -0.444824 -0.643494 1441914792 -0.434814 0.446167 -0.444824 -0.643494 1441914792 -0.434814 0.446167 -0.444824 -0.643494 1441914792 -0.434814 0.446167 -0.444824 -0.643494 1441914792 -0.386353 0.479553 -0.409180 -0.673340 1441914792 -0.386353 0.479553 -0.409180 -0.673340 1441914792 -0.386353 0.479553 -0.409180 -0.673340 1441914792 -0.386353 0.479553 -0.409180 -0.673340 1441914792 -0.386353 0.479553 -0.409180 -0.673340 1441914792 -0.386353 0.479553 -0.409180 -0.673340 1441914792 -0.331726 0.513245 -0.366638 -0.701538 1441914792 -0.331726 0.513245 -0.366638 -0.701538 1441914792 -0.331726 0.513245 -0.366638 -0.701538 1441914792 -0.331726 0.513245 -0.366638 -0.701538 1441914792 -0.331726 0.513245 -0.366638 -0.701538 1441914792 -0.331726 0.513245 -0.366638 -0.701538 1441914792 -0.331726 0.513245 -0.366638 -0.701538 1441914792 -0.274475 0.546143 -0.319946 -0.723938 1441914792 -0.274475 0.546143 -0.319946 -0.723938 1441914792 -0.274475 0.546143 -0.319946 -0.723938 1441914792 -0.274475 0.546143 -0.319946 -0.723938 1441914792 -0.274475 0.546143 -0.319946 -0.723938 1441914792 -0.274475 0.546143 -0.319946 -0.723938 1441914792 -0.221008 0.572754 -0.274841 -0.739990 1441914792 -0.221008 0.572754 -0.274841 -0.739990 1441914792 -0.221008 0.572754 -0.274841 -0.739990 1441914792 -0.221008 0.572754 -0.274841 -0.739990 1441914792 -0.221008 0.572754 -0.274841 -0.739990 1441914792 -0.221008 0.572754 -0.274841 -0.739990 1441914792 -0.221008 0.572754 -0.274841 -0.739990 1441914792 -0.171570 0.594727 -0.230713 -0.750793 1441914792 -0.171570 0.594727 -0.230713 -0.750793 1441914792 -0.171570 0.594727 -0.230713 -0.750793 1441914792 -0.171570 0.594727 -0.230713 -0.750793 1441914792 -0.171570 0.594727 -0.230713 -0.750793 1441914792 -0.171570 0.594727 -0.230713 -0.750793 1441914792 -0.133667 0.611511 -0.195374 -0.755005 1441914792 -0.133667 0.611511 -0.195374 -0.755005 1441914792 -0.133667 0.611511 -0.195374 -0.755005 1441914792 -0.133667 0.611511 -0.195374 -0.755005 1441914792 -0.133667 0.611511 -0.195374 -0.755005 1441914792 -0.108643 0.623779 -0.168396 -0.755493 1441914792 -0.108643 0.623779 -0.168396 -0.755493 1441914792 -0.108643 0.623779 -0.168396 -0.755493 1441914792 -0.108643 0.623779 -0.168396 -0.755493 1441914792 -0.108643 0.623779 -0.168396 -0.755493 1441914792 -0.100708 0.630493 -0.152710 -0.754333 1441914792 -0.100708 0.630493 -0.152710 -0.754333 1441914792 -0.100708 0.630493 -0.152710 -0.754333 1441914792 -0.100708 0.630493 -0.152710 -0.754333 1441914792 -0.100708 0.630493 -0.152710 -0.754333 1441914792 -0.113281 0.630920 -0.158020 -0.751099 1441914792 -0.113281 0.630920 -0.158020 -0.751099 1441914792 -0.113281 0.630920 -0.158020 -0.751099 1441914792 -0.137024 0.627319 -0.175842 -0.746155 1441914792 -0.137024 0.627319 -0.175842 -0.746155 1441914792 -0.137024 0.627319 -0.175842 -0.746155 1441914792 -0.137024 0.627319 -0.175842 -0.746155 1441914792 -0.137024 0.627319 -0.175842 -0.746155 1441914792 -0.170288 0.620483 -0.201416 -0.738586 1441914792 -0.170288 0.620483 -0.201416 -0.738586 1441914792 -0.170288 0.620483 -0.201416 -0.738586 1441914792 -0.170288 0.620483 -0.201416 -0.738586 1441914792 -0.170288 0.620483 -0.201416 -0.738586 1441914792 -0.170288 0.620483 -0.201416 -0.738586 1441914792 -0.214050 0.608459 -0.237122 -0.726440 1441914792 -0.214050 0.608459 -0.237122 -0.726440 1441914792 -0.214050 0.608459 -0.237122 -0.726440 1441914792 -0.214050 0.608459 -0.237122 -0.726440 1441914792 -0.214050 0.608459 -0.237122 -0.726440 1441914792 -0.214050 0.608459 -0.237122 -0.726440 1441914792 -0.261780 0.593567 -0.274780 -0.709717 1441914792 -0.261780 0.593567 -0.274780 -0.709717 1441914792 -0.261780 0.593567 -0.274780 -0.709717 1441914792 -0.261780 0.593567 -0.274780 -0.709717 1441914792 -0.261780 0.593567 -0.274780 -0.709717 1441914792 -0.261780 0.593567 -0.274780 -0.709717 1441914792 -0.261780 0.593567 -0.274780 -0.709717 1441914793 -0.315308 0.571533 -0.317810 -0.687744 1441914793 -0.315308 0.571533 -0.317810 -0.687744 1441914793 -0.315308 0.571533 -0.317810 -0.687744 1441914793 -0.315308 0.571533 -0.317810 -0.687744 1441914793 -0.315308 0.571533 -0.317810 -0.687744 1441914793 -0.370789 0.541504 -0.364441 -0.660706 1441914793 -0.370789 0.541504 -0.364441 -0.660706 1441914793 -0.370789 0.541504 -0.364441 -0.660706 1441914793 -0.370789 0.541504 -0.364441 -0.660706 1441914793 -0.370789 0.541504 -0.364441 -0.660706 1441914793 -0.370789 0.541504 -0.364441 -0.660706 1441914793 -0.370789 0.541504 -0.364441 -0.660706 1441914793 -0.423950 0.506104 -0.408020 -0.630615 1441914793 -0.423950 0.506104 -0.408020 -0.630615 1441914793 -0.423950 0.506104 -0.408020 -0.630615 1441914793 -0.423950 0.506104 -0.408020 -0.630615 1441914793 -0.423950 0.506104 -0.408020 -0.630615 1441914793 -0.423950 0.506104 -0.408020 -0.630615 1441914793 -0.477051 0.461670 -0.453125 -0.594971 1441914793 -0.477051 0.461670 -0.453125 -0.594971 1441914793 -0.477051 0.461670 -0.453125 -0.594971 1441914793 -0.477051 0.461670 -0.453125 -0.594971 1441914793 -0.477051 0.461670 -0.453125 -0.594971 1441914793 -0.477051 0.461670 -0.453125 -0.594971 1441914793 -0.521362 0.412842 -0.493347 -0.560669 1441914793 -0.521362 0.412842 -0.493347 -0.560669 1441914793 -0.521362 0.412842 -0.493347 -0.560669 1441914793 -0.521362 0.412842 -0.493347 -0.560669 1441914793 -0.521362 0.412842 -0.493347 -0.560669 1441914793 -0.521362 0.412842 -0.493347 -0.560669 1441914793 -0.521362 0.412842 -0.493347 -0.560669 1441914793 -0.548096 0.377075 -0.519226 -0.536560 1441914793 -0.548096 0.377075 -0.519226 -0.536560 1441914793 -0.548096 0.377075 -0.519226 -0.536560 1441914793 -0.548096 0.377075 -0.519226 -0.536560 1441914793 -0.548096 0.377075 -0.519226 -0.536560 1441914793 -0.548096 0.377075 -0.519226 -0.536560 1441914793 -0.563965 0.354370 -0.531921 -0.523010 1441914793 -0.563965 0.354370 -0.531921 -0.523010 1441914793 -0.563965 0.354370 -0.531921 -0.523010 1441914793 -0.563965 0.354370 -0.531921 -0.523010 1441914793 -0.563965 0.354370 -0.531921 -0.523010 1441914793 -0.563965 0.354370 -0.531921 -0.523010 1441914793 -0.571350 0.340942 -0.538086 -0.517517 1441914793 -0.571350 0.340942 -0.538086 -0.517517 1441914793 -0.571350 0.340942 -0.538086 -0.517517 1441914793 -0.571350 0.340942 -0.538086 -0.517517 1441914793 -0.571350 0.340942 -0.538086 -0.517517 1441914793 -0.571350 0.340942 -0.538086 -0.517517 1441914793 -0.570801 0.333069 -0.541077 -0.520142 1441914793 -0.570801 0.333069 -0.541077 -0.520142 1441914793 -0.570801 0.333069 -0.541077 -0.520142 1441914793 -0.570801 0.333069 -0.541077 -0.520142 1441914793 -0.570801 0.333069 -0.541077 -0.520142 1441914793 -0.570801 0.333069 -0.541077 -0.520142 1441914793 -0.570801 0.333069 -0.541077 -0.520142 1441914793 -0.555969 0.340027 -0.533447 -0.539246 1441914793 -0.555969 0.340027 -0.533447 -0.539246 1441914793 -0.555969 0.340027 -0.533447 -0.539246 1441914793 -0.555969 0.340027 -0.533447 -0.539246 1441914793 -0.555969 0.340027 -0.533447 -0.539246 1441914793 -0.555969 0.340027 -0.533447 -0.539246 1441914793 -0.525696 0.367554 -0.511475 -0.571899 1441914793 -0.525696 0.367554 -0.511475 -0.571899 1441914793 -0.525696 0.367554 -0.511475 -0.571899 1441914793 -0.525696 0.367554 -0.511475 -0.571899 1441914793 -0.525696 0.367554 -0.511475 -0.571899 1441914793 -0.525696 0.367554 -0.511475 -0.571899 1441914793 -0.488403 0.399353 -0.484619 -0.606018 1441914793 -0.488403 0.399353 -0.484619 -0.606018 1441914793 -0.488403 0.399353 -0.484619 -0.606018 1441914793 -0.488403 0.399353 -0.484619 -0.606018 1441914793 -0.488403 0.399353 -0.484619 -0.606018 1441914793 -0.488403 0.399353 -0.484619 -0.606018 1441914793 -0.444824 0.433411 -0.452148 -0.640259 1441914793 -0.444824 0.433411 -0.452148 -0.640259 1441914793 -0.444824 0.433411 -0.452148 -0.640259 1441914793 -0.444824 0.433411 -0.452148 -0.640259 1441914793 -0.444824 0.433411 -0.452148 -0.640259 1441914793 -0.444824 0.433411 -0.452148 -0.640259 1441914793 -0.395264 0.468201 -0.415039 -0.672546 1441914793 -0.395264 0.468201 -0.415039 -0.672546 1441914793 -0.395264 0.468201 -0.415039 -0.672546 1441914793 -0.395264 0.468201 -0.415039 -0.672546 1441914793 -0.395264 0.468201 -0.415039 -0.672546 1441914793 -0.395264 0.468201 -0.415039 -0.672546 1441914793 -0.341797 0.502380 -0.373169 -0.701111 1441914793 -0.341797 0.502380 -0.373169 -0.701111 1441914793 -0.341797 0.502380 -0.373169 -0.701111 1441914793 -0.341797 0.502380 -0.373169 -0.701111 1441914793 -0.341797 0.502380 -0.373169 -0.701111 1441914793 -0.341797 0.502380 -0.373169 -0.701111 1441914793 -0.341797 0.502380 -0.373169 -0.701111 1441914793 -0.287354 0.532410 -0.331299 -0.724060 1441914793 -0.287354 0.532410 -0.331299 -0.724060 1441914793 -0.287354 0.532410 -0.331299 -0.724060 1441914793 -0.287354 0.532410 -0.331299 -0.724060 1441914793 -0.287354 0.532410 -0.331299 -0.724060 1441914793 -0.287354 0.532410 -0.331299 -0.724060 1441914793 -0.233765 0.557922 -0.287720 -0.742554 1441914793 -0.233765 0.557922 -0.287720 -0.742554 1441914793 -0.233765 0.557922 -0.287720 -0.742554 1441914793 -0.233765 0.557922 -0.287720 -0.742554 1441914793 -0.233765 0.557922 -0.287720 -0.742554 1441914793 -0.233765 0.557922 -0.287720 -0.742554 1441914793 -0.183289 0.579285 -0.244690 -0.755676 1441914793 -0.183289 0.579285 -0.244690 -0.755676 1441914793 -0.183289 0.579285 -0.244690 -0.755676 1441914793 -0.183289 0.579285 -0.244690 -0.755676 1441914793 -0.183289 0.579285 -0.244690 -0.755676 1441914793 -0.183289 0.579285 -0.244690 -0.755676 1441914793 -0.183289 0.579285 -0.244690 -0.755676 1441914793 -0.139526 0.597107 -0.205505 -0.762756 1441914794 -0.139526 0.597107 -0.205505 -0.762756 1441914794 -0.139526 0.597107 -0.205505 -0.762756 1441914794 -0.139526 0.597107 -0.205505 -0.762756 1441914794 -0.139526 0.597107 -0.205505 -0.762756 1441914794 -0.106567 0.612061 -0.173035 -0.764282 1441914794 -0.106567 0.612061 -0.173035 -0.764282 1441914794 -0.106567 0.612061 -0.173035 -0.764282 1441914794 -0.106567 0.612061 -0.173035 -0.764282 1441914794 -0.106567 0.612061 -0.173035 -0.764282 1441914794 -0.088379 0.623657 -0.151184 -0.761841 1441914794 -0.088379 0.623657 -0.151184 -0.761841 1441914794 -0.088379 0.623657 -0.151184 -0.761841 1441914794 -0.088379 0.623657 -0.151184 -0.761841 1441914794 -0.088379 0.623657 -0.151184 -0.761841 1441914794 -0.088379 0.623657 -0.151184 -0.761841 1441914794 -0.087952 0.631287 -0.141479 -0.757446 1441914794 -0.087952 0.631287 -0.141479 -0.757446 1441914794 -0.087952 0.631287 -0.141479 -0.757446 1441914794 -0.087952 0.631287 -0.141479 -0.757446 1441914794 -0.087952 0.631287 -0.141479 -0.757446 1441914794 -0.087952 0.631287 -0.141479 -0.757446 1441914794 -0.110901 0.632446 -0.152710 -0.751282 1441914794 -0.110901 0.632446 -0.152710 -0.751282 1441914794 -0.110901 0.632446 -0.152710 -0.751282 1441914794 -0.110901 0.632446 -0.152710 -0.751282 1441914794 -0.110901 0.632446 -0.152710 -0.751282 1441914794 -0.110901 0.632446 -0.152710 -0.751282 1441914794 -0.110901 0.632446 -0.152710 -0.751282 1441914794 -0.150452 0.627625 -0.181274 -0.742065 1441914794 -0.150452 0.627625 -0.181274 -0.742065 1441914794 -0.150452 0.627625 -0.181274 -0.742065 1441914794 -0.150452 0.627625 -0.181274 -0.742065 1441914794 -0.150452 0.627625 -0.181274 -0.742065 1441914794 -0.197571 0.616882 -0.218323 -0.729919 1441914794 -0.197571 0.616882 -0.218323 -0.729919 1441914794 -0.197571 0.616882 -0.218323 -0.729919 1441914794 -0.197571 0.616882 -0.218323 -0.729919 1441914794 -0.197571 0.616882 -0.218323 -0.729919 1441914794 -0.248413 0.602356 -0.257690 -0.713501 1441914794 -0.248413 0.602356 -0.257690 -0.713501 1441914794 -0.248413 0.602356 -0.257690 -0.713501 1441914794 -0.248413 0.602356 -0.257690 -0.713501 1441914794 -0.248413 0.602356 -0.257690 -0.713501 1441914794 -0.248413 0.602356 -0.257690 -0.713501 1441914794 -0.248413 0.602356 -0.257690 -0.713501 1441914794 -0.303772 0.581604 -0.301758 -0.691711 1441914794 -0.303772 0.581604 -0.301758 -0.691711 1441914794 -0.303772 0.581604 -0.301758 -0.691711 1441914794 -0.303772 0.581604 -0.301758 -0.691711 1441914794 -0.303772 0.581604 -0.301758 -0.691711 1441914794 -0.303772 0.581604 -0.301758 -0.691711 1441914794 -0.360657 0.553894 -0.349060 -0.664368 1441914794 -0.360657 0.553894 -0.349060 -0.664368 1441914794 -0.360657 0.553894 -0.349060 -0.664368 1441914794 -0.360657 0.553894 -0.349060 -0.664368 1441914794 -0.360657 0.553894 -0.349060 -0.664368 1441914794 -0.360657 0.553894 -0.349060 -0.664368 1441914794 -0.415344 0.519714 -0.395630 -0.633179 1441914794 -0.415344 0.519714 -0.395630 -0.633179 1441914794 -0.415344 0.519714 -0.395630 -0.633179 1441914794 -0.415344 0.519714 -0.395630 -0.633179 1441914794 -0.415344 0.519714 -0.395630 -0.633179 1441914794 -0.415344 0.519714 -0.395630 -0.633179 1441914794 -0.464905 0.481812 -0.438660 -0.599487 1441914794 -0.464905 0.481812 -0.438660 -0.599487 1441914794 -0.464905 0.481812 -0.438660 -0.599487 1441914794 -0.464905 0.481812 -0.438660 -0.599487 1441914794 -0.464905 0.481812 -0.438660 -0.599487 1441914794 -0.464905 0.481812 -0.438660 -0.599487 1441914794 -0.507996 0.444092 -0.475952 -0.564209 1441914794 -0.507996 0.444092 -0.475952 -0.564209 1441914794 -0.507996 0.444092 -0.475952 -0.564209 1441914794 -0.507996 0.444092 -0.475952 -0.564209 1441914794 -0.507996 0.444092 -0.475952 -0.564209 1441914794 -0.507996 0.444092 -0.475952 -0.564209 1441914794 -0.540283 0.411499 -0.506531 -0.531250 1441914794 -0.540283 0.411499 -0.506531 -0.531250 1441914794 -0.540283 0.411499 -0.506531 -0.531250 1441914794 -0.540283 0.411499 -0.506531 -0.531250 1441914794 -0.540283 0.411499 -0.506531 -0.531250 1441914794 -0.540283 0.411499 -0.506531 -0.531250 1441914794 -0.540283 0.411499 -0.506531 -0.531250 1441914794 -0.561829 0.383179 -0.529846 -0.506836 1441914794 -0.561829 0.383179 -0.529846 -0.506836 1441914794 -0.561829 0.383179 -0.529846 -0.506836 1441914794 -0.561829 0.383179 -0.529846 -0.506836 1441914794 -0.561829 0.383179 -0.529846 -0.506836 1441914794 -0.561829 0.383179 -0.529846 -0.506836 1441914794 -0.569885 0.364380 -0.542114 -0.498657 1441914794 -0.569885 0.364380 -0.542114 -0.498657 1441914794 -0.569885 0.364380 -0.542114 -0.498657 1441914794 -0.569885 0.364380 -0.542114 -0.498657 1441914794 -0.569885 0.364380 -0.542114 -0.498657 1441914794 -0.569885 0.364380 -0.542114 -0.498657 1441914794 -0.562805 0.362854 -0.542908 -0.506897 1441914794 -0.562805 0.362854 -0.542908 -0.506897 1441914794 -0.562805 0.362854 -0.542908 -0.506897 1441914794 -0.562805 0.362854 -0.542908 -0.506897 1441914794 -0.562805 0.362854 -0.542908 -0.506897 1441914794 -0.562805 0.362854 -0.542908 -0.506897 1441914794 -0.543640 0.375916 -0.533142 -0.528137 1441914794 -0.543640 0.375916 -0.533142 -0.528137 1441914794 -0.543640 0.375916 -0.533142 -0.528137 1441914794 -0.543640 0.375916 -0.533142 -0.528137 1441914794 -0.543640 0.375916 -0.533142 -0.528137 1441914794 -0.543640 0.375916 -0.533142 -0.528137 1441914794 -0.517090 0.397705 -0.513977 -0.557068 1441914794 -0.517090 0.397705 -0.513977 -0.557068 1441914795 -0.517090 0.397705 -0.513977 -0.557068 1441914795 -0.517090 0.397705 -0.513977 -0.557068 1441914795 -0.517090 0.397705 -0.513977 -0.557068 1441914795 -0.517090 0.397705 -0.513977 -0.557068 1441914795 -0.517090 0.397705 -0.513977 -0.557068 1441914795 -0.484619 0.421997 -0.490662 -0.588501 1441914795 -0.484619 0.421997 -0.490662 -0.588501 1441914795 -0.484619 0.421997 -0.490662 -0.588501 1441914795 -0.484619 0.421997 -0.490662 -0.588501 1441914795 -0.443420 0.451172 -0.461121 -0.622253 1441914795 -0.443420 0.451172 -0.461121 -0.622253 1441914795 -0.443420 0.451172 -0.461121 -0.622253 1441914795 -0.443420 0.451172 -0.461121 -0.622253 1441914795 -0.443420 0.451172 -0.461121 -0.622253 1441914795 -0.443420 0.451172 -0.461121 -0.622253 1441914795 -0.393372 0.483887 -0.423340 -0.657227 1441914795 -0.393372 0.483887 -0.423340 -0.657227 1441914795 -0.393372 0.483887 -0.423340 -0.657227 1441914795 -0.393372 0.483887 -0.423340 -0.657227 1441914795 -0.393372 0.483887 -0.423340 -0.657227 1441914795 -0.393372 0.483887 -0.423340 -0.657227 1441914795 -0.393372 0.483887 -0.423340 -0.657227 1441914795 -0.338928 0.515869 -0.381104 -0.688416 1441914795 -0.338928 0.515869 -0.381104 -0.688416 1441914795 -0.338928 0.515869 -0.381104 -0.688416 1441914795 -0.338928 0.515869 -0.381104 -0.688416 1441914795 -0.338928 0.515869 -0.381104 -0.688416 1441914795 -0.338928 0.515869 -0.381104 -0.688416 1441914795 -0.284485 0.545593 -0.337646 -0.712341 1441914795 -0.284485 0.545593 -0.337646 -0.712341 1441914795 -0.284485 0.545593 -0.337646 -0.712341 1441914795 -0.284485 0.545593 -0.337646 -0.712341 1441914795 -0.284485 0.545593 -0.337646 -0.712341 1441914795 -0.284485 0.545593 -0.337646 -0.712341 1441914795 -0.231812 0.572144 -0.292236 -0.730469 1441914795 -0.231812 0.572144 -0.292236 -0.730469 1441914795 -0.231812 0.572144 -0.292236 -0.730469 1441914795 -0.231812 0.572144 -0.292236 -0.730469 1441914795 -0.231812 0.572144 -0.292236 -0.730469 1441914795 -0.231812 0.572144 -0.292236 -0.730469 1441914795 -0.231812 0.572144 -0.292236 -0.730469 1441914795 -0.180969 0.594666 -0.244019 -0.744385 1441914795 -0.180969 0.594666 -0.244019 -0.744385 1441914795 -0.180969 0.594666 -0.244019 -0.744385 1441914795 -0.180969 0.594666 -0.244019 -0.744385 1441914795 -0.180969 0.594666 -0.244019 -0.744385 1441914795 -0.180969 0.594666 -0.244019 -0.744385 1441914795 -0.180969 0.594666 -0.244019 -0.744385 1441914795 -0.137634 0.611328 -0.202454 -0.752625 1441914795 -0.137634 0.611328 -0.202454 -0.752625 1441914795 -0.137634 0.611328 -0.202454 -0.752625 1441914795 -0.137634 0.611328 -0.202454 -0.752625 1441914795 -0.137634 0.611328 -0.202454 -0.752625 1441914795 -0.104980 0.622864 -0.168518 -0.756775 1441914795 -0.104980 0.622864 -0.168518 -0.756775 1441914795 -0.104980 0.622864 -0.168518 -0.756775 1441914795 -0.104980 0.622864 -0.168518 -0.756775 1441914795 -0.104980 0.622864 -0.168518 -0.756775 1441914795 -0.104980 0.622864 -0.168518 -0.756775 1441914795 -0.084229 0.633118 -0.141052 -0.756409 1441914795 -0.084229 0.633118 -0.141052 -0.756409 1441914795 -0.084229 0.633118 -0.141052 -0.756409 1441914795 -0.084229 0.633118 -0.141052 -0.756409 1441914795 -0.080017 0.640625 -0.125244 -0.753357 1441914795 -0.080017 0.640625 -0.125244 -0.753357 1441914795 -0.080017 0.640625 -0.125244 -0.753357 1441914795 -0.080017 0.640625 -0.125244 -0.753357 1441914795 -0.080017 0.640625 -0.125244 -0.753357 1441914795 -0.094666 0.644165 -0.128479 -0.748047 1441914795 -0.094666 0.644165 -0.128479 -0.748047 1441914795 -0.094666 0.644165 -0.128479 -0.748047 1441914795 -0.094666 0.644165 -0.128479 -0.748047 1441914795 -0.094666 0.644165 -0.128479 -0.748047 1441914795 -0.094666 0.644165 -0.128479 -0.748047 1441914795 -0.125427 0.643433 -0.146790 -0.740784 1441914795 -0.125427 0.643433 -0.146790 -0.740784 1441914795 -0.125427 0.643433 -0.146790 -0.740784 1441914795 -0.125427 0.643433 -0.146790 -0.740784 1441914795 -0.125427 0.643433 -0.146790 -0.740784 1441914795 -0.125427 0.643433 -0.146790 -0.740784 1441914795 -0.167175 0.636658 -0.177979 -0.731506 1441914795 -0.167175 0.636658 -0.177979 -0.731506 1441914795 -0.167175 0.636658 -0.177979 -0.731506 1441914795 -0.167175 0.636658 -0.177979 -0.731506 1441914795 -0.167175 0.636658 -0.177979 -0.731506 1441914795 -0.167175 0.636658 -0.177979 -0.731506 1441914795 -0.215271 0.624268 -0.217163 -0.718872 1441914795 -0.215271 0.624268 -0.217163 -0.718872 1441914795 -0.215271 0.624268 -0.217163 -0.718872 1441914795 -0.215271 0.624268 -0.217163 -0.718872 1441914795 -0.215271 0.624268 -0.217163 -0.718872 1441914795 -0.215271 0.624268 -0.217163 -0.718872 1441914795 -0.268372 0.606567 -0.261597 -0.701172 1441914795 -0.268372 0.606567 -0.261597 -0.701172 1441914795 -0.268372 0.606567 -0.261597 -0.701172 1441914795 -0.268372 0.606567 -0.261597 -0.701172 1441914795 -0.268372 0.606567 -0.261597 -0.701172 1441914795 -0.268372 0.606567 -0.261597 -0.701172 1441914795 -0.324402 0.583374 -0.309509 -0.677307 1441914795 -0.324402 0.583374 -0.309509 -0.677307 1441914795 -0.324402 0.583374 -0.309509 -0.677307 1441914795 -0.324402 0.583374 -0.309509 -0.677307 1441914795 -0.324402 0.583374 -0.309509 -0.677307 1441914795 -0.324402 0.583374 -0.309509 -0.677307 1441914795 -0.382019 0.553223 -0.359253 -0.647278 1441914795 -0.382019 0.553223 -0.359253 -0.647278 1441914795 -0.382019 0.553223 -0.359253 -0.647278 1441914795 -0.382019 0.553223 -0.359253 -0.647278 1441914796 -0.382019 0.553223 -0.359253 -0.647278 1441914796 -0.382019 0.553223 -0.359253 -0.647278 1441914796 -0.382019 0.553223 -0.359253 -0.647278 1441914796 -0.437256 0.516541 -0.407654 -0.613098 1441914796 -0.437256 0.516541 -0.407654 -0.613098 1441914796 -0.437256 0.516541 -0.407654 -0.613098 1441914796 -0.437256 0.516541 -0.407654 -0.613098 1441914796 -0.437256 0.516541 -0.407654 -0.613098 1441914796 -0.437256 0.516541 -0.407654 -0.613098 1441914796 -0.486328 0.477600 -0.451477 -0.575867 1441914796 -0.486328 0.477600 -0.451477 -0.575867 1441914796 -0.486328 0.477600 -0.451477 -0.575867 1441914796 -0.486328 0.477600 -0.451477 -0.575867 1441914796 -0.486328 0.477600 -0.451477 -0.575867 1441914796 -0.486328 0.477600 -0.451477 -0.575867 1441914796 -0.527161 0.437195 -0.488708 -0.540588 1441914796 -0.527161 0.437195 -0.488708 -0.540588 1441914796 -0.527161 0.437195 -0.488708 -0.540588 1441914796 -0.527161 0.437195 -0.488708 -0.540588 1441914796 -0.527161 0.437195 -0.488708 -0.540588 1441914796 -0.527161 0.437195 -0.488708 -0.540588 1441914796 -0.556702 0.401001 -0.515808 -0.513123 1441914796 -0.556702 0.401001 -0.515808 -0.513123 1441914796 -0.556702 0.401001 -0.515808 -0.513123 1441914796 -0.556702 0.401001 -0.515808 -0.513123 1441914796 -0.556702 0.401001 -0.515808 -0.513123 1441914796 -0.556702 0.401001 -0.515808 -0.513123 1441914796 -0.573792 0.374084 -0.533447 -0.496277 1441914796 -0.573792 0.374084 -0.533447 -0.496277 1441914796 -0.573792 0.374084 -0.533447 -0.496277 1441914796 -0.573792 0.374084 -0.533447 -0.496277 1441914796 -0.573792 0.374084 -0.533447 -0.496277 1441914796 -0.582642 0.356201 -0.542786 -0.489014 1441914796 -0.582642 0.356201 -0.542786 -0.489014 1441914796 -0.582642 0.356201 -0.542786 -0.489014 1441914796 -0.582642 0.356201 -0.542786 -0.489014 1441914796 -0.582642 0.356201 -0.542786 -0.489014 1441914796 -0.582642 0.356201 -0.542786 -0.489014 1441914796 -0.580322 0.351990 -0.542419 -0.495178 1441914796 -0.580322 0.351990 -0.542419 -0.495178 1441914796 -0.580322 0.351990 -0.542419 -0.495178 1441914796 -0.580322 0.351990 -0.542419 -0.495178 1441914796 -0.580322 0.351990 -0.542419 -0.495178 1441914796 -0.564880 0.362854 -0.532654 -0.515381 1441914796 -0.564880 0.362854 -0.532654 -0.515381 1441914796 -0.564880 0.362854 -0.532654 -0.515381 1441914796 -0.536255 0.388855 -0.512268 -0.546692 1441914796 -0.536255 0.388855 -0.512268 -0.546692 1441914796 -0.536255 0.388855 -0.512268 -0.546692 1441914796 -0.536255 0.388855 -0.512268 -0.546692 1441914796 -0.536255 0.388855 -0.512268 -0.546692 1441914796 -0.536255 0.388855 -0.512268 -0.546692 1441914796 -0.497681 0.423218 -0.482849 -0.583191 1441914796 -0.497681 0.423218 -0.482849 -0.583191 1441914796 -0.497681 0.423218 -0.482849 -0.583191 1441914796 -0.497681 0.423218 -0.482849 -0.583191 1441914796 -0.497681 0.423218 -0.482849 -0.583191 1441914796 -0.497681 0.423218 -0.482849 -0.583191 1441914796 -0.497681 0.423218 -0.482849 -0.583191 1441914796 -0.450989 0.460632 -0.445190 -0.621521 1441914796 -0.450989 0.460632 -0.445190 -0.621521 1441914796 -0.450989 0.460632 -0.445190 -0.621521 1441914796 -0.450989 0.460632 -0.445190 -0.621521 1441914796 -0.450989 0.460632 -0.445190 -0.621521 1441914796 -0.450989 0.460632 -0.445190 -0.621521 1441914796 -0.399658 0.495544 -0.405090 -0.656250 1441914796 -0.399658 0.495544 -0.405090 -0.656250 1441914796 -0.399658 0.495544 -0.405090 -0.656250 1441914796 -0.399658 0.495544 -0.405090 -0.656250 1441914796 -0.399658 0.495544 -0.405090 -0.656250 1441914796 -0.399658 0.495544 -0.405090 -0.656250 1441914796 -0.345703 0.526306 -0.364929 -0.685852 1441914796 -0.345703 0.526306 -0.364929 -0.685852 1441914796 -0.345703 0.526306 -0.364929 -0.685852 1441914796 -0.345703 0.526306 -0.364929 -0.685852 1441914796 -0.345703 0.526306 -0.364929 -0.685852 1441914796 -0.345703 0.526306 -0.364929 -0.685852 1441914796 -0.345703 0.526306 -0.364929 -0.685852 1441914796 -0.285706 0.558105 -0.316467 -0.711914 1441914796 -0.285706 0.558105 -0.316467 -0.711914 1441914796 -0.285706 0.558105 -0.316467 -0.711914 1441914796 -0.285706 0.558105 -0.316467 -0.711914 1441914796 -0.285706 0.558105 -0.316467 -0.711914 1441914796 -0.285706 0.558105 -0.316467 -0.711914 1441914796 -0.227417 0.585449 -0.268005 -0.730530 1441914796 
-0.376526 0.527954 -0.374817 -0.662659 1441914799 -0.376526 0.527954 -0.374817 -0.662659 1441914799 -0.376526 0.527954 -0.374817 -0.662659 1441914799 -0.399658 0.518127 -0.390991 -0.647278 1441914799 -0.399658 0.518127 -0.390991 -0.647278 1441914799 -0.399658 0.518127 -0.390991 -0.647278 1441914799 -0.399658 0.518127 -0.390991 -0.647278 1441914799 -0.399658 0.518127 -0.390991 -0.647278 1441914799 -0.399658 0.518127 -0.390991 -0.647278 1441914799 -0.399658 0.518127 -0.390991 -0.647278 1441914799 -0.431213 0.500305 -0.417358 -0.624207 1441914799 -0.431213 0.500305 -0.417358 -0.624207 1441914799 -0.431213 0.500305 -0.417358 -0.624207 1441914799 -0.431213 0.500305 -0.417358 -0.624207 1441914799 -0.465942 0.476807 -0.447266 -0.596313 1441914799 -0.465942 0.476807 -0.447266 -0.596313 1441914799 -0.465942 0.476807 -0.447266 -0.596313 1441914799 -0.465942 0.476807 -0.447266 -0.596313 1441914799 -0.465942 0.476807 -0.447266 -0.596313 1441914799 -0.465942 0.476807 -0.447266 -0.596313 1441914799 -0.500854 0.447815 -0.477051 -0.566650 1441914799 -0.500854 0.447815 -0.477051 -0.566650 1441914799 -0.500854 0.447815 -0.477051 -0.566650 1441914799 -0.500854 0.447815 -0.477051 -0.566650 1441914799 -0.500854 0.447815 -0.477051 -0.566650 1441914799 -0.500854 0.447815 -0.477051 -0.566650 1441914799 -0.500854 0.447815 -0.477051 -0.566650 1441914799 -0.531860 0.416321 -0.503906 -0.538452 1441914799 -0.531860 0.416321 -0.503906 -0.538452 1441914799 -0.531860 0.416321 -0.503906 -0.538452 1441914799 -0.531860 0.416321 -0.503906 -0.538452 1441914799 -0.531860 0.416321 -0.503906 -0.538452 1441914799 -0.531860 0.416321 -0.503906 -0.538452 1441914799 -0.555054 0.390015 -0.522827 -0.516296 1441914799 -0.555054 0.390015 -0.522827 -0.516296 1441914799 -0.555054 0.390015 -0.522827 -0.516296 1441914799 -0.555054 0.390015 -0.522827 -0.516296 1441914799 -0.555054 0.390015 -0.522827 -0.516296 1441914799 -0.555054 0.390015 -0.522827 -0.516296 1441914799 -0.555054 0.390015 -0.522827 -0.516296 1441914799 -0.569641 0.369629 -0.533691 -0.504089 1441914799 -0.569641 0.369629 -0.533691 -0.504089 1441914799 -0.569641 0.369629 -0.533691 -0.504089 1441914799 -0.569946 0.364807 -0.533875 -0.507080 1441914799 -0.569946 0.364807 -0.533875 -0.507080 1441914799 -0.569946 0.364807 -0.533875 -0.507080 1441914799 -0.569946 0.364807 -0.533875 -0.507080 1441914799 -0.569946 0.364807 -0.533875 -0.507080 1441914799 -0.569946 0.364807 -0.533875 -0.507080 1441914799 -0.569946 0.364807 -0.533875 -0.507080 1441914799 -0.555054 0.377014 -0.523560 -0.525085 1441914799 -0.555054 0.377014 -0.523560 -0.525085 1441914799 -0.555054 0.377014 -0.523560 -0.525085 1441914799 -0.555054 0.377014 -0.523560 -0.525085 1441914799 -0.528992 0.398743 -0.505859 -0.552551 1441914799 -0.528992 0.398743 -0.505859 -0.552551 1441914799 -0.528992 0.398743 -0.505859 -0.552551 1441914799 -0.528992 0.398743 -0.505859 -0.552551 1441914799 -0.528992 0.398743 -0.505859 -0.552551 1441914799 -0.528992 0.398743 -0.505859 -0.552551 1441914799 -0.494019 0.427490 -0.480225 -0.585327 1441914799 -0.494019 0.427490 -0.480225 -0.585327 1441914799 -0.494019 0.427490 -0.480225 -0.585327 1441914799 -0.494019 0.427490 -0.480225 -0.585327 1441914799 -0.494019 0.427490 -0.480225 -0.585327 1441914799 -0.494019 0.427490 -0.480225 -0.585327 1441914799 -0.494019 0.427490 -0.480225 -0.585327 1441914799 -0.450745 0.460571 -0.447510 -0.620117 1441914799 -0.450745 0.460571 -0.447510 -0.620117 1441914799 -0.450745 0.460571 -0.447510 -0.620117 1441914799 -0.450745 0.460571 -0.447510 -0.620117 1441914799 -0.450745 0.460571 -0.447510 -0.620117 1441914799 -0.450745 0.460571 -0.447510 -0.620117 1441914799 -0.401367 0.494385 -0.410095 -0.652954 1441914799 -0.401367 0.494385 -0.410095 -0.652954 1441914799 -0.401367 0.494385 -0.410095 -0.652954 1441914799 -0.401367 0.494385 -0.410095 -0.652954 1441914799 -0.401367 0.494385 -0.410095 -0.652954 1441914799 -0.401367 0.494385 -0.410095 -0.652954 1441914800 -0.348022 0.526428 -0.368408 -0.682678 1441914800 -0.348022 0.526428 -0.368408 -0.682678 1441914800 -0.348022 0.526428 -0.368408 -0.682678 1441914800 -0.348022 0.526428 -0.368408 -0.682678 1441914800 -0.348022 0.526428 -0.368408 -0.682678 1441914800 -0.348022 0.526428 -0.368408 -0.682678 1441914800 -0.291016 0.555298 -0.322815 -0.709106 1441914800 -0.291016 0.555298 -0.322815 -0.709106 1441914800 -0.291016 0.555298 -0.322815 -0.709106 1441914800 -0.291016 0.555298 -0.322815 -0.709106 1441914800 -0.291016 0.555298 -0.322815 -0.709106 1441914800 -0.291016 0.555298 -0.322815 -0.709106 1441914800 -0.291016 0.555298 -0.322815 -0.709106 1441914800 -0.232971 0.579346 -0.276855 -0.730408 1441914800 -0.232971 0.579346 -0.276855 -0.730408 1441914800 -0.232971 0.579346 -0.276855 -0.730408 1441914800 -0.232971 0.579346 -0.276855 -0.730408 1441914800 -0.232971 0.579346 -0.276855 -0.730408 1441914800 -0.232971 0.579346 -0.276855 -0.730408 1441914800 -0.177429 0.599731 -0.233704 -0.744446 1441914800 -0.177429 0.599731 -0.233704 -0.744446 1441914800 -0.177429 0.599731 -0.233704 -0.744446 1441914800 -0.177429 0.599731 -0.233704 -0.744446 1441914800 -0.177429 0.599731 -0.233704 -0.744446 1441914800 -0.177429 0.599731 -0.233704 -0.744446 1441914800 -0.128540 0.618103 -0.194824 -0.750671 1441914800 -0.128540 0.618103 -0.194824 -0.750671 1441914800 -0.128540 0.618103 -0.194824 -0.750671 1441914800 -0.128540 0.618103 -0.194824 -0.750671 1441914800 -0.128540 0.618103 -0.194824 -0.750671 1441914800 -0.128540 0.618103 -0.194824 -0.750671 1441914800 -0.128540 0.618103 -0.194824 -0.750671 1441914800 -0.088928 0.633545 -0.154541 -0.752869 1441914800 -0.088928 0.633545 -0.154541 -0.752869 1441914800 -0.088928 0.633545 -0.154541 -0.752869 1441914800 -0.088928 0.633545 -0.154541 -0.752869 1441914800 -0.088928 0.633545 -0.154541 -0.752869 1441914800 -0.088928 0.633545 -0.154541 -0.752869 1441914800 -0.062378 0.645874 -0.118530 -0.751587 1441914800 -0.062378 0.645874 -0.118530 -0.751587 1441914800 -0.062378 0.645874 -0.118530 -0.751587 1441914800 -0.062378 0.645874 -0.118530 -0.751587 1441914800 -0.062378 0.645874 -0.118530 -0.751587 1441914800 -0.062378 0.645874 -0.118530 -0.751587 1441914800 -0.062378 0.645874 -0.118530 -0.751587 1441914800 -0.056396 0.654297 -0.102356 -0.747131 1441914800 -0.056396 0.654297 -0.102356 -0.747131 1441914800 -0.056396 0.654297 -0.102356 -0.747131 1441914800 -0.056396 0.654297 -0.102356 -0.747131 1441914800 -0.056396 0.654297 -0.102356 -0.747131 1441914800 -0.056396 0.654297 -0.102356 -0.747131 1441914800 -0.069153 0.657959 -0.107483 -0.742188 1441914800 -0.069153 0.657959 -0.107483 -0.742188 1441914800 -0.069153 0.657959 -0.107483 -0.742188 1441914800 -0.069153 0.657959 -0.107483 -0.742188 1441914800 -0.069153 0.657959 -0.107483 -0.742188 1441914800 -0.069153 0.657959 -0.107483 -0.742188 1441914800 -0.069153 0.657959 -0.107483 -0.742188 1441914800 -0.097229 0.656494 -0.125366 -0.737488 1441914800 -0.097229 0.656494 -0.125366 -0.737488 1441914800 -0.097229 0.656494 -0.125366 -0.737488 1441914800 -0.097229 0.656494 -0.125366 -0.737488 1441914800 -0.097229 0.656494 -0.125366 -0.737488 1441914800 -0.097229 0.656494 -0.125366 -0.737488 1441914800 -0.138794 0.650269 -0.155396 -0.730591 1441914800 -0.138794 0.650269 -0.155396 -0.730591 1441914800 -0.138794 0.650269 -0.155396 -0.730591 1441914800 -0.138794 0.650269 -0.155396 -0.730591 1441914800 -0.138794 0.650269 -0.155396 -0.730591 1441914800 -0.138794 0.650269 -0.155396 -0.730591 1441914800 -0.138794 0.650269 -0.155396 -0.730591 1441914800 -0.188843 0.638611 -0.195007 -0.720093 1441914800 -0.188843 0.638611 -0.195007 -0.720093 1441914800 -0.188843 0.638611 -0.195007 -0.720093 1441914800 -0.188843 0.638611 -0.195007 -0.720093 1441914800 -0.188843 0.638611 -0.195007 -0.720093 1441914800 -0.243042 0.620667 -0.240479 -0.705627 1441914800 -0.243042 0.620667 -0.240479 -0.705627 1441914800 -0.243042 0.620667 -0.240479 -0.705627 1441914800 -0.243042 0.620667 -0.240479 -0.705627 1441914800 -0.243042 0.620667 -0.240479 -0.705627 1441914800 -0.243042 0.620667 -0.240479 -0.705627 1441914800 -0.297180 0.598328 -0.287476 -0.686401 1441914800 -0.297180 0.598328 -0.287476 -0.686401 1441914800 -0.297180 0.598328 -0.287476 -0.686401 1441914800 -0.297180 0.598328 -0.287476 -0.686401 1441914800 -0.297180 0.598328 -0.287476 -0.686401 1441914800 -0.297180 0.598328 -0.287476 -0.686401 1441914800 -0.297180 0.598328 -0.287476 -0.686401 1441914800 -0.351624 0.570862 -0.336548 -0.661255 1441914800 -0.351624 0.570862 -0.336548 -0.661255 1441914800 -0.351624 0.570862 -0.336548 -0.661255 1441914800 -0.351624 0.570862 -0.336548 -0.661255 1441914800 -0.351624 0.570862 -0.336548 -0.661255 1441914800 -0.403564 0.538574 -0.384583 -0.631836 1441914800 -0.403564 0.538574 -0.384583 -0.631836 1441914800 -0.403564 0.538574 -0.384583 -0.631836 1441914800 -0.403564 0.538574 -0.384583 -0.631836 1441914800 -0.403564 0.538574 -0.384583 -0.631836 1441914800 -0.403564 0.538574 -0.384583 -0.631836 1441914800 -0.403564 0.538574 -0.384583 -0.631836 1441914800 -0.450195 0.502197 -0.428772 -0.601135 1441914800 -0.450195 0.502197 -0.428772 -0.601135 1441914800 -0.450195 0.502197 -0.428772 -0.601135 1441914800 -0.450195 0.502197 -0.428772 -0.601135 1441914800 -0.450195 0.502197 -0.428772 -0.601135 1441914800 -0.450195 0.502197 -0.428772 -0.601135 1441914800 -0.489380 0.465515 -0.466431 -0.571228 1441914800 -0.489380 0.465515 -0.466431 -0.571228 1441914800 -0.489380 0.465515 -0.466431 -0.571228 1441914800 -0.489380 0.465515 -0.466431 -0.571228 1441914800 -0.489380 0.465515 -0.466431 -0.571228 1441914800 -0.489380 0.465515 -0.466431 -0.571228 1441914800 -0.522827 0.427673 -0.500122 -0.541870 1441914800 -0.522827 0.427673 -0.500122 -0.541870 1441914801 -0.522827 0.427673 -0.500122 -0.541870 1441914801 -0.522827 0.427673 -0.500122 -0.541870 1441914801 -0.522827 0.427673 -0.500122 -0.541870 1441914801 -0.522827 0.427673 -0.500122 -0.541870 1441914801 -0.522827 0.427673 -0.500122 -0.541870 1441914801 -0.548462 0.393921 -0.525452 -0.517700 1441914801 -0.548462 0.393921 -0.525452 -0.517700 1441914801 -0.548462 0.393921 -0.525452 -0.517700 1441914801 -0.548462 0.393921 -0.525452 -0.517700 1441914801 -0.548462 0.393921 -0.525452 -0.517700 1441914801 -0.548462 0.393921 -0.525452 -0.517700 1441914801 -0.561462 0.372009 -0.538513 -0.506409 1441914801 -0.561462 0.372009 -0.538513 -0.506409 1441914801 -0.561462 0.372009 -0.538513 -0.506409 1441914801 -0.561462 0.372009 -0.538513 -0.506409 1441914801 -0.561462 0.372009 -0.538513 -0.506409 1441914801 -0.561462 0.372009 -0.538513 -0.506409 1441914801 -0.561462 0.372009 -0.538513 -0.506409 1441914801 -0.560303 0.365356 -0.541077 -0.509766 1441914801 -0.560303 0.365356 -0.541077 -0.509766 1441914801 -0.560303 0.365356 -0.541077 -0.509766 1441914801 -0.560303 0.365356 -0.541077 -0.509766 1441914801 -0.560303 0.365356 -0.541077 -0.509766 1441914801 -0.546631 0.374390 -0.532288 -0.527100 1441914801 -0.546631 0.374390 -0.532288 -0.527100 1441914801 -0.546631 0.374390 -0.532288 -0.527100 1441914801 -0.523071 0.395752 -0.513855 -0.552979 1441914801 -0.523071 0.395752 -0.513855 -0.552979 1441914801 -0.523071 0.395752 -0.513855 -0.552979 1441914801 -0.523071 0.395752 -0.513855 -0.552979 1441914801 -0.523071 0.395752 -0.513855 -0.552979 1441914801 -0.523071 0.395752 -0.513855 -0.552979 1441914801 -0.491455 0.422302 -0.490417 -0.582825 1441914801 -0.491455 0.422302 -0.490417 -0.582825 1441914801 -0.491455 0.422302 -0.490417 -0.582825 1441914801 -0.491455 0.422302 -0.490417 -0.582825 1441914801 -0.491455 0.422302 -0.490417 -0.582825 1441914801 -0.491455 0.422302 -0.490417 -0.582825 1441914801 -0.451904 0.452637 -0.460632 -0.615479 1441914801 -0.451904 0.452637 -0.460632 -0.615479 1441914801 -0.451904 0.452637 -0.460632 -0.615479 1441914801 -0.451904 0.452637 -0.460632 -0.615479 1441914801 -0.451904 0.452637 -0.460632 -0.615479 1441914801 -0.451904 0.452637 -0.460632 -0.615479 1441914801 -0.404480 0.486084 -0.423645 -0.648621 1441914801 -0.404480 0.486084 -0.423645 -0.648621 1441914801 -0.404480 0.486084 -0.423645 -0.648621 1441914801 -0.404480 0.486084 -0.423645 -0.648621 1441914801 -0.404480 0.486084 -0.423645 -0.648621 1441914801 -0.404480 0.486084 -0.423645 -0.648621 1441914801 -0.348633 0.520630 -0.380005 -0.680481 1441914801 -0.348633 0.520630 -0.380005 -0.680481 1441914801 -0.348633 0.520630 -0.380005 -0.680481 1441914801 -0.348633 0.520630 -0.380005 -0.680481 1441914801 -0.348633 0.520630 -0.380005 -0.680481 1441914801 -0.348633 0.520630 -0.380005 -0.680481 1441914801 -0.285950 0.554932 -0.328796 -0.708679 1441914801 -0.285950 0.554932 -0.328796 -0.708679 1441914801 -0.285950 0.554932 -0.328796 -0.708679 1441914801 -0.285950 0.554932 -0.328796 -0.708679 1441914801 -0.285950 0.554932 -0.328796 -0.708679 1441914801 -0.285950 0.554932 -0.328796 -0.708679 1441914801 -0.229797 0.580627 -0.281006 -0.728821 1441914801 -0.229797 0.580627 -0.281006 -0.728821 1441914801 -0.229797 0.580627 -0.281006 -0.728821 1441914801 -0.229797 0.580627 -0.281006 -0.728821 1441914801 -0.229797 0.580627 -0.281006 -0.728821 1441914801 -0.229797 0.580627 -0.281006 -0.728821 1441914801 -0.190186 0.597107 -0.248230 -0.738770 1441914801 -0.190186 0.597107 -0.248230 -0.738770 1441914801 -0.190186 0.597107 -0.248230 -0.738770 1441914801 -0.190186 0.597107 -0.248230 -0.738770 1441914801 -0.146545 0.615540 -0.212402 -0.744690 1441914801 -0.146545 0.615540 -0.212402 -0.744690 1441914801 -0.146545 0.615540 -0.212402 -0.744690 1441914801 -0.146545 0.615540 -0.212402 -0.744690 1441914801 -0.108582 0.631531 -0.178833 -0.746582 1441914801 -0.108582 0.631531 -0.178833 -0.746582 1441914801 -0.108582 0.631531 -0.178833 -0.746582 1441914801 -0.088013 0.643494 -0.153992 -0.744629 1441914801 -0.088013 0.643494 -0.153992 -0.744629 1441914801 -0.088013 0.643494 -0.153992 -0.744629 1441914801 -0.088013 0.643494 -0.153992 -0.744629 1441914801 -0.088013 0.643494 -0.153992 -0.744629 1441914801 -0.088013 0.643494 -0.153992 -0.744629 1441914801 -0.088013 0.643494 -0.153992 -0.744629 1441914801 -0.090271 0.648804 -0.147705 -0.741028 1441914801 -0.090271 0.648804 -0.147705 -0.741028 1441914801 -0.090271 0.648804 -0.147705 -0.741028 1441914801 -0.090271 0.648804 -0.147705 -0.741028 1441914801 -0.109619 0.648682 -0.156921 -0.736572 1441914801 -0.109619 0.648682 -0.156921 -0.736572 1441914801 -0.109619 0.648682 -0.156921 -0.736572 1441914801 -0.109619 0.648682 -0.156921 -0.736572 1441914801 -0.109619 0.648682 -0.156921 -0.736572 1441914801 -0.109619 0.648682 -0.156921 -0.736572 1441914801 -0.143127 0.643494 -0.181335 -0.729797 1441914801 -0.143127 0.643494 -0.181335 -0.729797 1441914801 -0.143127 0.643494 -0.181335 -0.729797 1441914801 -0.143127 0.643494 -0.181335 -0.729797 1441914802 -0.143127 0.643494 -0.181335 -0.729797 1441914802 -0.143127 0.643494 -0.181335 -0.729797 1441914802 -0.183594 0.633850 -0.212708 -0.720642 1441914802 -0.183594 0.633850 -0.212708 -0.720642 1441914802 -0.183594 0.633850 -0.212708 -0.720642 1441914802 -0.183594 0.633850 -0.212708 -0.720642 1441914802 -0.183594 0.633850 -0.212708 -0.720642 1441914802 -0.183594 0.633850 -0.212708 -0.720642 1441914802 -0.231506 0.619080 -0.251282 -0.707153 1441914802 -0.231506 0.619080 -0.251282 -0.707153 1441914802 -0.231506 0.619080 -0.251282 -0.707153 1441914802 -0.231506 0.619080 -0.251282 -0.707153 1441914802 -0.231506 0.619080 -0.251282 -0.707153 1441914802 -0.231506 0.619080 -0.251282 -0.707153 1441914802 -0.283447 0.599792 -0.293213 -0.688477 1441914802 -0.283447 0.599792 -0.293213 -0.688477 1441914802 -0.283447 0.599792 -0.293213 -0.688477 1441914802 -0.283447 0.599792 -0.293213 -0.688477 1441914802 -0.283447 0.599792 -0.293213 -0.688477 1441914802 -0.283447 0.599792 -0.293213 -0.688477 1441914802 -0.338867 0.573853 -0.339233 -0.663940 1441914802 -0.338867 0.573853 -0.339233 -0.663940 1441914802 -0.338867 0.573853 -0.339233 -0.663940 1441914802 -0.338867 0.573853 -0.339233 -0.663940 1441914802 -0.338867 0.573853 -0.339233 -0.663940 1441914802 -0.338867 0.573853 -0.339233 -0.663940 1441914802 -0.391418 0.543030 -0.385132 -0.635315 1441914802 -0.391418 0.543030 -0.385132 -0.635315 1441914802 -0.391418 0.543030 -0.385132 -0.635315 1441914802 -0.391418 0.543030 -0.385132 -0.635315 1441914802 -0.391418 0.543030 -0.385132 -0.635315 1441914802 -0.391418 0.543030 -0.385132 -0.635315 1441914802 -0.391418 0.543030 -0.385132 -0.635315 1441914802 -0.440308 0.508606 -0.429443 -0.602539 1441914802 -0.440308 0.508606 -0.429443 -0.602539 1441914802 -0.440308 0.508606 -0.429443 -0.602539 1441914802 -0.440308 0.508606 -0.429443 -0.602539 1441914802 -0.440308 0.508606 -0.429443 -0.602539 1441914802 -0.440308 0.508606 -0.429443 -0.602539 1441914802 -0.484070 0.472778 -0.468018 -0.568481 1441914802 -0.484070 0.472778 -0.468018 -0.568481 1441914802 -0.484070 0.472778 -0.468018 -0.568481 1441914802 -0.484070 0.472778 -0.468018 -0.568481 1441914802 -0.484070 0.472778 -0.468018 -0.568481 1441914802 -0.484070 0.472778 -0.468018 -0.568481 1441914802 -0.519836 0.440247 -0.498352 -0.536316 1441914802 -0.519836 0.440247 -0.498352 -0.536316 1441914802 -0.519836 0.440247 -0.498352 -0.536316 1441914802 -0.519836 0.440247 -0.498352 -0.536316 1441914802 -0.519836 0.440247 -0.498352 -0.536316 1441914802 -0.519836 0.440247 -0.498352 -0.536316 1441914802 -0.519836 0.440247 -0.498352 -0.536316 1441914802 -0.550476 0.406128 -0.524353 -0.507080 1441914802 -0.550476 0.406128 -0.524353 -0.507080 1441914802 -0.550476 0.406128 -0.524353 -0.507080 1441914802 -0.550476 0.406128 -0.524353 -0.507080 1441914802 -0.550476 0.406128 -0.524353 -0.507080 1441914802 -0.550476 0.406128 -0.524353 -0.507080 1441914802 -0.572632 0.374207 -0.543335 -0.486755 1441914802 -0.572632 0.374207 -0.543335 -0.486755 1441914802 -0.572632 0.374207 -0.543335 -0.486755 1441914802 -0.572632 0.374207 -0.543335 -0.486755 1441914802 -0.572632 0.374207 -0.543335 -0.486755 1441914802 -0.572632 0.374207 -0.543335 -0.486755 1441914802 -0.586182 0.345642 -0.556824 -0.476440 1441914802 -0.586182 0.345642 -0.556824 -0.476440 1441914802 -0.586182 0.345642 -0.556824 -0.476440 1441914802 -0.586182 0.345642 -0.556824 -0.476440 1441914802 -0.586182 0.345642 -0.556824 -0.476440 1441914802 -0.586182 0.345642 -0.556824 -0.476440 1441914802 -0.586182 0.345642 -0.556824 -0.476440 1441914802 -0.585571 0.334106 -0.558167 -0.483704 1441914802 -0.585571 0.334106 -0.558167 -0.483704 1441914802 -0.585571 0.334106 -0.558167 -0.483704 1441914802 -0.585571 0.334106 -0.558167 -0.483704 1441914802 -0.585571 0.334106 -0.558167 -0.483704 1441914802 -0.585571 0.334106 -0.558167 -0.483704 1441914802 -0.573853 0.340149 -0.547485 -0.505371 1441914802 -0.573853 0.340149 -0.547485 -0.505371 1441914802 -0.573853 0.340149 -0.547485 -0.505371 1441914802 -0.573853 0.340149 -0.547485 -0.505371 1441914802 -0.573853 0.340149 -0.547485 -0.505371 1441914802 -0.573853 0.340149 -0.547485 -0.505371 1441914802 -0.550354 0.360168 -0.528748 -0.536560 1441914802 -0.550354 0.360168 -0.528748 -0.536560 1441914802 -0.550354 0.360168 -0.528748 -0.536560 1441914802 -0.550354 0.360168 -0.528748 -0.536560 1441914802 -0.514954 0.393982 -0.500122 -0.574036 1441914802 -0.514954 0.393982 -0.500122 -0.574036 1441914802 -0.514954 0.393982 -0.500122 -0.574036 1441914802 -0.514954 0.393982 -0.500122 -0.574036 1441914802 -0.514954 0.393982 -0.500122 -0.574036 1441914802 -0.514954 0.393982 -0.500122 -0.574036 1441914802 -0.468201 0.436157 -0.459167 -0.616272 1441914802 -0.468201 0.436157 -0.459167 -0.616272 1441914802 -0.468201 0.436157 -0.459167 -0.616272 1441914802 -0.468201 0.436157 -0.459167 -0.616272 1441914802 -0.468201 0.436157 -0.459167 -0.616272 1441914802 -0.468201 0.436157 -0.459167 -0.616272 1441914802 -0.413513 0.475220 -0.414734 -0.656677 1441914802 -0.413513 0.475220 -0.414734 -0.656677 1441914802 -0.413513 0.475220 -0.414734 -0.656677 1441914802 -0.413513 0.475220 -0.414734 -0.656677 1441914802 -0.413513 0.475220 -0.414734 -0.656677 1441914802 -0.413513 0.475220 -0.414734 -0.656677 1441914802 -0.352417 0.505005 -0.368225 -0.696594 1441914802 -0.352417 0.505005 -0.368225 -0.696594 1441914802 -0.352417 0.505005 -0.368225 -0.696594 1441914802 -0.352417 0.505005 -0.368225 -0.696594 1441914803 -0.352417 0.505005 -0.368225 -0.696594 1441914803 -0.352417 0.505005 -0.368225 -0.696594 1441914803 -0.277832 0.539001 -0.311340 -0.731750 1441914803 -0.277832 0.539001 -0.311340 -0.731750 1441914803 -0.277832 0.539001 -0.311340 -0.731750 1441914803 -0.277832 0.539001 -0.311340 -0.731750 1441914803 -0.277832 0.539001 -0.311340 -0.731750 1441914803 -0.207397 0.571655 -0.254395 -0.752014 1441914803 -0.207397 0.571655 -0.254395 -0.752014 1441914803 -0.207397 0.571655 -0.254395 -0.752014 1441914803 -0.207397 0.571655 -0.254395 -0.752014 1441914803 -0.207397 0.571655 -0.254395 -0.752014 1441914803 -0.207397 0.571655 -0.254395 -0.752014 1441914803 -0.150757 0.593811 -0.208557 -0.762390 1441914803 -0.150757 0.593811 -0.208557 -0.762390 1441914803 -0.150757 0.593811 -0.208557 -0.762390 1441914803 -0.150757 0.593811 -0.208557 -0.762390 1441914803 -0.150757 0.593811 -0.208557 -0.762390 1441914803 -0.150757 0.593811 -0.208557 -0.762390 1441914803 -0.106689 0.608459 -0.173401 -0.767029 1441914803 -0.106689 0.608459 -0.173401 -0.767029 1441914803 -0.106689 0.608459 -0.173401 -0.767029 1441914803 -0.106689 0.608459 -0.173401 -0.767029 1441914803 -0.106689 0.608459 -0.173401 -0.767029 1441914803 -0.106689 0.608459 -0.173401 -0.767029 1441914803 -0.106689 0.608459 -0.173401 -0.767029 1441914803 -0.065552 0.622498 -0.139160 -0.767334 1441914803 -0.065552 0.622498 -0.139160 -0.767334 1441914803 -0.065552 0.622498 -0.139160 -0.767334 1441914803 -0.065552 0.622498 -0.139160 -0.767334 1441914803 -0.065552 0.622498 -0.139160 -0.767334 1441914803 -0.065552 0.622498 -0.139160 -0.767334 1441914803 -0.032776 0.634216 -0.106750 -0.765015 1441914803 -0.032776 0.634216 -0.106750 -0.765015 1441914803 -0.032776 0.634216 -0.106750 -0.765015 1441914803 -0.032776 0.634216 -0.106750 -0.765015 1441914803 -0.032776 0.634216 -0.106750 -0.765015 1441914803 -0.032776 0.634216 -0.106750 -0.765015 1441914803 -0.032776 0.634216 -0.106750 -0.765015 1441914803 -0.018799 0.644165 -0.086548 -0.759766 1441914803 -0.018799 0.644165 -0.086548 -0.759766 1441914803 -0.018799 0.644165 -0.086548 -0.759766 1441914803 -0.018799 0.644165 -0.086548 -0.759766 1441914803 -0.018799 0.644165 -0.086548 -0.759766 1441914803 -0.027954 0.650208 -0.084290 -0.754578 1441914803 -0.027954 0.650208 -0.084290 -0.754578 1441914803 -0.027954 0.650208 -0.084290 -0.754578 1441914803 -0.027954 0.650208 -0.084290 -0.754578 1441914803 -0.027954 0.650208 -0.084290 -0.754578 1441914803 -0.027954 0.650208 -0.084290 -0.754578 1441914803 -0.027954 0.650208 -0.084290 -0.754578 1441914803 -0.057190 0.652100 -0.098694 -0.749512 1441914803 -0.057190 0.652100 -0.098694 -0.749512 1441914803 -0.057190 0.652100 -0.098694 -0.749512 1441914803 -0.057190 0.652100 -0.098694 -0.749512 1441914803 -0.057190 0.652100 -0.098694 -0.749512 1441914803 -0.057190 0.652100 -0.098694 -0.749512 1441914803 -0.101440 0.649231 -0.127869 -0.742859 1441914803 -0.101440 0.649231 -0.127869 -0.742859 1441914803 -0.101440 0.649231 -0.127869 -0.742859 1441914803 -0.101440 0.649231 -0.127869 -0.742859 1441914803 -0.101440 0.649231 -0.127869 -0.742859 1441914803 -0.101440 0.649231 -0.127869 -0.742859 1441914803 -0.154358 0.639771 -0.167664 -0.734009 1441914803 -0.154358 0.639771 -0.167664 -0.734009 1441914803 -0.154358 0.639771 -0.167664 -0.734009 1441914803 -0.154358 0.639771 -0.167664 -0.734009 1441914803 -0.154358 0.639771 -0.167664 -0.734009 1441914803 -0.154358 0.639771 -0.167664 -0.734009 1441914803 -0.211426 0.624695 -0.213745 -0.720703 1441914803 -0.211426 0.624695 -0.213745 -0.720703 1441914803 -0.211426 0.624695 -0.213745 -0.720703 1441914803 -0.211426 0.624695 -0.213745 -0.720703 1441914803 -0.211426 0.624695 -0.213745 -0.720703 1441914803 -0.211426 0.624695 -0.213745 -0.720703 1441914803 -0.211426 0.624695 -0.213745 -0.720703 1441914803 -0.273376 0.601685 -0.266907 -0.701477 1441914803 -0.273376 0.601685 -0.266907 -0.701477 1441914803 -0.273376 0.601685 -0.266907 -0.701477 1441914803 -0.273376 0.601685 -0.266907 -0.701477 1441914803 -0.273376 0.601685 -0.266907 -0.701477 1441914803 -0.273376 0.601685 -0.266907 -0.701477 1441914803 -0.336182 0.571472 -0.320923 -0.676331 1441914803 -0.336182 0.571472 -0.320923 -0.676331 1441914803 -0.336182 0.571472 -0.320923 -0.676331 1441914803 -0.336182 0.571472 -0.320923 -0.676331 1441914803 -0.336182 0.571472 -0.320923 -0.676331 1441914803 -0.336182 0.571472 -0.320923 -0.676331 1441914803 -0.395142 0.537598 -0.369812 -0.646606 1441914803 -0.395142 0.537598 -0.369812 -0.646606 1441914803 -0.395142 0.537598 -0.369812 -0.646606 1441914803 -0.395142 0.537598 -0.369812 -0.646606 1441914803 -0.395142 0.537598 -0.369812 -0.646606 1441914803 -0.395142 0.537598 -0.369812 -0.646606 1441914803 -0.445679 0.501953 -0.415527 -0.613831 1441914803 -0.445679 0.501953 -0.415527 -0.613831 1441914803 -0.445679 0.501953 -0.415527 -0.613831 1441914803 -0.445679 0.501953 -0.415527 -0.613831 1441914803 -0.445679 0.501953 -0.415527 -0.613831 1441914803 -0.492371 0.463745 -0.456909 -0.577759 1441914803 -0.492371 0.463745 -0.456909 -0.577759 1441914803 -0.492371 0.463745 -0.456909 -0.577759 1441914803 -0.492371 0.463745 -0.456909 -0.577759 1441914803 -0.492371 0.463745 -0.456909 -0.577759 1441914803 -0.492371 0.463745 -0.456909 -0.577759 1441914803 -0.531311 0.424316 -0.491272 -0.544373 1441914803 -0.531311 0.424316 -0.491272 -0.544373 1441914803 -0.531311 0.424316 -0.491272 -0.544373 1441914803 -0.531311 0.424316 -0.491272 -0.544373 1441914803 -0.531311 0.424316 -0.491272 -0.544373 1441914803 -0.531311 0.424316 -0.491272 -0.544373 1441914803 -0.531311 0.424316 -0.491272 -0.544373 1441914804 -0.559021 0.392761 -0.515564 -0.517212 1441914804 -0.559021 0.392761 -0.515564 -0.517212 1441914804 -0.559021 0.392761 -0.515564 -0.517212 1441914804 -0.559021 0.392761 -0.515564 -0.517212 1441914804 -0.559021 0.392761 -0.515564 -0.517212 1441914804 -0.559021 0.392761 -0.515564 -0.517212 1441914804 -0.559021 0.392761 -0.515564 -0.517212 1441914804 -0.580200 0.365601 -0.532288 -0.496399 1441914804 -0.580200 0.365601 -0.532288 -0.496399 1441914804 -0.580200 0.365601 -0.532288 -0.496399 1441914804 -0.580200 0.365601 -0.532288 -0.496399 1441914804 -0.580200 0.365601 -0.532288 -0.496399 1441914804 -0.590454 0.347534 -0.541199 -0.487671 1441914804 -0.590454 0.347534 -0.541199 -0.487671 1441914804 -0.590454 0.347534 -0.541199 -0.487671 1441914804 -0.590454 0.347534 -0.541199 -0.487671 1441914804 -0.590454 0.347534 -0.541199 -0.487671 1441914804 -0.590454 0.347534 -0.541199 -0.487671 1441914804 -0.586304 0.343872 -0.540833 -0.495605 1441914804 -0.586304 0.343872 -0.540833 -0.495605 1441914804 -0.586304 0.343872 -0.540833 -0.495605 1441914804 -0.586304 0.343872 -0.540833 -0.495605 1441914804 -0.586304 0.343872 -0.540833 -0.495605 1441914804 -0.586304 0.343872 -0.540833 -0.495605 1441914804 -0.566833 0.358459 -0.528748 -0.520264 1441914804 -0.566833 0.358459 -0.528748 -0.520264 1441914804 -0.566833 0.358459 -0.528748 -0.520264 1441914804 -0.566833 0.358459 -0.528748 -0.520264 1441914804 -0.566833 0.358459 -0.528748 -0.520264 1441914804 -0.566833 0.358459 -0.528748 -0.520264 1441914804 -0.535339 0.387695 -0.506592 -0.553589 1441914804 -0.535339 0.387695 -0.506592 -0.553589 1441914804 -0.535339 0.387695 -0.506592 -0.553589 1441914804 -0.535339 0.387695 -0.506592 -0.553589 1441914804 -0.535339 0.387695 -0.506592 -0.553589 1441914804 -0.535339 0.387695 -0.506592 -0.553589 1441914804 -0.495300 0.423828 -0.477478 -0.589172 1441914804 -0.495300 0.423828 -0.477478 -0.589172 1441914804 -0.495300 0.423828 -0.477478 -0.589172 1441914804 -0.495300 0.423828 -0.477478 -0.589172 1441914804 -0.495300 0.423828 -0.477478 -0.589172 1441914804 -0.495300 0.423828 -0.477478 -0.589172 1441914804 -0.446533 0.464478 -0.439880 -0.625671 1441914804 -0.446533 0.464478 -0.439880 -0.625671 1441914804 -0.446533 0.464478 -0.439880 -0.625671 1441914804 -0.446533 0.464478 -0.439880 -0.625671 1441914804 -0.446533 0.464478 -0.439880 -0.625671 1441914804 -0.446533 0.464478 -0.439880 -0.625671 1441914804 -0.391418 0.504272 -0.396179 -0.659973 1441914804 -0.391418 0.504272 -0.396179 -0.659973 1441914804 -0.391418 0.504272 -0.396179 -0.659973 1441914804 -0.391418 0.504272 -0.396179 -0.659973 1441914804 -0.391418 0.504272 -0.396179 -0.659973 1441914804 -0.391418 0.504272 -0.396179 -0.659973 1441914804 -0.333496 0.540161 -0.349426 -0.689209 1441914804 -0.333496 0.540161 -0.349426 -0.689209 1441914804 -0.333496 0.540161 -0.349426 -0.689209 1441914804 -0.333496 0.540161 -0.349426 -0.689209 1441914804 -0.333496 0.540161 -0.349426 -0.689209 1441914804 -0.333496 0.540161 -0.349426 -0.689209 1441914804 -0.333496 0.540161 -0.349426 -0.689209 1441914804 -0.274475 0.571289 -0.301758 -0.712219 1441914804 -0.274475 0.571289 -0.301758 -0.712219 1441914804 -0.274475 0.571289 -0.301758 -0.712219 1441914804 -0.274475 0.571289 -0.301758 -0.712219 1441914804 -0.274475 0.571289 -0.301758 -0.712219 1441914804 -0.274475 0.571289 -0.301758 -0.712219 1441914804 -0.217773 0.596252 -0.254578 -0.729553 1441914804 -0.217773 0.596252 -0.254578 -0.729553 1441914804 -0.217773 0.596252 -0.254578 -0.729553 1441914804 -0.217773 0.596252 -0.254578 -0.729553 1441914804 -0.164124 0.614868 -0.208923 -0.742554 1441914804 -0.164124 0.614868 -0.208923 -0.742554 1441914804 -0.164124 0.614868 -0.208923 -0.742554 1441914804 -0.164124 0.614868 -0.208923 -0.742554 1441914804 -0.164124 0.614868 -0.208923 -0.742554 1441914804 -0.164124 0.614868 -0.208923 -0.742554 1441914804 -0.115417 0.629517 -0.165833 -0.750244 1441914804 -0.115417 0.629517 -0.165833 -0.750244 1441914804 -0.115417 0.629517 -0.165833 -0.750244 1441914804 -0.115417 0.629517 -0.165833 -0.750244 1441914804 -0.115417 0.629517 -0.165833 -0.750244 1441914804 -0.115417 0.629517 -0.165833 -0.750244 1441914804 -0.074524 0.641418 -0.125427 -0.753235 1441914804 -0.074524 0.641418 -0.125427 -0.753235 1441914804 -0.074524 0.641418 -0.125427 -0.753235 1441914804 -0.074524 0.641418 -0.125427 -0.753235 1441914804 -0.049255 0.650391 -0.097595 -0.751709 1441914804 -0.049255 0.650391 -0.097595 -0.751709 1441914804 -0.049255 0.650391 -0.097595 -0.751709 1441914804 -0.049255 0.650391 -0.097595 -0.751709 1441914804 -0.049255 0.650391 -0.097595 -0.751709 1441914804 -0.049255 0.650391 -0.097595 -0.751709 1441914804 -0.046021 0.655823 -0.085571 -0.748657 1441914804 -0.046021 0.655823 -0.085571 -0.748657 1441914804 -0.046021 0.655823 -0.085571 -0.748657 1441914804 -0.046021 0.655823 -0.085571 -0.748657 1441914804 -0.046021 0.655823 -0.085571 -0.748657 1441914804 -0.046021 0.655823 -0.085571 -0.748657 1441914804 -0.064392 0.657104 -0.092224 -0.745361 1441914804 -0.064392 0.657104 -0.092224 -0.745361 1441914804 -0.064392 0.657104 -0.092224 -0.745361 1441914804 -0.098633 0.653442 -0.117004 -0.741333 1441914805 -0.098633 0.653442 -0.117004 -0.741333 1441914805 -0.098633 0.653442 -0.117004 -0.741333 1441914805 -0.098633 0.653442 -0.117004 -0.741333 1441914805 -0.098633 0.653442 -0.117004 -0.741333 1441914805 -0.098633 0.653442 -0.117004 -0.741333 1441914805 -0.098633 0.653442 -0.117004 -0.741333 1441914805 -0.140564 0.645264 -0.152283 -0.735352 1441914805 -0.140564 0.645264 -0.152283 -0.735352 1441914805 -0.140564 0.645264 -0.152283 -0.735352 1441914805 -0.140564 0.645264 -0.152283 -0.735352 1441914805 -0.140564 0.645264 -0.152283 -0.735352 1441914805 -0.140564 0.645264 -0.152283 -0.735352 1441914805 -0.189331 0.631287 -0.196655 -0.725891 1441914805 -0.189331 0.631287 -0.196655 -0.725891 1441914805 -0.189331 0.631287 -0.196655 -0.725891 1441914805 -0.189331 0.631287 -0.196655 -0.725891 1441914805 -0.189331 0.631287 -0.196655 -0.725891 1441914805 -0.189331 0.631287 -0.196655 -0.725891 1441914805 -0.246033 0.610657 -0.249451 -0.710205 1441914805 -0.246033 0.610657 -0.249451 -0.710205 1441914805 -0.246033 0.610657 -0.249451 -0.710205 1441914805 -0.246033 0.610657 -0.249451 -0.710205 1441914805 -0.246033 0.610657 -0.249451 -0.710205 1441914805 -0.306885 0.583984 -0.305359 -0.686768 1441914805 -0.306885 0.583984 -0.305359 -0.686768 1441914805 -0.306885 0.583984 -0.305359 -0.686768 1441914805 -0.306885 0.583984 -0.305359 -0.686768 1441914805 -0.306885 0.583984 -0.305359 -0.686768 1441914805 -0.366272 0.553040 -0.358948 -0.656677 1441914805 -0.366272 0.553040 -0.358948 -0.656677 1441914805 -0.366272 0.553040 -0.358948 -0.656677 1441914805 -0.366272 0.553040 -0.358948 -0.656677 1441914805 -0.366272 0.553040 -0.358948 -0.656677 1441914805 -0.366272 0.553040 -0.358948 -0.656677 1441914805 -0.366272 0.553040 -0.358948 -0.656677 1441914805 -0.424744 0.515137 -0.412964 -0.619507 1441914805 -0.424744 0.515137 -0.412964 -0.619507 1441914805 -0.424744 0.515137 -0.412964 -0.619507 1441914805 -0.424744 0.515137 -0.412964 -0.619507 1441914805 -0.424744 0.515137 -0.412964 -0.619507 1441914805 -0.478149 0.470398 -0.464233 -0.578491 1441914805 -0.478149 0.470398 -0.464233 -0.578491 1441914805 -0.478149 0.470398 -0.464233 -0.578491 1441914805 -0.478149 0.470398 -0.464233 -0.578491 1441914805 -0.478149 0.470398 -0.464233 -0.578491 1441914805 -0.478149 0.470398 -0.464233 -0.578491 1441914805 -0.522522 0.424438 -0.506775 -0.538635 1441914805 -0.522522 0.424438 -0.506775 -0.538635 1441914805 -0.522522 0.424438 -0.506775 -0.538635 1441914805 -0.522522 0.424438 -0.506775 -0.538635 1441914805 -0.522522 0.424438 -0.506775 -0.538635 1441914805 -0.522522 0.424438 -0.506775 -0.538635 1441914805 -0.522522 0.424438 -0.506775 -0.538635 1441914805 -0.556885 0.383301 -0.538330 -0.503235 1441914805 -0.556885 0.383301 -0.538330 -0.503235 1441914805 -0.556885 0.383301 -0.538330 -0.503235 1441914805 -0.556885 0.383301 -0.538330 -0.503235 1441914805 -0.581543 0.350403 -0.559204 -0.475769 1441914805 -0.581543 0.350403 -0.559204 -0.475769 1441914805 -0.581543 0.350403 -0.559204 -0.475769 1441914805 -0.581543 0.350403 -0.559204 -0.475769 1441914805 -0.581543 0.350403 -0.559204 -0.475769 1441914805 -0.581543 0.350403 -0.559204 -0.475769 1441914805 -0.596436 0.326965 -0.571106 -0.459595 1441914805 -0.596436 0.326965 -0.571106 -0.459595 1441914805 -0.596436 0.326965 -0.571106 -0.459595 1441914805 -0.596436 0.326965 -0.571106 -0.459595 1441914805 -0.596436 0.326965 -0.571106 -0.459595 1441914805 -0.599915 0.314697 -0.573486 -0.460693 1441914805 -0.599915 0.314697 -0.573486 -0.460693 1441914805 -0.599915 0.314697 -0.573486 -0.460693 1441914805 -0.599915 0.314697 -0.573486 -0.460693 1441914805 -0.599915 0.314697 -0.573486 -0.460693 1441914805 -0.599915 0.314697 -0.573486 -0.460693 1441914805 -0.599915 0.314697 -0.573486 -0.460693 1441914805 -0.587036 0.325073 -0.563721 -0.481750 1441914805 -0.587036 0.325073 -0.563721 -0.481750 1441914805 -0.587036 0.325073 -0.563721 -0.481750 1441914805 -0.587036 0.325073 -0.563721 -0.481750 1441914805 -0.587036 0.325073 -0.563721 -0.481750 1441914805 -0.587036 0.325073 -0.563721 -0.481750 1441914805 -0.561707 0.353577 -0.542969 -0.514526 1441914805 -0.561707 0.353577 -0.542969 -0.514526 1441914805 -0.561707 0.353577 -0.542969 -0.514526 1441914805 -0.561707 0.353577 -0.542969 -0.514526 1441914805 -0.561707 0.353577 -0.542969 -0.514526 1441914805 -0.561707 0.353577 -0.542969 -0.514526 1441914805 -0.526489 0.391418 -0.513977 -0.552734 1441914805 -0.526489 0.391418 -0.513977 -0.552734 1441914805 -0.526489 0.391418 -0.513977 -0.552734 1441914805 -0.526489 0.391418 -0.513977 -0.552734 1441914805 -0.526489 0.391418 -0.513977 -0.552734 1441914805 -0.526489 0.391418 -0.513977 -0.552734 1441914805 -0.526489 0.391418 -0.513977 -0.552734 1441914805 -0.483459 0.430969 -0.478638 -0.592896 1441914805 -0.483459 0.430969 -0.478638 -0.592896 1441914805 -0.483459 0.430969 -0.478638 -0.592896 1441914805 -0.483459 0.430969 -0.478638 -0.592896 1441914805 -0.483459 0.430969 -0.478638 -0.592896 1441914805 -0.483459 0.430969 -0.478638 -0.592896 1441914805 -0.432373 0.470032 -0.437439 -0.633118 1441914805 -0.432373 0.470032 -0.437439 -0.633118 1441914805 -0.432373 0.470032 -0.437439 -0.633118 1441914805 -0.432373 0.470032 -0.437439 -0.633118 1441914805 -0.432373 0.470032 -0.437439 -0.633118 1441914805 -0.432373 0.470032 -0.437439 -0.633118 1441914805 -0.375854 0.507568 -0.392395 -0.668762 1441914805 -0.375854 0.507568 -0.392395 -0.668762 1441914806 -0.375854 0.507568 -0.392395 -0.668762 1441914806 -0.375854 0.507568 -0.392395 -0.668762 1441914806 -0.375854 0.507568 -0.392395 -0.668762 1441914806 -0.375854 0.507568 -0.392395 -0.668762 1441914806 -0.375854 0.507568 -0.392395 -0.668762 1441914806 -0.313843 0.543701 -0.342407 -0.699097 1441914806 -0.313843 0.543701 -0.342407 -0.699097 1441914806 -0.313843 0.543701 -0.342407 -0.699097 1441914806 -0.313843 0.543701 -0.342407 -0.699097 1441914806 -0.313843 0.543701 -0.342407 -0.699097 1441914806 -0.313843 0.543701 -0.342407 -0.699097 1441914806 -0.250549 0.574402 -0.291077 -0.722900 1441914806 -0.250549 0.574402 -0.291077 -0.722900 1441914806 -0.250549 0.574402 -0.291077 -0.722900 1441914806 -0.250549 0.574402 -0.291077 -0.722900 1441914806 -0.250549 0.574402 -0.291077 -0.722900 1441914806 -0.250549 0.574402 -0.291077 -0.722900 1441914806 -0.190247 0.599731 -0.241028 -0.738953 1441914806 -0.190247 0.599731 -0.241028 -0.738953 1441914806 -0.190247 0.599731 -0.241028 -0.738953 1441914806 -0.190247 0.599731 -0.241028 -0.738953 1441914806 -0.190247 0.599731 -0.241028 -0.738953 1441914806 -0.190247 0.599731 -0.241028 -0.738953 1441914806 -0.137756 0.618530 -0.195007 -0.748596 1441914806 -0.137756 0.618530 -0.195007 -0.748596 1441914806 -0.137756 0.618530 -0.195007 -0.748596 1441914806 -0.137756 0.618530 -0.195007 -0.748596 1441914806 -0.137756 0.618530 -0.195007 -0.748596 1441914806 -0.093445 0.632324 -0.154724 -0.753357 1441914806 -0.093445 0.632324 -0.154724 -0.753357 1441914806 -0.093445 0.632324 -0.154724 -0.753357 1441914806 -0.093445 0.632324 -0.154724 -0.753357 1441914806 -0.093445 0.632324 -0.154724 -0.753357 1441914806 -0.093445 0.632324 -0.154724 -0.753357 1441914806 -0.062073 0.643372 -0.122742 -0.753052 1441914806 -0.062073 0.643372 -0.122742 -0.753052 1441914806 -0.062073 0.643372 -0.122742 -0.753052 1441914806 -0.062073 0.643372 -0.122742 -0.753052 1441914806 -0.062073 0.643372 -0.122742 -0.753052 1441914806 -0.062073 0.643372 -0.122742 -0.753052 1441914806 -0.046509 0.652039 -0.101379 -0.749939 1441914806 -0.046509 0.652039 -0.101379 -0.749939 1441914806 -0.046509 0.652039 -0.101379 -0.749939 1441914806 -0.046509 0.652039 -0.101379 -0.749939 1441914806 -0.046509 0.652039 -0.101379 -0.749939 1441914806 -0.046509 0.652039 -0.101379 -0.749939 1441914806 -0.051270 0.657349 -0.095154 -0.745789 1441914806 -0.051270 0.657349 -0.095154 -0.745789 1441914806 -0.051270 0.657349 -0.095154 -0.745789 1441914806 -0.051270 0.657349 -0.095154 -0.745789 1441914806 
-0.329041 0.564758 -0.342590 -0.674866 1441914808 -0.329041 0.564758 -0.342590 -0.674866 1441914808 -0.329041 0.564758 -0.342590 -0.674866 1441914808 -0.360779 0.546631 -0.372314 -0.657654 1441914808 -0.360779 0.546631 -0.372314 -0.657654 1441914808 -0.360779 0.546631 -0.372314 -0.657654 1441914808 -0.360779 0.546631 -0.372314 -0.657654 1441914808 -0.360779 0.546631 -0.372314 -0.657654 1441914808 -0.360779 0.546631 -0.372314 -0.657654 1441914808 -0.360779 0.546631 -0.372314 -0.657654 1441914808 -0.394104 0.526367 -0.404175 -0.635864 1441914808 -0.394104 0.526367 -0.404175 -0.635864 1441914808 -0.394104 0.526367 -0.404175 -0.635864 1441914809 -0.394104 0.526367 -0.404175 -0.635864 1441914809 -0.432800 0.501465 -0.437744 -0.607971 1441914809 -0.432800 0.501465 -0.437744 -0.607971 1441914809 -0.432800 0.501465 -0.437744 -0.607971 1441914809 -0.432800 0.501465 -0.437744 -0.607971 1441914809 -0.432800 0.501465 -0.437744 -0.607971 1441914809 -0.432800 0.501465 -0.437744 -0.607971 1441914809 -0.432800 0.501465 -0.437744 -0.607971 1441914809 -0.475159 0.468506 -0.473145 -0.575256 1441914809 -0.475159 0.468506 -0.473145 -0.575256 1441914809 -0.475159 0.468506 -0.473145 -0.575256 1441914809 -0.475159 0.468506 -0.473145 -0.575256 1441914809 -0.475159 0.468506 -0.473145 -0.575256 1441914809 -0.475159 0.468506 -0.473145 -0.575256 1441914809 -0.513916 0.433411 -0.505432 -0.541016 1441914809 -0.513916 0.433411 -0.505432 -0.541016 1441914809 -0.513916 0.433411 -0.505432 -0.541016 1441914809 -0.513916 0.433411 -0.505432 -0.541016 1441914809 -0.513916 0.433411 -0.505432 -0.541016 1441914809 -0.513916 0.433411 -0.505432 -0.541016 1441914809 -0.545471 0.398132 -0.532410 -0.510498 1441914809 -0.545471 0.398132 -0.532410 -0.510498 1441914809 -0.545471 0.398132 -0.532410 -0.510498 1441914809 -0.545471 0.398132 -0.532410 -0.510498 1441914809 -0.545471 0.398132 -0.532410 -0.510498 1441914809 -0.545471 0.398132 -0.532410 -0.510498 1441914809 -0.545471 0.398132 -0.532410 -0.510498 1441914809 -0.565613 0.366699 -0.551636 -0.491272 1441914809 -0.565613 0.366699 -0.551636 -0.491272 1441914809 -0.565613 0.366699 -0.551636 -0.491272 1441914809 -0.565613 0.366699 -0.551636 -0.491272 1441914809 -0.565613 0.366699 -0.551636 -0.491272 1441914809 -0.565613 0.366699 -0.551636 -0.491272 1441914809 -0.576660 0.342346 -0.562988 -0.483032 1441914809 -0.576660 0.342346 -0.562988 -0.483032 1441914809 -0.576660 0.342346 -0.562988 -0.483032 1441914809 -0.576660 0.342346 -0.562988 -0.483032 1441914809 -0.576660 0.342346 -0.562988 -0.483032 1441914809 -0.576660 0.342346 -0.562988 -0.483032 1441914809 -0.576660 0.342346 -0.562988 -0.483032 1441914809 -0.576965 0.330872 -0.567078 -0.485901 1441914809 -0.576965 0.330872 -0.567078 -0.485901 1441914809 -0.576965 0.330872 -0.567078 -0.485901 1441914809 -0.576965 0.330872 -0.567078 -0.485901 1441914809 -0.576965 0.330872 -0.567078 -0.485901 1441914809 -0.576965 0.330872 -0.567078 -0.485901 1441914809 -0.565369 0.338989 -0.559631 -0.502319 1441914809 -0.565369 0.338989 -0.559631 -0.502319 1441914809 -0.565369 0.338989 -0.559631 -0.502319 1441914809 -0.565369 0.338989 -0.559631 -0.502319 1441914809 -0.565369 0.338989 -0.559631 -0.502319 1441914809 -0.565369 0.338989 -0.559631 -0.502319 1441914809 -0.542725 0.363525 -0.542114 -0.528625 1441914809 -0.542725 0.363525 -0.542114 -0.528625 1441914809 -0.542725 0.363525 -0.542114 -0.528625 1441914809 -0.542725 0.363525 -0.542114 -0.528625 1441914809 -0.542725 0.363525 -0.542114 -0.528625 1441914809 -0.542725 0.363525 -0.542114 -0.528625 1441914809 -0.542725 0.363525 -0.542114 -0.528625 1441914809 -0.510620 0.396851 -0.517212 -0.560608 1441914809 -0.510620 0.396851 -0.517212 -0.560608 1441914809 -0.510620 0.396851 -0.517212 -0.560608 1441914809 -0.510620 0.396851 -0.517212 -0.560608 1441914809 -0.510620 0.396851 -0.517212 -0.560608 1441914809 -0.510620 0.396851 -0.517212 -0.560608 1441914809 -0.468872 0.434509 -0.486328 -0.595703 1441914809 -0.468872 0.434509 -0.486328 -0.595703 1441914809 -0.468872 0.434509 -0.486328 -0.595703 1441914809 -0.468872 0.434509 -0.486328 -0.595703 1441914809 -0.468872 0.434509 -0.486328 -0.595703 1441914809 -0.468872 0.434509 -0.486328 -0.595703 1441914809 -0.422974 0.472412 -0.450195 -0.628784 1441914809 -0.422974 0.472412 -0.450195 -0.628784 1441914809 -0.422974 0.472412 -0.450195 -0.628784 1441914809 -0.422974 0.472412 -0.450195 -0.628784 1441914809 -0.422974 0.472412 -0.450195 -0.628784 1441914809 -0.422974 0.472412 -0.450195 -0.628784 1441914809 -0.422974 0.472412 -0.450195 -0.628784 1441914809 -0.376099 0.506714 -0.411682 -0.657532 1441914809 -0.376099 0.506714 -0.411682 -0.657532 1441914809 -0.376099 0.506714 -0.411682 -0.657532 1441914809 -0.376099 0.506714 -0.411682 -0.657532 1441914809 -0.376099 0.506714 -0.411682 -0.657532 1441914809 -0.376099 0.506714 -0.411682 -0.657532 1441914809 -0.329041 0.537109 -0.370300 -0.682739 1441914809 -0.329041 0.537109 -0.370300 -0.682739 1441914809 -0.329041 0.537109 -0.370300 -0.682739 1441914809 -0.329041 0.537109 -0.370300 -0.682739 1441914809 -0.329041 0.537109 -0.370300 -0.682739 1441914809 -0.329041 0.537109 -0.370300 -0.682739 1441914809 -0.329041 0.537109 -0.370300 -0.682739 1441914809 -0.278564 0.565552 -0.322449 -0.706116 1441914809 -0.278564 0.565552 -0.322449 -0.706116 1441914809 -0.278564 0.565552 -0.322449 -0.706116 1441914809 -0.278564 0.565552 -0.322449 -0.706116 1441914809 -0.278564 0.565552 -0.322449 -0.706116 1441914809 -0.278564 0.565552 -0.322449 -0.706116 1441914809 -0.226746 0.591858 -0.273682 -0.723450 1441914809 -0.226746 0.591858 -0.273682 -0.723450 1441914809 -0.226746 0.591858 -0.273682 -0.723450 1441914809 -0.226746 0.591858 -0.273682 -0.723450 1441914809 -0.226746 0.591858 -0.273682 -0.723450 1441914809 -0.226746 0.591858 -0.273682 -0.723450 1441914809 -0.226746 0.591858 -0.273682 -0.723450 1441914809 -0.178040 0.614441 -0.227112 -0.734314 1441914809 -0.178040 0.614441 -0.227112 -0.734314 1441914809 -0.178040 0.614441 -0.227112 -0.734314 1441914809 -0.178040 0.614441 -0.227112 -0.734314 1441914809 -0.178040 0.614441 -0.227112 -0.734314 1441914809 -0.178040 0.614441 -0.227112 -0.734314 1441914809 -0.178040 0.614441 -0.227112 -0.734314 1441914809 -0.135620 0.632996 -0.182800 -0.739990 1441914809 -0.135620 0.632996 -0.182800 -0.739990 1441914809 -0.135620 0.632996 -0.182800 -0.739990 1441914809 -0.135620 0.632996 -0.182800 -0.739990 1441914809 -0.135620 0.632996 -0.182800 -0.739990 1441914810 -0.103699 0.644958 -0.149414 -0.742249 1441914810 -0.103699 0.644958 -0.149414 -0.742249 1441914810 -0.103699 0.644958 -0.149414 -0.742249 1441914810 -0.103699 0.644958 -0.149414 -0.742249 1441914810 -0.103699 0.644958 -0.149414 -0.742249 1441914810 -0.103699 0.644958 -0.149414 -0.742249 1441914810 -0.085693 0.654419 -0.128723 -0.740173 1441914810 -0.085693 0.654419 -0.128723 -0.740173 1441914810 -0.085693 0.654419 -0.128723 -0.740173 1441914810 -0.085693 0.654419 -0.128723 -0.740173 1441914810 -0.085693 0.654419 -0.128723 -0.740173 1441914810 -0.085693 0.654419 -0.128723 -0.740173 1441914810 -0.085693 0.654419 -0.128723 -0.740173 1441914810 -0.100403 0.655212 -0.134094 -0.736633 1441914810 -0.100403 0.655212 -0.134094 -0.736633 1441914810 -0.100403 0.655212 -0.134094 -0.736633 1441914810 -0.100403 0.655212 -0.134094 -0.736633 1441914810 -0.100403 0.655212 -0.134094 -0.736633 1441914810 -0.124573 0.653015 -0.150024 -0.731812 1441914810 -0.124573 0.653015 -0.150024 -0.731812 1441914810 -0.124573 0.653015 -0.150024 -0.731812 1441914810 -0.124573 0.653015 -0.150024 -0.731812 1441914810 -0.124573 0.653015 -0.150024 -0.731812 1441914810 -0.124573 0.653015 -0.150024 -0.731812 1441914810 -0.124573 0.653015 -0.150024 -0.731812 1441914810 -0.162292 0.645569 -0.179016 -0.724487 1441914810 -0.162292 0.645569 -0.179016 -0.724487 1441914810 -0.162292 0.645569 -0.179016 -0.724487 1441914810 -0.162292 0.645569 -0.179016 -0.724487 1441914810 -0.162292 0.645569 -0.179016 -0.724487 1441914810 -0.162292 0.645569 -0.179016 -0.724487 1441914810 -0.207581 0.629883 -0.221069 -0.715088 1441914810 -0.207581 0.629883 -0.221069 -0.715088 1441914810 -0.207581 0.629883 -0.221069 -0.715088 1441914810 -0.207581 0.629883 -0.221069 -0.715088 1441914810 -0.207581 0.629883 -0.221069 -0.715088 1441914810 -0.207581 0.629883 -0.221069 -0.715088 1441914810 -0.207581 0.629883 -0.221069 -0.715088 1441914810 -0.255554 0.608948 -0.266724 -0.701965 1441914810 -0.255554 0.608948 -0.266724 -0.701965 1441914810 -0.255554 0.608948 -0.266724 -0.701965 1441914810 -0.255554 0.608948 -0.266724 -0.701965 1441914810 -0.255554 0.608948 -0.266724 -0.701965 1441914810 -0.255554 0.608948 -0.266724 -0.701965 1441914810 -0.305359 0.582947 -0.314331 -0.684204 1441914810 -0.305359 0.582947 -0.314331 -0.684204 1441914810 -0.305359 0.582947 -0.314331 -0.684204 1441914810 -0.305359 0.582947 -0.314331 -0.684204 1441914810 -0.305359 0.582947 -0.314331 -0.684204 1441914810 -0.305359 0.582947 -0.314331 -0.684204 1441914810 -0.350403 0.554871 -0.356079 -0.665283 1441914810 -0.350403 0.554871 -0.356079 -0.665283 1441914810 -0.350403 0.554871 -0.356079 -0.665283 1441914810 -0.350403 0.554871 -0.356079 -0.665283 1441914810 -0.387512 0.527283 -0.393555 -0.645752 1441914810 -0.387512 0.527283 -0.393555 -0.645752 1441914810 -0.387512 0.527283 -0.393555 -0.645752 1441914810 -0.387512 0.527283 -0.393555 -0.645752 1441914810 -0.387512 0.527283 -0.393555 -0.645752 1441914810 -0.387512 0.527283 -0.393555 -0.645752 1441914810 -0.424438 0.496460 -0.432800 -0.621399 1441914810 -0.424438 0.496460 -0.432800 -0.621399 1441914810 -0.424438 0.496460 -0.432800 -0.621399 1441914810 -0.424438 0.496460 -0.432800 -0.621399 1441914810 -0.424438 0.496460 -0.432800 -0.621399 1441914810 -0.424438 0.496460 -0.432800 -0.621399 1441914810 -0.460083 0.463989 -0.467407 -0.595520 1441914810 -0.460083 0.463989 -0.467407 -0.595520 1441914810 -0.460083 0.463989 -0.467407 -0.595520 1441914810 -0.460083 0.463989 -0.467407 -0.595520 1441914810 -0.460083 0.463989 -0.467407 -0.595520 1441914810 -0.460083 0.463989 -0.467407 -0.595520 1441914810 -0.492554 0.431030 -0.498474 -0.568542 1441914810 -0.492554 0.431030 -0.498474 -0.568542 1441914810 -0.492554 0.431030 -0.498474 -0.568542 1441914810 -0.492554 0.431030 -0.498474 -0.568542 1441914810 -0.492554 0.431030 -0.498474 -0.568542 1441914810 -0.492554 0.431030 -0.498474 -0.568542 1441914810 -0.520874 0.398071 -0.524963 -0.542908 1441914810 -0.520874 0.398071 -0.524963 -0.542908 1441914810 -0.520874 0.398071 -0.524963 -0.542908 1441914810 -0.520874 0.398071 -0.524963 -0.542908 1441914810 -0.520874 0.398071 -0.524963 -0.542908 1441914810 -0.520874 0.398071 -0.524963 -0.542908 1441914810 -0.541199 0.371033 -0.542664 -0.524414 1441914810 -0.541199 0.371033 -0.542664 -0.524414 1441914810 -0.541199 0.371033 -0.542664 -0.524414 1441914810 -0.541199 0.371033 -0.542664 -0.524414 1441914810 -0.541199 0.371033 -0.542664 -0.524414 1441914810 -0.541199 0.371033 -0.542664 -0.524414 1441914810 -0.541199 0.371033 -0.542664 -0.524414 1441914810 -0.550720 0.354370 -0.550903 -0.517334 1441914810 -0.550720 0.354370 -0.550903 -0.517334 1441914810 -0.550720 0.354370 -0.550903 -0.517334 1441914810 -0.550720 0.354370 -0.550903 -0.517334 1441914810 -0.550720 0.354370 -0.550903 -0.517334 1441914810 -0.550720 0.354370 -0.550903 -0.517334 1441914810 -0.549622 0.350281 -0.550049 -0.522217 1441914810 -0.549622 0.350281 -0.550049 -0.522217 1441914810 -0.549622 0.350281 -0.550049 -0.522217 1441914810 -0.549622 0.350281 -0.550049 -0.522217 1441914810 -0.549622 0.350281 -0.550049 -0.522217 1441914810 -0.549622 0.350281 -0.550049 -0.522217 1441914810 -0.536682 0.361389 -0.538391 -0.539917 1441914810 -0.536682 0.361389 -0.538391 -0.539917 1441914810 -0.536682 0.361389 -0.538391 -0.539917 1441914810 -0.536682 0.361389 -0.538391 -0.539917 1441914810 -0.536682 0.361389 -0.538391 -0.539917 1441914810 -0.536682 0.361389 -0.538391 -0.539917 1441914810 -0.536682 0.361389 -0.538391 -0.539917 1441914810 -0.513733 0.383301 -0.519287 -0.565308 1441914811 -0.513733 0.383301 -0.519287 -0.565308 1441914811 -0.513733 0.383301 -0.519287 -0.565308 1441914811 -0.513733 0.383301 -0.519287 -0.565308 1441914811 -0.513733 0.383301 -0.519287 -0.565308 1441914811 -0.513733 0.383301 -0.519287 -0.565308 1441914811 -0.483032 0.410339 -0.494934 -0.594482 1441914811 -0.483032 0.410339 -0.494934 -0.594482 1441914811 -0.483032 0.410339 -0.494934 -0.594482 1441914811 -0.483032 0.410339 -0.494934 -0.594482 1441914811 -0.483032 0.410339 -0.494934 -0.594482 1441914811 -0.483032 0.410339 -0.494934 -0.594482 1441914811 -0.445618 0.441162 -0.464966 -0.625061 1441914811 -0.445618 0.441162 -0.464966 -0.625061 1441914811 -0.445618 0.441162 -0.464966 -0.625061 1441914811 -0.400818 0.476379 -0.426514 -0.656189 1441914811 -0.400818 0.476379 -0.426514 -0.656189 1441914811 -0.400818 0.476379 -0.426514 -0.656189 1441914811 -0.400818 0.476379 -0.426514 -0.656189 1441914811 -0.400818 0.476379 -0.426514 -0.656189 1441914811 -0.400818 0.476379 -0.426514 -0.656189 1441914811 -0.400818 0.476379 -0.426514 -0.656189 1441914811 -0.350342 0.512695 -0.381958 -0.684509 1441914811 -0.350342 0.512695 -0.381958 -0.684509 1441914811 -0.350342 0.512695 -0.381958 -0.684509 1441914811 -0.350342 0.512695 -0.381958 -0.684509 1441914811 -0.350342 0.512695 -0.381958 -0.684509 1441914811 -0.350342 0.512695 -0.381958 -0.684509 1441914811 -0.301697 0.543518 -0.339111 -0.706116 1441914811 -0.301697 0.543518 -0.339111 -0.706116 1441914811 -0.301697 0.543518 -0.339111 -0.706116 1441914811 -0.301697 0.543518 -0.339111 -0.706116 1441914811 -0.301697 0.543518 -0.339111 -0.706116 1441914811 -0.301697 0.543518 -0.339111 -0.706116 1441914811 -0.301697 0.543518 -0.339111 -0.706116 1441914811 -0.252014 0.569580 -0.294983 -0.724609 1441914811 -0.252014 0.569580 -0.294983 -0.724609 1441914811 -0.252014 0.569580 -0.294983 -0.724609 1441914811 -0.252014 0.569580 -0.294983 -0.724609 1441914811 -0.252014 0.569580 -0.294983 -0.724609 1441914811 -0.252014 0.569580 -0.294983 -0.724609 1441914811 -0.202271 0.591370 -0.250671 -0.739258 1441914811 -0.202271 0.591370 -0.250671 -0.739258 1441914811 -0.202271 0.591370 -0.250671 -0.739258 1441914811 -0.202271 0.591370 -0.250671 -0.739258 1441914811 -0.202271 0.591370 -0.250671 -0.739258 1441914811 -0.202271 0.591370 -0.250671 -0.739258 1441914811 -0.155579 0.608276 -0.208313 -0.749939 1441914811 -0.155579 0.608276 -0.208313 -0.749939 1441914811 -0.155579 0.608276 -0.208313 -0.749939 1441914811 -0.155579 0.608276 -0.208313 -0.749939 1441914811 -0.155579 0.608276 -0.208313 -0.749939 1441914811 -0.155579 0.608276 -0.208313 -0.749939 1441914811 -0.118896 0.619751 -0.175537 -0.755615 1441914811 -0.118896 0.619751 -0.175537 -0.755615 1441914811 -0.118896 0.619751 -0.175537 -0.755615 1441914811 -0.118896 0.619751 -0.175537 -0.755615 1441914811 -0.118896 0.619751 -0.175537 -0.755615 1441914811 -0.118896 0.619751 -0.175537 -0.755615 1441914811 -0.091919 0.631104 -0.149902 -0.755493 1441914811 -0.091919 0.631104 -0.149902 -0.755493 1441914811 -0.091919 0.631104 -0.149902 -0.755493 1441914811 -0.091919 0.631104 -0.149902 -0.755493 1441914811 -0.091919 0.631104 -0.149902 -0.755493 1441914811 -0.091919 0.631104 -0.149902 -0.755493 1441914811 -0.091919 0.631104 -0.149902 -0.755493 1441914811 -0.073853 0.640564 -0.128113 -0.753540 1441914811 -0.073853 0.640564 -0.128113 -0.753540 1441914811 -0.073853 0.640564 -0.128113 -0.753540 1441914811 -0.073853 0.640564 -0.128113 -0.753540 1441914811 -0.073853 0.640564 -0.128113 -0.753540 1441914811 -0.071045 0.648621 -0.115540 -0.748901 1441914811 -0.071045 0.648621 -0.115540 -0.748901 1441914811 -0.071045 0.648621 -0.115540 -0.748901 1441914811 -0.071045 0.648621 -0.115540 -0.748901 1441914811 -0.071045 0.648621 -0.115540 -0.748901 1441914811 -0.071045 0.648621 -0.115540 -0.748901 1441914811 -0.071045 0.648621 -0.115540 -0.748901 1441914811 -0.088562 0.651428 -0.120117 -0.743958 1441914811 -0.088562 0.651428 -0.120117 -0.743958 1441914811 -0.088562 0.651428 -0.120117 -0.743958 1441914811 -0.088562 0.651428 -0.120117 -0.743958 1441914811 -0.088562 0.651428 -0.120117 -0.743958 1441914811 -0.088562 0.651428 -0.120117 -0.743958 1441914811 -0.123413 0.647705 -0.142456 -0.738220 1441914811 -0.123413 0.647705 -0.142456 -0.738220 1441914811 -0.123413 0.647705 -0.142456 -0.738220 1441914811 -0.123413 0.647705 -0.142456 -0.738220 1441914811 -0.123413 0.647705 -0.142456 -0.738220 1441914811 -0.123413 0.647705 -0.142456 -0.738220 1441914811 -0.169250 0.638916 -0.174988 -0.729736 1441914811 -0.169250 0.638916 -0.174988 -0.729736 1441914811 -0.169250 0.638916 -0.174988 -0.729736 1441914811 -0.169250 0.638916 -0.174988 -0.729736 1441914811 -0.169250 0.638916 -0.174988 -0.729736 1441914811 -0.169250 0.638916 -0.174988 -0.729736 1441914811 -0.222900 0.622864 -0.216125 -0.718079 1441914811 -0.222900 0.622864 -0.216125 -0.718079 1441914811 -0.222900 0.622864 -0.216125 -0.718079 1441914811 -0.222900 0.622864 -0.216125 -0.718079 1441914811 -0.222900 0.622864 -0.216125 -0.718079 1441914811 -0.222900 0.622864 -0.216125 -0.718079 1441914811 -0.222900 0.622864 -0.216125 -0.718079 1441914811 -0.279297 0.600403 -0.263916 -0.701355 1441914811 -0.279297 0.600403 -0.263916 -0.701355 1441914811 -0.279297 0.600403 -0.263916 -0.701355 1441914811 -0.279297 0.600403 -0.263916 -0.701355 1441914811 -0.279297 0.600403 -0.263916 -0.701355 1441914811 -0.279297 0.600403 -0.263916 -0.701355 1441914811 -0.336121 0.571533 -0.315369 -0.678955 1441914811 -0.336121 0.571533 -0.315369 -0.678955 1441914812 -0.336121 0.571533 -0.315369 -0.678955 1441914812 -0.336121 0.571533 -0.315369 -0.678955 1441914812 -0.336121 0.571533 -0.315369 -0.678955 1441914812 -0.336121 0.571533 -0.315369 -0.678955 1441914812 -0.336121 0.571533 -0.315369 -0.678955 1441914812 -0.389526 0.536499 -0.368347 -0.651794 1441914812 -0.389526 0.536499 -0.368347 -0.651794 1441914812 -0.389526 0.536499 -0.368347 -0.651794 1441914812 -0.389526 0.536499 -0.368347 -0.651794 1441914812 -0.389526 0.536499 -0.368347 -0.651794 1441914812 -0.389526 0.536499 -0.368347 -0.651794 1441914812 -0.436829 0.499695 -0.415833 -0.621765 1441914812 -0.436829 0.499695 -0.415833 -0.621765 1441914812 -0.436829 0.499695 -0.415833 -0.621765 1441914812 -0.436829 0.499695 -0.415833 -0.621765 1441914812 -0.436829 0.499695 -0.415833 -0.621765 1441914812 -0.436829 0.499695 -0.415833 -0.621765 1441914812 -0.436829 0.499695 -0.415833 -0.621765 1441914812 -0.477783 0.463745 -0.455261 -0.591125 1441914812 -0.477783 0.463745 -0.455261 -0.591125 1441914812 -0.477783 0.463745 -0.455261 -0.591125 1441914812 -0.477783 0.463745 -0.455261 -0.591125 1441914812 -0.477783 0.463745 -0.455261 -0.591125 1441914812 -0.511414 0.430603 -0.487854 -0.561340 1441914812 -0.511414 0.430603 -0.487854 -0.561340 1441914812 -0.511414 0.430603 -0.487854 -0.561340 1441914812 -0.511414 0.430603 -0.487854 -0.561340 1441914812 -0.511414 0.430603 -0.487854 -0.561340 1441914812 -0.511414 0.430603 -0.487854 -0.561340 1441914812 -0.538818 0.396606 -0.515747 -0.535217 1441914812 -0.538818 0.396606 -0.515747 -0.535217 1441914812 -0.538818 0.396606 -0.515747 -0.535217 1441914812 -0.538818 0.396606 -0.515747 -0.535217 1441914812 -0.538818 0.396606 -0.515747 -0.535217 1441914812 -0.556641 0.367004 -0.533020 -0.520996 1441914812 -0.556641 0.367004 -0.533020 -0.520996 1441914812 -0.556641 0.367004 -0.533020 -0.520996 1441914812 -0.556641 0.367004 -0.533020 -0.520996 1441914812 -0.556641 0.367004 -0.533020 -0.520996 1441914812 -0.556641 0.367004 -0.533020 -0.520996 1441914812 -0.563171 0.352478 -0.536560 -0.520386 1441914812 -0.563171 0.352478 -0.536560 -0.520386 1441914812 -0.563171 0.352478 -0.536560 -0.520386 1441914812 -0.563171 0.352478 -0.536560 -0.520386 1441914812 -0.563171 0.352478 -0.536560 -0.520386 1441914812 -0.563171 0.352478 -0.536560 -0.520386 1441914812 -0.557251 0.352844 -0.532104 -0.530945 1441914812 -0.557251 0.352844 -0.532104 -0.530945 1441914812 -0.536804 0.369995 -0.516113 -0.555542 1441914812 -0.536804 0.369995 -0.516113 -0.555542 1441914812 -0.536804 0.369995 -0.516113 -0.555542 1441914812 -0.536804 0.369995 -0.516113 -0.555542 1441914812 -0.536804 0.369995 -0.516113 -0.555542 1441914812 -0.536804 0.369995 -0.516113 -0.555542 1441914812 -0.536804 0.369995 -0.516113 -0.555542 1441914812 -0.505188 0.400940 -0.488708 -0.587585 1441914812 -0.505188 0.400940 -0.488708 -0.587585 1441914812 -0.505188 0.400940 -0.488708 -0.587585 1441914812 -0.505188 0.400940 -0.488708 -0.587585 1441914812 -0.505188 0.400940 -0.488708 -0.587585 1441914812 -0.465454 0.436462 -0.456360 -0.620178 1441914812 -0.465454 0.436462 -0.456360 -0.620178 1441914812 -0.465454 0.436462 -0.456360 -0.620178 1441914812 -0.465454 0.436462 -0.456360 -0.620178 1441914812 -0.465454 0.436462 -0.456360 -0.620178 1441914812 -0.465454 0.436462 -0.456360 -0.620178 1441914812 -0.465454 0.436462 -0.456360 -0.620178 1441914812 -0.419495 0.473145 -0.418762 -0.651855 1441914812 -0.419495 0.473145 -0.418762 -0.651855 1441914812 -0.419495 0.473145 -0.418762 -0.651855 1441914812 -0.419495 0.473145 -0.418762 -0.651855 1441914812 -0.419495 0.473145 -0.418762 -0.651855 1441914812 -0.419495 0.473145 -0.418762 -0.651855 1441914812 -0.370972 0.505188 -0.379700 -0.680481 1441914812 -0.370972 0.505188 -0.379700 -0.680481 1441914812 -0.370972 0.505188 -0.379700 -0.680481 1441914812 -0.370972 0.505188 -0.379700 -0.680481 1441914812 -0.370972 0.505188 -0.379700 -0.680481 1441914812 -0.370972 0.505188 -0.379700 -0.680481 1441914812 -0.370972 0.505188 -0.379700 -0.680481 1441914812 -0.319763 0.531006 -0.336853 -0.708740 1441914812 -0.319763 0.531006 -0.336853 -0.708740 1441914812 -0.319763 0.531006 -0.336853 -0.708740 1441914812 -0.319763 0.531006 -0.336853 -0.708740 1441914812 -0.319763 0.531006 -0.336853 -0.708740 1441914812 -0.268311 0.550232 -0.294373 -0.733887 1441914812 -0.268311 0.550232 -0.294373 -0.733887 1441914812 -0.268311 0.550232 -0.294373 -0.733887 1441914812 -0.268311 0.550232 -0.294373 -0.733887 1441914812 -0.268311 0.550232 -0.294373 -0.733887 1441914812 -0.268311 0.550232 -0.294373 -0.733887 1441914812 -0.268311 0.550232 -0.294373 -0.733887 1441914812 -0.222473 0.569702 -0.256714 -0.748352 1441914812 -0.222473 0.569702 -0.256714 -0.748352 1441914812 -0.222473 0.569702 -0.256714 -0.748352 1441914812 -0.222473 0.569702 -0.256714 -0.748352 1441914812 -0.179199 0.588135 -0.220276 -0.757263 1441914812 -0.179199 0.588135 -0.220276 -0.757263 1441914812 -0.179199 0.588135 -0.220276 -0.757263 1441914812 -0.179199 0.588135 -0.220276 -0.757263 1441914812 -0.179199 0.588135 -0.220276 -0.757263 1441914812 -0.179199 0.588135 -0.220276 -0.757263 1441914812 -0.139587 0.605530 -0.183289 -0.761780 1441914812 -0.139587 0.605530 -0.183289 -0.761780 1441914813 -0.139587 0.605530 -0.183289 -0.761780 1441914813 -0.139587 0.605530 -0.183289 -0.761780 1441914813 -0.139587 0.605530 -0.183289 -0.761780 1441914813 -0.111389 0.619446 -0.152710 -0.761963 1441914813 -0.111389 0.619446 -0.152710 -0.761963 1441914813 -0.111389 0.619446 -0.152710 -0.761963 1441914813 -0.111389 0.619446 -0.152710 -0.761963 1441914813 -0.111389 0.619446 -0.152710 -0.761963 1441914813 -0.111389 0.619446 -0.152710 -0.761963 1441914813 -0.102112 0.625061 -0.142090 -0.760681 1441914813 -0.102112 0.625061 -0.142090 -0.760681 1441914813 -0.102112 0.625061 -0.142090 -0.760681 1441914813 -0.102112 0.625061 -0.142090 -0.760681 1441914813 -0.102112 0.625061 -0.142090 -0.760681 1441914813 -0.102112 0.625061 -0.142090 -0.760681 1441914813 -0.102112 0.625061 -0.142090 -0.760681 1441914813 -0.107849 0.627441 -0.144592 -0.757507 1441914813 -0.107849 0.627441 -0.144592 -0.757507 1441914813 -0.107849 0.627441 -0.144592 -0.757507 1441914813 -0.107849 0.627441 -0.144592 -0.757507 1441914813 -0.107849 0.627441 -0.144592 -0.757507 1441914813 -0.107849 0.627441 -0.144592 -0.757507 1441914813 -0.129272 0.626953 -0.158020 -0.751831 1441914813 -0.129272 0.626953 -0.158020 -0.751831 1441914813 -0.129272 0.626953 -0.158020 -0.751831 1441914813 -0.129272 0.626953 -0.158020 -0.751831 1441914813 -0.129272 0.626953 -0.158020 -0.751831 1441914813 -0.129272 0.626953 -0.158020 -0.751831 1441914813 -0.163330 0.622131 -0.183289 -0.743408 1441914813 -0.163330 0.622131 -0.183289 -0.743408 1441914813 -0.163330 0.622131 -0.183289 -0.743408 1441914813 -0.163330 0.622131 -0.183289 -0.743408 1441914813 -0.163330 0.622131 -0.183289 -0.743408 1441914813 -0.163330 0.622131 -0.183289 -0.743408 1441914813 -0.208130 0.612305 -0.217590 -0.731079 1441914813 -0.208130 0.612305 -0.217590 -0.731079 1441914813 -0.208130 0.612305 -0.217590 -0.731079 1441914813 -0.208130 0.612305 -0.217590 -0.731079 1441914813 -0.208130 0.612305 -0.217590 -0.731079 1441914813 -0.208130 0.612305 -0.217590 -0.731079 1441914813 -0.208130 0.612305 -0.217590 -0.731079 1441914813 -0.260925 0.595520 -0.261536 -0.713440 1441914813 -0.260925 0.595520 -0.261536 -0.713440 1441914813 -0.260925 0.595520 -0.261536 -0.713440 1441914813 -0.260925 0.595520 -0.261536 -0.713440 1441914813 -0.260925 0.595520 -0.261536 -0.713440 1441914813 -0.260925 0.595520 -0.261536 -0.713440 1441914813 -0.315979 0.572510 -0.309998 -0.690186 1441914813 -0.315979 0.572510 -0.309998 -0.690186 1441914813 -0.315979 0.572510 -0.309998 -0.690186 1441914813 -0.315979 0.572510 -0.309998 -0.690186 1441914813 -0.315979 0.572510 -0.309998 -0.690186 1441914813 -0.315979 0.572510 -0.309998 -0.690186 1441914813 -0.370667 0.542114 -0.360168 -0.662598 1441914813 -0.370667 0.542114 -0.360168 -0.662598 1441914813 -0.370667 0.542114 -0.360168 -0.662598 1441914813 -0.370667 0.542114 -0.360168 -0.662598 1441914813 -0.370667 0.542114 -0.360168 -0.662598 1441914813 -0.370667 0.542114 -0.360168 -0.662598 1441914813 -0.421875 0.506409 -0.407349 -0.632202 1441914813 -0.421875 0.506409 -0.407349 -0.632202 1441914813 -0.421875 0.506409 -0.407349 -0.632202 1441914813 -0.421875 0.506409 -0.407349 -0.632202 1441914813 -0.421875 0.506409 -0.407349 -0.632202 1441914813 -0.421875 0.506409 -0.407349 -0.632202 1441914813 -0.467529 0.468994 -0.449158 -0.599792 1441914813 -0.467529 0.468994 -0.449158 -0.599792 1441914813 -0.467529 0.468994 -0.449158 -0.599792 1441914813 -0.467529 0.468994 -0.449158 -0.599792 1441914813 -0.467529 0.468994 -0.449158 -0.599792 1441914813 -0.467529 0.468994 -0.449158 -0.599792 1441914813 -0.467529 0.468994 -0.449158 -0.599792 1441914813 -0.508057 0.428772 -0.487732 -0.565857 1441914813 -0.508057 0.428772 -0.487732 -0.565857 1441914813 -0.508057 0.428772 -0.487732 -0.565857 1441914813 -0.508057 0.428772 -0.487732 -0.565857 1441914813 -0.508057 0.428772 -0.487732 -0.565857 1441914813 -0.508057 0.428772 -0.487732 -0.565857 1441914813 -0.543152 0.388367 -0.519653 -0.533142 1441914813 -0.543152 0.388367 -0.519653 -0.533142 1441914813 -0.543152 0.388367 -0.519653 -0.533142 1441914813 -0.543152 0.388367 -0.519653 -0.533142 1441914813 -0.543152 0.388367 -0.519653 -0.533142 1441914813 -0.543152 0.388367 -0.519653 -0.533142 1441914813 -0.568115 0.356689 -0.541504 -0.506836 1441914813 -0.568115 0.356689 -0.541504 -0.506836 1441914813 -0.568115 0.356689 -0.541504 -0.506836 1441914813 -0.568115 0.356689 -0.541504 -0.506836 1441914813 -0.568115 0.356689 -0.541504 -0.506836 1441914813 -0.568115 0.356689 -0.541504 -0.506836 1441914813 -0.584167 0.333862 -0.556091 -0.488037 1441914813 -0.584167 0.333862 -0.556091 -0.488037 1441914813 -0.584167 0.333862 -0.556091 -0.488037 1441914813 -0.584167 0.333862 -0.556091 -0.488037 1441914813 -0.584167 0.333862 -0.556091 -0.488037 1441914813 -0.584167 0.333862 -0.556091 -0.488037 1441914813 -0.591309 0.320129 -0.562317 -0.481384 1441914813 -0.591309 0.320129 -0.562317 -0.481384 1441914813 -0.591309 0.320129 -0.562317 -0.481384 1441914813 -0.591309 0.320129 -0.562317 -0.481384 1441914813 -0.591309 0.320129 -0.562317 -0.481384 1441914813 -0.591309 0.320129 -0.562317 -0.481384 1441914813 -0.591309 0.320129 -0.562317 -0.481384 1441914813 -0.585449 0.322754 -0.557983 -0.491760 1441914813 -0.585449 0.322754 -0.557983 -0.491760 1441914813 -0.585449 0.322754 -0.557983 -0.491760 1441914813 -0.585449 0.322754 -0.557983 -0.491760 1441914813 -0.585449 0.322754 -0.557983 -0.491760 1441914813 -0.585449 0.322754 -0.557983 -0.491760 1441914813 -0.568237 0.338806 -0.545593 -0.514526 1441914813 -0.568237 0.338806 -0.545593 -0.514526 1441914813 -0.568237 0.338806 -0.545593 -0.514526 1441914813 -0.568237 0.338806 -0.545593 -0.514526 1441914813 -0.568237 0.338806 -0.545593 -0.514526 1441914814 -0.568237 0.338806 -0.545593 -0.514526 1441914814 -0.568237 0.338806 -0.545593 -0.514526 1441914814 -0.541260 0.364929 -0.525879 -0.545349 1441914814 -0.541260 0.364929 -0.525879 -0.545349 1441914814 -0.541260 0.364929 -0.525879 -0.545349 1441914814 -0.541260 0.364929 -0.525879 -0.545349 1441914814 -0.541260 0.364929 -0.525879 -0.545349 1441914814 -0.541260 0.364929 -0.525879 -0.545349 1441914814 -0.506042 0.398071 -0.499023 -0.580139 1441914814 -0.506042 0.398071 -0.499023 -0.580139 1441914814 -0.506042 0.398071 -0.499023 -0.580139 1441914814 -0.506042 0.398071 -0.499023 -0.580139 1441914814 -0.506042 0.398071 -0.499023 -0.580139 1441914814 -0.506042 0.398071 -0.499023 -0.580139 1441914814 -0.463440 0.435669 -0.463989 -0.616577 1441914814 -0.463440 0.435669 -0.463989 -0.616577 1441914814 -0.463440 0.435669 -0.463989 -0.616577 1441914814 -0.463440 0.435669 -0.463989 -0.616577 1441914814 -0.463440 0.435669 -0.463989 -0.616577 1441914814 -0.463440 0.435669 -0.463989 -0.616577 1441914814 -0.416443 0.471558 -0.426147 -0.650085 1441914814 -0.416443 0.471558 -0.426147 -0.650085 1441914814 -0.416443 0.471558 -0.426147 -0.650085 1441914814 -0.416443 0.471558 -0.426147 -0.650085 1441914814 -0.365295 0.506531 -0.380066 -0.682373 1441914814 -0.365295 0.506531 -0.380066 -0.682373 1441914814 -0.365295 0.506531 -0.380066 -0.682373 1441914814 -0.365295 0.506531 -0.380066 -0.682373 1441914814 -0.365295 0.506531 -0.380066 -0.682373 1441914814 -0.365295 0.506531 -0.380066 -0.682373 1441914814 -0.309326 0.538940 -0.332336 -0.709595 1441914814 -0.309326 0.538940 -0.332336 -0.709595 1441914814 -0.309326 0.538940 -0.332336 -0.709595 1441914814 -0.309326 0.538940 -0.332336 -0.709595 1441914814 -0.309326 0.538940 -0.332336 -0.709595 1441914814 -0.309326 0.538940 -0.332336 -0.709595 1441914814 -0.251892 0.567261 -0.284363 -0.730713 1441914814 -0.251892 0.567261 -0.284363 -0.730713 1441914814 -0.251892 0.567261 -0.284363 -0.730713 1441914814 -0.251892 0.567261 -0.284363 -0.730713 1441914814 -0.251892 0.567261 -0.284363 -0.730713 1441914814 -0.251892 0.567261 -0.284363 -0.730713 1441914814 -0.199524 0.590088 -0.238647 -0.744995 1441914814 -0.199524 0.590088 -0.238647 -0.744995 1441914814 -0.199524 0.590088 -0.238647 -0.744995 1441914814 -0.199524 0.590088 -0.238647 -0.744995 1441914814 -0.199524 0.590088 -0.238647 -0.744995 1441914814 -0.199524 0.590088 -0.238647 -0.744995 1441914814 -0.158813 0.607788 -0.201355 -0.751587 1441914814 -0.158813 0.607788 -0.201355 -0.751587 1441914814 -0.158813 0.607788 -0.201355 -0.751587 1441914814 -0.158813 0.607788 -0.201355 -0.751587 1441914814 -0.158813 0.607788 -0.201355 -0.751587 1441914814 -0.158813 0.607788 -0.201355 -0.751587 1441914814 -0.125671 0.622742 -0.165894 -0.754272 1441914814 -0.125671 0.622742 -0.165894 -0.754272 1441914814 -0.125671 0.622742 -0.165894 -0.754272 1441914814 -0.125671 0.622742 -0.165894 -0.754272 1441914814 -0.125671 0.622742 -0.165894 -0.754272 1441914814 -0.125671 0.622742 -0.165894 -0.754272 1441914814 -0.100281 0.635498 -0.136658 -0.753296 1441914814 -0.100281 0.635498 -0.136658 -0.753296 1441914814 -0.100281 0.635498 -0.136658 -0.753296 1441914814 -0.100281 0.635498 -0.136658 -0.753296 1441914814 -0.100281 0.635498 -0.136658 -0.753296 1441914814 -0.100281 0.635498 -0.136658 -0.753296 1441914814 -0.089539 0.644592 -0.119324 -0.749878 1441914814 -0.089539 0.644592 -0.119324 -0.749878 1441914814 -0.089539 0.644592 -0.119324 -0.749878 1441914814 -0.089539 0.644592 -0.119324 -0.749878 1441914814 -0.089539 0.644592 -0.119324 -0.749878 1441914814 -0.089539 0.644592 -0.119324 -0.749878 1441914814 -0.096802 0.649475 -0.117310 -0.745056 1441914814 -0.096802 0.649475 -0.117310 -0.745056 1441914814 -0.096802 0.649475 -0.117310 -0.745056 1441914814 -0.096802 0.649475 -0.117310 -0.745056 1441914814 -0.096802 0.649475 -0.117310 -0.745056 1441914814 -0.096802 0.649475 -0.117310 -0.745056 1441914814 -0.123047 0.648682 -0.132568 -0.739258 1441914814 -0.123047 0.648682 -0.132568 -0.739258 1441914814 -0.123047 0.648682 -0.132568 -0.739258 1441914814 -0.123047 0.648682 -0.132568 -0.739258 1441914814 -0.123047 0.648682 -0.132568 -0.739258 1441914814 -0.123047 0.648682 -0.132568 -0.739258 1441914814 -0.162476 0.641663 -0.164917 -0.731262 1441914814 -0.162476 0.641663 -0.164917 -0.731262 1441914814 -0.162476 0.641663 -0.164917 -0.731262 1441914814 -0.162476 0.641663 -0.164917 -0.731262 1441914814 -0.206482 0.630920 -0.204041 -0.719482 1441914814 -0.206482 0.630920 -0.204041 -0.719482 1441914814 -0.206482 0.630920 -0.204041 -0.719482 1441914814 -0.206482 0.630920 -0.204041 -0.719482 1441914814 -0.206482 0.630920 -0.204041 -0.719482 1441914814 -0.206482 0.630920 -0.204041 -0.719482 1441914814 -0.253784 0.614624 -0.247559 -0.704651 1441914814 -0.253784 0.614624 -0.247559 -0.704651 1441914814 -0.253784 0.614624 -0.247559 -0.704651 1441914814 -0.253784 0.614624 -0.247559 -0.704651 1441914814 -0.253784 0.614624 -0.247559 -0.704651 1441914814 -0.253784 0.614624 -0.247559 -0.704651 1441914814 -0.304688 0.591858 -0.295105 -0.685425 1441914814 -0.304688 0.591858 -0.295105 -0.685425 1441914814 -0.304688 0.591858 -0.295105 -0.685425 1441914814 -0.304688 0.591858 -0.295105 -0.685425 1441914814 -0.304688 0.591858 -0.295105 -0.685425 1441914814 -0.356995 0.562744 -0.344727 -0.661133 1441914815 -0.356995 0.562744 -0.344727 -0.661133 1441914815 -0.356995 0.562744 -0.344727 -0.661133 1441914815 -0.356995 0.562744 -0.344727 -0.661133 1441914815 -0.411987 0.526123 -0.395813 -0.630005 1441914815 -0.411987 0.526123 -0.395813 -0.630005 1441914815 -0.411987 0.526123 -0.395813 -0.630005 1441914815 -0.411987 0.526123 -0.395813 -0.630005 1441914815 -0.411987 0.526123 -0.395813 -0.630005 1441914815 -0.411987 0.526123 -0.395813 -0.630005 1441914815 -0.466614 0.480530 -0.447998 -0.592224 1441914815 -0.466614 0.480530 -0.447998 -0.592224 1441914815 -0.466614 0.480530 -0.447998 -0.592224 1441914815 -0.466614 0.480530 -0.447998 -0.592224 1441914815 -0.466614 0.480530 -0.447998 -0.592224 1441914815 -0.466614 0.480530 -0.447998 -0.592224 1441914815 -0.510010 0.435608 -0.490662 -0.556274 1441914815 -0.510010 0.435608 -0.490662 -0.556274 1441914815 -0.510010 0.435608 -0.490662 -0.556274 1441914815 -0.510010 0.435608 -0.490662 -0.556274 1441914815 -0.510010 0.435608 -0.490662 -0.556274 1441914815 -0.540100 0.397827 -0.522217 -0.526611 1441914815 -0.540100 0.397827 -0.522217 -0.526611 1441914815 -0.540100 0.397827 -0.522217 -0.526611 1441914815 -0.540100 0.397827 -0.522217 -0.526611 1441914815 -0.540100 0.397827 -0.522217 -0.526611 1441914815 -0.540100 0.397827 -0.522217 -0.526611 1441914815 -0.562561 0.366516 -0.545166 -0.502014 1441914815 -0.562561 0.366516 -0.545166 -0.502014 1441914815 -0.562561 0.366516 -0.545166 -0.502014 1441914815 -0.562561 0.366516 -0.545166 -0.502014 1441914815 -0.562561 0.366516 -0.545166 -0.502014 1441914815 -0.562561 0.366516 -0.545166 -0.502014 1441914815 -0.581848 0.338562 -0.561096 -0.481750 1441914815 -0.581848 0.338562 -0.561096 -0.481750 1441914815 -0.581848 0.338562 -0.561096 -0.481750 1441914815 -0.581848 0.338562 -0.561096 -0.481750 1441914815 -0.581848 0.338562 -0.561096 -0.481750 1441914815 -0.581848 0.338562 -0.561096 -0.481750 1441914815 -0.593933 0.318787 -0.570618 -0.469116 1441914815 -0.593933 0.318787 -0.570618 -0.469116 1441914815 -0.593933 0.318787 -0.570618 -0.469116 1441914815 -0.593933 0.318787 -0.570618 -0.469116 1441914815 -0.593933 0.318787 -0.570618 -0.469116 1441914815 -0.593933 0.318787 -0.570618 -0.469116 1441914815 -0.596619 0.309570 -0.574036 -0.467773 1441914815 -0.596619 0.309570 -0.574036 -0.467773 1441914815 -0.596619 0.309570 -0.574036 -0.467773 1441914815 -0.596619 0.309570 -0.574036 -0.467773 1441914815 -0.596619 0.309570 -0.574036 -0.467773 1441914815 -0.596619 0.309570 -0.574036 -0.467773 1441914815 -0.596619 0.309570 -0.574036 -0.467773 1441914815 -0.584839 0.319702 -0.566162 -0.485046 1441914815 -0.584839 0.319702 -0.566162 -0.485046 1441914815 -0.584839 0.319702 -0.566162 -0.485046 1441914815 -0.584839 0.319702 -0.566162 -0.485046 1441914815 -0.584839 0.319702 -0.566162 -0.485046 1441914815 -0.584839 0.319702 -0.566162 -0.485046 1441914815 -0.561584 0.348694 -0.546875 -0.513855 1441914815 -0.561584 0.348694 -0.546875 -0.513855 1441914815 -0.561584 0.348694 -0.546875 -0.513855 1441914815 -0.561584 0.348694 -0.546875 -0.513855 1441914815 -0.561584 0.348694 -0.546875 -0.513855 1441914815 -0.561584 0.348694 -0.546875 -0.513855 1441914815 -0.561584 0.348694 -0.546875 -0.513855 1441914815 -0.532532 0.382690 -0.522705 -0.544861 1441914815 -0.532532 0.382690 -0.522705 -0.544861 1441914815 -0.532532 0.382690 -0.522705 -0.544861 1441914815 -0.532532 0.382690 -0.522705 -0.544861 1441914815 -0.532532 0.382690 -0.522705 -0.544861 1441914815 -0.497620 0.417053 -0.495483 -0.577087 1441914815 -0.497620 0.417053 -0.495483 -0.577087 1441914815 -0.497620 0.417053 -0.495483 -0.577087 1441914815 -0.497620 0.417053 -0.495483 -0.577087 1441914815 -0.497620 0.417053 -0.495483 -0.577087 1441914815 -0.497620 0.417053 -0.495483 -0.577087 1441914815 -0.497620 0.417053 -0.495483 -0.577087 1441914815 -0.454468 0.453430 -0.461365 -0.612427 1441914815 -0.454468 0.453430 -0.461365 -0.612427 1441914815 -0.454468 0.453430 -0.461365 -0.612427 1441914815 -0.454468 0.453430 -0.461365 -0.612427 1441914815 -0.454468 0.453430 -0.461365 -0.612427 1441914815 -0.454468 0.453430 -0.461365 -0.612427 1441914815 -0.403748 0.491455 -0.418884 -0.648132 1441914815 -0.403748 0.491455 -0.418884 -0.648132 1441914815 -0.403748 0.491455 -0.418884 -0.648132 1441914815 -0.403748 0.491455 -0.418884 -0.648132 1441914815 -0.403748 0.491455 -0.418884 -0.648132 1441914815 -0.403748 0.491455 -0.418884 -0.648132 1441914815 -0.347290 0.529541 -0.369446 -0.680054 1441914815 -0.347290 0.529541 -0.369446 -0.680054 1441914815 -0.347290 0.529541 -0.369446 -0.680054 1441914815 -0.347290 0.529541 -0.369446 -0.680054 1441914815 -0.347290 0.529541 -0.369446 -0.680054 1441914815 -0.347290 0.529541 -0.369446 -0.680054 1441914815 -0.347290 0.529541 -0.369446 -0.680054 1441914815 -0.290649 0.562927 -0.318298 -0.705261 1441914815 -0.290649 0.562927 -0.318298 -0.705261 1441914815 -0.290649 0.562927 -0.318298 -0.705261 1441914815 -0.290649 0.562927 -0.318298 -0.705261 1441914815 -0.290649 0.562927 -0.318298 -0.705261 1441914815 -0.290649 0.562927 -0.318298 -0.705261 1441914815 -0.236450 0.590027 -0.268555 -0.723755 1441914815 -0.236450 0.590027 -0.268555 -0.723755 1441914815 -0.236450 0.590027 -0.268555 -0.723755 1441914815 -0.236450 0.590027 -0.268555 -0.723755 1441914815 -0.236450 0.590027 -0.268555 -0.723755 1441914815 
-0.355774 0.536682 -0.358521 -0.675964 1441914818 -0.355774 0.536682 -0.358521 -0.675964 1441914818 -0.355774 0.536682 -0.358521 -0.675964 1441914818 -0.355774 0.536682 -0.358521 -0.675964 1441914818 -0.355774 0.536682 -0.358521 -0.675964 1441914818 -0.363525 0.535400 -0.365051 -0.669312 1441914818 -0.363525 0.535400 -0.365051 -0.669312 1441914818 -0.363525 0.535400 -0.365051 -0.669312 1441914818 -0.363525 0.535400 -0.365051 -0.669312 1441914818 -0.363525 0.535400 -0.365051 -0.669312 1441914818 -0.363525 0.535400 -0.365051 -0.669312 1441914818 -0.377014 0.530640 -0.375183 -0.659973 1441914818 -0.377014 0.530640 -0.375183 -0.659973 1441914818 -0.377014 0.530640 -0.375183 -0.659973 1441914818 -0.377014 0.530640 -0.375183 -0.659973 1441914818 -0.377014 0.530640 -0.375183 -0.659973 1441914818 -0.377014 0.530640 -0.375183 -0.659973 1441914818 -0.398254 0.521851 -0.391724 -0.644714 1441914818 -0.398254 0.521851 -0.391724 -0.644714 1441914818 -0.398254 0.521851 -0.391724 -0.644714 1441914818 -0.398254 0.521851 -0.391724 -0.644714 1441914818 -0.398254 0.521851 -0.391724 -0.644714 1441914818 -0.426697 0.505188 -0.415771 -0.624390 1441914818 -0.426697 0.505188 -0.415771 -0.624390 1441914818 -0.426697 0.505188 -0.415771 -0.624390 1441914818 -0.426697 0.505188 -0.415771 -0.624390 1441914818 -0.426697 0.505188 -0.415771 -0.624390 1441914818 -0.426697 0.505188 -0.415771 -0.624390 1441914818 -0.426697 0.505188 -0.415771 -0.624390 1441914818 -0.457764 0.484802 -0.442017 -0.600037 1441914818 -0.457764 0.484802 -0.442017 -0.600037 1441914818 -0.457764 0.484802 -0.442017 -0.600037 1441914818 -0.457764 0.484802 -0.442017 -0.600037 1441914818 -0.457764 0.484802 -0.442017 -0.600037 1441914818 -0.457764 0.484802 -0.442017 -0.600037 1441914818 -0.494019 0.457153 -0.470642 -0.570557 1441914818 -0.494019 0.457153 -0.470642 -0.570557 1441914818 -0.494019 0.457153 -0.470642 -0.570557 1441914818 -0.494019 0.457153 -0.470642 -0.570557 1441914818 -0.494019 0.457153 -0.470642 -0.570557 1441914818 -0.494019 0.457153 -0.470642 -0.570557 1441914818 -0.529968 0.422607 -0.500671 -0.538513 1441914818 -0.529968 0.422607 -0.500671 -0.538513 1441914818 -0.529968 0.422607 -0.500671 -0.538513 1441914818 -0.529968 0.422607 -0.500671 -0.538513 1441914818 -0.529968 0.422607 -0.500671 -0.538513 1441914818 -0.529968 0.422607 -0.500671 -0.538513 1441914818 -0.557312 0.390076 -0.525208 -0.511353 1441914818 -0.557312 0.390076 -0.525208 -0.511353 1441914818 -0.557312 0.390076 -0.525208 -0.511353 1441914818 -0.557312 0.390076 -0.525208 -0.511353 1441914818 -0.557312 0.390076 -0.525208 -0.511353 1441914818 -0.557312 0.390076 -0.525208 -0.511353 1441914818 -0.557312 0.390076 -0.525208 -0.511353 1441914818 -0.576355 0.364685 -0.541504 -0.491577 1441914818 -0.576355 0.364685 -0.541504 -0.491577 1441914818 -0.576355 0.364685 -0.541504 -0.491577 1441914818 -0.576355 0.364685 -0.541504 -0.491577 1441914818 -0.576355 0.364685 -0.541504 -0.491577 1441914818 -0.576355 0.364685 -0.541504 -0.491577 1441914818 -0.588623 0.345520 -0.551270 -0.479858 1441914818 -0.588623 0.345520 -0.551270 -0.479858 1441914818 -0.588623 0.345520 -0.551270 -0.479858 1441914818 -0.588623 0.345520 -0.551270 -0.479858 1441914818 -0.588623 0.345520 -0.551270 -0.479858 1441914818 -0.588623 0.345520 -0.551270 -0.479858 1441914818 -0.589783 0.338501 -0.551636 -0.483032 1441914818 -0.589783 0.338501 -0.551636 -0.483032 1441914818 -0.589783 0.338501 -0.551636 -0.483032 1441914818 -0.589783 0.338501 -0.551636 -0.483032 1441914818 -0.589783 0.338501 -0.551636 -0.483032 1441914818 -0.589783 0.338501 -0.551636 -0.483032 1441914818 -0.589783 0.338501 -0.551636 -0.483032 1441914818 -0.579651 0.346680 -0.544678 -0.497253 1441914818 -0.579651 0.346680 -0.544678 -0.497253 1441914818 -0.579651 0.346680 -0.544678 -0.497253 1441914818 -0.579651 0.346680 -0.544678 -0.497253 1441914818 -0.579651 0.346680 -0.544678 -0.497253 1441914818 -0.579651 0.346680 -0.544678 -0.497253 1441914818 -0.563171 0.363342 -0.532471 -0.517029 1441914818 -0.563171 0.363342 -0.532471 -0.517029 1441914818 -0.563171 0.363342 -0.532471 -0.517029 1441914818 -0.563171 0.363342 -0.532471 -0.517029 1441914818 -0.563171 0.363342 -0.532471 -0.517029 1441914818 -0.539124 0.388184 -0.514648 -0.542053 1441914818 -0.539124 0.388184 -0.514648 -0.542053 1441914818 -0.539124 0.388184 -0.514648 -0.542053 1441914818 -0.539124 0.388184 -0.514648 -0.542053 1441914818 -0.539124 0.388184 -0.514648 -0.542053 1441914818 -0.505005 0.421204 -0.488770 -0.573364 1441914818 -0.505005 0.421204 -0.488770 -0.573364 1441914819 -0.505005 0.421204 -0.488770 -0.573364 1441914819 -0.505005 0.421204 -0.488770 -0.573364 1441914819 -0.505005 0.421204 -0.488770 -0.573364 1441914819 -0.505005 0.421204 -0.488770 -0.573364 1441914819 -0.505005 0.421204 -0.488770 -0.573364 1441914819 -0.464417 0.456299 -0.457336 -0.605774 1441914819 -0.464417 0.456299 -0.457336 -0.605774 1441914819 -0.464417 0.456299 -0.457336 -0.605774 1441914819 -0.464417 0.456299 -0.457336 -0.605774 1441914819 -0.464417 0.456299 -0.457336 -0.605774 1441914819 -0.464417 0.456299 -0.457336 -0.605774 1441914819 -0.421204 0.489319 -0.423584 -0.635437 1441914819 -0.421204 0.489319 -0.423584 -0.635437 1441914819 -0.421204 0.489319 -0.423584 -0.635437 1441914819 -0.421204 0.489319 -0.423584 -0.635437 1441914819 -0.421204 0.489319 -0.423584 -0.635437 1441914819 -0.377625 0.518250 -0.388428 -0.661804 1441914819 -0.377625 0.518250 -0.388428 -0.661804 1441914819 -0.377625 0.518250 -0.388428 -0.661804 1441914819 -0.377625 0.518250 -0.388428 -0.661804 1441914819 -0.377625 0.518250 -0.388428 -0.661804 1441914819 -0.377625 0.518250 -0.388428 -0.661804 1441914819 -0.377625 0.518250 -0.388428 -0.661804 1441914819 -0.331848 0.544067 -0.350586 -0.686279 1441914819 -0.331848 0.544067 -0.350586 -0.686279 1441914819 -0.331848 0.544067 -0.350586 -0.686279 1441914819 -0.331848 0.544067 -0.350586 -0.686279 1441914819 -0.331848 0.544067 -0.350586 -0.686279 1441914819 -0.284668 0.567871 -0.309326 -0.707703 1441914819 -0.284668 0.567871 -0.309326 -0.707703 1441914819 -0.284668 0.567871 -0.309326 -0.707703 1441914819 -0.284668 0.567871 -0.309326 -0.707703 1441914819 -0.284668 0.567871 -0.309326 -0.707703 1441914819 -0.284668 0.567871 -0.309326 -0.707703 1441914819 -0.284668 0.567871 -0.309326 -0.707703 1441914819 -0.235229 0.588867 -0.265503 -0.726257 1441914819 -0.235229 0.588867 -0.265503 -0.726257 1441914819 -0.235229 0.588867 -0.265503 -0.726257 1441914819 -0.235229 0.588867 -0.265503 -0.726257 1441914819 -0.235229 0.588867 -0.265503 -0.726257 1441914819 -0.235229 0.588867 -0.265503 -0.726257 1441914819 -0.186951 0.605774 -0.219788 -0.741516 1441914819 -0.186951 0.605774 -0.219788 -0.741516 1441914819 -0.186951 0.605774 -0.219788 -0.741516 1441914819 -0.186951 0.605774 -0.219788 -0.741516 1441914819 -0.186951 0.605774 -0.219788 -0.741516 1441914819 -0.186951 0.605774 -0.219788 -0.741516 1441914819 -0.143860 0.621338 -0.173950 -0.750366 1441914819 -0.143860 0.621338 -0.173950 -0.750366 1441914819 -0.143860 0.621338 -0.173950 -0.750366 1441914819 -0.143860 0.621338 -0.173950 -0.750366 1441914819 -0.143860 0.621338 -0.173950 -0.750366 1441914819 -0.143860 0.621338 -0.173950 -0.750366 1441914819 -0.112305 0.632996 -0.135986 -0.753784 1441914819 -0.112305 0.632996 -0.135986 -0.753784 1441914819 -0.112305 0.632996 -0.135986 -0.753784 1441914819 -0.112305 0.632996 -0.135986 -0.753784 1441914819 -0.112305 0.632996 -0.135986 -0.753784 1441914819 -0.112305 0.632996 -0.135986 -0.753784 1441914819 -0.112305 0.632996 -0.135986 -0.753784 1441914819 -0.095459 0.641541 -0.110718 -0.753052 1441914819 -0.095459 0.641541 -0.110718 -0.753052 1441914819 -0.095459 0.641541 -0.110718 -0.753052 1441914819 -0.095459 0.641541 -0.110718 -0.753052 1441914819 -0.095459 0.641541 -0.110718 -0.753052 1441914819 -0.095459 0.641541 -0.110718 -0.753052 1441914819 -0.095459 0.641541 -0.110718 -0.753052 1441914819 -0.094971 0.647034 -0.100769 -0.749817 1441914819 -0.094971 0.647034 -0.100769 -0.749817 1441914819 -0.094971 0.647034 -0.100769 -0.749817 1441914819 -0.094971 0.647034 -0.100769 -0.749817 1441914819 -0.094971 0.647034 -0.100769 -0.749817 1441914819 -0.111145 0.648193 -0.108582 -0.745483 1441914819 -0.111145 0.648193 -0.108582 -0.745483 1441914819 -0.111145 0.648193 -0.108582 -0.745483 1441914819 -0.111145 0.648193 -0.108582 -0.745483 1441914819 -0.111145 0.648193 -0.108582 -0.745483 1441914819 -0.111145 0.648193 -0.108582 -0.745483 1441914819 -0.139465 0.645386 -0.129028 -0.739868 1441914819 -0.139465 0.645386 -0.129028 -0.739868 1441914819 -0.139465 0.645386 -0.129028 -0.739868 1441914819 -0.139465 0.645386 -0.129028 -0.739868 1441914819 -0.139465 0.645386 -0.129028 -0.739868 1441914819 -0.139465 0.645386 -0.129028 -0.739868 1441914819 -0.139465 0.645386 -0.129028 -0.739868 1441914819 -0.176697 0.638062 -0.159729 -0.732239 1441914819 -0.176697 0.638062 -0.159729 -0.732239 1441914819 -0.176697 0.638062 -0.159729 -0.732239 1441914819 -0.176697 0.638062 -0.159729 -0.732239 1441914819 -0.176697 0.638062 -0.159729 -0.732239 1441914819 -0.176697 0.638062 -0.159729 -0.732239 1441914819 -0.218140 0.626160 -0.198059 -0.721924 1441914819 -0.218140 0.626160 -0.198059 -0.721924 1441914819 -0.218140 0.626160 -0.198059 -0.721924 1441914819 -0.218140 0.626160 -0.198059 -0.721924 1441914819 -0.218140 0.626160 -0.198059 -0.721924 1441914819 -0.218140 0.626160 -0.198059 -0.721924 1441914819 -0.265503 0.608276 -0.244080 -0.707092 1441914819 -0.265503 0.608276 -0.244080 -0.707092 1441914819 -0.265503 0.608276 -0.244080 -0.707092 1441914819 -0.265503 0.608276 -0.244080 -0.707092 1441914819 -0.265503 0.608276 -0.244080 -0.707092 1441914819 -0.265503 0.608276 -0.244080 -0.707092 1441914819 -0.318298 0.584351 -0.294739 -0.685852 1441914819 -0.318298 0.584351 -0.294739 -0.685852 1441914819 -0.318298 0.584351 -0.294739 -0.685852 1441914819 -0.318298 0.584351 -0.294739 -0.685852 1441914819 -0.318298 0.584351 -0.294739 -0.685852 1441914819 -0.318298 0.584351 -0.294739 -0.685852 1441914819 -0.372864 0.555237 -0.346252 -0.657898 1441914819 -0.372864 0.555237 -0.346252 -0.657898 1441914819 -0.372864 0.555237 -0.346252 -0.657898 1441914820 -0.372864 0.555237 -0.346252 -0.657898 1441914820 -0.372864 0.555237 -0.346252 -0.657898 1441914820 -0.372864 0.555237 -0.346252 -0.657898 1441914820 -0.426514 0.521118 -0.397217 -0.623535 1441914820 -0.426514 0.521118 -0.397217 -0.623535 1441914820 -0.426514 0.521118 -0.397217 -0.623535 1441914820 -0.426514 0.521118 -0.397217 -0.623535 1441914820 -0.426514 0.521118 -0.397217 -0.623535 1441914820 -0.426514 0.521118 -0.397217 -0.623535 1441914820 -0.474670 0.481140 -0.445923 -0.586914 1441914820 -0.474670 0.481140 -0.445923 -0.586914 1441914820 -0.474670 0.481140 -0.445923 -0.586914 1441914820 -0.474670 0.481140 -0.445923 -0.586914 1441914820 -0.474670 0.481140 -0.445923 -0.586914 1441914820 -0.474670 0.481140 -0.445923 -0.586914 1441914820 -0.474670 0.481140 -0.445923 -0.586914 1441914820 -0.514038 0.438538 -0.488464 -0.552185 1441914820 -0.514038 0.438538 -0.488464 -0.552185 1441914820 -0.514038 0.438538 -0.488464 -0.552185 1441914820 -0.514038 0.438538 -0.488464 -0.552185 1441914820 -0.514038 0.438538 -0.488464 -0.552185 1441914820 -0.514038 0.438538 -0.488464 -0.552185 1441914820 -0.543579 0.400818 -0.520325 -0.522644 1441914820 -0.543579 0.400818 -0.520325 -0.522644 1441914820 -0.543579 0.400818 -0.520325 -0.522644 1441914820 -0.543579 0.400818 -0.520325 -0.522644 1441914820 -0.543579 0.400818 -0.520325 -0.522644 1441914820 -0.543579 0.400818 -0.520325 -0.522644 1441914820 -0.564270 0.372009 -0.540344 -0.501343 1441914820 -0.564270 0.372009 -0.540344 -0.501343 1441914820 -0.564270 0.372009 -0.540344 -0.501343 1441914820 -0.564270 0.372009 -0.540344 -0.501343 1441914820 -0.564270 0.372009 -0.540344 -0.501343 1441914820 -0.564270 0.372009 -0.540344 -0.501343 1441914820 -0.576904 0.352417 -0.550903 -0.489380 1441914820 -0.576904 0.352417 -0.550903 -0.489380 1441914820 -0.576904 0.352417 -0.550903 -0.489380 1441914820 -0.576904 0.352417 -0.550903 -0.489380 1441914820 -0.576904 0.352417 -0.550903 -0.489380 1441914820 -0.576904 0.352417 -0.550903 -0.489380 1441914820 -0.579224 0.346069 -0.552185 -0.489807 1441914820 -0.579224 0.346069 -0.552185 -0.489807 1441914820 -0.570313 0.353821 -0.545349 -0.502258 1441914820 -0.570313 0.353821 -0.545349 -0.502258 1441914820 -0.570313 0.353821 -0.545349 -0.502258 1441914820 -0.570313 0.353821 -0.545349 -0.502258 1441914820 -0.570313 0.353821 -0.545349 -0.502258 1441914820 -0.570313 0.353821 -0.545349 -0.502258 1441914820 -0.570313 0.353821 -0.545349 -0.502258 1441914820 -0.551514 0.372742 -0.531128 -0.524292 1441914820 -0.551514 0.372742 -0.531128 -0.524292 1441914820 -0.551514 0.372742 -0.531128 -0.524292 1441914820 -0.551514 0.372742 -0.531128 -0.524292 1441914820 -0.551514 0.372742 -0.531128 -0.524292 1441914820 -0.551514 0.372742 -0.531128 -0.524292 1441914820 -0.523499 0.399902 -0.510803 -0.552429 1441914820 -0.523499 0.399902 -0.510803 -0.552429 1441914820 -0.523499 0.399902 -0.510803 -0.552429 1441914820 -0.523499 0.399902 -0.510803 -0.552429 1441914820 -0.523499 0.399902 -0.510803 -0.552429 1441914820 -0.486816 0.431946 -0.483948 -0.585022 1441914820 -0.486816 0.431946 -0.483948 -0.585022 1441914820 -0.486816 0.431946 -0.483948 -0.585022 1441914820 -0.486816 0.431946 -0.483948 -0.585022 1441914820 -0.486816 0.431946 -0.483948 -0.585022 1441914820 -0.486816 0.431946 -0.483948 -0.585022 1441914820 -0.442688 0.465820 -0.450745 -0.619629 1441914820 -0.442688 0.465820 -0.450745 -0.619629 1441914820 -0.442688 0.465820 -0.450745 -0.619629 1441914820 -0.442688 0.465820 -0.450745 -0.619629 1441914820 -0.442688 0.465820 -0.450745 -0.619629 1441914820 -0.393127 0.498230 -0.411926 -0.653870 1441914820 -0.393127 0.498230 -0.411926 -0.653870 1441914820 -0.393127 0.498230 -0.411926 -0.653870 1441914820 -0.393127 0.498230 -0.411926 -0.653870 1441914820 -0.337463 0.532227 -0.366760 -0.684387 1441914820 -0.337463 0.532227 -0.366760 -0.684387 1441914820 -0.337463 0.532227 -0.366760 -0.684387 1441914820 -0.337463 0.532227 -0.366760 -0.684387 1441914820 -0.337463 0.532227 -0.366760 -0.684387 1441914820 -0.337463 0.532227 -0.366760 -0.684387 1441914820 -0.337463 0.532227 -0.366760 -0.684387 1441914820 -0.277893 0.566650 -0.312866 -0.709839 1441914820 -0.277893 0.566650 -0.312866 -0.709839 1441914820 -0.277893 0.566650 -0.312866 -0.709839 1441914820 -0.277893 0.566650 -0.312866 -0.709839 1441914820 -0.277893 0.566650 -0.312866 -0.709839 1441914820 -0.277893 0.566650 -0.312866 -0.709839 1441914820 -0.218445 0.596069 -0.258423 -0.728149 1441914820 -0.218445 0.596069 -0.258423 -0.728149 1441914820 -0.218445 0.596069 -0.258423 -0.728149 1441914820 -0.218445 0.596069 -0.258423 -0.728149 1441914820 -0.218445 0.596069 -0.258423 -0.728149 1441914820 -0.218445 0.596069 -0.258423 -0.728149 1441914820 -0.218445 0.596069 -0.258423 -0.728149 1441914820 -0.166321 0.618042 -0.212708 -0.738342 1441914820 -0.166321 0.618042 -0.212708 -0.738342 1441914820 -0.166321 0.618042 -0.212708 -0.738342 1441914820 -0.166321 0.618042 -0.212708 -0.738342 1441914820 -0.166321 0.618042 -0.212708 -0.738342 1441914820 -0.166321 0.618042 -0.212708 -0.738342 1441914820 -0.126648 0.635437 -0.177795 -0.740662 1441914820 -0.126648 0.635437 -0.177795 -0.740662 1441914820 -0.126648 0.635437 -0.177795 -0.740662 1441914820 -0.126648 0.635437 -0.177795 -0.740662 1441914821 -0.126648 0.635437 -0.177795 -0.740662 1441914821 -0.126648 0.635437 -0.177795 -0.740662 1441914821 -0.097046 0.649414 -0.146423 -0.739868 1441914821 -0.097046 0.649414 -0.146423 -0.739868 1441914821 -0.097046 0.649414 -0.146423 -0.739868 1441914821 -0.097046 0.649414 -0.146423 -0.739868 1441914821 -0.097046 0.649414 -0.146423 -0.739868 1441914821 -0.097046 0.649414 -0.146423 -0.739868 1441914821 -0.082825 0.659180 -0.125977 -0.736755 1441914821 -0.082825 0.659180 -0.125977 -0.736755 1441914821 -0.082825 0.659180 -0.125977 -0.736755 1441914821 -0.082825 0.659180 -0.125977 -0.736755 1441914821 -0.082825 0.659180 -0.125977 -0.736755 1441914821 -0.082825 0.659180 -0.125977 -0.736755 1441914821 -0.082825 0.659180 -0.125977 -0.736755 1441914821 -0.086121 0.664307 -0.122925 -0.732239 1441914821 -0.086121 0.664307 -0.122925 -0.732239 1441914821 -0.086121 0.664307 -0.122925 -0.732239 1441914821 -0.102844 0.664124 -0.132813 -0.728516 1441914821 -0.102844 0.664124 -0.132813 -0.728516 1441914821 -0.102844 0.664124 -0.132813 -0.728516 1441914821 -0.102844 0.664124 -0.132813 -0.728516 1441914821 -0.102844 0.664124 -0.132813 -0.728516 1441914821 -0.102844 0.664124 -0.132813 -0.728516 1441914821 -0.132629 0.660400 -0.153503 -0.723022 1441914821 -0.132629 0.660400 -0.153503 -0.723022 1441914821 -0.132629 0.660400 -0.153503 -0.723022 1441914821 -0.132629 0.660400 -0.153503 -0.723022 1441914821 -0.132629 0.660400 -0.153503 -0.723022 1441914821 -0.132629 0.660400 -0.153503 -0.723022 1441914821 -0.175476 0.650635 -0.188782 -0.714355 1441914821 -0.175476 0.650635 -0.188782 -0.714355 1441914821 -0.175476 0.650635 -0.188782 -0.714355 1441914821 -0.175476 0.650635 -0.188782 -0.714355 1441914821 -0.175476 0.650635 -0.188782 -0.714355 1441914821 -0.175476 0.650635 -0.188782 -0.714355 1441914821 -0.175476 0.650635 -0.188782 -0.714355 1441914821 -0.226501 0.634216 -0.233704 -0.701355 1441914821 -0.226501 0.634216 -0.233704 -0.701355 1441914821 -0.226501 0.634216 -0.233704 -0.701355 1441914821 -0.226501 0.634216 -0.233704 -0.701355 1441914821 -0.226501 0.634216 -0.233704 -0.701355 1441914821 -0.226501 0.634216 -0.233704 -0.701355 1441914821 -0.280945 0.611816 -0.282776 -0.683228 1441914821 -0.280945 0.611816 -0.282776 -0.683228 1441914821 -0.280945 0.611816 -0.282776 -0.683228 1441914821 -0.280945 0.611816 -0.282776 -0.683228 1441914821 -0.335999 0.583374 -0.334412 -0.659607 1441914821 -0.335999 0.583374 -0.334412 -0.659607 1441914821 -0.335999 0.583374 -0.334412 -0.659607 1441914821 -0.335999 0.583374 -0.334412 -0.659607 1441914821 -0.335999 0.583374 -0.334412 -0.659607 1441914821 -0.335999 0.583374 -0.334412 -0.659607 1441914821 -0.335999 0.583374 -0.334412 -0.659607 1441914821 -0.391541 0.548157 -0.388062 -0.629028 1441914821 -0.391541 0.548157 -0.388062 -0.629028 1441914821 -0.391541 0.548157 -0.388062 -0.629028 1441914821 -0.391541 0.548157 -0.388062 -0.629028 1441914821 -0.391541 0.548157 -0.388062 -0.629028 1441914821 -0.391541 0.548157 -0.388062 -0.629028 1441914821 -0.443787 0.509094 -0.435120 -0.595520 1441914821 -0.443787 0.509094 -0.435120 -0.595520 1441914821 -0.443787 0.509094 -0.435120 -0.595520 1441914821 -0.443787 0.509094 -0.435120 -0.595520 1441914821 -0.443787 0.509094 -0.435120 -0.595520 1441914821 -0.443787 0.509094 -0.435120 -0.595520 1441914821 -0.487976 0.469177 -0.474731 -0.562561 1441914821 -0.487976 0.469177 -0.474731 -0.562561 1441914821 -0.487976 0.469177 -0.474731 -0.562561 1441914821 -0.487976 0.469177 -0.474731 -0.562561 1441914821 -0.487976 0.469177 -0.474731 -0.562561 1441914821 -0.487976 0.469177 -0.474731 -0.562561 1441914821 -0.522705 0.432312 -0.506165 -0.532715 1441914821 -0.522705 0.432312 -0.506165 -0.532715 1441914821 -0.522705 0.432312 -0.506165 -0.532715 1441914821 -0.522705 0.432312 -0.506165 -0.532715 1441914821 -0.549133 0.398376 -0.530090 -0.508728 1441914821 -0.549133 0.398376 -0.530090 -0.508728 1441914821 -0.549133 0.398376 -0.530090 -0.508728 1441914821 -0.549133 0.398376 -0.530090 -0.508728 1441914821 -0.549133 0.398376 -0.530090 -0.508728 1441914821 -0.566895 0.372192 -0.544556 -0.493652 1441914821 -0.566895 0.372192 -0.544556 -0.493652 1441914821 -0.566895 0.372192 -0.544556 -0.493652 1441914821 -0.566895 0.372192 -0.544556 -0.493652 1441914821 -0.566895 0.372192 -0.544556 -0.493652 1441914821 -0.578247 0.353149 -0.553528 -0.484375 1441914821 -0.578247 0.353149 -0.553528 -0.484375 1441914821 -0.578247 0.353149 -0.553528 -0.484375 1441914821 -0.578247 0.353149 -0.553528 -0.484375 1441914821 -0.578247 0.353149 -0.553528 -0.484375 1441914821 -0.578247 0.353149 -0.553528 -0.484375 1441914821 -0.582336 0.342773 -0.555664 -0.484375 1441914821 -0.582336 0.342773 -0.555664 -0.484375 1441914821 -0.582336 0.342773 -0.555664 -0.484375 1441914821 -0.582336 0.342773 -0.555664 -0.484375 1441914821 -0.582336 0.342773 -0.555664 -0.484375 1441914821 -0.582336 0.342773 -0.555664 -0.484375 1441914821 -0.582336 0.342773 -0.555664 -0.484375 1441914821 -0.575439 0.344421 -0.550720 -0.497070 1441914821 -0.575439 0.344421 -0.550720 -0.497070 1441914821 -0.575439 0.344421 -0.550720 -0.497070 1441914821 -0.575439 0.344421 -0.550720 -0.497070 1441914821 -0.575439 0.344421 -0.550720 -0.497070 1441914822 -0.575439 0.344421 -0.550720 -0.497070 1441914822 -0.556946 0.358704 -0.539673 -0.519531 1441914822 -0.556946 0.358704 -0.539673 -0.519531 1441914822 -0.556946 0.358704 -0.539673 -0.519531 1441914822 -0.556946 0.358704 -0.539673 -0.519531 1441914822 -0.556946 0.358704 -0.539673 -0.519531 1441914822 -0.556946 0.358704 -0.539673 -0.519531 1441914822 -0.529663 0.383057 -0.521057 -0.548889 1441914822 -0.529663 0.383057 -0.521057 -0.548889 1441914822 -0.529663 0.383057 -0.521057 -0.548889 1441914822 -0.529663 0.383057 -0.521057 -0.548889 1441914822 -0.529663 0.383057 -0.521057 -0.548889 1441914822 -0.529663 0.383057 -0.521057 -0.548889 1441914822 -0.494385 0.415222 -0.495239 -0.581421 1441914822 -0.494385 0.415222 -0.495239 -0.581421 1441914822 -0.494385 0.415222 -0.495239 -0.581421 1441914822 -0.494385 0.415222 -0.495239 -0.581421 1441914822 -0.494385 0.415222 -0.495239 -0.581421 1441914822 -0.494385 0.415222 -0.495239 -0.581421 1441914822 -0.494385 0.415222 -0.495239 -0.581421 1441914822 -0.453491 0.450378 -0.463379 -0.613892 1441914822 -0.453491 0.450378 -0.463379 -0.613892 1441914822 -0.453491 0.450378 -0.463379 -0.613892 1441914822 -0.453491 0.450378 -0.463379 -0.613892 1441914822 -0.408081 0.484924 -0.428955 -0.643738 1441914822 -0.408081 0.484924 -0.428955 -0.643738 1441914822 -0.408081 0.484924 -0.428955 -0.643738 1441914822 -0.408081 0.484924 -0.428955 -0.643738 1441914822 -0.408081 0.484924 -0.428955 -0.643738 1441914822 -0.408081 0.484924 -0.428955 -0.643738 1441914822 -0.354919 0.520386 -0.388062 -0.672852 1441914822 -0.354919 0.520386 -0.388062 -0.672852 1441914822 -0.354919 0.520386 -0.388062 -0.672852 1441914822 -0.354919 0.520386 -0.388062 -0.672852 1441914822 -0.354919 0.520386 -0.388062 -0.672852 1441914822 -0.354919 0.520386 -0.388062 -0.672852 1441914822 -0.296509 0.555298 -0.339722 -0.698792 1441914822 -0.296509 0.555298 -0.339722 -0.698792 1441914822 -0.296509 0.555298 -0.339722 -0.698792 1441914822 -0.296509 0.555298 -0.339722 -0.698792 1441914822 -0.296509 0.555298 -0.339722 -0.698792 1441914822 -0.296509 0.555298 -0.339722 -0.698792 1441914822 -0.242554 0.584106 -0.292480 -0.717285 1441914822 -0.242554 0.584106 -0.292480 -0.717285 1441914822 -0.242554 0.584106 -0.292480 -0.717285 1441914822 -0.242554 0.584106 -0.292480 -0.717285 1441914822 -0.242554 0.584106 -0.292480 -0.717285 1441914822 -0.242554 0.584106 -0.292480 -0.717285 1441914822 -0.242554 0.584106 -0.292480 -0.717285 1441914822 -0.199402 0.604614 -0.252930 -0.728516 1441914822 -0.199402 0.604614 -0.252930 -0.728516 1441914822 -0.199402 0.604614 -0.252930 -0.728516 1441914822 -0.199402 0.604614 -0.252930 -0.728516 1441914822 -0.199402 0.604614 -0.252930 -0.728516 1441914822 -0.199402 0.604614 -0.252930 -0.728516 1441914822 -0.164307 0.620422 -0.219299 -0.734863 1441914822 -0.164307 0.620422 -0.219299 -0.734863 1441914822 -0.164307 0.620422 -0.219299 -0.734863 1441914822 -0.164307 0.620422 -0.219299 -0.734863 1441914822 -0.164307 0.620422 -0.219299 -0.734863 1441914822 -0.164307 0.620422 -0.219299 -0.734863 1441914822 -0.135620 0.633850 -0.189575 -0.737549 1441914822 -0.135620 0.633850 -0.189575 -0.737549 1441914822 -0.135620 0.633850 -0.189575 -0.737549 1441914822 -0.135620 0.633850 -0.189575 -0.737549 1441914822 -0.135620 0.633850 -0.189575 -0.737549 1441914822 -0.135620 0.633850 -0.189575 -0.737549 1441914822 -0.117493 0.643372 -0.168396 -0.737488 1441914822 -0.117493 0.643372 -0.168396 -0.737488 1441914822 -0.117493 0.643372 -0.168396 -0.737488 1441914822 -0.117493 0.643372 -0.168396 -0.737488 1441914822 -0.117493 0.643372 -0.168396 -0.737488 1441914822 -0.117493 0.643372 -0.168396 -0.737488 1441914822 -0.117493 0.643372 -0.168396 -0.737488 1441914822 -0.113525 0.650085 -0.158142 -0.734497 1441914822 -0.113525 0.650085 -0.158142 -0.734497 1441914822 -0.113525 0.650085 -0.158142 -0.734497 1441914822 -0.113525 0.650085 -0.158142 -0.734497 1441914822 -0.113525 0.650085 -0.158142 -0.734497 1441914822 -0.113525 0.650085 -0.158142 -0.734497 1441914822 -0.126038 0.652283 -0.160156 -0.730103 1441914822 -0.126038 0.652283 -0.160156 -0.730103 1441914822 -0.126038 0.652283 -0.160156 -0.730103 1441914822 -0.126038 0.652283 -0.160156 -0.730103 1441914822 -0.126038 0.652283 -0.160156 -0.730103 1441914822 -0.155762 0.648071 -0.179504 -0.723572 1441914822 -0.155762 0.648071 -0.179504 -0.723572 1441914822 -0.155762 0.648071 -0.179504 -0.723572 1441914822 -0.155762 0.648071 -0.179504 -0.723572 1441914822 -0.155762 0.648071 -0.179504 -0.723572 1441914822 -0.155762 0.648071 -0.179504 -0.723572 1441914822 -0.155762 0.648071 -0.179504 -0.723572 1441914822 -0.195190 0.638367 -0.210632 -0.714172 1441914822 -0.195190 0.638367 -0.210632 -0.714172 1441914822 -0.195190 0.638367 -0.210632 -0.714172 1441914822 -0.195190 0.638367 -0.210632 -0.714172 1441914822 -0.195190 0.638367 -0.210632 -0.714172 1441914822 -0.195190 0.638367 -0.210632 -0.714172 1441914822 -0.239563 0.622986 -0.247986 -0.702209 1441914822 -0.239563 0.622986 -0.247986 -0.702209 1441914822 -0.239563 0.622986 -0.247986 -0.702209 1441914822 -0.239563 0.622986 -0.247986 -0.702209 1441914822 -0.239563 0.622986 -0.247986 -0.702209 1441914822 -0.239563 0.622986 -0.247986 -0.702209 1441914822 -0.287659 0.602417 -0.289124 -0.686157 1441914822 -0.287659 0.602417 -0.289124 -0.686157 1441914822 -0.287659 0.602417 -0.289124 -0.686157 1441914822 -0.287659 0.602417 -0.289124 -0.686157 1441914822 -0.287659 0.602417 -0.289124 -0.686157 1441914823 -0.339661 0.575500 -0.334351 -0.664612 1441914823 -0.339661 0.575500 -0.334351 -0.664612 1441914823 -0.339661 0.575500 -0.334351 -0.664612 1441914823 -0.339661 0.575500 -0.334351 -0.664612 1441914823 -0.339661 0.575500 -0.334351 -0.664612 1441914823 -0.339661 0.575500 -0.334351 -0.664612 1441914823 -0.339661 0.575500 -0.334351 -0.664612 1441914823 -0.392151 0.542297 -0.381409 -0.637695 1441914823 -0.392151 0.542297 -0.381409 -0.637695 1441914823 -0.439514 0.506775 -0.424438 -0.608215 1441914823 -0.439514 0.506775 -0.424438 -0.608215 1441914823 -0.439514 0.506775 -0.424438 -0.608215 1441914823 -0.439514 0.506775 -0.424438 -0.608215 1441914823 -0.439514 0.506775 -0.424438 -0.608215 1441914823 -0.439514 0.506775 -0.424438 -0.608215 1441914823 -0.477966 0.472778 -0.460754 -0.579468 1441914823 -0.477966 0.472778 -0.460754 -0.579468 1441914823 -0.477966 0.472778 -0.460754 -0.579468 1441914823 -0.477966 0.472778 -0.460754 -0.579468 1441914823 -0.477966 0.472778 -0.460754 -0.579468 1441914823 -0.477966 0.472778 -0.460754 -0.579468 1441914823 -0.510376 0.439270 -0.491882 -0.552002 1441914823 -0.510376 0.439270 -0.491882 -0.552002 1441914823 -0.510376 0.439270 -0.491882 -0.552002 1441914823 -0.510376 0.439270 -0.491882 -0.552002 1441914823 -0.510376 0.439270 -0.491882 -0.552002 1441914823 -0.510376 0.439270 -0.491882 -0.552002 1441914823 -0.536987 0.407410 -0.516541 -0.528198 1441914823 -0.536987 0.407410 -0.516541 -0.528198 1441914823 -0.536987 0.407410 -0.516541 -0.528198 1441914823 -0.536987 0.407410 -0.516541 -0.528198 1441914823 -0.536987 0.407410 -0.516541 -0.528198 1441914823 -0.536987 0.407410 -0.516541 -0.528198 1441914823 -0.536987 0.407410 -0.516541 -0.528198 1441914823 -0.556152 0.382996 -0.531860 -0.511108 1441914823 -0.556152 0.382996 -0.531860 -0.511108 1441914823 -0.556152 0.382996 -0.531860 -0.511108 1441914823 -0.556152 0.382996 -0.531860 -0.511108 1441914823 -0.556152 0.382996 -0.531860 -0.511108 1441914823 -0.568665 0.366089 -0.540771 -0.500244 1441914823 -0.568665 0.366089 -0.540771 -0.500244 1441914823 -0.568665 0.366089 -0.540771 -0.500244 1441914823 -0.568665 0.366089 -0.540771 -0.500244 1441914823 -0.568665 0.366089 -0.540771 -0.500244 1441914823 -0.568665 0.366089 -0.540771 -0.500244 1441914823 -0.568665 0.366089 -0.540771 -0.500244 1441914823 -0.572632 0.357056 -0.543945 -0.498840 1441914823 -0.572632 0.357056 -0.543945 -0.498840 1441914823 -0.572632 0.357056 -0.543945 -0.498840 1441914823 -0.572632 0.357056 -0.543945 -0.498840 1441914823 -0.572632 0.357056 -0.543945 -0.498840 1441914823 -0.572632 0.357056 -0.543945 -0.498840 1441914823 -0.564697 0.360596 -0.539124 -0.510315 1441914823 -0.564697 0.360596 -0.539124 -0.510315 1441914823 -0.564697 0.360596 -0.539124 -0.510315 1441914823 -0.564697 0.360596 -0.539124 -0.510315 1441914823 -0.564697 0.360596 -0.539124 -0.510315 1441914823 -0.564697 0.360596 -0.539124 -0.510315 1441914823 -0.545959 0.375854 -0.526123 -0.532837 1441914823 -0.545959 0.375854 -0.526123 -0.532837 1441914823 -0.545959 0.375854 -0.526123 -0.532837 1441914823 -0.545959 0.375854 -0.526123 -0.532837 1441914823 -0.545959 0.375854 -0.526123 -0.532837 1441914823 -0.545959 0.375854 -0.526123 -0.532837 1441914823 -0.516968 0.402588 -0.504700 -0.562195 1441914823 -0.516968 0.402588 -0.504700 -0.562195 1441914823 -0.516968 0.402588 -0.504700 -0.562195 1441914823 -0.516968 0.402588 -0.504700 -0.562195 1441914823 -0.516968 0.402588 -0.504700 -0.562195 1441914823 -0.516968 0.402588 -0.504700 -0.562195 1441914823 -0.516968 0.402588 -0.504700 -0.562195 1441914823 -0.480774 0.434814 -0.476501 -0.593994 1441914823 -0.480774 0.434814 -0.476501 -0.593994 1441914823 -0.480774 0.434814 -0.476501 -0.593994 1441914823 -0.480774 0.434814 -0.476501 -0.593994 1441914823 -0.480774 0.434814 -0.476501 -0.593994 1441914823 -0.480774 0.434814 -0.476501 -0.593994 1441914823 -0.440186 0.466064 -0.446167 -0.624512 1441914823 -0.440186 0.466064 -0.446167 -0.624512 1441914823 -0.440186 0.466064 -0.446167 -0.624512 1441914823 -0.440186 0.466064 -0.446167 -0.624512 1441914823 -0.440186 0.466064 -0.446167 -0.624512 1441914823 -0.440186 0.466064 -0.446167 -0.624512 1441914823 -0.440186 0.466064 -0.446167 -0.624512 1441914823 -0.396851 0.494263 -0.413696 -0.653564 1441914823 -0.396851 0.494263 -0.413696 -0.653564 1441914823 -0.396851 0.494263 -0.413696 -0.653564 1441914823 -0.396851 0.494263 -0.413696 -0.653564 1441914823 -0.396851 0.494263 -0.413696 -0.653564 1441914823 -0.396851 0.494263 -0.413696 -0.653564 1441914823 -0.351440 0.520813 -0.378601 -0.679688 1441914823 -0.351440 0.520813 -0.378601 -0.679688 1441914823 -0.351440 0.520813 -0.378601 -0.679688 1441914823 -0.351440 0.520813 -0.378601 -0.679688 1441914823 -0.351440 0.520813 -0.378601 -0.679688 1441914823 -0.351440 0.520813 -0.378601 -0.679688 1441914823 -0.300537 0.548584 -0.337769 -0.703308 1441914823 -0.300537 0.548584 -0.337769 -0.703308 1441914823 -0.300537 0.548584 -0.337769 -0.703308 1441914823 -0.300537 0.548584 -0.337769 -0.703308 1441914823 -0.300537 0.548584 -0.337769 -0.703308 1441914823 -0.300537 0.548584 -0.337769 -0.703308 1441914823 -0.300537 0.548584 -0.337769 -0.703308 1441914823 -0.245972 0.575134 -0.291992 -0.723572 1441914823 -0.245972 0.575134 -0.291992 -0.723572 1441914823 -0.245972 0.575134 -0.291992 -0.723572 1441914823 -0.245972 0.575134 -0.291992 -0.723572 1441914823 -0.245972 0.575134 -0.291992 -0.723572 1441914823 -0.245972 0.575134 -0.291992 -0.723572 1441914823 -0.194885 0.596252 -0.246765 -0.738708 1441914824 -0.194885 0.596252 -0.246765 -0.738708 1441914824 -0.194885 0.596252 -0.246765 -0.738708 1441914824 -0.194885 0.596252 -0.246765 -0.738708 1441914824 -0.194885 0.596252 -0.246765 -0.738708 1441914824 -0.194885 0.596252 -0.246765 -0.738708 1441914824 -0.155334 0.613586 -0.209717 -0.745300 1441914824 -0.155334 0.613586 -0.209717 -0.745300 1441914824 -0.155334 0.613586 -0.209717 -0.745300 1441914824 -0.155334 0.613586 -0.209717 -0.745300 1441914824 -0.155334 0.613586 -0.209717 -0.745300 1441914824 -0.155334 0.613586 -0.209717 -0.745300 1441914824 -0.126160 0.627869 -0.176819 -0.747437 1441914824 -0.126160 0.627869 -0.176819 -0.747437 1441914824 -0.126160 0.627869 -0.176819 -0.747437 1441914824 -0.126160 0.627869 -0.176819 -0.747437 1441914824 -0.126160 0.627869 -0.176819 -0.747437 1441914824 -0.126160 0.627869 -0.176819 -0.747437 1441914824 -0.110474 0.636230 -0.150940 -0.748474 1441914824 -0.110474 0.636230 -0.150940 -0.748474 1441914824 -0.110474 0.636230 -0.150940 -0.748474 1441914824 -0.110474 0.636230 -0.150940 -0.748474 1441914824 -0.110474 0.636230 -0.150940 -0.748474 1441914824 -0.112976 0.640381 -0.143860 -0.745972 1441914824 -0.112976 0.640381 -0.143860 -0.745972 1441914824 -0.112976 0.640381 -0.143860 -0.745972 1441914824 -0.112976 0.640381 -0.143860 -0.745972 1441914824 -0.112976 0.640381 -0.143860 -0.745972 1441914824 -0.112976 0.640381 -0.143860 -0.745972 1441914824 -0.112976 0.640381 -0.143860 -0.745972 1441914824 -0.132324 0.639404 -0.155518 -0.741333 1441914824 -0.132324 0.639404 -0.155518 -0.741333 1441914824 -0.132324 0.639404 -0.155518 -0.741333 1441914824 -0.132324 0.639404 -0.155518 -0.741333 1441914824 -0.132324 0.639404 -0.155518 -0.741333 1441914824 -0.132324 0.639404 -0.155518 -0.741333 1441914824 -0.162415 0.633545 -0.179749 -0.734863 1441914824 -0.162415 0.633545 -0.179749 -0.734863 1441914824 -0.162415 0.633545 -0.179749 -0.734863 1441914824 -0.162415 0.633545 -0.179749 -0.734863 1441914824 -0.162415 0.633545 -0.179749 -0.734863 1441914824 -0.162415 0.633545 -0.179749 -0.734863 1441914824 -0.162415 0.633545 -0.179749 -0.734863 1441914824 -0.199768 0.623535 -0.211792 -0.725586 1441914824 -0.199768 0.623535 -0.211792 -0.725586 1441914824 -0.199768 0.623535 -0.211792 -0.725586 1441914824 -0.199768 0.623535 -0.211792 -0.725586 1441914824 -0.199768 0.623535 -0.211792 -0.725586 1441914824 -0.199768 0.623535 -0.211792 -0.725586 1441914824 -0.241455 0.609314 -0.248657 -0.713196 1441914824 -0.241455 0.609314 -0.248657 -0.713196 1441914824 -0.241455 0.609314 -0.248657 -0.713196 1441914824 -0.241455 0.609314 -0.248657 -0.713196 1441914824 -0.241455 0.609314 -0.248657 -0.713196 1441914824 -0.241455 0.609314 -0.248657 -0.713196 1441914824 -0.286072 0.590698 -0.289368 -0.696838 1441914824 -0.286072 0.590698 -0.289368 -0.696838 1441914824 -0.286072 0.590698 -0.289368 -0.696838 1441914824 -0.286072 0.590698 -0.289368 -0.696838 1441914824 -0.286072 0.590698 -0.289368 -0.696838 1441914824 -0.286072 0.590698 -0.289368 -0.696838 1441914824 -0.286072 0.590698 -0.289368 -0.696838 1441914824 -0.332397 0.569580 -0.331360 -0.674805 1441914824 -0.332397 0.569580 -0.331360 -0.674805 1441914824 -0.332397 0.569580 -0.331360 -0.674805 1441914824 -0.332397 0.569580 -0.331360 -0.674805 1441914824 -0.332397 0.569580 -0.331360 -0.674805 1441914824 -0.332397 0.569580 -0.331360 -0.674805 1441914824 -0.378113 0.545532 -0.371643 -0.649109 1441914824 -0.378113 0.545532 -0.371643 -0.649109 1441914824 -0.378113 0.545532 -0.371643 -0.649109 1441914824 -0.378113 0.545532 -0.371643 -0.649109 1441914824 -0.378113 0.545532 -0.371643 -0.649109 1441914824 -0.378113 0.545532 -0.371643 -0.649109 1441914824 -0.378113 0.545532 -0.371643 -0.649109 1441914824 -0.421997 0.516968 -0.409546 -0.622131 1441914824 -0.421997 0.516968 -0.409546 -0.622131 1441914824 -0.421997 0.516968 -0.409546 -0.622131 1441914824 -0.421997 0.516968 -0.409546 -0.622131 1441914824 -0.421997 0.516968 -0.409546 -0.622131 1441914824 -0.421997 0.516968 -0.409546 -0.622131 1441914824 -0.463379 0.484497 -0.443604 -0.594849 1441914824 -0.463379 0.484497 -0.443604 -0.594849 1441914824 -0.463379 0.484497 -0.443604 -0.594849 1441914824 -0.463379 0.484497 -0.443604 -0.594849 1441914824 -0.463379 0.484497 -0.443604 -0.594849 1441914824 -0.463379 0.484497 -0.443604 -0.594849 1441914824 -0.500671 0.450928 -0.475769 -0.565430 1441914824 -0.500671 0.450928 -0.475769 -0.565430 1441914824 -0.500671 0.450928 -0.475769 -0.565430 1441914824 -0.500671 0.450928 -0.475769 -0.565430 1441914824 -0.500671 0.450928 -0.475769 -0.565430 1441914824 -0.500671 0.450928 -0.475769 -0.565430 1441914824 -0.533325 0.416870 -0.505493 -0.535034 1441914824 -0.533325 0.416870 -0.505493 -0.535034 1441914824 -0.533325 0.416870 -0.505493 -0.535034 1441914824 -0.533325 0.416870 -0.505493 -0.535034 1441914824 -0.533325 0.416870 -0.505493 -0.535034 1441914824 -0.533325 0.416870 -0.505493 -0.535034 1441914824 -0.559082 0.386719 -0.528564 -0.508545 1441914824 -0.559082 0.386719 -0.528564 -0.508545 1441914824 -0.559082 0.386719 -0.528564 -0.508545 1441914824 -0.559082 0.386719 -0.528564 -0.508545 1441914824 -0.559082 0.386719 -0.528564 -0.508545 1441914824 -0.559082 0.386719 -0.528564 -0.508545 1441914824 -0.559082 0.386719 -0.528564 -0.508545 1441914824 -0.575867 0.363953 -0.543518 -0.490540 1441914824 -0.575867 0.363953 -0.543518 -0.490540 1441914824 -0.575867 0.363953 -0.543518 -0.490540 1441914824 -0.575867 0.363953 -0.543518 -0.490540 1441914824 -0.575867 0.363953 -0.543518 -0.490540 1441914824 -0.575867 0.363953 -0.543518 -0.490540 1441914824 -0.584839 0.350220 -0.551208 -0.481262 1441914824 -0.584839 0.350220 -0.551208 -0.481262 1441914824 -0.584839 0.350220 -0.551208 -0.481262 1441914825 -0.584839 0.350220 -0.551208 -0.481262 1441914825 -0.584839 0.350220 -0.551208 -0.481262 1441914825 -0.584839 0.350220 -0.551208 -0.481262 1441914825 -0.584839 0.350220 -0.551208 -0.481262 1441914825 -0.585510 0.344971 -0.552795 -0.482300 1441914825 -0.585510 0.344971 -0.552795 -0.482300 1441914825 -0.585510 0.344971 -0.552795 -0.482300 1441914825 -0.585510 0.344971 -0.552795 -0.482300 1441914825 -0.585510 0.344971 -0.552795 -0.482300 1441914825 -0.575500 0.352478 -0.546875 -0.495544 1441914825 -0.575500 0.352478 -0.546875 -0.495544 1441914825 -0.575500 0.352478 -0.546875 -0.495544 1441914825 -0.575500 0.352478 -0.546875 -0.495544 1441914825 -0.575500 0.352478 -0.546875 -0.495544 1441914825 -0.575500 0.352478 -0.546875 -0.495544 1441914825 -0.575500 0.352478 -0.546875 -0.495544 1441914825 -0.556885 0.370300 -0.533630 -0.517761 1441914825 -0.556885 0.370300 -0.533630 -0.517761 1441914825 -0.556885 0.370300 -0.533630 -0.517761 1441914825 -0.556885 0.370300 -0.533630 -0.517761 1441914825 -0.556885 0.370300 -0.533630 -0.517761 1441914825 -0.556885 0.370300 -0.533630 -0.517761 1441914825 -0.530029 0.396851 -0.513794 -0.545654 1441914825 -0.530029 0.396851 -0.513794 -0.545654 1441914825 -0.530029 0.396851 -0.513794 -0.545654 1441914825 -0.530029 0.396851 -0.513794 -0.545654 1441914825 -0.530029 0.396851 -0.513794 -0.545654 1441914825 -0.530029 0.396851 -0.513794 -0.545654 1441914825 -0.530029 0.396851 -0.513794 -0.545654 1441914825 -0.496826 0.427979 -0.488708 -0.575500 1441914825 -0.496826 0.427979 -0.488708 -0.575500 1441914825 -0.496826 0.427979 -0.488708 -0.575500 1441914825 -0.496826 0.427979 -0.488708 -0.575500 1441914825 -0.496826 0.427979 -0.488708 -0.575500 1441914825 -0.496826 0.427979 -0.488708 -0.575500 1441914825 -0.458740 0.459717 -0.460876 -0.604919 1441914825 -0.458740 0.459717 -0.460876 -0.604919 1441914825 -0.458740 0.459717 -0.460876 -0.604919 1441914825 -0.414368 0.492004 -0.429993 -0.633545 1441914825 -0.414368 0.492004 -0.429993 -0.633545 1441914825 -0.414368 0.492004 -0.429993 -0.633545 1441914825 -0.414368 0.492004 -0.429993 -0.633545 1441914825 -0.414368 0.492004 -0.429993 -0.633545 1441914825 -0.414368 0.492004 -0.429993 -0.633545 1441914825 -0.358887 0.529053 -0.387512 -0.664246 1441914825 -0.358887 0.529053 -0.387512 -0.664246 1441914825 -0.358887 0.529053 -0.387512 -0.664246 1441914825 -0.358887 0.529053 -0.387512 -0.664246 1441914825 -0.358887 0.529053 -0.387512 -0.664246 1441914825 -0.358887 0.529053 -0.387512 -0.664246 1441914825 -0.300415 0.562988 -0.337952 -0.691833 1441914825 -0.300415 0.562988 -0.337952 -0.691833 1441914825 -0.300415 0.562988 -0.337952 -0.691833 1441914825 -0.300415 0.562988 -0.337952 -0.691833 1441914825 -0.248230 0.587952 -0.293701 -0.711670 1441914825 -0.248230 0.587952 -0.293701 -0.711670 1441914825 -0.248230 0.587952 -0.293701 -0.711670 1441914825 -0.248230 0.587952 -0.293701 -0.711670 1441914825 -0.248230 0.587952 -0.293701 -0.711670 1441914825 -0.248230 0.587952 -0.293701 -0.711670 1441914825 -0.200317 0.607300 -0.252380 -0.726196 1441914825 
-0.413818 0.517029 -0.403259 -0.631531 1441914827 -0.413818 0.517029 -0.403259 -0.631531 1441914827 -0.413818 0.517029 -0.403259 -0.631531 1441914827 -0.413818 0.517029 -0.403259 -0.631531 1441914827 -0.413818 0.517029 -0.403259 -0.631531 1441914827 -0.413818 0.517029 -0.403259 -0.631531 1441914827 -0.441772 0.500244 -0.425110 -0.611511 1441914827 -0.441772 0.500244 -0.425110 -0.611511 1441914827 -0.441772 0.500244 -0.425110 -0.611511 1441914827 -0.441772 0.500244 -0.425110 -0.611511 1441914827 -0.441772 0.500244 -0.425110 -0.611511 1441914827 -0.441772 0.500244 -0.425110 -0.611511 1441914827 -0.472168 0.478333 -0.449890 -0.588135 1441914827 -0.472168 0.478333 -0.449890 -0.588135 1441914827 -0.472168 0.478333 -0.449890 -0.588135 1441914827 -0.472168 0.478333 -0.449890 -0.588135 1441914827 -0.472168 0.478333 -0.449890 -0.588135 1441914827 -0.472168 0.478333 -0.449890 -0.588135 1441914827 -0.501953 0.453186 -0.474487 -0.563599 1441914827 -0.501953 0.453186 -0.474487 -0.563599 1441914827 -0.501953 0.453186 -0.474487 -0.563599 1441914827 -0.501953 0.453186 -0.474487 -0.563599 1441914828 -0.501953 0.453186 -0.474487 -0.563599 1441914828 -0.501953 0.453186 -0.474487 -0.563599 1441914828 -0.530334 0.425537 -0.498047 -0.538208 1441914828 -0.530334 0.425537 -0.498047 -0.538208 1441914828 -0.530334 0.425537 -0.498047 -0.538208 1441914828 -0.530334 0.425537 -0.498047 -0.538208 1441914828 -0.530334 0.425537 -0.498047 -0.538208 1441914828 -0.530334 0.425537 -0.498047 -0.538208 1441914828 -0.557068 0.395264 -0.520569 -0.512329 1441914828 -0.557068 0.395264 -0.520569 -0.512329 1441914828 -0.557068 0.395264 -0.520569 -0.512329 1441914828 -0.557068 0.395264 -0.520569 -0.512329 1441914828 -0.580383 0.363525 -0.540649 -0.488708 1441914828 -0.580383 0.363525 -0.540649 -0.488708 1441914828 -0.580383 0.363525 -0.540649 -0.488708 1441914828 -0.580383 0.363525 -0.540649 -0.488708 1441914828 -0.580383 0.363525 -0.540649 -0.488708 1441914828 -0.580383 0.363525 -0.540649 -0.488708 1441914828 -0.594910 0.336731 -0.553284 -0.476074 1441914828 -0.594910 0.336731 -0.553284 -0.476074 1441914828 -0.594910 0.336731 -0.553284 -0.476074 1441914828 -0.594910 0.336731 -0.553284 -0.476074 1441914828 -0.594910 0.336731 -0.553284 -0.476074 1441914828 -0.594910 0.336731 -0.553284 -0.476074 1441914828 -0.594910 0.336731 -0.553284 -0.476074 1441914828 -0.595337 0.325928 -0.556274 -0.479553 1441914828 -0.595337 0.325928 -0.556274 -0.479553 1441914828 -0.595337 0.325928 -0.556274 -0.479553 1441914828 -0.595337 0.325928 -0.556274 -0.479553 1441914828 -0.595337 0.325928 -0.556274 -0.479553 1441914828 -0.595337 0.325928 -0.556274 -0.479553 1441914828 -0.595337 0.325928 -0.556274 -0.479553 1441914828 -0.585205 0.330261 -0.551392 -0.494446 1441914828 -0.585205 0.330261 -0.551392 -0.494446 1441914828 -0.585205 0.330261 -0.551392 -0.494446 1441914828 -0.585205 0.330261 -0.551392 -0.494446 1441914828 -0.585205 0.330261 -0.551392 -0.494446 1441914828 -0.568970 0.345825 -0.539612 -0.515381 1441914828 -0.568970 0.345825 -0.539612 -0.515381 1441914828 -0.568970 0.345825 -0.539612 -0.515381 1441914828 -0.568970 0.345825 -0.539612 -0.515381 1441914828 -0.568970 0.345825 -0.539612 -0.515381 1441914828 -0.568970 0.345825 -0.539612 -0.515381 1441914828 -0.568970 0.345825 -0.539612 -0.515381 1441914828 -0.544617 0.371155 -0.521667 -0.541809 1441914828 -0.544617 0.371155 -0.521667 -0.541809 1441914828 -0.544617 0.371155 -0.521667 -0.541809 1441914828 -0.544617 0.371155 -0.521667 -0.541809 1441914828 -0.544617 0.371155 -0.521667 -0.541809 1441914828 -0.511963 0.403259 -0.497253 -0.572815 1441914828 -0.511963 0.403259 -0.497253 -0.572815 1441914828 -0.511963 0.403259 -0.497253 -0.572815 1441914828 -0.511963 0.403259 -0.497253 -0.572815 1441914828 -0.511963 0.403259 -0.497253 -0.572815 1441914828 -0.471375 0.438782 -0.467163 -0.605896 1441914828 -0.471375 0.438782 -0.467163 -0.605896 1441914828 -0.471375 0.438782 -0.467163 -0.605896 1441914828 -0.471375 0.438782 -0.467163 -0.605896 1441914828 -0.471375 0.438782 -0.467163 -0.605896 1441914828 -0.471375 0.438782 -0.467163 -0.605896 1441914828 -0.426208 0.472168 -0.433960 -0.638062 1441914828 -0.426208 0.472168 -0.433960 -0.638062 1441914828 -0.426208 0.472168 -0.433960 -0.638062 1441914828 -0.426208 0.472168 -0.433960 -0.638062 1441914828 -0.426208 0.472168 -0.433960 -0.638062 1441914828 -0.426208 0.472168 -0.433960 -0.638062 1441914828 -0.375427 0.504944 -0.396729 -0.668396 1441914828 -0.375427 0.504944 -0.396729 -0.668396 1441914828 -0.375427 0.504944 -0.396729 -0.668396 1441914828 -0.375427 0.504944 -0.396729 -0.668396 1441914828 -0.375427 0.504944 -0.396729 -0.668396 1441914828 -0.375427 0.504944 -0.396729 -0.668396 1441914828 -0.375427 0.504944 -0.396729 -0.668396 1441914828 -0.323486 0.536377 -0.354370 -0.694336 1441914828 -0.323486 0.536377 -0.354370 -0.694336 1441914828 -0.323486 0.536377 -0.354370 -0.694336 1441914828 -0.323486 0.536377 -0.354370 -0.694336 1441914828 -0.323486 0.536377 -0.354370 -0.694336 1441914828 -0.323486 0.536377 -0.354370 -0.694336 1441914828 -0.272583 0.563660 -0.309753 -0.715576 1441914828 -0.272583 0.563660 -0.309753 -0.715576 1441914828 -0.272583 0.563660 -0.309753 -0.715576 1441914828 -0.272583 0.563660 -0.309753 -0.715576 1441914828 -0.272583 0.563660 -0.309753 -0.715576 1441914828 -0.272583 0.563660 -0.309753 -0.715576 1441914828 -0.223389 0.585693 -0.267029 -0.731995 1441914828 -0.223389 0.585693 -0.267029 -0.731995 1441914828 -0.223389 0.585693 -0.267029 -0.731995 1441914828 -0.223389 0.585693 -0.267029 -0.731995 1441914828 -0.223389 0.585693 -0.267029 -0.731995 1441914828 -0.223389 0.585693 -0.267029 -0.731995 1441914828 -0.223389 0.585693 -0.267029 -0.731995 1441914828 -0.177307 0.603027 -0.225891 -0.744263 1441914828 -0.177307 0.603027 -0.225891 -0.744263 1441914828 -0.177307 0.603027 -0.225891 -0.744263 1441914828 -0.177307 0.603027 -0.225891 -0.744263 1441914828 -0.177307 0.603027 -0.225891 -0.744263 1441914828 -0.177307 0.603027 -0.225891 -0.744263 1441914828 -0.137878 0.616699 -0.188904 -0.751648 1441914828 -0.137878 0.616699 -0.188904 -0.751648 1441914828 -0.137878 0.616699 -0.188904 -0.751648 1441914828 -0.137878 0.616699 -0.188904 -0.751648 1441914828 -0.137878 0.616699 -0.188904 -0.751648 1441914828 -0.106934 0.627747 -0.156555 -0.755005 1441914828 -0.106934 0.627747 -0.156555 -0.755005 1441914828 -0.106934 0.627747 -0.156555 -0.755005 1441914828 -0.106934 0.627747 -0.156555 -0.755005 1441914828 -0.106934 0.627747 -0.156555 -0.755005 1441914828 -0.106934 0.627747 -0.156555 -0.755005 1441914829 -0.089661 0.636169 -0.134460 -0.754456 1441914829 -0.089661 0.636169 -0.134460 -0.754456 1441914829 -0.089661 0.636169 -0.134460 -0.754456 1441914829 -0.089661 0.636169 -0.134460 -0.754456 1441914829 -0.089661 0.636169 -0.134460 -0.754456 1441914829 -0.089661 0.636169 -0.134460 -0.754456 1441914829 -0.089661 0.636169 -0.134460 -0.754456 1441914829 -0.088257 0.641479 -0.126465 -0.751465 1441914829 -0.088257 0.641479 -0.126465 -0.751465 1441914829 -0.088257 0.641479 -0.126465 -0.751465 1441914829 -0.088257 0.641479 -0.126465 -0.751465 1441914829 -0.088257 0.641479 -0.126465 -0.751465 1441914829 -0.104309 0.642578 -0.134216 -0.747131 1441914829 -0.104309 0.642578 -0.134216 -0.747131 1441914829 -0.104309 0.642578 -0.134216 -0.747131 1441914829 -0.104309 0.642578 -0.134216 -0.747131 1441914829 -0.104309 0.642578 -0.134216 -0.747131 1441914829 -0.134888 0.639648 -0.156250 -0.740479 1441914829 -0.134888 0.639648 -0.156250 -0.740479 1441914829 -0.134888 0.639648 -0.156250 -0.740479 1441914829 -0.134888 0.639648 -0.156250 -0.740479 1441914829 -0.134888 0.639648 -0.156250 -0.740479 1441914829 -0.134888 0.639648 -0.156250 -0.740479 1441914829 -0.134888 0.639648 -0.156250 -0.740479 1441914829 -0.175171 0.632263 -0.188843 -0.730713 1441914829 -0.175171 0.632263 -0.188843 -0.730713 1441914829 -0.175171 0.632263 -0.188843 -0.730713 1441914829 -0.175171 0.632263 -0.188843 -0.730713 1441914829 -0.175171 0.632263 -0.188843 -0.730713 1441914829 -0.175171 0.632263 -0.188843 -0.730713 1441914829 -0.221863 0.619507 -0.228516 -0.717468 1441914829 -0.221863 0.619507 -0.228516 -0.717468 1441914829 -0.221863 0.619507 -0.228516 -0.717468 1441914829 -0.221863 0.619507 -0.228516 -0.717468 1441914829 -0.221863 0.619507 -0.228516 -0.717468 1441914829 -0.272522 0.601074 -0.273926 -0.699646 1441914829 -0.272522 0.601074 -0.273926 -0.699646 1441914829 -0.272522 0.601074 -0.273926 -0.699646 1441914829 -0.272522 0.601074 -0.273926 -0.699646 1441914829 -0.272522 0.601074 -0.273926 -0.699646 1441914829 -0.272522 0.601074 -0.273926 -0.699646 1441914829 -0.272522 0.601074 -0.273926 -0.699646 1441914829 -0.325684 0.576721 -0.322205 -0.676453 1441914829 -0.325684 0.576721 -0.322205 -0.676453 1441914829 -0.325684 0.576721 -0.322205 -0.676453 1441914829 -0.325684 0.576721 -0.322205 -0.676453 1441914829 -0.325684 0.576721 -0.322205 -0.676453 1441914829 -0.378906 0.546570 -0.370850 -0.648254 1441914829 -0.378906 0.546570 -0.370850 -0.648254 1441914829 -0.378906 0.546570 -0.370850 -0.648254 1441914829 -0.378906 0.546570 -0.370850 -0.648254 1441914829 -0.378906 0.546570 -0.370850 -0.648254 1441914829 -0.378906 0.546570 -0.370850 -0.648254 1441914829 -0.429626 0.511841 -0.417603 -0.615723 1441914829 -0.429626 0.511841 -0.417603 -0.615723 1441914829 -0.429626 0.511841 -0.417603 -0.615723 1441914829 -0.429626 0.511841 -0.417603 -0.615723 1441914829 -0.429626 0.511841 -0.417603 -0.615723 1441914829 -0.429626 0.511841 -0.417603 -0.615723 1441914829 -0.429626 0.511841 -0.417603 -0.615723 1441914829 -0.474731 0.474243 -0.459900 -0.581604 1441914829 -0.474731 0.474243 -0.459900 -0.581604 1441914829 -0.474731 0.474243 -0.459900 -0.581604 1441914829 -0.474731 0.474243 -0.459900 -0.581604 1441914829 -0.474731 0.474243 -0.459900 -0.581604 1441914829 -0.511719 0.436951 -0.494690 -0.549988 1441914829 -0.511719 0.436951 -0.494690 -0.549988 1441914829 -0.511719 0.436951 -0.494690 -0.549988 1441914829 -0.511719 0.436951 -0.494690 -0.549988 1441914829 -0.511719 0.436951 -0.494690 -0.549988 1441914829 -0.541748 0.402649 -0.521179 -0.522339 1441914829 -0.541748 0.402649 -0.521179 -0.522339 1441914829 -0.541748 0.402649 -0.521179 -0.522339 1441914829 -0.541748 0.402649 -0.521179 -0.522339 1441914829 -0.541748 0.402649 -0.521179 -0.522339 1441914829 -0.541748 0.402649 -0.521179 -0.522339 1441914829 -0.566223 0.371460 -0.541809 -0.497864 1441914829 -0.566223 0.371460 -0.541809 -0.497864 1441914829 -0.566223 0.371460 -0.541809 -0.497864 1441914829 -0.566223 0.371460 -0.541809 -0.497864 1441914829 -0.566223 0.371460 -0.541809 -0.497864 1441914829 -0.566223 0.371460 -0.541809 -0.497864 1441914829 -0.566223 0.371460 -0.541809 -0.497864 1441914829 -0.585022 0.344055 -0.557556 -0.478149 1441914829 -0.585022 0.344055 -0.557556 -0.478149 1441914829 -0.585022 0.344055 -0.557556 -0.478149 1441914829 -0.585022 0.344055 -0.557556 -0.478149 1441914829 -0.585022 0.344055 -0.557556 -0.478149 1441914829 -0.585022 0.344055 -0.557556 -0.478149 1441914829 -0.593384 0.327209 -0.565430 -0.470276 1441914829 -0.593384 0.327209 -0.565430 -0.470276 1441914829 -0.593384 0.327209 -0.565430 -0.470276 1441914829 -0.593384 0.327209 -0.565430 -0.470276 1441914829 -0.593384 0.327209 -0.565430 -0.470276 1441914829 -0.593384 0.327209 -0.565430 -0.470276 1441914829 -0.586243 0.331970 -0.560730 -0.481506 1441914829 -0.586243 0.331970 -0.560730 -0.481506 1441914829 -0.586243 0.331970 -0.560730 -0.481506 1441914829 -0.586243 0.331970 -0.560730 -0.481506 1441914829 -0.586243 0.331970 -0.560730 -0.481506 1441914829 -0.565491 0.355469 -0.544495 -0.507385 1441914829 -0.565491 0.355469 -0.544495 -0.507385 1441914829 -0.565491 0.355469 -0.544495 -0.507385 1441914829 -0.565491 0.355469 -0.544495 -0.507385 1441914829 -0.565491 0.355469 -0.544495 -0.507385 1441914829 -0.565491 0.355469 -0.544495 -0.507385 1441914829 -0.565491 0.355469 -0.544495 -0.507385 1441914829 -0.537354 0.386230 -0.522522 -0.537720 1441914830 -0.537354 0.386230 -0.522522 -0.537720 1441914830 -0.537354 0.386230 -0.522522 -0.537720 1441914830 -0.537354 0.386230 -0.522522 -0.537720 1441914830 -0.537354 0.386230 -0.522522 -0.537720 1441914830 -0.537354 0.386230 -0.522522 -0.537720 1441914830 -0.504639 0.418091 -0.498047 -0.567932 1441914830 -0.504639 0.418091 -0.498047 -0.567932 1441914830 -0.504639 0.418091 -0.498047 -0.567932 1441914830 -0.504639 0.418091 -0.498047 -0.567932 1441914830 -0.504639 0.418091 -0.498047 -0.567932 1441914830 -0.504639 0.418091 -0.498047 -0.567932 1441914830 -0.464478 0.453064 -0.467468 -0.600464 1441914830 -0.464478 0.453064 -0.467468 -0.600464 1441914830 -0.464478 0.453064 -0.467468 -0.600464 1441914830 -0.464478 0.453064 -0.467468 -0.600464 1441914830 -0.464478 0.453064 -0.467468 -0.600464 1441914830 -0.464478 0.453064 -0.467468 -0.600464 1441914830 -0.464478 0.453064 -0.467468 -0.600464 1441914830 -0.419006 0.488281 -0.432007 -0.632019 1441914830 -0.419006 0.488281 -0.432007 -0.632019 1441914830 -0.419006 0.488281 -0.432007 -0.632019 1441914830 -0.419006 0.488281 -0.432007 -0.632019 1441914830 -0.419006 0.488281 -0.432007 -0.632019 1441914830 -0.419006 0.488281 -0.432007 -0.632019 1441914830 -0.370300 0.521545 -0.393311 -0.660522 1441914830 -0.370300 0.521545 -0.393311 -0.660522 1441914830 -0.370300 0.521545 -0.393311 -0.660522 1441914830 -0.370300 0.521545 -0.393311 -0.660522 1441914830 -0.370300 0.521545 -0.393311 -0.660522 1441914830 -0.370300 0.521545 -0.393311 -0.660522 1441914830 -0.320313 0.551147 -0.354187 -0.684265 1441914830 -0.320313 0.551147 -0.354187 -0.684265 1441914830 -0.320313 0.551147 -0.354187 -0.684265 1441914830 -0.320313 0.551147 -0.354187 -0.684265 1441914830 -0.320313 0.551147 -0.354187 -0.684265 1441914830 -0.320313 0.551147 -0.354187 -0.684265 1441914830 -0.268188 0.578186 -0.312866 -0.704224 1441914830 -0.268188 0.578186 -0.312866 -0.704224 1441914830 -0.268188 0.578186 -0.312866 -0.704224 1441914830 -0.268188 0.578186 -0.312866 -0.704224 1441914830 -0.268188 0.578186 -0.312866 -0.704224 1441914830 -0.268188 0.578186 -0.312866 -0.704224 1441914830 -0.268188 0.578186 -0.312866 -0.704224 1441914830 -0.218018 0.601013 -0.271118 -0.719543 1441914830 -0.218018 0.601013 -0.271118 -0.719543 1441914830 -0.218018 0.601013 -0.271118 -0.719543 1441914830 -0.218018 0.601013 -0.271118 -0.719543 1441914830 -0.218018 0.601013 -0.271118 -0.719543 1441914830 -0.218018 0.601013 -0.271118 -0.719543 1441914830 -0.174011 0.619202 -0.233093 -0.729431 1441914830 -0.174011 0.619202 -0.233093 -0.729431 1441914830 -0.174011 0.619202 -0.233093 -0.729431 1441914830 -0.174011 0.619202 -0.233093 -0.729431 1441914830 -0.174011 0.619202 -0.233093 -0.729431 1441914830 -0.174011 0.619202 -0.233093 -0.729431 1441914830 -0.137268 0.634705 -0.196106 -0.734802 1441914830 -0.137268 0.634705 -0.196106 -0.734802 1441914830 -0.137268 0.634705 -0.196106 -0.734802 1441914830 -0.137268 0.634705 -0.196106 -0.734802 1441914830 -0.137268 0.634705 -0.196106 -0.734802 1441914830 -0.137268 0.634705 -0.196106 -0.734802 1441914830 -0.113953 0.645691 -0.167969 -0.736145 1441914830 -0.113953 0.645691 -0.167969 -0.736145 1441914830 -0.113953 0.645691 -0.167969 -0.736145 1441914830 -0.113953 0.645691 -0.167969 -0.736145 1441914830 -0.113953 0.645691 -0.167969 -0.736145 1441914830 -0.113953 0.645691 -0.167969 -0.736145 1441914830 -0.109192 0.651733 -0.157593 -0.733826 1441914830 -0.109192 0.651733 -0.157593 -0.733826 1441914830 -0.109192 0.651733 -0.157593 -0.733826 1441914830 -0.109192 0.651733 -0.157593 -0.733826 1441914830 -0.109192 0.651733 -0.157593 -0.733826 1441914830 -0.109192 0.651733 -0.157593 -0.733826 1441914830 -0.121094 0.653687 -0.160583 -0.729553 1441914830 -0.121094 0.653687 -0.160583 -0.729553 1441914830 -0.149963 0.649963 -0.177551 -0.723633 1441914830 -0.149963 0.649963 -0.177551 -0.723633 1441914830 -0.149963 0.649963 -0.177551 -0.723633 1441914830 -0.149963 0.649963 -0.177551 -0.723633 1441914830 -0.149963 0.649963 -0.177551 -0.723633 1441914830 -0.192688 0.638306 -0.211365 -0.714722 1441914830 -0.192688 0.638306 -0.211365 -0.714722 1441914830 -0.192688 0.638306 -0.211365 -0.714722 1441914830 -0.192688 0.638306 -0.211365 -0.714722 1441914830 -0.192688 0.638306 -0.211365 -0.714722 1441914830 -0.192688 0.638306 -0.211365 -0.714722 1441914830 -0.240906 0.620422 -0.253296 -0.702026 1441914830 -0.240906 0.620422 -0.253296 -0.702026 1441914830 -0.240906 0.620422 -0.253296 -0.702026 1441914830 -0.240906 0.620422 -0.253296 -0.702026 1441914830 -0.240906 0.620422 -0.253296 -0.702026 1441914830 -0.240906 0.620422 -0.253296 -0.702026 1441914830 -0.289551 0.598938 -0.296265 -0.685364 1441914830 -0.289551 0.598938 -0.296265 -0.685364 1441914830 -0.289551 0.598938 -0.296265 -0.685364 1441914830 -0.289551 0.598938 -0.296265 -0.685364 1441914830 -0.289551 0.598938 -0.296265 -0.685364 1441914830 -0.289551 0.598938 -0.296265 -0.685364 1441914830 -0.289551 0.598938 -0.296265 -0.685364 1441914830 -0.336914 0.573181 -0.340088 -0.665100 1441914830 -0.336914 0.573181 -0.340088 -0.665100 1441914830 -0.336914 0.573181 -0.340088 -0.665100 1441914830 -0.336914 0.573181 -0.340088 -0.665100 1441914830 -0.336914 0.573181 -0.340088 -0.665100 1441914830 -0.336914 0.573181 -0.340088 -0.665100 1441914830 -0.383728 0.541687 -0.384644 -0.641479 1441914830 -0.383728 0.541687 -0.384644 -0.641479 1441914831 -0.383728 0.541687 -0.384644 -0.641479 1441914831 -0.383728 0.541687 -0.384644 -0.641479 1441914831 -0.383728 0.541687 -0.384644 -0.641479 1441914831 -0.383728 0.541687 -0.384644 -0.641479 1441914831 -0.430420 0.505432 -0.427368 -0.613708 1441914831 -0.430420 0.505432 -0.427368 -0.613708 1441914831 -0.430420 0.505432 -0.427368 -0.613708 1441914831 -0.430420 0.505432 -0.427368 -0.613708 1441914831 -0.430420 0.505432 -0.427368 -0.613708 1441914831 -0.430420 0.505432 -0.427368 -0.613708 1441914831 -0.475098 0.466553 -0.466553 -0.582275 1441914831 -0.475098 0.466553 -0.466553 -0.582275 1441914831 -0.475098 0.466553 -0.466553 -0.582275 1441914831 -0.475098 0.466553 -0.466553 -0.582275 1441914831 -0.475098 0.466553 -0.466553 -0.582275 1441914831 -0.475098 0.466553 -0.466553 -0.582275 1441914831 -0.515381 0.426575 -0.500427 -0.549622 1441914831 -0.515381 0.426575 -0.500427 -0.549622 1441914831 -0.515381 0.426575 -0.500427 -0.549622 1441914831 -0.515381 0.426575 -0.500427 -0.549622 1441914831 -0.548645 0.388611 -0.528015 -0.518799 1441914831 -0.548645 0.388611 -0.528015 -0.518799 1441914831 -0.548645 0.388611 -0.528015 -0.518799 1441914831 -0.548645 0.388611 -0.528015 -0.518799 1441914831 -0.548645 0.388611 -0.528015 -0.518799 1441914831 -0.548645 0.388611 -0.528015 -0.518799 1441914831 -0.573547 0.355408 -0.547668 -0.494873 1441914831 -0.573547 0.355408 -0.547668 -0.494873 1441914831 -0.573547 0.355408 -0.547668 -0.494873 1441914831 -0.573547 0.355408 -0.547668 -0.494873 1441914831 -0.573547 0.355408 -0.547668 -0.494873 1441914831 -0.573547 0.355408 -0.547668 -0.494873 1441914831 -0.588684 0.329834 -0.559387 -0.481506 1441914831 -0.588684 0.329834 -0.559387 -0.481506 1441914831 -0.588684 0.329834 -0.559387 -0.481506 1441914831 -0.588684 0.329834 -0.559387 -0.481506 1441914831 -0.594238 0.317810 -0.564209 -0.477112 1441914831 -0.594238 0.317810 -0.564209 -0.477112 1441914831 -0.594238 0.317810 -0.564209 -0.477112 1441914831 -0.594238 0.317810 -0.564209 -0.477112 1441914831 -0.594238 0.317810 -0.564209 -0.477112 1441914831 -0.594238 0.317810 -0.564209 -0.477112 1441914831 -0.594238 0.317810 -0.564209 -0.477112 1441914831 -0.590210 0.318970 -0.562378 -0.483337 1441914831 -0.590210 0.318970 -0.562378 -0.483337 1441914831 -0.590210 0.318970 -0.562378 -0.483337 1441914831 -0.590210 0.318970 -0.562378 -0.483337 1441914831 -0.590210 0.318970 -0.562378 -0.483337 1441914831 -0.590210 0.318970 -0.562378 -0.483337 1441914831 -0.573486 0.333557 -0.553406 -0.503601 1441914831 -0.573486 0.333557 -0.553406 -0.503601 1441914831 -0.573486 0.333557 -0.553406 -0.503601 1441914831 -0.573486 0.333557 -0.553406 -0.503601 1441914831 -0.573486 0.333557 -0.553406 -0.503601 1441914831 -0.573486 0.333557 -0.553406 -0.503601 1441914831 -0.545044 0.360535 -0.535828 -0.534729 1441914831 -0.545044 0.360535 -0.535828 -0.534729 1441914831 -0.545044 0.360535 -0.535828 -0.534729 1441914831 -0.545044 0.360535 -0.535828 -0.534729 1441914831 -0.545044 0.360535 -0.535828 -0.534729 1441914831 -0.545044 0.360535 -0.535828 -0.534729 1441914831 -0.545044 0.360535 -0.535828 -0.534729 1441914831 -0.508667 0.395874 -0.510803 -0.568970 1441914831 -0.508667 0.395874 -0.510803 -0.568970 1441914831 -0.508667 0.395874 -0.510803 -0.568970 1441914831 -0.508667 0.395874 -0.510803 -0.568970 1441914831 -0.508667 0.395874 -0.510803 -0.568970 1441914831 -0.508667 0.395874 -0.510803 -0.568970 1441914831 -0.466797 0.432861 -0.480896 -0.602966 1441914831 -0.466797 0.432861 -0.480896 -0.602966 1441914831 -0.466797 0.432861 -0.480896 -0.602966 1441914831 -0.466797 0.432861 -0.480896 -0.602966 1441914831 -0.466797 0.432861 -0.480896 -0.602966 1441914831 -0.466797 0.432861 -0.480896 -0.602966 1441914831 -0.421326 0.468567 -0.446960 -0.635010 1441914831 -0.421326 0.468567 -0.446960 -0.635010 1441914831 -0.421326 0.468567 -0.446960 -0.635010 1441914831 -0.421326 0.468567 -0.446960 -0.635010 1441914831 -0.421326 0.468567 -0.446960 -0.635010 1441914831 -0.421326 0.468567 -0.446960 -0.635010 1441914831 -0.372498 0.504211 -0.408203 -0.663635 1441914831 -0.372498 0.504211 -0.408203 -0.663635 1441914831 -0.372498 0.504211 -0.408203 -0.663635 1441914831 -0.372498 0.504211 -0.408203 -0.663635 1441914831 -0.372498 0.504211 -0.408203 -0.663635 1441914831 -0.372498 0.504211 -0.408203 -0.663635 1441914831 -0.372498 0.504211 -0.408203 -0.663635 1441914831 -0.323120 0.536194 -0.367554 -0.687805 1441914831 -0.323120 0.536194 -0.367554 -0.687805 1441914831 -0.323120 0.536194 -0.367554 -0.687805 1441914831 -0.323120 0.536194 -0.367554 -0.687805 1441914831 -0.323120 0.536194 -0.367554 -0.687805 1441914831 -0.274719 0.563049 -0.326660 -0.707764 1441914831 -0.274719 0.563049 -0.326660 -0.707764 1441914831 -0.274719 0.563049 -0.326660 -0.707764 1441914831 -0.274719 0.563049 -0.326660 -0.707764 1441914831 -0.274719 0.563049 -0.326660 -0.707764 1441914831 -0.274719 0.563049 -0.326660 -0.707764 1441914831 -0.230103 0.585083 -0.286499 -0.722961 1441914831 -0.230103 0.585083 -0.286499 -0.722961 1441914831 -0.230103 0.585083 -0.286499 -0.722961 1441914831 -0.230103 0.585083 -0.286499 -0.722961 1441914831 -0.230103 0.585083 -0.286499 -0.722961 1441914831 -0.230103 0.585083 -0.286499 -0.722961 1441914831 -0.190369 0.604736 -0.247375 -0.732727 1441914831 -0.190369 0.604736 -0.247375 -0.732727 1441914831 -0.190369 0.604736 -0.247375 -0.732727 1441914831 -0.190369 0.604736 -0.247375 -0.732727 1441914832 -0.190369 0.604736 -0.247375 -0.732727 1441914832 -0.190369 0.604736 -0.247375 -0.732727 1441914832 -0.156799 0.621643 -0.212280 -0.737488 1441914832 -0.156799 0.621643 -0.212280 -0.737488 1441914832 -0.156799 0.621643 -0.212280 -0.737488 1441914832 -0.156799 0.621643 -0.212280 -0.737488 1441914832 -0.156799 0.621643 -0.212280 -0.737488 1441914832 -0.156799 0.621643 -0.212280 -0.737488 1441914832 -0.133667 0.634705 -0.183472 -0.738647 1441914832 -0.133667 0.634705 -0.183472 -0.738647 1441914832 -0.133667 0.634705 -0.183472 -0.738647 1441914832 -0.133667 0.634705 -0.183472 -0.738647 1441914832 -0.133667 0.634705 -0.183472 -0.738647 1441914832 -0.133667 0.634705 -0.183472 -0.738647 1441914832 -0.127441 0.642517 -0.169128 -0.736450 1441914832 -0.127441 0.642517 -0.169128 -0.736450 1441914832 -0.127441 0.642517 -0.169128 -0.736450 1441914832 -0.127441 0.642517 -0.169128 -0.736450 1441914832 -0.127441 0.642517 -0.169128 -0.736450 1441914832 -0.127441 0.642517 -0.169128 -0.736450 1441914832 -0.140076 0.644958 -0.172058 -0.731323 1441914832 -0.140076 0.644958 -0.172058 -0.731323 1441914832 -0.140076 0.644958 -0.172058 -0.731323 1441914832 -0.168884 0.641296 -0.191223 -0.723633 1441914832 -0.168884 0.641296 -0.191223 -0.723633 1441914832 -0.168884 0.641296 -0.191223 -0.723633 1441914832 -0.168884 0.641296 -0.191223 -0.723633 1441914832 -0.168884 0.641296 -0.191223 -0.723633 1441914832 -0.207642 0.632202 -0.220703 -0.713135 1441914832 -0.207642 0.632202 -0.220703 -0.713135 1441914832 -0.207642 0.632202 -0.220703 -0.713135 1441914832 -0.207642 0.632202 -0.220703 -0.713135 1441914832 -0.207642 0.632202 -0.220703 -0.713135 1441914832 -0.207642 0.632202 -0.220703 -0.713135 1441914832 -0.251953 0.616821 -0.258728 -0.699402 1441914832 -0.251953 0.616821 -0.258728 -0.699402 1441914832 -0.251953 0.616821 -0.258728 -0.699402 1441914832 -0.251953 0.616821 -0.258728 -0.699402 1441914832 -0.251953 0.616821 -0.258728 -0.699402 1441914832 -0.251953 0.616821 -0.258728 -0.699402 1441914832 -0.300537 0.595459 -0.301575 -0.681335 1441914832 -0.300537 0.595459 -0.301575 -0.681335 1441914832 -0.300537 0.595459 -0.301575 -0.681335 1441914832 -0.300537 0.595459 -0.301575 -0.681335 1441914832 -0.300537 0.595459 -0.301575 -0.681335 1441914832 -0.300537 0.595459 -0.301575 -0.681335 1441914832 -0.300537 0.595459 -0.301575 -0.681335 1441914832 -0.351379 0.567627 -0.347168 -0.658691 1441914832 -0.351379 0.567627 -0.347168 -0.658691 1441914832 -0.351379 0.567627 -0.347168 -0.658691 1441914832 -0.351379 0.567627 -0.347168 -0.658691 1441914832 -0.351379 0.567627 -0.347168 -0.658691 1441914832 -0.351379 0.567627 -0.347168 -0.658691 1441914832 -0.400879 0.534607 -0.393188 -0.631653 1441914832 -0.400879 0.534607 -0.393188 -0.631653 1441914832 -0.400879 0.534607 -0.393188 -0.631653 1441914832 -0.400879 0.534607 -0.393188 -0.631653 1441914832 -0.400879 0.534607 -0.393188 -0.631653 1441914832 -0.400879 0.534607 -0.393188 -0.631653 1441914832 -0.446899 0.498291 -0.436523 -0.601257 1441914832 -0.446899 0.498291 -0.436523 -0.601257 1441914832 -0.446899 0.498291 -0.436523 -0.601257 1441914832 -0.446899 0.498291 -0.436523 -0.601257 1441914832 -0.446899 0.498291 -0.436523 -0.601257 1441914832 -0.446899 0.498291 -0.436523 -0.601257 1441914832 -0.446899 0.498291 -0.436523 -0.601257 1441914832 -0.488342 0.460327 -0.475281 -0.569031 1441914832 -0.488342 0.460327 -0.475281 -0.569031 1441914832 -0.523926 0.422668 -0.507568 -0.537903 1441914832 -0.523926 0.422668 -0.507568 -0.537903 1441914832 -0.523926 0.422668 -0.507568 -0.537903 1441914832 -0.523926 0.422668 -0.507568 -0.537903 1441914832 -0.523926 0.422668 -0.507568 -0.537903 1441914832 -0.523926 0.422668 -0.507568 -0.537903 1441914832 -0.553528 0.385986 -0.533020 -0.510437 1441914832 -0.553528 0.385986 -0.533020 -0.510437 1441914832 -0.553528 0.385986 -0.533020 -0.510437 1441914832 -0.553528 0.385986 -0.533020 -0.510437 1441914832 -0.553528 0.385986 -0.533020 -0.510437 1441914832 -0.553528 0.385986 -0.533020 -0.510437 1441914832 -0.575562 0.354248 -0.551575 -0.488953 1441914832 -0.575562 0.354248 -0.551575 -0.488953 1441914832 -0.575562 0.354248 -0.551575 -0.488953 1441914832 -0.575562 0.354248 -0.551575 -0.488953 1441914832 -0.575562 0.354248 -0.551575 -0.488953 1441914832 -0.575562 0.354248 -0.551575 -0.488953 1441914832 -0.575562 0.354248 -0.551575 -0.488953 1441914832 -0.588135 0.331970 -0.562439 -0.477112 1441914832 -0.588135 0.331970 -0.562439 -0.477112 1441914832 -0.588135 0.331970 -0.562439 -0.477112 1441914832 -0.588135 0.331970 -0.562439 -0.477112 1441914832 -0.588135 0.331970 -0.562439 -0.477112 1441914832 -0.588135 0.331970 -0.562439 -0.477112 1441914832 -0.589478 0.323914 -0.563843 -0.479309 1441914832 -0.589478 0.323914 -0.563843 -0.479309 1441914832 -0.589478 0.323914 -0.563843 -0.479309 1441914832 -0.589478 0.323914 -0.563843 -0.479309 1441914832 -0.589478 0.323914 -0.563843 -0.479309 1441914832 -0.589478 0.323914 -0.563843 -0.479309 1441914832 -0.578186 0.334534 -0.554871 -0.495911 1441914832 -0.578186 0.334534 -0.554871 -0.495911 1441914832 -0.578186 0.334534 -0.554871 -0.495911 1441914832 -0.578186 0.334534 -0.554871 -0.495911 1441914832 -0.578186 0.334534 -0.554871 -0.495911 1441914832 -0.578186 0.334534 -0.554871 -0.495911 1441914833 -0.558044 0.357605 -0.539063 -0.519836 1441914833 -0.558044 0.357605 -0.539063 -0.519836 1441914833 -0.558044 0.357605 -0.539063 -0.519836 1441914833 -0.558044 0.357605 -0.539063 -0.519836 1441914833 -0.558044 0.357605 -0.539063 -0.519836 1441914833 -0.558044 0.357605 -0.539063 -0.519836 1441914833 -0.532104 0.384277 -0.520447 -0.546265 1441914833 -0.532104 0.384277 -0.520447 -0.546265 1441914833 -0.532104 0.384277 -0.520447 -0.546265 1441914833 -0.532104 0.384277 -0.520447 -0.546265 1441914833 -0.532104 0.384277 -0.520447 -0.546265 1441914833 -0.532104 0.384277 -0.520447 -0.546265 1441914833 -0.532104 0.384277 -0.520447 -0.546265 1441914833 -0.498718 0.414307 -0.496765 -0.576965 1441914833 -0.498718 0.414307 -0.496765 -0.576965 1441914833 -0.498718 0.414307 -0.496765 -0.576965 1441914833 -0.498718 0.414307 -0.496765 -0.576965 1441914833 -0.498718 0.414307 -0.496765 -0.576965 1441914833 -0.456604 0.449463 -0.465881 -0.610352 1441914833 -0.456604 0.449463 -0.465881 -0.610352 1441914833 -0.456604 0.449463 -0.465881 -0.610352 1441914833 -0.456604 0.449463 -0.465881 -0.610352 1441914833 -0.456604 0.449463 -0.465881 -0.610352 1441914833 -0.456604 0.449463 -0.465881 -0.610352 1441914833 -0.456604 0.449463 -0.465881 -0.610352 1441914833 -0.412354 0.482056 -0.432190 -0.640930 1441914833 -0.412354 0.482056 -0.432190 -0.640930 1441914833 -0.412354 0.482056 -0.432190 -0.640930 1441914833 -0.412354 0.482056 -0.432190 -0.640930 1441914833 -0.412354 0.482056 -0.432190 -0.640930 1441914833 -0.412354 0.482056 -0.432190 -0.640930 1441914833 -0.366211 0.512085 -0.397766 -0.667419 1441914833 -0.366211 0.512085 -0.397766 -0.667419 1441914833 -0.366211 0.512085 -0.397766 -0.667419 1441914833 -0.366211 0.512085 -0.397766 -0.667419 1441914833 -0.366211 0.512085 -0.397766 -0.667419 1441914833 -0.366211 0.512085 -0.397766 -0.667419 1441914833 -0.317200 0.541321 -0.358337 -0.691345 1441914833 -0.317200 0.541321 -0.358337 -0.691345 1441914833 -0.317200 0.541321 -0.358337 -0.691345 1441914833 -0.317200 0.541321 -0.358337 -0.691345 1441914833 -0.267822 0.567749 -0.315735 -0.711548 1441914833 -0.267822 0.567749 -0.315735 -0.711548 1441914833 -0.267822 0.567749 -0.315735 -0.711548 1441914833 -0.267822 0.567749 -0.315735 -0.711548 1441914833 -0.267822 0.567749 -0.315735 -0.711548 1441914833 -0.267822 0.567749 -0.315735 -0.711548 1441914833 -0.267822 0.567749 -0.315735 -0.711548 1441914833 -0.222290 0.589111 -0.277344 -0.725708 1441914833 -0.222290 0.589111 -0.277344 -0.725708 1441914833 -0.222290 0.589111 -0.277344 -0.725708 1441914833 -0.222290 0.589111 -0.277344 -0.725708 1441914833 -0.222290 0.589111 -0.277344 -0.725708 1441914833 -0.222290 0.589111 -0.277344 -0.725708 1441914833 -0.180054 0.606262 -0.241577 -0.735962 1441914833 -0.180054 0.606262 -0.241577 -0.735962 1441914833 -0.180054 0.606262 -0.241577 -0.735962 1441914833 -0.180054 0.606262 -0.241577 -0.735962 1441914833 -0.180054 0.606262 -0.241577 -0.735962 1441914833 -0.180054 0.606262 -0.241577 -0.735962 1441914833 -0.180054 0.606262 -0.241577 -0.735962 1441914833 -0.144592 0.620056 -0.208679 -0.742371 1441914833 -0.144592 0.620056 -0.208679 -0.742371 1441914833 -0.144592 0.620056 -0.208679 -0.742371 1441914833 -0.144592 0.620056 -0.208679 -0.742371 1441914833 -0.144592 0.620056 -0.208679 -0.742371 1441914833 -0.144592 0.620056 -0.208679 -0.742371 1441914833 -0.114868 0.636719 -0.170776 -0.743164 1441914833 -0.114868 0.636719 -0.170776 -0.743164 1441914833 -0.114868 0.636719 -0.170776 -0.743164 1441914833 -0.114868 0.636719 -0.170776 -0.743164 1441914833 -0.114868 0.636719 -0.170776 -0.743164 1441914833 -0.126465 0.638184 -0.171753 -0.739807 1441914833 -0.126465 0.638184 -0.171753 -0.739807 1441914833 -0.126465 0.638184 -0.171753 -0.739807 1441914833 -0.126465 0.638184 -0.171753 -0.739807 1441914833 -0.157288 0.633850 -0.191528 -0.732666 1441914833 -0.157288 0.633850 -0.191528 -0.732666 1441914833 -0.157288 0.633850 -0.191528 -0.732666 1441914833 -0.157288 0.633850 -0.191528 -0.732666 1441914833 -0.157288 0.633850 -0.191528 -0.732666 1441914833 -0.157288 0.633850 -0.191528 -0.732666 1441914833 -0.200012 0.623169 -0.224182 -0.722107 1441914833 -0.200012 0.623169 -0.224182 -0.722107 1441914833 -0.200012 0.623169 -0.224182 -0.722107 1441914833 -0.200012 0.623169 -0.224182 -0.722107 1441914833 -0.200012 0.623169 -0.224182 -0.722107 1441914833 -0.200012 0.623169 -0.224182 -0.722107 1441914833 -0.247803 0.607239 -0.262512 -0.707825 1441914833 -0.247803 0.607239 -0.262512 -0.707825 1441914833 -0.247803 0.607239 -0.262512 -0.707825 1441914833 -0.247803 0.607239 -0.262512 -0.707825 1441914833 -0.247803 0.607239 -0.262512 -0.707825 1441914833 -0.247803 0.607239 -0.262512 -0.707825 1441914833 -0.247803 0.607239 -0.262512 -0.707825 1441914833 -0.299133 0.585266 -0.305603 -0.688904 1441914833 -0.299133 0.585266 -0.305603 -0.688904 1441914833 -0.299133 0.585266 -0.305603 -0.688904 1441914833 -0.352844 0.555969 -0.352234 -0.665100 1441914834 -0.352844 0.555969 -0.352234 -0.665100 1441914834 -0.352844 0.555969 -0.352234 -0.665100 1441914834 -0.352844 0.555969 -0.352234 -0.665100 1441914834 -0.352844 0.555969 -0.352234 -0.665100 1441914834 -0.352844 0.555969 -0.352234 -0.665100 1441914834 -0.352844 0.555969 -0.352234 -0.665100 1441914834 -0.406372 0.520508 -0.399841 -0.635681 1441914834 -0.406372 0.520508 -0.399841 -0.635681 1441914834 -0.406372 0.520508 -0.399841 -0.635681 1441914834 -0.406372 0.520508 -0.399841 -0.635681 1441914834 -0.406372 0.520508 -0.399841 -0.635681 1441914834 -0.406372 0.520508 -0.399841 -0.635681 1441914834 -0.456421 0.479675 -0.446350 -0.601990 1441914834 -0.456421 0.479675 -0.446350 -0.601990 1441914834 -0.456421 0.479675 -0.446350 -0.601990 1441914834 -0.456421 0.479675 -0.446350 -0.601990 1441914834 -0.501160 0.435547 -0.488342 -0.566345 1441914834 -0.501160 0.435547 -0.488342 -0.566345 1441914834 -0.501160 0.435547 -0.488342 -0.566345 1441914834 -0.501160 0.435547 -0.488342 -0.566345 1441914834 -0.501160 0.435547 -0.488342 -0.566345 1441914834 -0.501160 0.435547 -0.488342 -0.566345 1441914834 -0.538757 0.392334 -0.523010 -0.531372 1441914834 -0.538757 0.392334 -0.523010 -0.531372 1441914834 -0.538757 0.392334 -0.523010 -0.531372 1441914834 -0.538757 0.392334 -0.523010 -0.531372 1441914834 -0.538757 0.392334 -0.523010 -0.531372 1441914834 -0.538757 0.392334 -0.523010 -0.531372 1441914834 -0.538757 0.392334 -0.523010 -0.531372 1441914834 -0.567749 0.354309 -0.549805 -0.499878 1441914834 -0.567749 0.354309 -0.549805 -0.499878 1441914834 -0.567749 0.354309 -0.549805 -0.499878 1441914834 -0.567749 0.354309 -0.549805 -0.499878 1441914834 -0.567749 0.354309 -0.549805 -0.499878 1441914834 -0.567749 0.354309 -0.549805 -0.499878 1441914834 -0.587891 0.323669 -0.568542 -0.475891 1441914834 -0.587891 0.323669 -0.568542 -0.475891 1441914834 -0.587891 0.323669 -0.568542 -0.475891 1441914834 -0.587891 0.323669 -0.568542 -0.475891 1441914834 -0.587891 0.323669 -0.568542 -0.475891 1441914834 -0.587891 0.323669 -0.568542 -0.475891 1441914834 -0.599792 0.301514 -0.579468 -0.462158 1441914834 -0.599792 0.301514 -0.579468 -0.462158 1441914834 -0.599792 0.301514 -0.579468 -0.462158 1441914834 -0.599792 0.301514 -0.579468 -0.462158 1441914834 -0.599792 0.301514 -0.579468 -0.462158 1441914834 -0.599792 0.301514 -0.579468 -0.462158 1441914834 -0.603455 0.292664 -0.582642 -0.459229 1441914834 -0.603455 0.292664 -0.582642 -0.459229 1441914834 -0.603455 0.292664 -0.582642 -0.459229 1441914834 -0.603455 0.292664 -0.582642 -0.459229 1441914834 -0.603455 0.292664 -0.582642 -0.459229 1441914834 -0.603455 0.292664 -0.582642 -0.459229 1441914834 -0.603455 0.292664 -0.582642 -0.459229 1441914834 -0.598694 0.295959 -0.579224 -0.467468 1441914834 -0.598694 0.295959 -0.579224 -0.467468 1441914834 -0.598694 0.295959 -0.579224 -0.467468 1441914834 -0.598694 0.295959 -0.579224 -0.467468 1441914834 -0.598694 0.295959 -0.579224 -0.467468 1441914834 -0.598694 0.295959 -0.579224 -0.467468 1441914834 -0.585571 0.309143 -0.570313 -0.486145 1441914834 -0.585571 0.309143 -0.570313 -0.486145 1441914834 -0.585571 0.309143 -0.570313 -0.486145 1441914834 -0.585571 0.309143 -0.570313 -0.486145 1441914834 -0.564758 0.330627 -0.555725 -0.512817 1441914834 -0.564758 0.330627 -0.555725 -0.512817 1441914834 -0.564758 0.330627 -0.555725 -0.512817 1441914834 -0.564758 0.330627 -0.555725 -0.512817 1441914834 -0.564758 0.330627 -0.555725 -0.512817 1441914834 -0.564758 0.330627 -0.555725 -0.512817 1441914834 -0.534607 0.361023 -0.533936 -0.546692 1441914834 -0.534607 0.361023 -0.533936 -0.546692 1441914834 -0.534607 0.361023 -0.533936 -0.546692 1441914834 -0.534607 0.361023 -0.533936 -0.546692 1441914834 -0.534607 0.361023 -0.533936 -0.546692 1441914834 -0.534607 0.361023 -0.533936 -0.546692 1441914834 -0.496338 0.397400 -0.504456 -0.584229 1441914834 -0.496338 0.397400 -0.504456 -0.584229 1441914834 -0.496338 0.397400 -0.504456 -0.584229 1441914834 -0.496338 0.397400 -0.504456 -0.584229 1441914834 -0.496338 0.397400 -0.504456 -0.584229 1441914834 -0.496338 0.397400 -0.504456 -0.584229 1441914834 -0.451782 0.434998 -0.470215 -0.620972 1441914834 -0.451782 0.434998 -0.470215 -0.620972 1441914834 -0.451782 0.434998 -0.470215 -0.620972 1441914834 -0.451782 0.434998 -0.470215 -0.620972 1441914834 -0.451782 0.434998 -0.470215 -0.620972 1441914834 -0.451782 0.434998 -0.470215 -0.620972 1441914834 -0.403442 0.471375 -0.432007 -0.654541 1441914834 -0.403442 0.471375 -0.432007 -0.654541 1441914834 -0.403442 0.471375 -0.432007 -0.654541 1441914834 -0.403442 0.471375 -0.432007 -0.654541 1441914834 -0.403442 0.471375 -0.432007 -0.654541 1441914834 -0.403442 0.471375 -0.432007 -0.654541 1441914834 -0.350098 0.507080 -0.388489 -0.685181 1441914834 -0.350098 0.507080 -0.388489 -0.685181 1441914834 -0.350098 0.507080 -0.388489 -0.685181 1441914834 -0.350098 0.507080 -0.388489 -0.685181 1441914834 
-0.379517 0.534119 -0.385254 -0.649841 1441914837 -0.379517 0.534119 -0.385254 -0.649841 1441914837 -0.379517 0.534119 -0.385254 -0.649841 1441914837 -0.403931 0.520142 -0.405334 -0.634094 1441914837 -0.403931 0.520142 -0.405334 -0.634094 1441914837 -0.403931 0.520142 -0.405334 -0.634094 1441914837 -0.403931 0.520142 -0.405334 -0.634094 1441914837 -0.403931 0.520142 -0.405334 -0.634094 1441914837 -0.431580 0.501648 -0.427979 -0.615601 1441914837 -0.431580 0.501648 -0.427979 -0.615601 1441914837 -0.431580 0.501648 -0.427979 -0.615601 1441914837 -0.431580 0.501648 -0.427979 -0.615601 1441914837 -0.431580 0.501648 -0.427979 -0.615601 1441914837 -0.431580 0.501648 -0.427979 -0.615601 1441914837 -0.431580 0.501648 -0.427979 -0.615601 1441914837 -0.461487 0.478271 -0.452881 -0.594360 1441914837 -0.461487 0.478271 -0.452881 -0.594360 1441914837 -0.461487 0.478271 -0.452881 -0.594360 1441914837 -0.461487 0.478271 -0.452881 -0.594360 1441914837 -0.461487 0.478271 -0.452881 -0.594360 1441914837 -0.461487 0.478271 -0.452881 -0.594360 1441914837 -0.493408 0.450500 -0.479370 -0.569153 1441914837 -0.493408 0.450500 -0.479370 -0.569153 1441914837 -0.493408 0.450500 -0.479370 -0.569153 1441914837 -0.493408 0.450500 -0.479370 -0.569153 1441914837 -0.493408 0.450500 -0.479370 -0.569153 1441914837 -0.493408 0.450500 -0.479370 -0.569153 1441914837 -0.525269 0.419556 -0.505249 -0.541138 1441914837 -0.525269 0.419556 -0.505249 -0.541138 1441914837 -0.525269 0.419556 -0.505249 -0.541138 1441914837 -0.525269 0.419556 -0.505249 -0.541138 1441914837 -0.553955 0.387756 -0.528748 -0.513062 1441914837 -0.553955 0.387756 -0.528748 -0.513062 1441914837 -0.553955 0.387756 -0.528748 -0.513062 1441914837 -0.553955 0.387756 -0.528748 -0.513062 1441914837 -0.553955 0.387756 -0.528748 -0.513062 1441914837 -0.553955 0.387756 -0.528748 -0.513062 1441914837 -0.577820 0.358887 -0.547302 -0.487671 1441914837 -0.577820 0.358887 -0.547302 -0.487671 1441914837 -0.577820 0.358887 -0.547302 -0.487671 1441914837 -0.577820 0.358887 -0.547302 -0.487671 1441914837 -0.597656 0.331238 -0.562500 -0.465576 1441914837 -0.597656 0.331238 -0.562500 -0.465576 1441914837 -0.597656 0.331238 -0.562500 -0.465576 1441914837 -0.597656 0.331238 -0.562500 -0.465576 1441914837 -0.597656 0.331238 -0.562500 -0.465576 1441914837 -0.597656 0.331238 -0.562500 -0.465576 1441914837 -0.611389 0.305725 -0.573669 -0.451355 1441914837 -0.611389 0.305725 -0.573669 -0.451355 1441914837 -0.611389 0.305725 -0.573669 -0.451355 1441914837 -0.611389 0.305725 -0.573669 -0.451355 1441914837 -0.611389 0.305725 -0.573669 -0.451355 1441914837 -0.611389 0.305725 -0.573669 -0.451355 1441914837 -0.614014 0.295654 -0.576904 -0.450439 1441914837 -0.614014 0.295654 -0.576904 -0.450439 1441914837 -0.614014 0.295654 -0.576904 -0.450439 1441914837 -0.614014 0.295654 -0.576904 -0.450439 1441914837 -0.614014 0.295654 -0.576904 -0.450439 1441914837 -0.614014 0.295654 -0.576904 -0.450439 1441914837 -0.606628 0.301819 -0.571228 -0.463318 1441914837 -0.606628 0.301819 -0.571228 -0.463318 1441914837 -0.606628 0.301819 -0.571228 -0.463318 1441914837 -0.606628 0.301819 -0.571228 -0.463318 1441914837 -0.606628 0.301819 -0.571228 -0.463318 1441914837 -0.606628 0.301819 -0.571228 -0.463318 1441914837 -0.589478 0.320313 -0.557617 -0.488892 1441914837 -0.589478 0.320313 -0.557617 -0.488892 1441914837 -0.589478 0.320313 -0.557617 -0.488892 1441914837 -0.589478 0.320313 -0.557617 -0.488892 1441914837 -0.589478 0.320313 -0.557617 -0.488892 1441914837 -0.589478 0.320313 -0.557617 -0.488892 1441914837 -0.589478 0.320313 -0.557617 -0.488892 1441914837 -0.563782 0.347046 -0.539978 -0.519836 1441914837 -0.563782 0.347046 -0.539978 -0.519836 1441914837 -0.563782 0.347046 -0.539978 -0.519836 1441914837 -0.563782 0.347046 -0.539978 -0.519836 1441914837 -0.563782 0.347046 -0.539978 -0.519836 1441914837 -0.563782 0.347046 -0.539978 -0.519836 1441914837 -0.529480 0.382385 -0.514648 -0.555542 1441914837 -0.529480 0.382385 -0.514648 -0.555542 1441914837 -0.529480 0.382385 -0.514648 -0.555542 1441914837 -0.529480 0.382385 -0.514648 -0.555542 1441914837 -0.529480 0.382385 -0.514648 -0.555542 1441914837 -0.529480 0.382385 -0.514648 -0.555542 1441914837 -0.487793 0.421509 -0.484070 -0.591675 1441914837 -0.487793 0.421509 -0.484070 -0.591675 1441914837 -0.487793 0.421509 -0.484070 -0.591675 1441914837 -0.487793 0.421509 -0.484070 -0.591675 1441914837 -0.487793 0.421509 -0.484070 -0.591675 1441914837 -0.487793 0.421509 -0.484070 -0.591675 1441914837 -0.439331 0.460815 -0.447754 -0.627869 1441914837 -0.439331 0.460815 -0.447754 -0.627869 1441914837 -0.439331 0.460815 -0.447754 -0.627869 1441914837 -0.439331 0.460815 -0.447754 -0.627869 1441914837 -0.439331 0.460815 -0.447754 -0.627869 1441914837 -0.439331 0.460815 -0.447754 -0.627869 1441914837 -0.439331 0.460815 -0.447754 -0.627869 1441914837 -0.383972 0.502197 -0.403381 -0.661560 1441914837 -0.383972 0.502197 -0.403381 -0.661560 1441914837 -0.383972 0.502197 -0.403381 -0.661560 1441914837 -0.383972 0.502197 -0.403381 -0.661560 1441914838 -0.383972 0.502197 -0.403381 -0.661560 1441914838 -0.383972 0.502197 -0.403381 -0.661560 1441914838 -0.329529 0.537659 -0.359558 -0.687805 1441914838 -0.329529 0.537659 -0.359558 -0.687805 1441914838 -0.329529 0.537659 -0.359558 -0.687805 1441914838 -0.329529 0.537659 -0.359558 -0.687805 1441914838 -0.329529 0.537659 -0.359558 -0.687805 1441914838 -0.329529 0.537659 -0.359558 -0.687805 1441914838 -0.277466 0.565247 -0.318481 -0.708618 1441914838 -0.277466 0.565247 -0.318481 -0.708618 1441914838 -0.277466 0.565247 -0.318481 -0.708618 1441914838 -0.277466 0.565247 -0.318481 -0.708618 1441914838 -0.277466 0.565247 -0.318481 -0.708618 1441914838 -0.277466 0.565247 -0.318481 -0.708618 1441914838 -0.226257 0.588257 -0.275757 -0.725830 1441914838 -0.226257 0.588257 -0.275757 -0.725830 1441914838 -0.226257 0.588257 -0.275757 -0.725830 1441914838 -0.226257 0.588257 -0.275757 -0.725830 1441914838 -0.226257 0.588257 -0.275757 -0.725830 1441914838 -0.226257 0.588257 -0.275757 -0.725830 1441914838 -0.177673 0.607727 -0.233398 -0.738037 1441914838 -0.177673 0.607727 -0.233398 -0.738037 1441914838 -0.177673 0.607727 -0.233398 -0.738037 1441914838 -0.177673 0.607727 -0.233398 -0.738037 1441914838 -0.177673 0.607727 -0.233398 -0.738037 1441914838 -0.177673 0.607727 -0.233398 -0.738037 1441914838 -0.177673 0.607727 -0.233398 -0.738037 1441914838 -0.133484 0.623596 -0.192688 -0.745789 1441914838 -0.133484 0.623596 -0.192688 -0.745789 1441914838 -0.133484 0.623596 -0.192688 -0.745789 1441914838 -0.133484 0.623596 -0.192688 -0.745789 1441914838 -0.133484 0.623596 -0.192688 -0.745789 1441914838 -0.097168 0.635864 -0.156555 -0.749451 1441914838 -0.097168 0.635864 -0.156555 -0.749451 1441914838 -0.097168 0.635864 -0.156555 -0.749451 1441914838 -0.097168 0.635864 -0.156555 -0.749451 1441914838 -0.097168 0.635864 -0.156555 -0.749451 1441914838 -0.097168 0.635864 -0.156555 -0.749451 1441914838 -0.072693 0.645386 -0.129089 -0.749329 1441914838 -0.072693 0.645386 -0.129089 -0.749329 1441914838 -0.072693 0.645386 -0.129089 -0.749329 1441914838 -0.072693 0.645386 -0.129089 -0.749329 1441914838 -0.072693 0.645386 -0.129089 -0.749329 1441914838 -0.072693 0.645386 -0.129089 -0.749329 1441914838 -0.065918 0.651733 -0.114807 -0.746826 1441914838 -0.065918 0.651733 -0.114807 -0.746826 1441914838 -0.065918 0.651733 -0.114807 -0.746826 1441914838 -0.065918 0.651733 -0.114807 -0.746826 1441914838 -0.065918 0.651733 -0.114807 -0.746826 1441914838 -0.065918 0.651733 -0.114807 -0.746826 1441914838 -0.080811 0.652893 -0.120544 -0.743408 1441914838 -0.080811 0.652893 -0.120544 -0.743408 1441914838 -0.080811 0.652893 -0.120544 -0.743408 1441914838 -0.080811 0.652893 -0.120544 -0.743408 1441914838 -0.080811 0.652893 -0.120544 -0.743408 1441914838 -0.113159 0.649841 -0.143127 -0.737854 1441914838 -0.113159 0.649841 -0.143127 -0.737854 1441914838 -0.113159 0.649841 -0.143127 -0.737854 1441914838 -0.113159 0.649841 -0.143127 -0.737854 1441914838 -0.113159 0.649841 -0.143127 -0.737854 1441914838 -0.113159 0.649841 -0.143127 -0.737854 1441914838 -0.113159 0.649841 -0.143127 -0.737854 1441914838 -0.157349 0.641907 -0.177734 -0.729126 1441914838 -0.157349 0.641907 -0.177734 -0.729126 1441914838 -0.157349 0.641907 -0.177734 -0.729126 1441914838 -0.157349 0.641907 -0.177734 -0.729126 1441914838 -0.157349 0.641907 -0.177734 -0.729126 1441914838 -0.157349 0.641907 -0.177734 -0.729126 1441914838 -0.207886 0.628845 -0.219116 -0.716492 1441914838 -0.207886 0.628845 -0.219116 -0.716492 1441914838 -0.207886 0.628845 -0.219116 -0.716492 1441914838 -0.207886 0.628845 -0.219116 -0.716492 1441914838 -0.207886 0.628845 -0.219116 -0.716492 1441914838 -0.207886 0.628845 -0.219116 -0.716492 1441914838 -0.265747 0.608765 -0.268188 -0.697815 1441914838 -0.265747 0.608765 -0.268188 -0.697815 1441914838 -0.265747 0.608765 -0.268188 -0.697815 1441914838 -0.265747 0.608765 -0.268188 -0.697815 1441914838 -0.265747 0.608765 -0.268188 -0.697815 1441914838 -0.265747 0.608765 -0.268188 -0.697815 1441914838 -0.325989 0.581909 -0.320679 -0.672546 1441914838 -0.325989 0.581909 -0.320679 -0.672546 1441914838 -0.325989 0.581909 -0.320679 -0.672546 1441914838 -0.325989 0.581909 -0.320679 -0.672546 1441914838 -0.325989 0.581909 -0.320679 -0.672546 1441914838 -0.382629 0.550232 -0.371155 -0.642761 1441914838 -0.382629 0.550232 -0.371155 -0.642761 1441914838 -0.382629 0.550232 -0.371155 -0.642761 1441914838 -0.382629 0.550232 -0.371155 -0.642761 1441914838 -0.382629 0.550232 -0.371155 -0.642761 1441914838 -0.382629 0.550232 -0.371155 -0.642761 1441914838 -0.382629 0.550232 -0.371155 -0.642761 1441914838 -0.437195 0.512268 -0.420166 -0.608215 1441914838 -0.437195 0.512268 -0.420166 -0.608215 1441914838 -0.437195 0.512268 -0.420166 -0.608215 1441914838 -0.437195 0.512268 -0.420166 -0.608215 1441914838 -0.437195 0.512268 -0.420166 -0.608215 1441914838 -0.437195 0.512268 -0.420166 -0.608215 1441914838 -0.485840 0.471130 -0.462952 -0.572449 1441914838 -0.485840 0.471130 -0.462952 -0.572449 1441914838 -0.485840 0.471130 -0.462952 -0.572449 1441914838 -0.485840 0.471130 -0.462952 -0.572449 1441914838 -0.485840 0.471130 -0.462952 -0.572449 1441914838 -0.485840 0.471130 -0.462952 -0.572449 1441914838 -0.526550 0.431396 -0.497498 -0.537842 1441914838 -0.526550 0.431396 -0.497498 -0.537842 1441914838 -0.526550 0.431396 -0.497498 -0.537842 1441914838 -0.526550 0.431396 -0.497498 -0.537842 1441914838 -0.526550 0.431396 -0.497498 -0.537842 1441914839 -0.526550 0.431396 -0.497498 -0.537842 1441914839 -0.562622 0.391479 -0.525879 -0.503723 1441914839 -0.562622 0.391479 -0.525879 -0.503723 1441914839 -0.562622 0.391479 -0.525879 -0.503723 1441914839 -0.562622 0.391479 -0.525879 -0.503723 1441914839 -0.562622 0.391479 -0.525879 -0.503723 1441914839 -0.562622 0.391479 -0.525879 -0.503723 1441914839 -0.591248 0.351746 -0.548767 -0.474976 1441914839 -0.591248 0.351746 -0.548767 -0.474976 1441914839 -0.591248 0.351746 -0.548767 -0.474976 1441914839 -0.591248 0.351746 -0.548767 -0.474976 1441914839 -0.591248 0.351746 -0.548767 -0.474976 1441914839 -0.591248 0.351746 -0.548767 -0.474976 1441914839 -0.611328 0.317017 -0.565369 -0.454163 1441914839 -0.611328 0.317017 -0.565369 -0.454163 1441914839 -0.611328 0.317017 -0.565369 -0.454163 1441914839 -0.611328 0.317017 -0.565369 -0.454163 1441914839 -0.611328 0.317017 -0.565369 -0.454163 1441914839 -0.611328 0.317017 -0.565369 -0.454163 1441914839 -0.611328 0.317017 -0.565369 -0.454163 1441914839 -0.618591 0.298401 -0.571533 -0.449097 1441914839 -0.618591 0.298401 -0.571533 -0.449097 1441914839 -0.618591 0.298401 -0.571533 -0.449097 1441914839 -0.618591 0.298401 -0.571533 -0.449097 1441914839 -0.618591 0.298401 -0.571533 -0.449097 1441914839 -0.618591 0.298401 -0.571533 -0.449097 1441914839 -0.605896 0.309753 -0.563660 -0.468323 1441914839 -0.605896 0.309753 -0.563660 -0.468323 1441914839 -0.605896 0.309753 -0.563660 -0.468323 1441914839 -0.605896 0.309753 -0.563660 -0.468323 1441914839 -0.605896 0.309753 -0.563660 -0.468323 1441914839 -0.605896 0.309753 -0.563660 -0.468323 1441914839 -0.577332 0.346497 -0.541382 -0.503601 1441914839 -0.577332 0.346497 -0.541382 -0.503601 1441914839 -0.577332 0.346497 -0.541382 -0.503601 1441914839 -0.577332 0.346497 -0.541382 -0.503601 1441914839 -0.577332 0.346497 -0.541382 -0.503601 1441914839 -0.577332 0.346497 -0.541382 -0.503601 1441914839 -0.577332 0.346497 -0.541382 -0.503601 1441914839 -0.542419 0.384705 -0.516541 -0.539490 1441914839 -0.542419 0.384705 -0.516541 -0.539490 1441914839 -0.542419 0.384705 -0.516541 -0.539490 1441914839 -0.542419 0.384705 -0.516541 -0.539490 1441914839 -0.500122 0.424072 -0.486389 -0.577576 1441914839 -0.500122 0.424072 -0.486389 -0.577576 1441914839 -0.500122 0.424072 -0.486389 -0.577576 1441914839 -0.500122 0.424072 -0.486389 -0.577576 1441914839 -0.500122 0.424072 -0.486389 -0.577576 1441914839 -0.450317 0.465393 -0.449890 -0.615051 1441914839 -0.450317 0.465393 -0.449890 -0.615051 1441914839 -0.450317 0.465393 -0.449890 -0.615051 1441914839 -0.450317 0.465393 -0.449890 -0.615051 1441914839 -0.450317 0.465393 -0.449890 -0.615051 1441914839 -0.450317 0.465393 -0.449890 -0.615051 1441914839 -0.392944 0.508179 -0.406738 -0.649597 1441914839 -0.392944 0.508179 -0.406738 -0.649597 1441914839 -0.392944 0.508179 -0.406738 -0.649597 1441914839 -0.392944 0.508179 -0.406738 -0.649597 1441914839 -0.392944 0.508179 -0.406738 -0.649597 1441914839 -0.392944 0.508179 -0.406738 -0.649597 1441914839 -0.328674 0.550659 -0.355835 -0.679810 1441914839 -0.328674 0.550659 -0.355835 -0.679810 1441914839 -0.328674 0.550659 -0.355835 -0.679810 1441914839 -0.328674 0.550659 -0.355835 -0.679810 1441914839 -0.328674 0.550659 -0.355835 -0.679810 1441914839 -0.328674 0.550659 -0.355835 -0.679810 1441914839 -0.328674 0.550659 -0.355835 -0.679810 1441914839 -0.265381 0.585388 -0.304443 -0.703064 1441914839 -0.265381 0.585388 -0.304443 -0.703064 1441914839 -0.265381 0.585388 -0.304443 -0.703064 1441914839 -0.265381 0.585388 -0.304443 -0.703064 1441914839 -0.265381 0.585388 -0.304443 -0.703064 1441914839 -0.265381 0.585388 -0.304443 -0.703064 1441914839 -0.265381 0.585388 -0.304443 -0.703064 1441914839 -0.211792 0.609192 -0.260010 -0.718628 1441914839 -0.211792 0.609192 -0.260010 -0.718628 1441914839 -0.211792 0.609192 -0.260010 -0.718628 1441914839 -0.211792 0.609192 -0.260010 -0.718628 1441914839 -0.211792 0.609192 -0.260010 -0.718628 1441914839 -0.211792 0.609192 -0.260010 -0.718628 1441914839 -0.166870 0.626221 -0.223083 -0.728210 1441914839 -0.166870 0.626221 -0.223083 -0.728210 1441914839 -0.166870 0.626221 -0.223083 -0.728210 1441914839 -0.166870 0.626221 -0.223083 -0.728210 1441914839 -0.166870 0.626221 -0.223083 -0.728210 1441914839 -0.166870 0.626221 -0.223083 -0.728210 1441914839 -0.127380 0.639221 -0.187012 -0.735046 1441914839 -0.127380 0.639221 -0.187012 -0.735046 1441914839 -0.127380 0.639221 -0.187012 -0.735046 1441914839 -0.127380 0.639221 -0.187012 -0.735046 1441914839 -0.127380 0.639221 -0.187012 -0.735046 1441914839 -0.127380 0.639221 -0.187012 -0.735046 1441914839 -0.127380 0.639221 -0.187012 -0.735046 1441914839 -0.097839 0.648865 -0.157959 -0.737854 1441914839 -0.097839 0.648865 -0.157959 -0.737854 1441914839 -0.097839 0.648865 -0.157959 -0.737854 1441914839 -0.097839 0.648865 -0.157959 -0.737854 1441914839 -0.097839 0.648865 -0.157959 -0.737854 1441914839 -0.097839 0.648865 -0.157959 -0.737854 1441914839 -0.082581 0.656921 -0.137939 -0.736633 1441914839 -0.082581 0.656921 -0.137939 -0.736633 1441914839 -0.082581 0.656921 -0.137939 -0.736633 1441914839 -0.082581 0.656921 -0.137939 -0.736633 1441914839 -0.082581 0.656921 -0.137939 -0.736633 1441914839 -0.082581 0.656921 -0.137939 -0.736633 1441914839 -0.085693 0.661865 -0.131165 -0.733032 1441914839 -0.085693 0.661865 -0.131165 -0.733032 1441914839 -0.085693 0.661865 -0.131165 -0.733032 1441914839 -0.085693 0.661865 -0.131165 -0.733032 1441914839 -0.085693 0.661865 -0.131165 -0.733032 1441914839 -0.085693 0.661865 -0.131165 -0.733032 1441914839 -0.085693 0.661865 -0.131165 -0.733032 1441914840 -0.108215 0.662476 -0.139648 -0.727966 1441914840 -0.108215 0.662476 -0.139648 -0.727966 1441914840 -0.108215 0.662476 -0.139648 -0.727966 1441914840 -0.108215 0.662476 -0.139648 -0.727966 1441914840 -0.108215 0.662476 -0.139648 -0.727966 1441914840 -0.108215 0.662476 -0.139648 -0.727966 1441914840 -0.145996 0.656677 -0.164001 -0.721497 1441914840 -0.145996 0.656677 -0.164001 -0.721497 1441914840 -0.145996 0.656677 -0.164001 -0.721497 1441914840 -0.145996 0.656677 -0.164001 -0.721497 1441914840 -0.145996 0.656677 -0.164001 -0.721497 1441914840 -0.145996 0.656677 -0.164001 -0.721497 1441914840 -0.191589 0.645020 -0.198914 -0.712585 1441914840 -0.191589 0.645020 -0.198914 -0.712585 1441914840 -0.191589 0.645020 -0.198914 -0.712585 1441914840 -0.191589 0.645020 -0.198914 -0.712585 1441914840 -0.191589 0.645020 -0.198914 -0.712585 1441914840 -0.191589 0.645020 -0.198914 -0.712585 1441914840 -0.243469 0.626953 -0.242004 -0.699341 1441914840 -0.243469 0.626953 -0.242004 -0.699341 1441914840 -0.243469 0.626953 -0.242004 -0.699341 1441914840 -0.243469 0.626953 -0.242004 -0.699341 1441914840 -0.243469 0.626953 -0.242004 -0.699341 1441914840 -0.243469 0.626953 -0.242004 -0.699341 1441914840 -0.298706 0.602966 -0.289917 -0.680542 1441914840 -0.298706 0.602966 -0.289917 -0.680542 1441914840 -0.298706 0.602966 -0.289917 -0.680542 1441914840 -0.298706 0.602966 -0.289917 -0.680542 1441914840 -0.298706 0.602966 -0.289917 -0.680542 1441914840 -0.298706 0.602966 -0.289917 -0.680542 1441914840 -0.298706 0.602966 -0.289917 -0.680542 1441914840 -0.352783 0.575989 -0.337341 -0.655762 1441914840 -0.352783 0.575989 -0.337341 -0.655762 1441914840 -0.352783 0.575989 -0.337341 -0.655762 1441914840 -0.352783 0.575989 -0.337341 -0.655762 1441914840 -0.352783 0.575989 -0.337341 -0.655762 1441914840 -0.352783 0.575989 -0.337341 -0.655762 1441914840 -0.406799 0.543274 -0.384827 -0.625549 1441914840 -0.406799 0.543274 -0.384827 -0.625549 1441914840 -0.406799 0.543274 -0.384827 -0.625549 1441914840 -0.406799 0.543274 -0.384827 -0.625549 1441914840 -0.406799 0.543274 -0.384827 -0.625549 1441914840 -0.406799 0.543274 -0.384827 -0.625549 1441914840 -0.406799 0.543274 -0.384827 -0.625549 1441914840 -0.458923 0.502991 -0.431641 -0.591736 1441914840 -0.458923 0.502991 -0.431641 -0.591736 1441914840 -0.458923 0.502991 -0.431641 -0.591736 1441914840 -0.458923 0.502991 -0.431641 -0.591736 1441914840 -0.458923 0.502991 -0.431641 -0.591736 1441914840 -0.458923 0.502991 -0.431641 -0.591736 1441914840 -0.503174 0.462463 -0.472229 -0.556824 1441914840 -0.503174 0.462463 -0.472229 -0.556824 1441914840 -0.503174 0.462463 -0.472229 -0.556824 1441914840 -0.503174 0.462463 -0.472229 -0.556824 1441914840 -0.503174 0.462463 -0.472229 -0.556824 1441914840 -0.503174 0.462463 -0.472229 -0.556824 1441914840 -0.539246 0.422791 -0.506470 -0.523499 1441914840 -0.539246 0.422791 -0.506470 -0.523499 1441914840 -0.539246 0.422791 -0.506470 -0.523499 1441914840 -0.539246 0.422791 -0.506470 -0.523499 1441914840 -0.539246 0.422791 -0.506470 -0.523499 1441914840 -0.539246 0.422791 -0.506470 -0.523499 1441914840 -0.568176 0.383362 -0.535645 -0.493347 1441914840 -0.568176 0.383362 -0.535645 -0.493347 1441914840 -0.568176 0.383362 -0.535645 -0.493347 1441914840 -0.568176 0.383362 -0.535645 -0.493347 1441914840 -0.568176 0.383362 -0.535645 -0.493347 1441914840 -0.568176 0.383362 -0.535645 -0.493347 1441914840 -0.589050 0.348206 -0.557312 -0.470398 1441914840 -0.589050 0.348206 -0.557312 -0.470398 1441914840 -0.589050 0.348206 -0.557312 -0.470398 1441914840 -0.589050 0.348206 -0.557312 -0.470398 1441914840 -0.589050 0.348206 -0.557312 -0.470398 1441914840 -0.589050 0.348206 -0.557312 -0.470398 1441914840 -0.596680 0.330078 -0.565979 -0.463501 1441914840 -0.596680 0.330078 -0.565979 -0.463501 1441914840 -0.596680 0.330078 -0.565979 -0.463501 1441914840 -0.596680 0.330078 -0.565979 -0.463501 1441914840 -0.596680 0.330078 -0.565979 -0.463501 1441914840 -0.596680 0.330078 -0.565979 -0.463501 1441914840 -0.590271 0.333008 -0.562195 -0.473999 1441914840 -0.590271 0.333008 -0.562195 -0.473999 1441914840 -0.590271 0.333008 -0.562195 -0.473999 1441914840 -0.590271 0.333008 -0.562195 -0.473999 1441914840 -0.590271 0.333008 -0.562195 -0.473999 1441914840 -0.590271 0.333008 -0.562195 -0.473999 1441914840 -0.590271 0.333008 -0.562195 -0.473999 1441914840 -0.572937 0.349121 -0.551208 -0.496155 1441914840 -0.572937 0.349121 -0.551208 -0.496155 1441914840 -0.572937 0.349121 -0.551208 -0.496155 1441914840 -0.572937 0.349121 -0.551208 -0.496155 1441914840 -0.572937 0.349121 -0.551208 -0.496155 1441914840 -0.572937 0.349121 -0.551208 -0.496155 1441914840 -0.546265 0.377075 -0.531189 -0.526672 1441914840 -0.546265 0.377075 -0.531189 -0.526672 1441914840 -0.546265 0.377075 -0.531189 -0.526672 1441914840 -0.546265 0.377075 -0.531189 -0.526672 1441914840 -0.546265 0.377075 -0.531189 -0.526672 1441914840 -0.546265 0.377075 -0.531189 -0.526672 1441914840 -0.513000 0.408997 -0.505798 -0.560120 1441914840 -0.513000 0.408997 -0.505798 -0.560120 1441914840 -0.513000 0.408997 -0.505798 -0.560120 1441914840 -0.513000 0.408997 -0.505798 -0.560120 1441914840 -0.513000 0.408997 -0.505798 -0.560120 1441914840 -0.513000 0.408997 -0.505798 -0.560120 1441914840 -0.513000 0.408997 -0.505798 -0.560120 1441914840 -0.472656 0.443665 -0.474548 -0.595520 1441914840 -0.472656 0.443665 -0.474548 -0.595520 1441914840 -0.472656 0.443665 -0.474548 -0.595520 1441914840 -0.472656 0.443665 -0.474548 -0.595520 1441914840 -0.472656 0.443665 -0.474548 -0.595520 1441914840 -0.472656 0.443665 -0.474548 -0.595520 1441914840 -0.425537 0.480164 -0.437866 -0.629883 1441914840 -0.425537 0.480164 -0.437866 -0.629883 1441914841 -0.425537 0.480164 -0.437866 -0.629883 1441914841 -0.425537 0.480164 -0.437866 -0.629883 1441914841 -0.425537 0.480164 -0.437866 -0.629883 1441914841 -0.425537 0.480164 -0.437866 -0.629883 1441914841 -0.425537 0.480164 -0.437866 -0.629883 1441914841 -0.373718 0.515259 -0.395874 -0.661987 1441914841 -0.373718 0.515259 -0.395874 -0.661987 1441914841 -0.373718 0.515259 -0.395874 -0.661987 1441914841 -0.373718 0.515259 -0.395874 -0.661987 1441914841 -0.373718 0.515259 -0.395874 -0.661987 1441914841 -0.373718 0.515259 -0.395874 -0.661987 1441914841 -0.319885 0.546082 -0.352600 -0.689331 1441914841 -0.319885 0.546082 -0.352600 -0.689331 1441914841 -0.319885 0.546082 -0.352600 -0.689331 1441914841 -0.319885 0.546082 -0.352600 -0.689331 1441914841 -0.319885 0.546082 -0.352600 -0.689331 1441914841 -0.319885 0.546082 -0.352600 -0.689331 1441914841 -0.319885 0.546082 -0.352600 -0.689331 1441914841 -0.263855 0.572876 -0.306763 -0.712830 1441914841 -0.263855 0.572876 -0.306763 -0.712830 1441914841 -0.263855 0.572876 -0.306763 -0.712830 1441914841 -0.263855 0.572876 -0.306763 -0.712830 1441914841 -0.263855 0.572876 -0.306763 -0.712830 1441914841 -0.263855 0.572876 -0.306763 -0.712830 1441914841 -0.207397 0.597595 -0.258179 -0.730225 1441914841 -0.207397 0.597595 -0.258179 -0.730225 1441914841 -0.207397 0.597595 -0.258179 -0.730225 1441914841 -0.207397 0.597595 -0.258179 -0.730225 1441914841 -0.207397 0.597595 -0.258179 -0.730225 1441914841 -0.207397 0.597595 -0.258179 -0.730225 1441914841 -0.159485 0.617004 -0.210999 -0.741211 1441914841 -0.159485 0.617004 -0.210999 -0.741211 1441914841 -0.159485 0.617004 -0.210999 -0.741211 1441914841 -0.159485 0.617004 -0.210999 -0.741211 1441914841 -0.159485 0.617004 -0.210999 -0.741211 1441914841 -0.159485 0.617004 -0.210999 -0.741211 1441914841 -0.123840 0.631531 -0.172852 -0.745605 1441914841 -0.123840 0.631531 -0.172852 -0.745605 1441914841 -0.123840 0.631531 -0.172852 -0.745605 1441914841 -0.104126 0.641663 -0.147644 -0.745422 1441914841 -0.104126 0.641663 -0.147644 -0.745422 1441914841 -0.104126 0.641663 -0.147644 -0.745422 1441914841 -0.104126 0.641663 -0.147644 -0.745422 1441914841 -0.104126 0.641663 -0.147644 -0.745422 1441914841 -0.104126 0.641663 -0.147644 -0.745422 1441914841 -0.104126 0.641663 -0.147644 -0.745422 1441914841 -0.101868 0.647278 -0.137085 -0.742920 1441914841 -0.101868 0.647278 -0.137085 -0.742920 1441914841 -0.101868 0.647278 -0.137085 -0.742920 1441914841 -0.101868 0.647278 -0.137085 -0.742920 1441914841 -0.101868 0.647278 -0.137085 -0.742920 1441914841 -0.114319 0.648376 -0.142456 -0.739075 1441914841 -0.114319 0.648376 -0.142456 -0.739075 1441914841 -0.114319 0.648376 -0.142456 -0.739075 1441914841 -0.114319 0.648376 -0.142456 -0.739075 1441914841 -0.114319 0.648376 -0.142456 -0.739075 1441914841 -0.114319 0.648376 -0.142456 -0.739075 1441914841 -0.137817 0.646667 -0.158813 -0.733276 1441914841 -0.137817 0.646667 -0.158813 -0.733276 1441914841 -0.137817 0.646667 -0.158813 -0.733276 1441914841 -0.137817 0.646667 -0.158813 -0.733276 1441914841 -0.137817 0.646667 -0.158813 -0.733276 1441914841 -0.137817 0.646667 -0.158813 -0.733276 1441914841 -0.137817 0.646667 -0.158813 -0.733276 1441914841 -0.171753 0.639954 -0.186035 -0.725525 1441914841 -0.171753 0.639954 -0.186035 -0.725525 1441914841 -0.171753 0.639954 -0.186035 -0.725525 1441914841 -0.171753 0.639954 -0.186035 -0.725525 1441914841 -0.171753 0.639954 -0.186035 -0.725525 1441914841 -0.171753 0.639954 -0.186035 -0.725525 1441914841 -0.214722 0.627014 -0.222900 -0.714905 1441914841 -0.214722 0.627014 -0.222900 -0.714905 1441914841 -0.214722 0.627014 -0.222900 -0.714905 1441914841 -0.214722 0.627014 -0.222900 -0.714905 1441914841 -0.214722 0.627014 -0.222900 -0.714905 1441914841 -0.214722 0.627014 -0.222900 -0.714905 1441914841 -0.214722 0.627014 -0.222900 -0.714905 1441914841 -0.265015 0.607788 -0.267151 -0.699341 1441914841 -0.265015 0.607788 -0.267151 -0.699341 1441914841 -0.265015 0.607788 -0.267151 -0.699341 1441914841 -0.265015 0.607788 -0.267151 -0.699341 1441914841 -0.265015 0.607788 -0.267151 -0.699341 1441914841 -0.265015 0.607788 -0.267151 -0.699341 1441914841 -0.317932 0.583130 -0.314575 -0.678223 1441914841 -0.317932 0.583130 -0.314575 -0.678223 1441914841 -0.317932 0.583130 -0.314575 -0.678223 1441914841 -0.317932 0.583130 -0.314575 -0.678223 1441914841 -0.317932 0.583130 -0.314575 -0.678223 1441914841 -0.369873 0.553772 -0.361633 -0.652527 1441914841 -0.369873 0.553772 -0.361633 -0.652527 1441914841 -0.369873 0.553772 -0.361633 -0.652527 1441914841 -0.369873 0.553772 -0.361633 -0.652527 1441914841 -0.418274 0.521606 -0.405762 -0.623230 1441914841 -0.418274 0.521606 -0.405762 -0.623230 1441914841 -0.418274 0.521606 -0.405762 -0.623230 1441914841 -0.418274 0.521606 -0.405762 -0.623230 1441914841 -0.418274 0.521606 -0.405762 -0.623230 1441914841 -0.418274 0.521606 -0.405762 -0.623230 1441914841 -0.461304 0.488525 -0.444641 -0.592346 1441914841 -0.461304 0.488525 -0.444641 -0.592346 1441914841 -0.461304 0.488525 -0.444641 -0.592346 1441914841 -0.461304 0.488525 -0.444641 -0.592346 1441914841 -0.461304 0.488525 -0.444641 -0.592346 1441914841 -0.461304 0.488525 -0.444641 -0.592346 1441914841 -0.499634 0.453003 -0.480835 -0.560364 1441914841 -0.499634 0.453003 -0.480835 -0.560364 1441914841 -0.499634 0.453003 -0.480835 -0.560364 1441914842 -0.499634 0.453003 -0.480835 -0.560364 1441914842 -0.499634 0.453003 -0.480835 -0.560364 1441914842 -0.499634 0.453003 -0.480835 -0.560364 1441914842 -0.499634 0.453003 -0.480835 -0.560364 1441914842 -0.530029 0.418823 -0.510498 -0.532104 1441914842 -0.530029 0.418823 -0.510498 -0.532104 1441914842 -0.530029 0.418823 -0.510498 -0.532104 1441914842 -0.530029 0.418823 -0.510498 -0.532104 1441914842 -0.530029 0.418823 -0.510498 -0.532104 1441914842 -0.530029 0.418823 -0.510498 -0.532104 1441914842 -0.551514 0.392151 -0.530762 -0.510315 1441914842 -0.551514 0.392151 -0.530762 -0.510315 1441914842 -0.551514 0.392151 -0.530762 -0.510315 1441914842 -0.551514 0.392151 -0.530762 -0.510315 1441914842 -0.551514 0.392151 -0.530762 -0.510315 1441914842 -0.551514 0.392151 -0.530762 -0.510315 1441914842 -0.566345 0.371155 -0.543884 -0.495728 1441914842 -0.566345 0.371155 -0.543884 -0.495728 1441914842 -0.566345 0.371155 -0.543884 -0.495728 1441914842 -0.566345 0.371155 -0.543884 -0.495728 1441914842 -0.566345 0.371155 -0.543884 -0.495728 1441914842 -0.566345 0.371155 -0.543884 -0.495728 1441914842 -0.572266 0.359009 -0.549377 -0.491882 1441914842 -0.572266 0.359009 -0.549377 -0.491882 1441914842 -0.572266 0.359009 -0.549377 -0.491882 1441914842 -0.572266 0.359009 -0.549377 -0.491882 1441914842 -0.572266 0.359009 -0.549377 -0.491882 1441914842 -0.572266 0.359009 -0.549377 -0.491882 1441914842 -0.567200 0.359253 -0.546204 -0.500916 1441914842 -0.567200 0.359253 -0.546204 -0.500916 1441914842 -0.567200 0.359253 -0.546204 -0.500916 1441914842 -0.567200 0.359253 -0.546204 -0.500916 1441914842 -0.567200 0.359253 -0.546204 -0.500916 1441914842 -0.567200 0.359253 -0.546204 -0.500916 1441914842 -0.567200 0.359253 -0.546204 -0.500916 1441914842 -0.550720 0.373413 -0.533325 -0.522400 1441914842 -0.550720 0.373413 -0.533325 -0.522400 1441914842 -0.550720 0.373413 -0.533325 -0.522400 1441914842 -0.550720 0.373413 -0.533325 -0.522400 1441914842 -0.550720 0.373413 -0.533325 -0.522400 1441914842 -0.550720 0.373413 -0.533325 -0.522400 1441914842 -0.525452 0.396362 -0.513672 -0.550476 1441914842 -0.525452 0.396362 -0.513672 -0.550476 1441914842 -0.525452 0.396362 -0.513672 -0.550476 1441914842 -0.525452 0.396362 -0.513672 -0.550476 1441914842 -0.525452 0.396362 -0.513672 -0.550476 1441914842 -0.525452 0.396362 -0.513672 -0.550476 1441914842 -0.525452 0.396362 -0.513672 -0.550476 1441914842 -0.493591 0.422302 -0.489746 -0.581543 1441914842 -0.493591 0.422302 -0.489746 -0.581543 1441914842 -0.493591 0.422302 -0.489746 -0.581543 1441914842 -0.493591 0.422302 -0.489746 -0.581543 1441914842 -0.493591 0.422302 -0.489746 -0.581543 1441914842 -0.493591 0.422302 -0.489746 -0.581543 1441914842 -0.454468 0.453125 -0.458496 -0.614868 1441914842 -0.454468 0.453125 -0.458496 -0.614868 1441914842 -0.454468 0.453125 -0.458496 -0.614868 1441914842 -0.454468 0.453125 -0.458496 -0.614868 1441914842 -0.454468 0.453125 -0.458496 -0.614868 1441914842 -0.454468 0.453125 -0.458496 -0.614868 1441914842 -0.409912 0.485168 -0.421387 -0.647339 1441914842 -0.409912 0.485168 -0.421387 -0.647339 1441914842 -0.409912 0.485168 -0.421387 -0.647339 1441914842 -0.409912 0.485168 -0.421387 -0.647339 1441914842 -0.409912 0.485168 -0.421387 -0.647339 1441914842 -0.409912 0.485168 -0.421387 -0.647339 1441914842 -0.361267 0.515259 -0.381592 -0.677063 1441914842 -0.361267 0.515259 -0.381592 -0.677063 1441914842 -0.361267 0.515259 -0.381592 -0.677063 1441914842 -0.361267 0.515259 -0.381592 -0.677063 1441914842 -0.310669 0.542908 -0.339783 -0.702332 1441914842 -0.310669 0.542908 -0.339783 -0.702332 1441914842 -0.310669 0.542908 -0.339783 -0.702332 1441914842 -0.310669 0.542908 -0.339783 -0.702332 1441914842 -0.310669 0.542908 -0.339783 -0.702332 1441914842 -0.310669 0.542908 -0.339783 -0.702332 1441914842 -0.258240 0.569397 -0.296021 -0.722168 1441914842 -0.258240 0.569397 -0.296021 -0.722168 1441914842 -0.258240 0.569397 -0.296021 -0.722168 1441914842 -0.258240 0.569397 -0.296021 -0.722168 1441914842 -0.258240 0.569397 -0.296021 -0.722168 1441914842 -0.258240 0.569397 -0.296021 -0.722168 1441914842 -0.258240 0.569397 -0.296021 -0.722168 1441914842 -0.206543 0.594238 -0.249817 -0.736145 1441914842 -0.206543 0.594238 -0.249817 -0.736145 1441914842 -0.206543 0.594238 -0.249817 -0.736145 1441914842 -0.206543 0.594238 -0.249817 -0.736145 1441914842 -0.206543 0.594238 -0.249817 -0.736145 1441914842 -0.206543 0.594238 -0.249817 -0.736145 1441914842 -0.164124 0.614197 -0.210022 -0.742798 1441914842 -0.164124 0.614197 -0.210022 -0.742798 1441914842 -0.164124 0.614197 -0.210022 -0.742798 1441914842 -0.164124 0.614197 -0.210022 -0.742798 1441914842 -0.164124 0.614197 -0.210022 -0.742798 1441914842 -0.164124 0.614197 -0.210022 -0.742798 1441914842 -0.131958 0.628357 -0.177673 -0.745789 1441914842 -0.131958 0.628357 -0.177673 -0.745789 1441914842 -0.131958 0.628357 -0.177673 -0.745789 1441914842 -0.131958 0.628357 -0.177673 -0.745789 1441914842 -0.131958 0.628357 -0.177673 -0.745789 1441914842 -0.131958 0.628357 -0.177673 -0.745789 1441914842 -0.110291 0.637878 -0.153381 -0.746643 1441914842 -0.110291 0.637878 -0.153381 -0.746643 1441914842 -0.110291 0.637878 -0.153381 -0.746643 1441914842 -0.110291 0.637878 -0.153381 -0.746643 1441914842 -0.110291 0.637878 -0.153381 -0.746643 1441914842 -0.110291 0.637878 -0.153381 -0.746643 1441914842 -0.110291 0.637878 -0.153381 -0.746643 1441914842 -0.105286 0.642944 -0.142212 -0.745178 1441914842 -0.105286 0.642944 -0.142212 -0.745178 1441914842 -0.105286 0.642944 -0.142212 -0.745178 1441914843 -0.105286 0.642944 -0.142212 -0.745178 1441914843 -0.105286 0.642944 -0.142212 -0.745178 1441914843 -0.105286 0.642944 -0.142212 -0.745178 1441914843 -0.118591 0.642578 -0.147827 -0.742432 1441914843 -0.118591 0.642578 -0.147827 -0.742432 1441914843 -0.118591 0.642578 -0.147827 -0.742432 1441914843 -0.118591 0.642578 -0.147827 -0.742432 1441914843 -0.118591 0.642578 -0.147827 -0.742432 1441914843 -0.118591 0.642578 -0.147827 -0.742432 1441914843 -0.146179 0.638062 -0.169006 -0.736877 1441914843 -0.146179 0.638062 -0.169006 -0.736877 1441914843 -0.146179 0.638062 -0.169006 -0.736877 1441914843 -0.146179 0.638062 -0.169006 -0.736877 1441914843 -0.146179 0.638062 -0.169006 -0.736877 1441914843 -0.146179 0.638062 -0.169006 -0.736877 1441914843 -0.184265 0.628052 -0.201416 -0.728760 1441914843 -0.184265 0.628052 -0.201416 -0.728760 1441914843 -0.184265 0.628052 -0.201416 -0.728760 1441914843 -0.184265 0.628052 -0.201416 -0.728760 1441914843 -0.184265 0.628052 -0.201416 -0.728760 1441914843 -0.184265 0.628052 -0.201416 -0.728760 1441914843 -0.227722 0.612549 -0.240479 -0.717712 1441914843 -0.227722 0.612549 -0.240479 -0.717712 1441914843 -0.227722 0.612549 -0.240479 -0.717712 1441914843 -0.227722 0.612549 -0.240479 -0.717712 1441914843 -0.227722 0.612549 -0.240479 -0.717712 1441914843 -0.227722 0.612549 -0.240479 -0.717712 1441914843 -0.276123 0.592041 -0.283752 -0.701965 1441914843 -0.276123 0.592041 -0.283752 -0.701965 1441914843 -0.276123 0.592041 -0.283752 -0.701965 1441914843 -0.276123 0.592041 -0.283752 -0.701965 1441914843 -0.276123 0.592041 -0.283752 -0.701965 1441914843 -0.276123 0.592041 -0.283752 -0.701965 1441914843 -0.328125 0.566528 -0.329529 -0.680298 1441914843 -0.328125 0.566528 -0.329529 -0.680298 1441914843 -0.328125 0.566528 -0.329529 -0.680298 1441914843 -0.328125 0.566528 -0.329529 -0.680298 1441914843 -0.328125 0.566528 -0.329529 -0.680298 1441914843 -0.328125 0.566528 -0.329529 -0.680298 1441914843 -0.328125 0.566528 -0.329529 -0.680298 1441914843 -0.381104 0.536438 -0.376038 -0.652405 1441914843 -0.381104 0.536438 -0.376038 -0.652405 1441914843 -0.381104 0.536438 -0.376038 -0.652405 1441914843 -0.381104 0.536438 -0.376038 -0.652405 1441914843 -0.381104 0.536438 -0.376038 -0.652405 1441914843 -0.431091 0.502930 -0.420654 -0.619934 1441914843 -0.431091 0.502930 -0.420654 -0.619934 1441914843 -0.431091 0.502930 -0.420654 -0.619934 1441914843 -0.431091 0.502930 -0.420654 -0.619934 1441914843 -0.431091 0.502930 -0.420654 -0.619934 1441914843 -0.431091 0.502930 -0.420654 -0.619934 1441914843 -0.475159 0.467712 -0.459900 -0.586548 1441914843 -0.475159 0.467712 -0.459900 -0.586548 1441914843 -0.475159 0.467712 -0.459900 -0.586548 1441914843 -0.475159 0.467712 -0.459900 -0.586548 1441914843 -0.475159 0.467712 -0.459900 -0.586548 1441914843 -0.475159 0.467712 -0.459900 -0.586548 1441914843 -0.512939 0.431396 -0.494690 -0.553345 1441914843 -0.512939 0.431396 -0.494690 -0.553345 1441914843 -0.512939 0.431396 -0.494690 -0.553345 1441914843 -0.512939 0.431396 -0.494690 -0.553345 1441914843 -0.512939 0.431396 -0.494690 -0.553345 1441914843 -0.512939 0.431396 -0.494690 -0.553345 1441914843 -0.544434 0.395874 -0.523926 -0.521912 1441914843 -0.544434 0.395874 -0.523926 -0.521912 1441914843 -0.569702 0.362610 -0.546448 -0.495422 1441914843 -0.569702 0.362610 -0.546448 -0.495422 1441914843 -0.569702 0.362610 -0.546448 -0.495422 1441914843 -0.586609 0.337463 -0.559692 -0.478333 1441914843 -0.586609 0.337463 -0.559692 -0.478333 1441914843 -0.586609 0.337463 -0.559692 -0.478333 1441914843 -0.586609 0.337463 -0.559692 -0.478333 1441914843 -0.586609 0.337463 -0.559692 -0.478333 1441914843 -0.592346 0.326843 -0.563660 -0.473938 1441914843 -0.592346 0.326843 -0.563660 -0.473938 1441914843 -0.592346 0.326843 -0.563660 -0.473938 1441914843 -0.592346 0.326843 -0.563660 -0.473938 1441914843 -0.592346 0.326843 -0.563660 -0.473938 1441914843 -0.587769 0.328674 -0.560547 -0.482056 1441914843 -0.587769 0.328674 -0.560547 -0.482056 1441914843 -0.587769 0.328674 -0.560547 -0.482056 1441914843 -0.587769 0.328674 -0.560547 -0.482056 1441914843 -0.587769 0.328674 -0.560547 -0.482056 1441914843 -0.587769 0.328674 -0.560547 -0.482056 1441914843 -0.574097 0.339966 -0.550964 -0.501343 1441914843 -0.574097 0.339966 -0.550964 -0.501343 1441914843 -0.574097 0.339966 -0.550964 -0.501343 1441914843 -0.574097 0.339966 -0.550964 -0.501343 1441914843 -0.574097 0.339966 -0.550964 -0.501343 1441914843 -0.574097 0.339966 -0.550964 -0.501343 1441914843 -0.574097 0.339966 -0.550964 -0.501343 1441914843 -0.550842 0.363525 -0.533936 -0.528564 1441914843 -0.550842 0.363525 -0.533936 -0.528564 1441914843 -0.550842 0.363525 -0.533936 -0.528564 1441914843 -0.518738 0.395996 -0.510010 -0.560486 1441914843 -0.518738 0.395996 -0.510010 -0.560486 1441914843 -0.479431 0.432312 -0.479553 -0.594421 1441914844 -0.479431 0.432312 -0.479553 -0.594421 1441914844 -0.479431 0.432312 -0.479553 -0.594421 1441914844 -0.479431 0.432312 -0.479553 -0.594421 1441914844 -0.479431 0.432312 -0.479553 -0.594421 1441914844 -0.479431 0.432312 -0.479553 -0.594421 1441914844 -0.479431 0.432312 -0.479553 -0.594421 1441914844 -0.433289 0.470337 -0.443420 -0.628113 1441914844 -0.433289 0.470337 -0.443420 -0.628113 1441914844 -0.433289 0.470337 -0.443420 -0.628113 1441914844 -0.433289 0.470337 -0.443420 -0.628113 1441914844 -0.433289 0.470337 -0.443420 -0.628113 1441914844 -0.384094 0.505249 -0.403442 -0.659119 1441914844 -0.384094 0.505249 -0.403442 -0.659119 1441914844 -0.384094 0.505249 -0.403442 -0.659119 1441914844 -0.384094 0.505249 -0.403442 -0.659119 1441914844 -0.384094 0.505249 -0.403442 -0.659119 1441914844 -0.384094 0.505249 -0.403442 -0.659119 1441914844 -0.334595 0.533997 -0.364746 -0.685486 1441914844 -0.334595 0.533997 -0.364746 -0.685486 1441914844 -0.334595 0.533997 -0.364746 -0.685486 1441914844 -0.334595 0.533997 -0.364746 -0.685486 1441914844 -0.334595 0.533997 -0.364746 -0.685486 1441914844 -0.334595 0.533997 -0.364746 -0.685486 1441914844 -0.334595 0.533997 -0.364746 -0.685486 1441914844 
-0.432495 0.495972 -0.426697 -0.620483 1441914846 -0.432495 0.495972 -0.426697 -0.620483 1441914846 -0.432495 0.495972 -0.426697 -0.620483 1441914846 -0.432495 0.495972 -0.426697 -0.620483 1441914846 -0.451050 0.486755 -0.440857 -0.604431 1441914846 -0.451050 0.486755 -0.440857 -0.604431 1441914846 -0.451050 0.486755 -0.440857 -0.604431 1441914846 -0.451050 0.486755 -0.440857 -0.604431 1441914846 -0.451050 0.486755 -0.440857 -0.604431 1441914846 -0.451050 0.486755 -0.440857 -0.604431 1441914846 -0.476807 0.469849 -0.460632 -0.582886 1441914846 -0.476807 0.469849 -0.460632 -0.582886 1441914846 -0.476807 0.469849 -0.460632 -0.582886 1441914846 -0.476807 0.469849 -0.460632 -0.582886 1441914846 -0.476807 0.469849 -0.460632 -0.582886 1441914846 -0.476807 0.469849 -0.460632 -0.582886 1441914846 -0.476807 0.469849 -0.460632 -0.582886 1441914846 -0.510071 0.442078 -0.487671 -0.553772 1441914846 -0.510071 0.442078 -0.487671 -0.553772 1441914846 -0.510071 0.442078 -0.487671 -0.553772 1441914846 -0.510071 0.442078 -0.487671 -0.553772 1441914846 -0.510071 0.442078 -0.487671 -0.553772 1441914846 -0.510071 0.442078 -0.487671 -0.553772 1441914846 -0.543823 0.407776 -0.516113 -0.521179 1441914846 -0.543823 0.407776 -0.516113 -0.521179 1441914846 -0.543823 0.407776 -0.516113 -0.521179 1441914846 -0.543823 0.407776 -0.516113 -0.521179 1441914846 -0.543823 0.407776 -0.516113 -0.521179 1441914846 -0.543823 0.407776 -0.516113 -0.521179 1441914846 -0.573669 0.372681 -0.540649 -0.489746 1441914846 -0.573669 0.372681 -0.540649 -0.489746 1441914846 -0.573669 0.372681 -0.540649 -0.489746 1441914846 -0.573669 0.372681 -0.540649 -0.489746 1441914846 -0.573669 0.372681 -0.540649 -0.489746 1441914846 -0.573669 0.372681 -0.540649 -0.489746 1441914846 -0.598694 0.336731 -0.560730 -0.462463 1441914846 -0.598694 0.336731 -0.560730 -0.462463 1441914846 -0.598694 0.336731 -0.560730 -0.462463 1441914846 -0.598694 0.336731 -0.560730 -0.462463 1441914846 -0.598694 0.336731 -0.560730 -0.462463 1441914846 -0.598694 0.336731 -0.560730 -0.462463 1441914846 -0.598694 0.336731 -0.560730 -0.462463 1441914846 -0.616150 0.306213 -0.574402 -0.443604 1441914846 -0.616150 0.306213 -0.574402 -0.443604 1441914846 -0.616150 0.306213 -0.574402 -0.443604 1441914846 -0.616150 0.306213 -0.574402 -0.443604 1441914846 -0.616150 0.306213 -0.574402 -0.443604 1441914846 -0.616150 0.306213 -0.574402 -0.443604 1441914846 -0.625183 0.285461 -0.582581 -0.434021 1441914846 -0.625183 0.285461 -0.582581 -0.434021 1441914846 -0.625183 0.285461 -0.582581 -0.434021 1441914846 -0.625183 0.285461 -0.582581 -0.434021 1441914846 -0.625183 0.285461 -0.582581 -0.434021 1441914846 -0.624573 0.277344 -0.583618 -0.438599 1441914846 -0.624573 0.277344 -0.583618 -0.438599 1441914846 -0.624573 0.277344 -0.583618 -0.438599 1441914846 -0.624573 0.277344 -0.583618 -0.438599 1441914846 -0.624573 0.277344 -0.583618 -0.438599 1441914846 -0.611023 0.287231 -0.575684 -0.461304 1441914846 -0.611023 0.287231 -0.575684 -0.461304 1441914846 -0.611023 0.287231 -0.575684 -0.461304 1441914846 -0.611023 0.287231 -0.575684 -0.461304 1441914846 -0.611023 0.287231 -0.575684 -0.461304 1441914846 -0.611023 0.287231 -0.575684 -0.461304 1441914846 -0.611023 0.287231 -0.575684 -0.461304 1441914846 -0.584229 0.318604 -0.555176 -0.499023 1441914846 -0.584229 0.318604 -0.555176 -0.499023 1441914846 -0.584229 0.318604 -0.555176 -0.499023 1441914846 -0.584229 0.318604 -0.555176 -0.499023 1441914846 -0.584229 0.318604 -0.555176 -0.499023 1441914846 -0.584229 0.318604 -0.555176 -0.499023 1441914846 -0.584229 0.318604 -0.555176 -0.499023 1441914846 -0.548096 0.363159 -0.523926 -0.541565 1441914846 -0.548096 0.363159 -0.523926 -0.541565 1441914846 -0.548096 0.363159 -0.523926 -0.541565 1441914846 -0.548096 0.363159 -0.523926 -0.541565 1441914846 -0.507935 0.402588 -0.494568 -0.579102 1441914847 -0.507935 0.402588 -0.494568 -0.579102 1441914847 -0.507935 0.402588 -0.494568 -0.579102 1441914847 -0.507935 0.402588 -0.494568 -0.579102 1441914847 -0.507935 0.402588 -0.494568 -0.579102 1441914847 -0.507935 0.402588 -0.494568 -0.579102 1441914847 -0.460022 0.443970 -0.458618 -0.617249 1441914847 -0.460022 0.443970 -0.458618 -0.617249 1441914847 -0.460022 0.443970 -0.458618 -0.617249 1441914847 -0.460022 0.443970 -0.458618 -0.617249 1441914847 -0.405151 0.486023 -0.415100 -0.653748 1441914847 -0.405151 0.486023 -0.415100 -0.653748 1441914847 -0.405151 0.486023 -0.415100 -0.653748 1441914847 -0.405151 0.486023 -0.415100 -0.653748 1441914847 -0.405151 0.486023 -0.415100 -0.653748 1441914847 -0.405151 0.486023 -0.415100 -0.653748 1441914847 -0.345703 0.526489 -0.366821 -0.684692 1441914847 -0.345703 0.526489 -0.366821 -0.684692 1441914847 -0.345703 0.526489 -0.366821 -0.684692 1441914847 -0.345703 0.526489 -0.366821 -0.684692 1441914847 -0.345703 0.526489 -0.366821 -0.684692 1441914847 -0.287720 0.561951 -0.319153 -0.706848 1441914847 -0.287720 0.561951 -0.319153 -0.706848 1441914847 -0.287720 0.561951 -0.319153 -0.706848 1441914847 -0.287720 0.561951 -0.319153 -0.706848 1441914847 -0.287720 0.561951 -0.319153 -0.706848 1441914847 -0.287720 0.561951 -0.319153 -0.706848 1441914847 -0.287720 0.561951 -0.319153 -0.706848 1441914847 -0.233826 0.591125 -0.272583 -0.722229 1441914847 -0.233826 0.591125 -0.272583 -0.722229 1441914847 -0.233826 0.591125 -0.272583 -0.722229 1441914847 -0.233826 0.591125 -0.272583 -0.722229 1441914847 -0.233826 0.591125 -0.272583 -0.722229 1441914847 -0.233826 0.591125 -0.272583 -0.722229 1441914847 -0.184387 0.616211 -0.226624 -0.731384 1441914847 -0.184387 0.616211 -0.226624 -0.731384 1441914847 -0.184387 0.616211 -0.226624 -0.731384 1441914847 -0.184387 0.616211 -0.226624 -0.731384 1441914847 -0.184387 0.616211 -0.226624 -0.731384 1441914847 -0.184387 0.616211 -0.226624 -0.731384 1441914847 -0.143860 0.635071 -0.189209 -0.734985 1441914847 -0.143860 0.635071 -0.189209 -0.734985 1441914847 -0.143860 0.635071 -0.189209 -0.734985 1441914847 -0.143860 0.635071 -0.189209 -0.734985 1441914847 -0.143860 0.635071 -0.189209 -0.734985 1441914847 -0.143860 0.635071 -0.189209 -0.734985 1441914847 -0.111206 0.649841 -0.158142 -0.735107 1441914847 -0.111206 0.649841 -0.158142 -0.735107 1441914847 -0.111206 0.649841 -0.158142 -0.735107 1441914847 -0.111206 0.649841 -0.158142 -0.735107 1441914847 -0.111206 0.649841 -0.158142 -0.735107 1441914847 -0.092346 0.660583 -0.135620 -0.732605 1441914847 -0.092346 0.660583 -0.135620 -0.732605 1441914847 -0.092346 0.660583 -0.135620 -0.732605 1441914847 -0.092346 0.660583 -0.135620 -0.732605 1441914847 -0.093689 0.666504 -0.127991 -0.728455 1441914847 -0.093689 0.666504 -0.127991 -0.728455 1441914847 -0.093689 0.666504 -0.127991 -0.728455 1441914847 -0.093689 0.666504 -0.127991 -0.728455 1441914847 -0.093689 0.666504 -0.127991 -0.728455 1441914847 -0.093689 0.666504 -0.127991 -0.728455 1441914847 -0.115356 0.666016 -0.138550 -0.723816 1441914847 -0.115356 0.666016 -0.138550 -0.723816 1441914847 -0.115356 0.666016 -0.138550 -0.723816 1441914847 -0.115356 0.666016 -0.138550 -0.723816 1441914847 -0.115356 0.666016 -0.138550 -0.723816 1441914847 -0.115356 0.666016 -0.138550 -0.723816 1441914847 -0.115356 0.666016 -0.138550 -0.723816 1441914847 -0.151184 0.659607 -0.163940 -0.717773 1441914847 -0.151184 0.659607 -0.163940 -0.717773 1441914847 -0.151184 0.659607 -0.163940 -0.717773 1441914847 -0.151184 0.659607 -0.163940 -0.717773 1441914847 -0.151184 0.659607 -0.163940 -0.717773 1441914847 -0.151184 0.659607 -0.163940 -0.717773 1441914847 -0.195374 0.646729 -0.199341 -0.709839 1441914847 -0.195374 0.646729 -0.199341 -0.709839 1441914847 -0.195374 0.646729 -0.199341 -0.709839 1441914847 -0.195374 0.646729 -0.199341 -0.709839 1441914847 -0.195374 0.646729 -0.199341 -0.709839 1441914847 -0.195374 0.646729 -0.199341 -0.709839 1441914847 -0.245605 0.627869 -0.241455 -0.697998 1441914847 -0.245605 0.627869 -0.241455 -0.697998 1441914847 -0.245605 0.627869 -0.241455 -0.697998 1441914847 -0.245605 0.627869 -0.241455 -0.697998 1441914847 -0.245605 0.627869 -0.241455 -0.697998 1441914847 -0.245605 0.627869 -0.241455 -0.697998 1441914847 -0.301636 0.601135 -0.292053 -0.679993 1441914847 -0.301636 0.601135 -0.292053 -0.679993 1441914847 -0.301636 0.601135 -0.292053 -0.679993 1441914847 -0.301636 0.601135 -0.292053 -0.679993 1441914847 -0.301636 0.601135 -0.292053 -0.679993 1441914847 -0.301636 0.601135 -0.292053 -0.679993 1441914847 -0.301636 0.601135 -0.292053 -0.679993 1441914847 -0.357178 0.568481 -0.344116 -0.656433 1441914847 -0.357178 0.568481 -0.344116 -0.656433 1441914847 -0.357178 0.568481 -0.344116 -0.656433 1441914847 -0.357178 0.568481 -0.344116 -0.656433 1441914847 -0.357178 0.568481 -0.344116 -0.656433 1441914847 -0.357178 0.568481 -0.344116 -0.656433 1441914847 -0.409973 0.531128 -0.393799 -0.628296 1441914847 -0.409973 0.531128 -0.393799 -0.628296 1441914847 -0.409973 0.531128 -0.393799 -0.628296 1441914847 -0.409973 0.531128 -0.393799 -0.628296 1441914847 -0.409973 0.531128 -0.393799 -0.628296 1441914847 -0.409973 0.531128 -0.393799 -0.628296 1441914847 -0.457825 0.491333 -0.437744 -0.597839 1441914847 -0.457825 0.491333 -0.437744 -0.597839 1441914848 -0.457825 0.491333 -0.437744 -0.597839 1441914848 -0.457825 0.491333 -0.437744 -0.597839 1441914848 -0.457825 0.491333 -0.437744 -0.597839 1441914848 -0.457825 0.491333 -0.437744 -0.597839 1441914848 -0.498962 0.451904 -0.475281 -0.566528 1441914848 -0.498962 0.451904 -0.475281 -0.566528 1441914848 -0.498962 0.451904 -0.475281 -0.566528 1441914848 -0.498962 0.451904 -0.475281 -0.566528 1441914848 -0.498962 0.451904 -0.475281 -0.566528 1441914848 -0.498962 0.451904 -0.475281 -0.566528 1441914848 -0.535400 0.410706 -0.509888 -0.533630 1441914848 -0.535400 0.410706 -0.509888 -0.533630 1441914848 -0.535400 0.410706 -0.509888 -0.533630 1441914848 -0.535400 0.410706 -0.509888 -0.533630 1441914848 -0.535400 0.410706 -0.509888 -0.533630 1441914848 -0.535400 0.410706 -0.509888 -0.533630 1441914848 -0.566895 0.368286 -0.540039 -0.501465 1441914848 -0.566895 0.368286 -0.540039 -0.501465 1441914848 -0.566895 0.368286 -0.540039 -0.501465 1441914848 -0.566895 0.368286 -0.540039 -0.501465 1441914848 -0.566895 0.368286 -0.540039 -0.501465 1441914848 -0.566895 0.368286 -0.540039 -0.501465 1441914848 -0.566895 0.368286 -0.540039 -0.501465 1441914848 -0.590698 0.330505 -0.562439 -0.474915 1441914848 -0.590698 0.330505 -0.562439 -0.474915 1441914848 -0.590698 0.330505 -0.562439 -0.474915 1441914848 -0.590698 0.330505 -0.562439 -0.474915 1441914848 -0.590698 0.330505 -0.562439 -0.474915 1441914848 -0.590698 0.330505 -0.562439 -0.474915 1441914848 -0.606873 0.299866 -0.578674 -0.455017 1441914848 -0.606873 0.299866 -0.578674 -0.455017 1441914848 -0.606873 0.299866 -0.578674 -0.455017 1441914848 -0.606873 0.299866 -0.578674 -0.455017 1441914848 -0.606873 0.299866 -0.578674 -0.455017 1441914848 -0.606873 0.299866 -0.578674 -0.455017 1441914848 -0.613953 0.280884 -0.587158 -0.446655 1441914848 -0.613953 0.280884 -0.587158 -0.446655 1441914848 -0.613953 0.280884 -0.587158 -0.446655 1441914848 -0.613953 0.280884 -0.587158 -0.446655 1441914848 -0.613953 0.280884 -0.587158 -0.446655 1441914848 -0.613953 0.280884 -0.587158 -0.446655 1441914848 -0.613953 0.280884 -0.587158 -0.446655 1441914848 -0.608826 0.281250 -0.584595 -0.456604 1441914848 -0.608826 0.281250 -0.584595 -0.456604 1441914848 -0.608826 0.281250 -0.584595 -0.456604 1441914848 -0.608826 0.281250 -0.584595 -0.456604 1441914848 -0.608826 0.281250 -0.584595 -0.456604 1441914848 -0.608826 0.281250 -0.584595 -0.456604 1441914848 -0.591797 0.298706 -0.573608 -0.481201 1441914848 -0.591797 0.298706 -0.573608 -0.481201 1441914848 -0.591797 0.298706 -0.573608 -0.481201 1441914848 -0.591797 0.298706 -0.573608 -0.481201 1441914848 -0.591797 0.298706 -0.573608 -0.481201 1441914848 -0.591797 0.298706 -0.573608 -0.481201 1441914848 -0.591797 0.298706 -0.573608 -0.481201 1441914848 -0.563171 0.333557 -0.551453 -0.517212 1441914848 -0.563171 0.333557 -0.551453 -0.517212 1441914848 -0.563171 0.333557 -0.551453 -0.517212 1441914848 -0.563171 0.333557 -0.551453 -0.517212 1441914848 -0.563171 0.333557 -0.551453 -0.517212 1441914848 -0.563171 0.333557 -0.551453 -0.517212 1441914848 -0.527161 0.374023 -0.523560 -0.555176 1441914848 -0.527161 0.374023 -0.523560 -0.555176 1441914848 -0.527161 0.374023 -0.523560 -0.555176 1441914848 -0.527161 0.374023 -0.523560 -0.555176 1441914848 -0.527161 0.374023 -0.523560 -0.555176 1441914848 -0.527161 0.374023 -0.523560 -0.555176 1441914848 -0.484619 0.418091 -0.489563 -0.592285 1441914848 -0.484619 0.418091 -0.489563 -0.592285 1441914848 -0.484619 0.418091 -0.489563 -0.592285 1441914848 -0.484619 0.418091 -0.489563 -0.592285 1441914848 -0.484619 0.418091 -0.489563 -0.592285 1441914848 -0.484619 0.418091 -0.489563 -0.592285 1441914848 -0.434326 0.465393 -0.444702 -0.630127 1441914848 -0.434326 0.465393 -0.444702 -0.630127 1441914848 -0.434326 0.465393 -0.444702 -0.630127 1441914848 -0.434326 0.465393 -0.444702 -0.630127 1441914848 -0.434326 0.465393 -0.444702 -0.630127 1441914848 -0.434326 0.465393 -0.444702 -0.630127 1441914848 -0.378235 0.511169 -0.393005 -0.664246 1441914848 -0.378235 0.511169 -0.393005 -0.664246 1441914848 -0.378235 0.511169 -0.393005 -0.664246 1441914848 -0.378235 0.511169 -0.393005 -0.664246 1441914848 -0.378235 0.511169 -0.393005 -0.664246 1441914848 -0.378235 0.511169 -0.393005 -0.664246 1441914848 -0.321899 0.548401 -0.343079 -0.691345 1441914848 -0.321899 0.548401 -0.343079 -0.691345 1441914848 -0.321899 0.548401 -0.343079 -0.691345 1441914848 -0.321899 0.548401 -0.343079 -0.691345 1441914848 -0.321899 0.548401 -0.343079 -0.691345 1441914848 -0.321899 0.548401 -0.343079 -0.691345 1441914848 -0.266541 0.576477 -0.297607 -0.712830 1441914848 -0.266541 0.576477 -0.297607 -0.712830 1441914848 -0.266541 0.576477 -0.297607 -0.712830 1441914848 -0.209900 0.600281 -0.250916 -0.729858 1441914848 -0.209900 0.600281 -0.250916 -0.729858 1441914848 -0.209900 0.600281 -0.250916 -0.729858 1441914848 -0.209900 0.600281 -0.250916 -0.729858 1441914848 -0.209900 0.600281 -0.250916 -0.729858 1441914848 -0.209900 0.600281 -0.250916 -0.729858 1441914848 -0.209900 0.600281 -0.250916 -0.729858 1441914848 -0.151855 0.621887 -0.199158 -0.742004 1441914848 -0.151855 0.621887 -0.199158 -0.742004 1441914848 -0.151855 0.621887 -0.199158 -0.742004 1441914848 -0.151855 0.621887 -0.199158 -0.742004 1441914848 -0.151855 0.621887 -0.199158 -0.742004 1441914848 -0.151855 0.621887 -0.199158 -0.742004 1441914848 -0.151855 0.621887 -0.199158 -0.742004 1441914848 -0.102295 0.638428 -0.152161 -0.747559 1441914848 -0.102295 0.638428 -0.152161 -0.747559 1441914848 -0.102295 0.638428 -0.152161 -0.747559 1441914849 -0.102295 0.638428 -0.152161 -0.747559 1441914849 -0.102295 0.638428 -0.152161 -0.747559 1441914849 -0.102295 0.638428 -0.152161 -0.747559 1441914849 -0.070618 0.649170 -0.121887 -0.747498 1441914849 -0.070618 0.649170 -0.121887 -0.747498 1441914849 -0.070618 0.649170 -0.121887 -0.747498 1441914849 -0.070618 0.649170 -0.121887 -0.747498 1441914849 -0.070618 0.649170 -0.121887 -0.747498 1441914849 -0.070618 0.649170 -0.121887 -0.747498 1441914849 -0.062195 0.655518 -0.110168 -0.744507 1441914849 -0.062195 0.655518 -0.110168 -0.744507 1441914849 -0.062195 0.655518 -0.110168 -0.744507 1441914849 -0.062195 0.655518 -0.110168 -0.744507 1441914849 -0.062195 0.655518 -0.110168 -0.744507 1441914849 -0.062195 0.655518 -0.110168 -0.744507 1441914849 -0.073425 0.657166 -0.112366 -0.741699 1441914849 -0.073425 0.657166 -0.112366 -0.741699 1441914849 -0.073425 0.657166 -0.112366 -0.741699 1441914849 -0.073425 0.657166 -0.112366 -0.741699 1441914849 -0.073425 0.657166 -0.112366 -0.741699 1441914849 -0.073425 0.657166 -0.112366 -0.741699 1441914849 -0.104187 0.655396 -0.130066 -0.736633 1441914849 -0.104187 0.655396 -0.130066 -0.736633 1441914849 -0.104187 0.655396 -0.130066 -0.736633 1441914849 -0.104187 0.655396 -0.130066 -0.736633 1441914849 -0.104187 0.655396 -0.130066 -0.736633 1441914849 -0.104187 0.655396 -0.130066 -0.736633 1441914849 -0.149780 0.648682 -0.164429 -0.727844 1441914849 -0.149780 0.648682 -0.164429 -0.727844 1441914849 -0.149780 0.648682 -0.164429 -0.727844 1441914849 -0.149780 0.648682 -0.164429 -0.727844 1441914849 -0.149780 0.648682 -0.164429 -0.727844 1441914849 -0.149780 0.648682 -0.164429 -0.727844 1441914849 -0.149780 0.648682 -0.164429 -0.727844 1441914849 -0.202759 0.636047 -0.207092 -0.715210 1441914849 -0.202759 0.636047 -0.207092 -0.715210 1441914849 -0.202759 0.636047 -0.207092 -0.715210 1441914849 -0.202759 0.636047 -0.207092 -0.715210 1441914849 -0.202759 0.636047 -0.207092 -0.715210 1441914849 -0.202759 0.636047 -0.207092 -0.715210 1441914849 -0.261597 0.615845 -0.257141 -0.697266 1441914849 -0.261597 0.615845 -0.257141 -0.697266 1441914849 -0.261597 0.615845 -0.257141 -0.697266 1441914849 -0.261597 0.615845 -0.257141 -0.697266 1441914849 -0.261597 0.615845 -0.257141 -0.697266 1441914849 -0.261597 0.615845 -0.257141 -0.697266 1441914849 -0.323303 0.586975 -0.311951 -0.673584 1441914849 -0.323303 0.586975 -0.311951 -0.673584 1441914849 -0.323303 0.586975 -0.311951 -0.673584 1441914849 -0.323303 0.586975 -0.311951 -0.673584 1441914849 -0.323303 0.586975 -0.311951 -0.673584 1441914849 -0.323303 0.586975 -0.311951 -0.673584 1441914849 -0.323303 0.586975 -0.311951 -0.673584 1441914849 -0.385193 0.550415 -0.367676 -0.643066 1441914849 -0.385193 0.550415 -0.367676 -0.643066 1441914849 -0.385193 0.550415 -0.367676 -0.643066 1441914849 -0.385193 0.550415 -0.367676 -0.643066 1441914849 -0.385193 0.550415 -0.367676 -0.643066 1441914849 -0.385193 0.550415 -0.367676 -0.643066 1441914849 -0.445862 0.506653 -0.420288 -0.606567 1441914849 -0.445862 0.506653 -0.420288 -0.606567 1441914849 -0.445862 0.506653 -0.420288 -0.606567 1441914849 -0.445862 0.506653 -0.420288 -0.606567 1441914849 -0.445862 0.506653 -0.420288 -0.606567 1441914849 -0.497437 0.459473 -0.466919 -0.568787 1441914849 -0.497437 0.459473 -0.466919 -0.568787 1441914849 -0.497437 0.459473 -0.466919 -0.568787 1441914849 -0.536865 0.417603 -0.502869 -0.533447 1441914849 -0.536865 0.417603 -0.502869 -0.533447 1441914849 -0.536865 0.417603 -0.502869 -0.533447 1441914849 -0.536865 0.417603 -0.502869 -0.533447 1441914849 -0.536865 0.417603 -0.502869 -0.533447 1441914849 -0.536865 0.417603 -0.502869 -0.533447 1441914849 -0.536865 0.417603 -0.502869 -0.533447 1441914849 -0.567505 0.377380 -0.530518 -0.504150 1441914849 -0.567505 0.377380 -0.530518 -0.504150 1441914849 -0.567505 0.377380 -0.530518 -0.504150 1441914849 -0.567505 0.377380 -0.530518 -0.504150 1441914849 -0.567505 0.377380 -0.530518 -0.504150 1441914849 -0.567505 0.377380 -0.530518 -0.504150 1441914849 -0.591431 0.338135 -0.551819 -0.481140 1441914849 -0.591431 0.338135 -0.551819 -0.481140 1441914849 -0.591431 0.338135 -0.551819 -0.481140 1441914849 -0.591431 0.338135 -0.551819 -0.481140 1441914849 -0.591431 0.338135 -0.551819 -0.481140 1441914849 -0.591431 0.338135 -0.551819 -0.481140 1441914849 -0.591431 0.338135 -0.551819 -0.481140 1441914849 -0.606323 0.306519 -0.566040 -0.466919 1441914849 -0.606323 0.306519 -0.566040 -0.466919 1441914849 -0.606323 0.306519 -0.566040 -0.466919 1441914849 -0.606323 0.306519 -0.566040 -0.466919 1441914849 -0.606323 0.306519 -0.566040 -0.466919 1441914849 -0.606323 0.306519 -0.566040 -0.466919 1441914849 -0.608948 0.293823 -0.569885 -0.467102 1441914849 -0.608948 0.293823 -0.569885 -0.467102 1441914849 -0.608948 0.293823 -0.569885 -0.467102 1441914849 -0.608948 0.293823 -0.569885 -0.467102 1441914849 -0.608948 0.293823 -0.569885 -0.467102 1441914849 -0.608948 0.293823 -0.569885 -0.467102 1441914849 -0.600403 0.299438 -0.564392 -0.481018 1441914849 -0.600403 0.299438 -0.564392 -0.481018 1441914849 -0.600403 0.299438 -0.564392 -0.481018 1441914849 -0.600403 0.299438 -0.564392 -0.481018 1441914849 -0.600403 0.299438 -0.564392 -0.481018 1441914849 -0.600403 0.299438 -0.564392 -0.481018 1441914849 -0.600403 0.299438 -0.564392 -0.481018 1441914849 -0.579590 0.321777 -0.550049 -0.507935 1441914849 -0.579590 0.321777 -0.550049 -0.507935 1441914849 -0.579590 0.321777 -0.550049 -0.507935 1441914849 -0.579590 0.321777 -0.550049 -0.507935 1441914849 -0.579590 0.321777 -0.550049 -0.507935 1441914850 -0.579590 0.321777 -0.550049 -0.507935 1441914850 -0.551514 0.350769 -0.530640 -0.539734 1441914850 -0.551514 0.350769 -0.530640 -0.539734 1441914850 -0.551514 0.350769 -0.530640 -0.539734 1441914850 -0.551514 0.350769 -0.530640 -0.539734 1441914850 -0.551514 0.350769 -0.530640 -0.539734 1441914850 -0.551514 0.350769 -0.530640 -0.539734 1441914850 -0.551514 0.350769 -0.530640 -0.539734 1441914850 -0.518616 0.382385 -0.506958 -0.572571 1441914850 -0.518616 0.382385 -0.506958 -0.572571 1441914850 -0.518616 0.382385 -0.506958 -0.572571 1441914850 -0.518616 0.382385 -0.506958 -0.572571 1441914850 -0.518616 0.382385 -0.506958 -0.572571 1441914850 -0.518616 0.382385 -0.506958 -0.572571 1441914850 -0.518616 0.382385 -0.506958 -0.572571 1441914850 -0.479553 0.418579 -0.477600 -0.605591 1441914850 -0.479553 0.418579 -0.477600 -0.605591 1441914850 -0.479553 0.418579 -0.477600 -0.605591 1441914850 -0.479553 0.418579 -0.477600 -0.605591 1441914850 -0.479553 0.418579 -0.477600 -0.605591 1441914850 -0.434021 0.457031 -0.441650 -0.638550 1441914850 -0.434021 0.457031 -0.441650 -0.638550 1441914850 -0.434021 0.457031 -0.441650 -0.638550 1441914850 -0.434021 0.457031 -0.441650 -0.638550 1441914850 -0.434021 0.457031 -0.441650 -0.638550 1441914850 -0.434021 0.457031 -0.441650 -0.638550 1441914850 -0.385315 0.492065 -0.402771 -0.668762 1441914850 -0.385315 0.492065 -0.402771 -0.668762 1441914850 -0.385315 0.492065 -0.402771 -0.668762 1441914850 -0.385315 0.492065 -0.402771 -0.668762 1441914850 -0.385315 0.492065 -0.402771 -0.668762 1441914850 -0.385315 0.492065 -0.402771 -0.668762 1441914850 -0.385315 0.492065 -0.402771 -0.668762 1441914850 -0.335022 0.522339 -0.362488 -0.695374 1441914850 -0.335022 0.522339 -0.362488 -0.695374 1441914850 -0.335022 0.522339 -0.362488 -0.695374 1441914850 -0.335022 0.522339 -0.362488 -0.695374 1441914850 -0.335022 0.522339 -0.362488 -0.695374 1441914850 -0.335022 0.522339 -0.362488 -0.695374 1441914850 -0.284790 0.547668 -0.322266 -0.717712 1441914850 -0.284790 0.547668 -0.322266 -0.717712 1441914850 -0.284790 0.547668 -0.322266 -0.717712 1441914850 -0.284790 0.547668 -0.322266 -0.717712 1441914850 -0.284790 0.547668 -0.322266 -0.717712 1441914850 -0.284790 0.547668 -0.322266 -0.717712 1441914850 -0.284790 0.547668 -0.322266 -0.717712 1441914850 -0.229370 0.572693 -0.277344 -0.736572 1441914850 -0.229370 0.572693 -0.277344 -0.736572 1441914850 -0.229370 0.572693 -0.277344 -0.736572 1441914850 -0.229370 0.572693 -0.277344 -0.736572 1441914850 -0.229370 0.572693 -0.277344 -0.736572 1441914850 -0.229370 0.572693 -0.277344 -0.736572 1441914850 -0.175598 0.594055 -0.233276 -0.749573 1441914850 -0.175598 0.594055 -0.233276 -0.749573 1441914850 -0.175598 0.594055 -0.233276 -0.749573 1441914850 -0.175598 0.594055 -0.233276 -0.749573 1441914850 -0.175598 0.594055 -0.233276 -0.749573 1441914850 -0.175598 0.594055 -0.233276 -0.749573 1441914850 -0.175598 0.594055 -0.233276 -0.749573 1441914850 -0.129028 0.611694 -0.195129 -0.755737 1441914850 -0.129028 0.611694 -0.195129 -0.755737 1441914850 -0.129028 0.611694 -0.195129 -0.755737 1441914850 -0.129028 0.611694 -0.195129 -0.755737 1441914850 -0.129028 0.611694 -0.195129 -0.755737 1441914850 -0.129028 0.611694 -0.195129 -0.755737 1441914850 -0.129028 0.611694 -0.195129 -0.755737 1441914850 -0.094299 0.627380 -0.162964 -0.755615 1441914850 -0.094299 0.627380 -0.162964 -0.755615 1441914850 -0.094299 0.627380 -0.162964 -0.755615 1441914850 -0.094299 0.627380 -0.162964 -0.755615 1441914850 -0.094299 0.627380 -0.162964 -0.755615 1441914850 -0.094299 0.627380 -0.162964 -0.755615 1441914850 -0.078369 0.638733 -0.142273 -0.752075 1441914850 -0.078369 0.638733 -0.142273 -0.752075 1441914850 -0.078369 0.638733 -0.142273 -0.752075 1441914850 -0.078369 0.638733 -0.142273 -0.752075 1441914850 -0.078369 0.638733 -0.142273 -0.752075 1441914850 -0.078369 0.638733 -0.142273 -0.752075 1441914850 -0.087830 0.644714 -0.141418 -0.746094 1441914850 -0.087830 0.644714 -0.141418 -0.746094 1441914850 -0.087830 0.644714 -0.141418 -0.746094 1441914850 -0.087830 0.644714 -0.141418 -0.746094 1441914850 -0.087830 0.644714 -0.141418 -0.746094 1441914850 -0.087830 0.644714 -0.141418 -0.746094 1441914850 -0.087830 0.644714 -0.141418 -0.746094 1441914850 -0.119507 0.643860 -0.161743 -0.738281 1441914850 -0.119507 0.643860 -0.161743 -0.738281 1441914850 -0.119507 0.643860 -0.161743 -0.738281 1441914850 -0.119507 0.643860 -0.161743 -0.738281 1441914850 -0.119507 0.643860 -0.161743 -0.738281 1441914850 -0.119507 0.643860 -0.161743 -0.738281 1441914850 -0.161682 0.637390 -0.193970 -0.728027 1441914850 -0.161682 0.637390 -0.193970 -0.728027 1441914850 -0.161682 0.637390 -0.193970 -0.728027 1441914850 -0.161682 0.637390 -0.193970 -0.728027 1441914850 -0.161682 0.637390 -0.193970 -0.728027 1441914850 -0.161682 0.637390 -0.193970 -0.728027 1441914850 -0.209290 0.626282 -0.231323 -0.714478 1441914850 -0.209290 0.626282 -0.231323 -0.714478 1441914850 -0.209290 0.626282 -0.231323 -0.714478 1441914850 -0.209290 0.626282 -0.231323 -0.714478 1441914850 -0.209290 0.626282 -0.231323 -0.714478 1441914850 -0.209290 0.626282 -0.231323 -0.714478 1441914850 -0.263550 0.608154 -0.275696 -0.696228 1441914850 -0.263550 0.608154 -0.275696 -0.696228 1441914850 -0.263550 0.608154 -0.275696 -0.696228 1441914850 -0.263550 0.608154 -0.275696 -0.696228 1441914850 -0.263550 0.608154 -0.275696 -0.696228 1441914850 -0.263550 0.608154 -0.275696 -0.696228 1441914850 -0.321472 0.581787 -0.326172 -0.672180 1441914850 -0.321472 0.581787 -0.326172 -0.672180 1441914850 -0.321472 0.581787 -0.326172 -0.672180 1441914850 -0.321472 0.581787 -0.326172 -0.672180 1441914850 -0.321472 0.581787 -0.326172 -0.672180 1441914851 -0.321472 0.581787 -0.326172 -0.672180 1441914851 -0.380188 0.548645 -0.377625 -0.641785 1441914851 -0.380188 0.548645 -0.377625 -0.641785 1441914851 -0.380188 0.548645 -0.377625 -0.641785 1441914851 -0.380188 0.548645 -0.377625 -0.641785 1441914851 -0.380188 0.548645 -0.377625 -0.641785 1441914851 -0.380188 0.548645 -0.377625 -0.641785 1441914851 -0.380188 0.548645 -0.377625 -0.641785 1441914851 -0.437744 0.509827 -0.428101 -0.604370 1441914851 -0.437744 0.509827 -0.428101 -0.604370 1441914851 -0.437744 0.509827 -0.428101 -0.604370 1441914851 -0.437744 0.509827 -0.428101 -0.604370 1441914851 -0.437744 0.509827 -0.428101 -0.604370 1441914851 -0.437744 0.509827 -0.428101 -0.604370 1441914851 -0.488281 0.469727 -0.473206 -0.563171 1441914851 -0.488281 0.469727 -0.473206 -0.563171 1441914851 -0.488281 0.469727 -0.473206 -0.563171 1441914851 -0.488281 0.469727 -0.473206 -0.563171 1441914851 -0.488281 0.469727 -0.473206 -0.563171 1441914851 -0.488281 0.469727 -0.473206 -0.563171 1441914851 -0.530518 0.429138 -0.512207 -0.521606 1441914851 -0.530518 0.429138 -0.512207 -0.521606 1441914851 -0.530518 0.429138 -0.512207 -0.521606 1441914851 -0.530518 0.429138 -0.512207 -0.521606 1441914851 -0.530518 0.429138 -0.512207 -0.521606 1441914851 -0.530518 0.429138 -0.512207 -0.521606 1441914851 -0.564148 0.390259 -0.543579 -0.483765 1441914851 -0.564148 0.390259 -0.543579 -0.483765 1441914851 -0.564148 0.390259 -0.543579 -0.483765 1441914851 -0.564148 0.390259 -0.543579 -0.483765 1441914851 -0.564148 0.390259 -0.543579 -0.483765 1441914851 -0.564148 0.390259 -0.543579 -0.483765 1441914851 -0.564148 0.390259 -0.543579 -0.483765 1441914851 -0.590027 0.354126 -0.568604 -0.450806 1441914851 -0.590027 0.354126 -0.568604 -0.450806 1441914851 -0.590027 0.354126 -0.568604 -0.450806 1441914851 -0.590027 0.354126 -0.568604 -0.450806 1441914851 -0.590027 0.354126 -0.568604 -0.450806 1441914851 -0.590027 0.354126 -0.568604 -0.450806 1441914851 -0.608459 0.320679 -0.588440 -0.425171 1441914851 -0.608459 0.320679 -0.588440 -0.425171 1441914851 -0.608459 0.320679 -0.588440 -0.425171 1441914851 -0.608459 0.320679 -0.588440 -0.425171 1441914851 -0.608459 0.320679 -0.588440 -0.425171 1441914851 -0.608459 0.320679 -0.588440 -0.425171 1441914851 -0.608459 0.320679 -0.588440 -0.425171 1441914851 -0.616882 0.300476 -0.597961 -0.414368 1441914851 -0.616882 0.300476 -0.597961 -0.414368 1441914851 -0.616882 0.300476 -0.597961 -0.414368 1441914851 -0.616882 0.300476 -0.597961 -0.414368 1441914851 -0.616882 0.300476 -0.597961 -0.414368 1441914851 -0.616882 0.300476 -0.597961 -0.414368 1441914851 -0.614258 0.297791 -0.597290 -0.421082 1441914851 -0.614258 0.297791 -0.597290 -0.421082 1441914851 -0.614258 0.297791 -0.597290 -0.421082 1441914851 -0.614258 0.297791 -0.597290 -0.421082 1441914851 -0.614258 0.297791 -0.597290 -0.421082 1441914851 -0.600830 0.310486 -0.588074 -0.443665 1441914851 -0.600830 0.310486 -0.588074 -0.443665 1441914851 -0.600830 0.310486 -0.588074 -0.443665 1441914851 -0.600830 0.310486 -0.588074 -0.443665 1441914851 -0.600830 0.310486 -0.588074 -0.443665 1441914851 -0.600830 0.310486 -0.588074 -0.443665 1441914851 -0.600830 0.310486 -0.588074 -0.443665 1441914851 -0.579956 0.332947 -0.572998 -0.473877 1441914851 -0.579956 0.332947 -0.572998 -0.473877 1441914851 -0.579956 0.332947 -0.572998 -0.473877 1441914851 -0.579956 0.332947 -0.572998 -0.473877 1441914851 -0.551941 0.360657 -0.553040 -0.509399 1441914851 -0.551941 0.360657 -0.553040 -0.509399 1441914851 -0.551941 0.360657 -0.553040 -0.509399 1441914851 -0.551941 0.360657 -0.553040 -0.509399 1441914851 -0.551941 0.360657 -0.553040 -0.509399 1441914851 -0.551941 0.360657 -0.553040 -0.509399 1441914851 -0.516602 0.391846 -0.527527 -0.549011 1441914851 -0.516602 0.391846 -0.527527 -0.549011 1441914851 -0.516602 0.391846 -0.527527 -0.549011 1441914851 -0.516602 0.391846 -0.527527 -0.549011 1441914851 -0.516602 0.391846 -0.527527 -0.549011 1441914851 -0.516602 0.391846 -0.527527 -0.549011 1441914851 -0.474915 0.425964 -0.496948 -0.588318 1441914851 -0.474915 0.425964 -0.496948 -0.588318 1441914851 -0.474915 0.425964 -0.496948 -0.588318 1441914851 -0.474915 0.425964 -0.496948 -0.588318 1441914851 -0.474915 0.425964 -0.496948 -0.588318 1441914851 -0.474915 0.425964 -0.496948 -0.588318 1441914851 -0.474915 0.425964 -0.496948 -0.588318 1441914851 -0.428101 0.462708 -0.460693 -0.624878 1441914851 -0.428101 0.462708 -0.460693 -0.624878 1441914851 -0.428101 0.462708 -0.460693 -0.624878 1441914851 -0.428101 0.462708 -0.460693 -0.624878 1441914851 -0.428101 0.462708 -0.460693 -0.624878 1441914851 -0.428101 0.462708 -0.460693 -0.624878 1441914851 -0.378052 0.499390 -0.418884 -0.657471 1441914851 -0.378052 0.499390 -0.418884 -0.657471 1441914851 -0.378052 0.499390 -0.418884 -0.657471 1441914851 -0.378052 0.499390 -0.418884 -0.657471 1441914851 -0.378052 0.499390 -0.418884 -0.657471 1441914851 -0.378052 0.499390 -0.418884 -0.657471 1441914851 -0.328247 0.532715 -0.373779 -0.684692 1441914851 -0.328247 0.532715 -0.373779 -0.684692 1441914851 -0.328247 0.532715 -0.373779 -0.684692 1441914851 -0.328247 0.532715 -0.373779 -0.684692 1441914851 -0.328247 0.532715 -0.373779 -0.684692 1441914851 -0.328247 0.532715 -0.373779 -0.684692 1441914851 -0.279053 0.562561 -0.329285 -0.705139 1441914851 -0.279053 0.562561 -0.329285 -0.705139 1441914851 -0.279053 0.562561 -0.329285 -0.705139 1441914851 -0.279053 0.562561 -0.329285 -0.705139 1441914851 -0.279053 0.562561 -0.329285 -0.705139 1441914851 -0.279053 0.562561 -0.329285 -0.705139 1441914852 -0.229187 0.590210 -0.282166 -0.720764 1441914852 -0.229187 0.590210 -0.282166 -0.720764 1441914852 -0.229187 0.590210 -0.282166 -0.720764 1441914852 -0.229187 0.590210 -0.282166 -0.720764 1441914852 -0.229187 0.590210 -0.282166 -0.720764 1441914852 -0.229187 0.590210 -0.282166 -0.720764 1441914852 -0.229187 0.590210 -0.282166 -0.720764 1441914852 -0.185852 0.611389 -0.239563 -0.730957 1441914852 -0.185852 0.611389 -0.239563 -0.730957 1441914852 -0.185852 0.611389 -0.239563 -0.730957 1441914852 -0.185852 0.611389 -0.239563 -0.730957 1441914852 -0.185852 0.611389 -0.239563 -0.730957 1441914852 -0.185852 0.611389 -0.239563 -0.730957 1441914852 -0.185852 0.611389 -0.239563 -0.730957 1441914852 -0.152283 0.626526 -0.205872 -0.736145 1441914852 -0.152283 0.626526 -0.205872 -0.736145 1441914852 -0.152283 0.626526 -0.205872 -0.736145 1441914852 -0.152283 0.626526 -0.205872 -0.736145 1441914852 -0.152283 0.626526 -0.205872 -0.736145 1441914852 -0.152283 0.626526 -0.205872 -0.736145 1441914852 -0.131958 0.637695 -0.182190 -0.736694 1441914852 -0.131958 0.637695 -0.182190 -0.736694 1441914852 -0.131958 0.637695 -0.182190 -0.736694 1441914852 -0.131958 0.637695 -0.182190 -0.736694 1441914852 -0.131958 0.637695 -0.182190 -0.736694 1441914852 -0.131958 0.637695 -0.182190 -0.736694 1441914852 -0.129211 0.642151 -0.173645 -0.735413 1441914852 -0.129211 0.642151 -0.173645 -0.735413 1441914852 -0.129211 0.642151 -0.173645 -0.735413 1441914852 -0.129211 0.642151 -0.173645 -0.735413 1441914852 -0.129211 0.642151 -0.173645 -0.735413 1441914852 -0.129211 0.642151 -0.173645 -0.735413 1441914852 -0.129211 0.642151 -0.173645 -0.735413 1441914852 -0.144165 0.642212 -0.178955 -0.731323 1441914852 -0.144165 0.642212 -0.178955 -0.731323 1441914852 -0.144165 0.642212 -0.178955 -0.731323 1441914852 -0.144165 0.642212 -0.178955 -0.731323 1441914852 -0.144165 0.642212 -0.178955 -0.731323 1441914852 -0.144165 0.642212 -0.178955 -0.731323 1441914852 -0.176575 0.636719 -0.200745 -0.723267 1441914852 -0.176575 0.636719 -0.200745 -0.723267 1441914852 -0.176575 0.636719 -0.200745 -0.723267 1441914852 -0.176575 0.636719 -0.200745 -0.723267 1441914852 -0.176575 0.636719 -0.200745 -0.723267 1441914852 -0.176575 0.636719 -0.200745 -0.723267 1441914852 -0.219788 0.624634 -0.234985 -0.711548 1441914852 -0.219788 0.624634 -0.234985 -0.711548 1441914852 -0.219788 0.624634 -0.234985 -0.711548 1441914852 -0.219788 0.624634 -0.234985 -0.711548 1441914852 -0.219788 0.624634 -0.234985 -0.711548 1441914852 -0.219788 0.624634 -0.234985 -0.711548 1441914852 -0.269104 0.605469 -0.277405 -0.695740 1441914852 -0.269104 0.605469 -0.277405 -0.695740 1441914852 -0.269104 0.605469 -0.277405 -0.695740 1441914852 -0.269104 0.605469 -0.277405 -0.695740 1441914852 -0.269104 0.605469 -0.277405 -0.695740 1441914852 -0.269104 0.605469 -0.277405 -0.695740 1441914852 -0.319519 0.581238 -0.322998 -0.675110 1441914852 -0.319519 0.581238 -0.322998 -0.675110 1441914852 -0.319519 0.581238 -0.322998 -0.675110 1441914852 -0.319519 0.581238 -0.322998 -0.675110 1441914852 -0.319519 0.581238 -0.322998 -0.675110 1441914852 -0.319519 0.581238 -0.322998 -0.675110 1441914852 -0.319519 0.581238 -0.322998 -0.675110 1441914852 -0.370605 0.552246 -0.370056 -0.648682 1441914852 -0.370605 0.552246 -0.370056 -0.648682 1441914852 -0.370605 0.552246 -0.370056 -0.648682 1441914852 -0.370605 0.552246 -0.370056 -0.648682 1441914852 -0.370605 0.552246 -0.370056 -0.648682 1441914852 -0.370605 0.552246 -0.370056 -0.648682 1441914852 -0.421082 0.517334 -0.416809 -0.617615 1441914852 -0.421082 0.517334 -0.416809 -0.617615 1441914852 -0.421082 0.517334 -0.416809 -0.617615 1441914852 -0.421082 0.517334 -0.416809 -0.617615 1441914852 -0.421082 0.517334 -0.416809 -0.617615 1441914852 -0.467041 0.480042 -0.459656 -0.583252 1441914852 -0.467041 0.480042 -0.459656 -0.583252 1441914852 -0.467041 0.480042 -0.459656 -0.583252 1441914852 -0.467041 0.480042 -0.459656 -0.583252 1441914852 -0.467041 0.480042 -0.459656 -0.583252 1441914852 -0.467041 0.480042 -0.459656 -0.583252 1441914852 -0.509094 0.438049 -0.499329 -0.547424 1441914852 -0.509094 0.438049 -0.499329 -0.547424 1441914852 -0.509094 0.438049 -0.499329 -0.547424 1441914852 -0.509094 0.438049 -0.499329 -0.547424 1441914852 -0.509094 0.438049 -0.499329 -0.547424 1441914852 -0.509094 0.438049 -0.499329 -0.547424 1441914852 -0.509094 0.438049 -0.499329 -0.547424 1441914852 -0.544617 0.396179 -0.532532 -0.512695 1441914852 -0.544617 0.396179 -0.532532 -0.512695 1441914852 -0.544617 0.396179 -0.532532 -0.512695 1441914852 -0.544617 0.396179 -0.532532 -0.512695 1441914852 -0.544617 0.396179 -0.532532 -0.512695 1441914852 -0.544617 0.396179 -0.532532 -0.512695 1441914852 -0.571716 0.360413 -0.556580 -0.483215 1441914852 -0.571716 0.360413 -0.556580 -0.483215 1441914852 -0.571716 0.360413 -0.556580 -0.483215 1441914852 -0.571716 0.360413 -0.556580 -0.483215 1441914852 -0.571716 0.360413 -0.556580 -0.483215 1441914852 -0.571716 0.360413 -0.556580 -0.483215 1441914852 -0.571716 0.360413 -0.556580 -0.483215 1441914852 -0.589966 0.332886 -0.571899 -0.462708 1441914852 -0.589966 0.332886 -0.571899 -0.462708 1441914852 -0.589966 0.332886 -0.571899 -0.462708 1441914852 -0.589966 0.332886 -0.571899 -0.462708 1441914852 -0.589966 0.332886 -0.571899 -0.462708 1441914852 -0.589966 0.332886 -0.571899 -0.462708 1441914852 -0.600952 0.312805 -0.578430 -0.454468 1441914852 -0.600952 0.312805 -0.578430 -0.454468 1441914852 -0.600952 0.312805 -0.578430 -0.454468 1441914852 -0.600952 0.312805 -0.578430 -0.454468 1441914852 -0.600952 0.312805 -0.578430 -0.454468 1441914852 -0.600952 0.312805 -0.578430 -0.454468 1441914852 -0.596741 0.306335 -0.574951 -0.468567 1441914853 -0.596741 0.306335 -0.574951 -0.468567 1441914853 -0.596741 0.306335 -0.574951 -0.468567 1441914853 -0.596741 0.306335 -0.574951 -0.468567 1441914853 -0.572205 0.329102 -0.560059 -0.500732 1441914853 -0.572205 0.329102 -0.560059 -0.500732 1441914853 -0.572205 0.329102 -0.560059 -0.500732 1441914853 -0.572205 0.329102 -0.560059 -0.500732 1441914853 -0.572205 0.329102 -0.560059 -0.500732 1441914853 -0.572205 0.329102 -0.560059 -0.500732 1441914853 -0.537964 0.363159 -0.538269 -0.537659 1441914853 -0.537964 0.363159 -0.538269 -0.537659 1441914853 -0.537964 0.363159 -0.538269 -0.537659 1441914853 -0.537964 0.363159 -0.538269 -0.537659 1441914853 -0.537964 0.363159 -0.538269 -0.537659 1441914853 -0.537964 0.363159 -0.538269 -0.537659 1441914853 -0.498840 0.399780 -0.511963 -0.573792 1441914853 -0.498840 0.399780 -0.511963 -0.573792 1441914853 -0.498840 0.399780 -0.511963 -0.573792 1441914853 -0.498840 0.399780 -0.511963 -0.573792 1441914853 -0.498840 0.399780 -0.511963 -0.573792 1441914853 -0.498840 0.399780 -0.511963 -0.573792 1441914853 -0.453796 0.439758 -0.478577 -0.609680 1441914853 -0.453796 0.439758 -0.478577 -0.609680 1441914853 -0.453796 0.439758 -0.478577 -0.609680 1441914853 -0.453796 0.439758 -0.478577 -0.609680 1441914853 -0.453796 0.439758 -0.478577 -0.609680 1441914853 -0.453796 0.439758 -0.478577 -0.609680 1441914853 -0.453796 0.439758 -0.478577 -0.609680 1441914853 -0.405090 0.478638 -0.440369 -0.642578 1441914853 -0.405090 0.478638 -0.440369 -0.642578 1441914853 -0.405090 0.478638 -0.440369 -0.642578 1441914853 -0.405090 0.478638 -0.440369 -0.642578 1441914853 -0.405090 0.478638 -0.440369 -0.642578 1441914853 -0.405090 0.478638 -0.440369 -0.642578 1441914853 -0.353210 0.514160 -0.398315 -0.672546 1441914853 -0.353210 0.514160 -0.398315 -0.672546 1441914853 -0.353210 0.514160 -0.398315 -0.672546 1441914853 -0.353210 0.514160 -0.398315 -0.672546 1441914853 -0.353210 0.514160 -0.398315 -0.672546 1441914853 -0.353210 0.514160 -0.398315 -0.672546 1441914853 -0.353210 0.514160 -0.398315 -0.672546 1441914853 -0.300537 0.546570 -0.352844 -0.697449 1441914853 -0.300537 0.546570 -0.352844 -0.697449 1441914853 -0.300537 0.546570 -0.352844 -0.697449 1441914853 -0.300537 0.546570 -0.352844 -0.697449 1441914853 -0.300537 0.546570 -0.352844 -0.697449 1441914853 -0.300537 0.546570 -0.352844 -0.697449 1441914853 -0.251892 0.575745 -0.306396 -0.714966 1441914853 -0.251892 0.575745 -0.306396 -0.714966 1441914853 -0.251892 0.575745 -0.306396 -0.714966 1441914853 -0.251892 0.575745 -0.306396 -0.714966 1441914853 -0.251892 0.575745 -0.306396 -0.714966 1441914853 -0.251892 0.575745 -0.306396 -0.714966 1441914853 -0.207703 0.602234 -0.261536 -0.725098 1441914853 -0.207703 0.602234 -0.261536 -0.725098 1441914853 -0.207703 0.602234 -0.261536 -0.725098 1441914853 -0.207703 0.602234 -0.261536 -0.725098 1441914853 -0.207703 0.602234 -0.261536 -0.725098 1441914853 -0.207703 0.602234 -0.261536 -0.725098 1441914853 -0.207703 0.602234 -0.261536 -0.725098 1441914853 -0.170837 0.622864 -0.223633 -0.729980 1441914853 -0.170837 0.622864 -0.223633 -0.729980 1441914853 -0.170837 0.622864 -0.223633 -0.729980 1441914853 -0.170837 0.622864 -0.223633 -0.729980 1441914853 -0.141602 0.636841 -0.195007 -0.732361 1441914853 -0.141602 0.636841 -0.195007 -0.732361 1441914853 
-0.420105 0.499207 -0.416626 -0.633118 1441914855 -0.441833 0.485352 -0.433655 -0.617432 1441914855 -0.441833 0.485352 -0.433655 -0.617432 1441914855 -0.441833 0.485352 -0.433655 -0.617432 1441914855 -0.441833 0.485352 -0.433655 -0.617432 1441914855 -0.441833 0.485352 -0.433655 -0.617432 1441914855 -0.441833 0.485352 -0.433655 -0.617432 1441914855 -0.470154 0.465820 -0.455383 -0.595520 1441914855 -0.470154 0.465820 -0.455383 -0.595520 1441914855 -0.470154 0.465820 -0.455383 -0.595520 1441914855 -0.470154 0.465820 -0.455383 -0.595520 1441914855 -0.470154 0.465820 -0.455383 -0.595520 1441914855 -0.470154 0.465820 -0.455383 -0.595520 1441914855 -0.470154 0.465820 -0.455383 -0.595520 1441914855 -0.504395 0.438110 -0.481812 -0.567078 1441914855 -0.504395 0.438110 -0.481812 -0.567078 1441914855 -0.504395 0.438110 -0.481812 -0.567078 1441914855 -0.504395 0.438110 -0.481812 -0.567078 1441914855 -0.539063 0.403320 -0.510986 -0.534546 1441914855 -0.539063 0.403320 -0.510986 -0.534546 1441914855 -0.539063 0.403320 -0.510986 -0.534546 1441914855 -0.539063 0.403320 -0.510986 -0.534546 1441914855 -0.539063 0.403320 -0.510986 -0.534546 1441914855 -0.539063 0.403320 -0.510986 -0.534546 1441914855 -0.566528 0.370056 -0.534424 -0.506531 1441914855 -0.566528 0.370056 -0.534424 -0.506531 1441914855 -0.566528 0.370056 -0.534424 -0.506531 1441914855 -0.566528 0.370056 -0.534424 -0.506531 1441914855 -0.566528 0.370056 -0.534424 -0.506531 1441914855 -0.566528 0.370056 -0.534424 -0.506531 1441914855 -0.581116 0.352051 -0.544678 -0.491699 1441914855 -0.581116 0.352051 -0.544678 -0.491699 1441914855 -0.581116 0.352051 -0.544678 -0.491699 1441914855 -0.581116 0.352051 -0.544678 -0.491699 1441914855 -0.581116 0.352051 -0.544678 -0.491699 1441914855 -0.581116 0.352051 -0.544678 -0.491699 1441914855 -0.593018 0.336304 -0.552917 -0.479187 1441914855 -0.593018 0.336304 -0.552917 -0.479187 1441914855 -0.593018 0.336304 -0.552917 -0.479187 1441914855 -0.593018 0.336304 -0.552917 -0.479187 1441914856 -0.593018 0.336304 -0.552917 -0.479187 1441914856 -0.593018 0.336304 -0.552917 -0.479187 1441914856 -0.602051 0.318237 -0.560852 -0.470947 1441914856 -0.602051 0.318237 -0.560852 -0.470947 1441914856 -0.602051 0.318237 -0.560852 -0.470947 1441914856 -0.602051 0.318237 -0.560852 -0.470947 1441914856 -0.602051 0.318237 -0.560852 -0.470947 1441914856 -0.602051 0.318237 -0.560852 -0.470947 1441914856 -0.600586 0.312134 -0.560913 -0.476746 1441914856 -0.600586 0.312134 -0.560913 -0.476746 1441914856 -0.600586 0.312134 -0.560913 -0.476746 1441914856 -0.600586 0.312134 -0.560913 -0.476746 1441914856 -0.600586 0.312134 -0.560913 -0.476746 1441914856 -0.600586 0.312134 -0.560913 -0.476746 1441914856 -0.600586 0.312134 -0.560913 -0.476746 1441914856 -0.583801 0.328430 -0.548828 -0.500183 1441914856 -0.583801 0.328430 -0.548828 -0.500183 1441914856 -0.583801 0.328430 -0.548828 -0.500183 1441914856 -0.583801 0.328430 -0.548828 -0.500183 1441914856 -0.583801 0.328430 -0.548828 -0.500183 1441914856 -0.583801 0.328430 -0.548828 -0.500183 1441914856 -0.553345 0.363647 -0.525513 -0.534302 1441914856 -0.553345 0.363647 -0.525513 -0.534302 1441914856 -0.553345 0.363647 -0.525513 -0.534302 1441914856 -0.553345 0.363647 -0.525513 -0.534302 1441914856 -0.553345 0.363647 -0.525513 -0.534302 1441914856 -0.553345 0.363647 -0.525513 -0.534302 1441914856 -0.516235 0.404053 -0.495911 -0.569519 1441914856 -0.516235 0.404053 -0.495911 -0.569519 1441914856 -0.516235 0.404053 -0.495911 -0.569519 1441914856 -0.516235 0.404053 -0.495911 -0.569519 1441914856 -0.516235 0.404053 -0.495911 -0.569519 1441914856 -0.475098 0.442444 -0.464661 -0.602234 1441914856 -0.475098 0.442444 -0.464661 -0.602234 1441914856 -0.475098 0.442444 -0.464661 -0.602234 1441914856 -0.475098 0.442444 -0.464661 -0.602234 1441914856 -0.475098 0.442444 -0.464661 -0.602234 1441914856 -0.429810 0.478943 -0.427673 -0.634827 1441914856 -0.429810 0.478943 -0.427673 -0.634827 1441914856 -0.429810 0.478943 -0.427673 -0.634827 1441914856 -0.429810 0.478943 -0.427673 -0.634827 1441914856 -0.429810 0.478943 -0.427673 -0.634827 1441914856 -0.377380 0.515747 -0.382751 -0.667175 1441914856 -0.377380 0.515747 -0.382751 -0.667175 1441914856 -0.377380 0.515747 -0.382751 -0.667175 1441914856 -0.377380 0.515747 -0.382751 -0.667175 1441914856 -0.322083 0.548767 -0.334717 -0.695068 1441914856 -0.322083 0.548767 -0.334717 -0.695068 1441914856 -0.322083 0.548767 -0.334717 -0.695068 1441914856 -0.322083 0.548767 -0.334717 -0.695068 1441914856 -0.322083 0.548767 -0.334717 -0.695068 1441914856 -0.322083 0.548767 -0.334717 -0.695068 1441914856 -0.322083 0.548767 -0.334717 -0.695068 1441914856 -0.266846 0.576538 -0.286621 -0.717102 1441914856 -0.266846 0.576538 -0.286621 -0.717102 1441914856 -0.266846 0.576538 -0.286621 -0.717102 1441914856 -0.266846 0.576538 -0.286621 -0.717102 1441914856 -0.266846 0.576538 -0.286621 -0.717102 1441914856 -0.266846 0.576538 -0.286621 -0.717102 1441914856 -0.212708 0.604675 -0.236084 -0.730347 1441914856 -0.212708 0.604675 -0.236084 -0.730347 1441914856 -0.212708 0.604675 -0.236084 -0.730347 1441914856 -0.212708 0.604675 -0.236084 -0.730347 1441914856 -0.212708 0.604675 -0.236084 -0.730347 1441914856 -0.212708 0.604675 -0.236084 -0.730347 1441914856 -0.212708 0.604675 -0.236084 -0.730347 1441914856 -0.170044 0.626892 -0.189392 -0.736389 1441914856 -0.170044 0.626892 -0.189392 -0.736389 1441914856 -0.170044 0.626892 -0.189392 -0.736389 1441914856 -0.170044 0.626892 -0.189392 -0.736389 1441914856 -0.170044 0.626892 -0.189392 -0.736389 1441914856 -0.170044 0.626892 -0.189392 -0.736389 1441914856 -0.144104 0.640320 -0.159119 -0.737549 1441914856 -0.144104 0.640320 -0.159119 -0.737549 1441914856 -0.144104 0.640320 -0.159119 -0.737549 1441914856 -0.144104 0.640320 -0.159119 -0.737549 1441914856 -0.133667 0.647583 -0.143677 -0.736328 1441914856 -0.133667 0.647583 -0.143677 -0.736328 1441914856 -0.133667 0.647583 -0.143677 -0.736328 1441914856 -0.133667 0.647583 -0.143677 -0.736328 1441914856 -0.137390 0.649658 -0.141968 -0.734131 1441914856 -0.137390 0.649658 -0.141968 -0.734131 1441914856 -0.137390 0.649658 -0.141968 -0.734131 1441914856 -0.137390 0.649658 -0.141968 -0.734131 1441914856 -0.137390 0.649658 -0.141968 -0.734131 1441914856 -0.137390 0.649658 -0.141968 -0.734131 1441914856 -0.154358 0.647583 -0.153931 -0.730164 1441914856 -0.154358 0.647583 -0.153931 -0.730164 1441914856 -0.154358 0.647583 -0.153931 -0.730164 1441914856 -0.154358 0.647583 -0.153931 -0.730164 1441914856 -0.154358 0.647583 -0.153931 -0.730164 1441914856 -0.154358 0.647583 -0.153931 -0.730164 1441914856 -0.184875 0.640869 -0.179199 -0.723206 1441914856 -0.184875 0.640869 -0.179199 -0.723206 1441914856 -0.184875 0.640869 -0.179199 -0.723206 1441914856 -0.184875 0.640869 -0.179199 -0.723206 1441914856 -0.184875 0.640869 -0.179199 -0.723206 1441914856 -0.184875 0.640869 -0.179199 -0.723206 1441914856 -0.225037 0.628296 -0.215820 -0.712769 1441914856 -0.225037 0.628296 -0.215820 -0.712769 1441914856 -0.225037 0.628296 -0.215820 -0.712769 1441914856 -0.225037 0.628296 -0.215820 -0.712769 1441914857 -0.225037 0.628296 -0.215820 -0.712769 1441914857 -0.225037 0.628296 -0.215820 -0.712769 1441914857 -0.269531 0.609924 -0.258972 -0.698792 1441914857 -0.269531 0.609924 -0.258972 -0.698792 1441914857 -0.269531 0.609924 -0.258972 -0.698792 1441914857 -0.269531 0.609924 -0.258972 -0.698792 1441914857 -0.269531 0.609924 -0.258972 -0.698792 1441914857 -0.269531 0.609924 -0.258972 -0.698792 1441914857 -0.316223 0.586548 -0.304688 -0.680603 1441914857 -0.316223 0.586548 -0.304688 -0.680603 1441914857 -0.316223 0.586548 -0.304688 -0.680603 1441914857 -0.316223 0.586548 -0.304688 -0.680603 1441914857 -0.316223 0.586548 -0.304688 -0.680603 1441914857 -0.316223 0.586548 -0.304688 -0.680603 1441914857 -0.364319 0.558167 -0.352173 -0.657043 1441914857 -0.364319 0.558167 -0.352173 -0.657043 1441914857 -0.364319 0.558167 -0.352173 -0.657043 1441914857 -0.364319 0.558167 -0.352173 -0.657043 1441914857 -0.364319 0.558167 -0.352173 -0.657043 1441914857 -0.364319 0.558167 -0.352173 -0.657043 1441914857 -0.411499 0.526489 -0.398193 -0.628479 1441914857 -0.411499 0.526489 -0.398193 -0.628479 1441914857 -0.411499 0.526489 -0.398193 -0.628479 1441914857 -0.411499 0.526489 -0.398193 -0.628479 1441914857 -0.411499 0.526489 -0.398193 -0.628479 1441914857 -0.411499 0.526489 -0.398193 -0.628479 1441914857 -0.454651 0.492371 -0.439453 -0.598145 1441914857 -0.454651 0.492371 -0.439453 -0.598145 1441914857 -0.454651 0.492371 -0.439453 -0.598145 1441914857 -0.454651 0.492371 -0.439453 -0.598145 1441914857 -0.454651 0.492371 -0.439453 -0.598145 1441914857 -0.454651 0.492371 -0.439453 -0.598145 1441914857 -0.492310 0.456909 -0.476440 -0.567383 1441914857 -0.492310 0.456909 -0.476440 -0.567383 1441914857 -0.492310 0.456909 -0.476440 -0.567383 1441914857 -0.492310 0.456909 -0.476440 -0.567383 1441914857 -0.492310 0.456909 -0.476440 -0.567383 1441914857 -0.492310 0.456909 -0.476440 -0.567383 1441914857 -0.524475 0.420959 -0.508484 -0.537842 1441914857 -0.524475 0.420959 -0.508484 -0.537842 1441914857 -0.524475 0.420959 -0.508484 -0.537842 1441914857 -0.524475 0.420959 -0.508484 -0.537842 1441914857 -0.524475 0.420959 -0.508484 -0.537842 1441914857 -0.524475 0.420959 -0.508484 -0.537842 1441914857 -0.524475 0.420959 -0.508484 -0.537842 1441914857 -0.550354 0.387756 -0.533875 -0.511658 1441914857 -0.550354 0.387756 -0.533875 -0.511658 1441914857 -0.550354 0.387756 -0.533875 -0.511658 1441914857 -0.550354 0.387756 -0.533875 -0.511658 1441914857 -0.550354 0.387756 -0.533875 -0.511658 1441914857 -0.550354 0.387756 -0.533875 -0.511658 1441914857 -0.571167 0.358826 -0.552856 -0.489380 1441914857 -0.571167 0.358826 -0.552856 -0.489380 1441914857 -0.571167 0.358826 -0.552856 -0.489380 1441914857 -0.571167 0.358826 -0.552856 -0.489380 1441914857 -0.571167 0.358826 -0.552856 -0.489380 1441914857 -0.571167 0.358826 -0.552856 -0.489380 1441914857 -0.571167 0.358826 -0.552856 -0.489380 1441914857 -0.586731 0.335083 -0.566223 -0.472168 1441914857 -0.595093 0.319397 -0.573242 -0.464111 1441914857 -0.595093 0.319397 -0.573242 -0.464111 1441914857 -0.595093 0.319397 -0.573242 -0.464111 1441914857 -0.595093 0.319397 -0.573242 -0.464111 1441914857 -0.595093 0.319397 -0.573242 -0.464111 1441914857 -0.595093 0.319397 -0.573242 -0.464111 1441914857 -0.595093 0.319397 -0.573242 -0.464111 1441914857 -0.591736 0.318420 -0.571594 -0.471008 1441914857 -0.591736 0.318420 -0.571594 -0.471008 1441914857 -0.591736 0.318420 -0.571594 -0.471008 1441914857 -0.591736 0.318420 -0.571594 -0.471008 1441914857 -0.591736 0.318420 -0.571594 -0.471008 1441914857 -0.591736 0.318420 -0.571594 -0.471008 1441914857 -0.577209 0.332275 -0.561829 -0.490845 1441914857 -0.577209 0.332275 -0.561829 -0.490845 1441914857 -0.577209 0.332275 -0.561829 -0.490845 1441914857 -0.577209 0.332275 -0.561829 -0.490845 1441914857 -0.577209 0.332275 -0.561829 -0.490845 1441914857 -0.577209 0.332275 -0.561829 -0.490845 1441914857 -0.554260 0.357178 -0.544006 -0.518982 1441914857 -0.554260 0.357178 -0.544006 -0.518982 1441914857 -0.554260 0.357178 -0.544006 -0.518982 1441914857 -0.554260 0.357178 -0.544006 -0.518982 1441914857 -0.554260 0.357178 -0.544006 -0.518982 1441914857 -0.554260 0.357178 -0.544006 -0.518982 1441914857 -0.523926 0.389160 -0.519897 -0.551208 1441914857 -0.523926 0.389160 -0.519897 -0.551208 1441914857 -0.523926 0.389160 -0.519897 -0.551208 1441914857 -0.523926 0.389160 -0.519897 -0.551208 1441914857 -0.523926 0.389160 -0.519897 -0.551208 1441914857 -0.523926 0.389160 -0.519897 -0.551208 1441914857 -0.485718 0.426208 -0.488708 -0.586182 1441914857 -0.485718 0.426208 -0.488708 -0.586182 1441914857 -0.485718 0.426208 -0.488708 -0.586182 1441914857 -0.485718 0.426208 -0.488708 -0.586182 1441914857 -0.485718 0.426208 -0.488708 -0.586182 1441914857 -0.485718 0.426208 -0.488708 -0.586182 1441914857 -0.485718 0.426208 -0.488708 -0.586182 1441914857 -0.439697 0.464600 -0.450684 -0.622681 1441914857 -0.439697 0.464600 -0.450684 -0.622681 1441914857 -0.439697 0.464600 -0.450684 -0.622681 1441914857 -0.439697 0.464600 -0.450684 -0.622681 1441914857 -0.439697 0.464600 -0.450684 -0.622681 1441914857 -0.439697 0.464600 -0.450684 -0.622681 1441914857 -0.387634 0.501282 -0.408203 -0.657166 1441914857 -0.387634 0.501282 -0.408203 -0.657166 1441914857 -0.387634 0.501282 -0.408203 -0.657166 1441914857 -0.387634 0.501282 -0.408203 -0.657166 1441914857 -0.387634 0.501282 -0.408203 -0.657166 1441914857 -0.387634 0.501282 -0.408203 -0.657166 1441914857 -0.333252 0.533691 -0.362915 -0.687378 1441914858 -0.333252 0.533691 -0.362915 -0.687378 1441914858 -0.333252 0.533691 -0.362915 -0.687378 1441914858 -0.333252 0.533691 -0.362915 -0.687378 1441914858 -0.333252 0.533691 -0.362915 -0.687378 1441914858 -0.333252 0.533691 -0.362915 -0.687378 1441914858 -0.281433 0.560791 -0.318665 -0.710510 1441914858 -0.281433 0.560791 -0.318665 -0.710510 1441914858 -0.281433 0.560791 -0.318665 -0.710510 1441914858 -0.281433 0.560791 -0.318665 -0.710510 1441914858 -0.281433 0.560791 -0.318665 -0.710510 1441914858 -0.281433 0.560791 -0.318665 -0.710510 1441914858 -0.232788 0.583313 -0.276611 -0.727356 1441914858 -0.232788 0.583313 -0.276611 -0.727356 1441914858 -0.232788 0.583313 -0.276611 -0.727356 1441914858 -0.232788 0.583313 -0.276611 -0.727356 1441914858 -0.232788 0.583313 -0.276611 -0.727356 1441914858 -0.232788 0.583313 -0.276611 -0.727356 1441914858 -0.185547 0.606506 -0.230286 -0.738098 1441914858 -0.185547 0.606506 -0.230286 -0.738098 1441914858 -0.185547 0.606506 -0.230286 -0.738098 1441914858 -0.185547 0.606506 -0.230286 -0.738098 1441914858 -0.185547 0.606506 -0.230286 -0.738098 1441914858 -0.185547 0.606506 -0.230286 -0.738098 1441914858 -0.185547 0.606506 -0.230286 -0.738098 1441914858 -0.153992 0.627014 -0.192139 -0.739075 1441914858 -0.153992 0.627014 -0.192139 -0.739075 1441914858 -0.153992 0.627014 -0.192139 -0.739075 1441914858 -0.143127 0.636719 -0.173218 -0.737610 1441914858 -0.143127 0.636719 -0.173218 -0.737610 1441914858 -0.143127 0.636719 -0.173218 -0.737610 1441914858 -0.143127 0.636719 -0.173218 -0.737610 1441914858 -0.143127 0.636719 -0.173218 -0.737610 1441914858 -0.143127 0.636719 -0.173218 -0.737610 1441914858 -0.146912 0.642273 -0.167480 -0.733398 1441914858 -0.146912 0.642273 -0.167480 -0.733398 1441914858 -0.146912 0.642273 -0.167480 -0.733398 1441914858 -0.146912 0.642273 -0.167480 -0.733398 1441914858 -0.146912 0.642273 -0.167480 -0.733398 1441914858 -0.146912 0.642273 -0.167480 -0.733398 1441914858 -0.167542 0.642578 -0.175293 -0.726868 1441914858 -0.167542 0.642578 -0.175293 -0.726868 1441914858 -0.167542 0.642578 -0.175293 -0.726868 1441914858 -0.167542 0.642578 -0.175293 -0.726868 1441914858 -0.167542 0.642578 -0.175293 -0.726868 1441914858 -0.167542 0.642578 -0.175293 -0.726868 1441914858 -0.202820 0.636108 -0.199219 -0.717346 1441914858 -0.202820 0.636108 -0.199219 -0.717346 1441914858 -0.202820 0.636108 -0.199219 -0.717346 1441914858 -0.202820 0.636108 -0.199219 -0.717346 1441914858 -0.202820 0.636108 -0.199219 -0.717346 1441914858 -0.202820 0.636108 -0.199219 -0.717346 1441914858 -0.202820 0.636108 -0.199219 -0.717346 1441914858 -0.246826 0.622559 -0.236206 -0.704102 1441914858 -0.246826 0.622559 -0.236206 -0.704102 1441914858 -0.246826 0.622559 -0.236206 -0.704102 1441914858 -0.246826 0.622559 -0.236206 -0.704102 1441914858 -0.246826 0.622559 -0.236206 -0.704102 1441914858 -0.246826 0.622559 -0.236206 -0.704102 1441914858 -0.294250 0.602295 -0.279968 -0.687256 1441914858 -0.294250 0.602295 -0.279968 -0.687256 1441914858 -0.294250 0.602295 -0.279968 -0.687256 1441914858 -0.294250 0.602295 -0.279968 -0.687256 1441914858 -0.294250 0.602295 -0.279968 -0.687256 1441914858 -0.294250 0.602295 -0.279968 -0.687256 1441914858 -0.345337 0.574463 -0.329346 -0.665039 1441914858 -0.345337 0.574463 -0.329346 -0.665039 1441914858 -0.345337 0.574463 -0.329346 -0.665039 1441914858 -0.345337 0.574463 -0.329346 -0.665039 1441914858 -0.345337 0.574463 -0.329346 -0.665039 1441914858 -0.345337 0.574463 -0.329346 -0.665039 1441914858 -0.345337 0.574463 -0.329346 -0.665039 1441914858 -0.395508 0.541504 -0.378601 -0.638062 1441914858 -0.395508 0.541504 -0.378601 -0.638062 1441914858 -0.395508 0.541504 -0.378601 -0.638062 1441914858 -0.395508 0.541504 -0.378601 -0.638062 1441914858 -0.395508 0.541504 -0.378601 -0.638062 1441914858 -0.442444 0.506287 -0.423950 -0.606812 1441914858 -0.442444 0.506287 -0.423950 -0.606812 1441914858 -0.442444 0.506287 -0.423950 -0.606812 1441914858 -0.442444 0.506287 -0.423950 -0.606812 1441914858 -0.442444 0.506287 -0.423950 -0.606812 1441914858 -0.442444 0.506287 -0.423950 -0.606812 1441914858 -0.442444 0.506287 -0.423950 -0.606812 1441914858 -0.483948 0.469360 -0.465088 -0.573792 1441914858 -0.483948 0.469360 -0.465088 -0.573792 1441914858 -0.483948 0.469360 -0.465088 -0.573792 1441914858 -0.483948 0.469360 -0.465088 -0.573792 1441914858 -0.483948 0.469360 -0.465088 -0.573792 1441914858 -0.483948 0.469360 -0.465088 -0.573792 1441914858 -0.518433 0.434082 -0.500183 -0.541016 1441914858 -0.518433 0.434082 -0.500183 -0.541016 1441914858 -0.518433 0.434082 -0.500183 -0.541016 1441914858 -0.518433 0.434082 -0.500183 -0.541016 1441914858 -0.518433 0.434082 -0.500183 -0.541016 1441914858 -0.518433 0.434082 -0.500183 -0.541016 1441914858 -0.548096 0.399963 -0.527832 -0.510925 1441914858 -0.548096 0.399963 -0.527832 -0.510925 1441914858 -0.548096 0.399963 -0.527832 -0.510925 1441914858 -0.548096 0.399963 -0.527832 -0.510925 1441914858 -0.548096 0.399963 -0.527832 -0.510925 1441914858 -0.548096 0.399963 -0.527832 -0.510925 1441914858 -0.572876 0.368713 -0.549255 -0.484070 1441914858 -0.572876 0.368713 -0.549255 -0.484070 1441914858 -0.572876 0.368713 -0.549255 -0.484070 1441914858 -0.572876 0.368713 -0.549255 -0.484070 1441914858 -0.572876 0.368713 -0.549255 -0.484070 1441914858 -0.591675 0.340759 -0.564697 -0.463684 1441914859 -0.591675 0.340759 -0.564697 -0.463684 1441914859 -0.591675 0.340759 -0.564697 -0.463684 1441914859 -0.591675 0.340759 -0.564697 -0.463684 1441914859 -0.591675 0.340759 -0.564697 -0.463684 1441914859 -0.591675 0.340759 -0.564697 -0.463684 1441914859 -0.600403 0.323547 -0.571350 -0.456604 1441914859 -0.600403 0.323547 -0.571350 -0.456604 1441914859 -0.600403 0.323547 -0.571350 -0.456604 1441914859 -0.600403 0.323547 -0.571350 -0.456604 1441914859 -0.600403 0.323547 -0.571350 -0.456604 1441914859 -0.600403 0.323547 -0.571350 -0.456604 1441914859 -0.594910 0.324707 -0.567505 -0.467590 1441914859 -0.594910 0.324707 -0.567505 -0.467590 1441914859 -0.594910 0.324707 -0.567505 -0.467590 1441914859 -0.594910 0.324707 -0.567505 -0.467590 1441914859 -0.594910 0.324707 -0.567505 -0.467590 1441914859 -0.594910 0.324707 -0.567505 -0.467590 1441914859 -0.594910 0.324707 -0.567505 -0.467590 1441914859 -0.575928 0.345764 -0.552551 -0.493408 1441914859 -0.575928 0.345764 -0.552551 -0.493408 1441914859 -0.575928 0.345764 -0.552551 -0.493408 1441914859 -0.575928 0.345764 -0.552551 -0.493408 1441914859 -0.575928 0.345764 -0.552551 -0.493408 1441914859 -0.575928 0.345764 -0.552551 -0.493408 1441914859 -0.575928 0.345764 -0.552551 -0.493408 1441914859 -0.549805 0.374023 -0.531921 -0.524353 1441914859 -0.549805 0.374023 -0.531921 -0.524353 1441914859 -0.549805 0.374023 -0.531921 -0.524353 1441914859 -0.549805 0.374023 -0.531921 -0.524353 1441914859 -0.516052 0.407410 -0.505676 -0.558655 1441914859 -0.516052 0.407410 -0.505676 -0.558655 1441914859 -0.516052 0.407410 -0.505676 -0.558655 1441914859 -0.516052 0.407410 -0.505676 -0.558655 1441914859 -0.516052 0.407410 -0.505676 -0.558655 1441914859 -0.516052 0.407410 -0.505676 -0.558655 1441914859 -0.474792 0.443848 -0.472900 -0.594971 1441914859 -0.474792 0.443848 -0.472900 -0.594971 1441914859 -0.474792 0.443848 -0.472900 -0.594971 1441914859 -0.474792 0.443848 -0.472900 -0.594971 1441914859 -0.474792 0.443848 -0.472900 -0.594971 1441914859 -0.474792 0.443848 -0.472900 -0.594971 1441914859 -0.427856 0.480774 -0.434692 -0.630005 1441914859 -0.427856 0.480774 -0.434692 -0.630005 1441914859 -0.427856 0.480774 -0.434692 -0.630005 1441914859 -0.427856 0.480774 -0.434692 -0.630005 1441914859 -0.427856 0.480774 -0.434692 -0.630005 1441914859 -0.427856 0.480774 -0.434692 -0.630005 1441914859 -0.378235 0.515259 -0.393738 -0.660645 1441914859 -0.378235 0.515259 -0.393738 -0.660645 1441914859 -0.378235 0.515259 -0.393738 -0.660645 1441914859 -0.378235 0.515259 -0.393738 -0.660645 1441914859 -0.327271 0.546387 -0.351074 -0.686401 1441914859 -0.327271 0.546387 -0.351074 -0.686401 1441914859 -0.327271 0.546387 -0.351074 -0.686401 1441914859 -0.327271 0.546387 -0.351074 -0.686401 1441914859 -0.327271 0.546387 -0.351074 -0.686401 1441914859 -0.327271 0.546387 -0.351074 -0.686401 1441914859 -0.278015 0.572571 -0.307983 -0.707092 1441914859 -0.278015 0.572571 -0.307983 -0.707092 1441914859 -0.278015 0.572571 -0.307983 -0.707092 1441914859 -0.278015 0.572571 -0.307983 -0.707092 1441914859 -0.278015 0.572571 -0.307983 -0.707092 1441914859 -0.229736 0.594849 -0.265320 -0.723206 1441914859 -0.229736 0.594849 -0.265320 -0.723206 1441914859 -0.229736 0.594849 -0.265320 -0.723206 1441914859 -0.229736 0.594849 -0.265320 -0.723206 1441914859 -0.229736 0.594849 -0.265320 -0.723206 1441914859 -0.229736 0.594849 -0.265320 -0.723206 1441914859 -0.229736 0.594849 -0.265320 -0.723206 1441914859 -0.184570 0.613831 -0.225159 -0.733765 1441914859 -0.184570 0.613831 -0.225159 -0.733765 1441914859 -0.184570 0.613831 -0.225159 -0.733765 1441914859 -0.184570 0.613831 -0.225159 -0.733765 1441914859 -0.184570 0.613831 -0.225159 -0.733765 1441914859 -0.184570 0.613831 -0.225159 -0.733765 1441914859 -0.147278 0.628784 -0.189270 -0.739685 1441914859 -0.147278 0.628784 -0.189270 -0.739685 1441914859 -0.147278 0.628784 -0.189270 -0.739685 1441914859 -0.147278 0.628784 -0.189270 -0.739685 1441914859 -0.147278 0.628784 -0.189270 -0.739685 1441914859 -0.147278 0.628784 -0.189270 -0.739685 1441914859 -0.123291 0.641296 -0.159912 -0.740234 1441914859 -0.123291 0.641296 -0.159912 -0.740234 1441914859 -0.123291 0.641296 -0.159912 -0.740234 1441914859 -0.123291 0.641296 -0.159912 -0.740234 1441914859 -0.123291 0.641296 -0.159912 -0.740234 1441914859 -0.119812 0.648743 -0.148132 -0.736816 1441914859 -0.119812 0.648743 -0.148132 -0.736816 1441914859 -0.119812 0.648743 -0.148132 -0.736816 1441914859 -0.119812 0.648743 -0.148132 -0.736816 1441914859 -0.119812 0.648743 -0.148132 -0.736816 1441914859 -0.135620 0.650330 -0.155701 -0.731018 1441914859 -0.135620 0.650330 -0.155701 -0.731018 1441914859 -0.135620 0.650330 -0.155701 -0.731018 1441914859 -0.135620 0.650330 -0.155701 -0.731018 1441914859 -0.165222 0.645996 -0.177917 -0.723694 1441914859 -0.165222 0.645996 -0.177917 -0.723694 1441914859 -0.165222 0.645996 -0.177917 -0.723694 1441914859 -0.165222 0.645996 -0.177917 -0.723694 1441914859 -0.165222 0.645996 -0.177917 -0.723694 1441914859 -0.165222 0.645996 -0.177917 -0.723694 1441914859 -0.165222 0.645996 -0.177917 -0.723694 1441914859 -0.203003 0.637085 -0.208374 -0.713806 1441914859 -0.203003 0.637085 -0.208374 -0.713806 1441914860 -0.203003 0.637085 -0.208374 -0.713806 1441914860 -0.203003 0.637085 -0.208374 -0.713806 1441914860 -0.203003 0.637085 -0.208374 -0.713806 1441914860 -0.203003 0.637085 -0.208374 -0.713806 1441914860 -0.248230 0.622131 -0.247375 -0.700073 1441914860 -0.248230 0.622131 -0.247375 -0.700073 1441914860 -0.248230 0.622131 -0.247375 -0.700073 1441914860 -0.248230 0.622131 -0.247375 -0.700073 1441914860 -0.248230 0.622131 -0.247375 -0.700073 1441914860 -0.248230 0.622131 -0.247375 -0.700073 1441914860 -0.298462 0.600525 -0.293335 -0.681396 1441914860 -0.298462 0.600525 -0.293335 -0.681396 1441914860 -0.298462 0.600525 -0.293335 -0.681396 1441914860 -0.298462 0.600525 -0.293335 -0.681396 1441914860 -0.298462 0.600525 -0.293335 -0.681396 1441914860 -0.298462 0.600525 -0.293335 -0.681396 1441914860 -0.298462 0.600525 -0.293335 -0.681396 1441914860 -0.350342 0.572754 -0.341248 -0.657898 1441914860 -0.350342 0.572754 -0.341248 -0.657898 1441914860 -0.350342 0.572754 -0.341248 -0.657898 1441914860 -0.350342 0.572754 -0.341248 -0.657898 1441914860 -0.350342 0.572754 -0.341248 -0.657898 1441914860 -0.350342 0.572754 -0.341248 -0.657898 1441914860 -0.400208 0.540833 -0.387939 -0.630005 1441914860 -0.400208 0.540833 -0.387939 -0.630005 1441914860 -0.400208 0.540833 -0.387939 -0.630005 1441914860 -0.400208 0.540833 -0.387939 -0.630005 1441914860 -0.400208 0.540833 -0.387939 -0.630005 1441914860 -0.400208 0.540833 -0.387939 -0.630005 1441914860 -0.446655 0.504822 -0.432678 -0.598755 1441914860 -0.446655 0.504822 -0.432678 -0.598755 1441914860 -0.446655 0.504822 -0.432678 -0.598755 1441914860 -0.446655 0.504822 -0.432678 -0.598755 1441914860 -0.446655 0.504822 -0.432678 -0.598755 1441914860 -0.446655 0.504822 -0.432678 -0.598755 1441914860 -0.488586 0.465210 -0.474365 -0.565613 1441914860 -0.488586 0.465210 -0.474365 -0.565613 1441914860 -0.488586 0.465210 -0.474365 -0.565613 1441914860 -0.488586 0.465210 -0.474365 -0.565613 1441914860 -0.488586 0.465210 -0.474365 -0.565613 1441914860 -0.488586 0.465210 -0.474365 -0.565613 1441914860 -0.488586 0.465210 -0.474365 -0.565613 1441914860 -0.525391 0.424988 -0.509949 -0.532349 1441914860 -0.525391 0.424988 -0.509949 -0.532349 1441914860 -0.525391 0.424988 -0.509949 -0.532349 1441914860 -0.525391 0.424988 -0.509949 -0.532349 1441914860 -0.525391 0.424988 -0.509949 -0.532349 1441914860 -0.525391 0.424988 -0.509949 -0.532349 1441914860 -0.558044 0.383850 -0.540710 -0.498901 1441914860 -0.558044 0.383850 -0.540710 -0.498901 1441914860 -0.558044 0.383850 -0.540710 -0.498901 1441914860 -0.558044 0.383850 -0.540710 -0.498901 1441914860 -0.558044 0.383850 -0.540710 -0.498901 1441914860 -0.558044 0.383850 -0.540710 -0.498901 1441914860 -0.581665 0.350159 -0.562317 -0.472107 1441914860 -0.581665 0.350159 -0.562317 -0.472107 1441914860 -0.581665 0.350159 -0.562317 -0.472107 1441914860 -0.581665 0.350159 -0.562317 -0.472107 1441914860 -0.581665 0.350159 -0.562317 -0.472107 1441914860 -0.581665 0.350159 -0.562317 -0.472107 1441914860 -0.594543 0.330017 -0.574280 -0.455872 1441914860 -0.594543 0.330017 -0.574280 -0.455872 1441914860 -0.594543 0.330017 -0.574280 -0.455872 1441914860 -0.594543 0.330017 -0.574280 -0.455872 1441914860 -0.594543 0.330017 -0.574280 -0.455872 1441914860 -0.594543 0.330017 -0.574280 -0.455872 1441914860 -0.598999 0.320496 -0.578857 -0.451172 1441914860 -0.598999 0.320496 -0.578857 -0.451172 1441914860 -0.598999 0.320496 -0.578857 -0.451172 1441914860 -0.598999 0.320496 -0.578857 -0.451172 1441914860 -0.598999 0.320496 -0.578857 -0.451172 1441914860 -0.598999 0.320496 -0.578857 -0.451172 1441914860 -0.595154 0.322327 -0.576843 -0.457397 1441914860 -0.595154 0.322327 -0.576843 -0.457397 1441914860 -0.595154 0.322327 -0.576843 -0.457397 1441914860 -0.595154 0.322327 -0.576843 -0.457397 1441914860 -0.595154 0.322327 -0.576843 -0.457397 1441914860 -0.595154 0.322327 -0.576843 -0.457397 1441914860 -0.582642 0.335876 -0.567383 -0.475281 1441914860 -0.582642 0.335876 -0.567383 -0.475281 1441914860 -0.582642 0.335876 -0.567383 -0.475281 1441914860 -0.582642 0.335876 -0.567383 -0.475281 1441914860 -0.582642 0.335876 -0.567383 -0.475281 1441914860 -0.582642 0.335876 -0.567383 -0.475281 1441914860 -0.561584 0.359131 -0.550842 -0.502319 1441914860 -0.561584 0.359131 -0.550842 -0.502319 1441914860 -0.561584 0.359131 -0.550842 -0.502319 1441914860 -0.561584 0.359131 -0.550842 -0.502319 1441914860 -0.561584 0.359131 -0.550842 -0.502319 1441914860 -0.561584 0.359131 -0.550842 -0.502319 1441914860 -0.532410 0.389648 -0.527893 -0.534912 1441914860 -0.532410 0.389648 -0.527893 -0.534912 1441914860 -0.532410 0.389648 -0.527893 -0.534912 1441914860 -0.532410 0.389648 -0.527893 -0.534912 1441914860 -0.532410 0.389648 -0.527893 -0.534912 1441914860 -0.532410 0.389648 -0.527893 -0.534912 1441914860 -0.495178 0.425232 -0.497803 -0.571106 1441914860 -0.495178 0.425232 -0.497803 -0.571106 1441914860 -0.495178 0.425232 -0.497803 -0.571106 1441914860 -0.495178 0.425232 -0.497803 -0.571106 1441914860 -0.495178 0.425232 -0.497803 -0.571106 1441914860 -0.495178 0.425232 -0.497803 -0.571106 1441914860 -0.495178 0.425232 -0.497803 -0.571106 1441914860 -0.451965 0.462036 -0.463074 -0.606506 1441914860 -0.451965 0.462036 -0.463074 -0.606506 1441914860 -0.451965 0.462036 -0.463074 -0.606506 1441914860 -0.451965 0.462036 -0.463074 -0.606506 1441914860 -0.451965 0.462036 -0.463074 -0.606506 1441914860 -0.451965 0.462036 -0.463074 -0.606506 1441914860 -0.403320 0.497864 -0.424622 -0.639709 1441914860 -0.403320 0.497864 -0.424622 -0.639709 1441914861 -0.403320 0.497864 -0.424622 -0.639709 1441914861 -0.403320 0.497864 -0.424622 -0.639709 1441914861 -0.403320 0.497864 -0.424622 -0.639709 1441914861 -0.403320 0.497864 -0.424622 -0.639709 1441914861 -0.350220 0.532593 -0.380127 -0.670288 1441914861 -0.350220 0.532593 -0.380127 -0.670288 1441914861 -0.350220 0.532593 -0.380127 -0.670288 1441914861 -0.350220 0.532593 -0.380127 -0.670288 1441914861 -0.350220 0.532593 -0.380127 -0.670288 1441914861 -0.350220 0.532593 -0.380127 -0.670288 1441914861 -0.295227 0.564209 -0.332703 -0.695618 1441914861 -0.295227 0.564209 -0.332703 -0.695618 1441914861 -0.295227 0.564209 -0.332703 -0.695618 1441914861 -0.295227 0.564209 -0.332703 -0.695618 1441914861 -0.295227 0.564209 -0.332703 -0.695618 1441914861 -0.295227 0.564209 -0.332703 -0.695618 1441914861 -0.243530 0.590515 -0.287537 -0.713684 1441914861 -0.243530 0.590515 -0.287537 -0.713684 1441914861 -0.243530 0.590515 -0.287537 -0.713684 1441914861 -0.243530 0.590515 -0.287537 -0.713684 1441914861 -0.243530 0.590515 -0.287537 -0.713684 1441914861 -0.243530 0.590515 -0.287537 -0.713684 1441914861 -0.243530 0.590515 -0.287537 -0.713684 1441914861 -0.197266 0.612427 -0.243225 -0.725891 1441914861 -0.197266 0.612427 -0.243225 -0.725891 1441914861 -0.197266 0.612427 -0.243225 -0.725891 1441914861 -0.197266 0.612427 -0.243225 -0.725891 1441914861 -0.197266 0.612427 -0.243225 -0.725891 1441914861 -0.197266 0.612427 -0.243225 -0.725891 1441914861 -0.159546 0.629883 -0.203674 -0.732361 1441914861 -0.159546 0.629883 -0.203674 -0.732361 1441914861 -0.159546 0.629883 -0.203674 -0.732361 1441914861 -0.159546 0.629883 -0.203674 -0.732361 1441914861 -0.159546 0.629883 -0.203674 -0.732361 1441914861 -0.159546 0.629883 -0.203674 -0.732361 1441914861 -0.137146 0.641907 -0.176575 -0.733459 1441914861 -0.137146 0.641907 -0.176575 -0.733459 1441914861 -0.137146 0.641907 -0.176575 -0.733459 1441914861 -0.137146 0.641907 -0.176575 -0.733459 1441914861 -0.137146 0.641907 -0.176575 -0.733459 1441914861 -0.137146 0.641907 -0.176575 -0.733459 1441914861 -0.137146 0.641907 -0.176575 -0.733459 1441914861 -0.133423 0.648010 -0.165649 -0.731384 1441914861 -0.147644 0.649719 -0.169495 -0.726196 1441914861 -0.147644 0.649719 -0.169495 -0.726196 1441914861 -0.147644 0.649719 -0.169495 -0.726196 1441914861 -0.147644 0.649719 -0.169495 -0.726196 1441914861 -0.147644 0.649719 -0.169495 -0.726196 1441914861 -0.147644 0.649719 -0.169495 -0.726196 1441914861 -0.180054 0.644714 -0.191162 -0.717896 1441914861 -0.180054 0.644714 -0.191162 -0.717896 1441914861 -0.180054 0.644714 -0.191162 -0.717896 1441914861 -0.180054 0.644714 -0.191162 -0.717896 1441914861 -0.180054 0.644714 -0.191162 -0.717896 1441914861 -0.180054 0.644714 -0.191162 -0.717896 1441914861 -0.180054 0.644714 -0.191162 -0.717896 1441914861 -0.223694 0.632874 -0.227234 -0.705566 1441914861 -0.223694 0.632874 -0.227234 -0.705566 1441914861 -0.223694 0.632874 -0.227234 -0.705566 1441914861 -0.223694 0.632874 -0.227234 -0.705566 1441914861 -0.223694 0.632874 -0.227234 -0.705566 1441914861 -0.270752 0.614685 -0.269348 -0.690186 1441914861 -0.270752 0.614685 -0.269348 -0.690186 1441914861 -0.270752 0.614685 -0.269348 -0.690186 1441914861 -0.270752 0.614685 -0.269348 -0.690186 1441914861 -0.270752 0.614685 -0.269348 -0.690186 1441914861 -0.270752 0.614685 -0.269348 -0.690186 1441914861 -0.319397 0.590515 -0.314880 -0.670959 1441914861 -0.319397 0.590515 -0.314880 -0.670959 1441914861 -0.319397 0.590515 -0.314880 -0.670959 1441914861 -0.319397 0.590515 -0.314880 -0.670959 1441914861 -0.319397 0.590515 -0.314880 -0.670959 1441914861 -0.319397 0.590515 -0.314880 -0.670959 1441914861 -0.319397 0.590515 -0.314880 -0.670959 1441914861 -0.368713 0.560791 -0.362488 -0.646729 1441914861 -0.368713 0.560791 -0.362488 -0.646729 1441914861 -0.368713 0.560791 -0.362488 -0.646729 1441914861 -0.368713 0.560791 -0.362488 -0.646729 1441914861 -0.368713 0.560791 -0.362488 -0.646729 1441914861 -0.368713 0.560791 -0.362488 -0.646729 1441914861 -0.417236 0.526611 -0.409546 -0.617126 1441914861 -0.417236 0.526611 -0.409546 -0.617126 1441914861 -0.417236 0.526611 -0.409546 -0.617126 1441914861 -0.417236 0.526611 -0.409546 -0.617126 1441914861 -0.417236 0.526611 -0.409546 -0.617126 1441914861 -0.417236 0.526611 -0.409546 -0.617126 1441914861 -0.462097 0.490234 -0.452454 -0.584351 1441914861 -0.462097 0.490234 -0.452454 -0.584351 1441914861 -0.462097 0.490234 -0.452454 -0.584351 1441914861 -0.462097 0.490234 -0.452454 -0.584351 1441914861 -0.462097 0.490234 -0.452454 -0.584351 1441914861 -0.501587 0.453308 -0.489807 -0.550476 1441914861 -0.501587 0.453308 -0.489807 -0.550476 1441914861 -0.501587 0.453308 -0.489807 -0.550476 1441914861 -0.501587 0.453308 -0.489807 -0.550476 1441914861 -0.534424 0.417236 -0.521362 -0.518188 1441914861 -0.534424 0.417236 -0.521362 -0.518188 1441914861 -0.534424 0.417236 -0.521362 -0.518188 1441914861 -0.534424 0.417236 -0.521362 -0.518188 1441914861 -0.534424 0.417236 -0.521362 -0.518188 1441914861 -0.534424 0.417236 -0.521362 -0.518188 1441914861 -0.534424 0.417236 -0.521362 -0.518188 1441914861 -0.560791 0.383240 -0.547424 -0.488953 1441914861 -0.560791 0.383240 -0.547424 -0.488953 1441914861 -0.560791 0.383240 -0.547424 -0.488953 1441914862 -0.560791 0.383240 -0.547424 -0.488953 1441914862 -0.560791 0.383240 -0.547424 -0.488953 1441914862 -0.560791 0.383240 -0.547424 -0.488953 1441914862 -0.582214 0.351868 -0.566956 -0.464661 1441914862 -0.582214 0.351868 -0.566956 -0.464661 1441914862 -0.582214 0.351868 -0.566956 -0.464661 1441914862 -0.582214 0.351868 -0.566956 -0.464661 1441914862 -0.582214 0.351868 -0.566956 -0.464661 1441914862 -0.582214 0.351868 -0.566956 -0.464661 1441914862 -0.597229 0.326477 -0.579773 -0.447937 1441914862 -0.597229 0.326477 -0.579773 -0.447937 1441914862 -0.597229 0.326477 -0.579773 -0.447937 1441914862 -0.597229 0.326477 -0.579773 -0.447937 1441914862 -0.597229 0.326477 -0.579773 -0.447937 1441914862 -0.597229 0.326477 -0.579773 -0.447937 1441914862 -0.602478 0.314270 -0.583740 -0.444580 1441914862 -0.602478 0.314270 -0.583740 -0.444580 1441914862 -0.602478 0.314270 -0.583740 -0.444580 1441914862 -0.602478 0.314270 -0.583740 -0.444580 1441914862 -0.602478 0.314270 -0.583740 -0.444580 1441914862 -0.602478 0.314270 -0.583740 -0.444580 1441914862 -0.594666 0.319214 -0.578247 -0.458435 1441914862 -0.594666 0.319214 -0.578247 -0.458435 1441914862 -0.594666 0.319214 -0.578247 -0.458435 1441914862 -0.594666 0.319214 -0.578247 -0.458435 1441914862 -0.594666 0.319214 -0.578247 -0.458435 1441914862 -0.594666 0.319214 -0.578247 -0.458435 1441914862 -0.576355 0.339111 -0.564148 -0.484375 1441914862 -0.576355 0.339111 -0.564148 -0.484375 1441914862 -0.576355 0.339111 -0.564148 -0.484375 1441914862 -0.576355 0.339111 -0.564148 -0.484375 1441914862 -0.576355 0.339111 -0.564148 -0.484375 1441914862 -0.576355 0.339111 -0.564148 -0.484375 1441914862 -0.576355 0.339111 -0.564148 -0.484375 1441914862 -0.551208 0.366699 -0.543396 -0.516235 1441914862 -0.551208 0.366699 -0.543396 -0.516235 1441914862 -0.551208 0.366699 -0.543396 -0.516235 1441914862 -0.551208 0.366699 -0.543396 -0.516235 1441914862 -0.551208 0.366699 -0.543396 -0.516235 1441914862 -0.551208 0.366699 -0.543396 -0.516235 1441914862 -0.518921 0.399536 -0.516968 -0.551270 1441914862 -0.518921 0.399536 -0.516968 -0.551270 1441914862 -0.518921 0.399536 -0.516968 -0.551270 1441914862 -0.518921 0.399536 -0.516968 -0.551270 1441914862 -0.518921 0.399536 -0.516968 -0.551270 1441914862 -0.518921 0.399536 -0.516968 -0.551270 1441914862 -0.478638 0.436279 -0.484253 -0.588318 1441914862 -0.478638 0.436279 -0.484253 -0.588318 1441914862 -0.478638 0.436279 -0.484253 -0.588318 1441914862 -0.478638 0.436279 -0.484253 -0.588318 1441914862 -0.478638 0.436279 -0.484253 -0.588318 1441914862 -0.478638 0.436279 -0.484253 -0.588318 1441914862 -0.431763 0.473389 -0.446472 -0.624695 1441914862 -0.431763 0.473389 -0.446472 -0.624695 1441914862 -0.431763 0.473389 -0.446472 -0.624695 1441914862 -0.431763 0.473389 -0.446472 -0.624695 1441914862 -0.431763 0.473389 -0.446472 -0.624695 1441914862 -0.431763 0.473389 -0.446472 -0.624695 1441914862 -0.380920 0.509033 -0.405151 -0.657043 1441914862 -0.380920 0.509033 -0.405151 -0.657043 1441914862 -0.380920 0.509033 -0.405151 -0.657043 1441914862 -0.380920 0.509033 -0.405151 -0.657043 1441914862 -0.380920 0.509033 -0.405151 -0.657043 1441914862 -0.380920 0.509033 -0.405151 -0.657043 1441914862 -0.380920 0.509033 -0.405151 -0.657043 1441914862 -0.329651 0.540466 -0.362122 -0.684204 1441914862 -0.329651 0.540466 -0.362122 -0.684204 1441914862 -0.329651 0.540466 -0.362122 -0.684204 1441914862 -0.329651 0.540466 -0.362122 -0.684204 1441914862 -0.329651 0.540466 -0.362122 -0.684204 1441914862 -0.329651 0.540466 -0.362122 -0.684204 1441914862 
-0.456116 0.484436 -0.437744 -0.604736 1441914864 -0.456116 0.484436 -0.437744 -0.604736 1441914864 -0.484253 0.460449 -0.463135 -0.582275 1441914864 -0.484253 0.460449 -0.463135 -0.582275 1441914864 -0.484253 0.460449 -0.463135 -0.582275 1441914864 -0.484253 0.460449 -0.463135 -0.582275 1441914864 -0.484253 0.460449 -0.463135 -0.582275 1441914864 -0.484253 0.460449 -0.463135 -0.582275 1441914864 -0.515442 0.431702 -0.488708 -0.556030 1441914864 -0.515442 0.431702 -0.488708 -0.556030 1441914864 -0.515442 0.431702 -0.488708 -0.556030 1441914864 -0.515442 0.431702 -0.488708 -0.556030 1441914864 -0.544067 0.401550 -0.513855 -0.527954 1441914864 -0.544067 0.401550 -0.513855 -0.527954 1441914864 -0.544067 0.401550 -0.513855 -0.527954 1441914864 -0.544067 0.401550 -0.513855 -0.527954 1441914864 -0.544067 0.401550 -0.513855 -0.527954 1441914864 -0.544067 0.401550 -0.513855 -0.527954 1441914864 -0.544067 0.401550 -0.513855 -0.527954 1441914865 -0.570496 0.369751 -0.540955 -0.495239 1441914865 -0.570496 0.369751 -0.540955 -0.495239 1441914865 -0.570496 0.369751 -0.540955 -0.495239 1441914865 -0.570496 0.369751 -0.540955 -0.495239 1441914865 -0.570496 0.369751 -0.540955 -0.495239 1441914865 -0.570496 0.369751 -0.540955 -0.495239 1441914865 -0.596802 0.332214 -0.566650 -0.460938 1441914865 -0.596802 0.332214 -0.566650 -0.460938 1441914865 -0.596802 0.332214 -0.566650 -0.460938 1441914865 -0.596802 0.332214 -0.566650 -0.460938 1441914865 -0.596802 0.332214 -0.566650 -0.460938 1441914865 -0.596802 0.332214 -0.566650 -0.460938 1441914865 -0.616455 0.297729 -0.585632 -0.434143 1441914865 -0.616455 0.297729 -0.585632 -0.434143 1441914865 -0.616455 0.297729 -0.585632 -0.434143 1441914865 -0.616455 0.297729 -0.585632 -0.434143 1441914865 -0.616455 0.297729 -0.585632 -0.434143 1441914865 -0.616455 0.297729 -0.585632 -0.434143 1441914865 -0.626404 0.276550 -0.596619 -0.418640 1441914865 -0.626404 0.276550 -0.596619 -0.418640 1441914865 -0.626404 0.276550 -0.596619 -0.418640 1441914865 -0.626404 0.276550 -0.596619 -0.418640 1441914865 -0.626404 0.276550 -0.596619 -0.418640 1441914865 -0.626404 0.276550 -0.596619 -0.418640 1441914865 -0.626404 0.276550 -0.596619 -0.418640 1441914865 -0.627869 0.267090 -0.600159 -0.417480 1441914865 -0.627869 0.267090 -0.600159 -0.417480 1441914865 -0.627869 0.267090 -0.600159 -0.417480 1441914865 -0.627869 0.267090 -0.600159 -0.417480 1441914865 -0.627869 0.267090 -0.600159 -0.417480 1441914865 -0.627869 0.267090 -0.600159 -0.417480 1441914865 -0.617432 0.277344 -0.593201 -0.435913 1441914865 -0.617432 0.277344 -0.593201 -0.435913 1441914865 -0.617432 0.277344 -0.593201 -0.435913 1441914865 -0.617432 0.277344 -0.593201 -0.435913 1441914865 -0.617432 0.277344 -0.593201 -0.435913 1441914865 -0.617432 0.277344 -0.593201 -0.435913 1441914865 -0.617432 0.277344 -0.593201 -0.435913 1441914865 -0.598755 0.300598 -0.579285 -0.464355 1441914865 -0.598755 0.300598 -0.579285 -0.464355 1441914865 -0.598755 0.300598 -0.579285 -0.464355 1441914865 -0.598755 0.300598 -0.579285 -0.464355 1441914865 -0.598755 0.300598 -0.579285 -0.464355 1441914865 -0.598755 0.300598 -0.579285 -0.464355 1441914865 -0.574463 0.330444 -0.560730 -0.496399 1441914865 -0.574463 0.330444 -0.560730 -0.496399 1441914865 -0.574463 0.330444 -0.560730 -0.496399 1441914865 -0.574463 0.330444 -0.560730 -0.496399 1441914865 -0.574463 0.330444 -0.560730 -0.496399 1441914865 -0.544739 0.362793 -0.538269 -0.531006 1441914865 -0.544739 0.362793 -0.538269 -0.531006 1441914865 -0.544739 0.362793 -0.538269 -0.531006 1441914865 -0.544739 0.362793 -0.538269 -0.531006 1441914865 -0.544739 0.362793 -0.538269 -0.531006 1441914865 -0.544739 0.362793 -0.538269 -0.531006 1441914865 -0.544739 0.362793 -0.538269 -0.531006 1441914865 -0.505554 0.401917 -0.507385 -0.570557 1441914865 -0.505554 0.401917 -0.507385 -0.570557 1441914865 -0.505554 0.401917 -0.507385 -0.570557 1441914865 -0.505554 0.401917 -0.507385 -0.570557 1441914865 -0.505554 0.401917 -0.507385 -0.570557 1441914865 -0.505554 0.401917 -0.507385 -0.570557 1441914865 -0.505554 0.401917 -0.507385 -0.570557 1441914865 -0.458679 0.444824 -0.468689 -0.610046 1441914865 -0.458679 0.444824 -0.468689 -0.610046 1441914865 -0.458679 0.444824 -0.468689 -0.610046 1441914865 -0.458679 0.444824 -0.468689 -0.610046 1441914865 -0.458679 0.444824 -0.468689 -0.610046 1441914865 -0.458679 0.444824 -0.468689 -0.610046 1441914865 -0.409668 0.484680 -0.426636 -0.644470 1441914865 -0.409668 0.484680 -0.426636 -0.644470 1441914865 -0.409668 0.484680 -0.426636 -0.644470 1441914865 -0.409668 0.484680 -0.426636 -0.644470 1441914865 -0.409668 0.484680 -0.426636 -0.644470 1441914865 -0.359314 0.519714 -0.384155 -0.673218 1441914865 -0.359314 0.519714 -0.384155 -0.673218 1441914865 -0.359314 0.519714 -0.384155 -0.673218 1441914865 -0.359314 0.519714 -0.384155 -0.673218 1441914865 -0.359314 0.519714 -0.384155 -0.673218 1441914865 -0.359314 0.519714 -0.384155 -0.673218 1441914865 -0.304749 0.551514 -0.337769 -0.699219 1441914865 -0.304749 0.551514 -0.337769 -0.699219 1441914865 -0.304749 0.551514 -0.337769 -0.699219 1441914865 -0.304749 0.551514 -0.337769 -0.699219 1441914865 -0.304749 0.551514 -0.337769 -0.699219 1441914865 -0.304749 0.551514 -0.337769 -0.699219 1441914865 -0.304749 0.551514 -0.337769 -0.699219 1441914865 -0.247681 0.579956 -0.289001 -0.720276 1441914865 -0.247681 0.579956 -0.289001 -0.720276 1441914865 -0.247681 0.579956 -0.289001 -0.720276 1441914865 -0.247681 0.579956 -0.289001 -0.720276 1441914865 -0.194885 0.603821 -0.243713 -0.733521 1441914865 -0.194885 0.603821 -0.243713 -0.733521 1441914865 -0.194885 0.603821 -0.243713 -0.733521 1441914865 -0.194885 0.603821 -0.243713 -0.733521 1441914865 -0.149658 0.624573 -0.197632 -0.740601 1441914865 -0.149658 0.624573 -0.197632 -0.740601 1441914865 -0.149658 0.624573 -0.197632 -0.740601 1441914865 -0.149658 0.624573 -0.197632 -0.740601 1441914865 -0.149658 0.624573 -0.197632 -0.740601 1441914865 -0.149658 0.624573 -0.197632 -0.740601 1441914865 -0.120911 0.640686 -0.162659 -0.740601 1441914865 -0.120911 0.640686 -0.162659 -0.740601 1441914865 -0.120911 0.640686 -0.162659 -0.740601 1441914865 -0.120911 0.640686 -0.162659 -0.740601 1441914865 -0.120911 0.640686 -0.162659 -0.740601 1441914865 -0.120911 0.640686 -0.162659 -0.740601 1441914865 -0.113525 0.649780 -0.145691 -0.737366 1441914866 -0.113525 0.649780 -0.145691 -0.737366 1441914866 -0.113525 0.649780 -0.145691 -0.737366 1441914866 -0.113525 0.649780 -0.145691 -0.737366 1441914866 -0.113525 0.649780 -0.145691 -0.737366 1441914866 -0.113525 0.649780 -0.145691 -0.737366 1441914866 -0.125793 0.652771 -0.147766 -0.732300 1441914866 -0.125793 0.652771 -0.147766 -0.732300 1441914866 -0.125793 0.652771 -0.147766 -0.732300 1441914866 -0.125793 0.652771 -0.147766 -0.732300 1441914866 -0.125793 0.652771 -0.147766 -0.732300 1441914866 -0.125793 0.652771 -0.147766 -0.732300 1441914866 -0.125793 0.652771 -0.147766 -0.732300 1441914866 -0.153809 0.649902 -0.165955 -0.725586 1441914866 -0.153809 0.649902 -0.165955 -0.725586 1441914866 -0.153809 0.649902 -0.165955 -0.725586 1441914866 -0.153809 0.649902 -0.165955 -0.725586 1441914866 -0.153809 0.649902 -0.165955 -0.725586 1441914866 -0.153809 0.649902 -0.165955 -0.725586 1441914866 -0.191833 0.641907 -0.196289 -0.716003 1441914866 -0.191833 0.641907 -0.196289 -0.716003 1441914866 -0.191833 0.641907 -0.196289 -0.716003 1441914866 -0.191833 0.641907 -0.196289 -0.716003 1441914866 -0.191833 0.641907 -0.196289 -0.716003 1441914866 -0.191833 0.641907 -0.196289 -0.716003 1441914866 -0.237061 0.628113 -0.234497 -0.703125 1441914866 -0.237061 0.628113 -0.234497 -0.703125 1441914866 -0.237061 0.628113 -0.234497 -0.703125 1441914866 -0.237061 0.628113 -0.234497 -0.703125 1441914866 -0.237061 0.628113 -0.234497 -0.703125 1441914866 -0.237061 0.628113 -0.234497 -0.703125 1441914866 -0.287170 0.607666 -0.278809 -0.685974 1441914866 -0.287170 0.607666 -0.278809 -0.685974 1441914866 -0.287170 0.607666 -0.278809 -0.685974 1441914866 -0.287170 0.607666 -0.278809 -0.685974 1441914866 -0.287170 0.607666 -0.278809 -0.685974 1441914866 -0.287170 0.607666 -0.278809 -0.685974 1441914866 -0.287170 0.607666 -0.278809 -0.685974 1441914866 -0.339355 0.581360 -0.326782 -0.663452 1441914866 -0.339355 0.581360 -0.326782 -0.663452 1441914866 -0.339355 0.581360 -0.326782 -0.663452 1441914866 -0.339355 0.581360 -0.326782 -0.663452 1441914866 -0.339355 0.581360 -0.326782 -0.663452 1441914866 -0.339355 0.581360 -0.326782 -0.663452 1441914866 -0.392822 0.548462 -0.377747 -0.634216 1441914866 -0.392822 0.548462 -0.377747 -0.634216 1441914866 -0.392822 0.548462 -0.377747 -0.634216 1441914866 -0.392822 0.548462 -0.377747 -0.634216 1441914866 -0.392822 0.548462 -0.377747 -0.634216 1441914866 -0.392822 0.548462 -0.377747 -0.634216 1441914866 -0.442871 0.511780 -0.424683 -0.601379 1441914866 -0.442871 0.511780 -0.424683 -0.601379 1441914866 -0.442871 0.511780 -0.424683 -0.601379 1441914866 -0.442871 0.511780 -0.424683 -0.601379 1441914866 -0.442871 0.511780 -0.424683 -0.601379 1441914866 -0.442871 0.511780 -0.424683 -0.601379 1441914866 -0.442871 0.511780 -0.424683 -0.601379 1441914866 -0.486511 0.474854 -0.463989 -0.567993 1441914866 -0.486511 0.474854 -0.463989 -0.567993 1441914866 -0.486511 0.474854 -0.463989 -0.567993 1441914866 -0.486511 0.474854 -0.463989 -0.567993 1441914866 -0.486511 0.474854 -0.463989 -0.567993 1441914866 -0.486511 0.474854 -0.463989 -0.567993 1441914866 -0.523315 0.438782 -0.497437 -0.534973 1441914866 -0.523315 0.438782 -0.497437 -0.534973 1441914866 -0.523315 0.438782 -0.497437 -0.534973 1441914866 -0.523315 0.438782 -0.497437 -0.534973 1441914866 -0.523315 0.438782 -0.497437 -0.534973 1441914866 -0.523315 0.438782 -0.497437 -0.534973 1441914866 -0.557800 0.398315 -0.528687 -0.500793 1441914866 -0.557800 0.398315 -0.528687 -0.500793 1441914866 -0.557800 0.398315 -0.528687 -0.500793 1441914866 -0.557800 0.398315 -0.528687 -0.500793 1441914866 -0.557800 0.398315 -0.528687 -0.500793 1441914866 -0.557800 0.398315 -0.528687 -0.500793 1441914866 -0.587341 0.357849 -0.554016 -0.469177 1441914866 -0.587341 0.357849 -0.554016 -0.469177 1441914866 -0.587341 0.357849 -0.554016 -0.469177 1441914866 -0.587341 0.357849 -0.554016 -0.469177 1441914866 -0.587341 0.357849 -0.554016 -0.469177 1441914866 -0.587341 0.357849 -0.554016 -0.469177 1441914866 -0.609436 0.323059 -0.571777 -0.444214 1441914866 -0.609436 0.323059 -0.571777 -0.444214 1441914866 -0.609436 0.323059 -0.571777 -0.444214 1441914866 -0.609436 0.323059 -0.571777 -0.444214 1441914866 -0.621704 0.299805 -0.581116 -0.431274 1441914866 -0.621704 0.299805 -0.581116 -0.431274 1441914866 -0.621704 0.299805 -0.581116 -0.431274 1441914866 -0.621704 0.299805 -0.581116 -0.431274 1441914866 -0.621704 0.299805 -0.581116 -0.431274 1441914866 -0.621704 0.299805 -0.581116 -0.431274 1441914866 -0.621704 0.299805 -0.581116 -0.431274 1441914866 -0.623047 0.291504 -0.582703 -0.432861 1441914866 -0.623047 0.291504 -0.582703 -0.432861 1441914866 -0.623047 0.291504 -0.582703 -0.432861 1441914866 -0.623047 0.291504 -0.582703 -0.432861 1441914866 -0.623047 0.291504 -0.582703 -0.432861 1441914866 -0.623047 0.291504 -0.582703 -0.432861 1441914866 -0.612732 0.300537 -0.575317 -0.450867 1441914866 -0.612732 0.300537 -0.575317 -0.450867 1441914866 -0.612732 0.300537 -0.575317 -0.450867 1441914866 -0.612732 0.300537 -0.575317 -0.450867 1441914866 -0.612732 0.300537 -0.575317 -0.450867 1441914866 -0.612732 0.300537 -0.575317 -0.450867 1441914866 -0.595703 0.320374 -0.561768 -0.476440 1441914866 -0.595703 0.320374 -0.561768 -0.476440 1441914866 -0.595703 0.320374 -0.561768 -0.476440 1441914866 -0.595703 0.320374 -0.561768 -0.476440 1441914866 -0.595703 0.320374 -0.561768 -0.476440 1441914866 -0.595703 0.320374 -0.561768 -0.476440 1441914866 -0.595703 0.320374 -0.561768 -0.476440 1441914866 -0.570984 0.348572 -0.543457 -0.507141 1441914866 -0.570984 0.348572 -0.543457 -0.507141 1441914866 -0.570984 0.348572 -0.543457 -0.507141 1441914866 -0.570984 0.348572 -0.543457 -0.507141 1441914867 -0.570984 0.348572 -0.543457 -0.507141 1441914867 -0.570984 0.348572 -0.543457 -0.507141 1441914867 -0.537842 0.383667 -0.518982 -0.542419 1441914867 -0.537842 0.383667 -0.518982 -0.542419 1441914867 -0.537842 0.383667 -0.518982 -0.542419 1441914867 -0.537842 0.383667 -0.518982 -0.542419 1441914867 -0.537842 0.383667 -0.518982 -0.542419 1441914867 -0.537842 0.383667 -0.518982 -0.542419 1441914867 -0.494507 0.425537 -0.486023 -0.581543 1441914867 -0.494507 0.425537 -0.486023 -0.581543 1441914867 -0.494507 0.425537 -0.486023 -0.581543 1441914867 -0.494507 0.425537 -0.486023 -0.581543 1441914867 -0.494507 0.425537 -0.486023 -0.581543 1441914867 -0.494507 0.425537 -0.486023 -0.581543 1441914867 -0.443909 0.467529 -0.448181 -0.619324 1441914867 -0.443909 0.467529 -0.448181 -0.619324 1441914867 -0.443909 0.467529 -0.448181 -0.619324 1441914867 -0.443909 0.467529 -0.448181 -0.619324 1441914867 -0.443909 0.467529 -0.448181 -0.619324 1441914867 -0.443909 0.467529 -0.448181 -0.619324 1441914867 -0.443909 0.467529 -0.448181 -0.619324 1441914867 -0.387939 0.505554 -0.405273 -0.655518 1441914867 -0.387939 0.505554 -0.405273 -0.655518 1441914867 -0.387939 0.505554 -0.405273 -0.655518 1441914867 -0.387939 0.505554 -0.405273 -0.655518 1441914867 -0.329529 0.540894 -0.357910 -0.686157 1441914867 -0.329529 0.540894 -0.357910 -0.686157 1441914867 -0.329529 0.540894 -0.357910 -0.686157 1441914867 -0.329529 0.540894 -0.357910 -0.686157 1441914867 -0.329529 0.540894 -0.357910 -0.686157 1441914867 -0.329529 0.540894 -0.357910 -0.686157 1441914867 -0.275757 0.570740 -0.310791 -0.708252 1441914867 -0.275757 0.570740 -0.310791 -0.708252 1441914867 -0.275757 0.570740 -0.310791 -0.708252 1441914867 -0.275757 0.570740 -0.310791 -0.708252 1441914867 -0.275757 0.570740 -0.310791 -0.708252 1441914867 -0.275757 0.570740 -0.310791 -0.708252 1441914867 -0.227356 0.594299 -0.269531 -0.722839 1441914867 -0.227356 0.594299 -0.269531 -0.722839 1441914867 -0.227356 0.594299 -0.269531 -0.722839 1441914867 -0.227356 0.594299 -0.269531 -0.722839 1441914867 -0.227356 0.594299 -0.269531 -0.722839 1441914867 -0.227356 0.594299 -0.269531 -0.722839 1441914867 -0.184082 0.613037 -0.231506 -0.732605 1441914867 -0.184082 0.613037 -0.231506 -0.732605 1441914867 -0.184082 0.613037 -0.231506 -0.732605 1441914867 -0.184082 0.613037 -0.231506 -0.732605 1441914867 -0.184082 0.613037 -0.231506 -0.732605 1441914867 -0.184082 0.613037 -0.231506 -0.732605 1441914867 -0.184082 0.613037 -0.231506 -0.732605 1441914867 -0.147400 0.628479 -0.197144 -0.737854 1441914867 -0.147400 0.628479 -0.197144 -0.737854 1441914867 -0.147400 0.628479 -0.197144 -0.737854 1441914867 -0.147400 0.628479 -0.197144 -0.737854 1441914867 -0.147400 0.628479 -0.197144 -0.737854 1441914867 -0.147400 0.628479 -0.197144 -0.737854 1441914867 -0.147400 0.628479 -0.197144 -0.737854 1441914867 -0.123047 0.641052 -0.168213 -0.738647 1441914867 -0.123047 0.641052 -0.168213 -0.738647 1441914867 -0.123047 0.641052 -0.168213 -0.738647 1441914867 -0.123047 0.641052 -0.168213 -0.738647 1441914867 -0.123047 0.641052 -0.168213 -0.738647 1441914867 -0.123047 0.641052 -0.168213 -0.738647 1441914867 -0.119629 0.648132 -0.152710 -0.736450 1441914867 -0.119629 0.648132 -0.152710 -0.736450 1441914867 -0.119629 0.648132 -0.152710 -0.736450 1441914867 -0.119629 0.648132 -0.152710 -0.736450 1441914867 -0.119629 0.648132 -0.152710 -0.736450 1441914867 -0.119629 0.648132 -0.152710 -0.736450 1441914867 -0.137512 0.648499 -0.159241 -0.731567 1441914867 -0.137512 0.648499 -0.159241 -0.731567 1441914867 -0.137512 0.648499 -0.159241 -0.731567 1441914867 -0.137512 0.648499 -0.159241 -0.731567 1441914867 -0.170715 0.642822 -0.182495 -0.724121 1441914867 -0.170715 0.642822 -0.182495 -0.724121 1441914867 -0.170715 0.642822 -0.182495 -0.724121 1441914867 -0.170715 0.642822 -0.182495 -0.724121 1441914867 -0.170715 0.642822 -0.182495 -0.724121 1441914867 -0.170715 0.642822 -0.182495 -0.724121 1441914867 -0.212646 0.631165 -0.216919 -0.713684 1441914867 -0.212646 0.631165 -0.216919 -0.713684 1441914867 -0.212646 0.631165 -0.216919 -0.713684 1441914867 -0.212646 0.631165 -0.216919 -0.713684 1441914867 -0.212646 0.631165 -0.216919 -0.713684 1441914867 -0.212646 0.631165 -0.216919 -0.713684 1441914867 -0.260071 0.614624 -0.257629 -0.698792 1441914867 -0.260071 0.614624 -0.257629 -0.698792 1441914867 -0.260071 0.614624 -0.257629 -0.698792 1441914867 -0.260071 0.614624 -0.257629 -0.698792 1441914867 -0.260071 0.614624 -0.257629 -0.698792 1441914867 -0.260071 0.614624 -0.257629 -0.698792 1441914867 -0.312073 0.591492 -0.304077 -0.678467 1441914867 -0.312073 0.591492 -0.304077 -0.678467 1441914867 -0.312073 0.591492 -0.304077 -0.678467 1441914867 -0.312073 0.591492 -0.304077 -0.678467 1441914867 -0.312073 0.591492 -0.304077 -0.678467 1441914867 -0.312073 0.591492 -0.304077 -0.678467 1441914867 -0.366089 0.562561 -0.353210 -0.651733 1441914867 -0.366089 0.562561 -0.353210 -0.651733 1441914867 -0.366089 0.562561 -0.353210 -0.651733 1441914867 -0.366089 0.562561 -0.353210 -0.651733 1441914867 -0.366089 0.562561 -0.353210 -0.651733 1441914867 -0.366089 0.562561 -0.353210 -0.651733 1441914867 -0.366089 0.562561 -0.353210 -0.651733 1441914867 -0.419373 0.528137 -0.402771 -0.618896 1441914867 -0.419373 0.528137 -0.402771 -0.618896 1441914868 -0.419373 0.528137 -0.402771 -0.618896 1441914868 -0.468018 0.488770 -0.449463 -0.583191 1441914868 -0.468018 0.488770 -0.449463 -0.583191 1441914868 -0.468018 0.488770 -0.449463 -0.583191 1441914868 -0.468018 0.488770 -0.449463 -0.583191 1441914868 -0.468018 0.488770 -0.449463 -0.583191 1441914868 -0.468018 0.488770 -0.449463 -0.583191 1441914868 -0.510193 0.447937 -0.490173 -0.546631 1441914868 -0.510193 0.447937 -0.490173 -0.546631 1441914868 -0.510193 0.447937 -0.490173 -0.546631 1441914868 -0.510193 0.447937 -0.490173 -0.546631 1441914868 -0.510193 0.447937 -0.490173 -0.546631 1441914868 -0.510193 0.447937 -0.490173 -0.546631 1441914868 -0.510193 0.447937 -0.490173 -0.546631 1441914868 -0.545105 0.408752 -0.523926 -0.511292 1441914868 -0.545105 0.408752 -0.523926 -0.511292 1441914868 -0.545105 0.408752 -0.523926 -0.511292 1441914868 -0.545105 0.408752 -0.523926 -0.511292 1441914868 -0.545105 0.408752 -0.523926 -0.511292 1441914868 -0.545105 0.408752 -0.523926 -0.511292 1441914868 -0.573059 0.372864 -0.550293 -0.479370 1441914868 -0.573059 0.372864 -0.550293 -0.479370 1441914868 -0.573059 0.372864 -0.550293 -0.479370 1441914868 -0.573059 0.372864 -0.550293 -0.479370 1441914868 -0.573059 0.372864 -0.550293 -0.479370 1441914868 -0.573059 0.372864 -0.550293 -0.479370 1441914868 -0.573059 0.372864 -0.550293 -0.479370 1441914868 -0.594971 0.342163 -0.568726 -0.453369 1441914868 -0.594971 0.342163 -0.568726 -0.453369 1441914868 -0.594971 0.342163 -0.568726 -0.453369 1441914868 -0.594971 0.342163 -0.568726 -0.453369 1441914868 -0.594971 0.342163 -0.568726 -0.453369 1441914868 -0.594971 0.342163 -0.568726 -0.453369 1441914868 -0.610352 0.319092 -0.580078 -0.434998 1441914868 -0.610352 0.319092 -0.580078 -0.434998 1441914868 -0.610352 0.319092 -0.580078 -0.434998 1441914868 -0.610352 0.319092 -0.580078 -0.434998 1441914868 -0.610352 0.319092 -0.580078 -0.434998 1441914868 -0.610352 0.319092 -0.580078 -0.434998 1441914868 -0.618103 0.304749 -0.585815 -0.426636 1441914868 -0.618103 0.304749 -0.585815 -0.426636 1441914868 -0.618103 0.304749 -0.585815 -0.426636 1441914868 -0.618103 0.304749 -0.585815 -0.426636 1441914868 -0.618103 0.304749 -0.585815 -0.426636 1441914868 -0.618103 0.304749 -0.585815 -0.426636 1441914868 -0.618103 0.304749 -0.585815 -0.426636 1441914868 -0.614136 0.303955 -0.583557 -0.435852 1441914868 -0.614136 0.303955 -0.583557 -0.435852 1441914868 -0.614136 0.303955 -0.583557 -0.435852 1441914868 -0.614136 0.303955 -0.583557 -0.435852 1441914868 -0.614136 0.303955 -0.583557 -0.435852 1441914868 -0.614136 0.303955 -0.583557 -0.435852 1441914868 -0.596680 0.321594 -0.572021 -0.461975 1441914868 -0.596680 0.321594 -0.572021 -0.461975 1441914868 -0.596680 0.321594 -0.572021 -0.461975 1441914868 -0.596680 0.321594 -0.572021 -0.461975 1441914868 -0.596680 0.321594 -0.572021 -0.461975 1441914868 -0.596680 0.321594 -0.572021 -0.461975 1441914868 -0.573059 0.348328 -0.554199 -0.493164 1441914868 -0.573059 0.348328 -0.554199 -0.493164 1441914868 -0.573059 0.348328 -0.554199 -0.493164 1441914868 -0.573059 0.348328 -0.554199 -0.493164 1441914868 -0.573059 0.348328 -0.554199 -0.493164 1441914868 -0.573059 0.348328 -0.554199 -0.493164 1441914868 -0.543945 0.378296 -0.532227 -0.527100 1441914868 -0.543945 0.378296 -0.532227 -0.527100 1441914868 -0.543945 0.378296 -0.532227 -0.527100 1441914868 -0.543945 0.378296 -0.532227 -0.527100 1441914868 -0.543945 0.378296 -0.532227 -0.527100 1441914868 -0.508545 0.411499 -0.504578 -0.563477 1441914868 -0.508545 0.411499 -0.504578 -0.563477 1441914868 -0.508545 0.411499 -0.504578 -0.563477 1441914868 -0.508545 0.411499 -0.504578 -0.563477 1441914868 -0.508545 0.411499 -0.504578 -0.563477 1441914868 -0.508545 0.411499 -0.504578 -0.563477 1441914868 -0.508545 0.411499 -0.504578 -0.563477 1441914868 -0.466919 0.446594 -0.470825 -0.600769 1441914868 -0.466919 0.446594 -0.470825 -0.600769 1441914868 -0.466919 0.446594 -0.470825 -0.600769 1441914868 -0.466919 0.446594 -0.470825 -0.600769 1441914868 -0.466919 0.446594 -0.470825 -0.600769 1441914868 -0.466919 0.446594 -0.470825 -0.600769 1441914868 -0.419983 0.481689 -0.431519 -0.636719 1441914868 -0.419983 0.481689 -0.431519 -0.636719 1441914868 -0.419983 0.481689 -0.431519 -0.636719 1441914868 -0.419983 0.481689 -0.431519 -0.636719 1441914868 -0.419983 0.481689 -0.431519 -0.636719 1441914868 -0.419983 0.481689 -0.431519 -0.636719 1441914868 -0.419983 0.481689 -0.431519 -0.636719 1441914868 -0.370605 0.513916 -0.390564 -0.667908 1441914868 -0.370605 0.513916 -0.390564 -0.667908 1441914868 -0.370605 0.513916 -0.390564 -0.667908 1441914868 -0.370605 0.513916 -0.390564 -0.667908 1441914868 -0.370605 0.513916 -0.390564 -0.667908 1441914868 -0.370605 0.513916 -0.390564 -0.667908 1441914868 -0.321289 0.542297 -0.348328 -0.693787 1441914868 -0.321289 0.542297 -0.348328 -0.693787 1441914868 -0.321289 0.542297 -0.348328 -0.693787 1441914868 -0.321289 0.542297 -0.348328 -0.693787 1441914868 -0.321289 0.542297 -0.348328 -0.693787 1441914868 -0.321289 0.542297 -0.348328 -0.693787 1441914868 -0.271362 0.568726 -0.304626 -0.714233 1441914868 -0.271362 0.568726 -0.304626 -0.714233 1441914868 -0.271362 0.568726 -0.304626 -0.714233 1441914868 -0.271362 0.568726 -0.304626 -0.714233 1441914868 -0.271362 0.568726 -0.304626 -0.714233 1441914868 -0.271362 0.568726 -0.304626 -0.714233 1441914868 -0.221802 0.592896 -0.260437 -0.729065 1441914868 -0.221802 0.592896 -0.260437 -0.729065 1441914868 -0.221802 0.592896 -0.260437 -0.729065 1441914868 -0.221802 0.592896 -0.260437 -0.729065 1441914869 -0.221802 0.592896 -0.260437 -0.729065 1441914869 -0.221802 0.592896 -0.260437 -0.729065 1441914869 -0.178589 0.612915 -0.219543 -0.737732 1441914869 -0.178589 0.612915 -0.219543 -0.737732 1441914869 -0.178589 0.612915 -0.219543 -0.737732 1441914869 -0.178589 0.612915 -0.219543 -0.737732 1441914869 -0.178589 0.612915 -0.219543 -0.737732 1441914869 -0.178589 0.612915 -0.219543 -0.737732 1441914869 -0.178589 0.612915 -0.219543 -0.737732 1441914869 -0.147278 0.628906 -0.186829 -0.740234 1441914869 -0.147278 0.628906 -0.186829 -0.740234 1441914869 -0.147278 0.628906 -0.186829 -0.740234 1441914869 -0.147278 0.628906 -0.186829 -0.740234 1441914869 -0.147278 0.628906 -0.186829 -0.740234 1441914869 -0.147278 0.628906 -0.186829 -0.740234 1441914869 -0.133118 0.640137 -0.165710 -0.738281 1441914869 -0.133118 0.640137 -0.165710 -0.738281 1441914869 -0.133118 0.640137 -0.165710 -0.738281 1441914869 -0.133118 0.640137 -0.165710 -0.738281 1441914869 -0.133118 0.640137 -0.165710 -0.738281 1441914869 -0.133118 0.640137 -0.165710 -0.738281 1441914869 -0.135925 0.645508 -0.159668 -0.734436 1441914869 -0.135925 0.645508 -0.159668 -0.734436 1441914869 -0.135925 0.645508 -0.159668 -0.734436 1441914869 -0.135925 0.645508 -0.159668 -0.734436 1441914869 -0.135925 0.645508 -0.159668 -0.734436 1441914869 -0.135925 0.645508 -0.159668 -0.734436 1441914869 -0.135925 0.645508 -0.159668 -0.734436 1441914869 -0.154114 0.645447 -0.169495 -0.728638 1441914869 -0.154114 0.645447 -0.169495 -0.728638 1441914869 -0.154114 0.645447 -0.169495 -0.728638 1441914869 -0.154114 0.645447 -0.169495 -0.728638 1441914869 -0.154114 0.645447 -0.169495 -0.728638 1441914869 -0.154114 0.645447 -0.169495 -0.728638 1441914869 -0.184937 0.639771 -0.192749 -0.720703 1441914869 -0.184937 0.639771 -0.192749 -0.720703 1441914869 -0.184937 0.639771 -0.192749 -0.720703 1441914869 -0.184937 0.639771 -0.192749 -0.720703 1441914869 -0.184937 0.639771 -0.192749 -0.720703 1441914869 -0.184937 0.639771 -0.192749 -0.720703 1441914869 -0.224976 0.627930 -0.226135 -0.709900 1441914869 -0.224976 0.627930 -0.226135 -0.709900 1441914869 -0.224976 0.627930 -0.226135 -0.709900 1441914869 -0.224976 0.627930 -0.226135 -0.709900 1441914869 -0.224976 0.627930 -0.226135 -0.709900 1441914869 -0.224976 0.627930 -0.226135 -0.709900 1441914869 -0.271362 0.610168 -0.266724 -0.694946 1441914869 -0.271362 0.610168 -0.266724 -0.694946 1441914869 -0.271362 0.610168 -0.266724 -0.694946 1441914869 -0.271362 0.610168 -0.266724 -0.694946 1441914869 -0.271362 0.610168 -0.266724 -0.694946 1441914869 -0.271362 0.610168 -0.266724 -0.694946 1441914869 -0.271362 0.610168 -0.266724 -0.694946 1441914869 -0.322815 0.585754 -0.312744 -0.674500 1441914869 -0.322815 0.585754 -0.312744 -0.674500 1441914869 -0.322815 0.585754 -0.312744 -0.674500 1441914869 -0.322815 0.585754 -0.312744 -0.674500 1441914869 -0.322815 0.585754 -0.312744 -0.674500 1441914869 -0.322815 0.585754 -0.312744 -0.674500 1441914869 -0.376038 0.555115 -0.361389 -0.648010 1441914869 -0.376038 0.555115 -0.361389 -0.648010 1441914869 -0.376038 0.555115 -0.361389 -0.648010 1441914869 -0.376038 0.555115 -0.361389 -0.648010 1441914869 -0.376038 0.555115 -0.361389 -0.648010 1441914869 -0.426941 0.520630 -0.407593 -0.616882 1441914869 -0.426941 0.520630 -0.407593 -0.616882 1441914869 -0.426941 0.520630 -0.407593 -0.616882 1441914869 -0.426941 0.520630 -0.407593 -0.616882 1441914869 -0.426941 0.520630 -0.407593 -0.616882 1441914869 -0.426941 0.520630 -0.407593 -0.616882 1441914869 -0.426941 0.520630 -0.407593 -0.616882 1441914869 -0.474060 0.482605 -0.451172 -0.582092 1441914869 -0.474060 0.482605 -0.451172 -0.582092 1441914869 -0.474060 0.482605 -0.451172 -0.582092 1441914869 -0.474060 0.482605 -0.451172 -0.582092 1441914869 -0.515442 0.442993 -0.489197 -0.546631 1441914869 -0.515442 0.442993 -0.489197 -0.546631 1441914869 -0.515442 0.442993 -0.489197 -0.546631 1441914869 -0.515442 0.442993 -0.489197 -0.546631 1441914869 -0.515442 0.442993 -0.489197 -0.546631 1441914869 -0.515442 0.442993 -0.489197 -0.546631 1441914869 -0.515442 0.442993 -0.489197 -0.546631 1441914869 -0.549561 0.402771 -0.521118 -0.514099 1441914869 -0.549561 0.402771 -0.521118 -0.514099 1441914869 -0.549561 0.402771 -0.521118 -0.514099 1441914869 -0.549561 0.402771 -0.521118 -0.514099 1441914869 -0.549561 0.402771 -0.521118 -0.514099 1441914869 -0.549561 0.402771 -0.521118 -0.514099 1441914869 -0.575317 0.366638 -0.546082 -0.486267 1441914869 -0.575317 0.366638 -0.546082 -0.486267 1441914869 -0.575317 0.366638 -0.546082 -0.486267 1441914869 -0.575317 0.366638 -0.546082 -0.486267 1441914869 -0.575317 0.366638 -0.546082 -0.486267 1441914869 -0.575317 0.366638 -0.546082 -0.486267 1441914869 -0.593689 0.337280 -0.562927 -0.465820 1441914869 -0.593689 0.337280 -0.562927 -0.465820 1441914869 -0.593689 0.337280 -0.562927 -0.465820 1441914869 -0.593689 0.337280 -0.562927 -0.465820 1441914869 -0.593689 0.337280 -0.562927 -0.465820 1441914869 -0.603943 0.318909 -0.571106 -0.455505 1441914869 -0.603943 0.318909 -0.571106 -0.455505 1441914869 -0.603943 0.318909 -0.571106 -0.455505 1441914869 -0.603943 0.318909 -0.571106 -0.455505 1441914869 -0.603943 0.318909 -0.571106 -0.455505 1441914869 -0.606140 0.311096 -0.573425 -0.455017 1441914869 -0.606140 0.311096 -0.573425 -0.455017 1441914869 -0.606140 0.311096 -0.573425 -0.455017 1441914869 -0.606140 0.311096 -0.573425 -0.455017 1441914869 -0.606140 0.311096 -0.573425 -0.455017 1441914870 -0.598206 0.315674 -0.569092 -0.467712 1441914870 -0.598206 0.315674 -0.569092 -0.467712 1441914870 -0.598206 0.315674 -0.569092 -0.467712 1441914870 -0.598206 0.315674 -0.569092 -0.467712 1441914870 -0.598206 0.315674 -0.569092 -0.467712 1441914870 -0.598206 0.315674 -0.569092 -0.467712 1441914870 -0.598206 0.315674 -0.569092 -0.467712 1441914870 -0.578735 0.336243 -0.555603 -0.493286 1441914870 -0.578735 0.336243 -0.555603 -0.493286 1441914870 -0.578735 0.336243 -0.555603 -0.493286 1441914870 -0.578735 0.336243 -0.555603 -0.493286 1441914870 -0.578735 0.336243 -0.555603 -0.493286 1441914870 -0.578735 0.336243 -0.555603 -0.493286 1441914870 -0.551758 0.365540 -0.535400 -0.524719 1441914870 -0.551758 0.365540 -0.535400 -0.524719 1441914870 -0.551758 0.365540 -0.535400 -0.524719 1441914870 -0.551758 0.365540 -0.535400 -0.524719 1441914870 -0.551758 0.365540 -0.535400 -0.524719 1441914870 -0.551758 0.365540 -0.535400 -0.524719 1441914870 -0.517700 0.399048 -0.510376 -0.558838 1441914870 -0.517700 0.399048 -0.510376 -0.558838 1441914870 -0.517700 0.399048 -0.510376 -0.558838 1441914870 -0.517700 0.399048 -0.510376 -0.558838 1441914870 -0.517700 0.399048 -0.510376 -0.558838 1441914870 -0.517700 0.399048 -0.510376 -0.558838 1441914870 -0.476624 0.435669 -0.479187 -0.594543 1441914870 -0.476624 0.435669 -0.479187 -0.594543 1441914870 -0.476624 0.435669 -0.479187 -0.594543 1441914870 -0.476624 0.435669 -0.479187 -0.594543 1441914870 -0.430420 0.472534 -0.442871 -0.628784 1441914870 -0.430420 0.472534 -0.442871 -0.628784 1441914870 -0.430420 0.472534 -0.442871 -0.628784 1441914870 -0.430420 0.472534 -0.442871 -0.628784 1441914870 -0.430420 0.472534 -0.442871 -0.628784 1441914870 -0.381531 0.506958 -0.403748 -0.659119 1441914870 -0.381531 0.506958 -0.403748 -0.659119 1441914870 -0.381531 0.506958 -0.403748 -0.659119 1441914870 -0.381531 0.506958 -0.403748 -0.659119 1441914870 -0.381531 0.506958 -0.403748 -0.659119 1441914870 -0.381531 0.506958 -0.403748 -0.659119 1441914870 -0.381531 0.506958 -0.403748 -0.659119 1441914870 -0.332336 0.537598 -0.363159 -0.684631 1441914870 -0.332336 0.537598 -0.363159 -0.684631 1441914870 -0.332336 0.537598 -0.363159 -0.684631 1441914870 -0.332336 0.537598 -0.363159 -0.684631 1441914870 -0.332336 0.537598 -0.363159 -0.684631 1441914870 -0.332336 0.537598 -0.363159 -0.684631 1441914870 -0.284790 0.563110 -0.323486 -0.705139 1441914870 -0.284790 0.563110 -0.323486 -0.705139 1441914870 -0.284790 0.563110 -0.323486 -0.705139 1441914870 -0.284790 0.563110 -0.323486 -0.705139 1441914870 -0.284790 0.563110 -0.323486 -0.705139 1441914870 -0.284790 0.563110 -0.323486 -0.705139 1441914870 -0.234985 0.587097 -0.282410 -0.721375 1441914870 -0.234985 0.587097 -0.282410 -0.721375 1441914870 -0.234985 0.587097 -0.282410 -0.721375 1441914870 -0.234985 0.587097 -0.282410 -0.721375 1441914870 -0.234985 0.587097 -0.282410 -0.721375 1441914870 -0.184875 0.609314 -0.240234 -0.732727 1441914870 -0.184875 0.609314 -0.240234 -0.732727 1441914870 -0.184875 0.609314 -0.240234 -0.732727 1441914870 -0.184875 0.609314 -0.240234 -0.732727 1441914870 -0.184875 0.609314 -0.240234 -0.732727 1441914870 -0.184875 0.609314 -0.240234 -0.732727 1441914870 -0.139771 0.628235 -0.200989 -0.738525 1441914870 -0.139771 0.628235 -0.200989 -0.738525 1441914870 -0.139771 0.628235 -0.200989 -0.738525 1441914870 -0.139771 0.628235 -0.200989 -0.738525 1441914870 -0.139771 0.628235 -0.200989 -0.738525 1441914870 -0.139771 0.628235 -0.200989 -0.738525 1441914870 -0.105469 0.643860 -0.166992 -0.739197 1441914870 -0.105469 0.643860 -0.166992 -0.739197 1441914870 -0.105469 0.643860 -0.166992 -0.739197 1441914870 -0.105469 0.643860 -0.166992 -0.739197 1441914870 -0.105469 0.643860 -0.166992 -0.739197 1441914870 -0.105469 0.643860 -0.166992 -0.739197 1441914870 -0.090332 0.653931 -0.147522 -0.736511 1441914870 -0.090332 0.653931 -0.147522 -0.736511 1441914870 -0.090332 0.653931 -0.147522 -0.736511 1441914870 -0.090332 0.653931 -0.147522 -0.736511 1441914870 -0.090332 0.653931 -0.147522 -0.736511 1441914870 -0.090332 0.653931 -0.147522 -0.736511 1441914870 -0.090332 0.653931 -0.147522 -0.736511 1441914870 -0.094727 0.658813 -0.142334 -0.732605 1441914870 -0.094727 0.658813 -0.142334 -0.732605 1441914870 -0.094727 0.658813 -0.142334 -0.732605 1441914870 -0.094727 0.658813 -0.142334 -0.732605 1441914870 -0.094727 0.658813 -0.142334 -0.732605 1441914870 -0.094727 0.658813 -0.142334 -0.732605 1441914870 -0.116455 0.657471 -0.153015 -0.728516 1441914870 -0.116455 0.657471 -0.153015 -0.728516 1441914870 -0.116455 0.657471 -0.153015 -0.728516 1441914870 -0.116455 0.657471 -0.153015 -0.728516 1441914870 -0.116455 0.657471 -0.153015 -0.728516 1441914870 -0.116455 0.657471 -0.153015 -0.728516 1441914870 -0.149048 0.650879 -0.175354 -0.723450 1441914870 -0.149048 0.650879 -0.175354 -0.723450 1441914870 -0.149048 0.650879 -0.175354 -0.723450 1441914870 -0.149048 0.650879 -0.175354 -0.723450 1441914870 -0.149048 0.650879 -0.175354 -0.723450 1441914870 -0.191772 0.639099 -0.206604 -0.715637 1441914870 -0.191772 0.639099 -0.206604 -0.715637 1441914870 -0.191772 0.639099 -0.206604 -0.715637 1441914870 -0.191772 0.639099 -0.206604 -0.715637 1441914870 -0.191772 0.639099 -0.206604 -0.715637 1441914870 -0.243591 0.620728 -0.247681 -0.702881 1441914871 -0.243591 0.620728 -0.247681 -0.702881 1441914871 -0.243591 0.620728 -0.247681 -0.702881 1441914871 -0.243591 0.620728 -0.247681 -0.702881 1441914871 -0.243591 0.620728 -0.247681 -0.702881 1441914871 -0.301208 0.594788 -0.296814 -0.683716 1441914871 -0.301208 0.594788 -0.296814 -0.683716 1441914871 -0.301208 0.594788 -0.296814 -0.683716 1441914871 -0.301208 0.594788 -0.296814 -0.683716 1441914871 -0.301208 0.594788 -0.296814 -0.683716 1441914871 -0.301208 0.594788 -0.296814 -0.683716 1441914871 -0.361572 0.560242 -0.350769 -0.657593 1441914871 -0.361572 0.560242 -0.350769 -0.657593 1441914871 -0.361572 0.560242 -0.350769 -0.657593 1441914871 -0.361572 0.560242 -0.350769 -0.657593 1441914871 -0.361572 0.560242 -0.350769 -0.657593 1441914871 -0.361572 0.560242 -0.350769 -0.657593 1441914871 -0.419861 0.519104 -0.404541 -0.625000 1441914871 -0.419861 0.519104 -0.404541 -0.625000 1441914871 -0.419861 0.519104 -0.404541 -0.625000 1441914871 -0.419861 0.519104 -0.404541 -0.625000 1441914871 -0.419861 0.519104 -0.404541 -0.625000 1441914871 -0.419861 0.519104 -0.404541 -0.625000 1441914871 -0.419861 0.519104 -0.404541 -0.625000 1441914871 -0.471680 0.476379 -0.451965 -0.588562 1441914871 -0.471680 0.476379 -0.451965 -0.588562 1441914871 -0.471680 0.476379 -0.451965 -0.588562 1441914871 -0.471680 0.476379 -0.451965 -0.588562 1441914871 -0.471680 0.476379 -0.451965 -0.588562 1441914871 -0.471680 0.476379 -0.451965 -0.588562 1441914871 -0.515808 0.434631 -0.491272 -0.551147 1441914871 -0.515808 0.434631 -0.491272 -0.551147 1441914871 -0.515808 0.434631 -0.491272 -0.551147 1441914871 -0.515808 0.434631 -0.491272 -0.551147 1441914871 -0.515808 0.434631 -0.491272 -0.551147 1441914871 -0.515808 0.434631 -0.491272 -0.551147 1441914871 -0.551575 0.395813 -0.522461 -0.515991 1441914871 -0.551575 0.395813 -0.522461 -0.515991 1441914871 -0.551575 0.395813 -0.522461 -0.515991 1441914871 -0.551575 0.395813 -0.522461 -0.515991 1441914871 -0.551575 0.395813 -0.522461 -0.515991 1441914871 -0.551575 0.395813 -0.522461 -0.515991 1441914871 -0.581482 0.359192 -0.548584 -0.481628 1441914871 -0.581482 0.359192 -0.548584 -0.481628 1441914871 -0.581482 0.359192 -0.548584 -0.481628 1441914871 -0.581482 0.359192 -0.548584 -0.481628 1441914871 -0.581482 0.359192 -0.548584 -0.481628 1441914871 -0.581482 0.359192 -0.548584 -0.481628 1441914871 -0.605652 0.325317 -0.568787 -0.451599 1441914871 -0.605652 0.325317 -0.568787 -0.451599 1441914871 -0.605652 0.325317 -0.568787 -0.451599 1441914871 -0.605652 0.325317 -0.568787 -0.451599 1441914871 -0.605652 0.325317 -0.568787 -0.451599 1441914871 -0.605652 0.325317 -0.568787 -0.451599 1441914871 -0.605652 0.325317 -0.568787 -0.451599 1441914871 -0.622070 0.298218 -0.581482 -0.431396 1441914871 -0.622070 0.298218 -0.581482 -0.431396 1441914871 -0.622070 0.298218 -0.581482 -0.431396 1441914871 -0.622070 0.298218 -0.581482 -0.431396 1441914871 -0.622070 0.298218 -0.581482 -0.431396 1441914871 -0.622070 0.298218 -0.581482 -0.431396 1441914871 -0.630371 0.279968 -0.587280 -0.423584 1441914871 -0.630371 0.279968 -0.587280 -0.423584 1441914871 -0.630371 0.279968 -0.587280 -0.423584 1441914871 -0.630371 0.279968 -0.587280 -0.423584 1441914871 -0.630371 0.279968 -0.587280 -0.423584 1441914871 -0.630371 0.279968 -0.587280 -0.423584 1441914871 -0.626282 0.279236 -0.584900 -0.433411 1441914871 -0.626282 0.279236 -0.584900 -0.433411 1441914871 -0.626282 0.279236 -0.584900 -0.433411 1441914871 -0.626282 0.279236 -0.584900 -0.433411 1441914871 -0.626282 0.279236 -0.584900 -0.433411 1441914871 -0.626282 0.279236 -0.584900 -0.433411 1441914871 -0.609680 0.299072 -0.572754 -0.459229 1441914871 -0.609680 0.299072 -0.572754 -0.459229 1441914871 -0.609680 0.299072 -0.572754 -0.459229 1441914871 -0.609680 0.299072 -0.572754 -0.459229 1441914871 -0.609680 0.299072 -0.572754 -0.459229 1441914871 -0.609680 0.299072 -0.572754 -0.459229 1441914871 -0.584595 0.329529 -0.553772 -0.492981 1441914871 -0.584595 0.329529 -0.553772 -0.492981 1441914871 -0.584595 0.329529 -0.553772 -0.492981 1441914871 -0.584595 0.329529 -0.553772 -0.492981 1441914871 -0.584595 0.329529 -0.553772 -0.492981 1441914871 -0.584595 0.329529 -0.553772 -0.492981 1441914871 -0.550781 0.366943 -0.529053 -0.531189 1441914871 -0.550781 0.366943 -0.529053 -0.531189 1441914871 -0.550781 0.366943 -0.529053 -0.531189 1441914871 -0.550781 0.366943 -0.529053 -0.531189 1441914871 -0.550781 0.366943 -0.529053 -0.531189 1441914871 -0.550781 0.366943 -0.529053 -0.531189 1441914871 -0.507385 0.409363 -0.497070 -0.572693 1441914871 -0.507385 0.409363 -0.497070 -0.572693 1441914871 -0.507385 0.409363 -0.497070 -0.572693 1441914871 -0.507385 0.409363 -0.497070 -0.572693 1441914871 -0.507385 0.409363 -0.497070 -0.572693 1441914871 -0.507385 0.409363 -0.497070 -0.572693 1441914871 -0.455994 0.453430 -0.458252 -0.613647 1441914871 -0.455994 0.453430 -0.458252 -0.613647 1441914871 -0.455994 0.453430 -0.458252 -0.613647 1441914871 -0.455994 0.453430 -0.458252 -0.613647 1441914871 -0.455994 0.453430 -0.458252 -0.613647 1441914871 -0.455994 0.453430 -0.458252 -0.613647 1441914871 -0.398376 0.496277 -0.413757 -0.651062 1441914871 -0.398376 0.496277 -0.413757 -0.651062 1441914871 -0.398376 0.496277 -0.413757 -0.651062 1441914871 -0.398376 0.496277 -0.413757 -0.651062 1441914871 -0.398376 0.496277 -0.413757 -0.651062 1441914871 -0.398376 0.496277 -0.413757 -0.651062 1441914871 -0.339600 0.533997 -0.365601 -0.682556 1441914872 -0.339600 0.533997 -0.365601 -0.682556 1441914872 -0.339600 0.533997 -0.365601 -0.682556 1441914872 -0.339600 0.533997 -0.365601 -0.682556 1441914872 -0.339600 0.533997 -0.365601 -0.682556 1441914872 -0.283936 0.564636 -0.317200 -0.707092 1441914872 -0.283936 0.564636 -0.317200 -0.707092 1441914872 -0.283936 0.564636 -0.317200 -0.707092 1441914872 -0.283936 0.564636 -0.317200 -0.707092 1441914872 -0.283936 0.564636 -0.317200 -0.707092 1441914872 -0.283936 0.564636 -0.317200 -0.707092 1441914872 -0.234985 0.588867 -0.273376 -0.723389 1441914872 
