# Supplementary material for: Quaternion-Based Gesture Recognition Using Wireless Wearable Motion Capture Sensors
Source: Sensors (Basel). 2016 Apr 28;16(5):605. doi: 10.3390/s16050605 (PMC4883296; doi:10.3390/s16050605)
Supplement: Supplementary file 1 [file sensors-16-00605-s001.zip › MultiSensorGestureData/P4/6. Sway/Training17.txt]

0.723694 0.114929 0.627197 -0.263855 1441914764 0.723694 0.114929 0.627197 -0.263855 1441914764 0.718628 0.128845 0.622803 -0.281006 1441914764 0.718628 0.128845 0.622803 -0.281006 1441914764 0.718628 0.128845 0.622803 -0.281006 1441914764 0.718628 0.128845 0.622803 -0.281006 1441914764 0.718628 0.128845 0.622803 -0.281006 1441914764 0.718628 0.128845 0.622803 -0.281006 1441914764 0.718628 0.128845 0.622803 -0.281006 1441914764 0.718628 0.128845 0.622803 -0.281006 1441914764 0.711731 0.145813 0.617737 -0.300781 1441914764 0.711731 0.145813 0.617737 -0.300781 1441914764 0.711731 0.145813 0.617737 -0.300781 1441914764 0.711731 0.145813 0.617737 -0.300781 1441914764 0.711731 0.145813 0.617737 -0.300781 1441914764 0.711731 0.145813 0.617737 -0.300781 1441914764 0.703796 0.165344 0.611633 -0.321289 1441914764 0.703796 0.165344 0.611633 -0.321289 1441914764 0.703796 0.165344 0.611633 -0.321289 1441914764 0.703796 0.165344 0.611633 -0.321289 1441914764 0.703796 0.165344 0.611633 -0.321289 1441914764 0.703796 0.165344 0.611633 -0.321289 1441914764 0.703796 0.165344 0.611633 -0.321289 1441914764 0.695374 0.183960 0.606079 -0.339417 1441914764 0.695374 0.183960 0.606079 -0.339417 1441914764 0.695374 0.183960 0.606079 -0.339417 1441914764 0.695374 0.183960 0.606079 -0.339417 1441914764 0.695374 0.183960 0.606079 -0.339417 1441914764 0.687256 0.199341 0.601807 -0.354553 1441914764 0.687256 0.199341 0.601807 -0.354553 1441914764 0.687256 0.199341 0.601807 -0.354553 1441914764 0.687256 0.199341 0.601807 -0.354553 1441914764 0.687256 0.199341 0.601807 -0.354553 1441914764 0.687256 0.199341 0.601807 -0.354553 1441914764 0.687256 0.199341 0.601807 -0.354553 1441914764 0.677979 0.216675 0.596680 -0.370483 1441914764 0.677979 0.216675 0.596680 -0.370483 1441914764 0.677979 0.216675 0.596680 -0.370483 1441914764 0.677979 0.216675 0.596680 -0.370483 1441914764 0.677979 0.216675 0.596680 -0.370483 1441914764 0.677979 0.216675 0.596680 -0.370483 1441914764 0.667725 0.233276 0.591431 -0.387207 1441914764 0.667725 0.233276 0.591431 -0.387207 1441914764 0.667725 0.233276 0.591431 -0.387207 1441914764 0.667725 0.233276 0.591431 -0.387207 1441914764 0.667725 0.233276 0.591431 -0.387207 1441914764 0.667725 0.233276 0.591431 -0.387207 1441914764 0.653564 0.252686 0.584961 -0.408325 1441914764 0.653564 0.252686 0.584961 -0.408325 1441914764 0.653564 0.252686 0.584961 -0.408325 1441914764 0.653564 0.252686 0.584961 -0.408325 1441914764 0.653564 0.252686 0.584961 -0.408325 1441914764 0.653564 0.252686 0.584961 -0.408325 1441914764 0.653564 0.252686 0.584961 -0.408325 1441914764 0.636108 0.278015 0.574524 -0.433472 1441914764 0.636108 0.278015 0.574524 -0.433472 1441914764 0.636108 0.278015 0.574524 -0.433472 1441914764 0.636108 0.278015 0.574524 -0.433472 1441914764 0.636108 0.278015 0.574524 -0.433472 1441914764 0.636108 0.278015 0.574524 -0.433472 1441914764 0.621094 0.305847 0.560303 -0.454590 1441914764 0.621094 0.305847 0.560303 -0.454590 1441914764 0.621094 0.305847 0.560303 -0.454590 1441914764 0.621094 0.305847 0.560303 -0.454590 1441914764 0.621094 0.305847 0.560303 -0.454590 1441914764 0.621094 0.305847 0.560303 -0.454590 1441914764 0.611084 0.323975 0.551941 -0.465759 1441914764 0.611084 0.323975 0.551941 -0.465759 1441914764 0.611084 0.323975 0.551941 -0.465759 1441914764 0.611084 0.323975 0.551941 -0.465759 1441914764 0.611084 0.323975 0.551941 -0.465759 1441914764 0.611084 0.323975 0.551941 -0.465759 1441914764 0.606140 0.332031 0.549988 -0.468872 1441914764 0.606140 0.337646 0.548645 -0.466431 1441914765 0.615234 0.331970 0.552734 -0.453491 1441914765 0.615234 0.331970 0.552734 -0.453491 1441914765 0.615234 0.331970 0.552734 -0.453491 1441914765 0.615234 0.331970 0.552734 -0.453491 1441914765 0.615234 0.331970 0.552734 -0.453491 1441914765 0.615234 0.331970 0.552734 -0.453491 1441914765 0.615234 0.331970 0.552734 -0.453491 1441914765 0.631897 0.313416 0.564514 -0.428650 1441914765 0.631897 0.313416 0.564514 -0.428650 1441914765 0.631897 0.313416 0.564514 -0.428650 1441914765 0.631897 0.313416 0.564514 -0.428650 1441914765 0.631897 0.313416 0.564514 -0.428650 1441914765 0.631897 0.313416 0.564514 -0.428650 1441914765 0.651428 0.286011 0.579590 -0.397278 1441914765 0.651428 0.286011 0.579590 -0.397278 1441914765 0.651428 0.286011 0.579590 -0.397278 1441914765 0.651428 0.286011 0.579590 -0.397278 1441914765 0.651428 0.286011 0.579590 -0.397278 1441914765 0.651428 0.286011 0.579590 -0.397278 1441914765 0.671021 0.255066 0.592896 -0.364746 1441914765 0.671021 0.255066 0.592896 -0.364746 1441914765 0.671021 0.255066 0.592896 -0.364746 1441914765 0.671021 0.255066 0.592896 -0.364746 1441914765 0.671021 0.255066 0.592896 -0.364746 1441914765 0.689453 0.222046 0.605347 -0.329895 1441914765 0.689453 0.222046 0.605347 -0.329895 1441914765 0.689453 0.222046 0.605347 -0.329895 1441914765 0.689453 0.222046 0.605347 -0.329895 1441914765 0.689453 0.222046 0.605347 -0.329895 1441914765 0.689453 0.222046 0.605347 -0.329895 1441914765 0.707092 0.185669 0.616394 -0.292480 1441914765 0.707092 0.185669 0.616394 -0.292480 1441914765 0.707092 0.185669 0.616394 -0.292480 1441914765 0.707092 0.185669 0.616394 -0.292480 1441914765 0.707092 0.185669 0.616394 -0.292480 1441914765 0.707092 0.185669 0.616394 -0.292480 1441914765 0.723511 0.145874 0.625793 -0.252075 1441914765 0.723511 0.145874 0.625793 -0.252075 1441914765 0.723511 0.145874 0.625793 -0.252075 1441914765 0.723511 0.145874 0.625793 -0.252075 1441914765 0.723511 0.145874 0.625793 -0.252075 1441914765 0.723511 0.145874 0.625793 -0.252075 1441914765 0.738342 0.102295 0.633118 -0.208496 1441914765 0.738342 0.102295 0.633118 -0.208496 1441914765 0.738342 0.102295 0.633118 -0.208496 1441914765 0.738342 0.102295 0.633118 -0.208496 1441914765 0.738342 0.102295 0.633118 -0.208496 1441914765 0.738342 0.102295 0.633118 -0.208496 1441914765 0.738342 0.102295 0.633118 -0.208496 1441914765 0.749878 0.058289 0.637878 -0.165283 1441914765 0.749878 0.058289 0.637878 -0.165283 1441914765 0.749878 0.058289 0.637878 -0.165283 1441914765 0.749878 0.058289 0.637878 -0.165283 1441914765 0.749878 0.058289 0.637878 -0.165283 1441914765 0.749878 0.058289 0.637878 -0.165283 1441914765 0.758118 0.015564 0.639954 -0.124268 1441914765 0.758118 0.015564 0.639954 -0.124268 1441914765 0.758118 0.015564 0.639954 -0.124268 1441914765 0.758118 0.015564 0.639954 -0.124268 1441914765 0.758118 0.015564 0.639954 -0.124268 1441914765 0.758118 0.015564 0.639954 -0.124268 1441914765 0.758118 0.015564 0.639954 -0.124268 1441914765 0.763916 -0.024475 0.638916 -0.086853 1441914765 0.763916 -0.024475 0.638916 -0.086853 1441914765 0.763916 -0.024475 0.638916 -0.086853 1441914765 0.763916 -0.024475 0.638916 -0.086853 1441914765 0.763916 -0.024475 0.638916 -0.086853 1441914765 0.763916 -0.024475 0.638916 -0.086853 1441914765 0.767273 -0.060364 0.636047 -0.054443 1441914765 0.767273 -0.060364 0.636047 -0.054443 1441914765 0.767273 -0.060364 0.636047 -0.054443 1441914765 0.767273 -0.060364 0.636047 -0.054443 1441914765 0.767273 -0.060364 0.636047 -0.054443 1441914765 0.767273 -0.060364 0.636047 -0.054443 1441914765 0.767273 -0.060364 0.636047 -0.054443 1441914765 0.768860 -0.089966 0.632263 -0.030396 1441914765 0.768860 -0.089966 0.632263 -0.030396 1441914765 0.768860 -0.089966 0.632263 -0.030396 1441914765 0.768860 -0.089966 0.632263 -0.030396 1441914765 0.768860 -0.089966 0.632263 -0.030396 1441914765 0.768860 -0.089966 0.632263 -0.030396 1441914765 0.769409 -0.107361 0.629333 -0.020081 1441914765 0.769409 -0.107361 0.629333 -0.020081 1441914765 0.769409 -0.107361 0.629333 -0.020081 1441914765 0.769409 -0.107361 0.629333 -0.020081 1441914765 0.769409 -0.107361 0.629333 -0.020081 1441914765 0.769409 -0.107361 0.629333 -0.020081 1441914765 0.770203 -0.106018 0.628113 -0.030701 1441914765 0.770203 -0.106018 0.628113 -0.030701 1441914765 0.770203 -0.106018 0.628113 -0.030701 1441914765 0.770203 -0.106018 0.628113 -0.030701 1441914765 0.770203 -0.106018 0.628113 -0.030701 1441914765 0.770203 -0.106018 0.628113 -0.030701 1441914765 0.770691 -0.087402 0.628540 -0.057373 1441914765 0.770691 -0.087402 0.628540 -0.057373 1441914765 0.770691 -0.087402 0.628540 -0.057373 1441914765 0.770691 -0.087402 0.628540 -0.057373 1441914765 0.770691 -0.087402 0.628540 -0.057373 1441914765 0.770691 -0.087402 0.628540 -0.057373 1441914765 0.769226 -0.058228 0.629456 -0.092834 1441914765 0.769226 -0.058228 0.629456 -0.092834 1441914765 0.769226 -0.058228 0.629456 -0.092834 1441914765 0.769226 -0.058228 0.629456 -0.092834 1441914765 0.769226 -0.058228 0.629456 -0.092834 1441914766 0.769226 -0.058228 0.629456 -0.092834 1441914766 0.769226 -0.058228 0.629456 -0.092834 1441914766 0.765015 -0.022522 0.629456 -0.134094 1441914766 0.765015 -0.022522 0.629456 -0.134094 1441914766 0.765015 -0.022522 0.629456 -0.134094 1441914766 0.765015 -0.022522 0.629456 -0.134094 1441914766 0.765015 -0.022522 0.629456 -0.134094 1441914766 0.765015 -0.022522 0.629456 -0.134094 1441914766 0.757202 0.018005 0.627441 -0.180481 1441914766 0.757202 0.018005 0.627441 -0.180481 1441914766 0.757202 0.018005 0.627441 -0.180481 1441914766 0.757202 0.018005 0.627441 -0.180481 1441914766 0.757202 0.018005 0.627441 -0.180481 1441914766 0.757202 0.018005 0.627441 -0.180481 1441914766 0.757202 0.018005 0.627441 -0.180481 1441914766 0.744873 0.064209 0.622375 -0.231506 1441914766 0.744873 0.064209 0.622375 -0.231506 1441914766 0.744873 0.064209 0.622375 -0.231506 1441914766 0.744873 0.064209 0.622375 -0.231506 1441914766 0.744873 0.064209 0.622375 -0.231506 1441914766 0.744873 0.064209 0.622375 -0.231506 1441914766 0.726624 0.117004 0.614014 -0.285034 1441914766 0.726624 0.117004 0.614014 -0.285034 1441914766 0.726624 0.117004 0.614014 -0.285034 1441914766 0.726624 0.117004 0.614014 -0.285034 1441914766 0.726624 0.117004 0.614014 -0.285034 1441914766 0.726624 0.117004 0.614014 -0.285034 1441914766 0.703308 0.172729 0.601624 -0.336914 1441914766 0.703308 0.172729 0.601624 -0.336914 1441914766 0.703308 0.172729 0.601624 -0.336914 1441914766 0.703308 0.172729 0.601624 -0.336914 1441914766 0.703308 0.172729 0.601624 -0.336914 1441914766 0.703308 0.172729 0.601624 -0.336914 1441914766 0.703308 0.172729 0.601624 -0.336914 1441914766 0.677979 0.221741 0.587646 -0.381775 1441914766 0.677979 0.221741 0.587646 -0.381775 1441914766 0.677979 0.221741 0.587646 -0.381775 1441914766 0.677979 0.221741 0.587646 -0.381775 1441914766 0.677979 0.221741 0.587646 -0.381775 1441914766 0.677979 0.221741 0.587646 -0.381775 1441914766 0.653320 0.263184 0.573059 -0.418762 1441914766 0.653320 0.263184 0.573059 -0.418762 1441914766 0.653320 0.263184 0.573059 -0.418762 1441914766 0.653320 0.263184 0.573059 -0.418762 1441914766 0.653320 0.263184 0.573059 -0.418762 1441914766 0.653320 0.263184 0.573059 -0.418762 1441914766 0.634155 0.294983 0.561218 -0.442505 1441914766 0.634155 0.294983 0.561218 -0.442505 1441914766 0.634155 0.294983 0.561218 -0.442505 1441914766 0.634155 0.294983 0.561218 -0.442505 1441914766 0.634155 0.294983 0.561218 -0.442505 1441914766 0.634155 0.294983 0.561218 -0.442505 1441914766 0.625366 0.311462 0.555359 -0.451050 1441914766 0.625366 0.311462 0.555359 -0.451050 1441914766 0.625366 0.311462 0.555359 -0.451050 1441914766 0.625366 0.311462 0.555359 -0.451050 1441914766 0.625366 0.311462 0.555359 -0.451050 1441914766 0.625366 0.311462 0.555359 -0.451050 1441914766 0.626160 0.315979 0.556274 -0.445618 1441914766 0.626160 0.315979 0.556274 -0.445618 1441914766 0.626160 0.315979 0.556274 -0.445618 1441914766 0.626160 0.315979 0.556274 -0.445618 1441914766 0.626160 0.315979 0.556274 -0.445618 1441914766 0.626160 0.315979 0.556274 -0.445618 1441914766 0.635437 0.308350 0.565247 -0.426086 1441914766 0.635437 0.308350 0.565247 -0.426086 1441914766 0.635437 0.308350 0.565247 -0.426086 1441914766 0.635437 0.308350 0.565247 -0.426086 1441914766 0.635437 0.308350 0.565247 -0.426086 1441914766 0.635437 0.308350 0.565247 -0.426086 1441914766 0.651611 0.287415 0.578491 -0.397583 1441914766 0.651611 0.287415 0.578491 -0.397583 1441914766 0.651611 0.287415 0.578491 -0.397583 1441914766 0.651611 0.287415 0.578491 -0.397583 1441914766 0.651611 0.287415 0.578491 -0.397583 1441914766 0.651611 0.287415 0.578491 -0.397583 1441914766 0.669800 0.260925 0.591431 -0.365356 1441914766 0.669800 0.260925 0.591431 -0.365356 1441914766 0.669800 0.260925 0.591431 -0.365356 1441914766 0.669800 0.260925 0.591431 -0.365356 1441914766 0.669800 0.260925 0.591431 -0.365356 1441914766 0.669800 0.260925 0.591431 -0.365356 1441914766 0.689270 0.228699 0.604248 -0.327698 1441914766 0.689270 0.228699 0.604248 -0.327698 1441914766 0.689270 0.228699 0.604248 -0.327698 1441914766 0.689270 0.228699 0.604248 -0.327698 1441914766 0.689270 0.228699 0.604248 -0.327698 1441914766 0.689270 0.228699 0.604248 -0.327698 1441914766 0.689270 0.228699 0.604248 -0.327698 1441914766 0.709045 0.188416 0.617249 -0.283997 1441914766 0.709045 0.188416 0.617249 -0.283997 1441914766 0.709045 0.188416 0.617249 -0.283997 1441914766 0.709045 0.188416 0.617249 -0.283997 1441914766 0.709045 0.188416 0.617249 -0.283997 1441914766 0.709045 0.188416 0.617249 -0.283997 1441914766 0.726379 0.144531 0.628174 -0.238281 1441914766 0.726379 0.144531 0.628174 -0.238281 1441914766 0.726379 0.144531 0.628174 -0.238281 1441914766 0.726379 0.144531 0.628174 -0.238281 1441914766 0.726379 0.144531 0.628174 -0.238281 1441914766 0.726379 0.144531 0.628174 -0.238281 1441914766 0.740784 0.100037 0.635681 -0.192505 1441914766 0.740784 0.100037 0.635681 -0.192505 1441914766 0.740784 0.100037 0.635681 -0.192505 1441914766 0.740784 0.100037 0.635681 -0.192505 1441914766 0.740784 0.100037 0.635681 -0.192505 1441914766 0.740784 0.100037 0.635681 -0.192505 1441914766 0.752502 0.053711 0.640015 -0.145569 1441914766 0.752502 0.053711 0.640015 -0.145569 1441914766 0.752502 0.053711 0.640015 -0.145569 1441914766 0.752502 0.053711 0.640015 -0.145569 1441914766 0.752502 0.053711 0.640015 -0.145569 1441914766 0.752502 0.053711 0.640015 -0.145569 1441914767 0.752502 0.053711 0.640015 -0.145569 1441914767 0.761475 0.003967 0.640625 -0.098267 1441914767 0.761475 0.003967 0.640625 -0.098267 1441914767 0.761475 0.003967 0.640625 -0.098267 1441914767 0.761475 0.003967 0.640625 -0.098267 1441914767 0.761475 0.003967 0.640625 -0.098267 1441914767 0.761475 0.003967 0.640625 -0.098267 1441914767 0.767090 -0.046143 0.637634 -0.052917 1441914767 0.767090 -0.046143 0.637634 -0.052917 1441914767 0.767090 -0.046143 0.637634 -0.052917 1441914767 0.767090 -0.046143 0.637634 -0.052917 1441914767 0.767090 -0.046143 0.637634 -0.052917 1441914767 0.767090 -0.046143 0.637634 -0.052917 1441914767 0.767090 -0.046143 0.637634 -0.052917 1441914767 0.770203 -0.090149 0.631165 -0.014526 1441914767 0.770203 -0.090149 0.631165 -0.014526 1441914767 0.770203 -0.090149 0.631165 -0.014526 1441914767 0.770203 -0.090149 0.631165 -0.014526 1441914767 0.770203 -0.090149 0.631165 -0.014526 1441914767 0.770203 -0.090149 0.631165 -0.014526 1441914767 0.770996 -0.124329 0.624329 0.015137 1441914767 0.770996 -0.124329 0.624329 0.015137 1441914767 0.770996 -0.124329 0.624329 0.015137 1441914767 0.770996 -0.124329 0.624329 0.015137 1441914767 0.770996 -0.124329 0.624329 0.015137 1441914767 0.770996 -0.124329 0.624329 0.015137 1441914767 0.771729 -0.151978 0.616333 0.036865 1441914767 0.771729 -0.151978 0.616333 0.036865 1441914767 0.771729 -0.151978 0.616333 0.036865 1441914767 0.771729 -0.151978 0.616333 0.036865 1441914767 0.771729 -0.151978 0.616333 0.036865 1441914767 0.771729 -0.151978 0.616333 0.036865 1441914767 0.771729 -0.151978 0.616333 0.036865 1441914767 0.774658 -0.162048 0.609985 0.038452 1441914767 0.774658 -0.162048 0.609985 0.038452 1441914767 0.774658 -0.162048 0.609985 0.038452 1441914767 0.774658 -0.162048 0.609985 0.038452 1441914767 0.774658 -0.162048 0.609985 0.038452 1441914767 0.774658 -0.162048 0.609985 0.038452 1441914767 0.778687 -0.156860 0.606934 0.023315 1441914767 0.778687 -0.156860 0.606934 0.023315 1441914767 0.778687 -0.156860 0.606934 0.023315 1441914767 0.778687 -0.156860 0.606934 0.023315 1441914767 0.778687 -0.156860 0.606934 0.023315 1441914767 0.778687 -0.156860 0.606934 0.023315 1441914767 0.782043 -0.131897 0.608948 -0.010132 1441914767 0.782043 -0.131897 0.608948 -0.010132 1441914767 0.782043 -0.131897 0.608948 -0.010132 1441914767 0.782043 -0.131897 0.608948 -0.010132 1441914767 0.782043 -0.131897 0.608948 -0.010132 1441914767 0.782043 -0.131897 0.608948 -0.010132 1441914767 0.782715 -0.092224 0.612976 -0.054932 1441914767 0.782715 -0.092224 0.612976 -0.054932 1441914767 0.782715 -0.092224 0.612976 -0.054932 1441914767 0.782715 -0.092224 0.612976 -0.054932 1441914767 0.782715 -0.092224 0.612976 -0.054932 1441914767 0.782715 -0.092224 0.612976 -0.054932 1441914767 0.782715 -0.092224 0.612976 -0.054932 1441914767 0.778564 -0.044250 0.616821 -0.106445 1441914767 0.778564 -0.044250 0.616821 -0.106445 1441914767 0.778564 -0.044250 0.616821 -0.106445 1441914767 0.778564 -0.044250 0.616821 -0.106445 1441914767 0.778564 -0.044250 0.616821 -0.106445 1441914767 0.778564 -0.044250 0.616821 -0.106445 1441914767 0.768738 0.008484 0.618225 -0.163330 1441914767 0.768738 0.008484 0.618225 -0.163330 1441914767 0.768738 0.008484 0.618225 -0.163330 1441914767 0.768738 0.008484 0.618225 -0.163330 1441914767 0.768738 0.008484 0.618225 -0.163330 1441914767 0.768738 0.008484 0.618225 -0.163330 1441914767 0.752747 0.064575 0.615845 -0.223267 1441914767 0.752747 0.064575 0.615845 -0.223267 1441914767 0.752747 0.064575 0.615845 -0.223267 1441914767 0.752747 0.064575 0.615845 -0.223267 1441914767 0.752747 0.064575 0.615845 -0.223267 1441914767 0.752747 0.064575 0.615845 -0.223267 1441914767 0.730530 0.122070 0.608887 -0.283875 1441914767 0.730530 0.122070 0.608887 -0.283875 1441914767 0.730530 0.122070 0.608887 -0.283875 1441914767 0.730530 0.122070 0.608887 -0.283875 1441914767 0.730530 0.122070 0.608887 -0.283875 1441914767 0.730530 0.122070 0.608887 -0.283875 1441914767 0.702759 0.178894 0.597412 -0.342285 1441914767 0.702759 0.178894 0.597412 -0.342285 1441914767 0.702759 0.178894 0.597412 -0.342285 1441914767 0.702759 0.178894 0.597412 -0.342285 1441914767 0.702759 0.178894 0.597412 -0.342285 1441914767 0.702759 0.178894 0.597412 -0.342285 1441914767 0.702759 0.178894 0.597412 -0.342285 1441914767 0.672058 0.231445 0.583069 -0.393372 1441914767 0.672058 0.231445 0.583069 -0.393372 1441914767 0.672058 0.231445 0.583069 -0.393372 1441914767 0.672058 0.231445 0.583069 -0.393372 1441914767 0.672058 0.231445 0.583069 -0.393372 1441914767 0.672058 0.231445 0.583069 -0.393372 1441914767 0.672058 0.231445 0.583069 -0.393372 1441914767 0.642761 0.275635 0.567627 -0.434265 1441914767 0.642761 0.275635 0.567627 -0.434265 1441914767 0.642761 0.275635 0.567627 -0.434265 1441914767 0.642761 0.275635 0.567627 -0.434265 1441914767 0.642761 0.275635 0.567627 -0.434265 1441914767 0.642761 0.275635 0.567627 -0.434265 1441914767 0.618713 0.309692 0.554443 -0.462463 1441914767 0.618713 0.309692 0.554443 -0.462463 1441914767 0.618713 0.309692 0.554443 -0.462463 1441914767 0.618713 0.309692 0.554443 -0.462463 1441914767 0.618713 0.309692 0.554443 -0.462463 1441914767 0.618713 0.309692 0.554443 -0.462463 1441914767 0.600769 0.333496 0.545654 -0.479675 1441914767 0.600769 0.333496 0.545654 -0.479675 1441914767 0.600769 0.333496 0.545654 -0.479675 1441914767 0.600769 0.333496 0.545654 -0.479675 1441914767 0.600769 0.333496 0.545654 -0.479675 1441914767 0.600769 0.333496 0.545654 -0.479675 1441914767 0.600769 0.333496 0.545654 -0.479675 1441914768 0.588623 0.351868 0.539246 -0.488770 1441914768 0.588623 0.351868 0.539246 -0.488770 1441914768 0.588623 0.351868 0.539246 -0.488770 1441914768 0.588623 0.351868 0.539246 -0.488770 1441914768 0.588623 0.351868 0.539246 -0.488770 1441914768 0.588623 0.351868 0.539246 -0.488770 1441914768 0.585266 0.362671 0.535950 -0.488525 1441914768 0.585266 0.362671 0.535950 -0.488525 1441914768 0.585266 0.362671 0.535950 -0.488525 1441914768 0.585266 0.362671 0.535950 -0.488525 1441914768 0.585266 0.362671 0.535950 -0.488525 1441914768 0.585266 0.362671 0.535950 -0.488525 1441914768 0.593872 0.361511 0.538513 -0.476013 1441914768 0.593872 0.361511 0.538513 -0.476013 1441914768 0.593872 0.361511 0.538513 -0.476013 1441914768 0.593872 0.361511 0.538513 -0.476013 1441914768 0.593872 0.361511 0.538513 -0.476013 1441914768 0.593872 0.361511 0.538513 -0.476013 1441914768 0.593872 0.361511 0.538513 -0.476013 1441914768 0.611572 0.346802 0.549805 -0.450928 1441914768 0.611572 0.346802 0.549805 -0.450928 1441914768 0.611572 0.346802 0.549805 -0.450928 1441914768 0.611572 0.346802 0.549805 -0.450928 1441914768 0.611572 0.346802 0.549805 -0.450928 1441914768 0.611572 0.346802 0.549805 -0.450928 1441914768 0.634338 0.320374 0.566528 -0.417053 1441914768 0.634338 0.320374 0.566528 -0.417053 1441914768 0.634338 0.320374 0.566528 -0.417053 1441914768 0.634338 0.320374 0.566528 -0.417053 1441914768 0.634338 0.320374 0.566528 -0.417053 1441914768 0.634338 0.320374 0.566528 -0.417053 1441914768 0.658997 0.286499 0.583801 -0.377808 1441914768 0.658997 0.286499 0.583801 -0.377808 1441914768 0.658997 0.286499 0.583801 -0.377808 1441914768 0.658997 0.286499 0.583801 -0.377808 1441914768 0.658997 0.286499 0.583801 -0.377808 1441914768 0.658997 0.286499 0.583801 -0.377808 1441914768 0.658997 0.286499 0.583801 -0.377808 1441914768 0.683228 0.247070 0.600159 -0.334534 1441914768 0.683228 0.247070 0.600159 -0.334534 1441914768 0.683228 0.247070 0.600159 -0.334534 1441914768 0.683228 0.247070 0.600159 -0.334534 1441914768 0.683228 0.247070 0.600159 -0.334534 1441914768 0.683228 0.247070 0.600159 -0.334534 1441914768 0.705933 0.202148 0.615112 -0.286926 1441914768 0.705933 0.202148 0.615112 -0.286926 1441914768 0.705933 0.202148 0.615112 -0.286926 1441914768 0.705933 0.202148 0.615112 -0.286926 1441914768 0.705933 0.202148 0.615112 -0.286926 1441914768 0.705933 0.202148 0.615112 -0.286926 1441914768 0.725464 0.151794 0.629028 -0.234192 1441914768 0.725464 0.151794 0.629028 -0.234192 1441914768 0.725464 0.151794 0.629028 -0.234192 1441914768 0.725464 0.151794 0.629028 -0.234192 1441914768 0.725464 0.151794 0.629028 -0.234192 1441914768 0.725464 0.151794 0.629028 -0.234192 1441914768 0.740417 0.101013 0.638794 -0.182922 1441914768 0.740417 0.101013 0.638794 -0.182922 1441914768 0.740417 0.101013 0.638794 -0.182922 1441914768 0.740417 0.101013 0.638794 -0.182922 1441914768 0.740417 0.101013 0.638794 -0.182922 1441914768 0.740417 0.101013 0.638794 -0.182922 1441914768 0.751160 0.052734 0.643860 -0.135376 1441914768 0.751160 0.052734 0.643860 -0.135376 1441914768 0.751160 0.052734 0.643860 -0.135376 1441914768 0.751160 0.052734 0.643860 -0.135376 1441914768 0.751160 0.052734 0.643860 -0.135376 1441914768 0.751160 0.052734 0.643860 -0.135376 1441914768 0.751160 0.052734 0.643860 -0.135376 1441914768 0.758301 0.003052 0.646118 -0.086304 1441914768 0.758301 0.003052 0.646118 -0.086304 1441914768 0.758301 0.003052 0.646118 -0.086304 1441914768 0.758301 0.003052 0.646118 -0.086304 1441914768 0.758301 0.003052 0.646118 -0.086304 1441914768 0.758301 0.003052 0.646118 -0.086304 1441914768 0.762085 -0.049133 0.644531 -0.035767 1441914768 0.762085 -0.049133 0.644531 -0.035767 1441914768 0.762085 -0.049133 0.644531 -0.035767 1441914768 0.762085 -0.049133 0.644531 -0.035767 1441914768 0.762085 -0.049133 0.644531 -0.035767 1441914768 0.762085 -0.049133 0.644531 -0.035767 1441914768 0.763123 -0.095703 0.639038 0.008240 1441914768 0.763123 -0.095703 0.639038 0.008240 1441914768 0.763123 -0.095703 0.639038 0.008240 1441914768 0.763123 -0.095703 0.639038 0.008240 1441914768 0.763123 -0.095703 0.639038 0.008240 1441914768 0.763123 -0.095703 0.639038 0.008240 1441914768 0.762207 -0.129395 0.632996 0.039246 1441914768 0.762207 -0.129395 0.632996 0.039246 1441914768 0.762207 -0.129395 0.632996 0.039246 1441914768 0.762207 -0.129395 0.632996 0.039246 1441914768 0.762207 -0.129395 0.632996 0.039246 1441914768 0.762207 -0.129395 0.632996 0.039246 1441914768 0.762329 -0.152222 0.626465 0.055603 1441914768 0.762329 -0.152222 0.626465 0.055603 1441914768 0.762329 -0.152222 0.626465 0.055603 1441914768 0.762329 -0.152222 0.626465 0.055603 1441914768 0.762329 -0.152222 0.626465 0.055603 1441914768 0.762329 -0.152222 0.626465 0.055603 1441914768 0.764648 -0.156189 0.623169 0.049988 1441914768 0.764648 -0.156189 0.623169 0.049988 1441914768 0.764648 -0.156189 0.623169 0.049988 1441914768 0.764648 -0.156189 0.623169 0.049988 1441914768 0.764648 -0.156189 0.623169 0.049988 1441914768 0.764648 -0.156189 0.623169 0.049988 1441914768 0.764648 -0.156189 0.623169 0.049988 1441914768 0.767029 -0.138367 0.625916 0.024597 1441914768 0.767029 -0.138367 0.625916 0.024597 1441914768 0.767029 -0.138367 0.625916 0.024597 1441914768 0.767029 -0.138367 0.625916 0.024597 1441914768 0.767029 -0.138367 0.625916 0.024597 1441914768 0.768799 -0.104065 0.630737 -0.013611 1441914769 0.768799 -0.104065 0.630737 -0.013611 1441914769 0.768799 -0.104065 0.630737 -0.013611 1441914769 0.768799 -0.104065 0.630737 -0.013611 1441914769 0.768799 -0.104065 0.630737 -0.013611 1441914769 0.768799 -0.104065 0.630737 -0.013611 1441914769 0.768799 -0.104065 0.630737 -0.013611 1441914769 0.767334 -0.061096 0.635315 -0.061401 1441914769 0.767334 -0.061096 0.635315 -0.061401 1441914769 0.767334 -0.061096 0.635315 -0.061401 1441914769 0.767334 -0.061096 0.635315 -0.061401 1441914769 0.767334 -0.061096 0.635315 -0.061401 1441914769 0.767334 -0.061096 0.635315 -0.061401 1441914769 0.761353 -0.009827 0.637207 -0.118958 1441914769 0.761353 -0.009827 0.637207 -0.118958 1441914769 0.761353 -0.009827 0.637207 -0.118958 1441914769 0.761353 -0.009827 0.637207 -0.118958 1441914769 0.761353 -0.009827 0.637207 -0.118958 1441914769 0.761353 -0.009827 0.637207 -0.118958 1441914769 0.761353 -0.009827 0.637207 -0.118958 1441914769 0.749268 0.045776 0.635315 -0.181152 1441914769 0.749268 0.045776 0.635315 -0.181152 1441914769 0.749268 0.045776 0.635315 -0.181152 1441914769 0.749268 0.045776 0.635315 -0.181152 1441914769 0.749268 0.045776 0.635315 -0.181152 1441914769 0.749268 0.045776 0.635315 -0.181152 1441914769 0.730652 0.103455 0.629578 -0.242981 1441914769 0.730652 0.103455 0.629578 -0.242981 1441914769 0.730652 0.103455 0.629578 -0.242981 1441914769 0.730652 0.103455 0.629578 -0.242981 1441914769 0.730652 0.103455 0.629578 -0.242981 1441914769 0.730652 0.103455 0.629578 -0.242981 1441914769 0.705444 0.163025 0.618225 -0.305725 1441914769 0.705444 0.163025 0.618225 -0.305725 1441914769 0.705444 0.163025 0.618225 -0.305725 1441914769 0.705444 0.163025 0.618225 -0.305725 1441914769 0.705444 0.163025 0.618225 -0.305725 1441914769 0.705444 0.163025 0.618225 -0.305725 1441914769 0.705444 0.163025 0.618225 -0.305725 1441914769 0.677734 0.216248 0.604431 -0.358521 1441914769 0.677734 0.216248 0.604431 -0.358521 1441914769 0.677734 0.216248 0.604431 -0.358521 1441914769 0.677734 0.216248 0.604431 -0.358521 1441914769 0.677734 0.216248 0.604431 -0.358521 1441914769 0.677734 0.216248 0.604431 -0.358521 1441914769 0.654175 0.257141 0.589478 -0.397949 1441914769 0.654175 0.257141 0.589478 -0.397949 1441914769 0.654175 0.257141 0.589478 -0.397949 1441914769 0.654175 0.257141 0.589478 -0.397949 1441914769 0.654175 0.257141 0.589478 -0.397949 1441914769 0.654175 0.257141 0.589478 -0.397949 1441914769 0.632019 0.289063 0.576904 -0.429138 1441914769 0.632019 0.289063 0.576904 -0.429138 1441914769 0.632019 0.289063 0.576904 -0.429138 1441914769 0.632019 0.289063 0.576904 -0.429138 1441914769 0.632019 0.289063 0.576904 -0.429138 1441914769 0.632019 0.289063 0.576904 -0.429138 1441914769 0.609924 0.321228 0.561646 -0.457520 1441914769 0.609924 0.321228 0.561646 -0.457520 1441914769 0.609924 0.321228 0.561646 -0.457520 1441914769 0.609924 0.321228 0.561646 -0.457520 1441914769 0.609924 0.321228 0.561646 -0.457520 1441914769 0.609924 0.321228 0.561646 -0.457520 1441914769 0.593994 0.348755 0.546265 -0.476501 1441914769 0.593994 0.348755 0.546265 -0.476501 1441914769 0.593994 0.348755 0.546265 -0.476501 1441914769 0.593994 0.348755 0.546265 -0.476501 1441914769 0.593994 0.348755 0.546265 -0.476501 1441914769 0.593994 0.348755 0.546265 -0.476501 1441914769 0.593994 0.348755 0.546265 -0.476501 1441914769 0.589172 0.363098 0.540588 -0.478271 1441914769 0.589172 0.363098 0.540588 -0.478271 1441914769 0.589172 0.363098 0.540588 -0.478271 1441914769 0.589172 0.363098 0.540588 -0.478271 1441914769 0.589172 0.363098 0.540588 -0.478271 1441914769 0.589172 0.363098 0.540588 -0.478271 1441914769 0.594788 0.364563 0.541504 -0.469055 1441914769 0.594788 0.364563 0.541504 -0.469055 1441914769 0.594788 0.364563 0.541504 -0.469055 1441914769 0.594788 0.364563 0.541504 -0.469055 1441914769 0.594788 0.364563 0.541504 -0.469055 1441914769 0.609070 0.352661 0.549683 -0.450012 1441914769 0.609070 0.352661 0.549683 -0.450012 1441914769 0.609070 0.352661 0.549683 -0.450012 1441914769 0.609070 0.352661 0.549683 -0.450012 1441914769 0.609070 0.352661 0.549683 -0.450012 1441914769 0.609070 0.352661 0.549683 -0.450012 1441914769 0.609070 0.352661 0.549683 -0.450012 1441914769 0.628174 0.331726 0.562866 -0.422485 1441914769 0.628174 0.331726 0.562866 -0.422485 1441914769 0.628174 0.331726 0.562866 -0.422485 1441914769 0.628174 0.331726 0.562866 -0.422485 1441914769 0.628174 0.331726 0.562866 -0.422485 1441914769 0.628174 0.331726 0.562866 -0.422485 1441914769 0.651428 0.302002 0.578430 -0.386963 1441914769 0.651428 0.302002 0.578430 -0.386963 1441914769 0.651428 0.302002 0.578430 -0.386963 1441914769 0.651428 0.302002 0.578430 -0.386963 1441914769 0.651428 0.302002 0.578430 -0.386963 1441914769 0.651428 0.302002 0.578430 -0.386963 1441914769 0.651428 0.302002 0.578430 -0.386963 1441914769 0.676331 0.262207 0.597107 -0.342346 1441914769 0.676331 0.262207 0.597107 -0.342346 1441914769 0.676331 0.262207 0.597107 -0.342346 1441914769 0.676331 0.262207 0.597107 -0.342346 1441914769 0.676331 0.262207 0.597107 -0.342346 1441914769 0.676331 0.262207 0.597107 -0.342346 1441914769 0.700134 0.212952 0.616699 -0.289978 1441914769 0.700134 0.212952 0.616699 -0.289978 1441914769 0.700134 0.212952 0.616699 -0.289978 1441914769 0.700134 0.212952 0.616699 -0.289978 1441914769 0.700134 0.212952 0.616699 -0.289978 1441914769 0.700134 0.212952 0.616699 -0.289978 1441914769 0.720642 0.155945 0.633911 -0.233337 1441914769 0.720642 0.155945 0.633911 -0.233337 1441914770 0.720642 0.155945 0.633911 -0.233337 1441914770 0.720642 0.155945 0.633911 -0.233337 1441914770 0.720642 0.155945 0.633911 -0.233337 1441914770 0.720642 0.155945 0.633911 -0.233337 1441914770 0.735046 0.099426 0.645874 -0.180481 1441914770 0.735046 0.099426 0.645874 -0.180481 1441914770 0.735046 0.099426 0.645874 -0.180481 1441914770 0.735046 0.099426 0.645874 -0.180481 1441914770 0.735046 0.099426 0.645874 -0.180481 1441914770 0.735046 0.099426 0.645874 -0.180481 1441914770 0.735046 0.099426 0.645874 -0.180481 1441914770 0.744568 0.045898 0.652527 -0.132690 1441914770 0.744568 0.045898 0.652527 -0.132690 1441914770 0.744568 0.045898 0.652527 -0.132690 1441914770 0.744568 0.045898 0.652527 -0.132690 1441914770 0.744568 0.045898 0.652527 -0.132690 1441914770 0.744568 0.045898 0.652527 -0.132690 1441914770 0.750916 -0.006897 0.654785 -0.084900 1441914770 0.750916 -0.006897 0.654785 -0.084900 1441914770 0.750916 -0.006897 0.654785 -0.084900 1441914770 0.750916 -0.006897 0.654785 -0.084900 1441914770 0.750916 -0.006897 0.654785 -0.084900 1441914770 0.750916 -0.006897 0.654785 -0.084900 1441914770 0.750916 -0.006897 0.654785 -0.084900 1441914770 0.753906 -0.056763 0.653442 -0.036377 1441914770 0.753906 -0.056763 0.653442 -0.036377 1441914770 0.753906 -0.056763 0.653442 -0.036377 1441914770 0.753906 -0.056763 0.653442 -0.036377 1441914770 0.753906 -0.056763 0.653442 -0.036377 1441914770 0.753906 -0.056763 0.653442 -0.036377 1441914770 0.754272 -0.100342 0.648743 0.006409 1441914770 0.754272 -0.100342 0.648743 0.006409 1441914770 0.754272 -0.100342 0.648743 0.006409 1441914770 0.754272 -0.100342 0.648743 0.006409 1441914770 0.754272 -0.100342 0.648743 0.006409 1441914770 0.754272 -0.100342 0.648743 0.006409 1441914770 0.754272 -0.100342 0.648743 0.006409 1441914770 0.753601 -0.134521 0.642273 0.037476 1441914770 0.753601 -0.134521 0.642273 0.037476 1441914770 0.753601 -0.134521 0.642273 0.037476 1441914770 0.753601 -0.134521 0.642273 0.037476 1441914770 0.753601 -0.134521 0.642273 0.037476 1441914770 0.753601 -0.134521 0.642273 0.037476 1441914770 0.753418 -0.157410 0.635864 0.056213 1441914770 0.753418 -0.157410 0.635864 0.056213 1441914770 0.753418 -0.157410 0.635864 0.056213 1441914770 0.753418 -0.157410 0.635864 0.056213 1441914770 0.753418 -0.157410 0.635864 0.056213 1441914770 0.753418 -0.157410 0.635864 0.056213 1441914770 0.755554 -0.167053 0.630554 0.059509 1441914770 0.755554 -0.167053 0.630554 0.059509 1441914770 0.755554 -0.167053 0.630554 0.059509 1441914770 0.755554 -0.167053 0.630554 0.059509 1441914770 0.759705 -0.155823 0.629822 0.042114 1441914770 0.759705 -0.155823 0.629822 0.042114 1441914770 0.759705 -0.155823 0.629822 0.042114 1441914770 0.759705 -0.155823 0.629822 0.042114 1441914770 0.759705 -0.155823 0.629822 0.042114 1441914770 0.759705 -0.155823 0.629822 0.042114 1441914770 0.759705 -0.155823 0.629822 0.042114 1441914770 0.763428 -0.124329 0.633728 0.005554 1441914770 0.763428 -0.124329 0.633728 0.005554 1441914770 0.763428 -0.124329 0.633728 0.005554 1441914770 0.763428 -0.124329 0.633728 0.005554 1441914770 0.763428 -0.124329 0.633728 0.005554 1441914770 0.765076 -0.081848 0.637390 -0.041199 1441914770 0.765076 -0.081848 0.637390 -0.041199 1441914770 0.765076 -0.081848 0.637390 -0.041199 1441914770 0.765076 -0.081848 0.637390 -0.041199 1441914770 0.765076 -0.081848 0.637390 -0.041199 1441914770 0.765076 -0.081848 0.637390 -0.041199 1441914770 0.762695 -0.036499 0.639038 -0.092285 1441914770 0.762695 -0.036499 0.639038 -0.092285 1441914770 0.762695 -0.036499 0.639038 -0.092285 1441914770 0.762695 -0.036499 0.639038 -0.092285 1441914770 0.762695 -0.036499 0.639038 -0.092285 1441914770 0.762695 -0.036499 0.639038 -0.092285 1441914770 0.762695 -0.036499 0.639038 -0.092285 1441914770 0.755737 0.009521 0.638367 -0.145691 1441914770 0.755737 0.009521 0.638367 -0.145691 1441914770 0.755737 0.009521 0.638367 -0.145691 1441914770 0.755737 0.009521 0.638367 -0.145691 1441914770 0.755737 0.009521 0.638367 -0.145691 1441914770 0.743408 0.061584 0.634033 -0.203674 1441914770 0.743408 0.061584 0.634033 -0.203674 1441914770 0.743408 0.061584 0.634033 -0.203674 1441914770 0.743408 0.061584 0.634033 -0.203674 1441914770 0.743408 0.061584 0.634033 -0.203674 1441914770 0.743408 0.061584 0.634033 -0.203674 1441914770 0.743408 0.061584 0.634033 -0.203674 1441914770 0.724060 0.121948 0.624390 -0.266357 1441914770 0.724060 0.121948 0.624390 -0.266357 1441914770 0.724060 0.121948 0.624390 -0.266357 1441914770 0.724060 0.121948 0.624390 -0.266357 1441914770 0.724060 0.121948 0.624390 -0.266357 1441914770 0.724060 0.121948 0.624390 -0.266357 1441914770 0.724060 0.121948 0.624390 -0.266357 1441914770 0.696167 0.184937 0.608459 -0.332947 1441914770 0.696167 0.184937 0.608459 -0.332947 1441914770 0.696167 0.184937 0.608459 -0.332947 1441914770 0.696167 0.184937 0.608459 -0.332947 1441914770 0.696167 0.184937 0.608459 -0.332947 1441914770 0.696167 0.184937 0.608459 -0.332947 1441914770 0.661255 0.246948 0.587769 -0.395264 1441914770 0.661255 0.246948 0.587769 -0.395264 1441914770 0.661255 0.246948 0.587769 -0.395264 1441914770 0.661255 0.246948 0.587769 -0.395264 1441914770 0.661255 0.246948 0.587769 -0.395264 1441914770 0.661255 0.246948 0.587769 -0.395264 1441914770 0.623901 0.303345 0.564636 -0.446960 1441914770 0.623901 0.303345 0.564636 -0.446960 1441914771 0.623901 0.303345 0.564636 -0.446960 1441914771 0.623901 0.303345 0.564636 -0.446960 1441914771 0.623901 0.303345 0.564636 -0.446960 1441914771 0.623901 0.303345 0.564636 -0.446960 1441914771 0.589722 0.348938 0.541809 -0.486694 1441914771 0.589722 0.348938 0.541809 -0.486694 1441914771 0.589722 0.348938 0.541809 -0.486694 1441914771 0.589722 0.348938 0.541809 -0.486694 1441914771 0.589722 0.348938 0.541809 -0.486694 1441914771 0.565979 0.378723 0.526611 -0.508728 1441914771 0.565979 0.378723 0.526611 -0.508728 1441914771 0.565979 0.378723 0.526611 -0.508728 1441914771 0.565979 0.378723 0.526611 -0.508728 1441914771 0.565979 0.378723 0.526611 -0.508728 1441914771 0.565979 0.378723 0.526611 -0.508728 1441914771 0.565979 0.378723 0.526611 -0.508728 1441914771 0.553162 0.396423 0.519592 -0.516541 1441914771 0.553162 0.396423 0.519592 -0.516541 1441914771 0.553162 0.396423 0.519592 -0.516541 1441914771 0.553162 0.396423 0.519592 -0.516541 1441914771 0.553162 0.396423 0.519592 -0.516541 1441914771 0.553162 0.396423 0.519592 -0.516541 1441914771 0.552246 0.406250 0.515259 -0.514221 1441914771 0.552246 0.406250 0.515259 -0.514221 1441914771 0.552246 0.406250 0.515259 -0.514221 1441914771 0.552246 0.406250 0.515259 -0.514221 1441914771 0.552246 0.406250 0.515259 -0.514221 1441914771 0.552246 0.406250 0.515259 -0.514221 1441914771 0.564819 0.402771 0.519836 -0.498474 1441914771 0.564819 0.402771 0.519836 -0.498474 1441914771 0.564819 0.402771 0.519836 -0.498474 1441914771 0.564819 0.402771 0.519836 -0.498474 1441914771 0.564819 0.402771 0.519836 -0.498474 1441914771 0.564819 0.402771 0.519836 -0.498474 1441914771 0.564819 0.402771 0.519836 -0.498474 1441914771 0.588196 0.383484 0.536255 -0.468384 1441914771 0.588196 0.383484 0.536255 -0.468384 1441914771 0.588196 0.383484 0.536255 -0.468384 1441914771 0.588196 0.383484 0.536255 -0.468384 1441914771 0.588196 0.383484 0.536255 -0.468384 1441914771 0.588196 0.383484 0.536255 -0.468384 1441914771 0.617615 0.350159 0.559021 -0.428223 1441914771 0.617615 0.350159 0.559021 -0.428223 1441914771 0.617615 0.350159 0.559021 -0.428223 1441914771 0.617615 0.350159 0.559021 -0.428223 1441914771 0.617615 0.350159 0.559021 -0.428223 1441914771 0.617615 0.350159 0.559021 -0.428223 1441914771 0.648315 0.307922 0.581665 -0.382751 1441914771 0.648315 0.307922 0.581665 -0.382751 1441914771 0.648315 0.307922 0.581665 -0.382751 1441914771 0.648315 0.307922 0.581665 -0.382751 1441914771 0.648315 0.307922 0.581665 -0.382751 1441914771 0.648315 0.307922 0.581665 -0.382751 1441914771 0.648315 0.307922 0.581665 -0.382751 1441914771 0.676270 0.261108 0.602539 -0.333679 1441914771 0.676270 0.261108 0.602539 -0.333679 1441914771 0.676270 0.261108 0.602539 -0.333679 1441914771 0.676270 0.261108 0.602539 -0.333679 1441914771 0.676270 0.261108 0.602539 -0.333679 1441914771 0.676270 0.261108 0.602539 -0.333679 1441914771 0.701477 0.208191 0.621948 -0.278748 1441914771 0.701477 0.208191 0.621948 -0.278748 1441914771 0.701477 0.208191 0.621948 -0.278748 1441914771 0.701477 0.208191 0.621948 -0.278748 1441914771 0.701477 0.208191 0.621948 -0.278748 1441914771 0.701477 0.208191 0.621948 -0.278748 1441914771 0.722046 0.150024 0.638733 -0.219360 1441914771 0.722046 0.150024 0.638733 -0.219360 1441914771 0.722046 0.150024 0.638733 -0.219360 1441914771 0.722046 0.150024 0.638733 -0.219360 1441914771 0.722046 0.150024 0.638733 -0.219360 1441914771 0.722046 0.150024 0.638733 -0.219360 1441914771 0.737366 0.091431 0.650146 -0.158508 1441914771 0.737366 0.091431 0.650146 -0.158508 1441914771 0.737366 0.091431 0.650146 -0.158508 1441914771 0.737366 0.091431 0.650146 -0.158508 1441914771 0.737366 0.091431 0.650146 -0.158508 1441914771 
0.722046 0.116333 0.635010 -0.248657 1441914789 0.722046 0.116333 0.635010 -0.248657 1441914789 0.722046 0.116333 0.635010 -0.248657 1441914789 0.722046 0.116333 0.635010 -0.248657 1441914789 0.715759 0.129578 0.632568 -0.265747 1441914789 0.715759 0.129578 0.632568 -0.265747 1441914789 0.715759 0.129578 0.632568 -0.265747 1441914790 0.715759 0.129578 0.632568 -0.265747 1441914790 0.715759 0.129578 0.632568 -0.265747 1441914790 0.706482 0.145447 0.626587 -0.295044 1441914790 0.706482 0.145447 0.626587 -0.295044 1441914790 0.706482 0.145447 0.626587 -0.295044 1441914790 0.706482 0.145447 0.626587 -0.295044 1441914790 0.706482 0.145447 0.626587 -0.295044 1441914790 0.706482 0.145447 0.626587 -0.295044 1441914790 0.692993 0.176086 0.615356 -0.331665 1441914790 0.692993 0.176086 0.615356 -0.331665 1441914790 0.692993 0.176086 0.615356 -0.331665 1441914790 0.692993 0.176086 0.615356 -0.331665 1441914790 0.692993 0.176086 0.615356 -0.331665 1441914790 0.692993 0.176086 0.615356 -0.331665 1441914790 0.677246 0.210205 0.602783 -0.365662 1441914790 0.677246 0.210205 0.602783 -0.365662 1441914790 0.677246 0.210205 0.602783 -0.365662 1441914790 0.677246 0.210205 0.602783 -0.365662 1441914790 0.677246 0.210205 0.602783 -0.365662 1441914790 0.677246 0.210205 0.602783 -0.365662 1441914790 0.660889 0.239075 0.592224 -0.393982 1441914790 0.660889 0.239075 0.592224 -0.393982 1441914790 0.660889 0.239075 0.592224 -0.393982 1441914790 0.660889 0.239075 0.592224 -0.393982 1441914790 0.660889 0.239075 0.592224 -0.393982 1441914790 0.660889 0.239075 0.592224 -0.393982 1441914790 0.644836 0.262756 0.582825 -0.418762 1441914790 0.644836 0.262756 0.582825 -0.418762 1441914790 0.644836 0.262756 0.582825 -0.418762 1441914790 0.644836 0.262756 0.582825 -0.418762 1441914790 0.644836 0.262756 0.582825 -0.418762 1441914790 0.644836 0.262756 0.582825 -0.418762 1441914790 0.644836 0.262756 0.582825 -0.418762 1441914790 0.629822 0.286133 0.572083 -0.440613 1441914790 0.629822 0.286133 0.572083 -0.440613 1441914790 0.629822 0.286133 0.572083 -0.440613 1441914790 0.629822 0.286133 0.572083 -0.440613 1441914790 0.629822 0.286133 0.572083 -0.440613 1441914790 0.629822 0.286133 0.572083 -0.440613 1441914790 0.617310 0.307495 0.561218 -0.457581 1441914790 0.617310 0.307495 0.561218 -0.457581 1441914790 0.617310 0.307495 0.561218 -0.457581 1441914790 0.617310 0.307495 0.561218 -0.457581 1441914790 0.617310 0.307495 0.561218 -0.457581 1441914790 0.617310 0.307495 0.561218 -0.457581 1441914790 0.617310 0.307495 0.561218 -0.457581 1441914790 0.610779 0.321960 0.553650 -0.465515 1441914790 0.610779 0.321960 0.553650 -0.465515 1441914790 0.610779 0.321960 0.553650 -0.465515 1441914790 0.610779 0.321960 0.553650 -0.465515 1441914790 0.610779 0.321960 0.553650 -0.465515 1441914790 0.610779 0.321960 0.553650 -0.465515 1441914790 0.611145 0.328674 0.551758 -0.462646 1441914790 0.611145 0.328674 0.551758 -0.462646 1441914790 0.611145 0.328674 0.551758 -0.462646 1441914790 0.611145 0.328674 0.551758 -0.462646 1441914790 0.611145 0.328674 0.551758 -0.462646 1441914790 0.611145 0.328674 0.551758 -0.462646 1441914790 0.619751 0.326050 0.555298 -0.448547 1441914790 0.619751 0.326050 0.555298 -0.448547 1441914790 0.619751 0.326050 0.555298 -0.448547 1441914790 0.619751 0.326050 0.555298 -0.448547 1441914790 0.619751 0.326050 0.555298 -0.448547 1441914790 0.619751 0.326050 0.555298 -0.448547 1441914790 0.636169 0.309570 0.565186 -0.424194 1441914790 0.636169 0.309570 0.565186 -0.424194 1441914790 0.636169 0.309570 0.565186 -0.424194 1441914790 0.636169 0.309570 0.565186 -0.424194 1441914790 0.636169 0.309570 0.565186 -0.424194 1441914790 0.636169 0.309570 0.565186 -0.424194 1441914790 0.636169 0.309570 0.565186 -0.424194 1441914790 0.657776 0.280273 0.580383 -0.389709 1441914790 0.657776 0.280273 0.580383 -0.389709 1441914790 0.657776 0.280273 0.580383 -0.389709 1441914790 0.657776 0.280273 0.580383 -0.389709 1441914790 0.657776 0.280273 0.580383 -0.389709 1441914790 0.657776 0.280273 0.580383 -0.389709 1441914790 0.657776 0.280273 0.580383 -0.389709 1441914790 0.680542 0.244690 0.595642 -0.349426 1441914790 0.680542 0.244690 0.595642 -0.349426 1441914790 0.680542 0.244690 0.595642 -0.349426 1441914790 0.680542 0.244690 0.595642 -0.349426 1441914790 0.680542 0.244690 0.595642 -0.349426 1441914790 0.680542 0.244690 0.595642 -0.349426 1441914790 0.702820 0.203979 0.609253 -0.305298 1441914790 0.702820 0.203979 0.609253 -0.305298 1441914790 0.702820 0.203979 0.609253 -0.305298 1441914790 0.702820 0.203979 0.609253 -0.305298 1441914790 0.702820 0.203979 0.609253 -0.305298 1441914790 0.702820 0.203979 0.609253 -0.305298 1441914790 0.721802 0.159668 0.621582 -0.259033 1441914790 0.721802 0.159668 0.621582 -0.259033 1441914790 0.721802 0.159668 0.621582 -0.259033 1441914790 0.721802 0.159668 0.621582 -0.259033 1441914790 0.721802 0.159668 0.621582 -0.259033 1441914790 0.721802 0.159668 0.621582 -0.259033 1441914790 0.737671 0.112244 0.631226 -0.211609 1441914790 0.737671 0.112244 0.631226 -0.211609 1441914790 0.737671 0.112244 0.631226 -0.211609 1441914790 0.737671 0.112244 0.631226 -0.211609 1441914790 0.737671 0.112244 0.631226 -0.211609 1441914790 0.737671 0.112244 0.631226 -0.211609 1441914790 0.737671 0.112244 0.631226 -0.211609 1441914790 0.750366 0.058899 0.638184 -0.161560 1441914790 0.750366 0.058899 0.638184 -0.161560 1441914790 0.750366 0.058899 0.638184 -0.161560 1441914790 0.750366 0.058899 0.638184 -0.161560 1441914790 0.750366 0.058899 0.638184 -0.161560 1441914790 0.750366 0.058899 0.638184 -0.161560 1441914790 0.759155 0.001648 0.641541 -0.109741 1441914790 0.759155 0.001648 0.641541 -0.109741 1441914790 0.759155 0.001648 0.641541 -0.109741 1441914790 0.759155 0.001648 0.641541 -0.109741 1441914791 0.759155 0.001648 0.641541 -0.109741 1441914791 0.759155 0.001648 0.641541 -0.109741 1441914791 0.759155 0.001648 0.641541 -0.109741 1441914791 0.763550 -0.055969 0.640747 -0.057251 1441914791 0.763550 -0.055969 0.640747 -0.057251 1441914791 0.763550 -0.055969 0.640747 -0.057251 1441914791 0.763550 -0.055969 0.640747 -0.057251 1441914791 0.764526 -0.099426 0.636658 -0.016724 1441914791 0.764526 -0.099426 0.636658 -0.016724 1441914791 0.764526 -0.099426 0.636658 -0.016724 1441914791 0.764526 -0.099426 0.636658 -0.016724 1441914791 0.764526 -0.099426 0.636658 -0.016724 1441914791 0.764526 -0.099426 0.636658 -0.016724 1441914791 0.765869 -0.127014 0.630188 0.009766 1441914791 0.765869 -0.127014 0.630188 0.009766 1441914791 0.765869 -0.127014 0.630188 0.009766 1441914791 0.765869 -0.127014 0.630188 0.009766 1441914791 0.765869 -0.127014 0.630188 0.009766 1441914791 0.765869 -0.127014 0.630188 0.009766 1441914791 0.765869 -0.127014 0.630188 0.009766 1441914791 0.767517 -0.146301 0.623535 0.025146 1441914791 0.767517 -0.146301 0.623535 0.025146 1441914791 0.767517 -0.146301 0.623535 0.025146 1441914791 0.767517 -0.146301 0.623535 0.025146 1441914791 0.767517 -0.146301 0.623535 0.025146 1441914791 0.767517 -0.146301 0.623535 0.025146 1441914791 0.767517 -0.146301 0.623535 0.025146 1441914791 0.769348 -0.159546 0.617798 0.029602 1441914791 0.769348 -0.159546 0.617798 0.029602 1441914791 0.769348 -0.159546 0.617798 0.029602 1441914791 0.769348 -0.159546 0.617798 0.029602 1441914791 0.769348 -0.159546 0.617798 0.029602 1441914791 0.769348 -0.159546 0.617798 0.029602 1441914791 0.772034 -0.150635 0.617310 0.012939 1441914791 0.772034 -0.150635 0.617310 0.012939 1441914791 0.772034 -0.150635 0.617310 0.012939 1441914791 0.772034 -0.150635 0.617310 0.012939 1441914791 0.772034 -0.150635 0.617310 0.012939 1441914791 0.772034 -0.150635 0.617310 0.012939 1441914791 0.773743 -0.121521 0.621338 -0.020630 1441914791 0.773743 -0.121521 0.621338 -0.020630 1441914791 0.773743 -0.121521 0.621338 -0.020630 1441914791 0.773743 -0.121521 0.621338 -0.020630 1441914791 0.773743 -0.121521 0.621338 -0.020630 1441914791 0.773743 -0.121521 0.621338 -0.020630 1441914791 0.772827 -0.084351 0.625793 -0.062744 1441914791 0.772827 -0.084351 0.625793 -0.062744 1441914791 0.772827 -0.084351 0.625793 -0.062744 1441914791 0.772827 -0.084351 0.625793 -0.062744 1441914791 0.772827 -0.084351 0.625793 -0.062744 1441914791 0.772827 -0.084351 0.625793 -0.062744 1441914791 0.768005 -0.041748 0.628845 -0.113647 1441914791 0.768005 -0.041748 0.628845 -0.113647 1441914791 0.768005 -0.041748 0.628845 -0.113647 1441914791 0.768005 -0.041748 0.628845 -0.113647 1441914791 0.768005 -0.041748 0.628845 -0.113647 1441914791 0.768005 -0.041748 0.628845 -0.113647 1441914791 0.768005 -0.041748 0.628845 -0.113647 1441914791 0.757751 0.010193 0.628967 -0.173279 1441914791 0.757751 0.010193 0.628967 -0.173279 1441914791 0.757751 0.010193 0.628967 -0.173279 1441914791 0.757751 0.010193 0.628967 -0.173279 1441914791 0.757751 0.010193 0.628967 -0.173279 1441914791 0.757751 0.010193 0.628967 -0.173279 1441914791 0.741089 0.070618 0.624146 -0.237000 1441914791 0.741089 0.070618 0.624146 -0.237000 1441914791 0.741089 0.070618 0.624146 -0.237000 1441914791 0.741089 0.070618 0.624146 -0.237000 1441914791 0.741089 0.070618 0.624146 -0.237000 1441914791 0.741089 0.070618 0.624146 -0.237000 1441914791 0.741089 0.070618 0.624146 -0.237000 1441914791 0.718872 0.129517 0.614746 -0.297424 1441914791 0.718872 0.129517 0.614746 -0.297424 1441914791 0.718872 0.129517 0.614746 -0.297424 1441914791 0.718872 0.129517 0.614746 -0.297424 1441914791 0.718872 0.129517 0.614746 -0.297424 1441914791 0.718872 0.129517 0.614746 -0.297424 1441914791 0.693481 0.182434 0.602478 -0.350342 1441914791 0.693481 0.182434 0.602478 -0.350342 1441914791 0.693481 0.182434 0.602478 -0.350342 1441914791 0.693481 0.182434 0.602478 -0.350342 1441914791 0.693481 0.182434 0.602478 -0.350342 1441914791 0.693481 0.182434 0.602478 -0.350342 1441914791 0.666199 0.231262 0.588074 -0.396057 1441914791 0.666199 0.231262 0.588074 -0.396057 1441914791 0.666199 0.231262 0.588074 -0.396057 1441914791 0.666199 0.231262 0.588074 -0.396057 1441914791 0.666199 0.231262 0.588074 -0.396057 1441914791 0.666199 0.231262 0.588074 -0.396057 1441914791 0.666199 0.231262 0.588074 -0.396057 1441914791 0.639038 0.276489 0.571045 -0.434692 1441914791 0.639038 0.276489 0.571045 -0.434692 1441914791 0.639038 0.276489 0.571045 -0.434692 1441914791 0.639038 0.276489 0.571045 -0.434692 1441914791 0.639038 0.276489 0.571045 -0.434692 1441914791 0.639038 0.276489 0.571045 -0.434692 1441914791 0.616089 0.313110 0.554932 -0.463074 1441914791 0.616089 0.313110 0.554932 -0.463074 1441914791 0.616089 0.313110 0.554932 -0.463074 1441914791 0.616089 0.313110 0.554932 -0.463074 1441914791 0.616089 0.313110 0.554932 -0.463074 1441914791 0.598816 0.338928 0.544617 -0.479492 1441914791 0.598816 0.338928 0.544617 -0.479492 1441914791 0.598816 0.338928 0.544617 -0.479492 1441914791 0.598816 0.338928 0.544617 -0.479492 1441914791 0.598816 0.338928 0.544617 -0.479492 1441914791 0.598816 0.338928 0.544617 -0.479492 1441914791 0.592041 0.354004 0.538940 -0.483337 1441914791 0.592041 0.354004 0.538940 -0.483337 1441914791 0.592041 0.354004 0.538940 -0.483337 1441914791 0.592041 0.354004 0.538940 -0.483337 1441914792 0.592041 0.354004 0.538940 -0.483337 1441914792 0.592041 0.354004 0.538940 -0.483337 1441914792 0.599121 0.352783 0.542786 -0.471130 1441914792 0.599121 0.352783 0.542786 -0.471130 1441914792 0.599121 0.352783 0.542786 -0.471130 1441914792 0.599121 0.352783 0.542786 -0.471130 1441914792 0.599121 0.352783 0.542786 -0.471130 1441914792 0.599121 0.352783 0.542786 -0.471130 1441914792 0.617920 0.333618 0.556763 -0.443726 1441914792 0.617920 0.333618 0.556763 -0.443726 1441914792 0.617920 0.333618 0.556763 -0.443726 1441914792 0.617920 0.333618 0.556763 -0.443726 1441914792 0.617920 0.333618 0.556763 -0.443726 1441914792 0.641052 0.304260 0.574585 -0.407776 1441914792 0.641052 0.304260 0.574585 -0.407776 1441914792 0.641052 0.304260 0.574585 -0.407776 1441914792 0.641052 0.304260 0.574585 -0.407776 1441914792 0.641052 0.304260 0.574585 -0.407776 1441914792 0.641052 0.304260 0.574585 -0.407776 1441914792 0.641052 0.304260 0.574585 -0.407776 1441914792 0.665100 0.270691 0.591248 -0.367065 1441914792 0.665100 0.270691 0.591248 -0.367065 1441914792 0.665100 0.270691 0.591248 -0.367065 1441914792 0.665100 0.270691 0.591248 -0.367065 1441914792 0.665100 0.270691 0.591248 -0.367065 1441914792 0.665100 0.270691 0.591248 -0.367065 1441914792 0.690063 0.228577 0.607544 -0.319946 1441914792 0.690063 0.228577 0.607544 -0.319946 1441914792 0.690063 0.228577 0.607544 -0.319946 1441914792 0.690063 0.228577 0.607544 -0.319946 1441914792 0.690063 0.228577 0.607544 -0.319946 1441914792 0.690063 0.228577 0.607544 -0.319946 1441914792 0.690063 0.228577 0.607544 -0.319946 1441914792 0.713379 0.177368 0.623840 -0.265198 1441914792 0.713379 0.177368 0.623840 -0.265198 1441914792 0.713379 0.177368 0.623840 -0.265198 1441914792 0.713379 0.177368 0.623840 -0.265198 1441914792 0.713379 0.177368 0.623840 -0.265198 1441914792 0.713379 0.177368 0.623840 -0.265198 1441914792 0.732605 0.120789 0.637329 -0.205994 1441914792 0.732605 0.120789 0.637329 -0.205994 1441914792 0.732605 0.120789 0.637329 -0.205994 1441914792 0.732605 0.120789 0.637329 -0.205994 1441914792 0.746277 0.064819 0.645081 -0.150574 1441914792 0.746277 0.064819 0.645081 -0.150574 1441914792 0.746277 0.064819 0.645081 -0.150574 1441914792 0.746277 0.064819 0.645081 -0.150574 1441914792 0.746277 0.064819 0.645081 -0.150574 1441914792 0.746277 0.064819 0.645081 -0.150574 1441914792 0.746277 0.064819 0.645081 -0.150574 1441914792 0.754639 0.015076 0.647949 -0.101990 1441914792 0.754639 0.015076 0.647949 -0.101990 1441914792 0.754639 0.015076 0.647949 -0.101990 1441914792 0.754639 0.015076 0.647949 -0.101990 1441914792 0.754639 0.015076 0.647949 -0.101990 1441914792 0.754639 0.015076 0.647949 -0.101990 1441914792 0.754639 0.015076 0.647949 -0.101990 1441914792 0.759338 -0.033020 0.647583 -0.054138 1441914792 0.759338 -0.033020 0.647583 -0.054138 1441914792 0.759338 -0.033020 0.647583 -0.054138 1441914792 0.759338 -0.033020 0.647583 -0.054138 1441914792 0.759338 -0.033020 0.647583 -0.054138 1441914792 0.759338 -0.033020 0.647583 -0.054138 1441914792 0.762573 -0.085022 0.641235 -0.006714 1441914792 0.762573 -0.085022 0.641235 -0.006714 1441914792 0.762573 -0.085022 0.641235 -0.006714 1441914792 0.762573 -0.085022 0.641235 -0.006714 1441914792 0.762573 -0.085022 0.641235 -0.006714 1441914792 0.762573 -0.085022 0.641235 -0.006714 1441914792 0.768433 -0.121765 0.627930 0.017578 1441914792 0.768433 -0.121765 0.627930 0.017578 1441914792 0.768433 -0.121765 0.627930 0.017578 1441914792 0.768433 -0.121765 0.627930 0.017578 1441914792 0.768433 -0.121765 0.627930 0.017578 1441914792 0.768433 -0.121765 0.627930 0.017578 1441914792 0.771301 -0.123779 0.624207 0.009033 1441914792 0.771301 -0.123779 0.624207 0.009033 1441914792 0.771301 -0.123779 0.624207 0.009033 1441914792 0.771301 -0.123779 0.624207 0.009033 1441914792 0.771301 -0.123779 0.624207 0.009033 1441914792 0.771301 -0.123779 0.624207 0.009033 1441914792 0.774292 -0.113281 0.622498 -0.010132 1441914792 0.774292 -0.113281 0.622498 -0.010132 1441914792 0.774292 -0.113281 0.622498 -0.010132 1441914792 0.774292 -0.113281 0.622498 -0.010132 1441914792 0.774292 -0.113281 0.622498 -0.010132 1441914792 0.774292 -0.113281 0.622498 -0.010132 1441914792 0.775818 -0.095886 0.622620 -0.034668 1441914792 0.775818 -0.095886 0.622620 -0.034668 1441914792 0.775818 -0.095886 0.622620 -0.034668 1441914792 0.775818 -0.095886 0.622620 -0.034668 1441914792 0.775818 -0.095886 0.622620 -0.034668 1441914792 0.775818 -0.095886 0.622620 -0.034668 1441914792 0.775818 -0.095886 0.622620 -0.034668 1441914792 0.774475 -0.072205 0.624817 -0.066650 1441914792 0.774475 -0.072205 0.624817 -0.066650 1441914792 0.774475 -0.072205 0.624817 -0.066650 1441914792 0.774475 -0.072205 0.624817 -0.066650 1441914792 0.774475 -0.072205 0.624817 -0.066650 1441914792 0.774475 -0.072205 0.624817 -0.066650 1441914792 0.768860 -0.034973 0.628357 -0.112610 1441914792 0.768860 -0.034973 0.628357 -0.112610 1441914792 0.768860 -0.034973 0.628357 -0.112610 1441914792 0.768860 -0.034973 0.628357 -0.112610 1441914792 0.768860 -0.034973 0.628357 -0.112610 1441914792 0.768860 -0.034973 0.628357 -0.112610 1441914792 0.758667 0.016418 0.629089 -0.168396 1441914792 0.758667 0.016418 0.629089 -0.168396 1441914792 0.758667 0.016418 0.629089 -0.168396 1441914792 0.758667 0.016418 0.629089 -0.168396 1441914792 0.758667 0.016418 0.629089 -0.168396 1441914792 0.758667 0.016418 0.629089 -0.168396 1441914793 0.742859 0.071594 0.625549 -0.227173 1441914793 0.742859 0.071594 0.625549 -0.227173 1441914793 0.742859 0.071594 0.625549 -0.227173 1441914793 0.742859 0.071594 0.625549 -0.227173 1441914793 0.742859 0.071594 0.625549 -0.227173 1441914793 0.742859 0.071594 0.625549 -0.227173 1441914793 0.742859 0.071594 0.625549 -0.227173 1441914793 0.721802 0.123779 0.618530 -0.284790 1441914793 0.721802 0.123779 0.618530 -0.284790 1441914793 0.721802 0.123779 0.618530 -0.284790 1441914793 0.721802 0.123779 0.618530 -0.284790 1441914793 0.721802 0.123779 0.618530 -0.284790 1441914793 0.721802 0.123779 0.618530 -0.284790 1441914793 0.696411 0.173706 0.609070 -0.337341 1441914793 0.696411 0.173706 0.609070 -0.337341 1441914793 0.696411 0.173706 0.609070 -0.337341 1441914793 0.696411 0.173706 0.609070 -0.337341 1441914793 0.696411 0.173706 0.609070 -0.337341 1441914793 0.696411 0.173706 0.609070 -0.337341 1441914793 0.696411 0.173706 0.609070 -0.337341 1441914793 0.667969 0.221191 0.595642 -0.387390 1441914793 0.667969 0.221191 0.595642 -0.387390 1441914793 0.667969 0.221191 0.595642 -0.387390 1441914793 0.667969 0.221191 0.595642 -0.387390 1441914793 0.667969 0.221191 0.595642 -0.387390 1441914793 0.667969 0.221191 0.595642 -0.387390 1441914793 0.638794 0.265930 0.578857 -0.431396 1441914793 0.638794 0.265930 0.578857 -0.431396 1441914793 0.638794 0.265930 0.578857 -0.431396 1441914793 0.638794 0.265930 0.578857 -0.431396 1441914793 0.638794 0.265930 0.578857 -0.431396 1441914793 0.638794 0.265930 0.578857 -0.431396 1441914793 0.638794 0.265930 0.578857 -0.431396 1441914793 0.614563 0.302124 0.563721 -0.461670 1441914793 0.614563 0.302124 0.563721 -0.461670 1441914793 0.614563 0.302124 0.563721 -0.461670 1441914793 0.614563 0.302124 0.563721 -0.461670 1441914793 0.614563 0.302124 0.563721 -0.461670 1441914793 0.614563 0.302124 0.563721 -0.461670 1441914793 0.598572 0.326294 0.553528 -0.478333 1441914793 0.598572 0.326294 0.553528 -0.478333 1441914793 0.598572 0.326294 0.553528 -0.478333 1441914793 0.598572 0.326294 0.553528 -0.478333 1441914793 0.598572 0.326294 0.553528 -0.478333 1441914793 0.598572 0.326294 0.553528 -0.478333 1441914793 0.598572 0.326294 0.553528 -0.478333 1441914793 0.591919 0.341431 0.547180 -0.483337 1441914793 0.591919 0.341431 0.547180 -0.483337 1441914793 0.591919 0.341431 0.547180 -0.483337 1441914793 0.591919 0.341431 0.547180 -0.483337 1441914793 0.591919 0.341431 0.547180 -0.483337 1441914793 0.591919 0.341431 0.547180 -0.483337 1441914793 0.596802 0.344421 0.546021 -0.476440 1441914793 0.596802 0.344421 0.546021 -0.476440 1441914793 0.596802 0.344421 0.546021 -0.476440 1441914793 0.596802 0.344421 0.546021 -0.476440 1441914793 0.596802 0.344421 0.546021 -0.476440 1441914793 0.596802 0.344421 0.546021 -0.476440 1441914793 0.613525 0.330750 0.555176 -0.453796 1441914793 0.613525 0.330750 0.555176 -0.453796 1441914793 0.613525 0.330750 0.555176 -0.453796 1441914793 0.613525 0.330750 0.555176 -0.453796 1441914793 0.613525 0.330750 0.555176 -0.453796 1441914793 0.613525 0.330750 0.555176 -0.453796 1441914793 0.637634 0.301880 0.572021 -0.418396 1441914793 0.637634 0.301880 0.572021 -0.418396 1441914793 0.637634 0.301880 0.572021 -0.418396 1441914793 0.637634 0.301880 0.572021 -0.418396 1441914793 0.637634 0.301880 0.572021 -0.418396 1441914793 0.637634 0.301880 0.572021 -0.418396 1441914793 0.637634 0.301880 0.572021 -0.418396 1441914793 0.663757 0.264832 0.589661 -0.376160 1441914793 0.663757 0.264832 0.589661 -0.376160 1441914793 0.663757 0.264832 0.589661 -0.376160 1441914793 0.663757 0.264832 0.589661 -0.376160 1441914793 0.663757 0.264832 0.589661 -0.376160 1441914793 0.663757 0.264832 0.589661 -0.376160 1441914793 0.688965 0.221924 0.606567 -0.328735 1441914793 0.688965 0.221924 0.606567 -0.328735 1441914793 0.688965 0.221924 0.606567 -0.328735 1441914793 0.688965 0.221924 0.606567 -0.328735 1441914793 0.688965 0.221924 0.606567 -0.328735 1441914793 0.688965 0.221924 0.606567 -0.328735 1441914793 0.712219 0.171814 0.621826 -0.276550 1441914793 0.712219 0.171814 0.621826 -0.276550 1441914793 0.712219 0.171814 0.621826 -0.276550 1441914793 0.712219 0.171814 0.621826 -0.276550 1441914793 0.712219 0.171814 0.621826 -0.276550 1441914793 0.712219 0.171814 0.621826 -0.276550 1441914793 0.712219 0.171814 0.621826 -0.276550 1441914793 0.732422 0.114380 0.633850 -0.220398 1441914793 0.732422 0.114380 0.633850 -0.220398 1441914793 0.732422 0.114380 0.633850 -0.220398 1441914793 0.732422 0.114380 0.633850 -0.220398 1441914793 0.732422 0.114380 0.633850 -0.220398 1441914793 0.747620 0.055664 0.641174 -0.163818 1441914793 0.747620 0.055664 0.641174 -0.163818 1441914793 0.747620 0.055664 0.641174 -0.163818 1441914793 0.747620 0.055664 0.641174 -0.163818 1441914793 0.747620 0.055664 0.641174 -0.163818 1441914793 0.747620 0.055664 0.641174 -0.163818 1441914793 0.747620 0.055664 0.641174 -0.163818 1441914793 0.757385 -0.000183 0.643677 -0.109436 1441914793 0.757385 -0.000183 0.643677 -0.109436 1441914793 0.757385 -0.000183 0.643677 -0.109436 1441914793 0.757385 -0.000183 0.643677 -0.109436 1441914793 0.757385 -0.000183 0.643677 -0.109436 1441914793 0.757385 -0.000183 0.643677 -0.109436 1441914793 0.762512 -0.051514 0.642090 -0.059570 1441914793 0.762512 -0.051514 0.642090 -0.059570 1441914793 0.762512 -0.051514 0.642090 -0.059570 1441914793 0.762512 -0.051514 0.642090 -0.059570 1441914793 0.762512 -0.051514 0.642090 -0.059570 1441914793 0.762512 -0.051514 0.642090 -0.059570 1441914794 0.763916 -0.096680 0.637817 -0.015076 1441914794 0.763916 -0.096680 0.637817 -0.015076 1441914794 0.763916 -0.096680 0.637817 -0.015076 1441914794 0.763916 -0.096680 0.637817 -0.015076 1441914794 0.763916 -0.096680 0.637817 -0.015076 1441914794 0.763916 -0.096680 0.637817 -0.015076 1441914794 0.763733 -0.134827 0.630920 0.020447 1441914794 0.763733 -0.134827 0.630920 0.020447 1441914794 0.763733 -0.134827 0.630920 0.020447 1441914794 0.763733 -0.134827 0.630920 0.020447 1441914794 0.763733 -0.134827 0.630920 0.020447 1441914794 0.763733 -0.134827 0.630920 0.020447 1441914794 0.765625 -0.157166 0.622620 0.037598 1441914794 0.765625 -0.157166 0.622620 0.037598 1441914794 0.765625 -0.157166 0.622620 0.037598 1441914794 0.765625 -0.157166 0.622620 0.037598 1441914794 0.765625 -0.157166 0.622620 0.037598 1441914794 0.765625 -0.157166 0.622620 0.037598 1441914794 0.768372 -0.153687 0.620483 0.029785 1441914794 0.768372 -0.153687 0.620483 0.029785 1441914794 0.768372 -0.153687 0.620483 0.029785 1441914794 0.768372 -0.153687 0.620483 0.029785 1441914794 0.768372 -0.153687 0.620483 0.029785 1441914794 0.768372 -0.153687 0.620483 0.029785 1441914794 0.770752 -0.133728 0.622864 0.004272 1441914794 0.770752 -0.133728 0.622864 0.004272 1441914794 0.770752 -0.133728 0.622864 0.004272 1441914794 0.770752 -0.133728 0.622864 0.004272 1441914794 0.771484 -0.098572 0.627563 -0.034912 1441914794 0.771484 -0.098572 0.627563 -0.034912 1441914794 0.771484 -0.098572 0.627563 -0.034912 1441914794 0.771484 -0.098572 0.627563 -0.034912 1441914794 0.771484 -0.098572 0.627563 -0.034912 1441914794 0.771484 -0.098572 0.627563 -0.034912 1441914794 0.771484 -0.098572 0.627563 -0.034912 1441914794 0.768005 -0.052917 0.632568 -0.084595 1441914794 0.768005 -0.052917 0.632568 -0.084595 1441914794 0.768005 -0.052917 0.632568 -0.084595 1441914794 0.768005 -0.052917 0.632568 -0.084595 1441914794 0.768005 -0.052917 0.632568 -0.084595 1441914794 0.759338 -0.000549 0.635132 -0.141174 1441914794 0.759338 -0.000549 0.635132 -0.141174 1441914794 0.759338 -0.000549 0.635132 -0.141174 1441914794 0.759338 -0.000549 0.635132 -0.141174 1441914794 0.759338 -0.000549 0.635132 -0.141174 1441914794 0.759338 -0.000549 0.635132 -0.141174 1441914794 0.759338 -0.000549 0.635132 -0.141174 1441914794 0.744812 0.056213 0.633179 -0.202576 1441914794 0.744812 0.056213 0.633179 -0.202576 1441914794 0.744812 0.056213 0.633179 -0.202576 1441914794 0.744812 0.056213 0.633179 -0.202576 1441914794 0.744812 0.056213 0.633179 -0.202576 1441914794 0.744812 0.056213 0.633179 -0.202576 1441914794 0.724609 0.114380 0.626282 -0.263794 1441914794 0.724609 0.114380 0.626282 -0.263794 1441914794 0.724609 0.114380 0.626282 -0.263794 1441914794 0.724609 0.114380 0.626282 -0.263794 1441914794 0.724609 0.114380 0.626282 -0.263794 1441914794 0.724609 0.114380 0.626282 -0.263794 1441914794 0.698669 0.170105 0.616028 -0.321472 1441914794 0.698669 0.170105 0.616028 -0.321472 1441914794 0.698669 0.170105 0.616028 -0.321472 1441914794 0.698669 0.170105 0.616028 -0.321472 1441914794 0.698669 0.170105 0.616028 -0.321472 1441914794 0.698669 0.170105 0.616028 -0.321472 1441914794 0.668335 0.224426 0.601746 -0.375305 1441914794 0.668335 0.224426 0.601746 -0.375305 1441914794 0.668335 0.224426 0.601746 -0.375305 1441914794 0.668335 0.224426 0.601746 -0.375305 1441914794 0.668335 0.224426 0.601746 -0.375305 1441914794 0.668335 0.224426 0.601746 -0.375305 1441914794 0.668335 0.224426 0.601746 -0.375305 1441914794 0.636902 0.275513 0.584045 -0.421082 1441914794 0.636902 0.275513 0.584045 -0.421082 1441914794 0.636902 0.275513 0.584045 -0.421082 1441914794 0.636902 0.275513 0.584045 -0.421082 1441914794 0.636902 0.275513 0.584045 -0.421082 1441914794 0.636902 0.275513 0.584045 -0.421082 1441914794 0.611816 0.317932 0.562134 -0.456726 1441914794 0.611816 0.317932 0.562134 -0.456726 1441914794 0.611816 0.317932 0.562134 -0.456726 1441914794 0.611816 0.317932 0.562134 -0.456726 1441914794 0.611816 0.317932 0.562134 -0.456726 1441914794 0.611816 0.317932 0.562134 -0.456726 1441914794 0.598083 0.341064 0.550903 -0.471619 1441914794 0.598083 0.341064 0.550903 -0.471619 1441914794 0.598083 0.341064 0.550903 -0.471619 1441914794 0.598083 0.341064 0.550903 -0.471619 1441914794 0.598083 0.341064 0.550903 -0.471619 1441914794 0.598083 0.341064 0.550903 -0.471619 1441914794 0.592773 0.353821 0.544922 -0.475830 1441914794 0.592773 0.353821 0.544922 -0.475830 1441914794 0.592773 0.353821 0.544922 -0.475830 1441914794 0.592773 0.353821 0.544922 -0.475830 1441914794 0.592773 0.353821 0.544922 -0.475830 1441914794 0.592773 0.353821 0.544922 -0.475830 1441914794 0.601929 0.352478 0.545166 -0.464905 1441914794 0.601929 0.352478 0.545166 -0.464905 1441914794 0.601929 0.352478 0.545166 -0.464905 1441914794 0.601929 0.352478 0.545166 -0.464905 1441914794 0.601929 0.352478 0.545166 -0.464905 1441914794 0.601929 0.352478 0.545166 -0.464905 1441914794 0.618896 0.342346 0.550964 -0.442810 1441914794 0.618896 0.342346 0.550964 -0.442810 1441914794 0.618896 0.342346 0.550964 -0.442810 1441914794 0.618896 0.342346 0.550964 -0.442810 1441914794 0.618896 0.342346 0.550964 -0.442810 1441914794 0.618896 0.342346 0.550964 -0.442810 1441914794 0.618896 0.342346 0.550964 -0.442810 1441914794 0.642090 0.315979 0.566162 -0.409058 1441914795 0.642090 0.315979 0.566162 -0.409058 1441914795 0.642090 0.315979 0.566162 -0.409058 1441914795 0.642090 0.315979 0.566162 -0.409058 1441914795 0.642090 0.315979 0.566162 -0.409058 1441914795 0.642090 0.315979 0.566162 -0.409058 1441914795 0.642090 0.315979 0.566162 -0.409058 1441914795 0.668335 0.277100 0.584900 -0.366516 1441914795 0.668335 0.277100 0.584900 -0.366516 1441914795 0.668335 0.277100 0.584900 -0.366516 1441914795 0.668335 0.277100 0.584900 -0.366516 1441914795 0.668335 0.277100 0.584900 -0.366516 1441914795 0.668335 0.277100 0.584900 -0.366516 1441914795 0.693909 0.230469 0.602783 -0.319275 1441914795 0.693909 0.230469 0.602783 -0.319275 1441914795 0.693909 0.230469 0.602783 -0.319275 1441914795 0.693909 0.230469 0.602783 -0.319275 1441914795 0.693909 0.230469 0.602783 -0.319275 1441914795 0.693909 0.230469 0.602783 -0.319275 1441914795 0.717163 0.179626 0.617676 -0.268066 1441914795 0.717163 0.179626 0.617676 -0.268066 1441914795 0.717163 0.179626 0.617676 -0.268066 1441914795 0.717163 0.179626 0.617676 -0.268066 1441914795 0.717163 0.179626 0.617676 -0.268066 1441914795 0.717163 0.179626 0.617676 -0.268066 1441914795 0.736938 0.124390 0.629395 -0.212769 1441914795 0.736938 0.124390 0.629395 -0.212769 1441914795 0.736938 0.124390 0.629395 -0.212769 1441914795 0.736938 0.124390 0.629395 -0.212769 1441914795 0.736938 0.124390 0.629395 -0.212769 1441914795 0.736938 0.124390 0.629395 -0.212769 1441914795 0.736938 0.124390 0.629395 -0.212769 1441914795 0.752075 0.066467 0.636963 -0.155457 1441914795 0.752075 0.066467 0.636963 -0.155457 1441914795 0.752075 0.066467 0.636963 -0.155457 1441914795 0.752075 0.066467 0.636963 -0.155457 1441914795 0.752075 0.066467 0.636963 -0.155457 1441914795 0.752075 0.066467 0.636963 -0.155457 1441914795 0.761780 0.007751 0.640320 -0.097961 1441914795 0.761780 0.007751 0.640320 -0.097961 1441914795 0.761780 0.007751 0.640320 -0.097961 1441914795 0.761780 0.007751 0.640320 -0.097961 1441914795 0.761780 0.007751 0.640320 -0.097961 1441914795 0.766235 -0.048401 0.639099 -0.044067 1441914795 0.766235 -0.048401 0.639099 -0.044067 1441914795 0.766235 -0.048401 0.639099 -0.044067 1441914795 0.766235 -0.048401 0.639099 -0.044067 1441914795 0.766235 -0.048401 0.639099 -0.044067 1441914795 0.766235 -0.048401 0.639099 -0.044067 1441914795 0.766235 -0.048401 0.639099 -0.044067 1441914795 0.766357 -0.097229 0.634949 0.001221 1441914795 0.766357 -0.097229 0.634949 0.001221 1441914795 0.766357 -0.097229 0.634949 0.001221 1441914795 0.766357 -0.097229 0.634949 0.001221 1441914795 0.766357 -0.097229 0.634949 0.001221 1441914795 0.766357 -0.097229 0.634949 0.001221 1441914795 0.763306 -0.136597 0.630310 0.036926 1441914795 0.763306 -0.136597 0.630310 0.036926 1441914795 0.763306 -0.136597 0.630310 0.036926 1441914795 0.763306 -0.136597 0.630310 0.036926 1441914795 0.763306 -0.136597 0.630310 0.036926 1441914795 0.763306 -0.136597 0.630310 0.036926 1441914795 0.763306 -0.136597 0.630310 0.036926 1441914795 0.759705 -0.165161 0.625732 0.062683 1441914795 0.759705 -0.165161 0.625732 0.062683 1441914795 0.759705 -0.165161 0.625732 0.062683 1441914795 0.759705 -0.165161 0.625732 0.062683 1441914795 0.759705 -0.165161 0.625732 0.062683 1441914795 0.759705 -0.165161 0.625732 0.062683 1441914795 0.759705 -0.165161 0.625732 0.062683 1441914795 0.760254 -0.177307 0.621033 0.069824 1441914795 0.760254 -0.177307 0.621033 0.069824 1441914795 0.760254 -0.177307 0.621033 0.069824 1441914795 0.760254 -0.177307 0.621033 0.069824 1441914795 0.760254 -0.177307 0.621033 0.069824 1441914795 0.760254 -0.177307 0.621033 0.069824 1441914795 0.763184 -0.166748 0.622070 0.052307 1441914795 0.763184 -0.166748 0.622070 0.052307 1441914795 0.763184 -0.166748 0.622070 0.052307 1441914795 0.763184 -0.166748 0.622070 0.052307 1441914795 0.763184 -0.166748 0.622070 0.052307 1441914795 0.763184 -0.166748 0.622070 0.052307 1441914795 0.763184 -0.166748 0.622070 0.052307 1441914795 0.766602 -0.137878 0.626831 0.017822 1441914795 0.766602 -0.137878 0.626831 0.017822 1441914795 0.766602 -0.137878 0.626831 0.017822 1441914795 0.766602 -0.137878 0.626831 0.017822 1441914795 0.766602 -0.137878 0.626831 0.017822 1441914795 0.766602 -0.137878 0.626831 0.017822 1441914795 0.767944 -0.097351 0.632324 -0.028625 1441914795 0.767944 -0.097351 0.632324 -0.028625 1441914795 0.767944 -0.097351 0.632324 -0.028625 1441914795 0.767944 -0.097351 0.632324 -0.028625 1441914795 0.767944 -0.097351 0.632324 -0.028625 1441914795 0.767944 -0.097351 0.632324 -0.028625 1441914795 0.764709 -0.047974 0.636902 -0.084839 1441914795 0.764709 -0.047974 0.636902 -0.084839 1441914795 0.764709 -0.047974 0.636902 -0.084839 1441914795 0.764709 -0.047974 0.636902 -0.084839 1441914795 0.764709 -0.047974 0.636902 -0.084839 1441914795 0.764709 -0.047974 0.636902 -0.084839 1441914795 0.764709 -0.047974 0.636902 -0.084839 1441914795 0.755066 0.006409 0.639282 -0.145264 1441914795 0.755066 0.006409 0.639282 -0.145264 1441914795 0.755066 0.006409 0.639282 -0.145264 1441914795 0.755066 0.006409 0.639282 -0.145264 1441914795 0.755066 0.006409 0.639282 -0.145264 1441914795 0.755066 0.006409 0.639282 -0.145264 1441914795 0.739929 0.057739 0.638367 -0.203857 1441914795 0.739929 0.057739 0.638367 -0.203857 1441914795 0.739929 0.057739 0.638367 -0.203857 1441914795 0.739929 0.057739 0.638367 -0.203857 1441914795 0.739929 0.057739 0.638367 -0.203857 1441914795 0.739929 0.057739 0.638367 -0.203857 1441914795 0.739929 0.057739 0.638367 -0.203857 1441914795 0.720703 0.109375 0.631714 -0.263611 1441914795 0.720703 0.109375 0.631714 -0.263611 1441914795 0.720703 0.109375 0.631714 -0.263611 1441914796 0.720703 0.109375 0.631714 -0.263611 1441914796 0.720703 0.109375 0.631714 -0.263611 1441914796 0.720703 0.109375 0.631714 -0.263611 1441914796 0.694641 0.166992 0.619080 -0.325928 1441914796 0.694641 0.166992 0.619080 -0.325928 1441914796 0.694641 0.166992 0.619080 -0.325928 1441914796 0.694641 0.166992 0.619080 -0.325928 1441914796 0.694641 0.166992 0.619080 -0.325928 1441914796 0.694641 0.166992 0.619080 -0.325928 1441914796 0.665833 0.219482 0.603760 -0.379272 1441914796 0.665833 0.219482 0.603760 -0.379272 1441914796 0.665833 0.219482 0.603760 -0.379272 1441914796 0.665833 0.219482 0.603760 -0.379272 1441914796 0.665833 0.219482 0.603760 -0.379272 1441914796 0.665833 0.219482 0.603760 -0.379272 1441914796 0.665833 0.219482 0.603760 -0.379272 1441914796 0.636902 0.261841 0.587097 -0.425537 1441914796 0.636902 0.261841 0.587097 -0.425537 1441914796 0.636902 0.261841 0.587097 -0.425537 1441914796 0.636902 0.261841 0.587097 -0.425537 1441914796 0.636902 0.261841 0.587097 -0.425537 1441914796 0.636902 0.261841 0.587097 -0.425537 1441914796 0.605713 0.303772 0.568176 -0.466858 1441914796 0.605713 0.303772 0.568176 -0.466858 1441914796 0.605713 0.303772 0.568176 -0.466858 1441914796 0.605713 0.303772 0.568176 -0.466858 1441914796 0.605713 0.303772 0.568176 -0.466858 1441914796 0.605713 0.303772 0.568176 -0.466858 1441914796 0.582458 0.340393 0.549072 -0.493286 1441914796 0.582458 0.340393 0.549072 -0.493286 1441914796 0.582458 0.340393 0.549072 -0.493286 1441914796 0.582458 0.340393 0.549072 -0.493286 1441914796 0.582458 0.340393 0.549072 -0.493286 1441914796 0.582458 0.340393 0.549072 -0.493286 1441914796 0.574707 0.356445 0.542480 -0.498291 1441914796 0.574707 0.356445 0.542480 -0.498291 1441914796 0.574707 0.356445 0.542480 -0.498291 1441914796 0.574707 0.356445 0.542480 -0.498291 1441914796 0.574707 0.356445 0.542480 -0.498291 1441914796 0.574707 0.356445 0.542480 -0.498291 1441914796 0.574707 0.356445 0.542480 -0.498291 1441914796 0.580566 0.359558 0.544800 -0.486694 1441914796 0.580566 0.359558 0.544800 -0.486694 1441914796 0.580566 0.359558 0.544800 -0.486694 1441914796 0.580566 0.359558 0.544800 -0.486694 1441914796 0.580566 0.359558 0.544800 -0.486694 1441914796 0.599365 0.346313 0.556091 -0.459900 1441914796 0.599365 0.346313 0.556091 -0.459900 1441914796 0.599365 0.346313 0.556091 -0.459900 1441914796 0.599365 0.346313 0.556091 -0.459900 1441914796 0.599365 0.346313 0.556091 -0.459900 1441914796 0.599365 0.346313 0.556091 -0.459900 1441914796 0.625671 0.317810 0.573853 -0.422058 1441914796 0.625671 0.317810 0.573853 -0.422058 1441914796 0.625671 0.317810 0.573853 -0.422058 1441914796 0.625671 0.317810 0.573853 -0.422058 1441914796 0.625671 0.317810 0.573853 -0.422058 1441914796 0.625671 0.317810 0.573853 -0.422058 1441914796 0.653931 0.279602 0.592896 -0.377686 1441914796 0.653931 0.279602 0.592896 -0.377686 1441914796 0.653931 0.279602 0.592896 -0.377686 1441914796 0.653931 0.279602 0.592896 -0.377686 1441914796 0.653931 0.279602 0.592896 -0.377686 1441914796 0.653931 0.279602 0.592896 -0.377686 1441914796 0.682678 0.234924 0.609680 -0.327087 1441914796 0.682678 0.234924 0.609680 -0.327087 1441914796 0.682678 0.234924 0.609680 -0.327087 1441914796 0.682678 0.234924 0.609680 -0.327087 1441914796 0.682678 0.234924 0.609680 -0.327087 1441914796 0.682678 0.234924 0.609680 -0.327087 1441914796 0.682678 0.234924 0.609680 -0.327087 1441914796 0.709900 0.181824 0.623840 -0.271545 1441914796 0.709900 0.181824 0.623840 -0.271545 1441914796 0.709900 0.181824 0.623840 -0.271545 1441914796 0.709900 0.181824 0.623840 -0.271545 1441914796 0.709900 0.181824 0.623840 -0.271545 1441914796 0.709900 0.181824 0.623840 -0.271545 1441914796 0.731995 0.125854 0.633667 -0.216248 1441914796 0.731995 0.125854 0.633667 -0.216248 1441914796 0.731995 0.125854 0.633667 -0.216248 1441914796 0.731995 0.125854 0.633667 -0.216248 1441914796 0.731995 0.125854 0.633667 -0.216248 1441914796 0.731995 0.125854 0.633667 -0.216248 1441914796 0.749146 0.067993 0.639709 -0.157532 1441914796 0.749146 0.067993 0.639709 -0.157532 1441914796 0.749146 0.067993 0.639709 -0.157532 1441914796 0.749146 0.067993 0.639709 -0.157532 1441914796 0.749146 0.067993 0.639709 -0.157532 1441914796 0.749146 0.067993 0.639709 -0.157532 1441914796 0.760376 0.006592 0.642578 -0.094116 1441914796 
0.720764 0.118469 0.629822 -0.264038 1441914799 0.720764 0.118469 0.629822 -0.264038 1441914799 0.720764 0.118469 0.629822 -0.264038 1441914799 0.720764 0.118469 0.629822 -0.264038 1441914799 0.709656 0.141418 0.623169 -0.296509 1441914799 0.709656 0.141418 0.623169 -0.296509 1441914799 0.709656 0.141418 0.623169 -0.296509 1441914799 0.709656 0.141418 0.623169 -0.296509 1441914799 0.709656 0.141418 0.623169 -0.296509 1441914799 0.709656 0.141418 0.623169 -0.296509 1441914799 0.692749 0.177979 0.612671 -0.336182 1441914799 0.692749 0.177979 0.612671 -0.336182 1441914799 0.692749 0.177979 0.612671 -0.336182 1441914799 0.692749 0.177979 0.612671 -0.336182 1441914799 0.692749 0.177979 0.612671 -0.336182 1441914799 0.692749 0.177979 0.612671 -0.336182 1441914799 0.671936 0.224304 0.597473 -0.375610 1441914799 0.671936 0.224304 0.597473 -0.375610 1441914799 0.671936 0.224304 0.597473 -0.375610 1441914799 0.671936 0.224304 0.597473 -0.375610 1441914799 0.671936 0.224304 0.597473 -0.375610 1441914799 0.671936 0.224304 0.597473 -0.375610 1441914799 0.671936 0.224304 0.597473 -0.375610 1441914799 0.652405 0.267883 0.581360 -0.405640 1441914799 0.652405 0.267883 0.581360 -0.405640 1441914799 0.652405 0.267883 0.581360 -0.405640 1441914799 0.652405 0.267883 0.581360 -0.405640 1441914799 0.652405 0.267883 0.581360 -0.405640 1441914799 0.652405 0.267883 0.581360 -0.405640 1441914799 0.652405 0.267883 0.581360 -0.405640 1441914799 0.634705 0.299255 0.572632 -0.423828 1441914799 0.634705 0.299255 0.572632 -0.423828 1441914799 0.634705 0.299255 0.572632 -0.423828 1441914799 0.634705 0.299255 0.572632 -0.423828 1441914799 0.634705 0.299255 0.572632 -0.423828 1441914799 0.634705 0.299255 0.572632 -0.423828 1441914799 0.619202 0.323853 0.562988 -0.441162 1441914799 0.619202 0.323853 0.562988 -0.441162 1441914799 0.619202 0.323853 0.562988 -0.441162 1441914799 0.619202 0.323853 0.562988 -0.441162 1441914799 0.619202 0.323853 0.562988 -0.441162 1441914799 0.619202 0.323853 0.562988 -0.441162 1441914799 0.608582 0.345886 0.552917 -0.451904 1441914799 0.608582 0.345886 0.552917 -0.451904 1441914799 0.608582 0.345886 0.552917 -0.451904 1441914799 0.608582 0.345886 0.552917 -0.451904 1441914799 0.608582 0.345886 0.552917 -0.451904 1441914799 0.608582 0.345886 0.552917 -0.451904 1441914799 0.608582 0.345886 0.552917 -0.451904 1441914799 0.607239 0.354736 0.550781 -0.449463 1441914799 0.607239 0.354736 0.550781 -0.449463 1441914799 0.607239 0.354736 0.550781 -0.449463 1441914799 0.607239 0.354736 0.550781 -0.449463 1441914799 0.607239 0.354736 0.550781 -0.449463 1441914799 0.607239 0.354736 0.550781 -0.449463 1441914799 0.607239 0.354736 0.550781 -0.449463 1441914799 0.621033 0.346436 0.557739 -0.427917 1441914799 0.621033 0.346436 0.557739 -0.427917 1441914799 0.621033 0.346436 0.557739 -0.427917 1441914799 0.621033 0.346436 0.557739 -0.427917 1441914799 0.621033 0.346436 0.557739 -0.427917 1441914799 0.621033 0.346436 0.557739 -0.427917 1441914799 0.643250 0.323608 0.571106 -0.394043 1441914799 0.643250 0.323608 0.571106 -0.394043 1441914799 0.643250 0.323608 0.571106 -0.394043 1441914799 0.643250 0.323608 0.571106 -0.394043 1441914799 0.643250 0.323608 0.571106 -0.394043 1441914799 0.643250 0.323608 0.571106 -0.394043 1441914799 0.668457 0.287292 0.588989 -0.351624 1441914799 0.668457 0.287292 0.588989 -0.351624 1441914799 0.668457 0.287292 0.588989 -0.351624 1441914799 0.668457 0.287292 0.588989 -0.351624 1441914799 0.668457 0.287292 0.588989 -0.351624 1441914799 0.668457 0.287292 0.588989 -0.351624 1441914799 0.693054 0.241516 0.607483 -0.303650 1441914799 0.693054 0.241516 0.607483 -0.303650 1441914799 0.693054 0.241516 0.607483 -0.303650 1441914799 0.693054 0.241516 0.607483 -0.303650 1441914799 0.693054 0.241516 0.607483 -0.303650 1441914799 0.693054 0.241516 0.607483 -0.303650 1441914799 0.715393 0.192566 0.623291 -0.250244 1441914799 0.715393 0.192566 0.623291 -0.250244 1441914799 0.715393 0.192566 0.623291 -0.250244 1441914799 0.715393 0.192566 0.623291 -0.250244 1441914799 0.715393 0.192566 0.623291 -0.250244 1441914799 0.715393 0.192566 0.623291 -0.250244 1441914800 0.715393 0.192566 0.623291 -0.250244 1441914800 0.734070 0.139587 0.636047 -0.192322 1441914800 0.734070 0.139587 0.636047 -0.192322 1441914800 0.734070 0.139587 0.636047 -0.192322 1441914800 0.734070 0.139587 0.636047 -0.192322 1441914800 0.734070 0.139587 0.636047 -0.192322 1441914800 0.734070 0.139587 0.636047 -0.192322 1441914800 0.748474 0.078674 0.646301 -0.125610 1441914800 0.748474 0.078674 0.646301 -0.125610 1441914800 0.748474 0.078674 0.646301 -0.125610 1441914800 0.748474 0.078674 0.646301 -0.125610 1441914800 0.748474 0.078674 0.646301 -0.125610 1441914800 0.748474 0.078674 0.646301 -0.125610 1441914800 0.757141 0.011414 0.650513 -0.058167 1441914800 0.757141 0.011414 0.650513 -0.058167 1441914800 0.757141 0.011414 0.650513 -0.058167 1441914800 0.757141 0.011414 0.650513 -0.058167 1441914800 0.757141 0.011414 0.650513 -0.058167 1441914800 0.759277 -0.053589 0.648438 0.002380 1441914800 0.759277 -0.053589 0.648438 0.002380 1441914800 0.759277 -0.053589 0.648438 0.002380 1441914800 0.759277 -0.053589 0.648438 0.002380 1441914800 0.759277 -0.053589 0.648438 0.002380 1441914800 0.759277 -0.053589 0.648438 0.002380 1441914800 0.757996 -0.101868 0.642700 0.043335 1441914800 0.757996 -0.101868 0.642700 0.043335 1441914800 0.757996 -0.101868 0.642700 0.043335 1441914800 0.757996 -0.101868 0.642700 0.043335 1441914800 0.757996 -0.101868 0.642700 0.043335 1441914800 0.757996 -0.101868 0.642700 0.043335 1441914800 0.757996 -0.101868 0.642700 0.043335 1441914800 0.756714 -0.139893 0.634583 0.070740 1441914800 0.756714 -0.139893 0.634583 0.070740 1441914800 0.756714 -0.139893 0.634583 0.070740 1441914800 0.756714 -0.139893 0.634583 0.070740 1441914800 0.756714 -0.139893 0.634583 0.070740 1441914800 0.756714 -0.139893 0.634583 0.070740 1441914800 0.756409 -0.162842 0.627319 0.087830 1441914800 0.756409 -0.162842 0.627319 0.087830 1441914800 0.756409 -0.162842 0.627319 0.087830 1441914800 0.756409 -0.162842 0.627319 0.087830 1441914800 0.756409 -0.162842 0.627319 0.087830 1441914800 0.756409 -0.162842 0.627319 0.087830 1441914800 0.756042 -0.175476 0.623169 0.096130 1441914800 0.756042 -0.175476 0.623169 0.096130 1441914800 0.756042 -0.175476 0.623169 0.096130 1441914800 0.756042 -0.175476 0.623169 0.096130 1441914800 0.756042 -0.175476 0.623169 0.096130 1441914800 0.756042 -0.175476 0.623169 0.096130 1441914800 0.756042 -0.175476 0.623169 0.096130 1441914800 0.758606 -0.173645 0.621887 0.086914 1441914800 0.758606 -0.173645 0.621887 0.086914 1441914800 0.758606 -0.173645 0.621887 0.086914 1441914800 0.758606 -0.173645 0.621887 0.086914 1441914800 0.758606 -0.173645 0.621887 0.086914 1441914800 0.758606 -0.173645 0.621887 0.086914 1441914800 0.763184 -0.150757 0.625854 0.055847 1441914800 0.763184 -0.150757 0.625854 0.055847 1441914800 0.763184 -0.150757 0.625854 0.055847 1441914800 0.763184 -0.150757 0.625854 0.055847 1441914800 0.763184 -0.150757 0.625854 0.055847 1441914800 0.763184 -0.150757 0.625854 0.055847 1441914800 0.766785 -0.109802 0.632324 0.008911 1441914800 0.766785 -0.109802 0.632324 0.008911 1441914800 0.766785 -0.109802 0.632324 0.008911 1441914800 0.766785 -0.109802 0.632324 0.008911 1441914800 0.766785 -0.109802 0.632324 0.008911 1441914800 0.766785 -0.109802 0.632324 0.008911 1441914800 0.767212 -0.060913 0.636902 -0.044373 1441914800 0.767212 -0.060913 0.636902 -0.044373 1441914800 0.767212 -0.060913 0.636902 -0.044373 1441914800 0.767212 -0.060913 0.636902 -0.044373 1441914800 0.767212 -0.060913 0.636902 -0.044373 1441914800 0.764221 -0.015564 0.636963 -0.099792 1441914800 0.764221 -0.015564 0.636963 -0.099792 1441914800 0.764221 -0.015564 0.636963 -0.099792 1441914800 0.764221 -0.015564 0.636963 -0.099792 1441914800 0.764221 -0.015564 0.636963 -0.099792 1441914800 0.764221 -0.015564 0.636963 -0.099792 1441914800 0.755371 0.027466 0.636108 -0.154602 1441914800 0.755371 0.027466 0.636108 -0.154602 1441914800 0.755371 0.027466 0.636108 -0.154602 1441914800 0.755371 0.027466 0.636108 -0.154602 1441914800 0.755371 0.027466 0.636108 -0.154602 1441914800 0.755371 0.027466 0.636108 -0.154602 1441914800 0.740479 0.078430 0.632324 -0.213501 1441914800 0.740479 0.078430 0.632324 -0.213501 1441914800 0.740479 0.078430 0.632324 -0.213501 1441914800 0.740479 0.078430 0.632324 -0.213501 1441914800 0.740479 0.078430 0.632324 -0.213501 1441914800 0.740479 0.078430 0.632324 -0.213501 1441914800 0.740479 0.078430 0.632324 -0.213501 1441914800 0.721191 0.134827 0.622192 -0.272888 1441914800 0.721191 0.134827 0.622192 -0.272888 1441914800 0.721191 0.134827 0.622192 -0.272888 1441914800 0.721191 0.134827 0.622192 -0.272888 1441914800 0.721191 0.134827 0.622192 -0.272888 1441914800 0.721191 0.134827 0.622192 -0.272888 1441914800 0.697876 0.187744 0.609253 -0.326294 1441914800 0.697876 0.187744 0.609253 -0.326294 1441914800 0.697876 0.187744 0.609253 -0.326294 1441914800 0.697876 0.187744 0.609253 -0.326294 1441914800 0.697876 0.187744 0.609253 -0.326294 1441914800 0.697876 0.187744 0.609253 -0.326294 1441914800 0.673340 0.232605 0.595337 -0.371521 1441914800 0.673340 0.232605 0.595337 -0.371521 1441914800 0.673340 0.232605 0.595337 -0.371521 1441914800 0.673340 0.232605 0.595337 -0.371521 1441914800 0.673340 0.232605 0.595337 -0.371521 1441914800 0.673340 0.232605 0.595337 -0.371521 1441914800 0.673340 0.232605 0.595337 -0.371521 1441914800 0.651611 0.269409 0.581238 -0.406067 1441914801 0.651611 0.269409 0.581238 -0.406067 1441914801 0.651611 0.269409 0.581238 -0.406067 1441914801 0.651611 0.269409 0.581238 -0.406067 1441914801 0.651611 0.269409 0.581238 -0.406067 1441914801 0.651611 0.269409 0.581238 -0.406067 1441914801 0.633911 0.302063 0.566650 -0.430969 1441914801 0.633911 0.302063 0.566650 -0.430969 1441914801 0.633911 0.302063 0.566650 -0.430969 1441914801 0.633911 0.302063 0.566650 -0.430969 1441914801 0.633911 0.302063 0.566650 -0.430969 1441914801 0.633911 0.302063 0.566650 -0.430969 1441914801 0.633911 0.302063 0.566650 -0.430969 1441914801 0.625427 0.324890 0.555359 -0.441406 1441914801 0.625427 0.324890 0.555359 -0.441406 1441914801 0.625427 0.324890 0.555359 -0.441406 1441914801 0.625427 0.324890 0.555359 -0.441406 1441914801 0.625427 0.324890 0.555359 -0.441406 1441914801 0.625427 0.324890 0.555359 -0.441406 1441914801 0.628113 0.330200 0.553711 -0.435669 1441914801 0.628113 0.330200 0.553711 -0.435669 1441914801 0.628113 0.330200 0.553711 -0.435669 1441914801 0.628113 0.330200 0.553711 -0.435669 1441914801 0.628113 0.330200 0.553711 -0.435669 1441914801 0.628113 0.330200 0.553711 -0.435669 1441914801 0.640259 0.320618 0.561462 -0.414734 1441914801 0.640259 0.320618 0.561462 -0.414734 1441914801 0.640259 0.320618 0.561462 -0.414734 1441914801 0.640259 0.320618 0.561462 -0.414734 1441914801 0.640259 0.320618 0.561462 -0.414734 1441914801 0.640259 0.320618 0.561462 -0.414734 1441914801 0.640259 0.320618 0.561462 -0.414734 1441914801 0.659668 0.297668 0.574524 -0.382202 1441914801 0.659668 0.297668 0.574524 -0.382202 1441914801 0.659668 0.297668 0.574524 -0.382202 1441914801 0.659668 0.297668 0.574524 -0.382202 1441914801 0.659668 0.297668 0.574524 -0.382202 1441914801 0.659668 0.297668 0.574524 -0.382202 1441914801 0.682190 0.264526 0.589783 -0.341614 1441914801 0.682190 0.264526 0.589783 -0.341614 1441914801 0.682190 0.264526 0.589783 -0.341614 1441914801 0.682190 0.264526 0.589783 -0.341614 1441914801 0.682190 0.264526 0.589783 -0.341614 1441914801 0.682190 0.264526 0.589783 -0.341614 1441914801 0.682190 0.264526 0.589783 -0.341614 1441914801 0.704651 0.223083 0.606628 -0.292664 1441914801 0.704651 0.223083 0.606628 -0.292664 1441914801 0.704651 0.223083 0.606628 -0.292664 1441914801 0.704651 0.223083 0.606628 -0.292664 1441914801 0.704651 0.223083 0.606628 -0.292664 1441914801 0.704651 0.223083 0.606628 -0.292664 1441914801 0.704651 0.223083 0.606628 -0.292664 1441914801 0.725830 0.172913 0.622009 -0.237244 1441914801 0.725830 0.172913 0.622009 -0.237244 1441914801 0.725830 0.172913 0.622009 -0.237244 1441914801 0.725830 0.172913 0.622009 -0.237244 1441914801 0.725830 0.172913 0.622009 -0.237244 1441914801 0.725830 0.172913 0.622009 -0.237244 1441914801 0.743958 0.116333 0.633667 -0.177002 1441914801 0.743958 0.116333 0.633667 -0.177002 1441914801 0.743958 0.116333 0.633667 -0.177002 1441914801 0.743958 0.116333 0.633667 -0.177002 1441914801 0.743958 0.116333 0.633667 -0.177002 1441914801 0.743958 0.116333 0.633667 -0.177002 1441914801 0.757141 0.054932 0.640991 -0.113159 1441914801 0.757141 0.054932 0.640991 -0.113159 1441914801 0.757141 0.054932 0.640991 -0.113159 1441914801 0.757141 0.054932 0.640991 -0.113159 1441914801 0.757141 0.054932 0.640991 -0.113159 1441914801 0.757141 0.054932 0.640991 -0.113159 1441914801 0.764221 -0.004761 0.642700 -0.053467 1441914801 0.764221 -0.004761 0.642700 -0.053467 1441914801 0.764221 -0.004761 0.642700 -0.053467 1441914801 0.764221 -0.004761 0.642700 -0.053467 1441914801 0.764221 -0.004761 0.642700 -0.053467 1441914801 0.764221 -0.004761 0.642700 -0.053467 1441914801 0.766602 -0.053223 0.639832 -0.001709 1441914801 0.766602 -0.053223 0.639832 -0.001709 1441914801 0.766602 -0.053223 0.639832 -0.001709 1441914801 0.766602 -0.053223 0.639832 -0.001709 1441914801 0.766602 -0.053223 0.639832 -0.001709 1441914801 0.766602 -0.053223 0.639832 -0.001709 1441914801 0.766846 -0.098755 0.632690 0.042725 1441914801 0.766846 -0.098755 0.632690 0.042725 1441914801 0.766846 -0.098755 0.632690 0.042725 1441914801 0.766846 -0.098755 0.632690 0.042725 1441914801 0.766846 -0.098755 0.632690 0.042725 1441914801 0.766846 -0.098755 0.632690 0.042725 1441914801 0.766846 -0.098755 0.632690 0.042725 1441914801 0.765808 -0.137939 0.623596 0.074524 1441914801 0.765808 -0.137939 0.623596 0.074524 1441914801 0.765808 -0.137939 0.623596 0.074524 1441914801 0.765808 -0.137939 0.623596 0.074524 1441914801 0.765808 -0.137939 0.623596 0.074524 1441914801 0.765808 -0.137939 0.623596 0.074524 1441914801 0.765625 -0.159180 0.617004 0.087524 1441914801 0.765625 -0.159180 0.617004 0.087524 1441914801 0.765625 -0.159180 0.617004 0.087524 1441914801 0.765625 -0.159180 0.617004 0.087524 1441914801 0.765625 -0.159180 0.617004 0.087524 1441914801 0.765625 -0.159180 0.617004 0.087524 1441914801 0.768738 -0.162109 0.613342 0.080505 1441914801 0.768738 -0.162109 0.613342 0.080505 1441914801 0.768738 -0.162109 0.613342 0.080505 1441914801 0.768738 -0.162109 0.613342 0.080505 1441914801 0.768738 -0.162109 0.613342 0.080505 1441914801 0.768738 -0.162109 0.613342 0.080505 1441914801 0.773438 -0.145203 0.614624 0.053955 1441914801 0.773438 -0.145203 0.614624 0.053955 1441914801 0.773438 -0.145203 0.614624 0.053955 1441914801 0.773438 -0.145203 0.614624 0.053955 1441914801 0.773438 -0.145203 0.614624 0.053955 1441914801 0.773438 -0.145203 0.614624 0.053955 1441914801 0.773438 -0.145203 0.614624 0.053955 1441914801 0.776489 -0.112915 0.619751 0.014404 1441914801 0.776489 -0.112915 0.619751 0.014404 1441914802 0.776489 -0.112915 0.619751 0.014404 1441914802 0.776489 -0.112915 0.619751 0.014404 1441914802 0.776489 -0.112915 0.619751 0.014404 1441914802 0.776489 -0.112915 0.619751 0.014404 1441914802 0.776672 -0.071960 0.624817 -0.033936 1441914802 0.776672 -0.071960 0.624817 -0.033936 1441914802 0.776672 -0.071960 0.624817 -0.033936 1441914802 0.776672 -0.071960 0.624817 -0.033936 1441914802 0.776672 -0.071960 0.624817 -0.033936 1441914802 0.776672 -0.071960 0.624817 -0.033936 1441914802 0.772156 -0.025024 0.628662 -0.088867 1441914802 0.772156 -0.025024 0.628662 -0.088867 1441914802 0.772156 -0.025024 0.628662 -0.088867 1441914802 0.772156 -0.025024 0.628662 -0.088867 1441914802 0.772156 -0.025024 0.628662 -0.088867 1441914802 0.772156 -0.025024 0.628662 -0.088867 1441914802 0.772156 -0.025024 0.628662 -0.088867 1441914802 0.761414 0.028687 0.630127 -0.149231 1441914802 0.761414 0.028687 0.630127 -0.149231 1441914802 0.761414 0.028687 0.630127 -0.149231 1441914802 0.761414 0.028687 0.630127 -0.149231 1441914802 0.761414 0.028687 0.630127 -0.149231 1441914802 0.744507 0.086792 0.626892 -0.212463 1441914802 0.744507 0.086792 0.626892 -0.212463 1441914802 0.744507 0.086792 0.626892 -0.212463 1441914802 0.744507 0.086792 0.626892 -0.212463 1441914802 0.744507 0.086792 0.626892 -0.212463 1441914802 0.744507 0.086792 0.626892 -0.212463 1441914802 0.722412 0.144531 0.617798 -0.274719 1441914802 0.722412 0.144531 0.617798 -0.274719 1441914802 0.722412 0.144531 0.617798 -0.274719 1441914802 0.722412 0.144531 0.617798 -0.274719 1441914802 0.722412 0.144531 0.617798 -0.274719 1441914802 0.722412 0.144531 0.617798 -0.274719 1441914802 0.722412 0.144531 0.617798 -0.274719 1441914802 0.695313 0.201599 0.604614 -0.332092 1441914802 0.695313 0.201599 0.604614 -0.332092 1441914802 0.695313 0.201599 0.604614 -0.332092 1441914802 0.695313 0.201599 0.604614 -0.332092 1441914802 0.695313 0.201599 0.604614 -0.332092 1441914802 0.695313 0.201599 0.604614 -0.332092 1441914802 0.664246 0.256531 0.587891 -0.383850 1441914802 0.664246 0.256531 0.587891 -0.383850 1441914802 0.664246 0.256531 0.587891 -0.383850 1441914802 0.664246 0.256531 0.587891 -0.383850 1441914802 0.664246 0.256531 0.587891 -0.383850 1441914802 0.664246 0.256531 0.587891 -0.383850 1441914802 0.664246 0.256531 0.587891 -0.383850 1441914802 0.634460 0.305176 0.568909 -0.424927 1441914802 0.634460 0.305176 0.568909 -0.424927 1441914802 0.634460 0.305176 0.568909 -0.424927 1441914802 0.634460 0.305176 0.568909 -0.424927 1441914802 0.634460 0.305176 0.568909 -0.424927 1441914802 0.634460 0.305176 0.568909 -0.424927 1441914802 0.607849 0.343018 0.551208 -0.457092 1441914802 0.607849 0.343018 0.551208 -0.457092 1441914802 0.607849 0.343018 0.551208 -0.457092 1441914802 0.607849 0.343018 0.551208 -0.457092 1441914802 0.607849 0.343018 0.551208 -0.457092 1441914802 0.607849 0.343018 0.551208 -0.457092 1441914802 0.607849 0.343018 0.551208 -0.457092 1441914802 0.588501 0.370667 0.535095 -0.479492 1441914802 0.588501 0.370667 0.535095 -0.479492 1441914802 0.588501 0.370667 0.535095 -0.479492 1441914802 0.588501 0.370667 0.535095 -0.479492 1441914802 0.588501 0.370667 0.535095 -0.479492 1441914802 0.588501 0.370667 0.535095 -0.479492 1441914802 0.579590 0.385620 0.525513 -0.489014 1441914802 0.579590 0.385620 0.525513 -0.489014 1441914802 0.579590 0.385620 0.525513 -0.489014 1441914802 0.579590 0.385620 0.525513 -0.489014 1441914802 0.579590 0.385620 0.525513 -0.489014 1441914802 0.579590 0.385620 0.525513 -0.489014 1441914802 0.583069 0.387146 0.526367 -0.482727 1441914802 0.583069 0.387146 0.526367 -0.482727 1441914802 0.583069 0.387146 0.526367 -0.482727 1441914802 0.583069 0.387146 0.526367 -0.482727 1441914802 0.583069 0.387146 0.526367 -0.482727 1441914802 0.583069 0.387146 0.526367 -0.482727 1441914802 0.598633 0.373474 0.537476 -0.461731 1441914802 0.598633 0.373474 0.537476 -0.461731 1441914802 0.598633 0.373474 0.537476 -0.461731 1441914802 0.598633 0.373474 0.537476 -0.461731 1441914802 0.598633 0.373474 0.537476 -0.461731 1441914802 0.598633 0.373474 0.537476 -0.461731 1441914802 0.622375 0.346619 0.555786 -0.428467 1441914802 0.622375 0.346619 0.555786 -0.428467 1441914802 0.622375 0.346619 0.555786 -0.428467 1441914802 0.622375 0.346619 0.555786 -0.428467 1441914802 0.622375 0.346619 0.555786 -0.428467 1441914802 0.622375 0.346619 0.555786 -0.428467 1441914802 0.622375 0.346619 0.555786 -0.428467 1441914802 0.650269 0.310547 0.575684 -0.386292 1441914802 0.650269 0.310547 0.575684 -0.386292 1441914802 0.650269 0.310547 0.575684 -0.386292 1441914802 0.650269 0.310547 0.575684 -0.386292 1441914802 0.650269 0.310547 0.575684 -0.386292 1441914802 0.650269 0.310547 0.575684 -0.386292 1441914802 0.679077 0.264404 0.596619 -0.336121 1441914802 0.679077 0.264404 0.596619 -0.336121 1441914802 0.679077 0.264404 0.596619 -0.336121 1441914802 0.679077 0.264404 0.596619 -0.336121 1441914802 0.679077 0.264404 0.596619 -0.336121 1441914802 0.679077 0.264404 0.596619 -0.336121 1441914802 0.706604 0.208374 0.615967 -0.278870 1441914802 0.706604 0.208374 0.615967 -0.278870 1441914802 0.706604 0.208374 0.615967 -0.278870 1441914802 0.706604 0.208374 0.615967 -0.278870 1441914802 0.706604 0.208374 0.615967 -0.278870 1441914802 0.706604 0.208374 0.615967 -0.278870 1441914802 0.731323 0.144287 0.631348 -0.213745 1441914802 0.731323 0.144287 0.631348 -0.213745 1441914802 0.731323 0.144287 0.631348 -0.213745 1441914802 0.731323 0.144287 0.631348 -0.213745 1441914803 0.731323 0.144287 0.631348 -0.213745 1441914803 0.731323 0.144287 0.631348 -0.213745 1441914803 0.747986 0.082092 0.640747 -0.152222 1441914803 0.747986 0.082092 0.640747 -0.152222 1441914803 0.747986 0.082092 0.640747 -0.152222 1441914803 0.747986 0.082092 0.640747 -0.152222 1441914803 0.747986 0.082092 0.640747 -0.152222 1441914803 0.747986 0.082092 0.640747 -0.152222 1441914803 0.747986 0.082092 0.640747 -0.152222 1441914803 0.757874 0.025879 0.644958 -0.094482 1441914803 0.757874 0.025879 0.644958 -0.094482 1441914803 0.757874 0.025879 0.644958 -0.094482 1441914803 0.757874 0.025879 0.644958 -0.094482 1441914803 0.757874 0.025879 0.644958 -0.094482 1441914803 0.757874 0.025879 0.644958 -0.094482 1441914803 0.762512 -0.032715 0.645081 -0.035522 1441914803 0.762512 -0.032715 0.645081 -0.035522 1441914803 0.762512 -0.032715 0.645081 -0.035522 1441914803 0.762512 -0.032715 0.645081 -0.035522 1441914803 0.762512 -0.032715 0.645081 -0.035522 1441914803 0.762512 -0.032715 0.645081 -0.035522 1441914803 0.762512 -0.032715 0.645081 -0.035522 1441914803 0.762878 -0.087036 0.640320 0.018860 1441914803 0.762878 -0.087036 0.640320 0.018860 1441914803 0.762878 -0.087036 0.640320 0.018860 1441914803 0.762878 -0.087036 0.640320 0.018860 1441914803 0.762878 -0.087036 0.640320 0.018860 1441914803 0.762878 -0.087036 0.640320 0.018860 1441914803 0.760376 -0.131042 0.632996 0.062378 1441914803 0.760376 -0.131042 0.632996 0.062378 1441914803 0.760376 -0.131042 0.632996 0.062378 1441914803 0.760376 -0.131042 0.632996 0.062378 1441914803 0.760376 -0.131042 0.632996 0.062378 1441914803 0.760376 -0.131042 0.632996 0.062378 1441914803 0.757690 -0.164185 0.624756 0.092163 1441914803 0.757690 -0.164185 0.624756 0.092163 1441914803 0.757690 -0.164185 0.624756 0.092163 1441914803 0.757690 -0.164185 0.624756 0.092163 1441914803 0.757690 -0.164185 0.624756 0.092163 1441914803 0.757690 -0.164185 0.624756 0.092163 1441914803 0.756897 -0.184021 0.617859 0.106750 1441914803 0.756897 -0.184021 0.617859 0.106750 1441914803 0.756897 -0.184021 0.617859 0.106750 1441914803 0.756897 -0.184021 0.617859 0.106750 1441914803 0.756897 -0.184021 0.617859 0.106750 1441914803 0.756897 -0.184021 0.617859 0.106750 1441914803 0.756897 -0.184021 0.617859 0.106750 1441914803 0.759216 -0.185852 0.615356 0.101746 1441914803 0.759216 -0.185852 0.615356 0.101746 1441914803 0.759216 -0.185852 0.615356 0.101746 1441914803 0.759216 -0.185852 0.615356 0.101746 1441914803 0.759216 -0.185852 0.615356 0.101746 1441914803 0.759216 -0.185852 0.615356 0.101746 1441914803 0.764221 -0.166077 0.618958 0.072388 1441914803 0.764221 -0.166077 0.618958 0.072388 1441914803 0.764221 -0.166077 0.618958 0.072388 1441914803 0.764221 -0.166077 0.618958 0.072388 1441914803 0.764221 -0.166077 0.618958 0.072388 1441914803 0.764221 -0.166077 0.618958 0.072388 1441914803 0.764221 -0.166077 0.618958 0.072388 1441914803 0.769104 -0.127014 0.625854 0.024109 1441914803 0.769104 -0.127014 0.625854 0.024109 1441914803 0.769104 -0.127014 0.625854 0.024109 1441914803 0.769104 -0.127014 0.625854 0.024109 1441914803 0.769104 -0.127014 0.625854 0.024109 1441914803 0.769104 -0.127014 0.625854 0.024109 1441914803 0.770325 -0.076050 0.632141 -0.033386 1441914803 0.770325 -0.076050 0.632141 -0.033386 1441914803 0.770325 -0.076050 0.632141 -0.033386 1441914803 0.770325 -0.076050 0.632141 -0.033386 1441914803 0.770325 -0.076050 0.632141 -0.033386 1441914803 0.770325 -0.076050 0.632141 -0.033386 1441914803 0.770325 -0.076050 0.632141 -0.033386 1441914803 0.765869 -0.023865 0.635620 -0.093994 1441914803 0.765869 -0.023865 0.635620 -0.093994 1441914803 0.765869 -0.023865 0.635620 -0.093994 1441914803 0.765869 -0.023865 0.635620 -0.093994 1441914803 0.765869 -0.023865 0.635620 -0.093994 1441914803 0.765869 -0.023865 0.635620 -0.093994 1441914803 0.765869 -0.023865 0.635620 -0.093994 1441914803 0.755188 0.028992 0.635803 -0.156799 1441914803 0.755188 0.028992 0.635803 -0.156799 1441914803 0.755188 0.028992 0.635803 -0.156799 1441914803 0.755188 0.028992 0.635803 -0.156799 1441914803 0.755188 0.028992 0.635803 -0.156799 1441914803 0.755188 0.028992 0.635803 -0.156799 1441914803 0.736450 0.088379 0.630554 -0.228333 1441914803 0.736450 0.088379 0.630554 -0.228333 1441914803 0.736450 0.088379 0.630554 -0.228333 1441914803 0.736450 0.088379 0.630554 -0.228333 1441914803 0.736450 0.088379 0.630554 -0.228333 1441914803 0.736450 0.088379 0.630554 -0.228333 1441914803 0.709045 0.143555 0.624512 -0.294250 1441914803 0.709045 0.143555 0.624512 -0.294250 1441914803 0.709045 0.143555 0.624512 -0.294250 1441914803 0.709045 0.143555 0.624512 -0.294250 1441914803 0.709045 0.143555 0.624512 -0.294250 1441914803 0.709045 0.143555 0.624512 -0.294250 1441914803 0.680237 0.198547 0.613098 -0.349182 1441914803 0.680237 0.198547 0.613098 -0.349182 1441914803 0.680237 0.198547 0.613098 -0.349182 1441914803 0.680237 0.198547 0.613098 -0.349182 1441914803 0.680237 0.198547 0.613098 -0.349182 1441914803 0.680237 0.198547 0.613098 -0.349182 1441914803 0.651367 0.251282 0.595093 -0.397949 1441914803 0.651367 0.251282 0.595093 -0.397949 1441914803 0.651367 0.251282 0.595093 -0.397949 1441914803 0.651367 0.251282 0.595093 -0.397949 1441914803 0.651367 0.251282 0.595093 -0.397949 1441914803 0.651367 0.251282 0.595093 -0.397949 1441914803 0.620850 0.297546 0.577393 -0.438843 1441914803 0.620850 0.297546 0.577393 -0.438843 1441914803 0.620850 0.297546 0.577393 -0.438843 1441914803 0.620850 0.297546 0.577393 -0.438843 1441914803 0.620850 0.297546 0.577393 -0.438843 1441914804 0.620850 0.297546 0.577393 -0.438843 1441914804 0.593384 0.336060 0.561951 -0.468079 1441914804 0.593384 0.336060 0.561951 -0.468079 1441914804 0.593384 0.336060 0.561951 -0.468079 1441914804 0.593384 0.336060 0.561951 -0.468079 1441914804 0.593384 0.336060 0.561951 -0.468079 1441914804 0.593384 0.336060 0.561951 -0.468079 1441914804 0.575623 0.363342 0.549500 -0.484375 1441914804 0.575623 0.363342 0.549500 -0.484375 1441914804 0.575623 0.363342 0.549500 -0.484375 1441914804 0.575623 0.363342 0.549500 -0.484375 1441914804 0.575623 0.363342 0.549500 -0.484375 1441914804 0.575623 0.363342 0.549500 -0.484375 1441914804 0.570496 0.377197 0.543152 -0.487061 1441914804 0.570496 0.377197 0.543152 -0.487061 1441914804 0.570496 0.377197 0.543152 -0.487061 1441914804 0.570496 0.377197 0.543152 -0.487061 1441914804 0.570496 0.377197 0.543152 -0.487061 1441914804 0.570496 0.377197 0.543152 -0.487061 1441914804 0.578918 0.379028 0.544312 -0.474182 1441914804 0.578918 0.379028 0.544312 -0.474182 1441914804 0.578918 0.379028 0.544312 -0.474182 1441914804 0.578918 0.379028 0.544312 -0.474182 1441914804 0.578918 0.379028 0.544312 -0.474182 1441914804 0.578918 0.379028 0.544312 -0.474182 1441914804 0.578918 0.379028 0.544312 -0.474182 1441914804 0.600464 0.363159 0.556274 -0.445007 1441914804 0.600464 0.363159 0.556274 -0.445007 1441914804 0.600464 0.363159 0.556274 -0.445007 1441914804 0.600464 0.363159 0.556274 -0.445007 1441914804 0.600464 0.363159 0.556274 -0.445007 1441914804 0.600464 0.363159 0.556274 -0.445007 1441914804 0.628113 0.333862 0.575439 -0.403503 1441914804 0.628113 0.333862 0.575439 -0.403503 1441914804 0.628113 0.333862 0.575439 -0.403503 1441914804 0.628113 0.333862 0.575439 -0.403503 1441914804 0.628113 0.333862 0.575439 -0.403503 1441914804 0.628113 0.333862 0.575439 -0.403503 1441914804 0.628113 0.333862 0.575439 -0.403503 1441914804 0.657898 0.295349 0.595276 -0.354370 1441914804 0.657898 0.295349 0.595276 -0.354370 1441914804 0.657898 0.295349 0.595276 -0.354370 1441914804 0.657898 0.295349 0.595276 -0.354370 1441914804 0.657898 0.295349 0.595276 -0.354370 1441914804 0.657898 0.295349 0.595276 -0.354370 1441914804 0.686340 0.248718 0.614502 -0.298950 1441914804 0.686340 0.248718 0.614502 -0.298950 1441914804 0.686340 0.248718 0.614502 -0.298950 1441914804 0.686340 0.248718 0.614502 -0.298950 1441914804 0.686340 0.248718 0.614502 -0.298950 1441914804 0.686340 0.248718 0.614502 -0.298950 1441914804 0.686340 0.248718 0.614502 -0.298950 1441914804 0.710754 0.196777 0.631592 -0.239014 1441914804 0.710754 0.196777 0.631592 -0.239014 1441914804 0.710754 0.196777 0.631592 -0.239014 1441914804 0.710754 0.196777 0.631592 -0.239014 1441914804 0.710754 0.196777 0.631592 -0.239014 1441914804 0.710754 0.196777 0.631592 -0.239014 1441914804 0.730774 0.138550 0.644714 -0.176331 1441914804 0.730774 0.138550 0.644714 -0.176331 1441914804 0.730774 0.138550 0.644714 -0.176331 1441914804 0.730774 0.138550 0.644714 -0.176331 1441914804 0.730774 0.138550 0.644714 -0.176331 1441914804 0.730774 0.138550 0.644714 -0.176331 1441914804 0.730774 0.138550 0.644714 -0.176331 1441914804 0.745544 0.075928 0.652405 -0.112427 1441914804 0.745544 0.075928 0.652405 -0.112427 1441914804 0.745544 0.075928 0.652405 -0.112427 1441914804 0.745544 0.075928 0.652405 -0.112427 1441914804 0.745544 0.075928 0.652405 -0.112427 1441914804 0.745544 0.075928 0.652405 -0.112427 1441914804 0.753784 0.014221 0.654907 -0.051331 1441914804 0.753784 0.014221 0.654907 -0.051331 1441914804 0.753784 0.014221 0.654907 -0.051331 1441914804 0.753784 0.014221 0.654907 -0.051331 1441914804 0.753784 0.014221 0.654907 -0.051331 1441914804 0.753784 0.014221 0.654907 -0.051331 1441914804 0.756104 -0.043274 0.652954 0.004089 1441914804 0.756104 -0.043274 0.652954 0.004089 1441914804 0.756104 -0.043274 0.652954 0.004089 1441914804 0.756104 -0.043274 0.652954 0.004089 1441914804 0.756104 -0.043274 0.652954 0.004089 1441914804 0.756104 -0.043274 0.652954 0.004089 1441914804 0.753052 -0.095642 0.648865 0.051575 1441914804 0.753052 -0.095642 0.648865 0.051575 1441914804 0.753052 -0.095642 0.648865 0.051575 1441914804 0.753052 -0.095642 0.648865 0.051575 1441914804 0.753052 -0.095642 0.648865 0.051575 1441914804 0.753052 -0.095642 0.648865 0.051575 1441914804 0.749939 -0.131104 0.642822 0.083923 1441914804 0.749939 -0.131104 0.642822 0.083923 1441914804 0.749939 -0.131104 0.642822 0.083923 1441914804 0.749939 -0.131104 0.642822 0.083923 1441914804 0.749939 -0.131104 0.642822 0.083923 1441914804 0.749939 -0.131104 0.642822 0.083923 1441914804 0.747742 -0.155151 0.637695 0.100403 1441914804 0.747742 -0.155151 0.637695 0.100403 1441914804 0.747742 -0.155151 0.637695 0.100403 1441914804 0.747742 -0.155151 0.637695 0.100403 1441914804 0.747742 -0.155151 0.637695 0.100403 1441914804 0.747742 -0.155151 0.637695 0.100403 1441914804 0.747742 -0.155151 0.637695 0.100403 1441914804 0.749207 -0.169067 0.632019 0.103027 1441914804 0.749207 -0.169067 0.632019 0.103027 1441914804 0.749207 -0.169067 0.632019 0.103027 1441914804 0.749207 -0.169067 0.632019 0.103027 1441914804 0.749207 -0.169067 0.632019 0.103027 1441914804 0.754089 -0.164124 0.630249 0.084412 1441914804 0.754089 -0.164124 0.630249 0.084412 1441914804 0.754089 -0.164124 0.630249 0.084412 1441914804 0.754089 -0.164124 0.630249 0.084412 1441914804 0.754089 -0.164124 0.630249 0.084412 1441914804 0.754089 -0.164124 0.630249 0.084412 1441914804 0.754089 -0.164124 0.630249 0.084412 1441914805 0.760132 -0.137695 0.633118 0.047852 1441914805 0.760132 -0.137695 0.633118 0.047852 1441914805 0.760132 -0.137695 0.633118 0.047852 1441914805 0.760132 -0.137695 0.633118 0.047852 1441914805 0.760132 -0.137695 0.633118 0.047852 1441914805 0.764832 -0.100159 0.636353 0.000977 1441914805 0.764832 -0.100159 0.636353 0.000977 1441914805 0.764832 -0.100159 0.636353 0.000977 1441914805 0.764832 -0.100159 0.636353 0.000977 1441914805 0.764832 -0.100159 0.636353 0.000977 1441914805 0.764832 -0.100159 0.636353 0.000977 1441914805 0.764832 -0.100159 0.636353 0.000977 1441914805 0.766174 -0.056091 0.637817 -0.054382 1441914805 0.766174 -0.056091 0.637817 -0.054382 1441914805 0.766174 -0.056091 0.637817 -0.054382 1441914805 0.766174 -0.056091 0.637817 -0.054382 1441914805 0.766174 -0.056091 0.637817 -0.054382 1441914805 0.766174 -0.056091 0.637817 -0.054382 1441914805 0.762512 -0.007385 0.636414 -0.116089 1441914805 0.762512 -0.007385 0.636414 -0.116089 1441914805 0.762512 -0.007385 0.636414 -0.116089 1441914805 0.762512 -0.007385 0.636414 -0.116089 1441914805 0.762512 -0.007385 0.636414 -0.116089 1441914805 0.762512 -0.007385 0.636414 -0.116089 1441914805 0.751953 0.044861 0.632202 -0.180969 1441914805 0.751953 0.044861 0.632202 -0.180969 1441914805 0.751953 0.044861 0.632202 -0.180969 1441914805 0.751953 0.044861 0.632202 -0.180969 1441914805 0.751953 0.044861 0.632202 -0.180969 1441914805 0.751953 0.044861 0.632202 -0.180969 1441914805 0.733765 0.102112 0.624329 -0.247620 1441914805 0.733765 0.102112 0.624329 -0.247620 1441914805 0.733765 0.102112 0.624329 -0.247620 1441914805 0.733765 0.102112 0.624329 -0.247620 1441914805 0.733765 0.102112 0.624329 -0.247620 1441914805 0.733765 0.102112 0.624329 -0.247620 1441914805 0.733765 0.102112 0.624329 -0.247620 1441914805 0.708313 0.164001 0.609924 -0.315186 1441914805 0.708313 0.164001 0.609924 -0.315186 1441914805 0.708313 0.164001 0.609924 -0.315186 1441914805 0.708313 0.164001 0.609924 -0.315186 1441914805 0.708313 0.164001 0.609924 -0.315186 1441914805 0.708313 0.164001 0.609924 -0.315186 1441914805 0.676941 0.223877 0.589661 -0.379272 1441914805 0.676941 0.223877 0.589661 -0.379272 1441914805 0.676941 0.223877 0.589661 -0.379272 1441914805 0.676941 0.223877 0.589661 -0.379272 1441914805 0.676941 0.223877 0.589661 -0.379272 1441914805 0.676941 0.223877 0.589661 -0.379272 1441914805 0.642273 0.278503 0.566711 -0.434326 1441914805 0.642273 0.278503 0.566711 -0.434326 1441914805 0.642273 0.278503 0.566711 -0.434326 1441914805 0.642273 0.278503 0.566711 -0.434326 1441914805 0.642273 0.278503 0.566711 -0.434326 1441914805 0.642273 0.278503 0.566711 -0.434326 1441914805 0.611389 0.321472 0.548157 -0.471497 1441914805 0.611389 0.321472 0.548157 -0.471497 1441914805 0.611389 0.321472 0.548157 -0.471497 1441914805 0.611389 0.321472 0.548157 -0.471497 1441914805 0.611389 0.321472 0.548157 -0.471497 1441914805 0.611389 0.321472 0.548157 -0.471497 1441914805 0.589294 0.353638 0.534180 -0.492188 1441914805 0.589294 0.353638 0.534180 -0.492188 1441914805 0.589294 0.353638 0.534180 -0.492188 1441914805 0.589294 0.353638 0.534180 -0.492188 1441914805 0.589294 0.353638 0.534180 -0.492188 1441914805 0.589294 0.353638 0.534180 -0.492188 1441914805 0.589294 0.353638 0.534180 -0.492188 1441914805 0.578857 0.374634 0.524658 -0.499268 1441914805 0.578857 0.374634 0.524658 -0.499268 1441914805 0.578857 0.374634 0.524658 -0.499268 1441914805 0.578857 0.374634 0.524658 -0.499268 1441914805 0.578857 0.374634 0.524658 -0.499268 1441914805 0.578857 0.374634 0.524658 -0.499268 1441914805 0.581116 0.379578 0.525757 -0.491699 1441914805 0.581116 0.379578 0.525757 -0.491699 1441914805 0.581116 0.379578 0.525757 -0.491699 1441914805 0.581116 0.379578 0.525757 -0.491699 1441914805 0.581116 0.379578 0.525757 -0.491699 1441914805 0.581116 0.379578 0.525757 -0.491699 1441914805 0.596863 0.369019 0.536316 -0.468872 1441914805 0.596863 0.369019 0.536316 -0.468872 1441914805 0.596863 0.369019 0.536316 -0.468872 1441914805 0.596863 0.369019 0.536316 -0.468872 1441914805 0.596863 0.369019 0.536316 -0.468872 1441914805 0.596863 0.369019 0.536316 -0.468872 1441914805 0.596863 0.369019 0.536316 -0.468872 1441914805 0.621643 0.345032 0.553711 -0.433411 1441914805 0.621643 0.345032 0.553711 -0.433411 1441914805 0.621643 0.345032 0.553711 -0.433411 1441914805 0.621643 0.345032 0.553711 -0.433411 1441914805 0.621643 0.345032 0.553711 -0.433411 1441914805 0.621643 0.345032 0.553711 -0.433411 1441914805 0.621643 0.345032 0.553711 -0.433411 1441914805 0.650879 0.309753 0.575073 -0.386780 1441914805 0.650879 0.309753 0.575073 -0.386780 1441914805 0.650879 0.309753 0.575073 -0.386780 1441914805 0.650879 0.309753 0.575073 -0.386780 1441914805 0.650879 0.309753 0.575073 -0.386780 1441914805 0.650879 0.309753 0.575073 -0.386780 1441914805 0.681702 0.261414 0.598816 -0.329102 1441914805 0.681702 0.261414 0.598816 -0.329102 1441914805 0.681702 0.261414 0.598816 -0.329102 1441914805 0.681702 0.261414 0.598816 -0.329102 1441914805 0.681702 0.261414 0.598816 -0.329102 1441914805 0.681702 0.261414 0.598816 -0.329102 1441914805 0.710022 0.201416 0.621033 -0.263794 1441914805 0.710022 0.201416 0.621033 -0.263794 1441914805 0.710022 0.201416 0.621033 -0.263794 1441914805 0.710022 0.201416 0.621033 -0.263794 1441914805 0.710022 0.201416 0.621033 -0.263794 1441914805 0.710022 0.201416 0.621033 -0.263794 1441914805 0.731140 0.140015 0.637756 -0.197510 1441914806 0.731140 0.140015 0.637756 -0.197510 1441914806 0.731140 0.140015 0.637756 -0.197510 1441914806 0.731140 0.140015 0.637756 -0.197510 1441914806 0.731140 0.140015 0.637756 -0.197510 1441914806 0.731140 0.140015 0.637756 -0.197510 1441914806 0.731140 0.140015 0.637756 -0.197510 1441914806 0.746399 0.079163 0.647400 -0.131836 1441914806 0.746399 0.079163 0.647400 -0.131836 1441914806 0.746399 0.079163 0.647400 -0.131836 1441914806 0.746399 0.079163 0.647400 -0.131836 1441914806 0.746399 0.079163 0.647400 -0.131836 1441914806 0.746399 0.079163 0.647400 -0.131836 1441914806 0.756531 0.012878 0.650757 -0.062866 1441914806 0.756531 0.012878 0.650757 -0.062866 1441914806 0.756531 0.012878 0.650757 -0.062866 1441914806 0.756531 0.012878 0.650757 -0.062866 1441914806 0.756531 0.012878 0.650757 -0.062866 1441914806 0.756531 0.012878 0.650757 -0.062866 1441914806 0.759705 -0.054932 0.647888 0.004456 1441914806 0.759705 -0.054932 0.647888 0.004456 1441914806 0.759705 -0.054932 0.647888 0.004456 1441914806 0.759705 -0.054932 0.647888 0.004456 1441914806 0.759705 -0.054932 0.647888 0.004456 1441914806 0.759705 -0.054932 0.647888 0.004456 1441914806 0.757996 -0.116638 0.638977 0.059021 1441914806 0.757996 -0.116638 0.638977 0.059021 1441914806 0.757996 -0.116638 0.638977 0.059021 1441914806 0.757996 -0.116638 0.638977 0.059021 1441914806 0.757996 -0.116638 0.638977 0.059021 1441914806 0.755066 -0.165894 0.626648 0.097839 1441914806 0.755066 -0.165894 0.626648 0.097839 1441914806 0.755066 -0.165894 0.626648 0.097839 1441914806 0.755066 -0.165894 0.626648 0.097839 1441914806 0.755066 -0.165894 0.626648 0.097839 1441914806 0.755066 -0.165894 0.626648 0.097839 1441914806 0.755066 -0.165894 0.626648 0.097839 1441914806 0.752625 -0.204224 0.613586 0.123840 1441914806 0.752625 -0.204224 0.613586 0.123840 1441914806 0.752625 -0.204224 0.613586 0.123840 1441914806 0.752625 -0.204224 0.613586 0.123840 1441914806 0.752625 -0.204224 0.613586 0.123840 1441914806 0.752625 -0.204224 0.613586 0.123840 1441914806 0.758911 -0.226929 0.596863 0.127625 1441914806 0.758911 -0.226929 0.596863 0.127625 1441914806 0.758911 -0.226929 0.596863 0.127625 1441914806 0.758911 -0.226929 0.596863 0.127625 1441914806 0.758911 -0.226929 0.596863 0.127625 1441914806 0.758911 -0.226929 0.596863 0.127625 1441914806 0.768311 -0.208923 0.597046 0.097656 1441914806 0.768311 -0.208923 0.597046 0.097656 1441914806 
0.745667 0.068848 0.628113 -0.211304 1441914808 0.745667 0.068848 0.628113 -0.211304 1441914808 0.745667 0.068848 0.628113 -0.211304 1441914808 0.745667 0.068848 0.628113 -0.211304 1441914808 0.745667 0.068848 0.628113 -0.211304 1441914808 0.738464 0.091125 0.621765 -0.244446 1441914808 0.738464 0.091125 0.621765 -0.244446 1441914808 0.738464 0.091125 0.621765 -0.244446 1441914808 0.738464 0.091125 0.621765 -0.244446 1441914808 0.738464 0.091125 0.621765 -0.244446 1441914808 0.738464 0.091125 0.621765 -0.244446 1441914808 0.725952 0.126282 0.612549 -0.285889 1441914808 0.725952 0.126282 0.612549 -0.285889 1441914808 0.725952 0.126282 0.612549 -0.285889 1441914808 0.725952 0.126282 0.612549 -0.285889 1441914809 0.725952 0.126282 0.612549 -0.285889 1441914809 0.725952 0.126282 0.612549 -0.285889 1441914809 0.725952 0.126282 0.612549 -0.285889 1441914809 0.704285 0.176147 0.599487 -0.336914 1441914809 0.704285 0.176147 0.599487 -0.336914 1441914809 0.704285 0.176147 0.599487 -0.336914 1441914809 0.704285 0.176147 0.599487 -0.336914 1441914809 0.704285 0.176147 0.599487 -0.336914 1441914809 0.704285 0.176147 0.599487 -0.336914 1441914809 0.676270 0.227661 0.582825 -0.388672 1441914809 0.676270 0.227661 0.582825 -0.388672 1441914809 0.676270 0.227661 0.582825 -0.388672 1441914809 0.676270 0.227661 0.582825 -0.388672 1441914809 0.676270 0.227661 0.582825 -0.388672 1441914809 0.676270 0.227661 0.582825 -0.388672 1441914809 0.676270 0.227661 0.582825 -0.388672 1441914809 0.647949 0.271606 0.564514 -0.433167 1441914809 0.647949 0.271606 0.564514 -0.433167 1441914809 0.647949 0.271606 0.564514 -0.433167 1441914809 0.647949 0.271606 0.564514 -0.433167 1441914809 0.647949 0.271606 0.564514 -0.433167 1441914809 0.647949 0.271606 0.564514 -0.433167 1441914809 0.618835 0.312256 0.545410 -0.471191 1441914809 0.618835 0.312256 0.545410 -0.471191 1441914809 0.618835 0.312256 0.545410 -0.471191 1441914809 0.618835 0.312256 0.545410 -0.471191 1441914809 0.618835 0.312256 0.545410 -0.471191 1441914809 0.618835 0.312256 0.545410 -0.471191 1441914809 0.618835 0.312256 0.545410 -0.471191 1441914809 0.595337 0.348328 0.524475 -0.499023 1441914809 0.595337 0.348328 0.524475 -0.499023 1441914809 0.595337 0.348328 0.524475 -0.499023 1441914809 0.595337 0.348328 0.524475 -0.499023 1441914809 0.595337 0.348328 0.524475 -0.499023 1441914809 0.595337 0.348328 0.524475 -0.499023 1441914809 0.585571 0.373169 0.508728 -0.508911 1441914809 0.585571 0.373169 0.508728 -0.508911 1441914809 0.585571 0.373169 0.508728 -0.508911 1441914809 0.585571 0.373169 0.508728 -0.508911 1441914809 0.585571 0.373169 0.508728 -0.508911 1441914809 0.585571 0.373169 0.508728 -0.508911 1441914809 0.592957 0.376282 0.508972 -0.497742 1441914809 0.592957 0.376282 0.508972 -0.497742 1441914809 0.592957 0.376282 0.508972 -0.497742 1441914809 0.592957 0.376282 0.508972 -0.497742 1441914809 0.592957 0.376282 0.508972 -0.497742 1441914809 0.592957 0.376282 0.508972 -0.497742 1441914809 0.611023 0.362244 0.523560 -0.470398 1441914809 0.611023 0.362244 0.523560 -0.470398 1441914809 0.611023 0.362244 0.523560 -0.470398 1441914809 0.611023 0.362244 0.523560 -0.470398 1441914809 0.611023 0.362244 0.523560 -0.470398 1441914809 0.611023 0.362244 0.523560 -0.470398 1441914809 0.634827 0.338501 0.541748 -0.434570 1441914809 0.634827 0.338501 0.541748 -0.434570 1441914809 0.634827 0.338501 0.541748 -0.434570 1441914809 0.634827 0.338501 0.541748 -0.434570 1441914809 0.634827 0.338501 0.541748 -0.434570 1441914809 0.634827 0.338501 0.541748 -0.434570 1441914809 0.661499 0.308105 0.559021 -0.393616 1441914809 0.661499 0.308105 0.559021 -0.393616 1441914809 0.661499 0.308105 0.559021 -0.393616 1441914809 0.661499 0.308105 0.559021 -0.393616 1441914809 0.661499 0.308105 0.559021 -0.393616 1441914809 0.661499 0.308105 0.559021 -0.393616 1441914809 0.661499 0.308105 0.559021 -0.393616 1441914809 0.688599 0.267822 0.578674 -0.345093 1441914809 0.688599 0.267822 0.578674 -0.345093 1441914809 0.688599 0.267822 0.578674 -0.345093 1441914809 0.688599 0.267822 0.578674 -0.345093 1441914809 0.688599 0.267822 0.578674 -0.345093 1441914809 0.688599 0.267822 0.578674 -0.345093 1441914809 0.714111 0.216736 0.599792 -0.288635 1441914809 0.714111 0.216736 0.599792 -0.288635 1441914809 0.714111 0.216736 0.599792 -0.288635 1441914809 0.714111 0.216736 0.599792 -0.288635 1441914809 0.714111 0.216736 0.599792 -0.288635 1441914809 0.714111 0.216736 0.599792 -0.288635 1441914809 0.734375 0.159729 0.619446 -0.226624 1441914809 0.734375 0.159729 0.619446 -0.226624 1441914809 0.734375 0.159729 0.619446 -0.226624 1441914809 0.734375 0.159729 0.619446 -0.226624 1441914809 0.734375 0.159729 0.619446 -0.226624 1441914809 0.734375 0.159729 0.619446 -0.226624 1441914809 0.734375 0.159729 0.619446 -0.226624 1441914809 0.747925 0.102295 0.634766 -0.164734 1441914809 0.747925 0.102295 0.634766 -0.164734 1441914809 0.747925 0.102295 0.634766 -0.164734 1441914809 0.747925 0.102295 0.634766 -0.164734 1441914809 0.747925 0.102295 0.634766 -0.164734 1441914809 0.747925 0.102295 0.634766 -0.164734 1441914809 0.756165 0.045654 0.643982 -0.106567 1441914809 0.756165 0.045654 0.643982 -0.106567 1441914809 0.756165 0.045654 0.643982 -0.106567 1441914809 0.756165 0.045654 0.643982 -0.106567 1441914809 0.756165 0.045654 0.643982 -0.106567 1441914809 0.756165 0.045654 0.643982 -0.106567 1441914809 0.760010 -0.011963 0.647766 -0.049866 1441914809 0.760010 -0.011963 0.647766 -0.049866 1441914809 0.760010 -0.011963 0.647766 -0.049866 1441914809 0.760010 -0.011963 0.647766 -0.049866 1441914809 0.760010 -0.011963 0.647766 -0.049866 1441914809 0.760010 -0.011963 0.647766 -0.049866 1441914809 0.760010 -0.011963 0.647766 -0.049866 1441914809 0.759094 -0.064514 0.647705 0.001831 1441914809 0.759094 -0.064514 0.647705 0.001831 1441914809 0.759094 -0.064514 0.647705 0.001831 1441914809 0.759094 -0.064514 0.647705 0.001831 1441914809 0.759094 -0.064514 0.647705 0.001831 1441914809 0.759094 -0.064514 0.647705 0.001831 1441914809 0.759094 -0.064514 0.647705 0.001831 1441914809 0.756348 -0.105713 0.644043 0.042908 1441914809 0.756348 -0.105713 0.644043 0.042908 1441914809 0.756348 -0.105713 0.644043 0.042908 1441914809 0.756348 -0.105713 0.644043 0.042908 1441914810 0.756348 -0.105713 0.644043 0.042908 1441914810 0.756348 -0.105713 0.644043 0.042908 1441914810 0.751770 -0.138306 0.640320 0.075073 1441914810 0.751770 -0.138306 0.640320 0.075073 1441914810 0.751770 -0.138306 0.640320 0.075073 1441914810 0.751770 -0.138306 0.640320 0.075073 1441914810 0.751770 -0.138306 0.640320 0.075073 1441914810 0.751770 -0.138306 0.640320 0.075073 1441914810 0.751770 -0.138306 0.640320 0.075073 1441914810 0.749817 -0.157104 0.636597 0.087952 1441914810 0.749817 -0.157104 0.636597 0.087952 1441914810 0.749817 -0.157104 0.636597 0.087952 1441914810 0.749817 -0.157104 0.636597 0.087952 1441914810 0.749817 -0.157104 0.636597 0.087952 1441914810 0.752869 -0.152710 0.635986 0.072754 1441914810 0.752869 -0.152710 0.635986 0.072754 1441914810 0.752869 -0.152710 0.635986 0.072754 1441914810 0.752869 -0.152710 0.635986 0.072754 1441914810 0.752869 -0.152710 0.635986 0.072754 1441914810 0.759216 -0.129700 0.636597 0.038696 1441914810 0.759216 -0.129700 0.636597 0.038696 1441914810 0.759216 -0.129700 0.636597 0.038696 1441914810 0.759216 -0.129700 0.636597 0.038696 1441914810 0.759216 -0.129700 0.636597 0.038696 1441914810 0.759216 -0.129700 0.636597 0.038696 1441914810 0.764648 -0.098694 0.636780 -0.006775 1441914810 0.764648 -0.098694 0.636780 -0.006775 1441914810 0.764648 -0.098694 0.636780 -0.006775 1441914810 0.764648 -0.098694 0.636780 -0.006775 1441914810 0.764648 -0.098694 0.636780 -0.006775 1441914810 0.764648 -0.098694 0.636780 -0.006775 1441914810 0.766724 -0.060547 0.636230 -0.060120 1441914810 0.766724 -0.060547 0.636230 -0.060120 1441914810 0.766724 -0.060547 0.636230 -0.060120 1441914810 0.766724 -0.060547 0.636230 -0.060120 1441914810 0.766724 -0.060547 0.636230 -0.060120 1441914810 0.766724 -0.060547 0.636230 -0.060120 1441914810 0.766724 -0.060547 0.636230 -0.060120 1441914810 0.763550 -0.012451 0.634155 -0.120728 1441914810 0.763550 -0.012451 0.634155 -0.120728 1441914810 0.763550 -0.012451 0.634155 -0.120728 1441914810 0.763550 -0.012451 0.634155 -0.120728 1441914810 0.763550 -0.012451 0.634155 -0.120728 1441914810 0.763550 -0.012451 0.634155 -0.120728 1441914810 0.754578 0.041992 0.627991 -0.185425 1441914810 0.754578 0.041992 0.627991 -0.185425 1441914810 0.754578 0.041992 0.627991 -0.185425 1441914810 0.754578 0.041992 0.627991 -0.185425 1441914810 0.754578 0.041992 0.627991 -0.185425 1441914810 0.754578 0.041992 0.627991 -0.185425 1441914810 0.739685 0.096130 0.618042 -0.248108 1441914810 0.739685 0.096130 0.618042 -0.248108 1441914810 0.739685 0.096130 0.618042 -0.248108 1441914810 0.739685 0.096130 0.618042 -0.248108 1441914810 0.739685 0.096130 0.618042 -0.248108 1441914810 0.739685 0.096130 0.618042 -0.248108 1441914810 0.739685 0.096130 0.618042 -0.248108 1441914810 0.721924 0.143555 0.606201 -0.301086 1441914810 0.721924 0.143555 0.606201 -0.301086 1441914810 0.721924 0.143555 0.606201 -0.301086 1441914810 0.721924 0.143555 0.606201 -0.301086 1441914810 0.721924 0.143555 0.606201 -0.301086 1441914810 0.721924 0.143555 0.606201 -0.301086 1441914810 0.701782 0.185425 0.594421 -0.346008 1441914810 0.701782 0.185425 0.594421 -0.346008 1441914810 0.701782 0.185425 0.594421 -0.346008 1441914810 0.701782 0.185425 0.594421 -0.346008 1441914810 0.701782 0.185425 0.594421 -0.346008 1441914810 0.701782 0.185425 0.594421 -0.346008 1441914810 0.701782 0.185425 0.594421 -0.346008 1441914810 0.680481 0.226563 0.579773 -0.386597 1441914810 0.680481 0.226563 0.579773 -0.386597 1441914810 0.680481 0.226563 0.579773 -0.386597 1441914810 0.680481 0.226563 0.579773 -0.386597 1441914810 0.680481 0.226563 0.579773 -0.386597 1441914810 0.680481 0.226563 0.579773 -0.386597 1441914810 0.658386 0.266113 0.562256 -0.423706 1441914810 0.658386 0.266113 0.562256 -0.423706 1441914810 0.658386 0.266113 0.562256 -0.423706 1441914810 0.658386 0.266113 0.562256 -0.423706 1441914810 0.658386 0.266113 0.562256 -0.423706 1441914810 0.658386 0.266113 0.562256 -0.423706 1441914810 0.637146 0.302612 0.544556 -0.453735 1441914810 0.637146 0.302612 0.544556 -0.453735 1441914810 0.637146 0.302612 0.544556 -0.453735 1441914810 0.637146 0.302612 0.544556 -0.453735 1441914810 0.637146 0.302612 0.544556 -0.453735 1441914810 0.637146 0.302612 0.544556 -0.453735 1441914810 0.620972 0.330872 0.531555 -0.471497 1441914810 0.620972 0.330872 0.531555 -0.471497 1441914810 0.620972 0.330872 0.531555 -0.471497 1441914810 0.620972 0.330872 0.531555 -0.471497 1441914810 0.620972 0.330872 0.531555 -0.471497 1441914810 0.620972 0.330872 0.531555 -0.471497 1441914810 0.614807 0.345764 0.524902 -0.476257 1441914810 0.614807 0.345764 0.524902 -0.476257 1441914810 0.614807 0.345764 0.524902 -0.476257 1441914810 0.614807 0.345764 0.524902 -0.476257 1441914810 0.614807 0.345764 0.524902 -0.476257 1441914810 0.614807 0.345764 0.524902 -0.476257 1441914810 0.614807 0.345764 0.524902 -0.476257 1441914810 0.619934 0.346069 0.528320 -0.465576 1441914810 0.619934 0.346069 0.528320 -0.465576 1441914810 0.619934 0.346069 0.528320 -0.465576 1441914810 0.619934 0.346069 0.528320 -0.465576 1441914810 0.619934 0.346069 0.528320 -0.465576 1441914810 0.619934 0.346069 0.528320 -0.465576 1441914810 0.634155 0.331909 0.540405 -0.442200 1441914810 0.634155 0.331909 0.540405 -0.442200 1441914810 0.634155 0.331909 0.540405 -0.442200 1441914810 0.634155 0.331909 0.540405 -0.442200 1441914810 0.634155 0.331909 0.540405 -0.442200 1441914810 0.634155 0.331909 0.540405 -0.442200 1441914811 0.634155 0.331909 0.540405 -0.442200 1441914811 0.654907 0.306702 0.556580 -0.408997 1441914811 0.654907 0.306702 0.556580 -0.408997 1441914811 0.654907 0.306702 0.556580 -0.408997 1441914811 0.654907 0.306702 0.556580 -0.408997 1441914811 0.654907 0.306702 0.556580 -0.408997 1441914811 0.654907 0.306702 0.556580 -0.408997 1441914811 0.677490 0.272766 0.575134 -0.368408 1441914811 0.677490 0.272766 0.575134 -0.368408 1441914811 0.677490 0.272766 0.575134 -0.368408 1441914811 0.677490 0.272766 0.575134 -0.368408 1441914811 0.677490 0.272766 0.575134 -0.368408 1441914811 0.677490 0.272766 0.575134 -0.368408 1441914811 0.700317 0.232727 0.593079 -0.321838 1441914811 0.700317 0.232727 0.593079 -0.321838 1441914811 0.700317 0.232727 0.593079 -0.321838 1441914811 0.700317 0.232727 0.593079 -0.321838 1441914811 0.700317 0.232727 0.593079 -0.321838 1441914811 0.700317 0.232727 0.593079 -0.321838 1441914811 0.700317 0.232727 0.593079 -0.321838 1441914811 0.720825 0.186707 0.609863 -0.271240 1441914811 0.720825 0.186707 0.609863 -0.271240 1441914811 0.720825 0.186707 0.609863 -0.271240 1441914811 0.720825 0.186707 0.609863 -0.271240 1441914811 0.720825 0.186707 0.609863 -0.271240 1441914811 0.720825 0.186707 0.609863 -0.271240 1441914811 0.737671 0.136536 0.624268 -0.217712 1441914811 0.737671 0.136536 0.624268 -0.217712 1441914811 0.737671 0.136536 0.624268 -0.217712 1441914811 0.737671 0.136536 0.624268 -0.217712 1441914811 0.737671 0.136536 0.624268 -0.217712 1441914811 0.737671 0.136536 0.624268 -0.217712 1441914811 0.750305 0.083191 0.635437 -0.162109 1441914811 0.750305 0.083191 0.635437 -0.162109 1441914811 0.750305 0.083191 0.635437 -0.162109 1441914811 0.750305 0.083191 0.635437 -0.162109 1441914811 0.750305 0.083191 0.635437 -0.162109 1441914811 0.750305 0.083191 0.635437 -0.162109 1441914811 0.759277 0.027405 0.641418 -0.105774 1441914811 0.759277 0.027405 0.641418 -0.105774 1441914811 0.759277 0.027405 0.641418 -0.105774 1441914811 0.759277 0.027405 0.641418 -0.105774 1441914811 0.759277 0.027405 0.641418 -0.105774 1441914811 0.759277 0.027405 0.641418 -0.105774 1441914811 0.763794 -0.027344 0.642761 -0.050842 1441914811 0.763794 -0.027344 0.642761 -0.050842 1441914811 0.763794 -0.027344 0.642761 -0.050842 1441914811 0.763794 -0.027344 0.642761 -0.050842 1441914811 0.763794 -0.027344 0.642761 -0.050842 1441914811 0.763794 -0.027344 0.642761 -0.050842 1441914811 0.763916 -0.075745 0.640747 -0.001465 1441914811 0.763916 -0.075745 0.640747 -0.001465 1441914811 0.763916 -0.075745 0.640747 -0.001465 1441914811 0.763916 -0.075745 0.640747 -0.001465 1441914811 0.763916 -0.075745 0.640747 -0.001465 1441914811 0.763916 -0.075745 0.640747 -0.001465 1441914811 0.763916 -0.075745 0.640747 -0.001465 1441914811 0.761230 -0.116028 0.636536 0.042725 1441914811 0.761230 -0.116028 0.636536 0.042725 1441914811 0.761230 -0.116028 0.636536 0.042725 1441914811 0.761230 -0.116028 0.636536 0.042725 1441914811 0.761230 -0.116028 0.636536 0.042725 1441914811 0.761230 -0.116028 0.636536 0.042725 1441914811 0.757446 -0.144104 0.632263 0.075439 1441914811 0.757446 -0.144104 0.632263 0.075439 1441914811 0.757446 -0.144104 0.632263 0.075439 1441914811 0.757446 -0.144104 0.632263 0.075439 1441914811 0.757446 -0.144104 0.632263 0.075439 1441914811 0.757446 -0.144104 0.632263 0.075439 1441914811 0.755249 -0.161926 0.628296 0.092529 1441914811 0.755249 -0.161926 0.628296 0.092529 1441914811 0.755249 -0.161926 0.628296 0.092529 1441914811 0.755249 -0.161926 0.628296 0.092529 1441914811 0.755249 -0.161926 0.628296 0.092529 1441914811 0.755249 -0.161926 0.628296 0.092529 1441914811 0.756531 -0.168335 0.625000 0.092896 1441914811 0.756531 -0.168335 0.625000 0.092896 1441914811 0.756531 -0.168335 0.625000 0.092896 1441914811 0.756531 -0.168335 0.625000 0.092896 1441914811 0.756531 -0.168335 0.625000 0.092896 1441914811 0.756531 -0.168335 0.625000 0.092896 1441914811 0.760498 -0.155884 0.626160 0.072266 1441914811 0.760498 -0.155884 0.626160 0.072266 1441914811 0.760498 -0.155884 0.626160 0.072266 1441914811 0.760498 -0.155884 0.626160 0.072266 1441914811 0.760498 -0.155884 0.626160 0.072266 1441914811 0.760498 -0.155884 0.626160 0.072266 1441914811 0.760498 -0.155884 0.626160 0.072266 1441914811 0.765137 -0.126282 0.630493 0.032227 1441914811 0.765137 -0.126282 0.630493 0.032227 1441914811 0.765137 -0.126282 0.630493 0.032227 1441914811 0.765137 -0.126282 0.630493 0.032227 1441914811 0.765137 -0.126282 0.630493 0.032227 1441914811 0.765137 -0.126282 0.630493 0.032227 1441914811 0.767090 -0.083679 0.635620 -0.021851 1441914811 0.767090 -0.083679 0.635620 -0.021851 1441914811 0.767090 -0.083679 0.635620 -0.021851 1441914811 0.767090 -0.083679 0.635620 -0.021851 1441914811 0.767090 -0.083679 0.635620 -0.021851 1441914811 0.767090 -0.083679 0.635620 -0.021851 1441914811 0.763306 -0.031250 0.639526 -0.085571 1441914811 0.763306 -0.031250 0.639526 -0.085571 1441914811 0.763306 -0.031250 0.639526 -0.085571 1441914811 0.763306 -0.031250 0.639526 -0.085571 1441914811 0.763306 -0.031250 0.639526 -0.085571 1441914811 0.763306 -0.031250 0.639526 -0.085571 1441914811 0.763306 -0.031250 0.639526 -0.085571 1441914811 0.754639 0.022583 0.637939 -0.151550 1441914811 0.754639 0.022583 0.637939 -0.151550 1441914811 0.754639 0.022583 0.637939 -0.151550 1441914811 0.754639 0.022583 0.637939 -0.151550 1441914811 0.754639 0.022583 0.637939 -0.151550 1441914811 0.754639 0.022583 0.637939 -0.151550 1441914812 0.741089 0.072083 0.632080 -0.214478 1441914812 0.741089 0.072083 0.632080 -0.214478 1441914812 0.741089 0.072083 0.632080 -0.214478 1441914812 0.741089 0.072083 0.632080 -0.214478 1441914812 0.741089 0.072083 0.632080 -0.214478 1441914812 0.741089 0.072083 0.632080 -0.214478 1441914812 0.741089 0.072083 0.632080 -0.214478 1441914812 0.721436 0.125366 0.621887 -0.277527 1441914812 0.721436 0.125366 0.621887 -0.277527 1441914812 0.721436 0.125366 0.621887 -0.277527 1441914812 0.721436 0.125366 0.621887 -0.277527 1441914812 0.721436 0.125366 0.621887 -0.277527 1441914812 0.721436 0.125366 0.621887 -0.277527 1441914812 0.697144 0.180359 0.606201 -0.337463 1441914812 0.697144 0.180359 0.606201 -0.337463 1441914812 0.697144 0.180359 0.606201 -0.337463 1441914812 0.697144 0.180359 0.606201 -0.337463 1441914812 0.697144 0.180359 0.606201 -0.337463 1441914812 0.697144 0.180359 0.606201 -0.337463 1441914812 0.671753 0.227844 0.589844 -0.385864 1441914812 0.671753 0.227844 0.589844 -0.385864 1441914812 0.671753 0.227844 0.589844 -0.385864 1441914812 0.671753 0.227844 0.589844 -0.385864 1441914812 0.671753 0.227844 0.589844 -0.385864 1441914812 0.671753 0.227844 0.589844 -0.385864 1441914812 0.671753 0.227844 0.589844 -0.385864 1441914812 0.646912 0.269592 0.572937 -0.424805 1441914812 0.646912 0.269592 0.572937 -0.424805 1441914812 0.646912 0.269592 0.572937 -0.424805 1441914812 0.646912 0.269592 0.572937 -0.424805 1441914812 0.646912 0.269592 0.572937 -0.424805 1441914812 0.646912 0.269592 0.572937 -0.424805 1441914812 0.626038 0.305542 0.555969 -0.453308 1441914812 0.626038 0.305542 0.555969 -0.453308 1441914812 0.626038 0.305542 0.555969 -0.453308 1441914812 0.626038 0.305542 0.555969 -0.453308 1441914812 0.626038 0.305542 0.555969 -0.453308 1441914812 0.626038 0.305542 0.555969 -0.453308 1441914812 0.611450 0.334900 0.541443 -0.469849 1441914812 0.611450 0.334900 0.541443 -0.469849 1441914812 0.611450 0.334900 0.541443 -0.469849 1441914812 0.611450 0.334900 0.541443 -0.469849 1441914812 0.611450 0.334900 0.541443 -0.469849 1441914812 0.611450 0.334900 0.541443 -0.469849 1441914812 0.611450 0.334900 0.541443 -0.469849 1441914812 0.609497 0.345459 0.538696 -0.467896 1441914812 0.609497 0.345459 0.538696 -0.467896 1441914812 0.609497 0.345459 0.538696 -0.467896 1441914812 0.609497 0.345459 0.538696 -0.467896 1441914812 0.609497 0.345459 0.538696 -0.467896 1441914812 0.609497 0.345459 0.538696 -0.467896 1441914812 0.620911 0.335144 0.549255 -0.447632 1441914812 0.620911 0.335144 0.549255 -0.447632 1441914812 0.620911 0.335144 0.549255 -0.447632 1441914812 0.620911 0.335144 0.549255 -0.447632 1441914812 0.620911 0.335144 0.549255 -0.447632 1441914812 0.620911 0.335144 0.549255 -0.447632 1441914812 0.620911 0.335144 0.549255 -0.447632 1441914812 0.639648 0.314026 0.566467 -0.413940 1441914812 0.639648 0.314026 0.566467 -0.413940 1441914812 0.639648 0.314026 0.566467 -0.413940 1441914812 0.639648 0.314026 0.566467 -0.413940 1441914812 0.639648 0.314026 0.566467 -0.413940 1441914812 0.639648 0.314026 0.566467 -0.413940 1441914812 0.662292 0.284973 0.584656 -0.371826 1441914812 0.662292 0.284973 0.584656 -0.371826 1441914812 0.662292 0.284973 0.584656 -0.371826 1441914812 0.662292 0.284973 0.584656 -0.371826 1441914812 0.662292 0.284973 0.584656 -0.371826 1441914812 0.662292 0.284973 0.584656 -0.371826 1441914812 0.662292 0.284973 0.584656 -0.371826 1441914812 0.686401 0.246216 0.603699 -0.322083 1441914812 0.686401 0.246216 0.603699 -0.322083 1441914812 0.686401 0.246216 0.603699 -0.322083 1441914812 0.686401 0.246216 0.603699 -0.322083 1441914812 0.686401 0.246216 0.603699 -0.322083 1441914812 0.686401 0.246216 0.603699 -0.322083 1441914812 0.708252 0.199341 0.622498 -0.266602 1441914812 0.708252 0.199341 0.622498 -0.266602 1441914812 0.708252 0.199341 0.622498 -0.266602 1441914812 0.708252 0.199341 0.622498 -0.266602 1441914812 0.708252 0.199341 0.622498 -0.266602 1441914812 0.708252 0.199341 0.622498 -0.266602 1441914812 0.725769 0.147156 0.638306 -0.210083 1441914812 0.725769 0.147156 0.638306 -0.210083 1441914812 0.725769 0.147156 0.638306 -0.210083 1441914812 0.725769 0.147156 0.638306 -0.210083 1441914812 0.725769 0.147156 0.638306 -0.210083 1441914812 0.725769 0.147156 0.638306 -0.210083 1441914812 0.725769 0.147156 0.638306 -0.210083 1441914812 0.739258 0.088257 0.649475 -0.154297 1441914812 0.739258 0.088257 0.649475 -0.154297 1441914812 0.739258 0.088257 0.649475 -0.154297 1441914812 0.739258 0.088257 0.649475 -0.154297 1441914812 0.739258 0.088257 0.649475 -0.154297 1441914812 0.739258 0.088257 0.649475 -0.154297 1441914812 0.748840 0.026062 0.654602 -0.099792 1441914812 0.748840 0.026062 0.654602 -0.099792 1441914812 0.748840 0.026062 0.654602 -0.099792 1441914812 0.748840 0.026062 0.654602 -0.099792 1441914812 0.748840 0.026062 0.654602 -0.099792 1441914812 0.748840 0.026062 0.654602 -0.099792 1441914812 0.748840 0.026062 0.654602 -0.099792 1441914812 0.752136 -0.029053 0.656555 -0.048218 1441914812 0.752136 -0.029053 0.656555 -0.048218 1441914812 0.752136 -0.029053 0.656555 -0.048218 1441914812 0.752136 -0.029053 0.656555 -0.048218 1441914812 0.752136 -0.029053 0.656555 -0.048218 1441914812 0.752686 -0.072205 0.654297 -0.006042 1441914812 0.752686 -0.072205 0.654297 -0.006042 1441914812 0.752686 -0.072205 0.654297 -0.006042 1441914812 0.752686 -0.072205 0.654297 -0.006042 1441914812 0.752686 -0.072205 0.654297 -0.006042 1441914812 0.752686 -0.072205 0.654297 -0.006042 1441914812 0.752441 -0.109558 0.648743 0.030273 1441914812 0.752441 -0.109558 0.648743 0.030273 1441914813 0.752441 -0.109558 0.648743 0.030273 1441914813 0.752441 -0.109558 0.648743 0.030273 1441914813 0.752441 -0.109558 0.648743 0.030273 1441914813 0.752441 -0.109558 0.648743 0.030273 1441914813 0.752441 -0.109558 0.648743 0.030273 1441914813 0.751953 -0.142090 0.640869 0.060120 1441914813 0.751953 -0.142090 0.640869 0.060120 1441914813 0.751953 -0.142090 0.640869 0.060120 1441914813 0.751953 -0.142090 0.640869 0.060120 1441914813 0.751953 -0.142090 0.640869 0.060120 1441914813 0.751953 -0.142090 0.640869 0.060120 1441914813 0.753662 -0.162109 0.632874 0.071960 1441914813 0.753662 -0.162109 0.632874 0.071960 1441914813 0.753662 -0.162109 0.632874 0.071960 1441914813 0.753662 -0.162109 0.632874 0.071960 1441914813 0.753662 -0.162109 0.632874 0.071960 1441914813 0.753662 -0.162109 0.632874 0.071960 1441914813 0.757996 -0.163025 0.628174 0.064514 1441914813 0.757996 -0.163025 0.628174 0.064514 1441914813 0.757996 -0.163025 0.628174 0.064514 1441914813 0.757996 -0.163025 0.628174 0.064514 1441914813 0.757996 -0.163025 0.628174 0.064514 1441914813 0.757996 -0.163025 0.628174 0.064514 1441914813 0.757996 -0.163025 0.628174 0.064514 1441914813 0.762268 -0.150146 0.628235 0.041077 1441914813 0.762268 -0.150146 0.628235 0.041077 1441914813 0.762268 -0.150146 0.628235 0.041077 1441914813 0.762268 -0.150146 0.628235 0.041077 1441914813 0.762268 -0.150146 0.628235 0.041077 1441914813 0.762268 -0.150146 0.628235 0.041077 1441914813 0.765930 -0.120667 0.631409 -0.000549 1441914813 0.765930 -0.120667 0.631409 -0.000549 1441914813 0.765930 -0.120667 0.631409 -0.000549 1441914813 0.765930 -0.120667 0.631409 -0.000549 1441914813 0.765930 -0.120667 0.631409 -0.000549 1441914813 0.765930 -0.120667 0.631409 -0.000549 1441914813 0.766479 -0.074402 0.635498 -0.055359 1441914813 0.766479 -0.074402 0.635498 -0.055359 1441914813 0.766479 -0.074402 0.635498 -0.055359 1441914813 0.766479 -0.074402 0.635498 -0.055359 1441914813 0.766479 -0.074402 0.635498 -0.055359 1441914813 0.766479 -0.074402 0.635498 -0.055359 1441914813 0.766479 -0.074402 0.635498 -0.055359 1441914813 0.762146 -0.019897 0.636536 -0.116394 1441914813 0.762146 -0.019897 0.636536 -0.116394 1441914813 0.762146 -0.019897 0.636536 -0.116394 1441914813 0.762146 -0.019897 0.636536 -0.116394 1441914813 0.762146 -0.019897 0.636536 -0.116394 1441914813 0.762146 -0.019897 0.636536 -0.116394 1441914813 0.762146 -0.019897 0.636536 -0.116394 1441914813 0.751892 0.036194 0.632996 -0.180481 1441914813 0.751892 0.036194 0.632996 -0.180481 1441914813 0.751892 0.036194 0.632996 -0.180481 1441914813 0.751892 0.036194 0.632996 -0.180481 1441914813 0.751892 0.036194 0.632996 -0.180481 1441914813 0.751892 0.036194 0.632996 -0.180481 1441914813 0.734985 0.091919 0.626221 -0.243164 1441914813 0.734985 0.091919 0.626221 -0.243164 1441914813 0.734985 0.091919 0.626221 -0.243164 1441914813 0.734985 0.091919 0.626221 -0.243164 1441914813 0.734985 0.091919 0.626221 -0.243164 1441914813 0.734985 0.091919 0.626221 -0.243164 1441914813 0.712524 0.147949 0.613586 -0.306396 1441914813 0.712524 0.147949 0.613586 -0.306396 1441914813 0.712524 0.147949 0.613586 -0.306396 1441914813 0.712524 0.147949 0.613586 -0.306396 1441914813 0.712524 0.147949 0.613586 -0.306396 1441914813 0.712524 0.147949 0.613586 -0.306396 1441914813 0.684021 0.203613 0.599487 -0.362305 1441914813 0.684021 0.203613 0.599487 -0.362305 1441914813 0.684021 0.203613 0.599487 -0.362305 1441914813 0.684021 0.203613 0.599487 -0.362305 1441914813 0.684021 0.203613 0.599487 -0.362305 1441914813 0.684021 0.203613 0.599487 -0.362305 1441914813 0.684021 0.203613 0.599487 -0.362305 1441914813 0.655579 0.253723 0.582886 -0.407410 1441914813 0.655579 0.253723 0.582886 -0.407410 1441914813 0.655579 0.253723 0.582886 -0.407410 1441914813 0.655579 0.253723 0.582886 -0.407410 1441914813 0.655579 0.253723 0.582886 -0.407410 1441914813 0.655579 0.253723 0.582886 -0.407410 1441914813 0.630371 0.293640 0.568115 -0.440002 1441914813 0.630371 0.293640 0.568115 -0.440002 1441914813 0.630371 0.293640 0.568115 -0.440002 1441914813 0.630371 0.293640 0.568115 -0.440002 1441914813 0.630371 0.293640 0.568115 -0.440002 1441914813 0.630371 0.293640 0.568115 -0.440002 1441914813 0.609314 0.325012 0.554260 -0.464600 1441914813 0.609314 0.325012 0.554260 -0.464600 1441914813 0.609314 0.325012 0.554260 -0.464600 1441914813 0.609314 0.325012 0.554260 -0.464600 1441914813 0.609314 0.325012 0.554260 -0.464600 1441914813 0.609314 0.325012 0.554260 -0.464600 1441914813 0.588440 0.365051 0.536377 -0.482422 1441914813 0.588440 0.365051 0.536377 -0.482422 1441914813 0.588440 0.365051 0.536377 -0.482422 1441914813 0.588440 0.365051 0.536377 -0.482422 1441914813 0.588440 0.365051 0.536377 -0.482422 1441914813 0.597351 0.363159 0.539917 -0.468750 1441914813 0.597351 0.363159 0.539917 -0.468750 1441914813 0.597351 0.363159 0.539917 -0.468750 1441914813 0.597351 0.363159 0.539917 -0.468750 1441914813 0.597351 0.363159 0.539917 -0.468750 1441914813 0.597351 0.363159 0.539917 -0.468750 1441914813 0.597351 0.363159 0.539917 -0.468750 1441914813 0.618042 0.344421 0.552612 -0.440430 1441914813 0.618042 0.344421 0.552612 -0.440430 1441914814 0.618042 0.344421 0.552612 -0.440430 1441914814 0.618042 0.344421 0.552612 -0.440430 1441914814 0.618042 0.344421 0.552612 -0.440430 1441914814 0.618042 0.344421 0.552612 -0.440430 1441914814 0.644043 0.312988 0.570801 -0.401733 1441914814 0.644043 0.312988 0.570801 -0.401733 1441914814 0.644043 0.312988 0.570801 -0.401733 1441914814 0.644043 0.312988 0.570801 -0.401733 1441914814 0.644043 0.312988 0.570801 -0.401733 1441914814 0.644043 0.312988 0.570801 -0.401733 1441914814 0.644043 0.312988 0.570801 -0.401733 1441914814 0.671082 0.271729 0.590393 -0.356689 1441914814 0.671082 0.271729 0.590393 -0.356689 1441914814 0.671082 0.271729 0.590393 -0.356689 1441914814 0.671082 0.271729 0.590393 -0.356689 1441914814 0.671082 0.271729 0.590393 -0.356689 1441914814 0.671082 0.271729 0.590393 -0.356689 1441914814 0.696472 0.222900 0.609131 -0.306824 1441914814 0.696472 0.222900 0.609131 -0.306824 1441914814 0.696472 0.222900 0.609131 -0.306824 1441914814 0.696472 0.222900 0.609131 -0.306824 1441914814 0.696472 0.222900 0.609131 -0.306824 1441914814 0.718567 0.169373 0.625000 -0.253601 1441914814 0.718567 0.169373 0.625000 -0.253601 1441914814 0.718567 0.169373 0.625000 -0.253601 1441914814 0.718567 0.169373 0.625000 -0.253601 1441914814 0.718567 0.169373 0.625000 -0.253601 1441914814 0.718567 0.169373 0.625000 -0.253601 1441914814 0.718567 0.169373 0.625000 -0.253601 1441914814 0.736633 0.112488 0.637573 -0.195313 1441914814 0.736633 0.112488 0.637573 -0.195313 1441914814 0.736633 0.112488 0.637573 -0.195313 1441914814 0.736633 0.112488 0.637573 -0.195313 1441914814 0.736633 0.112488 0.637573 -0.195313 1441914814 0.736633 0.112488 0.637573 -0.195313 1441914814 0.750122 0.051331 0.645752 -0.132568 1441914814 0.750122 0.051331 0.645752 -0.132568 1441914814 0.750122 0.051331 0.645752 -0.132568 1441914814 0.750122 0.051331 0.645752 -0.132568 1441914814 0.750122 0.051331 0.645752 -0.132568 1441914814 0.750122 0.051331 0.645752 -0.132568 1441914814 0.756775 -0.009338 0.649353 -0.073730 1441914814 0.756775 -0.009338 0.649353 -0.073730 1441914814 0.756775 -0.009338 0.649353 -0.073730 1441914814 0.756775 -0.009338 0.649353 -0.073730 1441914814 0.756775 -0.009338 0.649353 -0.073730 1441914814 0.756775 -0.009338 0.649353 -0.073730 1441914814 0.757263 -0.061951 0.649536 -0.025879 1441914814 0.757263 -0.061951 0.649536 -0.025879 1441914814 0.757263 -0.061951 0.649536 -0.025879 1441914814 0.757263 -0.061951 0.649536 -0.025879 1441914814 0.757263 -0.061951 0.649536 -0.025879 1441914814 0.757263 -0.061951 0.649536 -0.025879 1441914814 0.757263 -0.061951 0.649536 -0.025879 1441914814 0.756470 -0.097473 0.646606 0.007751 1441914814 0.756470 -0.097473 0.646606 0.007751 1441914814 0.756470 -0.097473 0.646606 0.007751 1441914814 0.756470 -0.097473 0.646606 0.007751 1441914814 0.756470 -0.097473 0.646606 0.007751 1441914814 0.756470 -0.097473 0.646606 0.007751 1441914814 0.756042 -0.119751 0.642639 0.030762 1441914814 0.756042 -0.119751 0.642639 0.030762 1441914814 0.756042 -0.119751 0.642639 0.030762 1441914814 0.756042 -0.119751 0.642639 0.030762 1441914814 0.756042 -0.119751 0.642639 0.030762 1441914814 0.756042 -0.119751 0.642639 0.030762 1441914814 0.755310 -0.141174 0.637634 0.053284 1441914814 0.755310 -0.141174 0.637634 0.053284 1441914814 0.755310 -0.141174 0.637634 0.053284 1441914814 0.755310 -0.141174 0.637634 0.053284 1441914814 0.755310 -0.141174 0.637634 0.053284 1441914814 0.755310 -0.141174 0.637634 0.053284 1441914814 0.754761 -0.157288 0.633484 0.065063 1441914814 0.754761 -0.157288 0.633484 0.065063 1441914814 0.754761 -0.157288 0.633484 0.065063 1441914814 0.754761 -0.157288 0.633484 0.065063 1441914814 0.754761 -0.157288 0.633484 0.065063 1441914814 0.754761 -0.157288 0.633484 0.065063 1441914814 0.757385 -0.159668 0.630371 0.058289 1441914814 0.757385 -0.159668 0.630371 0.058289 1441914814 0.757385 -0.159668 0.630371 0.058289 1441914814 0.757385 -0.159668 0.630371 0.058289 1441914814 0.757385 -0.159668 0.630371 0.058289 1441914814 0.757385 -0.159668 0.630371 0.058289 1441914814 0.757385 -0.159668 0.630371 0.058289 1441914814 0.762939 -0.142273 0.629822 0.028992 1441914814 0.762939 -0.142273 0.629822 0.028992 1441914814 0.762939 -0.142273 0.629822 0.028992 1441914814 0.762939 -0.142273 0.629822 0.028992 1441914814 0.762939 -0.142273 0.629822 0.028992 1441914814 0.766846 -0.106506 0.632690 -0.015564 1441914814 0.766846 -0.106506 0.632690 -0.015564 1441914814 0.766846 -0.106506 0.632690 -0.015564 1441914814 0.766846 -0.106506 0.632690 -0.015564 1441914814 0.766846 -0.106506 0.632690 -0.015564 1441914814 0.766846 -0.106506 0.632690 -0.015564 1441914814 0.767029 -0.061523 0.635132 -0.066772 1441914814 0.767029 -0.061523 0.635132 -0.066772 1441914814 0.767029 -0.061523 0.635132 -0.066772 1441914814 0.767029 -0.061523 0.635132 -0.066772 1441914814 0.767029 -0.061523 0.635132 -0.066772 1441914814 0.767029 -0.061523 0.635132 -0.066772 1441914814 0.762329 -0.012024 0.635315 -0.122498 1441914814 0.762329 -0.012024 0.635315 -0.122498 1441914814 0.762329 -0.012024 0.635315 -0.122498 1441914814 0.762329 -0.012024 0.635315 -0.122498 1441914814 0.762329 -0.012024 0.635315 -0.122498 1441914814 0.751526 0.041626 0.632385 -0.182983 1441914814 0.751526 0.041626 0.632385 -0.182983 1441914814 0.751526 0.041626 0.632385 -0.182983 1441914814 0.751526 0.041626 0.632385 -0.182983 1441914815 0.751526 0.041626 0.632385 -0.182983 1441914815 0.751526 0.041626 0.632385 -0.182983 1441914815 0.751526 0.041626 0.632385 -0.182983 1441914815 0.735474 0.094360 0.624695 -0.244629 1441914815 0.735474 0.094360 0.624695 -0.244629 1441914815 0.735474 0.094360 0.624695 -0.244629 1441914815 0.735474 0.094360 0.624695 -0.244629 1441914815 0.735474 0.094360 0.624695 -0.244629 1441914815 0.735474 0.094360 0.624695 -0.244629 1441914815 0.713501 0.146057 0.613892 -0.304382 1441914815 0.713501 0.146057 0.613892 -0.304382 1441914815 0.713501 0.146057 0.613892 -0.304382 1441914815 0.713501 0.146057 0.613892 -0.304382 1441914815 0.713501 0.146057 0.613892 -0.304382 1441914815 0.713501 0.146057 0.613892 -0.304382 1441914815 0.713501 0.146057 0.613892 -0.304382 1441914815 0.686829 0.198303 0.599670 -0.359619 1441914815 0.686829 0.198303 0.599670 -0.359619 1441914815 0.686829 0.198303 0.599670 -0.359619 1441914815 0.686829 0.198303 0.599670 -0.359619 1441914815 0.686829 0.198303 0.599670 -0.359619 1441914815 0.686829 0.198303 0.599670 -0.359619 1441914815 0.658997 0.247620 0.580750 -0.408752 1441914815 0.658997 0.247620 0.580750 -0.408752 1441914815 0.658997 0.247620 0.580750 -0.408752 1441914815 0.658997 0.247620 0.580750 -0.408752 1441914815 0.658997 0.247620 0.580750 -0.408752 1441914815 0.658997 0.247620 0.580750 -0.408752 1441914815 0.632507 0.289917 0.560730 -0.448730 1441914815 0.632507 0.289917 0.560730 -0.448730 1441914815 0.632507 0.289917 0.560730 -0.448730 1441914815 0.632507 0.289917 0.560730 -0.448730 1441914815 0.632507 0.289917 0.560730 -0.448730 1441914815 0.632507 0.289917 0.560730 -0.448730 1441914815 0.609436 0.323730 0.544189 -0.477112 1441914815 0.609436 0.323730 0.544189 -0.477112 1441914815 0.609436 0.323730 0.544189 -0.477112 1441914815 0.609436 0.323730 0.544189 -0.477112 1441914815 0.609436 0.323730 0.544189 -0.477112 1441914815 0.609436 0.323730 0.544189 -0.477112 1441914815 0.609436 0.323730 0.544189 -0.477112 1441914815 0.593079 0.349365 0.532104 -0.492859 1441914815 0.593079 0.349365 0.532104 -0.492859 1441914815 0.593079 0.349365 0.532104 -0.492859 1441914815 0.593079 0.349365 0.532104 -0.492859 1441914815 0.593079 0.349365 0.532104 -0.492859 1441914815 0.593079 0.349365 0.532104 -0.492859 1441914815 0.587646 0.363647 0.526794 -0.494812 1441914815 0.587646 0.363647 0.526794 -0.494812 1441914815 0.587646 0.363647 0.526794 -0.494812 1441914815 0.587646 0.363647 0.526794 -0.494812 1441914815 0.587646 0.363647 0.526794 -0.494812 1441914815 0.587646 0.363647 0.526794 -0.494812 1441914815 0.593628 0.364746 0.530518 -0.482727 1441914815 0.593628 0.364746 0.530518 -0.482727 1441914815 0.593628 0.364746 0.530518 -0.482727 1441914815 0.593628 0.364746 0.530518 -0.482727 1441914815 0.593628 0.364746 0.530518 -0.482727 1441914815 0.593628 0.364746 0.530518 -0.482727 1441914815 0.593628 0.364746 0.530518 -0.482727 1441914815 0.609680 0.354126 0.540833 -0.458618 1441914815 0.609680 0.354126 0.540833 -0.458618 1441914815 0.609680 0.354126 0.540833 -0.458618 1441914815 0.609680 0.354126 0.540833 -0.458618 1441914815 0.609680 0.354126 0.540833 -0.458618 1441914815 0.609680 0.354126 0.540833 -0.458618 1441914815 0.632019 0.332153 0.556946 -0.424194 1441914815 0.632019 0.332153 0.556946 -0.424194 1441914815 0.632019 0.332153 0.556946 -0.424194 1441914815 0.632019 0.332153 0.556946 -0.424194 1441914815 0.632019 0.332153 0.556946 -0.424194 1441914815 0.632019 0.332153 0.556946 -0.424194 1441914815 0.657349 0.300903 0.576416 -0.380798 1441914815 0.657349 0.300903 0.576416 -0.380798 1441914815 0.657349 0.300903 0.576416 -0.380798 1441914815 0.657349 0.300903 0.576416 -0.380798 1441914815 0.657349 0.300903 0.576416 -0.380798 1441914815 0.657349 0.300903 0.576416 -0.380798 1441914815 0.683716 0.259766 0.596619 -0.330139 1441914815 0.683716 0.259766 0.596619 -0.330139 1441914815 0.683716 0.259766 0.596619 -0.330139 1441914815 0.683716 0.259766 0.596619 -0.330139 1441914815 0.683716 0.259766 0.596619 -0.330139 1441914815 0.683716 0.259766 0.596619 -0.330139 1441914815 0.708557 0.208313 0.616211 -0.273376 1441914815 0.708557 0.208313 0.616211 -0.273376 1441914815 0.708557 0.208313 0.616211 -0.273376 1441914815 0.708557 0.208313 0.616211 -0.273376 1441914815 0.708557 0.208313 0.616211 -0.273376 1441914815 0.708557 0.208313 0.616211 -0.273376 1441914815 0.728516 0.151855 0.633850 -0.210632 1441914815 0.728516 0.151855 0.633850 -0.210632 1441914815 0.728516 0.151855 0.633850 -0.210632 1441914815 0.728516 0.151855 0.633850 -0.210632 1441914815 0.728516 0.151855 0.633850 -0.210632 1441914815 0.728516 0.151855 0.633850 -0.210632 1441914815 0.742188 0.093872 0.647217 -0.146057 1441914815 0.742188 0.093872 0.647217 -0.146057 1441914815 0.742188 0.093872 0.647217 -0.146057 1441914815 0.742188 0.093872 0.647217 -0.146057 1441914815 0.742188 0.093872 0.647217 -0.146057 1441914815 0.742188 0.093872 0.647217 -0.146057 1441914815 0.742188 0.093872 0.647217 -0.146057 1441914815 0.749573 0.033447 0.655884 -0.082520 1441914815 0.749573 0.033447 0.655884 -0.082520 1441914815 0.749573 0.033447 0.655884 -0.082520 1441914815 0.749573 0.033447 0.655884 -0.082520 1441914815 0.749573 0.033447 0.655884 -0.082520 1441914815 0.749573 0.033447 0.655884 -0.082520 1441914815 0.752441 -0.028137 0.657532 -0.024231 1441914815 0.752441 -0.028137 0.657532 -0.024231 1441914815 0.752441 -0.028137 0.657532 -0.024231 1441914815 
0.738770 0.068604 0.640625 -0.197510 1441914818 0.738770 0.068604 0.640625 -0.197510 1441914818 0.738770 0.068604 0.640625 -0.197510 1441914818 0.738770 0.068604 0.640625 -0.197510 1441914818 0.738770 0.068604 0.640625 -0.197510 1441914818 0.738770 0.068604 0.640625 -0.197510 1441914818 0.738770 0.068604 0.640625 -0.197510 1441914818 0.736511 0.078613 0.638977 -0.207336 1441914818 0.736511 0.078613 0.638977 -0.207336 1441914818 0.736511 0.078613 0.638977 -0.207336 1441914818 0.736511 0.078613 0.638977 -0.207336 1441914818 0.736511 0.078613 0.638977 -0.207336 1441914818 0.736511 0.078613 0.638977 -0.207336 1441914818 0.731628 0.093567 0.636719 -0.224609 1441914818 0.731628 0.093567 0.636719 -0.224609 1441914818 0.731628 0.093567 0.636719 -0.224609 1441914818 0.731628 0.093567 0.636719 -0.224609 1441914818 0.731628 0.093567 0.636719 -0.224609 1441914818 0.731628 0.093567 0.636719 -0.224609 1441914818 0.731628 0.093567 0.636719 -0.224609 1441914818 0.723877 0.115234 0.632446 -0.250244 1441914818 0.723877 0.115234 0.632446 -0.250244 1441914818 0.723877 0.115234 0.632446 -0.250244 1441914818 0.723877 0.115234 0.632446 -0.250244 1441914818 0.723877 0.115234 0.632446 -0.250244 1441914818 0.723877 0.115234 0.632446 -0.250244 1441914818 0.723877 0.115234 0.632446 -0.250244 1441914818 0.713135 0.145935 0.624817 -0.282288 1441914818 0.713135 0.145935 0.624817 -0.282288 1441914818 0.713135 0.145935 0.624817 -0.282288 1441914818 0.713135 0.145935 0.624817 -0.282288 1441914818 0.713135 0.145935 0.624817 -0.282288 1441914818 0.713135 0.145935 0.624817 -0.282288 1441914818 0.699646 0.180603 0.614929 -0.315613 1441914818 0.699646 0.180603 0.614929 -0.315613 1441914818 0.699646 0.180603 0.614929 -0.315613 1441914818 0.699646 0.180603 0.614929 -0.315613 1441914818 0.699646 0.180603 0.614929 -0.315613 1441914818 0.699646 0.180603 0.614929 -0.315613 1441914818 0.679626 0.216553 0.605164 -0.353455 1441914818 0.679626 0.216553 0.605164 -0.353455 1441914818 0.679626 0.216553 0.605164 -0.353455 1441914818 0.679626 0.216553 0.605164 -0.353455 1441914818 0.679626 0.216553 0.605164 -0.353455 1441914818 0.679626 0.216553 0.605164 -0.353455 1441914818 0.655823 0.255310 0.591492 -0.393433 1441914818 0.655823 0.255310 0.591492 -0.393433 1441914818 0.655823 0.255310 0.591492 -0.393433 1441914818 0.655823 0.255310 0.591492 -0.393433 1441914818 0.655823 0.255310 0.591492 -0.393433 1441914818 0.655823 0.255310 0.591492 -0.393433 1441914818 0.633728 0.288757 0.576965 -0.426697 1441914818 0.633728 0.288757 0.576965 -0.426697 1441914818 0.633728 0.288757 0.576965 -0.426697 1441914818 0.633728 0.288757 0.576965 -0.426697 1441914818 0.633728 0.288757 0.576965 -0.426697 1441914818 0.633728 0.288757 0.576965 -0.426697 1441914818 0.616333 0.315979 0.563965 -0.449585 1441914818 0.616333 0.315979 0.563965 -0.449585 1441914818 0.616333 0.315979 0.563965 -0.449585 1441914818 0.616333 0.315979 0.563965 -0.449585 1441914818 0.616333 0.315979 0.563965 -0.449585 1441914818 0.616333 0.315979 0.563965 -0.449585 1441914818 0.607239 0.333862 0.556152 -0.458801 1441914818 0.607239 0.333862 0.556152 -0.458801 1441914818 0.607239 0.333862 0.556152 -0.458801 1441914818 0.607239 0.333862 0.556152 -0.458801 1441914818 0.608032 0.339233 0.555542 -0.454407 1441914818 0.608032 0.339233 0.555542 -0.454407 1441914818 0.608032 0.339233 0.555542 -0.454407 1441914818 0.608032 0.339233 0.555542 -0.454407 1441914818 0.608032 0.339233 0.555542 -0.454407 1441914818 0.608032 0.339233 0.555542 -0.454407 1441914818 0.617126 0.335693 0.559631 -0.439514 1441914818 0.617126 0.335693 0.559631 -0.439514 1441914818 0.617126 0.335693 0.559631 -0.439514 1441914818 0.617126 0.335693 0.559631 -0.439514 1441914818 0.617126 0.335693 0.559631 -0.439514 1441914818 0.617126 0.335693 0.559631 -0.439514 1441914818 0.617126 0.335693 0.559631 -0.439514 1441914818 0.634216 0.319519 0.570007 -0.413147 1441914818 0.634216 0.319519 0.570007 -0.413147 1441914818 0.634216 0.319519 0.570007 -0.413147 1441914818 0.634216 0.319519 0.570007 -0.413147 1441914818 0.634216 0.319519 0.570007 -0.413147 1441914818 0.634216 0.319519 0.570007 -0.413147 1441914818 0.655579 0.292297 0.584778 -0.377869 1441914818 0.655579 0.292297 0.584778 -0.377869 1441914818 0.655579 0.292297 0.584778 -0.377869 1441914818 0.655579 0.292297 0.584778 -0.377869 1441914818 0.655579 0.292297 0.584778 -0.377869 1441914818 0.655579 0.292297 0.584778 -0.377869 1441914819 0.677612 0.257996 0.600281 -0.337524 1441914819 0.677612 0.257996 0.600281 -0.337524 1441914819 0.677612 0.257996 0.600281 -0.337524 1441914819 0.677612 0.257996 0.600281 -0.337524 1441914819 0.677612 0.257996 0.600281 -0.337524 1441914819 0.677612 0.257996 0.600281 -0.337524 1441914819 0.677612 0.257996 0.600281 -0.337524 1441914819 0.698547 0.219055 0.614807 -0.293274 1441914819 0.698547 0.219055 0.614807 -0.293274 1441914819 0.698547 0.219055 0.614807 -0.293274 1441914819 0.698547 0.219055 0.614807 -0.293274 1441914819 0.698547 0.219055 0.614807 -0.293274 1441914819 0.698547 0.219055 0.614807 -0.293274 1441914819 0.717285 0.177551 0.627197 -0.245972 1441914819 0.717285 0.177551 0.627197 -0.245972 1441914819 0.717285 0.177551 0.627197 -0.245972 1441914819 0.717285 0.177551 0.627197 -0.245972 1441914819 0.717285 0.177551 0.627197 -0.245972 1441914819 0.717285 0.177551 0.627197 -0.245972 1441914819 0.732849 0.132385 0.638123 -0.195190 1441914819 0.732849 0.132385 0.638123 -0.195190 1441914819 0.732849 0.132385 0.638123 -0.195190 1441914819 0.732849 0.132385 0.638123 -0.195190 1441914819 0.732849 0.132385 0.638123 -0.195190 1441914819 0.732849 0.132385 0.638123 -0.195190 1441914819 0.744812 0.082642 0.646729 -0.141663 1441914819 0.744812 0.082642 0.646729 -0.141663 1441914819 0.744812 0.082642 0.646729 -0.141663 1441914819 0.744812 0.082642 0.646729 -0.141663 1441914819 0.744812 0.082642 0.646729 -0.141663 1441914819 0.752747 0.030518 0.651550 -0.088928 1441914819 0.752747 0.030518 0.651550 -0.088928 1441914819 0.752747 0.030518 0.651550 -0.088928 1441914819 0.752747 0.030518 0.651550 -0.088928 1441914819 0.752747 0.030518 0.651550 -0.088928 1441914819 0.752747 0.030518 0.651550 -0.088928 1441914819 0.752747 0.030518 0.651550 -0.088928 1441914819 0.756592 -0.020813 0.652100 -0.042236 1441914819 0.756592 -0.020813 0.652100 -0.042236 1441914819 0.756592 -0.020813 0.652100 -0.042236 1441914819 0.756592 -0.020813 0.652100 -0.042236 1441914819 0.756592 -0.020813 0.652100 -0.042236 1441914819 0.756592 -0.020813 0.652100 -0.042236 1441914819 0.756531 -0.067444 0.650391 -0.004517 1441914819 0.756531 -0.067444 0.650391 -0.004517 1441914819 0.756531 -0.067444 0.650391 -0.004517 1441914819 0.756531 -0.067444 0.650391 -0.004517 1441914819 0.756531 -0.067444 0.650391 -0.004517 1441914819 0.756531 -0.067444 0.650391 -0.004517 1441914819 0.753235 -0.105225 0.648621 0.028198 1441914819 0.753235 -0.105225 0.648621 0.028198 1441914819 0.753235 -0.105225 0.648621 0.028198 1441914819 0.753235 -0.105225 0.648621 0.028198 1441914819 0.753235 -0.105225 0.648621 0.028198 1441914819 0.753235 -0.105225 0.648621 0.028198 1441914819 0.749023 -0.138672 0.645325 0.056091 1441914819 0.749023 -0.138672 0.645325 0.056091 1441914819 0.749023 -0.138672 0.645325 0.056091 1441914819 0.749023 -0.138672 0.645325 0.056091 1441914819 0.749023 -0.138672 0.645325 0.056091 1441914819 0.749023 -0.138672 0.645325 0.056091 1441914819 0.749023 -0.138672 0.645325 0.056091 1441914819 0.746887 -0.162720 0.640564 0.072327 1441914819 0.746887 -0.162720 0.640564 0.072327 1441914819 0.746887 -0.162720 0.640564 0.072327 1441914819 0.746887 -0.162720 0.640564 0.072327 1441914819 0.746887 -0.162720 0.640564 0.072327 1441914819 0.746887 -0.162720 0.640564 0.072327 1441914819 0.748474 -0.167603 0.638000 0.068054 1441914819 0.748474 -0.167603 0.638000 0.068054 1441914819 0.748474 -0.167603 0.638000 0.068054 1441914819 0.748474 -0.167603 0.638000 0.068054 1441914819 0.748474 -0.167603 0.638000 0.068054 1441914819 0.748474 -0.167603 0.638000 0.068054 1441914819 0.753235 -0.153015 0.638123 0.044434 1441914819 0.753235 -0.153015 0.638123 0.044434 1441914819 0.753235 -0.153015 0.638123 0.044434 1441914819 0.753235 -0.153015 0.638123 0.044434 1441914819 0.753235 -0.153015 0.638123 0.044434 1441914819 0.753235 -0.153015 0.638123 0.044434 1441914819 0.758118 -0.126282 0.639648 0.009399 1441914819 0.758118 -0.126282 0.639648 0.009399 1441914819 0.758118 -0.126282 0.639648 0.009399 1441914819 0.758118 -0.126282 0.639648 0.009399 1441914819 0.758118 -0.126282 0.639648 0.009399 1441914819 0.758118 -0.126282 0.639648 0.009399 1441914819 0.760437 -0.095032 0.641541 -0.031433 1441914819 0.760437 -0.095032 0.641541 -0.031433 1441914819 0.760437 -0.095032 0.641541 -0.031433 1441914819 0.760437 -0.095032 0.641541 -0.031433 1441914819 0.760437 -0.095032 0.641541 -0.031433 1441914819 0.760437 -0.095032 0.641541 -0.031433 1441914819 0.759827 -0.056519 0.642700 -0.079590 1441914819 0.759827 -0.056519 0.642700 -0.079590 1441914819 0.759827 -0.056519 0.642700 -0.079590 1441914819 0.759827 -0.056519 0.642700 -0.079590 1441914819 0.759827 -0.056519 0.642700 -0.079590 1441914819 0.759827 -0.056519 0.642700 -0.079590 1441914819 0.755249 -0.008118 0.640991 -0.136108 1441914819 0.755249 -0.008118 0.640991 -0.136108 1441914819 0.755249 -0.008118 0.640991 -0.136108 1441914819 0.755249 -0.008118 0.640991 -0.136108 1441914819 0.755249 -0.008118 0.640991 -0.136108 1441914819 0.755249 -0.008118 0.640991 -0.136108 1441914819 0.744629 0.045471 0.635986 -0.197205 1441914819 0.744629 0.045471 0.635986 -0.197205 1441914819 0.744629 0.045471 0.635986 -0.197205 1441914819 0.744629 0.045471 0.635986 -0.197205 1441914819 0.744629 0.045471 0.635986 -0.197205 1441914819 0.744629 0.045471 0.635986 -0.197205 1441914819 0.726746 0.103760 0.625793 -0.263489 1441914820 0.726746 0.103760 0.625793 -0.263489 1441914820 0.726746 0.103760 0.625793 -0.263489 1441914820 0.726746 0.103760 0.625793 -0.263489 1441914820 0.726746 0.103760 0.625793 -0.263489 1441914820 0.726746 0.103760 0.625793 -0.263489 1441914820 0.726746 0.103760 0.625793 -0.263489 1441914820 0.701843 0.164429 0.609741 -0.329407 1441914820 0.701843 0.164429 0.609741 -0.329407 1441914820 0.701843 0.164429 0.609741 -0.329407 1441914820 0.701843 0.164429 0.609741 -0.329407 1441914820 0.701843 0.164429 0.609741 -0.329407 1441914820 0.701843 0.164429 0.609741 -0.329407 1441914820 0.673889 0.220764 0.589905 -0.386108 1441914820 0.673889 0.220764 0.589905 -0.386108 1441914820 0.673889 0.220764 0.589905 -0.386108 1441914820 0.673889 0.220764 0.589905 -0.386108 1441914820 0.673889 0.220764 0.589905 -0.386108 1441914820 0.646301 0.267883 0.571167 -0.429199 1441914820 0.646301 0.267883 0.571167 -0.429199 1441914820 0.646301 0.267883 0.571167 -0.429199 1441914820 0.646301 0.267883 0.571167 -0.429199 1441914820 0.646301 0.267883 0.571167 -0.429199 1441914820 0.646301 0.267883 0.571167 -0.429199 1441914820 0.646301 0.267883 0.571167 -0.429199 1441914820 0.623230 0.305237 0.554871 -0.458801 1441914820 0.623230 0.305237 0.554871 -0.458801 1441914820 0.623230 0.305237 0.554871 -0.458801 1441914820 0.623230 0.305237 0.554871 -0.458801 1441914820 0.623230 0.305237 0.554871 -0.458801 1441914820 0.623230 0.305237 0.554871 -0.458801 1441914820 0.606750 0.333313 0.542542 -0.475708 1441914820 0.606750 0.333313 0.542542 -0.475708 1441914820 0.606750 0.333313 0.542542 -0.475708 1441914820 0.606750 0.333313 0.542542 -0.475708 1441914820 0.606750 0.333313 0.542542 -0.475708 1441914820 0.606750 0.333313 0.542542 -0.475708 1441914820 0.597778 0.351257 0.536865 -0.480652 1441914820 0.597778 0.351257 0.536865 -0.480652 1441914820 0.597778 0.351257 0.536865 -0.480652 1441914820 0.597778 0.351257 0.536865 -0.480652 1441914820 0.597778 0.351257 0.536865 -0.480652 1441914820 0.597778 0.351257 0.536865 -0.480652 1441914820 0.598999 0.356628 0.538391 -0.473389 1441914820 0.598999 0.356628 0.538391 -0.473389 1441914820 0.598999 0.356628 0.538391 -0.473389 1441914820 0.598999 0.356628 0.538391 -0.473389 1441914820 0.598999 0.356628 0.538391 -0.473389 1441914820 0.598999 0.356628 0.538391 -0.473389 1441914820 0.610901 0.348328 0.547058 -0.454041 1441914820 0.610901 0.348328 0.547058 -0.454041 1441914820 0.610901 0.348328 0.547058 -0.454041 1441914820 0.610901 0.348328 0.547058 -0.454041 1441914820 0.610901 0.348328 0.547058 -0.454041 1441914820 0.610901 0.348328 0.547058 -0.454041 1441914820 0.631104 0.327942 0.561218 -0.423279 1441914820 0.631104 0.327942 0.561218 -0.423279 1441914820 0.631104 0.327942 0.561218 -0.423279 1441914820 0.631104 0.327942 0.561218 -0.423279 1441914820 0.631104 0.327942 0.561218 -0.423279 1441914820 0.631104 0.327942 0.561218 -0.423279 1441914820 0.657715 0.294434 0.579407 -0.380676 1441914820 0.657715 0.294434 0.579407 -0.380676 1441914820 0.657715 0.294434 0.579407 -0.380676 1441914820 0.657715 0.294434 0.579407 -0.380676 1441914820 0.657715 0.294434 0.579407 -0.380676 1441914820 0.657715 0.294434 0.579407 -0.380676 1441914820 0.657715 0.294434 0.579407 -0.380676 1441914820 0.685974 0.249939 0.597839 -0.330811 1441914820 0.685974 0.249939 0.597839 -0.330811 1441914820 0.685974 0.249939 0.597839 -0.330811 1441914820 0.685974 0.249939 0.597839 -0.330811 1441914820 0.685974 0.249939 0.597839 -0.330811 1441914820 0.685974 0.249939 0.597839 -0.330811 1441914820 0.711365 0.200256 0.614136 -0.276855 1441914820 0.711365 0.200256 0.614136 -0.276855 1441914820 0.711365 0.200256 0.614136 -0.276855 1441914820 0.711365 0.200256 0.614136 -0.276855 1441914820 0.711365 0.200256 0.614136 -0.276855 1441914820 0.711365 0.200256 0.614136 -0.276855 1441914820 0.731628 0.147827 0.627930 -0.220337 1441914820 0.731628 0.147827 0.627930 -0.220337 1441914820 0.731628 0.147827 0.627930 -0.220337 1441914820 0.731628 0.147827 0.627930 -0.220337 1441914820 0.731628 0.147827 0.627930 -0.220337 1441914820 0.731628 0.147827 0.627930 -0.220337 1441914820 0.731628 0.147827 0.627930 -0.220337 1441914820 0.745667 0.092346 0.640198 -0.159729 1441914820 0.745667 0.092346 0.640198 -0.159729 1441914820 0.745667 0.092346 0.640198 -0.159729 1441914820 0.745667 0.092346 0.640198 -0.159729 1441914820 0.745667 0.092346 0.640198 -0.159729 1441914820 0.745667 0.092346 0.640198 -0.159729 1441914820 0.754944 0.035767 0.647400 -0.098022 1441914820 0.754944 0.035767 0.647400 -0.098022 1441914820 0.754944 0.035767 0.647400 -0.098022 1441914820 0.754944 0.035767 0.647400 -0.098022 1441914820 0.754944 0.035767 0.647400 -0.098022 1441914820 0.754944 0.035767 0.647400 -0.098022 1441914820 0.760071 -0.021301 0.648499 -0.035095 1441914820 0.760071 -0.021301 0.648499 -0.035095 1441914820 0.760071 -0.021301 0.648499 -0.035095 1441914820 0.760071 -0.021301 0.648499 -0.035095 1441914820 0.760071 -0.021301 0.648499 -0.035095 1441914820 0.760071 -0.021301 0.648499 -0.035095 1441914820 0.759216 -0.074585 0.646240 0.018738 1441914820 0.759216 -0.074585 0.646240 0.018738 1441914820 0.759216 -0.074585 0.646240 0.018738 1441914820 0.759216 -0.074585 0.646240 0.018738 1441914820 0.759216 -0.074585 0.646240 0.018738 1441914820 0.759216 -0.074585 0.646240 0.018738 1441914820 0.758118 -0.112244 0.639648 0.058350 1441914820 0.758118 -0.112244 0.639648 0.058350 1441914821 0.758118 -0.112244 0.639648 0.058350 1441914821 0.758118 -0.112244 0.639648 0.058350 1441914821 0.758118 -0.112244 0.639648 0.058350 1441914821 0.758118 -0.112244 0.639648 0.058350 1441914821 0.758118 -0.112244 0.639648 0.058350 1441914821 0.757629 -0.139526 0.631775 0.085266 1441914821 0.757629 -0.139526 0.631775 0.085266 1441914821 0.757629 -0.139526 0.631775 0.085266 1441914821 0.757629 -0.139526 0.631775 0.085266 1441914821 0.757629 -0.139526 0.631775 0.085266 1441914821 0.757629 -0.139526 0.631775 0.085266 1441914821 0.757996 -0.158508 0.624939 0.098877 1441914821 0.757996 -0.158508 0.624939 0.098877 1441914821 0.757996 -0.158508 0.624939 0.098877 1441914821 0.757996 -0.158508 0.624939 0.098877 1441914821 0.757996 -0.158508 0.624939 0.098877 1441914821 0.757996 -0.158508 0.624939 0.098877 1441914821 0.761597 -0.163696 0.619873 0.094177 1441914821 0.761597 -0.163696 0.619873 0.094177 1441914821 0.761597 -0.163696 0.619873 0.094177 1441914821 0.761597 -0.163696 0.619873 0.094177 1441914821 0.761597 -0.163696 0.619873 0.094177 1441914821 0.761597 -0.163696 0.619873 0.094177 1441914821 0.769531 -0.146240 0.618225 0.064331 1441914821 0.769531 -0.146240 0.618225 0.064331 1441914821 0.769531 -0.146240 0.618225 0.064331 1441914821 0.769531 -0.146240 0.618225 0.064331 1441914821 0.769531 -0.146240 0.618225 0.064331 1441914821 0.769531 -0.146240 0.618225 0.064331 1441914821 0.769531 -0.146240 0.618225 0.064331 1441914821 0.774536 -0.108459 0.622864 0.017151 1441914821 0.774536 -0.108459 0.622864 0.017151 1441914821 0.774536 -0.108459 0.622864 0.017151 1441914821 0.774536 -0.108459 0.622864 0.017151 1441914821 0.774536 -0.108459 0.622864 0.017151 1441914821 0.774536 -0.108459 0.622864 0.017151 1441914821 0.774292 -0.067383 0.628235 -0.033630 1441914821 0.774292 -0.067383 0.628235 -0.033630 1441914821 0.774292 -0.067383 0.628235 -0.033630 1441914821 0.774292 -0.067383 0.628235 -0.033630 1441914821 0.774292 -0.067383 0.628235 -0.033630 1441914821 0.774292 -0.067383 0.628235 -0.033630 1441914821 0.774292 -0.067383 0.628235 -0.033630 1441914821 0.769958 -0.025757 0.631653 -0.086426 1441914821 0.769958 -0.025757 0.631653 -0.086426 1441914821 0.769958 -0.025757 0.631653 -0.086426 1441914821 0.769958 -0.025757 0.631653 -0.086426 1441914821 0.769958 -0.025757 0.631653 -0.086426 1441914821 0.769958 -0.025757 0.631653 -0.086426 1441914821 0.760620 0.023987 0.632019 -0.146057 1441914821 0.760620 0.023987 0.632019 -0.146057 1441914821 0.760620 0.023987 0.632019 -0.146057 1441914821 0.760620 0.023987 0.632019 -0.146057 1441914821 0.760620 0.023987 0.632019 -0.146057 1441914821 0.760620 0.023987 0.632019 -0.146057 1441914821 0.745117 0.086792 0.624756 -0.216370 1441914821 0.745117 0.086792 0.624756 -0.216370 1441914821 0.745117 0.086792 0.624756 -0.216370 1441914821 0.745117 0.086792 0.624756 -0.216370 1441914821 0.745117 0.086792 0.624756 -0.216370 1441914821 0.722412 0.152405 0.610657 -0.286316 1441914821 0.722412 0.152405 0.610657 -0.286316 1441914821 0.722412 0.152405 0.610657 -0.286316 1441914821 0.722412 0.152405 0.610657 -0.286316 1441914821 0.722412 0.152405 0.610657 -0.286316 1441914821 0.722412 0.152405 0.610657 -0.286316 1441914821 0.722412 0.152405 0.610657 -0.286316 1441914821 0.694885 0.206543 0.596985 -0.343506 1441914821 0.694885 0.206543 0.596985 -0.343506 1441914821 0.694885 0.206543 0.596985 -0.343506 1441914821 0.694885 0.206543 0.596985 -0.343506 1441914821 0.694885 0.206543 0.596985 -0.343506 1441914821 0.694885 0.206543 0.596985 -0.343506 1441914821 0.666077 0.249878 0.585388 -0.388794 1441914821 0.666077 0.249878 0.585388 -0.388794 1441914821 0.666077 0.249878 0.585388 -0.388794 1441914821 0.666077 0.249878 0.585388 -0.388794 1441914821 0.666077 0.249878 0.585388 -0.388794 1441914821 0.666077 0.249878 0.585388 -0.388794 1441914821 0.640137 0.285034 0.572083 -0.426270 1441914821 0.640137 0.285034 0.572083 -0.426270 1441914821 0.640137 0.285034 0.572083 -0.426270 1441914821 0.640137 0.285034 0.572083 -0.426270 1441914821 0.640137 0.285034 0.572083 -0.426270 1441914821 0.640137 0.285034 0.572083 -0.426270 1441914821 0.616943 0.316956 0.557129 -0.456604 1441914821 0.616943 0.316956 0.557129 -0.456604 1441914821 0.616943 0.316956 0.557129 -0.456604 1441914821 0.616943 0.316956 0.557129 -0.456604 1441914821 0.616943 0.316956 0.557129 -0.456604 1441914821 0.616943 0.316956 0.557129 -0.456604 1441914821 0.598938 0.341919 0.545166 -0.476501 1441914821 0.598938 0.341919 0.545166 -0.476501 1441914821 0.598938 0.341919 0.545166 -0.476501 1441914821 0.598938 0.341919 0.545166 -0.476501 1441914821 0.598938 0.341919 0.545166 -0.476501 1441914821 0.598938 0.341919 0.545166 -0.476501 1441914821 0.598938 0.341919 0.545166 -0.476501 1441914821 0.589233 0.355713 0.539246 -0.485229 1441914821 0.589233 0.355713 0.539246 -0.485229 1441914821 0.589233 0.355713 0.539246 -0.485229 1441914821 0.589233 0.355713 0.539246 -0.485229 1441914821 0.589233 0.355713 0.539246 -0.485229 1441914821 0.589233 0.355713 0.539246 -0.485229 1441914821 0.591187 0.357483 0.539368 -0.481384 1441914821 0.591187 0.357483 0.539368 -0.481384 1441914821 0.591187 0.357483 0.539368 -0.481384 1441914821 0.591187 0.357483 0.539368 -0.481384 1441914821 0.591187 0.357483 0.539368 -0.481384 1441914821 0.591187 0.357483 0.539368 -0.481384 1441914821 0.605652 0.347595 0.546265 -0.462463 1441914821 0.605652 0.347595 0.546265 -0.462463 1441914821 0.605652 0.347595 0.546265 -0.462463 1441914822 0.605652 0.347595 0.546265 -0.462463 1441914822 0.605652 0.347595 0.546265 -0.462463 1441914822 0.605652 0.347595 0.546265 -0.462463 1441914822 0.627136 0.326050 0.559753 -0.432434 1441914822 0.627136 0.326050 0.559753 -0.432434 1441914822 0.627136 0.326050 0.559753 -0.432434 1441914822 0.627136 0.326050 0.559753 -0.432434 1441914822 0.627136 0.326050 0.559753 -0.432434 1441914822 0.627136 0.326050 0.559753 -0.432434 1441914822 0.627136 0.326050 0.559753 -0.432434 1441914822 0.651733 0.296204 0.575134 -0.395813 1441914822 0.651733 0.296204 0.575134 -0.395813 1441914822 0.651733 0.296204 0.575134 -0.395813 1441914822 0.651733 0.296204 0.575134 -0.395813 1441914822 0.651733 0.296204 0.575134 -0.395813 1441914822 0.651733 0.296204 0.575134 -0.395813 1441914822 0.677673 0.258606 0.590881 -0.352966 1441914822 0.677673 0.258606 0.590881 -0.352966 1441914822 0.677673 0.258606 0.590881 -0.352966 1441914822 0.677673 0.258606 0.590881 -0.352966 1441914822 0.677673 0.258606 0.590881 -0.352966 1441914822 0.703796 0.212769 0.606384 -0.302734 1441914822 0.703796 0.212769 0.606384 -0.302734 1441914822 0.703796 0.212769 0.606384 -0.302734 1441914822 0.703796 0.212769 0.606384 -0.302734 1441914822 0.703796 0.212769 0.606384 -0.302734 1441914822 0.703796 0.212769 0.606384 -0.302734 1441914822 0.726929 0.160339 0.620544 -0.246460 1441914822 0.726929 0.160339 0.620544 -0.246460 1441914822 0.726929 0.160339 0.620544 -0.246460 1441914822 0.726929 0.160339 0.620544 -0.246460 1441914822 0.726929 0.160339 0.620544 -0.246460 1441914822 0.726929 0.160339 0.620544 -0.246460 1441914822 0.726929 0.160339 0.620544 -0.246460 1441914822 0.745239 0.106506 0.630127 -0.190125 1441914822 0.745239 0.106506 0.630127 -0.190125 1441914822 0.745239 0.106506 0.630127 -0.190125 1441914822 0.745239 0.106506 0.630127 -0.190125 1441914822 0.745239 0.106506 0.630127 -0.190125 1441914822 0.745239 0.106506 0.630127 -0.190125 1441914822 0.758301 0.052917 0.635437 -0.135376 1441914822 0.758301 0.052917 0.635437 -0.135376 1441914822 0.758301 0.052917 0.635437 -0.135376 1441914822 0.758301 0.052917 0.635437 -0.135376 1441914822 0.758301 0.052917 0.635437 -0.135376 1441914822 0.758301 0.052917 0.635437 -0.135376 1441914822 0.765808 0.006897 0.637146 -0.086365 1441914822 0.765808 0.006897 0.637146 -0.086365 1441914822 0.765808 0.006897 0.637146 -0.086365 1441914822 0.765808 0.006897 0.637146 -0.086365 1441914822 0.765808 0.006897 0.637146 -0.086365 1441914822 0.765808 0.006897 0.637146 -0.086365 1441914822 0.768921 -0.034180 0.637024 -0.041931 1441914822 0.768921 -0.034180 0.637024 -0.041931 1441914822 0.768921 -0.034180 0.637024 -0.041931 1441914822 0.768921 -0.034180 0.637024 -0.041931 1441914822 0.768921 -0.034180 0.637024 -0.041931 1441914822 0.768921 -0.034180 0.637024 -0.041931 1441914822 0.768921 -0.034180 0.637024 -0.041931 1441914822 0.770447 -0.074524 0.633118 -0.000977 1441914822 0.770447 -0.074524 0.633118 -0.000977 1441914822 0.770447 -0.074524 0.633118 -0.000977 1441914822 0.770447 -0.074524 0.633118 -0.000977 1441914822 0.770447 -0.074524 0.633118 -0.000977 1441914822 0.770447 -0.074524 0.633118 -0.000977 1441914822 0.770691 -0.105530 0.627686 0.027710 1441914822 0.770691 -0.105530 0.627686 0.027710 1441914822 0.770691 -0.105530 0.627686 0.027710 1441914822 0.770691 -0.105530 0.627686 0.027710 1441914822 0.770691 -0.105530 0.627686 0.027710 1441914822 0.770691 -0.105530 0.627686 0.027710 1441914822 0.770813 -0.122620 0.623779 0.040344 1441914822 0.770813 -0.122620 0.623779 0.040344 1441914822 0.770813 -0.122620 0.623779 0.040344 1441914822 0.770813 -0.122620 0.623779 0.040344 1441914822 0.770813 -0.122620 0.623779 0.040344 1441914822 0.770813 -0.122620 0.623779 0.040344 1441914822 0.772583 -0.125793 0.621155 0.037231 1441914822 0.772583 -0.125793 0.621155 0.037231 1441914822 0.772583 -0.125793 0.621155 0.037231 1441914822 0.772583 -0.125793 0.621155 0.037231 1441914822 0.772583 -0.125793 0.621155 0.037231 1441914822 0.772583 -0.125793 0.621155 0.037231 1441914822 0.774231 -0.113586 0.622253 0.018311 1441914822 0.774231 -0.113586 0.622253 0.018311 1441914822 0.774231 -0.113586 0.622253 0.018311 1441914822 0.774231 -0.113586 0.622253 0.018311 1441914822 0.774231 -0.113586 0.622253 0.018311 1441914822 0.774231 -0.113586 0.622253 0.018311 1441914822 0.775269 -0.087952 0.625183 -0.016602 1441914822 0.775269 -0.087952 0.625183 -0.016602 1441914822 0.775269 -0.087952 0.625183 -0.016602 1441914822 0.775269 -0.087952 0.625183 -0.016602 1441914822 0.775269 -0.087952 0.625183 -0.016602 1441914822 0.775269 -0.087952 0.625183 -0.016602 1441914822 0.775269 -0.087952 0.625183 -0.016602 1441914822 0.774048 -0.051575 0.627808 -0.062500 1441914822 0.774048 -0.051575 0.627808 -0.062500 1441914822 0.774048 -0.051575 0.627808 -0.062500 1441914822 0.774048 -0.051575 0.627808 -0.062500 1441914822 0.774048 -0.051575 0.627808 -0.062500 1441914822 0.774048 -0.051575 0.627808 -0.062500 1441914822 0.768494 -0.008118 0.629456 -0.114136 1441914822 0.768494 -0.008118 0.629456 -0.114136 1441914822 0.768494 -0.008118 0.629456 -0.114136 1441914822 0.768494 -0.008118 0.629456 -0.114136 1441914822 0.768494 -0.008118 0.629456 -0.114136 1441914822 0.768494 -0.008118 0.629456 -0.114136 1441914822 0.758179 0.041016 0.628540 -0.168274 1441914822 0.758179 0.041016 0.628540 -0.168274 1441914822 0.758179 0.041016 0.628540 -0.168274 1441914822 0.758179 0.041016 0.628540 -0.168274 1441914823 0.758179 0.041016 0.628540 -0.168274 1441914823 0.758179 0.041016 0.628540 -0.168274 1441914823 0.758179 0.041016 0.628540 -0.168274 1441914823 0.742737 0.090637 0.624817 -0.222961 1441914823 0.742737 0.090637 0.624817 -0.222961 1441914823 0.742737 0.090637 0.624817 -0.222961 1441914823 0.742737 0.090637 0.624817 -0.222961 1441914823 0.742737 0.090637 0.624817 -0.222961 1441914823 0.742737 0.090637 0.624817 -0.222961 1441914823 0.723206 0.138367 0.616943 -0.277710 1441914823 0.723206 0.138367 0.616943 -0.277710 1441914823 0.723206 0.138367 0.616943 -0.277710 1441914823 0.723206 0.138367 0.616943 -0.277710 1441914823 0.723206 0.138367 0.616943 -0.277710 1441914823 0.723206 0.138367 0.616943 -0.277710 1441914823 0.700073 0.185547 0.605469 -0.329956 1441914823 0.700073 0.185547 0.605469 -0.329956 1441914823 0.700073 0.185547 0.605469 -0.329956 1441914823 0.700073 0.185547 0.605469 -0.329956 1441914823 0.700073 0.185547 0.605469 -0.329956 1441914823 0.700073 0.185547 0.605469 -0.329956 1441914823 0.700073 0.185547 0.605469 -0.329956 1441914823 0.675781 0.229126 0.591797 -0.374817 1441914823 0.675781 0.229126 0.591797 -0.374817 1441914823 0.675781 0.229126 0.591797 -0.374817 1441914823 0.675781 0.229126 0.591797 -0.374817 1441914823 0.675781 0.229126 0.591797 -0.374817 1441914823 0.675781 0.229126 0.591797 -0.374817 1441914823 0.652039 0.266785 0.578491 -0.411072 1441914823 0.652039 0.266785 0.578491 -0.411072 1441914823 0.652039 0.266785 0.578491 -0.411072 1441914823 0.652039 0.266785 0.578491 -0.411072 1441914823 0.652039 0.266785 0.578491 -0.411072 1441914823 0.652039 0.266785 0.578491 -0.411072 1441914823 0.652039 0.266785 0.578491 -0.411072 1441914823 0.630737 0.300842 0.565002 -0.438660 1441914823 0.630737 0.300842 0.565002 -0.438660 1441914823 0.630737 0.300842 0.565002 -0.438660 1441914823 0.630737 0.300842 0.565002 -0.438660 1441914823 0.630737 0.300842 0.565002 -0.438660 1441914823 0.630737 0.300842 0.565002 -0.438660 1441914823 0.613342 0.329102 0.552795 -0.458130 1441914823 0.613342 0.329102 0.552795 -0.458130 1441914823 0.613342 0.329102 0.552795 -0.458130 1441914823 0.613342 0.329102 0.552795 -0.458130 1441914823 0.613342 0.329102 0.552795 -0.458130 1441914823 0.613342 0.329102 0.552795 -0.458130 1441914823 0.613342 0.329102 0.552795 -0.458130 1441914823 0.604858 0.344727 0.547363 -0.464355 1441914823 0.604858 0.344727 0.547363 -0.464355 1441914823 0.604858 0.344727 0.547363 -0.464355 1441914823 0.604858 0.344727 0.547363 -0.464355 1441914823 0.604858 0.344727 0.547363 -0.464355 1441914823 0.604858 0.344727 0.547363 -0.464355 1441914823 0.607178 0.347412 0.549316 -0.456909 1441914823 0.607178 0.347412 0.549316 -0.456909 1441914823 0.607178 0.347412 0.549316 -0.456909 1441914823 0.607178 0.347412 0.549316 -0.456909 1441914823 0.607178 0.347412 0.549316 -0.456909 1441914823 0.607178 0.347412 0.549316 -0.456909 1441914823 0.619629 0.338684 0.555969 -0.438416 1441914823 0.619629 0.338684 0.555969 -0.438416 1441914823 0.619629 0.338684 0.555969 -0.438416 1441914823 0.619629 0.338684 0.555969 -0.438416 1441914823 0.619629 0.338684 0.555969 -0.438416 1441914823 0.619629 0.338684 0.555969 -0.438416 1441914823 0.638428 0.319214 0.568054 -0.409668 1441914823 0.638428 0.319214 0.568054 -0.409668 1441914823 0.638428 0.319214 0.568054 -0.409668 1441914823 0.638428 0.319214 0.568054 -0.409668 1441914823 0.638428 0.319214 0.568054 -0.409668 1441914823 0.638428 0.319214 0.568054 -0.409668 1441914823 0.660461 0.290039 0.583801 -0.372498 1441914823 0.660461 0.290039 0.583801 -0.372498 1441914823 0.660461 0.290039 0.583801 -0.372498 1441914823 0.660461 0.290039 0.583801 -0.372498 1441914823 0.660461 0.290039 0.583801 -0.372498 1441914823 0.684021 0.252441 0.599976 -0.329102 1441914823 0.684021 0.252441 0.599976 -0.329102 1441914823 0.684021 0.252441 0.599976 -0.329102 1441914823 0.684021 0.252441 0.599976 -0.329102 1441914823 0.684021 0.252441 0.599976 -0.329102 1441914823 0.684021 0.252441 0.599976 -0.329102 1441914823 0.706848 0.206177 0.616211 -0.279419 1441914823 0.706848 0.206177 0.616211 -0.279419 1441914823 0.706848 0.206177 0.616211 -0.279419 1441914823 0.706848 0.206177 0.616211 -0.279419 1441914823 0.706848 0.206177 0.616211 -0.279419 1441914823 0.706848 0.206177 0.616211 -0.279419 1441914823 0.725037 0.156494 0.630737 -0.227844 1441914823 0.725037 0.156494 0.630737 -0.227844 1441914823 0.725037 0.156494 0.630737 -0.227844 1441914823 0.725037 0.156494 0.630737 -0.227844 1441914823 0.725037 0.156494 0.630737 -0.227844 1441914823 0.725037 0.156494 0.630737 -0.227844 1441914823 0.738464 0.111450 0.640381 -0.179199 1441914823 0.738464 0.111450 0.640381 -0.179199 1441914823 0.738464 0.111450 0.640381 -0.179199 1441914823 0.738464 0.111450 0.640381 -0.179199 1441914823 0.738464 0.111450 0.640381 -0.179199 1441914823 0.738464 0.111450 0.640381 -0.179199 1441914823 0.738464 0.111450 0.640381 -0.179199 1441914823 0.749329 0.065369 0.646057 -0.129639 1441914823 0.749329 0.065369 0.646057 -0.129639 1441914823 0.749329 0.065369 0.646057 -0.129639 1441914823 0.749329 0.065369 0.646057 -0.129639 1441914823 0.749329 0.065369 0.646057 -0.129639 1441914823 0.749329 0.065369 0.646057 -0.129639 1441914823 0.756348 0.013245 0.649536 -0.076233 1441914823 0.756348 0.013245 0.649536 -0.076233 1441914823 0.756348 0.013245 0.649536 -0.076233 1441914823 0.756348 0.013245 0.649536 -0.076233 1441914823 0.756348 0.013245 0.649536 -0.076233 1441914823 0.756348 0.013245 0.649536 -0.076233 1441914824 0.757568 -0.040344 0.651123 -0.021240 1441914824 0.757568 -0.040344 0.651123 -0.021240 1441914824 0.757568 -0.040344 0.651123 -0.021240 1441914824 0.757568 -0.040344 0.651123 -0.021240 1441914824 0.757568 -0.040344 0.651123 -0.021240 1441914824 0.757568 -0.040344 0.651123 -0.021240 1441914824 0.757568 -0.040344 0.651123 -0.021240 1441914824 0.756104 -0.088684 0.647766 0.028381 1441914824 0.756104 -0.088684 0.647766 0.028381 1441914824 0.756104 -0.088684 0.647766 0.028381 1441914824 0.756104 -0.088684 0.647766 0.028381 1441914824 0.756104 -0.088684 0.647766 0.028381 1441914824 0.756104 -0.088684 0.647766 0.028381 1441914824 0.754089 -0.123352 0.642090 0.061401 1441914824 0.754089 -0.123352 0.642090 0.061401 1441914824 0.754089 -0.123352 0.642090 0.061401 1441914824 0.754089 -0.123352 0.642090 0.061401 1441914824 0.754089 -0.123352 0.642090 0.061401 1441914824 0.754089 -0.123352 0.642090 0.061401 1441914824 0.754089 -0.123352 0.642090 0.061401 1441914824 0.753662 -0.142212 0.637268 0.074768 1441914824 0.753662 -0.142212 0.637268 0.074768 1441914824 0.753662 -0.142212 0.637268 0.074768 1441914824 0.753662 -0.142212 0.637268 0.074768 1441914824 0.753662 -0.142212 0.637268 0.074768 1441914824 0.753662 -0.142212 0.637268 0.074768 1441914824 0.756470 -0.143677 0.634583 0.065674 1441914824 0.756470 -0.143677 0.634583 0.065674 1441914824 0.756470 -0.143677 0.634583 0.065674 1441914824 0.756470 -0.143677 0.634583 0.065674 1441914824 0.756470 -0.143677 0.634583 0.065674 1441914824 0.756470 -0.143677 0.634583 0.065674 1441914824 0.760620 -0.123962 0.636108 0.037048 1441914824 0.760620 -0.123962 0.636108 0.037048 1441914824 0.760620 -0.123962 0.636108 0.037048 1441914824 0.760620 -0.123962 0.636108 0.037048 1441914824 0.760620 -0.123962 0.636108 0.037048 1441914824 0.764038 -0.092163 0.638489 0.000122 1441914824 0.764038 -0.092163 0.638489 0.000122 1441914824 0.764038 -0.092163 0.638489 0.000122 1441914824 0.764038 -0.092163 0.638489 0.000122 1441914824 0.764038 -0.092163 0.638489 0.000122 1441914824 0.764038 -0.092163 0.638489 0.000122 1441914824 0.764038 -0.092163 0.638489 0.000122 1441914824 0.765076 -0.057495 0.639954 -0.042114 1441914824 0.765076 -0.057495 0.639954 -0.042114 1441914824 0.765076 -0.057495 0.639954 -0.042114 1441914824 0.765076 -0.057495 0.639954 -0.042114 1441914824 0.765076 -0.057495 0.639954 -0.042114 1441914824 0.765076 -0.057495 0.639954 -0.042114 1441914824 0.762695 -0.019531 0.640198 -0.088928 1441914824 0.762695 -0.019531 0.640198 -0.088928 1441914824 0.762695 -0.019531 0.640198 -0.088928 1441914824 0.762695 -0.019531 0.640198 -0.088928 1441914824 0.762695 -0.019531 0.640198 -0.088928 1441914824 0.762695 -0.019531 0.640198 -0.088928 1441914824 0.756836 0.022156 0.638245 -0.138672 1441914824 0.756836 0.022156 0.638245 -0.138672 1441914824 0.756836 0.022156 0.638245 -0.138672 1441914824 0.756836 0.022156 0.638245 -0.138672 1441914824 0.756836 0.022156 0.638245 -0.138672 1441914824 0.756836 0.022156 0.638245 -0.138672 1441914824 0.756836 0.022156 0.638245 -0.138672 1441914824 0.745667 0.070679 0.633301 -0.194519 1441914824 0.745667 0.070679 0.633301 -0.194519 1441914824 0.745667 0.070679 0.633301 -0.194519 1441914824 0.745667 0.070679 0.633301 -0.194519 1441914824 0.745667 0.070679 0.633301 -0.194519 1441914824 0.745667 0.070679 0.633301 -0.194519 1441914824 0.728638 0.125122 0.623840 -0.253235 1441914824 0.728638 0.125122 0.623840 -0.253235 1441914824 0.728638 0.125122 0.623840 -0.253235 1441914824 0.728638 0.125122 0.623840 -0.253235 1441914824 0.728638 0.125122 0.623840 -0.253235 1441914824 0.728638 0.125122 0.623840 -0.253235 1441914824 0.706787 0.176941 0.611877 -0.307678 1441914824 0.706787 0.176941 0.611877 -0.307678 1441914824 0.706787 0.176941 0.611877 -0.307678 1441914824 0.706787 0.176941 0.611877 -0.307678 1441914824 0.706787 0.176941 0.611877 -0.307678 1441914824 0.706787 0.176941 0.611877 -0.307678 1441914824 0.683350 0.220398 0.599121 -0.354187 1441914824 0.683350 0.220398 0.599121 -0.354187 1441914824 0.683350 0.220398 0.599121 -0.354187 1441914824 0.683350 0.220398 0.599121 -0.354187 1441914824 0.683350 0.220398 0.599121 -0.354187 1441914824 0.683350 0.220398 0.599121 -0.354187 1441914824 0.683350 0.220398 0.599121 -0.354187 1441914824 0.659363 0.258850 0.585938 -0.393555 1441914824 0.659363 0.258850 0.585938 -0.393555 1441914824 0.659363 0.258850 0.585938 -0.393555 1441914824 0.659363 0.258850 0.585938 -0.393555 1441914824 0.659363 0.258850 0.585938 -0.393555 1441914824 0.659363 0.258850 0.585938 -0.393555 1441914824 0.634460 0.296448 0.571167 -0.428162 1441914824 0.634460 0.296448 0.571167 -0.428162 1441914824 0.634460 0.296448 0.571167 -0.428162 1441914824 0.634460 0.296448 0.571167 -0.428162 1441914824 0.634460 0.296448 0.571167 -0.428162 1441914824 0.634460 0.296448 0.571167 -0.428162 1441914824 0.611755 0.330566 0.555603 -0.455750 1441914824 0.611755 0.330566 0.555603 -0.455750 1441914824 0.611755 0.330566 0.555603 -0.455750 1441914824 0.611755 0.330566 0.555603 -0.455750 1441914824 0.611755 0.330566 0.555603 -0.455750 1441914824 0.611755 0.330566 0.555603 -0.455750 1441914824 0.611755 0.330566 0.555603 -0.455750 1441914824 0.595154 0.356628 0.542603 -0.473389 1441914824 0.595154 0.356628 0.542603 -0.473389 1441914824 0.595154 0.356628 0.542603 -0.473389 1441914824 0.595154 0.356628 0.542603 -0.473389 1441914824 0.595154 0.356628 0.542603 -0.473389 1441914824 0.595154 0.356628 0.542603 -0.473389 1441914824 0.595154 0.356628 0.542603 -0.473389 1441914825 0.589539 0.368835 0.536682 -0.477783 1441914825 0.589539 0.368835 0.536682 -0.477783 1441914825 0.589539 0.368835 0.536682 -0.477783 1441914825 0.589539 0.368835 0.536682 -0.477783 1441914825 0.589539 0.368835 0.536682 -0.477783 1441914825 0.589539 0.368835 0.536682 -0.477783 1441914825 0.596313 0.364685 0.541565 -0.466919 1441914825 0.596313 0.364685 0.541565 -0.466919 1441914825 0.596313 0.364685 0.541565 -0.466919 1441914825 0.596313 0.364685 0.541565 -0.466919 1441914825 0.596313 0.364685 0.541565 -0.466919 1441914825 0.596313 0.364685 0.541565 -0.466919 1441914825 0.612305 0.349121 0.552368 -0.445068 1441914825 0.612305 0.349121 0.552368 -0.445068 1441914825 0.612305 0.349121 0.552368 -0.445068 1441914825 0.612305 0.349121 0.552368 -0.445068 1441914825 0.612305 0.349121 0.552368 -0.445068 1441914825 0.612305 0.349121 0.552368 -0.445068 1441914825 0.631958 0.328064 0.564941 -0.416931 1441914825 0.631958 0.328064 0.564941 -0.416931 1441914825 0.631958 0.328064 0.564941 -0.416931 1441914825 0.631958 0.328064 0.564941 -0.416931 1441914825 0.631958 0.328064 0.564941 -0.416931 1441914825 0.631958 0.328064 0.564941 -0.416931 1441914825 0.631958 0.328064 0.564941 -0.416931 1441914825 0.653564 0.302063 0.578918 -0.382568 1441914825 0.653564 0.302063 0.578918 -0.382568 1441914825 0.653564 0.302063 0.578918 -0.382568 1441914825 0.653564 0.302063 0.578918 -0.382568 1441914825 0.653564 0.302063 0.578918 -0.382568 1441914825 0.653564 0.302063 0.578918 -0.382568 1441914825 0.676758 0.269470 0.594055 -0.341248 1441914825 0.676758 0.269470 0.594055 -0.341248 1441914825 0.676758 0.269470 0.594055 -0.341248 1441914825 0.676758 0.269470 0.594055 -0.341248 1441914825 0.676758 0.269470 0.594055 -0.341248 1441914825 0.676758 0.269470 0.594055 -0.341248 1441914825 0.700623 0.229736 0.609009 -0.292175 1441914825 0.700623 0.229736 0.609009 -0.292175 1441914825 0.700623 0.229736 0.609009 -0.292175 1441914825 0.700623 0.229736 0.609009 -0.292175 1441914825 0.700623 0.229736 0.609009 -0.292175 1441914825 0.700623 0.229736 0.609009 -0.292175 1441914825 0.700623 0.229736 0.609009 -0.292175 1441914825 0.723083 0.183472 0.622375 -0.236938 1441914825 0.723083 0.183472 0.622375 -0.236938 1441914825 0.723083 0.183472 0.622375 -0.236938 1441914825 0.723083 0.183472 0.622375 -0.236938 1441914825 0.723083 0.183472 0.622375 -0.236938 1441914825 0.723083 0.183472 0.622375 -0.236938 1441914825 0.741882 0.128418 0.634094 -0.175781 1441914825 0.741882 0.128418 0.634094 -0.175781 1441914825 0.741882 0.128418 0.634094 -0.175781 1441914825 0.741882 0.128418 0.634094 -0.175781 1441914825 0.741882 0.128418 0.634094 -0.175781 1441914825 0.741882 0.128418 0.634094 -0.175781 1441914825 0.741882 0.128418 0.634094 -0.175781 1441914825 0.755310 0.065186 0.642273 -0.112366 1441914825 0.755310 0.065186 0.642273 -0.112366 1441914825 0.755310 0.065186 0.642273 -0.112366 1441914825 0.755310 0.065186 0.642273 -0.112366 1441914825 0.755310 0.065186 0.642273 -0.112366 1441914825 0.755310 0.065186 0.642273 -0.112366 1441914825 0.762329 0.003967 0.644714 -0.055725 1441914825 0.762329 0.003967 0.644714 -0.055725 1441914825 0.762329 0.003967 0.644714 -0.055725 1441914825 0.762329 0.003967 0.644714 -0.055725 1441914825 0.762329 0.003967 0.644714 -0.055725 1441914825 
0.716858 0.132751 0.633789 -0.258301 1441914827 0.716858 0.132751 0.633789 -0.258301 1441914827 0.706482 0.158813 0.627869 -0.285339 1441914827 0.706482 0.158813 0.627869 -0.285339 1441914827 0.706482 0.158813 0.627869 -0.285339 1441914827 0.706482 0.158813 0.627869 -0.285339 1441914827 0.706482 0.158813 0.627869 -0.285339 1441914827 0.706482 0.158813 0.627869 -0.285339 1441914827 0.693420 0.186035 0.620667 -0.315125 1441914827 0.693420 0.186035 0.620667 -0.315125 1441914827 0.693420 0.186035 0.620667 -0.315125 1441914827 0.693420 0.186035 0.620667 -0.315125 1441914827 0.693420 0.186035 0.620667 -0.315125 1441914827 0.693420 0.186035 0.620667 -0.315125 1441914827 0.677185 0.216003 0.611816 -0.347046 1441914827 0.677185 0.216003 0.611816 -0.347046 1441914827 0.677185 0.216003 0.611816 -0.347046 1441914827 0.677185 0.216003 0.611816 -0.347046 1441914827 0.677185 0.216003 0.611816 -0.347046 1441914827 0.657227 0.250000 0.599304 -0.382568 1441914827 0.657227 0.250000 0.599304 -0.382568 1441914827 0.657227 0.250000 0.599304 -0.382568 1441914828 0.657227 0.250000 0.599304 -0.382568 1441914828 0.657227 0.250000 0.599304 -0.382568 1441914828 0.657227 0.250000 0.599304 -0.382568 1441914828 0.657227 0.250000 0.599304 -0.382568 1441914828 0.634094 0.283691 0.584595 -0.419067 1441914828 0.634094 0.283691 0.584595 -0.419067 1441914828 0.634094 0.283691 0.584595 -0.419067 1441914828 0.634094 0.283691 0.584595 -0.419067 1441914828 0.634094 0.283691 0.584595 -0.419067 1441914828 0.634094 0.283691 0.584595 -0.419067 1441914828 0.611023 0.314514 0.568848 -0.451782 1441914828 0.611023 0.314514 0.568848 -0.451782 1441914828 0.611023 0.314514 0.568848 -0.451782 1441914828 0.611023 0.314514 0.568848 -0.451782 1441914828 0.611023 0.314514 0.568848 -0.451782 1441914828 0.590393 0.341003 0.553101 -0.478699 1441914828 0.590393 0.341003 0.553101 -0.478699 1441914828 0.590393 0.341003 0.553101 -0.478699 1441914828 0.590393 0.341003 0.553101 -0.478699 1441914828 0.590393 0.341003 0.553101 -0.478699 1441914828 0.590393 0.341003 0.553101 -0.478699 1441914828 0.590393 0.341003 0.553101 -0.478699 1441914828 0.576965 0.357788 0.543701 -0.493408 1441914828 0.576965 0.357788 0.543701 -0.493408 1441914828 0.576965 0.357788 0.543701 -0.493408 1441914828 0.576965 0.357788 0.543701 -0.493408 1441914828 0.576965 0.357788 0.543701 -0.493408 1441914828 0.576965 0.357788 0.543701 -0.493408 1441914828 0.575867 0.364319 0.541687 -0.492126 1441914828 0.575867 0.364319 0.541687 -0.492126 1441914828 0.575867 0.364319 0.541687 -0.492126 1441914828 0.575867 0.364319 0.541687 -0.492126 1441914828 0.575867 0.364319 0.541687 -0.492126 1441914828 0.575867 0.364319 0.541687 -0.492126 1441914828 0.589294 0.358948 0.546143 -0.474976 1441914828 0.589294 0.358948 0.546143 -0.474976 1441914828 0.589294 0.358948 0.546143 -0.474976 1441914828 0.589294 0.358948 0.546143 -0.474976 1441914828 0.589294 0.358948 0.546143 -0.474976 1441914828 0.589294 0.358948 0.546143 -0.474976 1441914828 0.610535 0.341187 0.558777 -0.445618 1441914828 0.610535 0.341187 0.558777 -0.445618 1441914828 0.610535 0.341187 0.558777 -0.445618 1441914828 0.610535 0.341187 0.558777 -0.445618 1441914828 0.610535 0.341187 0.558777 -0.445618 1441914828 0.610535 0.341187 0.558777 -0.445618 1441914828 0.610535 0.341187 0.558777 -0.445618 1441914828 0.635010 0.312744 0.575562 -0.409424 1441914828 0.635010 0.312744 0.575562 -0.409424 1441914828 0.635010 0.312744 0.575562 -0.409424 1441914828 0.635010 0.312744 0.575562 -0.409424 1441914828 0.635010 0.312744 0.575562 -0.409424 1441914828 0.635010 0.312744 0.575562 -0.409424 1441914828 0.660400 0.275757 0.593201 -0.368591 1441914828 0.660400 0.275757 0.593201 -0.368591 1441914828 0.660400 0.275757 0.593201 -0.368591 1441914828 0.660400 0.275757 0.593201 -0.368591 1441914828 0.660400 0.275757 0.593201 -0.368591 1441914828 0.660400 0.275757 0.593201 -0.368591 1441914828 0.660400 0.275757 0.593201 -0.368591 1441914828 0.684937 0.235657 0.608276 -0.324402 1441914828 0.684937 0.235657 0.608276 -0.324402 1441914828 0.684937 0.235657 0.608276 -0.324402 1441914828 0.684937 0.235657 0.608276 -0.324402 1441914828 0.684937 0.235657 0.608276 -0.324402 1441914828 0.684937 0.235657 0.608276 -0.324402 1441914828 0.709106 0.189636 0.621887 -0.272644 1441914828 0.709106 0.189636 0.621887 -0.272644 1441914828 0.709106 0.189636 0.621887 -0.272644 1441914828 0.709106 0.189636 0.621887 -0.272644 1441914828 0.709106 0.189636 0.621887 -0.272644 1441914828 0.709106 0.189636 0.621887 -0.272644 1441914828 0.729492 0.136597 0.634888 -0.214600 1441914828 0.729492 0.136597 0.634888 -0.214600 1441914828 0.729492 0.136597 0.634888 -0.214600 1441914828 0.729492 0.136597 0.634888 -0.214600 1441914828 0.729492 0.136597 0.634888 -0.214600 1441914828 0.729492 0.136597 0.634888 -0.214600 1441914828 0.729492 0.136597 0.634888 -0.214600 1441914828 0.744080 0.080505 0.644287 -0.157104 1441914828 0.744080 0.080505 0.644287 -0.157104 1441914828 0.744080 0.080505 0.644287 -0.157104 1441914828 0.744080 0.080505 0.644287 -0.157104 1441914828 0.744080 0.080505 0.644287 -0.157104 1441914828 0.744080 0.080505 0.644287 -0.157104 1441914828 0.753723 0.025574 0.648560 -0.102539 1441914828 0.753723 0.025574 0.648560 -0.102539 1441914828 0.753723 0.025574 0.648560 -0.102539 1441914828 0.753723 0.025574 0.648560 -0.102539 1441914828 0.753723 0.025574 0.648560 -0.102539 1441914828 0.753723 0.025574 0.648560 -0.102539 1441914828 0.758850 -0.028198 0.648682 -0.050110 1441914828 0.758850 -0.028198 0.648682 -0.050110 1441914828 0.758850 -0.028198 0.648682 -0.050110 1441914828 0.758850 -0.028198 0.648682 -0.050110 1441914828 0.758850 -0.028198 0.648682 -0.050110 1441914828 0.758850 -0.028198 0.648682 -0.050110 1441914828 0.758850 -0.028198 0.648682 -0.050110 1441914828 0.759888 -0.078918 0.645142 -0.002380 1441914828 0.759888 -0.078918 0.645142 -0.002380 1441914828 0.759888 -0.078918 0.645142 -0.002380 1441914828 0.759888 -0.078918 0.645142 -0.002380 1441914828 0.759888 -0.078918 0.645142 -0.002380 1441914828 0.759888 -0.078918 0.645142 -0.002380 1441914828 0.758606 -0.123962 0.638428 0.038635 1441914828 0.758606 -0.123962 0.638428 0.038635 1441914828 0.758606 -0.123962 0.638428 0.038635 1441914828 0.758606 -0.123962 0.638428 0.038635 1441914828 0.758606 -0.123962 0.638428 0.038635 1441914828 0.756592 -0.157959 0.630859 0.067444 1441914828 0.756592 -0.157959 0.630859 0.067444 1441914828 0.756592 -0.157959 0.630859 0.067444 1441914829 0.756592 -0.157959 0.630859 0.067444 1441914829 0.756592 -0.157959 0.630859 0.067444 1441914829 0.756592 -0.157959 0.630859 0.067444 1441914829 0.755737 -0.178040 0.625000 0.080566 1441914829 0.755737 -0.178040 0.625000 0.080566 1441914829 0.755737 -0.178040 0.625000 0.080566 1441914829 0.755737 -0.178040 0.625000 0.080566 1441914829 0.755737 -0.178040 0.625000 0.080566 1441914829 0.755737 -0.178040 0.625000 0.080566 1441914829 0.757568 -0.182434 0.621948 0.076843 1441914829 0.757568 -0.182434 0.621948 0.076843 1441914829 0.757568 -0.182434 0.621948 0.076843 1441914829 0.757568 -0.182434 0.621948 0.076843 1441914829 0.757568 -0.182434 0.621948 0.076843 1441914829 0.757568 -0.182434 0.621948 0.076843 1441914829 0.757568 -0.182434 0.621948 0.076843 1441914829 0.761780 -0.167603 0.623413 0.054138 1441914829 0.761780 -0.167603 0.623413 0.054138 1441914829 0.761780 -0.167603 0.623413 0.054138 1441914829 0.761780 -0.167603 0.623413 0.054138 1441914829 0.761780 -0.167603 0.623413 0.054138 1441914829 0.761780 -0.167603 0.623413 0.054138 1441914829 0.765991 -0.136292 0.627869 0.017639 1441914829 0.765991 -0.136292 0.627869 0.017639 1441914829 0.765991 -0.136292 0.627869 0.017639 1441914829 0.765991 -0.136292 0.627869 0.017639 1441914829 0.765991 -0.136292 0.627869 0.017639 1441914829 0.765991 -0.136292 0.627869 0.017639 1441914829 0.767944 -0.095642 0.632629 -0.028259 1441914829 0.767944 -0.095642 0.632629 -0.028259 1441914829 0.767944 -0.095642 0.632629 -0.028259 1441914829 0.767944 -0.095642 0.632629 -0.028259 1441914829 0.767944 -0.095642 0.632629 -0.028259 1441914829 0.767944 -0.095642 0.632629 -0.028259 1441914829 0.766174 -0.047485 0.635437 -0.082886 1441914829 0.766174 -0.047485 0.635437 -0.082886 1441914829 0.766174 -0.047485 0.635437 -0.082886 1441914829 0.766174 -0.047485 0.635437 -0.082886 1441914829 0.766174 -0.047485 0.635437 -0.082886 1441914829 0.766174 -0.047485 0.635437 -0.082886 1441914829 0.759094 0.006348 0.634949 -0.143372 1441914829 0.759094 0.006348 0.634949 -0.143372 1441914829 0.759094 0.006348 0.634949 -0.143372 1441914829 0.759094 0.006348 0.634949 -0.143372 1441914829 0.759094 0.006348 0.634949 -0.143372 1441914829 0.759094 0.006348 0.634949 -0.143372 1441914829 0.759094 0.006348 0.634949 -0.143372 1441914829 0.745544 0.062683 0.630859 -0.205566 1441914829 0.745544 0.062683 0.630859 -0.205566 1441914829 0.745544 0.062683 0.630859 -0.205566 1441914829 0.745544 0.062683 0.630859 -0.205566 1441914829 0.745544 0.062683 0.630859 -0.205566 1441914829 0.745544 0.062683 0.630859 -0.205566 1441914829 0.725830 0.119019 0.622803 -0.266418 1441914829 0.725830 0.119019 0.622803 -0.266418 1441914829 0.725830 0.119019 0.622803 -0.266418 1441914829 0.725830 0.119019 0.622803 -0.266418 1441914829 0.725830 0.119019 0.622803 -0.266418 1441914829 0.725830 0.119019 0.622803 -0.266418 1441914829 0.701965 0.172668 0.611023 -0.322449 1441914829 0.701965 0.172668 0.611023 -0.322449 1441914829 0.701965 0.172668 0.611023 -0.322449 1441914829 0.701965 0.172668 0.611023 -0.322449 1441914829 0.701965 0.172668 0.611023 -0.322449 1441914829 0.701965 0.172668 0.611023 -0.322449 1441914829 0.676270 0.220764 0.596924 -0.370850 1441914829 0.676270 0.220764 0.596924 -0.370850 1441914829 0.676270 0.220764 0.596924 -0.370850 1441914829 0.676270 0.220764 0.596924 -0.370850 1441914829 0.676270 0.220764 0.596924 -0.370850 1441914829 0.676270 0.220764 0.596924 -0.370850 1441914829 0.676270 0.220764 0.596924 -0.370850 1441914829 0.649963 0.263428 0.582092 -0.411438 1441914829 0.649963 0.263428 0.582092 -0.411438 1441914829 0.649963 0.263428 0.582092 -0.411438 1441914829 0.649963 0.263428 0.582092 -0.411438 1441914829 0.649963 0.263428 0.582092 -0.411438 1441914829 0.649963 0.263428 0.582092 -0.411438 1441914829 0.624817 0.299805 0.567505 -0.444519 1441914829 0.624817 0.299805 0.567505 -0.444519 1441914829 0.624817 0.299805 0.567505 -0.444519 1441914829 0.624817 0.299805 0.567505 -0.444519 1441914829 0.624817 0.299805 0.567505 -0.444519 1441914829 0.624817 0.299805 0.567505 -0.444519 1441914829 0.604797 0.328674 0.553772 -0.468445 1441914829 0.604797 0.328674 0.553772 -0.468445 1441914829 0.604797 0.328674 0.553772 -0.468445 1441914829 0.604797 0.328674 0.553772 -0.468445 1441914829 0.604797 0.328674 0.553772 -0.468445 1441914829 0.604797 0.328674 0.553772 -0.468445 1441914829 0.604797 0.328674 0.553772 -0.468445 1441914829 0.592163 0.349121 0.543884 -0.481262 1441914829 0.592163 0.349121 0.543884 -0.481262 1441914829 0.592163 0.349121 0.543884 -0.481262 1441914829 0.592163 0.349121 0.543884 -0.481262 1441914829 0.592163 0.349121 0.543884 -0.481262 1441914829 0.592163 0.349121 0.543884 -0.481262 1441914829 0.589844 0.360718 0.539490 -0.480469 1441914829 0.589844 0.360718 0.539490 -0.480469 1441914829 0.589844 0.360718 0.539490 -0.480469 1441914829 0.589844 0.360718 0.539490 -0.480469 1441914829 0.589844 0.360718 0.539490 -0.480469 1441914829 0.589844 0.360718 0.539490 -0.480469 1441914829 0.600830 0.357849 0.544495 -0.463013 1441914829 0.600830 0.357849 0.544495 -0.463013 1441914829 0.600830 0.357849 0.544495 -0.463013 1441914829 0.600830 0.357849 0.544495 -0.463013 1441914829 0.600830 0.357849 0.544495 -0.463013 1441914829 0.600830 0.357849 0.544495 -0.463013 1441914829 0.621399 0.339355 0.558472 -0.432190 1441914829 0.621399 0.339355 0.558472 -0.432190 1441914829 0.621399 0.339355 0.558472 -0.432190 1441914829 0.621399 0.339355 0.558472 -0.432190 1441914829 0.621399 0.339355 0.558472 -0.432190 1441914830 0.621399 0.339355 0.558472 -0.432190 1441914830 0.621399 0.339355 0.558472 -0.432190 1441914830 0.645264 0.311096 0.575623 -0.394226 1441914830 0.645264 0.311096 0.575623 -0.394226 1441914830 0.645264 0.311096 0.575623 -0.394226 1441914830 0.645264 0.311096 0.575623 -0.394226 1441914830 0.645264 0.311096 0.575623 -0.394226 1441914830 0.670105 0.274780 0.593506 -0.350952 1441914830 0.670105 0.274780 0.593506 -0.350952 1441914830 0.670105 0.274780 0.593506 -0.350952 1441914830 0.670105 0.274780 0.593506 -0.350952 1441914830 0.670105 0.274780 0.593506 -0.350952 1441914830 0.670105 0.274780 0.593506 -0.350952 1441914830 0.670105 0.274780 0.593506 -0.350952 1441914830 0.693909 0.232178 0.611023 -0.301941 1441914830 0.693909 0.232178 0.611023 -0.301941 1441914830 0.693909 0.232178 0.611023 -0.301941 1441914830 0.693909 0.232178 0.611023 -0.301941 1441914830 0.693909 0.232178 0.611023 -0.301941 1441914830 0.693909 0.232178 0.611023 -0.301941 1441914830 0.715515 0.184021 0.626404 -0.248413 1441914830 0.715515 0.184021 0.626404 -0.248413 1441914830 0.715515 0.184021 0.626404 -0.248413 1441914830 0.715515 0.184021 0.626404 -0.248413 1441914830 0.715515 0.184021 0.626404 -0.248413 1441914830 0.715515 0.184021 0.626404 -0.248413 1441914830 0.734314 0.131897 0.637817 -0.191101 1441914830 0.734314 0.131897 0.637817 -0.191101 1441914830 0.734314 0.131897 0.637817 -0.191101 1441914830 0.734314 0.131897 0.637817 -0.191101 1441914830 0.734314 0.131897 0.637817 -0.191101 1441914830 0.734314 0.131897 0.637817 -0.191101 1441914830 0.749023 0.077087 0.644714 -0.131531 1441914830 0.749023 0.077087 0.644714 -0.131531 1441914830 0.749023 0.077087 0.644714 -0.131531 1441914830 0.749023 0.077087 0.644714 -0.131531 1441914830 0.749023 0.077087 0.644714 -0.131531 1441914830 0.749023 0.077087 0.644714 -0.131531 1441914830 0.749023 0.077087 0.644714 -0.131531 1441914830 0.757996 0.024414 0.647156 -0.076782 1441914830 0.757996 0.024414 0.647156 -0.076782 1441914830 0.757996 0.024414 0.647156 -0.076782 1441914830 0.757996 0.024414 0.647156 -0.076782 1441914830 0.757996 0.024414 0.647156 -0.076782 1441914830 0.757996 0.024414 0.647156 -0.076782 1441914830 0.761841 -0.025452 0.646545 -0.029358 1441914830 0.761841 -0.025452 0.646545 -0.029358 1441914830 0.761841 -0.025452 0.646545 -0.029358 1441914830 0.761841 -0.025452 0.646545 -0.029358 1441914830 0.761841 -0.025452 0.646545 -0.029358 1441914830 0.761841 -0.025452 0.646545 -0.029358 1441914830 0.763245 -0.067017 0.642578 0.004700 1441914830 0.763245 -0.067017 0.642578 0.004700 1441914830 0.763245 -0.067017 0.642578 0.004700 1441914830 0.763245 -0.067017 0.642578 0.004700 1441914830 0.763245 -0.067017 0.642578 0.004700 1441914830 0.764038 -0.097229 0.637146 0.027283 1441914830 0.764038 -0.097229 0.637146 0.027283 1441914830 0.764038 -0.097229 0.637146 0.027283 1441914830 0.764038 -0.097229 0.637146 0.027283 1441914830 0.764038 -0.097229 0.637146 0.027283 1441914830 0.764038 -0.097229 0.637146 0.027283 1441914830 0.764587 -0.119324 0.631897 0.042847 1441914830 0.764587 -0.119324 0.631897 0.042847 1441914830 0.764587 -0.119324 0.631897 0.042847 1441914830 0.764587 -0.119324 0.631897 0.042847 1441914830 0.764587 -0.119324 0.631897 0.042847 1441914830 0.764587 -0.119324 0.631897 0.042847 1441914830 0.765320 -0.129211 0.628906 0.044617 1441914830 0.765320 -0.129211 0.628906 0.044617 1441914830 0.765320 -0.129211 0.628906 0.044617 1441914830 0.765320 -0.129211 0.628906 0.044617 1441914830 0.765320 -0.129211 0.628906 0.044617 1441914830 0.765320 -0.129211 0.628906 0.044617 1441914830 0.768127 -0.121216 0.628113 0.025391 1441914830 0.768127 -0.121216 0.628113 0.025391 1441914830 0.768127 -0.121216 0.628113 0.025391 1441914830 0.768127 -0.121216 0.628113 0.025391 1441914830 0.768127 -0.121216 0.628113 0.025391 1441914830 0.768127 -0.121216 0.628113 0.025391 1441914830 0.771179 -0.094910 0.629272 -0.015198 1441914830 0.771179 -0.094910 0.629272 -0.015198 1441914830 0.771179 -0.094910 0.629272 -0.015198 1441914830 0.771179 -0.094910 0.629272 -0.015198 1441914830 0.771179 -0.094910 0.629272 -0.015198 1441914830 0.770203 -0.054626 0.631897 -0.066101 1441914830 0.770203 -0.054626 0.631897 -0.066101 1441914830 0.770203 -0.054626 0.631897 -0.066101 1441914830 0.770203 -0.054626 0.631897 -0.066101 1441914830 0.770203 -0.054626 0.631897 -0.066101 1441914830 0.770203 -0.054626 0.631897 -0.066101 1441914830 0.770203 -0.054626 0.631897 -0.066101 1441914830 0.765015 -0.006653 0.632568 -0.120300 1441914830 0.765015 -0.006653 0.632568 -0.120300 1441914830 0.765015 -0.006653 0.632568 -0.120300 1441914830 0.765015 -0.006653 0.632568 -0.120300 1441914830 0.765015 -0.006653 0.632568 -0.120300 1441914830 0.765015 -0.006653 0.632568 -0.120300 1441914830 0.765015 -0.006653 0.632568 -0.120300 1441914830 0.754089 0.040161 0.631531 -0.175598 1441914830 0.754089 0.040161 0.631531 -0.175598 1441914830 0.754089 0.040161 0.631531 -0.175598 1441914830 0.754089 0.040161 0.631531 -0.175598 1441914830 0.754089 0.040161 0.631531 -0.175598 1441914830 0.754089 0.040161 0.631531 -0.175598 1441914830 0.739014 0.087769 0.626953 -0.230164 1441914830 0.739014 0.087769 0.626953 -0.230164 1441914830 0.739014 0.087769 0.626953 -0.230164 1441914830 0.739014 0.087769 0.626953 -0.230164 1441914830 0.739014 0.087769 0.626953 -0.230164 1441914830 0.739014 0.087769 0.626953 -0.230164 1441914831 0.720764 0.132690 0.618347 -0.283569 1441914831 0.720764 0.132690 0.618347 -0.283569 1441914831 0.720764 0.132690 0.618347 -0.283569 1441914831 0.720764 0.132690 0.618347 -0.283569 1441914831 0.720764 0.132690 0.618347 -0.283569 1441914831 0.720764 0.132690 0.618347 -0.283569 1441914831 0.720764 0.132690 0.618347 -0.283569 1441914831 0.697571 0.176697 0.607605 -0.335999 1441914831 0.697571 0.176697 0.607605 -0.335999 1441914831 0.697571 0.176697 0.607605 -0.335999 1441914831 0.697571 0.176697 0.607605 -0.335999 1441914831 0.697571 0.176697 0.607605 -0.335999 1441914831 0.697571 0.176697 0.607605 -0.335999 1441914831 0.670837 0.221375 0.593933 -0.384888 1441914831 0.670837 0.221375 0.593933 -0.384888 1441914831 0.670837 0.221375 0.593933 -0.384888 1441914831 0.670837 0.221375 0.593933 -0.384888 1441914831 0.670837 0.221375 0.593933 -0.384888 1441914831 0.670837 0.221375 0.593933 -0.384888 1441914831 0.670837 0.221375 0.593933 -0.384888 1441914831 0.642700 0.263184 0.578918 -0.427124 1441914831 0.642700 0.263184 0.578918 -0.427124 1441914831 0.642700 0.263184 0.578918 -0.427124 1441914831 0.642700 0.263184 0.578918 -0.427124 1441914831 0.642700 0.263184 0.578918 -0.427124 1441914831 0.642700 0.263184 0.578918 -0.427124 1441914831 0.615906 0.300110 0.564331 -0.460571 1441914831 0.615906 0.300110 0.564331 -0.460571 1441914831 0.615906 0.300110 0.564331 -0.460571 1441914831 0.615906 0.300110 0.564331 -0.460571 1441914831 0.615906 0.300110 0.564331 -0.460571 1441914831 0.615906 0.300110 0.564331 -0.460571 1441914831 0.595093 0.327576 0.553650 -0.481567 1441914831 0.595093 0.327576 0.553650 -0.481567 1441914831 0.595093 0.327576 0.553650 -0.481567 1441914831 0.583740 0.346497 0.546753 -0.490051 1441914831 0.583740 0.346497 0.546753 -0.490051 1441914831 0.581909 0.357239 0.544800 -0.486755 1441914831 0.581909 0.357239 0.544800 -0.486755 1441914831 0.581909 0.357239 0.544800 -0.486755 1441914831 0.581909 0.357239 0.544800 -0.486755 1441914831 0.581909 0.357239 0.544800 -0.486755 1441914831 0.581909 0.357239 0.544800 -0.486755 1441914831 0.592468 0.355286 0.548279 -0.471252 1441914831 0.592468 0.355286 0.548279 -0.471252 1441914831 0.592468 0.355286 0.548279 -0.471252 1441914831 0.592468 0.355286 0.548279 -0.471252 1441914831 0.592468 0.355286 0.548279 -0.471252 1441914831 0.592468 0.355286 0.548279 -0.471252 1441914831 0.614136 0.338623 0.558777 -0.442627 1441914831 0.614136 0.338623 0.558777 -0.442627 1441914831 0.614136 0.338623 0.558777 -0.442627 1441914831 0.614136 0.338623 0.558777 -0.442627 1441914831 0.614136 0.338623 0.558777 -0.442627 1441914831 0.614136 0.338623 0.558777 -0.442627 1441914831 0.614136 0.338623 0.558777 -0.442627 1441914831 0.641663 0.309082 0.574951 -0.402527 1441914831 0.641663 0.309082 0.574951 -0.402527 1441914831 0.641663 0.309082 0.574951 -0.402527 1441914831 0.641663 0.309082 0.574951 -0.402527 1441914831 0.641663 0.309082 0.574951 -0.402527 1441914831 0.641663 0.309082 0.574951 -0.402527 1441914831 0.670166 0.270142 0.592834 -0.355469 1441914831 0.670166 0.270142 0.592834 -0.355469 1441914831 0.670166 0.270142 0.592834 -0.355469 1441914831 0.670166 0.270142 0.592834 -0.355469 1441914831 0.670166 0.270142 0.592834 -0.355469 1441914831 0.670166 0.270142 0.592834 -0.355469 1441914831 0.696838 0.225098 0.609436 -0.303711 1441914831 0.696838 0.225098 0.609436 -0.303711 1441914831 0.696838 0.225098 0.609436 -0.303711 1441914831 0.696838 0.225098 0.609436 -0.303711 1441914831 0.696838 0.225098 0.609436 -0.303711 1441914831 0.696838 0.225098 0.609436 -0.303711 1441914831 0.718750 0.175659 0.624817 -0.249084 1441914831 0.718750 0.175659 0.624817 -0.249084 1441914831 0.718750 0.175659 0.624817 -0.249084 1441914831 0.718750 0.175659 0.624817 -0.249084 1441914831 0.718750 0.175659 0.624817 -0.249084 1441914831 0.718750 0.175659 0.624817 -0.249084 1441914831 0.718750 0.175659 0.624817 -0.249084 1441914831 0.735840 0.124756 0.636414 -0.194702 1441914831 0.735840 0.124756 0.636414 -0.194702 1441914831 0.735840 0.124756 0.636414 -0.194702 1441914831 0.735840 0.124756 0.636414 -0.194702 1441914831 0.735840 0.124756 0.636414 -0.194702 1441914831 0.735840 0.124756 0.636414 -0.194702 1441914831 0.748718 0.072449 0.643555 -0.140991 1441914831 0.748718 0.072449 0.643555 -0.140991 1441914831 0.748718 0.072449 0.643555 -0.140991 1441914831 0.748718 0.072449 0.643555 -0.140991 1441914831 0.748718 0.072449 0.643555 -0.140991 1441914831 0.748718 0.072449 0.643555 -0.140991 1441914831 0.748718 0.072449 0.643555 -0.140991 1441914831 0.757019 0.019531 0.646790 -0.090332 1441914831 0.757019 0.019531 0.646790 -0.090332 1441914831 0.757019 0.019531 0.646790 -0.090332 1441914831 0.757019 0.019531 0.646790 -0.090332 1441914831 0.757019 0.019531 0.646790 -0.090332 1441914831 0.757019 0.019531 0.646790 -0.090332 1441914831 0.757019 0.019531 0.646790 -0.090332 1441914831 0.760864 -0.026306 0.646545 -0.047546 1441914831 0.760864 -0.026306 0.646545 -0.047546 1441914831 0.760864 -0.026306 0.646545 -0.047546 1441914831 0.760864 -0.026306 0.646545 -0.047546 1441914831 0.760864 -0.026306 0.646545 -0.047546 1441914831 0.760864 -0.026306 0.646545 -0.047546 1441914831 0.763123 -0.060303 0.643250 -0.014038 1441914832 0.763123 -0.060303 0.643250 -0.014038 1441914832 0.763123 -0.060303 0.643250 -0.014038 1441914832 0.763123 -0.060303 0.643250 -0.014038 1441914832 0.763123 -0.060303 0.643250 -0.014038 1441914832 0.763123 -0.060303 0.643250 -0.014038 1441914832 0.763123 -0.060303 0.643250 -0.014038 1441914832 0.763367 -0.093018 0.639038 0.015015 1441914832 0.763367 -0.093018 0.639038 0.015015 1441914832 0.763367 -0.093018 0.639038 0.015015 1441914832 0.763367 -0.093018 0.639038 0.015015 1441914832 0.763367 -0.093018 0.639038 0.015015 1441914832 0.763367 -0.093018 0.639038 0.015015 1441914832 0.762268 -0.120789 0.634766 0.036804 1441914832 0.762268 -0.120789 0.634766 0.036804 1441914832 0.762268 -0.120789 0.634766 0.036804 1441914832 0.762268 -0.120789 0.634766 0.036804 1441914832 0.762268 -0.120789 0.634766 0.036804 1441914832 0.762817 -0.131836 0.631592 0.041687 1441914832 0.762817 -0.131836 0.631592 0.041687 1441914832 0.762817 -0.131836 0.631592 0.041687 1441914832 0.762817 -0.131836 0.631592 0.041687 1441914832 0.762817 -0.131836 0.631592 0.041687 1441914832 0.762817 -0.131836 0.631592 0.041687 1441914832 0.762817 -0.131836 0.631592 0.041687 1441914832 0.765381 -0.122620 0.631226 0.023804 1441914832 0.765381 -0.122620 0.631226 0.023804 1441914832 0.765381 -0.122620 0.631226 0.023804 1441914832 0.765381 -0.122620 0.631226 0.023804 1441914832 0.765381 -0.122620 0.631226 0.023804 1441914832 0.765381 -0.122620 0.631226 0.023804 1441914832 0.767883 -0.093384 0.633545 -0.013611 1441914832 0.767883 -0.093384 0.633545 -0.013611 1441914832 0.767883 -0.093384 0.633545 -0.013611 1441914832 0.767883 -0.093384 0.633545 -0.013611 1441914832 0.767883 -0.093384 0.633545 -0.013611 1441914832 0.767883 -0.093384 0.633545 -0.013611 1441914832 0.767883 -0.093384 0.633545 -0.013611 1441914832 0.767639 -0.050171 0.635925 -0.061340 1441914832 0.767639 -0.050171 0.635925 -0.061340 1441914832 0.767639 -0.050171 0.635925 -0.061340 1441914832 0.767639 -0.050171 0.635925 -0.061340 1441914832 0.767639 -0.050171 0.635925 -0.061340 1441914832 0.767639 -0.050171 0.635925 -0.061340 1441914832 0.762573 -0.002380 0.636597 -0.114563 1441914832 0.762573 -0.002380 0.636597 -0.114563 1441914832 0.762573 -0.002380 0.636597 -0.114563 1441914832 0.762573 -0.002380 0.636597 -0.114563 1441914832 0.762573 -0.002380 0.636597 -0.114563 1441914832 0.752625 0.046387 0.634460 -0.169678 1441914832 0.752625 0.046387 0.634460 -0.169678 1441914832 0.752625 0.046387 0.634460 -0.169678 1441914832 0.752625 0.046387 0.634460 -0.169678 1441914832 0.752625 0.046387 0.634460 -0.169678 1441914832 0.752625 0.046387 0.634460 -0.169678 1441914832 0.737549 0.096252 0.627991 -0.228577 1441914832 0.737549 0.096252 0.627991 -0.228577 1441914832 0.737549 0.096252 0.627991 -0.228577 1441914832 0.737549 0.096252 0.627991 -0.228577 1441914832 0.737549 0.096252 0.627991 -0.228577 1441914832 0.737549 0.096252 0.627991 -0.228577 1441914832 0.717285 0.144775 0.618774 -0.285583 1441914832 0.717285 0.144775 0.618774 -0.285583 1441914832 0.717285 0.144775 0.618774 -0.285583 1441914832 0.717285 0.144775 0.618774 -0.285583 1441914832 0.717285 0.144775 0.618774 -0.285583 1441914832 0.717285 0.144775 0.618774 -0.285583 1441914832 0.693298 0.191895 0.606323 -0.338806 1441914832 0.693298 0.191895 0.606323 -0.338806 1441914832 0.693298 0.191895 0.606323 -0.338806 1441914832 0.693298 0.191895 0.606323 -0.338806 1441914832 0.693298 0.191895 0.606323 -0.338806 1441914832 0.693298 0.191895 0.606323 -0.338806 1441914832 0.693298 0.191895 0.606323 -0.338806 1441914832 0.667480 0.236023 0.591003 -0.386597 1441914832 0.667480 0.236023 0.591003 -0.386597 1441914832 0.667480 0.236023 0.591003 -0.386597 1441914832 0.667480 0.236023 0.591003 -0.386597 1441914832 0.667480 0.236023 0.591003 -0.386597 1441914832 0.667480 0.236023 0.591003 -0.386597 1441914832 0.639526 0.277771 0.574219 -0.429016 1441914832 0.639526 0.277771 0.574219 -0.429016 1441914832 0.639526 0.277771 0.574219 -0.429016 1441914832 0.639526 0.277771 0.574219 -0.429016 1441914832 0.639526 0.277771 0.574219 -0.429016 1441914832 0.639526 0.277771 0.574219 -0.429016 1441914832 0.614563 0.312439 0.558655 -0.460999 1441914832 0.614563 0.312439 0.558655 -0.460999 1441914832 0.614563 0.312439 0.558655 -0.460999 1441914832 0.614563 0.312439 0.558655 -0.460999 1441914832 0.614563 0.312439 0.558655 -0.460999 1441914832 0.614563 0.312439 0.558655 -0.460999 1441914832 0.614563 0.312439 0.558655 -0.460999 1441914832 0.597839 0.335999 0.547852 -0.479065 1441914832 0.597839 0.335999 0.547852 -0.479065 1441914832 0.597839 0.335999 0.547852 -0.479065 1441914832 0.597839 0.335999 0.547852 -0.479065 1441914832 0.597839 0.335999 0.547852 -0.479065 1441914832 0.597839 0.335999 0.547852 -0.479065 1441914832 0.591919 0.349854 0.543091 -0.481873 1441914832 0.591919 0.349854 0.543091 -0.481873 1441914832 0.591919 0.349854 0.543091 -0.481873 1441914832 0.591919 0.349854 0.543091 -0.481873 1441914832 0.591919 0.349854 0.543091 -0.481873 1441914832 0.591919 0.349854 0.543091 -0.481873 1441914832 0.597412 0.351685 0.545593 -0.470825 1441914832 0.597412 0.351685 0.545593 -0.470825 1441914832 0.597412 0.351685 0.545593 -0.470825 1441914832 0.597412 0.351685 0.545593 -0.470825 1441914832 0.597412 0.351685 0.545593 -0.470825 1441914832 0.597412 0.351685 0.545593 -0.470825 1441914832 0.612183 0.339478 0.556152 -0.447937 1441914832 0.612183 0.339478 0.556152 -0.447937 1441914832 0.612183 0.339478 0.556152 -0.447937 1441914833 0.612183 0.339478 0.556152 -0.447937 1441914833 0.612183 0.339478 0.556152 -0.447937 1441914833 0.612183 0.339478 0.556152 -0.447937 1441914833 0.612183 0.339478 0.556152 -0.447937 1441914833 0.632202 0.317322 0.570129 -0.417725 1441914833 0.632202 0.317322 0.570129 -0.417725 1441914833 0.632202 0.317322 0.570129 -0.417725 1441914833 0.632202 0.317322 0.570129 -0.417725 1441914833 0.632202 0.317322 0.570129 -0.417725 1441914833 0.632202 0.317322 0.570129 -0.417725 1441914833 0.655212 0.288391 0.584778 -0.381409 1441914833 0.655212 0.288391 0.584778 -0.381409 1441914833 0.655212 0.288391 0.584778 -0.381409 1441914833 0.655212 0.288391 0.584778 -0.381409 1441914833 0.655212 0.288391 0.584778 -0.381409 1441914833 0.655212 0.288391 0.584778 -0.381409 1441914833 0.655212 0.288391 0.584778 -0.381409 1441914833 0.679443 0.252502 0.600281 -0.337952 1441914833 0.679443 0.252502 0.600281 -0.337952 1441914833 0.679443 0.252502 0.600281 -0.337952 1441914833 0.679443 0.252502 0.600281 -0.337952 1441914833 0.679443 0.252502 0.600281 -0.337952 1441914833 0.679443 0.252502 0.600281 -0.337952 1441914833 0.703430 0.208435 0.615540 -0.287720 1441914833 0.703430 0.208435 0.615540 -0.287720 1441914833 0.703430 0.208435 0.615540 -0.287720 1441914833 0.703430 0.208435 0.615540 -0.287720 1441914833 0.703430 0.208435 0.615540 -0.287720 1441914833 0.703430 0.208435 0.615540 -0.287720 1441914833 0.724609 0.158447 0.628540 -0.233826 1441914833 0.724609 0.158447 0.628540 -0.233826 1441914833 0.724609 0.158447 0.628540 -0.233826 1441914833 0.724609 0.158447 0.628540 -0.233826 1441914833 0.724609 0.158447 0.628540 -0.233826 1441914833 0.724609 0.158447 0.628540 -0.233826 1441914833 0.724609 0.158447 0.628540 -0.233826 1441914833 0.741150 0.106689 0.637878 -0.179810 1441914833 0.741150 0.106689 0.637878 -0.179810 1441914833 0.741150 0.106689 0.637878 -0.179810 1441914833 0.741150 0.106689 0.637878 -0.179810 1441914833 0.741150 0.106689 0.637878 -0.179810 1441914833 0.741150 0.106689 0.637878 -0.179810 1441914833 0.752747 0.056580 0.643494 -0.126709 1441914833 0.752747 0.056580 0.643494 -0.126709 1441914833 0.752747 0.056580 0.643494 -0.126709 1441914833 0.752747 0.056580 0.643494 -0.126709 1441914833 0.752747 0.056580 0.643494 -0.126709 1441914833 0.752747 0.056580 0.643494 -0.126709 1441914833 0.760559 0.006531 0.645020 -0.073242 1441914833 0.760559 0.006531 0.645020 -0.073242 1441914833 0.760559 0.006531 0.645020 -0.073242 1441914833 0.760559 0.006531 0.645020 -0.073242 1441914833 0.760559 0.006531 0.645020 -0.073242 1441914833 0.760559 0.006531 0.645020 -0.073242 1441914833 0.760559 0.006531 0.645020 -0.073242 1441914833 0.764221 -0.045166 0.642883 -0.022156 1441914833 0.764221 -0.045166 0.642883 -0.022156 1441914833 0.764221 -0.045166 0.642883 -0.022156 1441914833 0.764221 -0.045166 0.642883 -0.022156 1441914833 0.764221 -0.045166 0.642883 -0.022156 1441914833 0.764221 -0.045166 0.642883 -0.022156 1441914833 0.764893 -0.089966 0.637512 0.018372 1441914833 0.764893 -0.089966 0.637512 0.018372 1441914833 0.764893 -0.089966 0.637512 0.018372 1441914833 0.764893 -0.089966 0.637512 0.018372 1441914833 0.764893 -0.089966 0.637512 0.018372 1441914833 0.764893 -0.089966 0.637512 0.018372 1441914833 0.764893 -0.089966 0.637512 0.018372 1441914833 0.764099 -0.124512 0.631165 0.046875 1441914833 0.764099 -0.124512 0.631165 0.046875 1441914833 0.764099 -0.124512 0.631165 0.046875 1441914833 0.764099 -0.124512 0.631165 0.046875 1441914833 0.764099 -0.124512 0.631165 0.046875 1441914833 0.764099 -0.124512 0.631165 0.046875 1441914833 0.763794 -0.148865 0.624817 0.062805 1441914833 0.763794 -0.148865 0.624817 0.062805 1441914833 0.763794 -0.148865 0.624817 0.062805 1441914833 0.763794 -0.148865 0.624817 0.062805 1441914833 0.763794 -0.148865 0.624817 0.062805 1441914833 0.763794 -0.148865 0.624817 0.062805 1441914833 0.765198 -0.156311 0.621460 0.061401 1441914833 0.765198 -0.156311 0.621460 0.061401 1441914833 0.765198 -0.156311 0.621460 0.061401 1441914833 0.765198 -0.156311 0.621460 0.061401 1441914833 0.765198 -0.156311 0.621460 0.061401 1441914833 0.765198 -0.156311 0.621460 0.061401 1441914833 0.768555 -0.144653 0.622009 0.038574 1441914833 0.768555 -0.144653 0.622009 0.038574 1441914833 0.768555 -0.144653 0.622009 0.038574 1441914833 0.768555 -0.144653 0.622009 0.038574 1441914833 0.768555 -0.144653 0.622009 0.038574 1441914833 0.768555 -0.144653 0.622009 0.038574 1441914833 0.771851 -0.114197 0.625427 -0.002563 1441914833 0.771851 -0.114197 0.625427 -0.002563 1441914833 0.771851 -0.114197 0.625427 -0.002563 1441914833 0.771851 -0.114197 0.625427 -0.002563 1441914833 0.771851 -0.114197 0.625427 -0.002563 1441914833 0.771851 -0.114197 0.625427 -0.002563 1441914833 0.772095 -0.070740 0.629272 -0.053406 1441914833 0.772095 -0.070740 0.629272 -0.053406 1441914833 0.772095 -0.070740 0.629272 -0.053406 1441914833 0.772095 -0.070740 0.629272 -0.053406 1441914833 0.772095 -0.070740 0.629272 -0.053406 1441914833 0.772095 -0.070740 0.629272 -0.053406 1441914833 0.768311 -0.021729 0.630127 -0.109741 1441914833 0.768311 -0.021729 0.630127 -0.109741 1441914833 0.768311 -0.021729 0.630127 -0.109741 1441914833 0.768311 -0.021729 0.630127 -0.109741 1441914833 0.768311 -0.021729 0.630127 -0.109741 1441914833 0.758667 0.025208 0.629211 -0.166687 1441914833 0.758667 0.025208 0.629211 -0.166687 1441914833 0.758667 0.025208 0.629211 -0.166687 1441914833 0.758667 0.025208 0.629211 -0.166687 1441914834 0.758667 0.025208 0.629211 -0.166687 1441914834 0.758667 0.025208 0.629211 -0.166687 1441914834 0.743469 0.073730 0.625610 -0.224487 1441914834 0.743469 0.073730 0.625610 -0.224487 1441914834 0.743469 0.073730 0.625610 -0.224487 1441914834 0.743469 0.073730 0.625610 -0.224487 1441914834 0.743469 0.073730 0.625610 -0.224487 1441914834 0.743469 0.073730 0.625610 -0.224487 1441914834 0.743469 0.073730 0.625610 -0.224487 1441914834 0.723389 0.125671 0.616516 -0.284180 1441914834 0.723389 0.125671 0.616516 -0.284180 1441914834 0.723389 0.125671 0.616516 -0.284180 1441914834 0.723389 0.125671 0.616516 -0.284180 1441914834 0.723389 0.125671 0.616516 -0.284180 1441914834 0.723389 0.125671 0.616516 -0.284180 1441914834 0.697998 0.177429 0.602844 -0.343201 1441914834 0.697998 0.177429 0.602844 -0.343201 1441914834 0.697998 0.177429 0.602844 -0.343201 1441914834 0.697998 0.177429 0.602844 -0.343201 1441914834 0.697998 0.177429 0.602844 -0.343201 1441914834 0.697998 0.177429 0.602844 -0.343201 1441914834 0.667603 0.229065 0.585693 -0.398438 1441914834 0.667603 0.229065 0.585693 -0.398438 1441914834 0.667603 0.229065 0.585693 -0.398438 1441914834 0.667603 0.229065 0.585693 -0.398438 1441914834 0.667603 0.229065 0.585693 -0.398438 1441914834 0.667603 0.229065 0.585693 -0.398438 1441914834 0.667603 0.229065 0.585693 -0.398438 1441914834 0.637085 0.278320 0.564026 -0.445496 1441914834 0.637085 0.278320 0.564026 -0.445496 1441914834 0.637085 0.278320 0.564026 -0.445496 1441914834 0.637085 0.278320 0.564026 -0.445496 1441914834 0.637085 0.278320 0.564026 -0.445496 1441914834 0.637085 0.278320 0.564026 -0.445496 1441914834 0.612671 0.313904 0.545837 -0.477539 1441914834 0.612671 0.313904 0.545837 -0.477539 1441914834 0.612671 0.313904 0.545837 -0.477539 1441914834 0.612671 0.313904 0.545837 -0.477539 1441914834 0.612671 0.313904 0.545837 -0.477539 1441914834 0.612671 0.313904 0.545837 -0.477539 1441914834 0.596497 0.335876 0.537048 -0.492859 1441914834 0.596497 0.335876 0.537048 -0.492859 1441914834 0.596497 0.335876 0.537048 -0.492859 1441914834 0.596497 0.335876 0.537048 -0.492859 1441914834 0.596497 0.335876 0.537048 -0.492859 1441914834 0.596497 0.335876 0.537048 -0.492859 1441914834 0.587463 0.350769 0.531372 -0.499390 1441914834 0.587463 0.350769 0.531372 -0.499390 1441914834 0.587463 0.350769 0.531372 -0.499390 1441914834 0.587463 0.350769 0.531372 -0.499390 1441914834 0.587463 0.350769 0.531372 -0.499390 1441914834 0.587463 0.350769 0.531372 -0.499390 1441914834 0.587769 0.358215 0.529175 -0.496094 1441914834 0.587769 0.358215 0.529175 -0.496094 1441914834 0.587769 0.358215 0.529175 -0.496094 1441914834 0.587769 0.358215 0.529175 -0.496094 1441914834 0.587769 0.358215 0.529175 -0.496094 1441914834 0.587769 0.358215 0.529175 -0.496094 1441914834 0.587769 0.358215 0.529175 -0.496094 1441914834 0.598389 0.353638 0.534424 -0.480774 1441914834 0.598389 0.353638 0.534424 -0.480774 1441914834 0.598389 0.353638 0.534424 -0.480774 1441914834 0.598389 0.353638 0.534424 -0.480774 1441914834 0.598389 0.353638 0.534424 -0.480774 1441914834 0.598389 0.353638 0.534424 -0.480774 1441914834 0.616882 0.337646 0.546753 -0.454346 1441914834 0.616882 0.337646 0.546753 -0.454346 1441914834 0.616882 0.337646 0.546753 -0.454346 1441914834 0.616882 0.337646 0.546753 -0.454346 1441914834 0.616882 0.337646 0.546753 -0.454346 1441914834 0.616882 0.337646 0.546753 -0.454346 1441914834 0.640503 0.310974 0.563843 -0.418396 1441914834 0.640503 0.310974 0.563843 -0.418396 1441914834 0.640503 0.310974 0.563843 -0.418396 1441914834 0.640503 0.310974 0.563843 -0.418396 1441914834 0.640503 0.310974 0.563843 -0.418396 1441914834 0.640503 0.310974 0.563843 -0.418396 1441914834 0.640503 0.310974 0.563843 -0.418396 1441914834 0.665710 0.276062 0.583008 -0.375000 1441914834 0.665710 0.276062 0.583008 -0.375000 1441914834 0.665710 0.276062 0.583008 -0.375000 1441914834 0.665710 0.276062 0.583008 -0.375000 1441914834 0.665710 0.276062 0.583008 -0.375000 1441914834 0.665710 0.276062 0.583008 -0.375000 1441914834 0.690186 0.235413 0.600830 -0.327454 1441914834 0.690186 0.235413 0.600830 -0.327454 1441914834 0.690186 0.235413 0.600830 -0.327454 1441914834 0.690186 0.235413 0.600830 -0.327454 1441914834 0.690186 0.235413 0.600830 -0.327454 1441914834 0.690186 0.235413 0.600830 -0.327454 1441914834 0.713379 0.185913 0.618408 -0.272095 1441914834 0.713379 0.185913 0.618408 -0.272095 1441914834 0.713379 0.185913 0.618408 -0.272095 1441914834 0.713379 0.185913 0.618408 -0.272095 1441914834 0.713379 0.185913 0.618408 -0.272095 1441914834 0.713379 0.185913 0.618408 -0.272095 1441914834 0.713379 0.185913 0.618408 -0.272095 1441914834 0.733032 0.128235 0.633850 -0.210815 1441914834 0.733032 0.128235 0.633850 -0.210815 1441914834 0.733032 0.128235 0.633850 -0.210815 1441914834 0.733032 0.128235 0.633850 -0.210815 1441914834 0.733032 0.128235 0.633850 -0.210815 1441914834 0.746948 0.068298 0.644714 -0.147461 1441914834 
0.738464 0.094910 0.632690 -0.212830 1441914837 0.730835 0.117065 0.628601 -0.238708 1441914837 0.730835 0.117065 0.628601 -0.238708 1441914837 0.730835 0.117065 0.628601 -0.238708 1441914837 0.730835 0.117065 0.628601 -0.238708 1441914837 0.730835 0.117065 0.628601 -0.238708 1441914837 0.730835 0.117065 0.628601 -0.238708 1441914837 0.730835 0.117065 0.628601 -0.238708 1441914837 0.719849 0.144348 0.623291 -0.269104 1441914837 0.719849 0.144348 0.623291 -0.269104 1441914837 0.719849 0.144348 0.623291 -0.269104 1441914837 0.719849 0.144348 0.623291 -0.269104 1441914837 0.719849 0.144348 0.623291 -0.269104 1441914837 0.719849 0.144348 0.623291 -0.269104 1441914837 0.706543 0.172607 0.616272 -0.301941 1441914837 0.706543 0.172607 0.616272 -0.301941 1441914837 0.706543 0.172607 0.616272 -0.301941 1441914837 0.706543 0.172607 0.616272 -0.301941 1441914837 0.706543 0.172607 0.616272 -0.301941 1441914837 0.706543 0.172607 0.616272 -0.301941 1441914837 0.689514 0.203552 0.607239 -0.338135 1441914837 0.689514 0.203552 0.607239 -0.338135 1441914837 0.689514 0.203552 0.607239 -0.338135 1441914837 0.689514 0.203552 0.607239 -0.338135 1441914837 0.689514 0.203552 0.607239 -0.338135 1441914837 0.689514 0.203552 0.607239 -0.338135 1441914837 0.689514 0.203552 0.607239 -0.338135 1441914837 0.668335 0.238342 0.595276 -0.377014 1441914837 0.668335 0.238342 0.595276 -0.377014 1441914837 0.668335 0.238342 0.595276 -0.377014 1441914837 0.668335 0.238342 0.595276 -0.377014 1441914837 0.668335 0.238342 0.595276 -0.377014 1441914837 0.668335 0.238342 0.595276 -0.377014 1441914837 0.644409 0.273682 0.580872 -0.415222 1441914837 0.644409 0.273682 0.580872 -0.415222 1441914837 0.644409 0.273682 0.580872 -0.415222 1441914837 0.644409 0.273682 0.580872 -0.415222 1441914837 0.644409 0.273682 0.580872 -0.415222 1441914837 0.644409 0.273682 0.580872 -0.415222 1441914837 0.644409 0.273682 0.580872 -0.415222 1441914837 0.618591 0.307739 0.565613 -0.450134 1441914837 0.618591 0.307739 0.565613 -0.450134 1441914837 0.618591 0.307739 0.565613 -0.450134 1441914837 0.618591 0.307739 0.565613 -0.450134 1441914837 0.618591 0.307739 0.565613 -0.450134 1441914837 0.618591 0.307739 0.565613 -0.450134 1441914837 0.593201 0.340210 0.549133 -0.480347 1441914837 0.593201 0.340210 0.549133 -0.480347 1441914837 0.593201 0.340210 0.549133 -0.480347 1441914837 0.593201 0.340210 0.549133 -0.480347 1441914837 0.593201 0.340210 0.549133 -0.480347 1441914837 0.593201 0.340210 0.549133 -0.480347 1441914837 0.593201 0.340210 0.549133 -0.480347 1441914837 0.574707 0.363831 0.534851 -0.501221 1441914837 0.574707 0.363831 0.534851 -0.501221 1441914837 0.574707 0.363831 0.534851 -0.501221 1441914837 0.574707 0.363831 0.534851 -0.501221 1441914837 0.574707 0.363831 0.534851 -0.501221 1441914837 0.574707 0.363831 0.534851 -0.501221 1441914837 0.568359 0.373230 0.530457 -0.506165 1441914837 0.568359 0.373230 0.530457 -0.506165 1441914837 0.568359 0.373230 0.530457 -0.506165 1441914837 0.568359 0.373230 0.530457 -0.506165 1441914837 0.568359 0.373230 0.530457 -0.506165 1441914837 0.568359 0.373230 0.530457 -0.506165 1441914837 0.573608 0.374695 0.531738 -0.497803 1441914837 0.573608 0.374695 0.531738 -0.497803 1441914837 0.573608 0.374695 0.531738 -0.497803 1441914837 0.573608 0.374695 0.531738 -0.497803 1441914837 0.573608 0.374695 0.531738 -0.497803 1441914837 0.573608 0.374695 0.531738 -0.497803 1441914837 0.586670 0.367798 0.538086 -0.480530 1441914837 0.586670 0.367798 0.538086 -0.480530 1441914837 0.586670 0.367798 0.538086 -0.480530 1441914837 0.586670 0.367798 0.538086 -0.480530 1441914837 0.586670 0.367798 0.538086 -0.480530 1441914837 0.586670 0.367798 0.538086 -0.480530 1441914837 0.586670 0.367798 0.538086 -0.480530 1441914837 0.607239 0.348877 0.552612 -0.451843 1441914837 0.607239 0.348877 0.552612 -0.451843 1441914837 0.607239 0.348877 0.552612 -0.451843 1441914837 0.607239 0.348877 0.552612 -0.451843 1441914837 0.607239 0.348877 0.552612 -0.451843 1441914837 0.607239 0.348877 0.552612 -0.451843 1441914837 0.634705 0.316284 0.571289 -0.413147 1441914837 0.634705 0.316284 0.571289 -0.413147 1441914837 0.634705 0.316284 0.571289 -0.413147 1441914837 0.634705 0.316284 0.571289 -0.413147 1441914837 0.634705 0.316284 0.571289 -0.413147 1441914837 0.634705 0.316284 0.571289 -0.413147 1441914837 0.664673 0.275879 0.589966 -0.365967 1441914837 0.664673 0.275879 0.589966 -0.365967 1441914837 0.664673 0.275879 0.589966 -0.365967 1441914837 0.664673 0.275879 0.589966 -0.365967 1441914837 0.664673 0.275879 0.589966 -0.365967 1441914837 0.664673 0.275879 0.589966 -0.365967 1441914837 0.664673 0.275879 0.589966 -0.365967 1441914837 0.693115 0.228027 0.609253 -0.310364 1441914837 0.693115 0.228027 0.609253 -0.310364 1441914837 0.693115 0.228027 0.609253 -0.310364 1441914837 0.693115 0.228027 0.609253 -0.310364 1441914837 0.693115 0.228027 0.609253 -0.310364 1441914837 0.693115 0.228027 0.609253 -0.310364 1441914837 0.716370 0.175171 0.627075 -0.250549 1441914837 0.716370 0.175171 0.627075 -0.250549 1441914837 0.716370 0.175171 0.627075 -0.250549 1441914837 0.716370 0.175171 0.627075 -0.250549 1441914837 0.716370 0.175171 0.627075 -0.250549 1441914837 0.716370 0.175171 0.627075 -0.250549 1441914837 0.716370 0.175171 0.627075 -0.250549 1441914837 0.735718 0.118713 0.639038 -0.190369 1441914838 0.735718 0.118713 0.639038 -0.190369 1441914838 0.735718 0.118713 0.639038 -0.190369 1441914838 0.735718 0.118713 0.639038 -0.190369 1441914838 0.735718 0.118713 0.639038 -0.190369 1441914838 0.749817 0.063232 0.644958 -0.133301 1441914838 0.749817 0.063232 0.644958 -0.133301 1441914838 0.749817 0.063232 0.644958 -0.133301 1441914838 0.749817 0.063232 0.644958 -0.133301 1441914838 0.749817 0.063232 0.644958 -0.133301 1441914838 0.749817 0.063232 0.644958 -0.133301 1441914838 0.757690 0.010071 0.647705 -0.078674 1441914838 0.757690 0.010071 0.647705 -0.078674 1441914838 0.757690 0.010071 0.647705 -0.078674 1441914838 0.757690 0.010071 0.647705 -0.078674 1441914838 0.757690 0.010071 0.647705 -0.078674 1441914838 0.757690 0.010071 0.647705 -0.078674 1441914838 0.757690 0.010071 0.647705 -0.078674 1441914838 0.761902 -0.043579 0.645691 -0.025452 1441914838 0.761902 -0.043579 0.645691 -0.025452 1441914838 0.761902 -0.043579 0.645691 -0.025452 1441914838 0.761902 -0.043579 0.645691 -0.025452 1441914838 0.761902 -0.043579 0.645691 -0.025452 1441914838 0.761902 -0.043579 0.645691 -0.025452 1441914838 0.762695 -0.095703 0.639160 0.023743 1441914838 0.762695 -0.095703 0.639160 0.023743 1441914838 0.762695 -0.095703 0.639160 0.023743 1441914838 0.762695 -0.095703 0.639160 0.023743 1441914838 0.762695 -0.095703 0.639160 0.023743 1441914838 0.762695 -0.095703 0.639160 0.023743 1441914838 0.760376 -0.141174 0.630615 0.064026 1441914838 0.760376 -0.141174 0.630615 0.064026 1441914838 0.760376 -0.141174 0.630615 0.064026 1441914838 0.760376 -0.141174 0.630615 0.064026 1441914838 0.760376 -0.141174 0.630615 0.064026 1441914838 0.760376 -0.141174 0.630615 0.064026 1441914838 0.760376 -0.141174 0.630615 0.064026 1441914838 0.757202 -0.177368 0.621582 0.093262 1441914838 0.757202 -0.177368 0.621582 0.093262 1441914838 0.757202 -0.177368 0.621582 0.093262 1441914838 0.757202 -0.177368 0.621582 0.093262 1441914838 0.757202 -0.177368 0.621582 0.093262 1441914838 0.757202 -0.177368 0.621582 0.093262 1441914838 0.755615 -0.200928 0.613647 0.109619 1441914838 0.755615 -0.200928 0.613647 0.109619 1441914838 0.755615 -0.200928 0.613647 0.109619 1441914838 0.755615 -0.200928 0.613647 0.109619 1441914838 0.755615 -0.200928 0.613647 0.109619 1441914838 0.755615 -0.200928 0.613647 0.109619 1441914838 0.757202 -0.207642 0.609558 0.108948 1441914838 0.757202 -0.207642 0.609558 0.108948 1441914838 0.757202 -0.207642 0.609558 0.108948 1441914838 0.757202 -0.207642 0.609558 0.108948 1441914838 0.757202 -0.207642 0.609558 0.108948 1441914838 0.757202 -0.207642 0.609558 0.108948 1441914838 0.762451 -0.193970 0.611084 0.086609 1441914838 0.762451 -0.193970 0.611084 0.086609 1441914838 0.762451 -0.193970 0.611084 0.086609 1441914838 0.762451 -0.193970 0.611084 0.086609 1441914838 0.762451 -0.193970 0.611084 0.086609 1441914838 0.762451 -0.193970 0.611084 0.086609 1441914838 0.762451 -0.193970 0.611084 0.086609 1441914838 0.769043 -0.159790 0.617126 0.046143 1441914838 0.769043 -0.159790 0.617126 0.046143 1441914838 0.769043 -0.159790 0.617126 0.046143 1441914838 0.769043 -0.159790 0.617126 0.046143 1441914838 0.769043 -0.159790 0.617126 0.046143 1441914838 0.769043 -0.159790 0.617126 0.046143 1441914838 0.773376 -0.113831 0.623596 -0.004944 1441914838 0.773376 -0.113831 0.623596 -0.004944 1441914838 0.773376 -0.113831 0.623596 -0.004944 1441914838 0.773376 -0.113831 0.623596 -0.004944 1441914838 0.773376 -0.113831 0.623596 -0.004944 1441914838 0.773376 -0.113831 0.623596 -0.004944 1441914838 0.772888 -0.060791 0.628296 -0.064514 1441914838 0.772888 -0.060791 0.628296 -0.064514 1441914838 0.772888 -0.060791 0.628296 -0.064514 1441914838 0.772888 -0.060791 0.628296 -0.064514 1441914838 0.772888 -0.060791 0.628296 -0.064514 1441914838 0.772888 -0.060791 0.628296 -0.064514 1441914838 0.772888 -0.060791 0.628296 -0.064514 1441914838 0.765686 -0.001770 0.629761 -0.130432 1441914838 0.765686 -0.001770 0.629761 -0.130432 1441914838 0.765686 -0.001770 0.629761 -0.130432 1441914838 0.765686 -0.001770 0.629761 -0.130432 1441914838 0.765686 -0.001770 0.629761 -0.130432 1441914838 0.765686 -0.001770 0.629761 -0.130432 1441914838 0.751831 0.059387 0.625732 -0.198975 1441914838 0.751831 0.059387 0.625732 -0.198975 1441914838 0.751831 0.059387 0.625732 -0.198975 1441914838 0.751831 0.059387 0.625732 -0.198975 1441914838 0.751831 0.059387 0.625732 -0.198975 1441914838 0.751831 0.059387 0.625732 -0.198975 1441914838 0.732544 0.117188 0.616333 -0.263977 1441914838 0.732544 0.117188 0.616333 -0.263977 1441914838 0.732544 0.117188 0.616333 -0.263977 1441914838 0.732544 0.117188 0.616333 -0.263977 1441914838 0.732544 0.117188 0.616333 -0.263977 1441914838 0.732544 0.117188 0.616333 -0.263977 1441914838 0.732544 0.117188 0.616333 -0.263977 1441914838 0.706909 0.170959 0.605469 -0.323059 1441914838 0.706909 0.170959 0.605469 -0.323059 1441914838 0.706909 0.170959 0.605469 -0.323059 1441914838 0.706909 0.170959 0.605469 -0.323059 1441914838 0.706909 0.170959 0.605469 -0.323059 1441914838 0.706909 0.170959 0.605469 -0.323059 1441914838 0.676819 0.221008 0.592285 -0.377136 1441914838 0.676819 0.221008 0.592285 -0.377136 1441914838 0.676819 0.221008 0.592285 -0.377136 1441914838 0.676819 0.221008 0.592285 -0.377136 1441914838 0.676819 0.221008 0.592285 -0.377136 1441914838 0.645325 0.267456 0.576111 -0.424377 1441914839 0.645325 0.267456 0.576111 -0.424377 1441914839 0.645325 0.267456 0.576111 -0.424377 1441914839 0.645325 0.267456 0.576111 -0.424377 1441914839 0.645325 0.267456 0.576111 -0.424377 1441914839 0.616150 0.308228 0.558899 -0.461426 1441914839 0.616150 0.308228 0.558899 -0.461426 1441914839 0.616150 0.308228 0.558899 -0.461426 1441914839 0.616150 0.308228 0.558899 -0.461426 1441914839 0.616150 0.308228 0.558899 -0.461426 1441914839 0.616150 0.308228 0.558899 -0.461426 1441914839 0.616150 0.308228 0.558899 -0.461426 1441914839 0.593872 0.339783 0.544495 -0.485107 1441914839 0.593872 0.339783 0.544495 -0.485107 1441914839 0.593872 0.339783 0.544495 -0.485107 1441914839 0.593872 0.339783 0.544495 -0.485107 1441914839 0.593872 0.339783 0.544495 -0.485107 1441914839 0.593872 0.339783 0.544495 -0.485107 1441914839 0.582214 0.361206 0.534668 -0.494568 1441914839 0.582214 0.361206 0.534668 -0.494568 1441914839 0.582214 0.361206 0.534668 -0.494568 1441914839 0.582214 0.361206 0.534668 -0.494568 1441914839 0.582214 0.361206 0.534668 -0.494568 1441914839 0.582214 0.361206 0.534668 -0.494568 1441914839 0.582214 0.361206 0.534668 -0.494568 1441914839 0.586792 0.366089 0.534912 -0.485229 1441914839 0.586792 0.366089 0.534912 -0.485229 1441914839 0.586792 0.366089 0.534912 -0.485229 1441914839 0.586792 0.366089 0.534912 -0.485229 1441914839 0.586792 0.366089 0.534912 -0.485229 1441914839 0.586792 0.366089 0.534912 -0.485229 1441914839 0.605652 0.353516 0.546997 -0.457031 1441914839 0.605652 0.353516 0.546997 -0.457031 1441914839 0.605652 0.353516 0.546997 -0.457031 1441914839 0.605652 0.353516 0.546997 -0.457031 1441914839 0.605652 0.353516 0.546997 -0.457031 1441914839 0.605652 0.353516 0.546997 -0.457031 1441914839 0.631592 0.328613 0.564392 -0.417725 1441914839 0.631592 0.328613 0.564392 -0.417725 1441914839 0.631592 0.328613 0.564392 -0.417725 1441914839 0.631592 0.328613 0.564392 -0.417725 1441914839 0.631592 0.328613 0.564392 -0.417725 1441914839 0.631592 0.328613 0.564392 -0.417725 1441914839 0.631592 0.328613 0.564392 -0.417725 1441914839 0.660217 0.293213 0.583923 -0.370239 1441914839 0.660217 0.293213 0.583923 -0.370239 1441914839 0.660217 0.293213 0.583923 -0.370239 1441914839 0.660217 0.293213 0.583923 -0.370239 1441914839 0.660217 0.293213 0.583923 -0.370239 1441914839 0.660217 0.293213 0.583923 -0.370239 1441914839 0.688538 0.249023 0.603943 -0.314819 1441914839 0.688538 0.249023 0.603943 -0.314819 1441914839 0.688538 0.249023 0.603943 -0.314819 1441914839 0.688538 0.249023 0.603943 -0.314819 1441914839 0.688538 0.249023 0.603943 -0.314819 1441914839 0.688538 0.249023 0.603943 -0.314819 1441914839 0.714294 0.198975 0.621277 -0.253235 1441914839 0.714294 0.198975 0.621277 -0.253235 1441914839 0.714294 0.198975 0.621277 -0.253235 1441914839 0.714294 0.198975 0.621277 -0.253235 1441914839 0.714294 0.198975 0.621277 -0.253235 1441914839 0.714294 0.198975 0.621277 -0.253235 1441914839 0.736084 0.145813 0.633545 -0.188477 1441914839 0.736084 0.145813 0.633545 -0.188477 1441914839 0.736084 0.145813 0.633545 -0.188477 1441914839 0.736084 0.145813 0.633545 -0.188477 1441914839 0.736084 0.145813 0.633545 -0.188477 1441914839 0.736084 0.145813 0.633545 -0.188477 1441914839 0.751587 0.092102 0.641052 -0.124756 1441914839 0.751587 0.092102 0.641052 -0.124756 1441914839 0.751587 0.092102 0.641052 -0.124756 1441914839 0.751587 0.092102 0.641052 -0.124756 1441914839 0.751587 0.092102 0.641052 -0.124756 1441914839 0.751587 0.092102 0.641052 -0.124756 1441914839 0.751587 0.092102 0.641052 -0.124756 1441914839 0.761108 0.037781 0.644165 -0.065186 1441914839 0.761108 0.037781 0.644165 -0.065186 1441914839 0.761108 0.037781 0.644165 -0.065186 1441914839 0.761108 0.037781 0.644165 -0.065186 1441914839 0.761108 0.037781 0.644165 -0.065186 1441914839 0.761108 0.037781 0.644165 -0.065186 1441914839 0.765869 -0.020569 0.642517 -0.007751 1441914839 0.765869 -0.020569 0.642517 -0.007751 1441914839 0.765869 -0.020569 0.642517 -0.007751 1441914839 0.765869 -0.020569 0.642517 -0.007751 1441914839 0.765869 -0.020569 0.642517 -0.007751 1441914839 0.765869 -0.020569 0.642517 -0.007751 1441914839 0.765869 -0.020569 0.642517 -0.007751 1441914839 0.765198 -0.077942 0.637451 0.044250 1441914839 0.765198 -0.077942 0.637451 0.044250 1441914839 0.765198 -0.077942 0.637451 0.044250 1441914839 0.765198 -0.077942 0.637451 0.044250 1441914839 0.765198 -0.077942 0.637451 0.044250 1441914839 0.765198 -0.077942 0.637451 0.044250 1441914839 0.761597 -0.125305 0.629944 0.085510 1441914839 0.761597 -0.125305 0.629944 0.085510 1441914839 0.761597 -0.125305 0.629944 0.085510 1441914839 0.761597 -0.125305 0.629944 0.085510 1441914839 0.761597 -0.125305 0.629944 0.085510 1441914839 0.761597 -0.125305 0.629944 0.085510 1441914839 0.758667 -0.158020 0.621765 0.112915 1441914839 0.758667 -0.158020 0.621765 0.112915 1441914839 0.758667 -0.158020 0.621765 0.112915 1441914839 0.758667 -0.158020 0.621765 0.112915 1441914839 0.758667 -0.158020 0.621765 0.112915 1441914839 0.758667 -0.158020 0.621765 0.112915 1441914839 0.758179 -0.172241 0.617188 0.120117 1441914839 0.758179 -0.172241 0.617188 0.120117 1441914839 0.758179 -0.172241 0.617188 0.120117 1441914839 0.758179 -0.172241 0.617188 0.120117 1441914839 0.758179 -0.172241 0.617188 0.120117 1441914839 0.758179 -0.172241 0.617188 0.120117 1441914839 0.760315 -0.167053 0.618530 0.106384 1441914839 0.760315 -0.167053 0.618530 0.106384 1441914839 0.760315 -0.167053 0.618530 0.106384 1441914840 0.760315 -0.167053 0.618530 0.106384 1441914840 0.760315 -0.167053 0.618530 0.106384 1441914840 0.760315 -0.167053 0.618530 0.106384 1441914840 0.764465 -0.144592 0.623779 0.074280 1441914840 0.764465 -0.144592 0.623779 0.074280 1441914840 0.764465 -0.144592 0.623779 0.074280 1441914840 0.764465 -0.144592 0.623779 0.074280 1441914840 0.764465 -0.144592 0.623779 0.074280 1441914840 0.764465 -0.144592 0.623779 0.074280 1441914840 0.767883 -0.109619 0.630432 0.029175 1441914840 0.767883 -0.109619 0.630432 0.029175 1441914840 0.767883 -0.109619 0.630432 0.029175 1441914840 0.767883 -0.109619 0.630432 0.029175 1441914840 0.767883 -0.109619 0.630432 0.029175 1441914840 0.767883 -0.109619 0.630432 0.029175 1441914840 0.768616 -0.067078 0.635620 -0.025879 1441914840 0.768616 -0.067078 0.635620 -0.025879 1441914840 0.768616 -0.067078 0.635620 -0.025879 1441914840 0.768616 -0.067078 0.635620 -0.025879 1441914840 0.768616 -0.067078 0.635620 -0.025879 1441914840 0.768616 -0.067078 0.635620 -0.025879 1441914840 0.764771 -0.018311 0.637817 -0.089050 1441914840 0.764771 -0.018311 0.637817 -0.089050 1441914840 0.764771 -0.018311 0.637817 -0.089050 1441914840 0.764771 -0.018311 0.637817 -0.089050 1441914840 0.764771 -0.018311 0.637817 -0.089050 1441914840 0.764771 -0.018311 0.637817 -0.089050 1441914840 0.764771 -0.018311 0.637817 -0.089050 1441914840 0.754944 0.034790 0.635681 -0.157104 1441914840 0.754944 0.034790 0.635681 -0.157104 1441914840 0.754944 0.034790 0.635681 -0.157104 1441914840 0.754944 0.034790 0.635681 -0.157104 1441914840 0.754944 0.034790 0.635681 -0.157104 1441914840 0.754944 0.034790 0.635681 -0.157104 1441914840 0.754944 0.034790 0.635681 -0.157104 1441914840 0.737976 0.091980 0.629272 -0.225647 1441914840 0.737976 0.091980 0.629272 -0.225647 1441914840 0.737976 0.091980 0.629272 -0.225647 1441914840 0.737976 0.091980 0.629272 -0.225647 1441914840 0.737976 0.091980 0.629272 -0.225647 1441914840 0.714355 0.149597 0.618774 -0.290405 1441914840 0.714355 0.149597 0.618774 -0.290405 1441914840 0.714355 0.149597 0.618774 -0.290405 1441914840 0.714355 0.149597 0.618774 -0.290405 1441914840 0.714355 0.149597 0.618774 -0.290405 1441914840 0.714355 0.149597 0.618774 -0.290405 1441914840 0.714355 0.149597 0.618774 -0.290405 1441914840 0.687256 0.200806 0.606323 -0.345886 1441914840 0.687256 0.200806 0.606323 -0.345886 1441914840 0.687256 0.200806 0.606323 -0.345886 1441914840 0.687256 0.200806 0.606323 -0.345886 1441914840 0.687256 0.200806 0.606323 -0.345886 1441914840 0.687256 0.200806 0.606323 -0.345886 1441914840 0.659058 0.248596 0.590210 -0.394287 1441914840 0.659058 0.248596 0.590210 -0.394287 1441914840 0.659058 0.248596 0.590210 -0.394287 1441914840 0.659058 0.248596 0.590210 -0.394287 1441914840 0.659058 0.248596 0.590210 -0.394287 1441914840 0.659058 0.248596 0.590210 -0.394287 1441914840 0.659058 0.248596 0.590210 -0.394287 1441914840 0.630676 0.295044 0.569336 -0.437012 1441914840 0.630676 0.295044 0.569336 -0.437012 1441914840 0.630676 0.295044 0.569336 -0.437012 1441914840 0.630676 0.295044 0.569336 -0.437012 1441914840 0.630676 0.295044 0.569336 -0.437012 1441914840 0.607849 0.332153 0.550537 -0.465820 1441914840 0.607849 0.332153 0.550537 -0.465820 1441914840 0.607849 0.332153 0.550537 -0.465820 1441914840 0.607849 0.332153 0.550537 -0.465820 1441914840 0.607849 0.332153 0.550537 -0.465820 1441914840 0.607849 0.332153 0.550537 -0.465820 1441914840 0.607849 0.332153 0.550537 -0.465820 1441914840 0.595215 0.354004 0.539917 -0.478394 1441914840 0.595215 0.354004 0.539917 -0.478394 1441914840 0.595215 0.354004 0.539917 -0.478394 1441914840 0.595215 0.354004 0.539917 -0.478394 1441914840 0.595215 0.354004 0.539917 -0.478394 1441914840 0.595215 0.354004 0.539917 -0.478394 1441914840 0.593689 0.363953 0.535583 -0.477661 1441914840 0.593689 0.363953 0.535583 -0.477661 1441914840 0.593689 0.363953 0.535583 -0.477661 1441914840 0.593689 0.363953 0.535583 -0.477661 1441914840 0.593689 0.363953 0.535583 -0.477661 1441914840 0.593689 0.363953 0.535583 -0.477661 1441914840 0.593689 0.363953 0.535583 -0.477661 1441914840 0.604248 0.360168 0.539978 -0.462097 1441914840 0.604248 0.360168 0.539978 -0.462097 1441914840 0.604248 0.360168 0.539978 -0.462097 1441914840 0.604248 0.360168 0.539978 -0.462097 1441914840 0.604248 0.360168 0.539978 -0.462097 1441914840 0.604248 0.360168 0.539978 -0.462097 1441914840 0.623535 0.344055 0.551636 -0.434143 1441914840 0.623535 0.344055 0.551636 -0.434143 1441914840 0.623535 0.344055 0.551636 -0.434143 1441914840 0.623535 0.344055 0.551636 -0.434143 1441914840 0.623535 0.344055 0.551636 -0.434143 1441914840 0.623535 0.344055 0.551636 -0.434143 1441914840 0.623535 0.344055 0.551636 -0.434143 1441914840 0.648499 0.315857 0.568726 -0.395203 1441914840 0.648499 0.315857 0.568726 -0.395203 1441914840 0.648499 0.315857 0.568726 -0.395203 1441914840 0.648499 0.315857 0.568726 -0.395203 1441914840 0.648499 0.315857 0.568726 -0.395203 1441914840 0.648499 0.315857 0.568726 -0.395203 1441914840 0.675171 0.276794 0.588196 -0.348511 1441914840 0.675171 0.276794 0.588196 -0.348511 1441914840 0.675171 0.276794 0.588196 -0.348511 1441914840 0.675171 0.276794 0.588196 -0.348511 1441914840 0.675171 0.276794 0.588196 -0.348511 1441914840 0.675171 0.276794 0.588196 -0.348511 1441914840 0.699829 0.231018 0.607483 -0.296204 1441914840 0.699829 0.231018 0.607483 -0.296204 1441914840 0.699829 0.231018 0.607483 -0.296204 1441914840 0.699829 0.231018 0.607483 -0.296204 1441914841 0.699829 0.231018 0.607483 -0.296204 1441914841 0.699829 0.231018 0.607483 -0.296204 1441914841 0.721191 0.181152 0.623901 -0.240234 1441914841 0.721191 0.181152 0.623901 -0.240234 1441914841 0.721191 0.181152 0.623901 -0.240234 1441914841 0.721191 0.181152 0.623901 -0.240234 1441914841 0.721191 0.181152 0.623901 -0.240234 1441914841 0.721191 0.181152 0.623901 -0.240234 1441914841 0.739502 0.127808 0.634766 -0.183777 1441914841 0.739502 0.127808 0.634766 -0.183777 1441914841 0.739502 0.127808 0.634766 -0.183777 1441914841 0.739502 0.127808 0.634766 -0.183777 1441914841 0.739502 0.127808 0.634766 -0.183777 1441914841 0.739502 0.127808 0.634766 -0.183777 1441914841 0.753357 0.070801 0.641602 -0.125244 1441914841 0.753357 0.070801 0.641602 -0.125244 1441914841 0.753357 0.070801 0.641602 -0.125244 1441914841 0.753357 0.070801 0.641602 -0.125244 1441914841 0.753357 0.070801 0.641602 -0.125244 1441914841 0.753357 0.070801 0.641602 -0.125244 1441914841 0.753357 0.070801 0.641602 -0.125244 1441914841 0.761230 0.009399 0.645081 -0.064514 1441914841 0.761230 0.009399 0.645081 -0.064514 1441914841 0.761230 0.009399 0.645081 -0.064514 1441914841 0.761230 0.009399 0.645081 -0.064514 1441914841 0.761230 0.009399 0.645081 -0.064514 1441914841 0.761230 0.009399 0.645081 -0.064514 1441914841 0.762756 -0.051819 0.644531 -0.005676 1441914841 0.762756 -0.051819 0.644531 -0.005676 1441914841 0.762756 -0.051819 0.644531 -0.005676 1441914841 0.762756 -0.051819 0.644531 -0.005676 1441914841 0.762756 -0.051819 0.644531 -0.005676 1441914841 0.759399 -0.104614 0.640503 0.044434 1441914841 0.759399 -0.104614 0.640503 0.044434 1441914841 0.759399 -0.104614 0.640503 0.044434 1441914841 0.759399 -0.104614 0.640503 0.044434 1441914841 0.759399 -0.104614 0.640503 0.044434 1441914841 0.759399 -0.104614 0.640503 0.044434 1441914841 0.755493 -0.145508 0.633606 0.080627 1441914841 0.755493 -0.145508 0.633606 0.080627 1441914841 0.755493 -0.145508 0.633606 0.080627 1441914841 0.755493 -0.145508 0.633606 0.080627 1441914841 0.755493 -0.145508 0.633606 0.080627 1441914841 0.755493 -0.145508 0.633606 0.080627 1441914841 0.753479 -0.172180 0.627014 0.097168 1441914841 0.753479 -0.172180 0.627014 0.097168 1441914841 0.753479 -0.172180 0.627014 0.097168 1441914841 0.753479 -0.172180 0.627014 0.097168 1441914841 0.753479 -0.172180 0.627014 0.097168 1441914841 0.753479 -0.172180 0.627014 0.097168 1441914841 0.755798 -0.178162 0.623474 0.090515 1441914841 0.755798 -0.178162 0.623474 0.090515 1441914841 0.755798 -0.178162 0.623474 0.090515 1441914841 0.755798 -0.178162 0.623474 0.090515 1441914841 0.755798 -0.178162 0.623474 0.090515 1441914841 0.755798 -0.178162 0.623474 0.090515 1441914841 0.755798 -0.178162 0.623474 0.090515 1441914841 0.761292 -0.163208 0.623779 0.067810 1441914841 0.761292 -0.163208 0.623779 0.067810 1441914841 0.761292 -0.163208 0.623779 0.067810 1441914841 0.761292 -0.163208 0.623779 0.067810 1441914841 0.761292 -0.163208 0.623779 0.067810 1441914841 0.761292 -0.163208 0.623779 0.067810 1441914841 0.766113 -0.136658 0.626953 0.034790 1441914841 0.766113 -0.136658 0.626953 0.034790 1441914841 0.766113 -0.136658 0.626953 0.034790 1441914841 0.766113 -0.136658 0.626953 0.034790 1441914841 0.766113 -0.136658 0.626953 0.034790 1441914841 0.766113 -0.136658 0.626953 0.034790 1441914841 0.769165 -0.103577 0.630493 -0.007019 1441914841 0.769165 -0.103577 0.630493 -0.007019 1441914841 0.769165 -0.103577 0.630493 -0.007019 1441914841 0.769165 -0.103577 0.630493 -0.007019 1441914841 0.769165 -0.103577 0.630493 -0.007019 1441914841 0.769165 -0.103577 0.630493 -0.007019 1441914841 0.769287 -0.062561 0.633057 -0.058472 1441914841 0.769287 -0.062561 0.633057 -0.058472 1441914841 0.769287 -0.062561 0.633057 -0.058472 1441914841 0.769287 -0.062561 0.633057 -0.058472 1441914841 0.769287 -0.062561 0.633057 -0.058472 1441914841 0.769287 -0.062561 0.633057 -0.058472 1441914841 0.765015 -0.013916 0.632935 -0.117615 1441914841 0.765015 -0.013916 0.632935 -0.117615 1441914841 0.765015 -0.013916 0.632935 -0.117615 1441914841 0.765015 -0.013916 0.632935 -0.117615 1441914841 0.765015 -0.013916 0.632935 -0.117615 1441914841 0.765015 -0.013916 0.632935 -0.117615 1441914841 0.765015 -0.013916 0.632935 -0.117615 1441914841 0.754639 0.039795 0.629761 -0.179504 1441914841 0.754639 0.039795 0.629761 -0.179504 1441914841 0.754639 0.039795 0.629761 -0.179504 1441914841 0.754639 0.039795 0.629761 -0.179504 1441914841 0.754639 0.039795 0.629761 -0.179504 1441914841 0.754639 0.039795 0.629761 -0.179504 1441914841 0.738281 0.095276 0.623535 -0.238708 1441914841 0.738281 0.095276 0.623535 -0.238708 1441914841 0.738281 0.095276 0.623535 -0.238708 1441914841 0.738281 0.095276 0.623535 -0.238708 1441914841 0.738281 0.095276 0.623535 -0.238708 1441914841 0.738281 0.095276 0.623535 -0.238708 1441914841 0.718140 0.147339 0.614929 -0.290466 1441914841 0.718140 0.147339 0.614929 -0.290466 1441914841 0.718140 0.147339 0.614929 -0.290466 1441914841 0.718140 0.147339 0.614929 -0.290466 1441914841 0.718140 0.147339 0.614929 -0.290466 1441914841 0.718140 0.147339 0.614929 -0.290466 1441914841 0.718140 0.147339 0.614929 -0.290466 1441914841 0.696228 0.193787 0.603943 -0.335938 1441914841 0.696228 0.193787 0.603943 -0.335938 1441914841 0.696228 0.193787 0.603943 -0.335938 1441914841 0.696228 0.193787 0.603943 -0.335938 1441914841 0.696228 0.193787 0.603943 -0.335938 1441914842 0.696228 0.193787 0.603943 -0.335938 1441914842 0.672974 0.238098 0.589539 -0.377808 1441914842 0.672974 0.238098 0.589539 -0.377808 1441914842 0.672974 0.238098 0.589539 -0.377808 1441914842 0.672974 0.238098 0.589539 -0.377808 1441914842 0.672974 0.238098 0.589539 -0.377808 1441914842 0.672974 0.238098 0.589539 -0.377808 1441914842 0.672974 0.238098 0.589539 -0.377808 1441914842 0.651489 0.276428 0.574829 -0.410706 1441914842 0.651489 0.276428 0.574829 -0.410706 1441914842 0.651489 0.276428 0.574829 -0.410706 1441914842 0.651489 0.276428 0.574829 -0.410706 1441914842 0.651489 0.276428 0.574829 -0.410706 1441914842 0.651489 0.276428 0.574829 -0.410706 1441914842 0.635315 0.303833 0.563721 -0.431519 1441914842 0.635315 0.303833 0.563721 -0.431519 1441914842 0.635315 0.303833 0.563721 -0.431519 1441914842 0.635315 0.303833 0.563721 -0.431519 1441914842 0.635315 0.303833 0.563721 -0.431519 1441914842 0.635315 0.303833 0.563721 -0.431519 1441914842 0.635315 0.303833 0.563721 -0.431519 1441914842 0.625183 0.323853 0.555786 -0.441956 1441914842 0.625183 0.323853 0.555786 -0.441956 1441914842 0.625183 0.323853 0.555786 -0.441956 1441914842 0.625183 0.323853 0.555786 -0.441956 1441914842 0.625183 0.323853 0.555786 -0.441956 1441914842 0.625183 0.323853 0.555786 -0.441956 1441914842 0.623657 0.334106 0.553162 -0.439758 1441914842 0.623657 0.334106 0.553162 -0.439758 1441914842 0.623657 0.334106 0.553162 -0.439758 1441914842 0.623657 0.334106 0.553162 -0.439758 1441914842 0.623657 0.334106 0.553162 -0.439758 1441914842 0.623657 0.334106 0.553162 -0.439758 1441914842 0.633118 0.328918 0.558960 -0.422485 1441914842 0.633118 0.328918 0.558960 -0.422485 1441914842 0.633118 0.328918 0.558960 -0.422485 1441914842 0.633118 0.328918 0.558960 -0.422485 1441914842 0.633118 0.328918 0.558960 -0.422485 1441914842 0.633118 0.328918 0.558960 -0.422485 1441914842 0.650513 0.310242 0.570984 -0.393005 1441914842 0.650513 0.310242 0.570984 -0.393005 1441914842 0.650513 0.310242 0.570984 -0.393005 1441914842 0.650513 0.310242 0.570984 -0.393005 1441914842 0.650513 0.310242 0.570984 -0.393005 1441914842 0.650513 0.310242 0.570984 -0.393005 1441914842 0.650513 0.310242 0.570984 -0.393005 1441914842 0.671570 0.279602 0.587158 -0.354919 1441914842 0.671570 0.279602 0.587158 -0.354919 1441914842 0.671570 0.279602 0.587158 -0.354919 1441914842 0.671570 0.279602 0.587158 -0.354919 1441914842 0.671570 0.279602 0.587158 -0.354919 1441914842 0.671570 0.279602 0.587158 -0.354919 1441914842 0.693970 0.239746 0.603516 -0.310852 1441914842 0.693970 0.239746 0.603516 -0.310852 1441914842 0.693970 0.239746 0.603516 -0.310852 1441914842 0.693970 0.239746 0.603516 -0.310852 1441914842 0.693970 0.239746 0.603516 -0.310852 1441914842 0.693970 0.239746 0.603516 -0.310852 1441914842 0.693970 0.239746 0.603516 -0.310852 1441914842 0.715637 0.192810 0.619019 -0.259644 1441914842 0.715637 0.192810 0.619019 -0.259644 1441914842 0.715637 0.192810 0.619019 -0.259644 1441914842 0.715637 0.192810 0.619019 -0.259644 1441914842 0.715637 0.192810 0.619019 -0.259644 1441914842 0.734680 0.137329 0.633118 -0.201233 1441914842 0.734680 0.137329 0.633118 -0.201233 1441914842 0.734680 0.137329 0.633118 -0.201233 1441914842 0.734680 0.137329 0.633118 -0.201233 1441914842 0.734680 0.137329 0.633118 -0.201233 1441914842 0.734680 0.137329 0.633118 -0.201233 1441914842 0.748840 0.075745 0.643616 -0.138611 1441914842 0.748840 0.075745 0.643616 -0.138611 1441914842 0.748840 0.075745 0.643616 -0.138611 1441914842 0.748840 0.075745 0.643616 -0.138611 1441914842 0.748840 0.075745 0.643616 -0.138611 1441914842 0.748840 0.075745 0.643616 -0.138611 1441914842 0.756531 0.012512 0.649475 -0.075012 1441914842 0.756531 0.012512 0.649475 -0.075012 1441914842 0.756531 0.012512 0.649475 -0.075012 1441914842 0.756531 0.012512 0.649475 -0.075012 1441914842 0.756531 0.012512 0.649475 -0.075012 1441914842 0.756531 0.012512 0.649475 -0.075012 1441914842 0.758545 -0.046326 0.649780 -0.013855 1441914842 0.758545 -0.046326 0.649780 -0.013855 1441914842 0.758545 -0.046326 0.649780 -0.013855 1441914842 0.758545 -0.046326 0.649780 -0.013855 1441914842 0.758545 -0.046326 0.649780 -0.013855 1441914842 0.755676 -0.095947 0.646667 0.038147 1441914842 0.755676 -0.095947 0.646667 0.038147 1441914842 0.755676 -0.095947 0.646667 0.038147 1441914842 0.755676 -0.095947 0.646667 0.038147 1441914842 0.755676 -0.095947 0.646667 0.038147 1441914842 0.755676 -0.095947 0.646667 0.038147 1441914842 0.752380 -0.132690 0.640747 0.075623 1441914842 0.752380 -0.132690 0.640747 0.075623 1441914842 0.752380 -0.132690 0.640747 0.075623 1441914842 0.752380 -0.132690 0.640747 0.075623 1441914842 0.752380 -0.132690 0.640747 0.075623 1441914842 0.752380 -0.132690 0.640747 0.075623 1441914842 0.752380 -0.132690 0.640747 0.075623 1441914842 0.749451 -0.163635 0.633179 0.102478 1441914842 0.749451 -0.163635 0.633179 0.102478 1441914842 0.749451 -0.163635 0.633179 0.102478 1441914842 0.749451 -0.163635 0.633179 0.102478 1441914842 0.749451 -0.163635 0.633179 0.102478 1441914842 0.749451 -0.163635 0.633179 0.102478 1441914842 0.749451 -0.163635 0.633179 0.102478 1441914842 0.747559 -0.188599 0.625916 0.117493 1441914842 0.747559 -0.188599 0.625916 0.117493 1441914842 0.747559 -0.188599 0.625916 0.117493 1441914842 0.747559 -0.188599 0.625916 0.117493 1441914842 0.747559 -0.188599 0.625916 0.117493 1441914842 0.747559 -0.188599 0.625916 0.117493 1441914843 0.749390 -0.198181 0.621399 0.113831 1441914843 0.749390 -0.198181 0.621399 0.113831 1441914843 0.749390 -0.198181 0.621399 0.113831 1441914843 0.749390 -0.198181 0.621399 0.113831 1441914843 0.749390 -0.198181 0.621399 0.113831 1441914843 0.749390 -0.198181 0.621399 0.113831 1441914843 0.755981 -0.186035 0.621033 0.090149 1441914843 0.755981 -0.186035 0.621033 0.090149 1441914843 0.755981 -0.186035 0.621033 0.090149 1441914843 0.755981 -0.186035 0.621033 0.090149 1441914843 0.755981 -0.186035 0.621033 0.090149 1441914843 0.755981 -0.186035 0.621033 0.090149 1441914843 0.755981 -0.186035 0.621033 0.090149 1441914843 0.763611 -0.156555 0.624207 0.051208 1441914843 0.763611 -0.156555 0.624207 0.051208 1441914843 0.763611 -0.156555 0.624207 0.051208 1441914843 0.763611 -0.156555 0.624207 0.051208 1441914843 0.763611 -0.156555 0.624207 0.051208 1441914843 0.763611 -0.156555 0.624207 0.051208 1441914843 0.763611 -0.156555 0.624207 0.051208 1441914843 0.768616 -0.120300 0.628174 0.004639 1441914843 0.768616 -0.120300 0.628174 0.004639 1441914843 0.768616 -0.120300 0.628174 0.004639 1441914843 0.768616 -0.120300 0.628174 0.004639 1441914843 0.768616 -0.120300 0.628174 0.004639 1441914843 0.768616 -0.120300 0.628174 0.004639 1441914843 0.769897 -0.077942 0.631470 -0.048462 1441914843 0.769897 -0.077942 0.631470 -0.048462 1441914843 0.769897 -0.077942 0.631470 -0.048462 1441914843 0.769897 -0.077942 0.631470 -0.048462 1441914843 0.769897 -0.077942 0.631470 -0.048462 1441914843 0.769897 -0.077942 0.631470 -0.048462 1441914843 0.769897 -0.077942 0.631470 -0.048462 1441914843 0.765869 -0.027283 0.633057 -0.108826 1441914843 0.765869 -0.027283 0.633057 -0.108826 1441914843 0.765869 -0.027283 0.633057 -0.108826 1441914843 0.765869 -0.027283 0.633057 -0.108826 1441914843 0.765869 -0.027283 0.633057 -0.108826 1441914843 0.765869 -0.027283 0.633057 -0.108826 1441914843 0.755859 0.028259 0.630798 -0.173096 1441914843 0.755859 0.028259 0.630798 -0.173096 1441914843 0.755859 0.028259 0.630798 -0.173096 1441914843 0.755859 0.028259 0.630798 -0.173096 1441914843 0.755859 0.028259 0.630798 -0.173096 1441914843 0.755859 0.028259 0.630798 -0.173096 1441914843 0.755859 0.028259 0.630798 -0.173096 1441914843 0.738342 0.087402 0.624695 -0.238403 1441914843 0.738342 0.087402 0.624695 -0.238403 1441914843 0.738342 0.087402 0.624695 -0.238403 1441914843 0.738342 0.087402 0.624695 -0.238403 1441914843 0.738342 0.087402 0.624695 -0.238403 1441914843 0.738342 0.087402 0.624695 -0.238403 1441914843 0.714844 0.147339 0.614624 -0.299133 1441914843 0.714844 0.147339 0.614624 -0.299133 1441914843 0.714844 0.147339 0.614624 -0.299133 1441914843 0.714844 0.147339 0.614624 -0.299133 1441914843 0.714844 0.147339 0.614624 -0.299133 1441914843 0.714844 0.147339 0.614624 -0.299133 1441914843 0.688782 0.200806 0.601257 -0.351685 1441914843 0.688782 0.200806 0.601257 -0.351685 1441914843 0.688782 0.200806 0.601257 -0.351685 1441914843 0.688782 0.200806 0.601257 -0.351685 1441914843 0.688782 0.200806 0.601257 -0.351685 1441914843 0.688782 0.200806 0.601257 -0.351685 1441914843 0.663513 0.244263 0.586731 -0.394714 1441914843 0.663513 0.244263 0.586731 -0.394714 1441914843 0.663513 0.244263 0.586731 -0.394714 1441914843 0.663513 0.244263 0.586731 -0.394714 1441914843 0.663513 0.244263 0.586731 -0.394714 1441914843 0.641052 0.279175 0.572266 -0.428406 1441914843 0.641052 0.279175 0.572266 -0.428406 1441914843 0.641052 0.279175 0.572266 -0.428406 1441914843 0.641052 0.279175 0.572266 -0.428406 1441914843 0.641052 0.279175 0.572266 -0.428406 1441914843 0.641052 0.279175 0.572266 -0.428406 1441914843 0.620972 0.309509 0.558289 -0.454834 1441914843 0.620972 0.309509 0.558289 -0.454834 1441914843 0.620972 0.309509 0.558289 -0.454834 1441914843 0.620972 0.309509 0.558289 -0.454834 1441914843 0.620972 0.309509 0.558289 -0.454834 1441914843 0.620972 0.309509 0.558289 -0.454834 1441914843 0.607239 0.332275 0.548462 -0.468994 1441914843 0.607239 0.332275 0.548462 -0.468994 1441914843 0.607239 0.332275 0.548462 -0.468994 1441914843 0.607239 0.332275 0.548462 -0.468994 1441914843 0.607239 0.332275 0.548462 -0.468994 1441914843 0.607239 0.332275 0.548462 -0.468994 1441914843 0.605469 0.342468 0.544983 -0.468018 1441914843 0.605469 0.342468 0.544983 -0.468018 1441914843 0.605469 0.342468 0.544983 -0.468018 1441914843 0.605469 0.342468 0.544983 -0.468018 1441914843 0.605469 0.342468 0.544983 -0.468018 1441914843 0.605469 0.342468 0.544983 -0.468018 1441914843 0.615723 0.338074 0.549927 -0.451782 1441914843 0.615723 0.338074 0.549927 -0.451782 1441914843 0.615723 0.338074 0.549927 -0.451782 1441914843 0.615723 0.338074 0.549927 -0.451782 1441914843 0.615723 0.338074 0.549927 -0.451782 1441914843 0.615723 0.338074 0.549927 -0.451782 1441914843 0.634155 0.320374 0.562439 -0.422852 1441914843 0.634155 0.320374 0.562439 -0.422852 1441914843 0.634155 0.320374 0.562439 -0.422852 1441914843 0.634155 0.320374 0.562439 -0.422852 1441914843 0.634155 0.320374 0.562439 -0.422852 1441914843 0.657410 0.291687 0.578857 -0.384155 1441914843 0.657410 0.291687 0.578857 -0.384155 1441914843 0.657410 0.291687 0.578857 -0.384155 1441914843 0.657410 0.291687 0.578857 -0.384155 1441914843 0.657410 0.291687 0.578857 -0.384155 1441914843 0.657410 0.291687 0.578857 -0.384155 1441914843 0.681396 0.255981 0.596008 -0.338867 1441914844 0.681396 0.255981 0.596008 -0.338867 1441914844 0.681396 0.255981 0.596008 -0.338867 1441914844 0.681396 0.255981 0.596008 -0.338867 1441914844 0.681396 0.255981 0.596008 -0.338867 1441914844 0.681396 0.255981 0.596008 -0.338867 1441914844 0.705139 0.214539 0.612549 -0.285461 1441914844 0.705139 0.214539 0.612549 -0.285461 1441914844 0.705139 0.214539 0.612549 -0.285461 1441914844 0.705139 0.214539 0.612549 -0.285461 1441914844 0.705139 0.214539 0.612549 -0.285461 1441914844 0.705139 0.214539 0.612549 -0.285461 1441914844 0.727417 0.162537 0.627747 -0.224243 1441914844 0.727417 0.162537 0.627747 -0.224243 1441914844 0.727417 0.162537 0.627747 -0.224243 1441914844 0.727417 0.162537 0.627747 -0.224243 1441914844 0.727417 0.162537 0.627747 -0.224243 1441914844 0.727417 0.162537 0.627747 -0.224243 1441914844 0.745056 0.101624 0.639893 -0.158325 1441914844 0.745056 0.101624 0.639893 -0.158325 1441914844 0.745056 0.101624 0.639893 -0.158325 1441914844 0.745056 0.101624 0.639893 -0.158325 1441914844 0.745056 0.101624 0.639893 -0.158325 1441914844 0.745056 0.101624 0.639893 -0.158325 1441914844 0.755676 0.039124 0.646179 -0.099060 1441914844 0.755676 0.039124 0.646179 -0.099060 1441914844 0.755676 0.039124 0.646179 -0.099060 1441914844 
0.725830 0.122620 0.629822 -0.247681 1441914846 0.725830 0.122620 0.629822 -0.247681 1441914846 0.717834 0.143738 0.625244 -0.270203 1441914846 0.717834 0.143738 0.625244 -0.270203 1441914846 0.717834 0.143738 0.625244 -0.270203 1441914846 0.717834 0.143738 0.625244 -0.270203 1441914846 0.717834 0.143738 0.625244 -0.270203 1441914846 0.717834 0.143738 0.625244 -0.270203 1441914846 0.707031 0.169739 0.617493 -0.299866 1441914846 0.707031 0.169739 0.617493 -0.299866 1441914846 0.707031 0.169739 0.617493 -0.299866 1441914846 0.707031 0.169739 0.617493 -0.299866 1441914846 0.707031 0.169739 0.617493 -0.299866 1441914846 0.707031 0.169739 0.617493 -0.299866 1441914846 0.690002 0.200378 0.608154 -0.337402 1441914846 0.690002 0.200378 0.608154 -0.337402 1441914846 0.690002 0.200378 0.608154 -0.337402 1441914846 0.690002 0.200378 0.608154 -0.337402 1441914846 0.690002 0.200378 0.608154 -0.337402 1441914846 0.690002 0.200378 0.608154 -0.337402 1441914846 0.667969 0.237549 0.593567 -0.380798 1441914846 0.667969 0.237549 0.593567 -0.380798 1441914846 0.667969 0.237549 0.593567 -0.380798 1441914846 0.667969 0.237549 0.593567 -0.380798 1441914846 0.667969 0.237549 0.593567 -0.380798 1441914846 0.667969 0.237549 0.593567 -0.380798 1441914846 0.644043 0.276001 0.575073 -0.422180 1441914846 0.644043 0.276001 0.575073 -0.422180 1441914846 0.644043 0.276001 0.575073 -0.422180 1441914846 0.644043 0.276001 0.575073 -0.422180 1441914846 0.644043 0.276001 0.575073 -0.422180 1441914846 0.644043 0.276001 0.575073 -0.422180 1441914846 0.644043 0.276001 0.575073 -0.422180 1441914846 0.622192 0.307251 0.558899 -0.453979 1441914846 0.622192 0.307251 0.558899 -0.453979 1441914846 0.622192 0.307251 0.558899 -0.453979 1441914846 0.622192 0.307251 0.558899 -0.453979 1441914846 0.622192 0.307251 0.558899 -0.453979 1441914846 0.622192 0.307251 0.558899 -0.453979 1441914846 0.604919 0.328857 0.548035 -0.474915 1441914846 0.604919 0.328857 0.548035 -0.474915 1441914846 0.604919 0.328857 0.548035 -0.474915 1441914846 0.604919 0.328857 0.548035 -0.474915 1441914846 0.604919 0.328857 0.548035 -0.474915 1441914846 0.604919 0.328857 0.548035 -0.474915 1441914846 0.604919 0.328857 0.548035 -0.474915 1441914846 0.594360 0.343628 0.540894 -0.485840 1441914846 0.594360 0.343628 0.540894 -0.485840 1441914846 0.594360 0.343628 0.540894 -0.485840 1441914846 0.594360 0.343628 0.540894 -0.485840 1441914846 0.594360 0.343628 0.540894 -0.485840 1441914846 0.594360 0.343628 0.540894 -0.485840 1441914846 0.594360 0.343628 0.540894 -0.485840 1441914846 0.591797 0.354248 0.535828 -0.486938 1441914846 0.591797 0.354248 0.535828 -0.486938 1441914846 0.591797 0.354248 0.535828 -0.486938 1441914846 0.591797 0.354248 0.535828 -0.486938 1441914846 0.591797 0.354248 0.535828 -0.486938 1441914846 0.591797 0.354248 0.535828 -0.486938 1441914846 0.599426 0.358582 0.536621 -0.473389 1441914846 0.599426 0.358582 0.536621 -0.473389 1441914846 0.599426 0.358582 0.536621 -0.473389 1441914846 0.599426 0.358582 0.536621 -0.473389 1441914846 0.599426 0.358582 0.536621 -0.473389 1441914846 0.599426 0.358582 0.536621 -0.473389 1441914846 0.620483 0.342529 0.548767 -0.443176 1441914846 0.620483 0.342529 0.548767 -0.443176 1441914846 0.620483 0.342529 0.548767 -0.443176 1441914846 0.620483 0.342529 0.548767 -0.443176 1441914846 0.620483 0.342529 0.548767 -0.443176 1441914846 0.620483 0.342529 0.548767 -0.443176 1441914846 0.620483 0.342529 0.548767 -0.443176 1441914846 0.648071 0.308472 0.569763 -0.400208 1441914846 0.648071 0.308472 0.569763 -0.400208 1441914846 0.648071 0.308472 0.569763 -0.400208 1441914846 0.648071 0.308472 0.569763 -0.400208 1441914846 0.648071 0.308472 0.569763 -0.400208 1441914846 0.648071 0.308472 0.569763 -0.400208 1441914846 0.676331 0.264893 0.591248 -0.350403 1441914846 0.676331 0.264893 0.591248 -0.350403 1441914846 0.676331 0.264893 0.591248 -0.350403 1441914846 0.676331 0.264893 0.591248 -0.350403 1441914847 0.676331 0.264893 0.591248 -0.350403 1441914847 0.676331 0.264893 0.591248 -0.350403 1441914847 0.702515 0.216309 0.609741 -0.296387 1441914847 0.702515 0.216309 0.609741 -0.296387 1441914847 0.702515 0.216309 0.609741 -0.296387 1441914847 0.702515 0.216309 0.609741 -0.296387 1441914847 0.702515 0.216309 0.609741 -0.296387 1441914847 0.702515 0.216309 0.609741 -0.296387 1441914847 0.725098 0.162659 0.625671 -0.237183 1441914847 0.725098 0.162659 0.625671 -0.237183 1441914847 0.725098 0.162659 0.625671 -0.237183 1441914847 0.725098 0.162659 0.625671 -0.237183 1441914847 0.725098 0.162659 0.625671 -0.237183 1441914847 0.725098 0.162659 0.625671 -0.237183 1441914847 0.725098 0.162659 0.625671 -0.237183 1441914847 0.742981 0.104065 0.638184 -0.172424 1441914847 0.742981 0.104065 0.638184 -0.172424 1441914847 0.742981 0.104065 0.638184 -0.172424 1441914847 0.742981 0.104065 0.638184 -0.172424 1441914847 0.742981 0.104065 0.638184 -0.172424 1441914847 0.742981 0.104065 0.638184 -0.172424 1441914847 0.754333 0.045410 0.645569 -0.110168 1441914847 0.754333 0.045410 0.645569 -0.110168 1441914847 0.754333 0.045410 0.645569 -0.110168 1441914847 0.754333 0.045410 0.645569 -0.110168 1441914847 0.754333 0.045410 0.645569 -0.110168 1441914847 0.754333 0.045410 0.645569 -0.110168 1441914847 0.759583 -0.007507 0.647949 -0.055054 1441914847 0.759583 -0.007507 0.647949 -0.055054 1441914847 0.759583 -0.007507 0.647949 -0.055054 1441914847 0.759583 -0.007507 0.647949 -0.055054 1441914847 0.759583 -0.007507 0.647949 -0.055054 1441914847 0.760864 -0.053589 0.646606 -0.005249 1441914847 0.760864 -0.053589 0.646606 -0.005249 1441914847 0.760864 -0.053589 0.646606 -0.005249 1441914847 0.760864 -0.053589 0.646606 -0.005249 1441914847 0.760864 -0.053589 0.646606 -0.005249 1441914847 0.760864 -0.053589 0.646606 -0.005249 1441914847 0.760681 -0.096924 0.640442 0.041077 1441914847 0.760681 -0.096924 0.640442 0.041077 1441914847 0.760681 -0.096924 0.640442 0.041077 1441914847 0.760681 -0.096924 0.640442 0.041077 1441914847 0.760681 -0.096924 0.640442 0.041077 1441914847 0.760681 -0.096924 0.640442 0.041077 1441914847 0.758667 -0.136475 0.631653 0.082092 1441914847 0.758667 -0.136475 0.631653 0.082092 1441914847 0.758667 -0.136475 0.631653 0.082092 1441914847 0.758667 -0.136475 0.631653 0.082092 1441914847 0.758667 -0.136475 0.631653 0.082092 1441914847 0.758667 -0.136475 0.631653 0.082092 1441914847 0.758667 -0.136475 0.631653 0.082092 1441914847 0.755737 -0.165222 0.624084 0.109436 1441914847 0.755737 -0.165222 0.624084 0.109436 1441914847 0.755737 -0.165222 0.624084 0.109436 1441914847 0.755737 -0.165222 0.624084 0.109436 1441914847 0.755737 -0.165222 0.624084 0.109436 1441914847 0.755737 -0.165222 0.624084 0.109436 1441914847 0.755920 -0.176758 0.619385 0.116943 1441914847 0.755920 -0.176758 0.619385 0.116943 1441914847 0.755920 -0.176758 0.619385 0.116943 1441914847 0.755920 -0.176758 0.619385 0.116943 1441914847 0.755920 -0.176758 0.619385 0.116943 1441914847 0.755920 -0.176758 0.619385 0.116943 1441914847 0.755920 -0.176758 0.619385 0.116943 1441914847 0.760010 -0.168457 0.619324 0.102051 1441914847 0.760010 -0.168457 0.619324 0.102051 1441914847 0.760010 -0.168457 0.619324 0.102051 1441914847 0.760010 -0.168457 0.619324 0.102051 1441914847 0.760010 -0.168457 0.619324 0.102051 1441914847 0.760010 -0.168457 0.619324 0.102051 1441914847 0.765198 -0.146545 0.622803 0.070435 1441914847 0.765198 -0.146545 0.622803 0.070435 1441914847 0.765198 -0.146545 0.622803 0.070435 1441914847 0.765198 -0.146545 0.622803 0.070435 1441914847 0.765198 -0.146545 0.622803 0.070435 1441914847 0.765198 -0.146545 0.622803 0.070435 1441914847 0.769592 -0.113892 0.627625 0.026672 1441914847 0.769592 -0.113892 0.627625 0.026672 1441914847 0.769592 -0.113892 0.627625 0.026672 1441914847 0.769592 -0.113892 0.627625 0.026672 1441914847 0.769592 -0.113892 0.627625 0.026672 1441914847 0.769592 -0.113892 0.627625 0.026672 1441914847 0.770935 -0.071045 0.632385 -0.025208 1441914847 0.770935 -0.071045 0.632385 -0.025208 1441914847 0.770935 -0.071045 0.632385 -0.025208 1441914847 0.770935 -0.071045 0.632385 -0.025208 1441914847 0.770935 -0.071045 0.632385 -0.025208 1441914847 0.770935 -0.071045 0.632385 -0.025208 1441914847 0.767944 -0.025269 0.634583 -0.082520 1441914847 0.767944 -0.025269 0.634583 -0.082520 1441914847 0.767944 -0.025269 0.634583 -0.082520 1441914847 0.767944 -0.025269 0.634583 -0.082520 1441914847 0.767944 -0.025269 0.634583 -0.082520 1441914847 0.767944 -0.025269 0.634583 -0.082520 1441914847 0.767944 -0.025269 0.634583 -0.082520 1441914847 0.759705 0.024414 0.633057 -0.146484 1441914847 0.759705 0.024414 0.633057 -0.146484 1441914847 0.759705 0.024414 0.633057 -0.146484 1441914847 0.759705 0.024414 0.633057 -0.146484 1441914847 0.759705 0.024414 0.633057 -0.146484 1441914847 0.744690 0.078735 0.627197 -0.214050 1441914847 0.744690 0.078735 0.627197 -0.214050 1441914847 0.744690 0.078735 0.627197 -0.214050 1441914847 0.744690 0.078735 0.627197 -0.214050 1441914847 0.744690 0.078735 0.627197 -0.214050 1441914847 0.744690 0.078735 0.627197 -0.214050 1441914847 0.744690 0.078735 0.627197 -0.214050 1441914847 0.722961 0.133606 0.617371 -0.279785 1441914847 0.722961 0.133606 0.617371 -0.279785 1441914847 0.722961 0.133606 0.617371 -0.279785 1441914847 0.722961 0.133606 0.617371 -0.279785 1441914847 0.722961 0.133606 0.617371 -0.279785 1441914848 0.722961 0.133606 0.617371 -0.279785 1441914848 0.722961 0.133606 0.617371 -0.279785 1441914848 0.694763 0.189148 0.603088 -0.343079 1441914848 0.694763 0.189148 0.603088 -0.343079 1441914848 0.694763 0.189148 0.603088 -0.343079 1441914848 0.694763 0.189148 0.603088 -0.343079 1441914848 0.694763 0.189148 0.603088 -0.343079 1441914848 0.694763 0.189148 0.603088 -0.343079 1441914848 0.664063 0.242554 0.583557 -0.399475 1441914848 0.664063 0.242554 0.583557 -0.399475 1441914848 0.664063 0.242554 0.583557 -0.399475 1441914848 0.664063 0.242554 0.583557 -0.399475 1441914848 0.664063 0.242554 0.583557 -0.399475 1441914848 0.664063 0.242554 0.583557 -0.399475 1441914848 0.635620 0.285706 0.563782 -0.443115 1441914848 0.635620 0.285706 0.563782 -0.443115 1441914848 0.635620 0.285706 0.563782 -0.443115 1441914848 0.635620 0.285706 0.563782 -0.443115 1441914848 0.635620 0.285706 0.563782 -0.443115 1441914848 0.635620 0.285706 0.563782 -0.443115 1441914848 0.635620 0.285706 0.563782 -0.443115 1441914848 0.610168 0.320923 0.546021 -0.475891 1441914848 0.610168 0.320923 0.546021 -0.475891 1441914848 0.610168 0.320923 0.546021 -0.475891 1441914848 0.610168 0.320923 0.546021 -0.475891 1441914848 0.610168 0.320923 0.546021 -0.475891 1441914848 0.610168 0.320923 0.546021 -0.475891 1441914848 0.610168 0.320923 0.546021 -0.475891 1441914848 0.589783 0.350159 0.528381 -0.500305 1441914848 0.589783 0.350159 0.528381 -0.500305 1441914848 0.589783 0.350159 0.528381 -0.500305 1441914848 0.589783 0.350159 0.528381 -0.500305 1441914848 0.589783 0.350159 0.528381 -0.500305 1441914848 0.589783 0.350159 0.528381 -0.500305 1441914848 0.577698 0.370667 0.515808 -0.512634 1441914848 0.577698 0.370667 0.515808 -0.512634 1441914848 0.577698 0.370667 0.515808 -0.512634 1441914848 0.577698 0.370667 0.515808 -0.512634 1441914848 0.577698 0.370667 0.515808 -0.512634 1441914848 0.577698 0.370667 0.515808 -0.512634 1441914848 0.577698 0.370667 0.515808 -0.512634 1441914848 0.576904 0.381104 0.511169 -0.510498 1441914848 0.576904 0.381104 0.511169 -0.510498 1441914848 0.576904 0.381104 0.511169 -0.510498 1441914848 0.576904 0.381104 0.511169 -0.510498 1441914848 0.576904 0.381104 0.511169 -0.510498 1441914848 0.576904 0.381104 0.511169 -0.510498 1441914848 0.590393 0.376709 0.516602 -0.492554 1441914848 0.590393 0.376709 0.516602 -0.492554 1441914848 0.590393 0.376709 0.516602 -0.492554 1441914848 0.590393 0.376709 0.516602 -0.492554 1441914848 0.590393 0.376709 0.516602 -0.492554 1441914848 0.590393 0.376709 0.516602 -0.492554 1441914848 0.614990 0.355652 0.533569 -0.458862 1441914848 0.614990 0.355652 0.533569 -0.458862 1441914848 0.614990 0.355652 0.533569 -0.458862 1441914848 0.614990 0.355652 0.533569 -0.458862 1441914848 0.614990 0.355652 0.533569 -0.458862 1441914848 0.614990 0.355652 0.533569 -0.458862 1441914848 0.644287 0.322083 0.556702 -0.413818 1441914848 0.644287 0.322083 0.556702 -0.413818 1441914848 0.644287 0.322083 0.556702 -0.413818 1441914848 0.644287 0.322083 0.556702 -0.413818 1441914848 0.644287 0.322083 0.556702 -0.413818 1441914848 0.644287 0.322083 0.556702 -0.413818 1441914848 0.644287 0.322083 0.556702 -0.413818 1441914848 0.674866 0.278687 0.580994 -0.359558 1441914848 0.674866 0.278687 0.580994 -0.359558 1441914848 0.674866 0.278687 0.580994 -0.359558 1441914848 0.674866 0.278687 0.580994 -0.359558 1441914848 0.674866 0.278687 0.580994 -0.359558 1441914848 0.674866 0.278687 0.580994 -0.359558 1441914848 0.703064 0.224792 0.607483 -0.293396 1441914848 0.703064 0.224792 0.607483 -0.293396 1441914848 0.703064 0.224792 0.607483 -0.293396 1441914848 0.703064 0.224792 0.607483 -0.293396 1441914848 0.703064 0.224792 0.607483 -0.293396 1441914848 0.703064 0.224792 0.607483 -0.293396 1441914848 0.703064 0.224792 0.607483 -0.293396 1441914848 0.724548 0.165710 0.630310 -0.224121 1441914848 0.724548 0.165710 0.630310 -0.224121 1441914848 0.724548 0.165710 0.630310 -0.224121 1441914848 0.724548 0.165710 0.630310 -0.224121 1441914848 0.724548 0.165710 0.630310 -0.224121 1441914848 0.724548 0.165710 0.630310 -0.224121 1441914848 0.740479 0.106628 0.644531 -0.157349 1441914848 0.740479 0.106628 0.644531 -0.157349 1441914848 0.740479 0.106628 0.644531 -0.157349 1441914848 0.740479 0.106628 0.644531 -0.157349 1441914848 0.740479 0.106628 0.644531 -0.157349 1441914848 0.740479 0.106628 0.644531 -0.157349 1441914848 0.752197 0.044739 0.650757 -0.092651 1441914848 0.752197 0.044739 0.650757 -0.092651 1441914848 0.752197 0.044739 0.650757 -0.092651 1441914848 0.752197 0.044739 0.650757 -0.092651 1441914848 0.752197 0.044739 0.650757 -0.092651 1441914848 0.752197 0.044739 0.650757 -0.092651 1441914848 0.752197 0.044739 0.650757 -0.092651 1441914848 0.757690 -0.018433 0.651550 -0.031372 1441914848 0.757690 -0.018433 0.651550 -0.031372 1441914848 0.757690 -0.018433 0.651550 -0.031372 1441914848 0.757690 -0.018433 0.651550 -0.031372 1441914848 0.757690 -0.018433 0.651550 -0.031372 1441914848 0.758362 -0.071106 0.647705 0.016907 1441914848 0.758362 -0.071106 0.647705 0.016907 1441914848 0.758362 -0.071106 0.647705 0.016907 1441914848 0.758362 -0.071106 0.647705 0.016907 1441914848 0.758362 -0.071106 0.647705 0.016907 1441914848 0.758362 -0.071106 0.647705 0.016907 1441914848 0.758362 -0.071106 0.647705 0.016907 1441914848 0.757874 -0.108887 0.641113 0.051147 1441914848 0.757874 -0.108887 0.641113 0.051147 1441914848 0.757874 -0.108887 0.641113 0.051147 1441914848 0.757874 -0.108887 0.641113 0.051147 1441914848 0.757874 -0.108887 0.641113 0.051147 1441914848 0.757874 -0.108887 0.641113 0.051147 1441914849 0.756653 -0.145935 0.631653 0.084045 1441914849 0.756653 -0.145935 0.631653 0.084045 1441914849 0.756653 -0.145935 0.631653 0.084045 1441914849 0.756653 -0.145935 0.631653 0.084045 1441914849 0.756653 -0.145935 0.631653 0.084045 1441914849 0.756653 -0.145935 0.631653 0.084045 1441914849 0.756653 -0.145935 0.631653 0.084045 1441914849 0.755005 -0.182800 0.619507 0.112793 1441914849 0.755005 -0.182800 0.619507 0.112793 1441914849 0.755005 -0.182800 0.619507 0.112793 1441914849 0.755005 -0.182800 0.619507 0.112793 1441914849 0.755005 -0.182800 0.619507 0.112793 1441914849 0.755005 -0.182800 0.619507 0.112793 1441914849 0.755005 -0.182800 0.619507 0.112793 1441914849 0.755249 -0.202881 0.611206 0.121582 1441914849 0.755249 -0.202881 0.611206 0.121582 1441914849 0.755249 -0.202881 0.611206 0.121582 1441914849 0.755249 -0.202881 0.611206 0.121582 1441914849 0.755249 -0.202881 0.611206 0.121582 1441914849 0.755249 -0.202881 0.611206 0.121582 1441914849 0.760315 -0.194214 0.611389 0.101440 1441914849 0.760315 -0.194214 0.611389 0.101440 1441914849 0.760315 -0.194214 0.611389 0.101440 1441914849 0.760315 -0.194214 0.611389 0.101440 1441914849 0.760315 -0.194214 0.611389 0.101440 1441914849 0.760315 -0.194214 0.611389 0.101440 1441914849 0.767517 -0.159241 0.618408 0.054810 1441914849 0.767517 -0.159241 0.618408 0.054810 1441914849 0.767517 -0.159241 0.618408 0.054810 1441914849 0.767517 -0.159241 0.618408 0.054810 1441914849 0.767517 -0.159241 0.618408 0.054810 1441914849 0.767517 -0.159241 0.618408 0.054810 1441914849 0.771790 -0.107361 0.626709 -0.002380 1441914849 0.771790 -0.107361 0.626709 -0.002380 1441914849 0.771790 -0.107361 0.626709 -0.002380 1441914849 0.771790 -0.107361 0.626709 -0.002380 1441914849 0.771790 -0.107361 0.626709 -0.002380 1441914849 0.771790 -0.107361 0.626709 -0.002380 1441914849 0.769958 -0.051025 0.632935 -0.062317 1441914849 0.769958 -0.051025 0.632935 -0.062317 1441914849 0.769958 -0.051025 0.632935 -0.062317 1441914849 0.769958 -0.051025 0.632935 -0.062317 1441914849 0.769958 -0.051025 0.632935 -0.062317 1441914849 0.769958 -0.051025 0.632935 -0.062317 1441914849 0.761658 0.006042 0.635315 -0.127014 1441914849 0.761658 0.006042 0.635315 -0.127014 1441914849 0.761658 0.006042 0.635315 -0.127014 1441914849 0.761658 0.006042 0.635315 -0.127014 1441914849 0.761658 0.006042 0.635315 -0.127014 1441914849 0.761658 0.006042 0.635315 -0.127014 1441914849 0.761658 0.006042 0.635315 -0.127014 1441914849 0.747131 0.064636 0.631653 -0.196472 1441914849 0.747131 0.064636 0.631653 -0.196472 1441914849 0.747131 0.064636 0.631653 -0.196472 1441914849 0.747131 0.064636 0.631653 -0.196472 1441914849 0.747131 0.064636 0.631653 -0.196472 1441914849 0.747131 0.064636 0.631653 -0.196472 1441914849 0.726135 0.123230 0.622620 -0.264221 1441914849 0.726135 0.123230 0.622620 -0.264221 1441914849 0.726135 0.123230 0.622620 -0.264221 1441914849 0.726135 0.123230 0.622620 -0.264221 1441914849 0.726135 0.123230 0.622620 -0.264221 1441914849 0.726135 0.123230 0.622620 -0.264221 1441914849 0.726135 0.123230 0.622620 -0.264221 1441914849 0.700928 0.173584 0.611633 -0.322998 1441914849 0.700928 0.173584 0.611633 -0.322998 1441914849 0.700928 0.173584 0.611633 -0.322998 1441914849 0.700928 0.173584 0.611633 -0.322998 1441914849 0.700928 0.173584 0.611633 -0.322998 1441914849 0.700928 0.173584 0.611633 -0.322998 1441914849 0.672668 0.225220 0.594910 -0.377808 1441914849 0.672668 0.225220 0.594910 -0.377808 1441914849 0.672668 0.225220 0.594910 -0.377808 1441914849 0.672668 0.225220 0.594910 -0.377808 1441914849 0.672668 0.225220 0.594910 -0.377808 1441914849 0.672668 0.225220 0.594910 -0.377808 1441914849 0.672668 0.225220 0.594910 -0.377808 1441914849 0.640564 0.277405 0.573425 -0.428711 1441914849 0.640564 0.277405 0.573425 -0.428711 1441914849 0.640564 0.277405 0.573425 -0.428711 1441914849 0.640564 0.277405 0.573425 -0.428711 1441914849 0.640564 0.277405 0.573425 -0.428711 1441914849 0.640564 0.277405 0.573425 -0.428711 1441914849 0.614502 0.316650 0.552795 -0.465271 1441914849 0.614502 0.316650 0.552795 -0.465271 1441914849 0.614502 0.316650 0.552795 -0.465271 1441914849 0.614502 0.316650 0.552795 -0.465271 1441914849 0.614502 0.316650 0.552795 -0.465271 1441914849 0.614502 0.316650 0.552795 -0.465271 1441914849 0.596924 0.341919 0.538025 -0.487061 1441914849 0.596924 0.341919 0.538025 -0.487061 1441914849 0.596924 0.341919 0.538025 -0.487061 1441914849 0.596924 0.341919 0.538025 -0.487061 1441914849 0.596924 0.341919 0.538025 -0.487061 1441914849 0.596924 0.341919 0.538025 -0.487061 1441914849 0.596924 0.341919 0.538025 -0.487061 1441914849 0.587341 0.358154 0.528870 -0.497009 1441914849 0.587341 0.358154 0.528870 -0.497009 1441914849 0.587341 0.358154 0.528870 -0.497009 1441914849 0.587341 0.358154 0.528870 -0.497009 1441914849 0.587341 0.358154 0.528870 -0.497009 1441914849 0.587341 0.358154 0.528870 -0.497009 1441914849 0.589111 0.363708 0.527649 -0.492126 1441914849 0.589111 0.363708 0.527649 -0.492126 1441914849 0.589111 0.363708 0.527649 -0.492126 1441914849 0.589111 0.363708 0.527649 -0.492126 1441914849 0.589111 0.363708 0.527649 -0.492126 1441914849 0.589111 0.363708 0.527649 -0.492126 1441914849 0.605591 0.353516 0.536316 -0.469666 1441914849 0.605591 0.353516 0.536316 -0.469666 1441914849 0.605591 0.353516 0.536316 -0.469666 1441914849 0.605591 0.353516 0.536316 -0.469666 1441914849 0.605591 0.353516 0.536316 -0.469666 1441914849 0.605591 0.353516 0.536316 -0.469666 1441914849 0.632263 0.325623 0.554199 -0.432434 1441914850 0.632263 0.325623 0.554199 -0.432434 1441914850 0.632263 0.325623 0.554199 -0.432434 1441914850 0.632263 0.325623 0.554199 -0.432434 1441914850 0.632263 0.325623 0.554199 -0.432434 1441914850 0.632263 0.325623 0.554199 -0.432434 1441914850 0.632263 0.325623 0.554199 -0.432434 1441914850 0.661194 0.285767 0.575989 -0.386414 1441914850 0.661194 0.285767 0.575989 -0.386414 1441914850 0.661194 0.285767 0.575989 -0.386414 1441914850 0.661194 0.285767 0.575989 -0.386414 1441914850 0.661194 0.285767 0.575989 -0.386414 1441914850 0.661194 0.285767 0.575989 -0.386414 1441914850 0.687866 0.241638 0.595764 -0.336731 1441914850 0.687866 0.241638 0.595764 -0.336731 1441914850 0.687866 0.241638 0.595764 -0.336731 1441914850 0.687866 0.241638 0.595764 -0.336731 1441914850 0.687866 0.241638 0.595764 -0.336731 1441914850 0.687866 0.241638 0.595764 -0.336731 1441914850 0.712158 0.193970 0.612915 -0.281982 1441914850 0.712158 0.193970 0.612915 -0.281982 1441914850 0.712158 0.193970 0.612915 -0.281982 1441914850 0.712158 0.193970 0.612915 -0.281982 1441914850 0.712158 0.193970 0.612915 -0.281982 1441914850 0.712158 0.193970 0.612915 -0.281982 1441914850 0.712158 0.193970 0.612915 -0.281982 1441914850 0.732727 0.140442 0.627625 -0.222351 1441914850 0.732727 0.140442 0.627625 -0.222351 1441914850 0.732727 0.140442 0.627625 -0.222351 1441914850 0.732727 0.140442 0.627625 -0.222351 1441914850 0.732727 0.140442 0.627625 -0.222351 1441914850 0.748047 0.082642 0.638733 -0.159851 1441914850 0.748047 0.082642 0.638733 -0.159851 1441914850 0.748047 0.082642 0.638733 -0.159851 1441914850 0.748047 0.082642 0.638733 -0.159851 1441914850 0.748047 0.082642 0.638733 -0.159851 1441914850 0.748047 0.082642 0.638733 -0.159851 1441914850 0.748047 0.082642 0.638733 -0.159851 1441914850 0.758057 0.023193 0.644226 -0.098633 1441914850 0.758057 0.023193 0.644226 -0.098633 1441914850 0.758057 0.023193 0.644226 -0.098633 1441914850 0.758057 0.023193 0.644226 -0.098633 1441914850 0.758057 0.023193 0.644226 -0.098633 1441914850 0.758057 0.023193 0.644226 -0.098633 1441914850 0.762756 -0.032410 0.644531 -0.040771 1441914850 0.762756 -0.032410 0.644531 -0.040771 1441914850 0.762756 -0.032410 0.644531 -0.040771 1441914850 0.762756 -0.032410 0.644531 -0.040771 1441914850 0.762756 -0.032410 0.644531 -0.040771 1441914850 0.762756 -0.032410 0.644531 -0.040771 1441914850 0.762756 -0.032410 0.644531 -0.040771 1441914850 0.762512 -0.087402 0.640808 0.015686 1441914850 0.762512 -0.087402 0.640808 0.015686 1441914850 0.762512 -0.087402 0.640808 0.015686 1441914850 0.762512 -0.087402 0.640808 0.015686 1441914850 0.762512 -0.087402 0.640808 0.015686 1441914850 0.762512 -0.087402 0.640808 0.015686 1441914850 0.758545 -0.139771 0.632935 0.066406 1441914850 0.758545 -0.139771 0.632935 0.066406 1441914850 0.758545 -0.139771 0.632935 0.066406 1441914850 0.758545 -0.139771 0.632935 0.066406 1441914850 0.758545 -0.139771 0.632935 0.066406 1441914850 0.758545 -0.139771 0.632935 0.066406 1441914850 0.754578 -0.180115 0.622192 0.104675 1441914850 0.754578 -0.180115 0.622192 0.104675 1441914850 0.754578 -0.180115 0.622192 0.104675 1441914850 0.754578 -0.180115 0.622192 0.104675 1441914850 0.754578 -0.180115 0.622192 0.104675 1441914850 0.754578 -0.180115 0.622192 0.104675 1441914850 0.753052 -0.205017 0.611938 0.127808 1441914850 0.753052 -0.205017 0.611938 0.127808 1441914850 0.753052 -0.205017 0.611938 0.127808 1441914850 0.753052 -0.205017 0.611938 0.127808 1441914850 0.753052 -0.205017 0.611938 0.127808 1441914850 0.753052 -0.205017 0.611938 0.127808 1441914850 0.754028 -0.214233 0.606506 0.132690 1441914850 0.754028 -0.214233 0.606506 0.132690 1441914850 0.754028 -0.214233 0.606506 0.132690 1441914850 0.754028 -0.214233 0.606506 0.132690 1441914850 0.754028 -0.214233 0.606506 0.132690 1441914850 0.754028 -0.214233 0.606506 0.132690 1441914850 0.754028 -0.214233 0.606506 0.132690 1441914850 0.759705 -0.204224 0.606750 0.113708 1441914850 0.759705 -0.204224 0.606750 0.113708 1441914850 0.759705 -0.204224 0.606750 0.113708 1441914850 0.759705 -0.204224 0.606750 0.113708 1441914850 0.759705 -0.204224 0.606750 0.113708 1441914850 0.759705 -0.204224 0.606750 0.113708 1441914850 0.768188 -0.170166 0.613098 0.070374 1441914850 0.768188 -0.170166 0.613098 0.070374 1441914850 0.768188 -0.170166 0.613098 0.070374 1441914850 0.768188 -0.170166 0.613098 0.070374 1441914850 0.768188 -0.170166 0.613098 0.070374 1441914850 0.768188 -0.170166 0.613098 0.070374 1441914850 0.774353 -0.119873 0.621033 0.016113 1441914850 0.774353 -0.119873 0.621033 0.016113 1441914850 0.774353 -0.119873 0.621033 0.016113 1441914850 0.774353 -0.119873 0.621033 0.016113 1441914850 0.774353 -0.119873 0.621033 0.016113 1441914850 0.774353 -0.119873 0.621033 0.016113 1441914850 0.774902 -0.067261 0.627014 -0.042053 1441914850 0.774902 -0.067261 0.627014 -0.042053 1441914850 0.774902 -0.067261 0.627014 -0.042053 1441914850 0.774902 -0.067261 0.627014 -0.042053 1441914850 0.774902 -0.067261 0.627014 -0.042053 1441914850 0.774902 -0.067261 0.627014 -0.042053 1441914850 0.769470 -0.013062 0.629944 -0.104126 1441914850 0.769470 -0.013062 0.629944 -0.104126 1441914850 0.769470 -0.013062 0.629944 -0.104126 1441914850 0.769470 -0.013062 0.629944 -0.104126 1441914850 0.769470 -0.013062 0.629944 -0.104126 1441914850 0.769470 -0.013062 0.629944 -0.104126 1441914850 0.757690 0.044067 0.628235 -0.170837 1441914851 0.757690 0.044067 0.628235 -0.170837 1441914851 0.757690 0.044067 0.628235 -0.170837 1441914851 0.757690 0.044067 0.628235 -0.170837 1441914851 0.757690 0.044067 0.628235 -0.170837 1441914851 0.757690 0.044067 0.628235 -0.170837 1441914851 0.757690 0.044067 0.628235 -0.170837 1441914851 0.738770 0.103027 0.621216 -0.240112 1441914851 0.738770 0.103027 0.621216 -0.240112 1441914851 0.738770 0.103027 0.621216 -0.240112 1441914851 0.738770 0.103027 0.621216 -0.240112 1441914851 0.738770 0.103027 0.621216 -0.240112 1441914851 0.738770 0.103027 0.621216 -0.240112 1441914851 0.714111 0.159546 0.609314 -0.305420 1441914851 0.714111 0.159546 0.609314 -0.305420 1441914851 0.714111 0.159546 0.609314 -0.305420 1441914851 0.714111 0.159546 0.609314 -0.305420 1441914851 0.714111 0.159546 0.609314 -0.305420 1441914851 0.714111 0.159546 0.609314 -0.305420 1441914851 0.685547 0.214050 0.593811 -0.362610 1441914851 0.685547 0.214050 0.593811 -0.362610 1441914851 0.685547 0.214050 0.593811 -0.362610 1441914851 0.685547 0.214050 0.593811 -0.362610 1441914851 0.685547 0.214050 0.593811 -0.362610 1441914851 0.685547 0.214050 0.593811 -0.362610 1441914851 0.685547 0.214050 0.593811 -0.362610 1441914851 0.654846 0.265259 0.576477 -0.410339 1441914851 0.654846 0.265259 0.576477 -0.410339 1441914851 0.654846 0.265259 0.576477 -0.410339 1441914851 0.654846 0.265259 0.576477 -0.410339 1441914851 0.654846 0.265259 0.576477 -0.410339 1441914851 0.654846 0.265259 0.576477 -0.410339 1441914851 0.627502 0.309204 0.557617 -0.446777 1441914851 0.627502 0.309204 0.557617 -0.446777 1441914851 0.627502 0.309204 0.557617 -0.446777 1441914851 0.627502 0.309204 0.557617 -0.446777 1441914851 0.627502 0.309204 0.557617 -0.446777 1441914851 0.627502 0.309204 0.557617 -0.446777 1441914851 0.607910 0.343140 0.540100 -0.469971 1441914851 0.607910 0.343140 0.540100 -0.469971 1441914851 0.607910 0.343140 0.540100 -0.469971 1441914851 0.607910 0.343140 0.540100 -0.469971 1441914851 0.607910 0.343140 0.540100 -0.469971 1441914851 0.607910 0.343140 0.540100 -0.469971 1441914851 0.607910 0.343140 0.540100 -0.469971 1441914851 0.597229 0.364807 0.528015 -0.480957 1441914851 0.597229 0.364807 0.528015 -0.480957 1441914851 0.597229 0.364807 0.528015 -0.480957 1441914851 0.597229 0.364807 0.528015 -0.480957 1441914851 0.597229 0.364807 0.528015 -0.480957 1441914851 0.597229 0.364807 0.528015 -0.480957 1441914851 0.597839 0.369995 0.526855 -0.477478 1441914851 0.597839 0.369995 0.526855 -0.477478 1441914851 0.597839 0.369995 0.526855 -0.477478 1441914851 0.597839 0.369995 0.526855 -0.477478 1441914851 0.597839 0.369995 0.526855 -0.477478 1441914851 0.597839 0.369995 0.526855 -0.477478 1441914851 0.608521 0.363708 0.532532 -0.462341 1441914851 0.608521 0.363708 0.532532 -0.462341 1441914851 0.608521 0.363708 0.532532 -0.462341 1441914851 0.608521 0.363708 0.532532 -0.462341 1441914851 0.608521 0.363708 0.532532 -0.462341 1441914851 0.608521 0.363708 0.532532 -0.462341 1441914851 0.608521 0.363708 0.532532 -0.462341 1441914851 0.627197 0.346802 0.542969 -0.437561 1441914851 0.627197 0.346802 0.542969 -0.437561 1441914851 0.627197 0.346802 0.542969 -0.437561 1441914851 0.627197 0.346802 0.542969 -0.437561 1441914851 0.627197 0.346802 0.542969 -0.437561 1441914851 0.627197 0.346802 0.542969 -0.437561 1441914851 0.651611 0.318542 0.558167 -0.402832 1441914851 0.651611 0.318542 0.558167 -0.402832 1441914851 0.651611 0.318542 0.558167 -0.402832 1441914851 0.651611 0.318542 0.558167 -0.402832 1441914851 0.651611 0.318542 0.558167 -0.402832 1441914851 0.651611 0.318542 0.558167 -0.402832 1441914851 0.651611 0.318542 0.558167 -0.402832 1441914851 0.678955 0.278442 0.576111 -0.359863 1441914851 0.678955 0.278442 0.576111 -0.359863 1441914851 0.678955 0.278442 0.576111 -0.359863 1441914851 0.678955 0.278442 0.576111 -0.359863 1441914851 0.678955 0.278442 0.576111 -0.359863 1441914851 0.678955 0.278442 0.576111 -0.359863 1441914851 0.705872 0.230408 0.594727 -0.308044 1441914851 0.705872 0.230408 0.594727 -0.308044 1441914851 0.705872 0.230408 0.594727 -0.308044 1441914851 0.705872 0.230408 0.594727 -0.308044 1441914851 0.705872 0.230408 0.594727 -0.308044 1441914851 0.705872 0.230408 0.594727 -0.308044 1441914851 0.729126 0.176880 0.611633 -0.250732 1441914851 0.729126 0.176880 0.611633 -0.250732 1441914851 0.729126 0.176880 0.611633 -0.250732 1441914851 0.729126 0.176880 0.611633 -0.250732 1441914851 0.729126 0.176880 0.611633 -0.250732 1441914851 0.729126 0.176880 0.611633 -0.250732 1441914851 0.747314 0.120117 0.624878 -0.191284 1441914851 0.747314 0.120117 0.624878 -0.191284 1441914851 0.747314 0.120117 0.624878 -0.191284 1441914851 0.747314 0.120117 0.624878 -0.191284 1441914851 0.747314 0.120117 0.624878 -0.191284 1441914851 0.747314 0.120117 0.624878 -0.191284 1441914851 0.747314 0.120117 0.624878 -0.191284 1441914851 0.759583 0.061707 0.634277 -0.129883 1441914851 0.759583 0.061707 0.634277 -0.129883 1441914851 0.759583 0.061707 0.634277 -0.129883 1441914851 0.759583 0.061707 0.634277 -0.129883 1441914851 0.759583 0.061707 0.634277 -0.129883 1441914851 0.759583 0.061707 0.634277 -0.129883 1441914851 0.765869 0.004883 0.638977 -0.071289 1441914851 0.765869 0.004883 0.638977 -0.071289 1441914851 0.765869 0.004883 0.638977 -0.071289 1441914851 0.765869 0.004883 0.638977 -0.071289 1441914851 0.765869 0.004883 0.638977 -0.071289 1441914851 0.765869 0.004883 0.638977 -0.071289 1441914851 0.765869 0.004883 0.638977 -0.071289 1441914851 0.769043 -0.044250 0.637268 -0.021240 1441914852 0.769043 -0.044250 0.637268 -0.021240 1441914852 0.769043 -0.044250 0.637268 -0.021240 1441914852 0.769043 -0.044250 0.637268 -0.021240 1441914852 0.769043 -0.044250 0.637268 -0.021240 1441914852 0.769043 -0.044250 0.637268 -0.021240 1441914852 0.769165 -0.086731 0.632629 0.023071 1441914852 0.769165 -0.086731 0.632629 0.023071 1441914852 0.769165 -0.086731 0.632629 0.023071 1441914852 0.769165 -0.086731 0.632629 0.023071 1441914852 0.769165 -0.086731 0.632629 0.023071 1441914852 0.769165 -0.086731 0.632629 0.023071 1441914852 0.769165 -0.086731 0.632629 0.023071 1441914852 0.765320 -0.125732 0.628052 0.062622 1441914852 0.765320 -0.125732 0.628052 0.062622 1441914852 0.765320 -0.125732 0.628052 0.062622 1441914852 0.765320 -0.125732 0.628052 0.062622 1441914852 0.765320 -0.125732 0.628052 0.062622 1441914852 0.765320 -0.125732 0.628052 0.062622 1441914852 0.761719 -0.160828 0.620789 0.091797 1441914852 0.761719 -0.160828 0.620789 0.091797 1441914852 0.761719 -0.160828 0.620789 0.091797 1441914852 0.761719 -0.160828 0.620789 0.091797 1441914852 0.761719 -0.160828 0.620789 0.091797 1441914852 0.761719 -0.160828 0.620789 0.091797 1441914852 0.761047 -0.182068 0.613892 0.103333 1441914852 0.761047 -0.182068 0.613892 0.103333 1441914852 0.761047 -0.182068 0.613892 0.103333 1441914852 0.761047 -0.182068 0.613892 0.103333 1441914852 0.761047 -0.182068 0.613892 0.103333 1441914852 0.761047 -0.182068 0.613892 0.103333 1441914852 0.764221 -0.182495 0.611511 0.093201 1441914852 0.764221 -0.182495 0.611511 0.093201 1441914852 0.764221 -0.182495 0.611511 0.093201 1441914852 0.764221 -0.182495 0.611511 0.093201 1441914852 0.764221 -0.182495 0.611511 0.093201 1441914852 0.764221 -0.182495 0.611511 0.093201 1441914852 0.769836 -0.162231 0.614075 0.061951 1441914852 0.769836 -0.162231 0.614075 0.061951 1441914852 0.769836 -0.162231 0.614075 0.061951 1441914852 0.769836 -0.162231 0.614075 0.061951 1441914852 0.769836 -0.162231 0.614075 0.061951 1441914852 0.769836 -0.162231 0.614075 0.061951 1441914852 0.774780 -0.125427 0.619385 0.016418 1441914852 0.774780 -0.125427 0.619385 0.016418 1441914852 0.774780 -0.125427 0.619385 0.016418 1441914852 0.774780 -0.125427 0.619385 0.016418 1441914852 0.774780 -0.125427 0.619385 0.016418 1441914852 0.774780 -0.125427 0.619385 0.016418 1441914852 0.776794 -0.080750 0.623413 -0.036804 1441914852 0.776794 -0.080750 0.623413 -0.036804 1441914852 0.776794 -0.080750 0.623413 -0.036804 1441914852 0.776794 -0.080750 0.623413 -0.036804 1441914852 0.776794 -0.080750 0.623413 -0.036804 1441914852 0.776794 -0.080750 0.623413 -0.036804 1441914852 0.776794 -0.080750 0.623413 -0.036804 1441914852 0.773621 -0.031250 0.625549 -0.095581 1441914852 0.773621 -0.031250 0.625549 -0.095581 1441914852 0.773621 -0.031250 0.625549 -0.095581 1441914852 0.773621 -0.031250 0.625549 -0.095581 1441914852 0.773621 -0.031250 0.625549 -0.095581 1441914852 0.764648 0.023926 0.623962 -0.159058 1441914852 0.764648 0.023926 0.623962 -0.159058 1441914852 0.764648 0.023926 0.623962 -0.159058 1441914852 0.764648 0.023926 0.623962 -0.159058 1441914852 0.764648 0.023926 0.623962 -0.159058 1441914852 0.764648 0.023926 0.623962 -0.159058 1441914852 0.764648 0.023926 0.623962 -0.159058 1441914852 0.750183 0.080444 0.617188 -0.223022 1441914852 0.750183 0.080444 0.617188 -0.223022 1441914852 0.750183 0.080444 0.617188 -0.223022 1441914852 0.750183 0.080444 0.617188 -0.223022 1441914852 0.750183 0.080444 0.617188 -0.223022 1441914852 0.750183 0.080444 0.617188 -0.223022 1441914852 0.730103 0.135132 0.606201 -0.284729 1441914852 0.730103 0.135132 0.606201 -0.284729 1441914852 0.730103 0.135132 0.606201 -0.284729 1441914852 0.730103 0.135132 0.606201 -0.284729 1441914852 0.730103 0.135132 0.606201 -0.284729 1441914852 0.730103 0.135132 0.606201 -0.284729 1441914852 0.706360 0.184937 0.592773 -0.339661 1441914852 0.706360 0.184937 0.592773 -0.339661 1441914852 0.706360 0.184937 0.592773 -0.339661 1441914852 0.706360 0.184937 0.592773 -0.339661 1441914852 0.706360 0.184937 0.592773 -0.339661 1441914852 0.706360 0.184937 0.592773 -0.339661 1441914852 0.681335 0.226990 0.580444 -0.383728 1441914852 0.681335 0.226990 0.580444 -0.383728 1441914852 0.681335 0.226990 0.580444 -0.383728 1441914852 0.681335 0.226990 0.580444 -0.383728 1441914852 0.681335 0.226990 0.580444 -0.383728 1441914852 0.681335 0.226990 0.580444 -0.383728 1441914852 0.656982 0.266541 0.565918 -0.420776 1441914852 0.656982 0.266541 0.565918 -0.420776 1441914852 0.656982 0.266541 0.565918 -0.420776 1441914852 0.656982 0.266541 0.565918 -0.420776 1441914852 0.656982 0.266541 0.565918 -0.420776 1441914852 0.656982 0.266541 0.565918 -0.420776 1441914852 0.656982 0.266541 0.565918 -0.420776 1441914852 0.635376 0.302368 0.550659 -0.448914 1441914852 0.635376 0.302368 0.550659 -0.448914 1441914852 0.635376 0.302368 0.550659 -0.448914 1441914852 0.635376 0.302368 0.550659 -0.448914 1441914852 0.635376 0.302368 0.550659 -0.448914 1441914852 0.635376 0.302368 0.550659 -0.448914 1441914852 0.635376 0.302368 0.550659 -0.448914 1441914852 0.619995 0.328186 0.540527 -0.464355 1441914852 0.619995 0.328186 0.540527 -0.464355 1441914852 0.619995 0.328186 0.540527 -0.464355 1441914852 0.619995 0.328186 0.540527 -0.464355 1441914852 0.619995 0.328186 0.540527 -0.464355 1441914852 0.619995 0.328186 0.540527 -0.464355 1441914852 0.617310 0.338623 0.536804 -0.464722 1441914852 0.617310 0.338623 0.536804 -0.464722 1441914852 0.617310 0.338623 0.536804 -0.464722 1441914853 0.617310 0.338623 0.536804 -0.464722 1441914853 0.617310 0.338623 0.536804 -0.464722 1441914853 0.617310 0.338623 0.536804 -0.464722 1441914853 0.629272 0.334045 0.539734 -0.448364 1441914853 0.629272 0.334045 0.539734 -0.448364 1441914853 0.629272 0.334045 0.539734 -0.448364 1441914853 0.629272 0.334045 0.539734 -0.448364 1441914853 0.629272 0.334045 0.539734 -0.448364 1441914853 0.629272 0.334045 0.539734 -0.448364 1441914853 0.629272 0.334045 0.539734 -0.448364 1441914853 0.652832 0.313477 0.551331 -0.414185 1441914853 0.652832 0.313477 0.551331 -0.414185 1441914853 0.652832 0.313477 0.551331 -0.414185 1441914853 0.652832 0.313477 0.551331 -0.414185 1441914853 0.652832 0.313477 0.551331 -0.414185 1441914853 0.680969 0.277344 0.570923 -0.365112 1441914853 0.680969 0.277344 0.570923 -0.365112 1441914853 0.680969 0.277344 0.570923 -0.365112 1441914853 0.680969 0.277344 0.570923 -0.365112 1441914853 0.680969 0.277344 0.570923 -0.365112 1441914853 0.680969 0.277344 0.570923 -0.365112 1441914853 0.680969 0.277344 0.570923 -0.365112 1441914853 0.709717 0.228638 0.591309 -0.307068 1441914853 0.709717 0.228638 0.591309 -0.307068 1441914853 0.709717 0.228638 0.591309 -0.307068 1441914853 0.709717 0.228638 0.591309 -0.307068 1441914853 0.709717 0.228638 0.591309 -0.307068 1441914853 0.709717 0.228638 0.591309 -0.307068 1441914853 0.734924 0.172485 0.608398 -0.244751 1441914853 0.734924 0.172485 0.608398 -0.244751 1441914853 0.734924 0.172485 0.608398 -0.244751 1441914853 0.734924 0.172485 0.608398 -0.244751 1441914853 0.734924 0.172485 0.608398 -0.244751 1441914853 0.734924 0.172485 0.608398 -0.244751 1441914853 0.753662 0.111938 0.621399 -0.182190 1441914853 0.753662 0.111938 0.621399 -0.182190 1441914853 0.753662 0.111938 0.621399 -0.182190 1441914853 0.753662 0.111938 0.621399 -0.182190 1441914853 0.753662 0.111938 0.621399 -0.182190 1441914853 0.753662 0.111938 0.621399 -0.182190 1441914853 0.753662 0.111938 0.621399 -0.182190 1441914853 0.764648 0.054993 0.629944 -0.123962 1441914853 0.764648 0.054993 0.629944 -0.123962 1441914853 0.764648 0.054993 0.629944 -0.123962 1441914853 0.764648 0.054993 0.629944 -0.123962 1441914853 0.764648 0.054993 0.629944 -0.123962 1441914853 0.764648 0.054993 0.629944 -0.123962 1441914853 0.769043 0.006470 0.635193 -0.070313 1441914853 0.769043 0.006470 0.635193 -0.070313 1441914853 0.769043 0.006470 0.635193 -0.070313 1441914853 0.769043 0.006470 0.635193 -0.070313 1441914853 0.769043 0.006470 0.635193 -0.070313 1441914853 0.769043 0.006470 0.635193 -0.070313 1441914853 0.769714 -0.039734 0.636841 -0.017578 1441914853 0.769714 -0.039734 0.636841 -0.017578 1441914853 0.769714 -0.039734 0.636841 -0.017578 1441914853 0.769714 -0.039734 0.636841 -0.017578 1441914853 0.769714 -0.039734 0.636841 -0.017578 1441914853 0.769714 -0.039734 0.636841 -0.017578 1441914853 0.769714 -0.039734 0.636841 -0.017578 1441914853 0.767883 -0.087708 0.633545 0.033997 1441914853 0.767883 -0.087708 0.633545 0.033997 1441914853 0.767883 -0.087708 0.633545 0.033997 1441914853 0.767883 -0.087708 0.633545 0.033997 1441914853 0.767883 -0.087708 0.633545 0.033997 1441914853 0.767883 -0.087708 0.633545 0.033997 1441914853 0.764709 -0.132690 0.625610 0.078430 1441914853 0.764709 -0.132690 0.625610 0.078430 1441914853 0.764709 -0.132690 0.625610 0.078430 1441914853 0.764709 -0.132690 0.625610 0.078430 1441914853 0.764709 -0.132690 0.625610 0.078430 1441914853 0.764709 -0.132690 0.625610 0.078430 1441914853 
0.732361 0.101929 0.623413 -0.254150 1441914855 0.732361 0.101929 0.623413 -0.254150 1441914855 0.732361 0.101929 0.623413 -0.254150 1441914855 0.732361 0.101929 0.623413 -0.254150 1441914855 0.732361 0.101929 0.623413 -0.254150 1441914855 0.722107 0.122009 0.619080 -0.283447 1441914855 0.722107 0.122009 0.619080 -0.283447 1441914855 0.722107 0.122009 0.619080 -0.283447 1441914855 0.722107 0.122009 0.619080 -0.283447 1441914855 0.722107 0.122009 0.619080 -0.283447 1441914855 0.722107 0.122009 0.619080 -0.283447 1441914855 0.705505 0.157227 0.610168 -0.324280 1441914855 0.705505 0.157227 0.610168 -0.324280 1441914855 0.705505 0.157227 0.610168 -0.324280 1441914855 0.705505 0.157227 0.610168 -0.324280 1441914855 0.705505 0.157227 0.610168 -0.324280 1441914855 0.705505 0.157227 0.610168 -0.324280 1441914855 0.684204 0.200500 0.596619 -0.368347 1441914855 0.684204 0.200500 0.596619 -0.368347 1441914855 0.684204 0.200500 0.596619 -0.368347 1441914855 0.684204 0.200500 0.596619 -0.368347 1441914855 0.684204 0.200500 0.596619 -0.368347 1441914855 0.684204 0.200500 0.596619 -0.368347 1441914855 0.684204 0.200500 0.596619 -0.368347 1441914855 0.661377 0.239075 0.583130 -0.406616 1441914855 0.661377 0.239075 0.583130 -0.406616 1441914855 0.661377 0.239075 0.583130 -0.406616 1441914855 0.661377 0.239075 0.583130 -0.406616 1441914855 0.661377 0.239075 0.583130 -0.406616 1441914855 0.661377 0.239075 0.583130 -0.406616 1441914855 0.639404 0.272034 0.571533 -0.436340 1441914855 0.639404 0.272034 0.571533 -0.436340 1441914855 0.639404 0.272034 0.571533 -0.436340 1441914855 0.639404 0.272034 0.571533 -0.436340 1441914855 0.639404 0.272034 0.571533 -0.436340 1441914855 0.639404 0.272034 0.571533 -0.436340 1441914855 0.639404 0.272034 0.571533 -0.436340 1441914855 0.620911 0.302856 0.557983 -0.459717 1441914855 0.620911 0.302856 0.557983 -0.459717 1441914855 0.620911 0.302856 0.557983 -0.459717 1441914855 0.620911 0.302856 0.557983 -0.459717 1441914855 0.620911 0.302856 0.557983 -0.459717 1441914855 0.620911 0.302856 0.557983 -0.459717 1441914856 0.609924 0.321289 0.550781 -0.470459 1441914856 0.609924 0.321289 0.550781 -0.470459 1441914856 0.609924 0.321289 0.550781 -0.470459 1441914856 0.609924 0.321289 0.550781 -0.470459 1441914856 0.609924 0.321289 0.550781 -0.470459 1441914856 0.609924 0.321289 0.550781 -0.470459 1441914856 0.608154 0.330505 0.547729 -0.469910 1441914856 0.608154 0.330505 0.547729 -0.469910 1441914856 0.608154 0.330505 0.547729 -0.469910 1441914856 0.608154 0.330505 0.547729 -0.469910 1441914856 0.608154 0.330505 0.547729 -0.469910 1441914856 0.608154 0.330505 0.547729 -0.469910 1441914856 0.617004 0.329529 0.550537 -0.455566 1441914856 0.617004 0.329529 0.550537 -0.455566 1441914856 0.617004 0.329529 0.550537 -0.455566 1441914856 0.617004 0.329529 0.550537 -0.455566 1441914856 0.617004 0.329529 0.550537 -0.455566 1441914856 0.617004 0.329529 0.550537 -0.455566 1441914856 0.617004 0.329529 0.550537 -0.455566 1441914856 0.636780 0.313049 0.562561 -0.424255 1441914856 0.636780 0.313049 0.562561 -0.424255 1441914856 0.636780 0.313049 0.562561 -0.424255 1441914856 0.636780 0.313049 0.562561 -0.424255 1441914856 0.636780 0.313049 0.562561 -0.424255 1441914856 0.636780 0.313049 0.562561 -0.424255 1441914856 0.663269 0.280518 0.582458 -0.376953 1441914856 0.663269 0.280518 0.582458 -0.376953 1441914856 0.663269 0.280518 0.582458 -0.376953 1441914856 0.663269 0.280518 0.582458 -0.376953 1441914856 0.663269 0.280518 0.582458 -0.376953 1441914856 0.663269 0.280518 0.582458 -0.376953 1441914856 0.663269 0.280518 0.582458 -0.376953 1441914856 0.691528 0.234070 0.603821 -0.319824 1441914856 0.691528 0.234070 0.603821 -0.319824 1441914856 0.691528 0.234070 0.603821 -0.319824 1441914856 0.691528 0.234070 0.603821 -0.319824 1441914856 0.691528 0.234070 0.603821 -0.319824 1441914856 0.716370 0.177856 0.622437 -0.260071 1441914856 0.716370 0.177856 0.622437 -0.260071 1441914856 0.716370 0.177856 0.622437 -0.260071 1441914856 0.716370 0.177856 0.622437 -0.260071 1441914856 0.716370 0.177856 0.622437 -0.260071 1441914856 0.716370 0.177856 0.622437 -0.260071 1441914856 0.716370 0.177856 0.622437 -0.260071 1441914856 0.734131 0.124146 0.635925 -0.202942 1441914856 0.734131 0.124146 0.635925 -0.202942 1441914856 0.734131 0.124146 0.635925 -0.202942 1441914856 0.734131 0.124146 0.635925 -0.202942 1441914856 0.734131 0.124146 0.635925 -0.202942 1441914856 0.734131 0.124146 0.635925 -0.202942 1441914856 0.744995 0.075745 0.646118 -0.147522 1441914856 0.744995 0.075745 0.646118 -0.147522 1441914856 0.744995 0.075745 0.646118 -0.147522 1441914856 0.744995 0.075745 0.646118 -0.147522 1441914856 0.744995 0.075745 0.646118 -0.147522 1441914856 0.744995 0.075745 0.646118 -0.147522 1441914856 0.744995 0.075745 0.646118 -0.147522 1441914856 0.751892 0.021423 0.653015 -0.087585 1441914856 0.751892 0.021423 0.653015 -0.087585 1441914856 0.751892 0.021423 0.653015 -0.087585 1441914856 0.751892 0.021423 0.653015 -0.087585 1441914856 0.751892 0.021423 0.653015 -0.087585 1441914856 0.753845 -0.039917 0.655334 -0.023376 1441914856 0.753845 -0.039917 0.655334 -0.023376 1441914856 0.753845 -0.039917 0.655334 -0.023376 1441914856 0.753845 -0.039917 0.655334 -0.023376 1441914856 0.753845 -0.039917 0.655334 -0.023376 1441914856 0.753845 -0.039917 0.655334 -0.023376 1441914856 0.751099 -0.100952 0.651367 0.036133 1441914856 0.751099 -0.100952 0.651367 0.036133 1441914856 0.751099 -0.100952 0.651367 0.036133 1441914856 0.751099 -0.100952 0.651367 0.036133 1441914856 0.751099 -0.100952 0.651367 0.036133 1441914856 0.751099 -0.100952 0.651367 0.036133 1441914856 0.751099 -0.100952 0.651367 0.036133 1441914856 0.747314 -0.150391 0.642456 0.078186 1441914856 0.747314 -0.150391 0.642456 0.078186 1441914856 0.747314 -0.150391 0.642456 0.078186 1441914856 0.747314 -0.150391 0.642456 0.078186 1441914856 0.747314 -0.150391 0.642456 0.078186 1441914856 0.747314 -0.150391 0.642456 0.078186 1441914856 0.747131 -0.177429 0.633179 0.096252 1441914856 0.747131 -0.177429 0.633179 0.096252 1441914856 0.747131 -0.177429 0.633179 0.096252 1441914856 0.747131 -0.177429 0.633179 0.096252 1441914856 0.747131 -0.177429 0.633179 0.096252 1441914856 0.747131 -0.177429 0.633179 0.096252 1441914856 0.750732 -0.182922 0.627747 0.093506 1441914856 0.750732 -0.182922 0.627747 0.093506 1441914856 0.750732 -0.182922 0.627747 0.093506 1441914856 0.750732 -0.182922 0.627747 0.093506 1441914856 0.750732 -0.182922 0.627747 0.093506 1441914856 0.750732 -0.182922 0.627747 0.093506 1441914856 0.756287 -0.173279 0.626343 0.075256 1441914856 0.756287 -0.173279 0.626343 0.075256 1441914856 0.756287 -0.173279 0.626343 0.075256 1441914856 0.756287 -0.173279 0.626343 0.075256 1441914856 0.756287 -0.173279 0.626343 0.075256 1441914856 0.756287 -0.173279 0.626343 0.075256 1441914856 0.762207 -0.150269 0.628052 0.044128 1441914856 0.762207 -0.150269 0.628052 0.044128 1441914856 0.762207 -0.150269 0.628052 0.044128 1441914856 0.762207 -0.150269 0.628052 0.044128 1441914856 0.762207 -0.150269 0.628052 0.044128 1441914856 0.762207 -0.150269 0.628052 0.044128 1441914856 0.767090 -0.117676 0.630615 0.002869 1441914856 0.767090 -0.117676 0.630615 0.002869 1441914856 0.767090 -0.117676 0.630615 0.002869 1441914856 0.767090 -0.117676 0.630615 0.002869 1441914856 0.767090 -0.117676 0.630615 0.002869 1441914856 0.767090 -0.117676 0.630615 0.002869 1441914856 0.769531 -0.075073 0.632446 -0.046143 1441914857 0.769531 -0.075073 0.632446 -0.046143 1441914857 0.769531 -0.075073 0.632446 -0.046143 1441914857 0.769531 -0.075073 0.632446 -0.046143 1441914857 0.769531 -0.075073 0.632446 -0.046143 1441914857 0.769531 -0.075073 0.632446 -0.046143 1441914857 0.769531 -0.075073 0.632446 -0.046143 1441914857 0.767456 -0.028015 0.632568 -0.100037 1441914857 0.767456 -0.028015 0.632568 -0.100037 1441914857 0.767456 -0.028015 0.632568 -0.100037 1441914857 0.767456 -0.028015 0.632568 -0.100037 1441914857 0.767456 -0.028015 0.632568 -0.100037 1441914857 0.767456 -0.028015 0.632568 -0.100037 1441914857 0.760498 0.020508 0.629944 -0.156128 1441914857 0.760498 0.020508 0.629944 -0.156128 1441914857 0.760498 0.020508 0.629944 -0.156128 1441914857 0.760498 0.020508 0.629944 -0.156128 1441914857 0.760498 0.020508 0.629944 -0.156128 1441914857 0.760498 0.020508 0.629944 -0.156128 1441914857 0.748291 0.070068 0.624390 -0.212585 1441914857 0.748291 0.070068 0.624390 -0.212585 1441914857 0.748291 0.070068 0.624390 -0.212585 1441914857 0.748291 0.070068 0.624390 -0.212585 1441914857 0.748291 0.070068 0.624390 -0.212585 1441914857 0.748291 0.070068 0.624390 -0.212585 1441914857 0.730835 0.121765 0.615906 -0.267700 1441914857 0.730835 0.121765 0.615906 -0.267700 1441914857 0.730835 0.121765 0.615906 -0.267700 1441914857 0.730835 0.121765 0.615906 -0.267700 1441914857 0.730835 0.121765 0.615906 -0.267700 1441914857 0.730835 0.121765 0.615906 -0.267700 1441914857 0.730835 0.121765 0.615906 -0.267700 1441914857 0.709595 0.172546 0.603821 -0.319458 1441914857 0.709595 0.172546 0.603821 -0.319458 1441914857 0.709595 0.172546 0.603821 -0.319458 1441914857 0.709595 0.172546 0.603821 -0.319458 1441914857 0.709595 0.172546 0.603821 -0.319458 1441914857 0.709595 0.172546 0.603821 -0.319458 1441914857 0.685913 0.219360 0.588196 -0.367920 1441914857 0.685913 0.219360 0.588196 -0.367920 1441914857 0.685913 0.219360 0.588196 -0.367920 1441914857 0.685913 0.219360 0.588196 -0.367920 1441914857 0.685913 0.219360 0.588196 -0.367920 1441914857 0.685913 0.219360 0.588196 -0.367920 1441914857 0.662476 0.258911 0.572754 -0.407349 1441914857 0.662476 0.258911 0.572754 -0.407349 1441914857 0.662476 0.258911 0.572754 -0.407349 1441914857 0.662476 0.258911 0.572754 -0.407349 1441914857 0.662476 0.258911 0.572754 -0.407349 1441914857 0.662476 0.258911 0.572754 -0.407349 1441914857 0.662476 0.258911 0.572754 -0.407349 1441914857 0.642029 0.289673 0.559387 -0.436951 1441914857 0.642029 0.289673 0.559387 -0.436951 1441914857 0.642029 0.289673 0.559387 -0.436951 1441914857 0.642029 0.289673 0.559387 -0.436951 1441914857 0.642029 0.289673 0.559387 -0.436951 1441914857 0.642029 0.289673 0.559387 -0.436951 1441914857 0.625488 0.315430 0.547363 -0.457825 1441914857 0.625488 0.315430 0.547363 -0.457825 1441914857 0.625488 0.315430 0.547363 -0.457825 1441914857 0.625488 0.315430 0.547363 -0.457825 1441914857 0.625488 0.315430 0.547363 -0.457825 1441914857 0.625488 0.315430 0.547363 -0.457825 1441914857 0.615173 0.335449 0.538452 -0.468018 1441914857 0.615173 0.335449 0.538452 -0.468018 1441914857 0.615173 0.335449 0.538452 -0.468018 1441914857 0.615173 0.335449 0.538452 -0.468018 1441914857 0.615173 0.335449 0.538452 -0.468018 1441914857 0.615173 0.335449 0.538452 -0.468018 1441914857 0.615601 0.342773 0.537292 -0.463440 1441914857 0.615601 0.342773 0.537292 -0.463440 1441914857 0.615601 0.342773 0.537292 -0.463440 1441914857 0.615601 0.342773 0.537292 -0.463440 1441914857 0.615601 0.342773 0.537292 -0.463440 1441914857 0.615601 0.342773 0.537292 -0.463440 1441914857 0.627258 0.335022 0.544373 -0.444885 1441914857 0.627258 0.335022 0.544373 -0.444885 1441914857 0.627258 0.335022 0.544373 -0.444885 1441914857 0.627258 0.335022 0.544373 -0.444885 1441914857 0.627258 0.335022 0.544373 -0.444885 1441914857 0.627258 0.335022 0.544373 -0.444885 1441914857 0.646118 0.315735 0.557312 -0.415039 1441914857 0.646118 0.315735 0.557312 -0.415039 1441914857 0.646118 0.315735 0.557312 -0.415039 1441914857 0.646118 0.315735 0.557312 -0.415039 1441914857 0.646118 0.315735 0.557312 -0.415039 1441914857 0.646118 0.315735 0.557312 -0.415039 1441914857 0.668884 0.286743 0.574463 -0.374512 1441914857 0.668884 0.286743 0.574463 -0.374512 1441914857 0.668884 0.286743 0.574463 -0.374512 1441914857 0.668884 0.286743 0.574463 -0.374512 1441914857 0.668884 0.286743 0.574463 -0.374512 1441914857 0.668884 0.286743 0.574463 -0.374512 1441914857 0.693237 0.247559 0.593811 -0.324768 1441914857 0.693237 0.247559 0.593811 -0.324768 1441914857 0.693237 0.247559 0.593811 -0.324768 1441914857 0.693237 0.247559 0.593811 -0.324768 1441914857 0.693237 0.247559 0.593811 -0.324768 1441914857 0.693237 0.247559 0.593811 -0.324768 1441914857 0.715576 0.199890 0.612976 -0.268494 1441914857 0.715576 0.199890 0.612976 -0.268494 1441914857 0.715576 0.199890 0.612976 -0.268494 1441914857 0.715576 0.199890 0.612976 -0.268494 1441914857 0.715576 0.199890 0.612976 -0.268494 1441914857 0.734497 0.146667 0.628723 -0.208862 1441914857 0.734497 0.146667 0.628723 -0.208862 1441914857 0.734497 0.146667 0.628723 -0.208862 1441914857 0.734497 0.146667 0.628723 -0.208862 1441914857 0.734497 0.146667 0.628723 -0.208862 1441914857 0.734497 0.146667 0.628723 -0.208862 1441914857 0.734497 0.146667 0.628723 -0.208862 1441914857 0.749390 0.087585 0.639893 -0.145691 1441914857 0.749390 0.087585 0.639893 -0.145691 1441914858 0.749390 0.087585 0.639893 -0.145691 1441914858 0.749390 0.087585 0.639893 -0.145691 1441914858 0.749390 0.087585 0.639893 -0.145691 1441914858 0.749390 0.087585 0.639893 -0.145691 1441914858 0.758118 0.024902 0.646301 -0.082703 1441914858 0.758118 0.024902 0.646301 -0.082703 1441914858 0.758118 0.024902 0.646301 -0.082703 1441914858 0.758118 0.024902 0.646301 -0.082703 1441914858 0.758118 0.024902 0.646301 -0.082703 1441914858 0.758118 0.024902 0.646301 -0.082703 1441914858 0.760803 -0.037598 0.647461 -0.022766 1441914858 0.760803 -0.037598 0.647461 -0.022766 1441914858 0.760803 -0.037598 0.647461 -0.022766 1441914858 0.760803 -0.037598 0.647461 -0.022766 1441914858 0.760803 -0.037598 0.647461 -0.022766 1441914858 0.760803 -0.037598 0.647461 -0.022766 1441914858 0.758911 -0.096375 0.643372 0.028442 1441914858 0.758911 -0.096375 0.643372 0.028442 1441914858 0.758911 -0.096375 0.643372 0.028442 1441914858 0.758911 -0.096375 0.643372 0.028442 1441914858 0.758911 -0.096375 0.643372 0.028442 1441914858 0.758911 -0.096375 0.643372 0.028442 1441914858 0.754700 -0.143250 0.636658 0.066589 1441914858 0.754700 -0.143250 0.636658 0.066589 1441914858 0.754700 -0.143250 0.636658 0.066589 1441914858 0.754700 -0.143250 0.636658 0.066589 1441914858 0.754700 -0.143250 0.636658 0.066589 1441914858 0.754700 -0.143250 0.636658 0.066589 1441914858 0.750854 -0.176819 0.629578 0.092407 1441914858 0.750854 -0.176819 0.629578 0.092407 1441914858 0.750854 -0.176819 0.629578 0.092407 1441914858 0.750854 -0.176819 0.629578 0.092407 1441914858 0.750854 -0.176819 0.629578 0.092407 1441914858 0.750854 -0.176819 0.629578 0.092407 1441914858 0.750854 -0.176819 0.629578 0.092407 1441914858 0.750366 -0.193604 0.623840 0.100952 1441914858 0.750366 -0.193604 0.623840 0.100952 1441914858 0.750366 -0.193604 0.623840 0.100952 1441914858 0.750366 -0.193604 0.623840 0.100952 1441914858 0.750366 -0.193604 0.623840 0.100952 1441914858 0.750366 -0.193604 0.623840 0.100952 1441914858 0.754333 -0.186096 0.623840 0.084534 1441914858 0.754333 -0.186096 0.623840 0.084534 1441914858 0.754333 -0.186096 0.623840 0.084534 1441914858 0.754333 -0.186096 0.623840 0.084534 1441914858 0.754333 -0.186096 0.623840 0.084534 1441914858 0.754333 -0.186096 0.623840 0.084534 1441914858 0.760254 -0.155273 0.629028 0.045654 1441914858 0.760254 -0.155273 0.629028 0.045654 1441914858 0.760254 -0.155273 0.629028 0.045654 1441914858 0.760254 -0.155273 0.629028 0.045654 1441914858 0.760254 -0.155273 0.629028 0.045654 1441914858 0.760254 -0.155273 0.629028 0.045654 1441914858 0.760254 -0.155273 0.629028 0.045654 1441914858 0.765076 -0.109924 0.634399 -0.004333 1441914858 0.765076 -0.109924 0.634399 -0.004333 1441914858 0.765076 -0.109924 0.634399 -0.004333 1441914858 0.765076 -0.109924 0.634399 -0.004333 1441914858 0.765076 -0.109924 0.634399 -0.004333 1441914858 0.765076 -0.109924 0.634399 -0.004333 1441914858 0.765564 -0.061584 0.637634 -0.058899 1441914858 0.765564 -0.061584 0.637634 -0.058899 1441914858 0.765564 -0.061584 0.637634 -0.058899 1441914858 0.765564 -0.061584 0.637634 -0.058899 1441914858 0.765564 -0.061584 0.637634 -0.058899 1441914858 0.765564 -0.061584 0.637634 -0.058899 1441914858 0.761230 -0.012146 0.637695 -0.117126 1441914858 0.761230 -0.012146 0.637695 -0.117126 1441914858 0.761230 -0.012146 0.637695 -0.117126 1441914858 0.761230 -0.012146 0.637695 -0.117126 1441914858 0.761230 -0.012146 0.637695 -0.117126 1441914858 0.751282 0.040710 0.633728 -0.179504 1441914858 0.751282 0.040710 0.633728 -0.179504 1441914858 0.751282 0.040710 0.633728 -0.179504 1441914858 0.751282 0.040710 0.633728 -0.179504 1441914858 0.751282 0.040710 0.633728 -0.179504 1441914858 0.751282 0.040710 0.633728 -0.179504 1441914858 0.735535 0.095825 0.625610 -0.241577 1441914858 0.735535 0.095825 0.625610 -0.241577 1441914858 0.735535 0.095825 0.625610 -0.241577 1441914858 0.735535 0.095825 0.625610 -0.241577 1441914858 0.735535 0.095825 0.625610 -0.241577 1441914858 0.735535 0.095825 0.625610 -0.241577 1441914858 0.735535 0.095825 0.625610 -0.241577 1441914858 0.715149 0.148621 0.614075 -0.298889 1441914858 0.715149 0.148621 0.614075 -0.298889 1441914858 0.715149 0.148621 0.614075 -0.298889 1441914858 0.715149 0.148621 0.614075 -0.298889 1441914858 0.715149 0.148621 0.614075 -0.298889 1441914858 0.715149 0.148621 0.614075 -0.298889 1441914858 0.692078 0.197693 0.599915 -0.349243 1441914858 0.692078 0.197693 0.599915 -0.349243 1441914858 0.692078 0.197693 0.599915 -0.349243 1441914858 0.692078 0.197693 0.599915 -0.349243 1441914858 0.692078 0.197693 0.599915 -0.349243 1441914858 0.692078 0.197693 0.599915 -0.349243 1441914858 0.692078 0.197693 0.599915 -0.349243 1441914858 0.668030 0.241577 0.585022 -0.391174 1441914858 0.668030 0.241577 0.585022 -0.391174 1441914858 0.668030 0.241577 0.585022 -0.391174 1441914858 0.668030 0.241577 0.585022 -0.391174 1441914858 0.668030 0.241577 0.585022 -0.391174 1441914858 0.668030 0.241577 0.585022 -0.391174 1441914858 0.644409 0.279419 0.570313 -0.425781 1441914858 0.644409 0.279419 0.570313 -0.425781 1441914858 0.644409 0.279419 0.570313 -0.425781 1441914858 0.644409 0.279419 0.570313 -0.425781 1441914858 0.644409 0.279419 0.570313 -0.425781 1441914858 0.644409 0.279419 0.570313 -0.425781 1441914858 0.644409 0.279419 0.570313 -0.425781 1441914858 0.624817 0.311218 0.556458 -0.450623 1441914858 0.624817 0.311218 0.556458 -0.450623 1441914858 0.624817 0.311218 0.556458 -0.450623 1441914858 0.624817 0.311218 0.556458 -0.450623 1441914859 0.624817 0.311218 0.556458 -0.450623 1441914859 0.624817 0.311218 0.556458 -0.450623 1441914859 0.613159 0.333862 0.546997 -0.461853 1441914859 0.613159 0.333862 0.546997 -0.461853 1441914859 0.613159 0.333862 0.546997 -0.461853 1441914859 0.613159 0.333862 0.546997 -0.461853 1441914859 0.613159 0.333862 0.546997 -0.461853 1441914859 0.613159 0.333862 0.546997 -0.461853 1441914859 0.613159 0.333862 0.546997 -0.461853 1441914859 0.614868 0.341003 0.546570 -0.454895 1441914859 0.614868 0.341003 0.546570 -0.454895 1441914859 0.614868 0.341003 0.546570 -0.454895 1441914859 0.614868 0.341003 0.546570 -0.454895 1441914859 0.614868 0.341003 0.546570 -0.454895 1441914859 0.614868 0.341003 0.546570 -0.454895 1441914859 0.628235 0.332336 0.555237 -0.431946 1441914859 0.628235 0.332336 0.555237 -0.431946 1441914859 0.628235 0.332336 0.555237 -0.431946 1441914859 0.628235 0.332336 0.555237 -0.431946 1441914859 0.628235 0.332336 0.555237 -0.431946 1441914859 0.628235 0.332336 0.555237 -0.431946 1441914859 0.628235 0.332336 0.555237 -0.431946 1441914859 0.648499 0.309753 0.570190 -0.397888 1441914859 0.648499 0.309753 0.570190 -0.397888 1441914859 0.648499 0.309753 0.570190 -0.397888 1441914859 0.648499 0.309753 0.570190 -0.397888 1441914859 0.648499 0.309753 0.570190 -0.397888 1441914859 0.648499 0.309753 0.570190 -0.397888 1441914859 0.672058 0.276611 0.587646 -0.355530 1441914859 0.672058 0.276611 0.587646 -0.355530 1441914859 0.672058 0.276611 0.587646 -0.355530 1441914859 0.672058 0.276611 0.587646 -0.355530 1441914859 0.672058 0.276611 0.587646 -0.355530 1441914859 0.672058 0.276611 0.587646 -0.355530 1441914859 0.696411 0.235168 0.605225 -0.305542 1441914859 0.696411 0.235168 0.605225 -0.305542 1441914859 0.696411 0.235168 0.605225 -0.305542 1441914859 0.696411 0.235168 0.605225 -0.305542 1441914859 0.696411 0.235168 0.605225 -0.305542 1441914859 0.696411 0.235168 0.605225 -0.305542 1441914859 0.719238 0.184692 0.621704 -0.248962 1441914859 0.719238 0.184692 0.621704 -0.248962 1441914859 0.719238 0.184692 0.621704 -0.248962 1441914859 0.719238 0.184692 0.621704 -0.248962 1441914859 0.719238 0.184692 0.621704 -0.248962 1441914859 0.719238 0.184692 0.621704 -0.248962 1441914859 0.737488 0.129517 0.635254 -0.189087 1441914859 0.737488 0.129517 0.635254 -0.189087 1441914859 0.737488 0.129517 0.635254 -0.189087 1441914859 0.737488 0.129517 0.635254 -0.189087 1441914859 0.737488 0.129517 0.635254 -0.189087 1441914859 0.737488 0.129517 0.635254 -0.189087 1441914859 0.750305 0.072632 0.644287 -0.128967 1441914859 0.750305 0.072632 0.644287 -0.128967 1441914859 0.750305 0.072632 0.644287 -0.128967 1441914859 0.750305 0.072632 0.644287 -0.128967 1441914859 0.750305 0.072632 0.644287 -0.128967 1441914859 0.757690 0.016602 0.648499 -0.070923 1441914859 0.757690 0.016602 0.648499 -0.070923 1441914859 0.757690 0.016602 0.648499 -0.070923 1441914859 0.757690 0.016602 0.648499 -0.070923 1441914859 0.757690 0.016602 0.648499 -0.070923 1441914859 0.760498 -0.038696 0.647949 -0.015564 1441914859 0.760498 -0.038696 0.647949 -0.015564 1441914859 0.760498 -0.038696 0.647949 -0.015564 1441914859 0.760498 -0.038696 0.647949 -0.015564 1441914859 0.760498 -0.038696 0.647949 -0.015564 1441914859 0.760498 -0.038696 0.647949 -0.015564 1441914859 0.760010 -0.092163 0.642334 0.035156 1441914859 0.760010 -0.092163 0.642334 0.035156 1441914859 0.760010 -0.092163 0.642334 0.035156 1441914859 0.760010 -0.092163 0.642334 0.035156 1441914859 0.760010 -0.092163 0.642334 0.035156 1441914859 0.760010 -0.092163 0.642334 0.035156 1441914859 0.756348 -0.136841 0.635132 0.075562 1441914859 0.756348 -0.136841 0.635132 0.075562 1441914859 0.756348 -0.136841 0.635132 0.075562 1441914859 0.756348 -0.136841 0.635132 0.075562 1441914859 0.756348 -0.136841 0.635132 0.075562 1441914859 0.756348 -0.136841 0.635132 0.075562 1441914859 0.753601 -0.169739 0.626709 0.102356 1441914859 0.753601 -0.169739 0.626709 0.102356 1441914859 0.753601 -0.169739 0.626709 0.102356 1441914859 0.753601 -0.169739 0.626709 0.102356 1441914859 0.753601 -0.169739 0.626709 0.102356 1441914859 0.753601 -0.169739 0.626709 0.102356 1441914859 0.753601 -0.169739 0.626709 0.102356 1441914859 0.753662 -0.189148 0.619080 0.113342 1441914859 0.753662 -0.189148 0.619080 0.113342 1441914859 0.753662 -0.189148 0.619080 0.113342 1441914859 0.753662 -0.189148 0.619080 0.113342 1441914859 0.753662 -0.189148 0.619080 0.113342 1441914859 0.757324 -0.189392 0.616028 0.105103 1441914859 0.757324 -0.189392 0.616028 0.105103 1441914859 0.757324 -0.189392 0.616028 0.105103 1441914859 0.757324 -0.189392 0.616028 0.105103 1441914859 0.757324 -0.189392 0.616028 0.105103 1441914859 0.757324 -0.189392 0.616028 0.105103 1441914859 0.763489 -0.167664 0.618896 0.076782 1441914859 0.763489 -0.167664 0.618896 0.076782 1441914859 0.763489 -0.167664 0.618896 0.076782 1441914859 0.763489 -0.167664 0.618896 0.076782 1441914859 0.763489 -0.167664 0.618896 0.076782 1441914859 0.763489 -0.167664 0.618896 0.076782 1441914859 0.763489 -0.167664 0.618896 0.076782 1441914859 0.768738 -0.131653 0.624695 0.037354 1441914859 0.768738 -0.131653 0.624695 0.037354 1441914859 0.768738 -0.131653 0.624695 0.037354 1441914859 0.768738 -0.131653 0.624695 0.037354 1441914860 0.768738 -0.131653 0.624695 0.037354 1441914860 0.768738 -0.131653 0.624695 0.037354 1441914860 0.770996 -0.089905 0.630371 -0.007568 1441914860 0.770996 -0.089905 0.630371 -0.007568 1441914860 0.770996 -0.089905 0.630371 -0.007568 1441914860 0.770996 -0.089905 0.630371 -0.007568 1441914860 0.770996 -0.089905 0.630371 -0.007568 1441914860 0.770996 -0.089905 0.630371 -0.007568 1441914860 0.770996 -0.089905 0.630371 -0.007568 1441914860 0.769470 -0.046326 0.634338 -0.057861 1441914860 0.769470 -0.046326 0.634338 -0.057861 1441914860 0.769470 -0.046326 0.634338 -0.057861 1441914860 0.769470 -0.046326 0.634338 -0.057861 1441914860 0.769470 -0.046326 0.634338 -0.057861 1441914860 0.769470 -0.046326 0.634338 -0.057861 1441914860 0.764282 0.002686 0.634460 -0.114990 1441914860 0.764282 0.002686 0.634460 -0.114990 1441914860 0.764282 0.002686 0.634460 -0.114990 1441914860 0.764282 0.002686 0.634460 -0.114990 1441914860 0.764282 0.002686 0.634460 -0.114990 1441914860 0.764282 0.002686 0.634460 -0.114990 1441914860 0.764282 0.002686 0.634460 -0.114990 1441914860 0.753479 0.057312 0.630493 -0.177246 1441914860 0.753479 0.057312 0.630493 -0.177246 1441914860 0.753479 0.057312 0.630493 -0.177246 1441914860 0.753479 0.057312 0.630493 -0.177246 1441914860 0.753479 0.057312 0.630493 -0.177246 1441914860 0.753479 0.057312 0.630493 -0.177246 1441914860 0.736755 0.113098 0.621887 -0.239929 1441914860 0.736755 0.113098 0.621887 -0.239929 1441914860 0.736755 0.113098 0.621887 -0.239929 1441914860 0.736755 0.113098 0.621887 -0.239929 1441914860 0.736755 0.113098 0.621887 -0.239929 1441914860 0.736755 0.113098 0.621887 -0.239929 1441914860 0.716431 0.163330 0.609314 -0.297791 1441914860 0.716431 0.163330 0.609314 -0.297791 1441914860 0.716431 0.163330 0.609314 -0.297791 1441914860 0.716431 0.163330 0.609314 -0.297791 1441914860 0.716431 0.163330 0.609314 -0.297791 1441914860 0.716431 0.163330 0.609314 -0.297791 1441914860 0.693054 0.207947 0.595459 -0.348938 1441914860 0.693054 0.207947 0.595459 -0.348938 1441914860 0.693054 0.207947 0.595459 -0.348938 1441914860 0.693054 0.207947 0.595459 -0.348938 1441914860 0.693054 0.207947 0.595459 -0.348938 1441914860 0.693054 0.207947 0.595459 -0.348938 1441914860 0.693054 0.207947 0.595459 -0.348938 1441914860 0.668457 0.249390 0.579895 -0.393188 1441914860 0.668457 0.249390 0.579895 -0.393188 1441914860 0.668457 0.249390 0.579895 -0.393188 1441914860 0.668457 0.249390 0.579895 -0.393188 1441914860 0.668457 0.249390 0.579895 -0.393188 1441914860 0.668457 0.249390 0.579895 -0.393188 1441914860 0.645142 0.287598 0.562988 -0.429016 1441914860 0.645142 0.287598 0.562988 -0.429016 1441914860 0.645142 0.287598 0.562988 -0.429016 1441914860 0.645142 0.287598 0.562988 -0.429016 1441914860 0.645142 0.287598 0.562988 -0.429016 1441914860 0.645142 0.287598 0.562988 -0.429016 1441914860 0.626526 0.319153 0.548462 -0.452454 1441914860 0.626526 0.319153 0.548462 -0.452454 1441914860 0.626526 0.319153 0.548462 -0.452454 1441914860 0.626526 0.319153 0.548462 -0.452454 1441914860 0.626526 0.319153 0.548462 -0.452454 1441914860 0.626526 0.319153 0.548462 -0.452454 1441914860 0.626526 0.319153 0.548462 -0.452454 1441914860 0.616760 0.338562 0.541504 -0.460083 1441914860 0.616760 0.338562 0.541504 -0.460083 1441914860 0.616760 0.338562 0.541504 -0.460083 1441914860 0.616760 0.338562 0.541504 -0.460083 1441914860 0.616760 0.338562 0.541504 -0.460083 1441914860 0.616760 0.338562 0.541504 -0.460083 1441914860 0.616760 0.338562 0.541504 -0.460083 1441914860 0.617798 0.345398 0.541687 -0.453369 1441914860 0.617798 0.345398 0.541687 -0.453369 1441914860 0.617798 0.345398 0.541687 -0.453369 1441914860 0.617798 0.345398 0.541687 -0.453369 1441914860 0.617798 0.345398 0.541687 -0.453369 1441914860 0.617798 0.345398 0.541687 -0.453369 1441914860 0.628540 0.338806 0.548645 -0.434753 1441914860 0.628540 0.338806 0.548645 -0.434753 1441914860 0.628540 0.338806 0.548645 -0.434753 1441914860 0.628540 0.338806 0.548645 -0.434753 1441914860 0.628540 0.338806 0.548645 -0.434753 1441914860 0.628540 0.338806 0.548645 -0.434753 1441914860 0.645386 0.321289 0.560791 -0.407043 1441914860 0.645386 0.321289 0.560791 -0.407043 1441914860 0.645386 0.321289 0.560791 -0.407043 1441914860 0.645386 0.321289 0.560791 -0.407043 1441914860 0.645386 0.321289 0.560791 -0.407043 1441914860 0.645386 0.321289 0.560791 -0.407043 1441914860 0.667053 0.292969 0.576721 -0.369507 1441914860 0.667053 0.292969 0.576721 -0.369507 1441914860 0.667053 0.292969 0.576721 -0.369507 1441914860 0.667053 0.292969 0.576721 -0.369507 1441914860 0.667053 0.292969 0.576721 -0.369507 1441914860 0.667053 0.292969 0.576721 -0.369507 1441914860 0.690857 0.254822 0.594604 -0.322693 1441914860 0.690857 0.254822 0.594604 -0.322693 1441914860 0.690857 0.254822 0.594604 -0.322693 1441914860 0.690857 0.254822 0.594604 -0.322693 1441914860 0.690857 0.254822 0.594604 -0.322693 1441914860 0.690857 0.254822 0.594604 -0.322693 1441914860 0.714294 0.207458 0.612427 -0.267517 1441914860 0.714294 0.207458 0.612427 -0.267517 1441914860 0.714294 0.207458 0.612427 -0.267517 1441914860 0.714294 0.207458 0.612427 -0.267517 1441914860 0.714294 0.207458 0.612427 -0.267517 1441914860 0.714294 0.207458 0.612427 -0.267517 1441914860 0.734558 0.153015 0.627808 -0.206726 1441914860 0.734558 0.153015 0.627808 -0.206726 1441914860 0.734558 0.153015 0.627808 -0.206726 1441914860 0.734558 0.153015 0.627808 -0.206726 1441914860 0.734558 0.153015 0.627808 -0.206726 1441914861 0.734558 0.153015 0.627808 -0.206726 1441914861 0.734558 0.153015 0.627808 -0.206726 1441914861 0.749512 0.095703 0.639160 -0.143127 1441914861 0.749512 0.095703 0.639160 -0.143127 1441914861 0.749512 0.095703 0.639160 -0.143127 1441914861 0.749512 0.095703 0.639160 -0.143127 1441914861 0.749512 0.095703 0.639160 -0.143127 1441914861 0.749512 0.095703 0.639160 -0.143127 1441914861 0.758911 0.035156 0.645325 -0.079285 1441914861 0.758911 0.035156 0.645325 -0.079285 1441914861 0.758911 0.035156 0.645325 -0.079285 1441914861 0.758911 0.035156 0.645325 -0.079285 1441914861 0.758911 0.035156 0.645325 -0.079285 1441914861 0.758911 0.035156 0.645325 -0.079285 1441914861 0.762390 -0.025574 0.646240 -0.020203 1441914861 0.762390 -0.025574 0.646240 -0.020203 1441914861 0.762390 -0.025574 0.646240 -0.020203 1441914861 0.762390 -0.025574 0.646240 -0.020203 1441914861 0.762390 -0.025574 0.646240 -0.020203 1441914861 0.762390 -0.025574 0.646240 -0.020203 1441914861 0.761719 -0.076599 0.642700 0.028137 1441914861 0.761719 -0.076599 0.642700 0.028137 1441914861 0.761719 -0.076599 0.642700 0.028137 1441914861 0.761719 -0.076599 0.642700 0.028137 1441914861 0.761719 -0.076599 0.642700 0.028137 1441914861 0.761719 -0.076599 0.642700 0.028137 1441914861 0.759338 -0.118958 0.636169 0.066772 1441914861 0.759338 -0.118958 0.636169 0.066772 1441914861 0.759338 -0.118958 0.636169 0.066772 1441914861 0.759338 -0.118958 0.636169 0.066772 1441914861 0.759338 -0.118958 0.636169 0.066772 1441914861 0.759338 -0.118958 0.636169 0.066772 1441914861 0.759338 -0.118958 0.636169 0.066772 1441914861 0.756348 -0.155701 0.628052 0.095642 1441914861 0.756348 -0.155701 0.628052 0.095642 1441914861 0.756348 -0.155701 0.628052 0.095642 1441914861 0.756348 -0.155701 0.628052 0.095642 1441914861 0.756348 -0.155701 0.628052 0.095642 1441914861 0.756348 -0.155701 0.628052 0.095642 1441914861 0.755188 -0.178284 0.621460 0.107849 1441914861 0.755188 -0.178284 0.621460 0.107849 1441914861 0.755188 -0.178284 0.621460 0.107849 1441914861 0.755188 -0.178284 0.621460 0.107849 1441914861 0.755188 -0.178284 0.621460 0.107849 1441914861 0.755188 -0.178284 0.621460 0.107849 1441914861 0.755188 -0.178284 0.621460 0.107849 1441914861 0.758179 -0.180237 0.618652 0.099243 1441914861 0.758179 -0.180237 0.618652 0.099243 1441914861 0.758179 -0.180237 0.618652 0.099243 1441914861 0.758179 -0.180237 0.618652 0.099243 1441914861 0.758179 -0.180237 0.618652 0.099243 1441914861 0.758179 -0.180237 0.618652 0.099243 1441914861 0.764465 -0.158936 0.620972 0.067810 1441914861 0.764465 -0.158936 0.620972 0.067810 1441914861 0.764465 -0.158936 0.620972 0.067810 1441914861 0.764465 -0.158936 0.620972 0.067810 1441914861 0.764465 -0.158936 0.620972 0.067810 1441914861 0.764465 -0.158936 0.620972 0.067810 1441914861 0.764465 -0.158936 0.620972 0.067810 1441914861 0.769958 -0.119385 0.626404 0.021606 1441914861 0.769958 -0.119385 0.626404 0.021606 1441914861 0.769958 -0.119385 0.626404 0.021606 1441914861 0.769958 -0.119385 0.626404 0.021606 1441914861 0.769958 -0.119385 0.626404 0.021606 1441914861 0.769958 -0.119385 0.626404 0.021606 1441914861 0.769958 -0.119385 0.626404 0.021606 1441914861 0.771667 -0.072388 0.631042 -0.030945 1441914861 0.771667 -0.072388 0.631042 -0.030945 1441914861 0.771667 -0.072388 0.631042 -0.030945 1441914861 0.771667 -0.072388 0.631042 -0.030945 1441914861 0.771667 -0.072388 0.631042 -0.030945 1441914861 0.771667 -0.072388 0.631042 -0.030945 1441914861 0.768982 -0.023193 0.632813 -0.086975 1441914861 0.768982 -0.023193 0.632813 -0.086975 1441914861 0.768982 -0.023193 0.632813 -0.086975 1441914861 0.768982 -0.023193 0.632813 -0.086975 1441914861 0.768982 -0.023193 0.632813 -0.086975 1441914861 0.768982 -0.023193 0.632813 -0.086975 1441914861 0.768982 -0.023193 0.632813 -0.086975 1441914861 0.761230 0.025818 0.631104 -0.146423 1441914861 0.761230 0.025818 0.631104 -0.146423 1441914861 0.761230 0.025818 0.631104 -0.146423 1441914861 0.761230 0.025818 0.631104 -0.146423 1441914861 0.761230 0.025818 0.631104 -0.146423 1441914861 0.761230 0.025818 0.631104 -0.146423 1441914861 0.748352 0.077576 0.624878 -0.208252 1441914861 0.748352 0.077576 0.624878 -0.208252 1441914861 0.748352 0.077576 0.624878 -0.208252 1441914861 0.748352 0.077576 0.624878 -0.208252 1441914861 0.748352 0.077576 0.624878 -0.208252 1441914861 0.748352 0.077576 0.624878 -0.208252 1441914861 0.729675 0.129578 0.615723 -0.267578 1441914861 0.729675 0.129578 0.615723 -0.267578 1441914861 0.729675 0.129578 0.615723 -0.267578 1441914861 0.729675 0.129578 0.615723 -0.267578 1441914861 0.729675 0.129578 0.615723 -0.267578 1441914861 0.729675 0.129578 0.615723 -0.267578 1441914861 0.706604 0.180847 0.603699 -0.321594 1441914861 0.706604 0.180847 0.603699 -0.321594 1441914861 0.706604 0.180847 0.603699 -0.321594 1441914861 0.706604 0.180847 0.603699 -0.321594 1441914861 0.706604 0.180847 0.603699 -0.321594 1441914861 0.706604 0.180847 0.603699 -0.321594 1441914861 0.683411 0.225647 0.589172 -0.367188 1441914861 0.683411 0.225647 0.589172 -0.367188 1441914861 0.683411 0.225647 0.589172 -0.367188 1441914861 0.683411 0.225647 0.589172 -0.367188 1441914861 0.683411 0.225647 0.589172 -0.367188 1441914861 0.683411 0.225647 0.589172 -0.367188 1441914861 0.662415 0.258606 0.576355 -0.402588 1441914861 0.662415 0.258606 0.576355 -0.402588 1441914861 0.662415 0.258606 0.576355 -0.402588 1441914861 0.662415 0.258606 0.576355 -0.402588 1441914861 0.662415 0.258606 0.576355 -0.402588 1441914861 0.662415 0.258606 0.576355 -0.402588 1441914862 0.662415 0.258606 0.576355 -0.402588 1441914862 0.642090 0.286499 0.564758 -0.431946 1441914862 0.642090 0.286499 0.564758 -0.431946 1441914862 0.642090 0.286499 0.564758 -0.431946 1441914862 0.642090 0.286499 0.564758 -0.431946 1441914862 0.642090 0.286499 0.564758 -0.431946 1441914862 0.642090 0.286499 0.564758 -0.431946 1441914862 0.625793 0.311157 0.553467 -0.453003 1441914862 0.625793 0.311157 0.553467 -0.453003 1441914862 0.625793 0.311157 0.553467 -0.453003 1441914862 0.625793 0.311157 0.553467 -0.453003 1441914862 0.625793 0.311157 0.553467 -0.453003 1441914862 0.625793 0.311157 0.553467 -0.453003 1441914862 0.618347 0.326843 0.546509 -0.460510 1441914862 0.618347 0.326843 0.546509 -0.460510 1441914862 0.618347 0.326843 0.546509 -0.460510 1441914862 0.618347 0.326843 0.546509 -0.460510 1441914862 0.618347 0.326843 0.546509 -0.460510 1441914862 0.618347 0.326843 0.546509 -0.460510 1441914862 0.618347 0.326843 0.546509 -0.460510 1441914862 0.621521 0.330566 0.547668 -0.452148 1441914862 0.621521 0.330566 0.547668 -0.452148 1441914862 0.621521 0.330566 0.547668 -0.452148 1441914862 0.621521 0.330566 0.547668 -0.452148 1441914862 0.621521 0.330566 0.547668 -0.452148 1441914862 0.621521 0.330566 0.547668 -0.452148 1441914862 0.635315 0.320618 0.556396 -0.428894 1441914862 0.635315 0.320618 0.556396 -0.428894 1441914862 0.635315 0.320618 0.556396 -0.428894 1441914862 0.635315 0.320618 0.556396 -0.428894 1441914862 0.635315 0.320618 0.556396 -0.428894 1441914862 0.635315 0.320618 0.556396 -0.428894 1441914862 0.635315 0.320618 0.556396 -0.428894 1441914862 0.656067 0.296387 0.570801 -0.394775 1441914862 0.656067 0.296387 0.570801 -0.394775 1441914862 0.656067 0.296387 0.570801 -0.394775 1441914862 0.656067 0.296387 0.570801 -0.394775 1441914862 0.656067 0.296387 0.570801 -0.394775 1441914862 0.656067 0.296387 0.570801 -0.394775 1441914862 0.679382 0.263000 0.587524 -0.352112 1441914862 0.679382 0.263000 0.587524 -0.352112 1441914862 0.679382 0.263000 0.587524 -0.352112 1441914862 0.679382 0.263000 0.587524 -0.352112 1441914862 0.679382 0.263000 0.587524 -0.352112 1441914862 0.679382 0.263000 0.587524 -0.352112 1441914862 0.703735 0.220032 0.604736 -0.300903 1441914862 0.703735 0.220032 0.604736 -0.300903 1441914862 0.703735 0.220032 0.604736 -0.300903 1441914862 0.703735 0.220032 0.604736 -0.300903 1441914862 0.703735 0.220032 0.604736 -0.300903 1441914862 0.703735 0.220032 0.604736 -0.300903 1441914862 0.726501 0.166809 0.621155 -0.241882 1441914862 0.726501 0.166809 0.621155 -0.241882 1441914862 0.726501 0.166809 0.621155 -0.241882 1441914862 0.726501 0.166809 0.621155 -0.241882 1441914862 0.726501 0.166809 0.621155 -0.241882 1441914862 0.726501 0.166809 0.621155 -0.241882 1441914862 0.726501 0.166809 0.621155 -0.241882 1441914862 0.744568 0.109192 0.633484 -0.179749 1441914862 0.744568 0.109192 0.633484 -0.179749 1441914862 0.744568 0.109192 0.633484 -0.179749 1441914862 0.744568 0.109192 0.633484 -0.179749 1441914862 0.744568 0.109192 0.633484 -0.179749 1441914862 0.744568 0.109192 0.633484 -0.179749 1441914862 0.757080 0.050293 0.640625 -0.117371 1441914862 0.757080 0.050293 0.640625 -0.117371 1441914862 0.757080 0.050293 0.640625 -0.117371 1441914862 0.757080 0.050293 0.640625 -0.117371 1441914862 0.757080 0.050293 0.640625 -0.117371 1441914862 0.757080 0.050293 0.640625 -0.117371 1441914862 0.757080 0.050293 0.640625 -0.117371 1441914862 0.763428 -0.007996 0.643250 -0.057007 1441914862 0.763428 -0.007996 0.643250 -0.057007 1441914862 
0.724121 0.116943 0.630005 -0.254883 1441914864 0.713440 0.143738 0.620850 -0.291321 1441914864 0.713440 0.143738 0.620850 -0.291321 1441914864 0.713440 0.143738 0.620850 -0.291321 1441914864 0.713440 0.143738 0.620850 -0.291321 1441914864 0.713440 0.143738 0.620850 -0.291321 1441914864 0.713440 0.143738 0.620850 -0.291321 1441914864 0.699402 0.174133 0.609009 -0.331055 1441914864 0.699402 0.174133 0.609009 -0.331055 1441914864 0.699402 0.174133 0.609009 -0.331055 1441914864 0.699402 0.174133 0.609009 -0.331055 1441914864 0.699402 0.174133 0.609009 -0.331055 1441914864 0.699402 0.174133 0.609009 -0.331055 1441914864 0.699402 0.174133 0.609009 -0.331055 1441914864 0.681580 0.203247 0.596313 -0.372131 1441914864 0.681580 0.203247 0.596313 -0.372131 1441914864 0.681580 0.203247 0.596313 -0.372131 1441914864 0.681580 0.203247 0.596313 -0.372131 1441914864 0.681580 0.203247 0.596313 -0.372131 1441914864 0.681580 0.203247 0.596313 -0.372131 1441914864 0.658997 0.238464 0.581848 -0.412659 1441914864 0.658997 0.238464 0.581848 -0.412659 1441914865 0.658997 0.238464 0.581848 -0.412659 1441914865 0.658997 0.238464 0.581848 -0.412659 1441914865 0.658997 0.238464 0.581848 -0.412659 1441914865 0.658997 0.238464 0.581848 -0.412659 1441914865 0.636108 0.275635 0.563965 -0.448669 1441914865 0.636108 0.275635 0.563965 -0.448669 1441914865 0.636108 0.275635 0.563965 -0.448669 1441914865 0.636108 0.275635 0.563965 -0.448669 1441914865 0.636108 0.275635 0.563965 -0.448669 1441914865 0.636108 0.275635 0.563965 -0.448669 1441914865 0.636108 0.275635 0.563965 -0.448669 1441914865 0.614075 0.311096 0.543762 -0.479980 1441914865 0.614075 0.311096 0.543762 -0.479980 1441914865 0.614075 0.311096 0.543762 -0.479980 1441914865 0.614075 0.311096 0.543762 -0.479980 1441914865 0.614075 0.311096 0.543762 -0.479980 1441914865 0.614075 0.311096 0.543762 -0.479980 1441914865 0.614075 0.311096 0.543762 -0.479980 1441914865 0.596863 0.337646 0.528809 -0.500000 1441914865 0.596863 0.337646 0.528809 -0.500000 1441914865 0.596863 0.337646 0.528809 -0.500000 1441914865 0.596863 0.337646 0.528809 -0.500000 1441914865 0.596863 0.337646 0.528809 -0.500000 1441914865 0.596863 0.337646 0.528809 -0.500000 1441914865 0.588623 0.352661 0.521423 -0.507141 1441914865 0.588623 0.352661 0.521423 -0.507141 1441914865 0.588623 0.352661 0.521423 -0.507141 1441914865 0.588623 0.352661 0.521423 -0.507141 1441914865 0.588623 0.352661 0.521423 -0.507141 1441914865 0.588623 0.352661 0.521423 -0.507141 1441914865 0.592834 0.358704 0.518127 -0.501404 1441914865 0.592834 0.358704 0.518127 -0.501404 1441914865 0.592834 0.358704 0.518127 -0.501404 1441914865 0.592834 0.358704 0.518127 -0.501404 1441914865 0.592834 0.358704 0.518127 -0.501404 1441914865 0.592834 0.358704 0.518127 -0.501404 1441914865 0.609802 0.349487 0.526978 -0.477722 1441914865 0.609802 0.349487 0.526978 -0.477722 1441914865 0.609802 0.349487 0.526978 -0.477722 1441914865 0.609802 0.349487 0.526978 -0.477722 1441914865 0.609802 0.349487 0.526978 -0.477722 1441914865 0.609802 0.349487 0.526978 -0.477722 1441914865 0.635559 0.322937 0.546387 -0.439514 1441914865 0.635559 0.322937 0.546387 -0.439514 1441914865 0.635559 0.322937 0.546387 -0.439514 1441914865 0.635559 0.322937 0.546387 -0.439514 1441914865 0.635559 0.322937 0.546387 -0.439514 1441914865 0.635559 0.322937 0.546387 -0.439514 1441914865 0.663147 0.287842 0.567200 -0.394470 1441914865 0.663147 0.287842 0.567200 -0.394470 1441914865 0.663147 0.287842 0.567200 -0.394470 1441914865 0.663147 0.287842 0.567200 -0.394470 1441914865 0.663147 0.287842 0.567200 -0.394470 1441914865 0.663147 0.287842 0.567200 -0.394470 1441914865 0.663147 0.287842 0.567200 -0.394470 1441914865 0.689087 0.248413 0.586182 -0.346130 1441914865 0.689087 0.248413 0.586182 -0.346130 1441914865 0.689087 0.248413 0.586182 -0.346130 1441914865 0.689087 0.248413 0.586182 -0.346130 1441914865 0.689087 0.248413 0.586182 -0.346130 1441914865 0.689087 0.248413 0.586182 -0.346130 1441914865 0.713440 0.201843 0.604492 -0.291077 1441914865 0.713440 0.201843 0.604492 -0.291077 1441914865 0.713440 0.201843 0.604492 -0.291077 1441914865 0.713440 0.201843 0.604492 -0.291077 1441914865 0.713440 0.201843 0.604492 -0.291077 1441914865 0.713440 0.201843 0.604492 -0.291077 1441914865 0.734741 0.147156 0.621521 -0.228394 1441914865 0.734741 0.147156 0.621521 -0.228394 1441914865 0.734741 0.147156 0.621521 -0.228394 1441914865 0.734741 0.147156 0.621521 -0.228394 1441914865 0.734741 0.147156 0.621521 -0.228394 1441914865 0.734741 0.147156 0.621521 -0.228394 1441914865 0.750977 0.086731 0.634644 -0.160095 1441914865 0.750977 0.086731 0.634644 -0.160095 1441914865 0.750977 0.086731 0.634644 -0.160095 1441914865 0.750977 0.086731 0.634644 -0.160095 1441914865 0.750977 0.086731 0.634644 -0.160095 1441914865 0.750977 0.086731 0.634644 -0.160095 1441914865 0.750977 0.086731 0.634644 -0.160095 1441914865 0.761047 0.021851 0.641846 -0.091064 1441914865 0.761047 0.021851 0.641846 -0.091064 1441914865 0.761047 0.021851 0.641846 -0.091064 1441914865 0.761047 0.021851 0.641846 -0.091064 1441914865 0.761047 0.021851 0.641846 -0.091064 1441914865 0.761047 0.021851 0.641846 -0.091064 1441914865 0.764038 -0.043274 0.643066 -0.028137 1441914865 0.764038 -0.043274 0.643066 -0.028137 1441914865 0.764038 -0.043274 0.643066 -0.028137 1441914865 0.764038 -0.043274 0.643066 -0.028137 1441914865 0.764038 -0.043274 0.643066 -0.028137 1441914865 0.764038 -0.043274 0.643066 -0.028137 1441914865 0.764038 -0.043274 0.643066 -0.028137 1441914865 0.761475 -0.101563 0.639526 0.026978 1441914865 0.761475 -0.101563 0.639526 0.026978 1441914865 0.761475 -0.101563 0.639526 0.026978 1441914865 0.761475 -0.101563 0.639526 0.026978 1441914865 0.761475 -0.101563 0.639526 0.026978 1441914865 0.761475 -0.101563 0.639526 0.026978 1441914865 0.755859 -0.148926 0.633362 0.072266 1441914865 0.755859 -0.148926 0.633362 0.072266 1441914865 0.755859 -0.148926 0.633362 0.072266 1441914865 0.755859 -0.148926 0.633362 0.072266 1441914865 0.755859 -0.148926 0.633362 0.072266 1441914865 0.755859 -0.148926 0.633362 0.072266 1441914865 0.750916 -0.186157 0.624451 0.106873 1441914865 0.750916 -0.186157 0.624451 0.106873 1441914865 0.750916 -0.186157 0.624451 0.106873 1441914865 0.750916 -0.186157 0.624451 0.106873 1441914865 0.750916 -0.186157 0.624451 0.106873 1441914865 0.750916 -0.186157 0.624451 0.106873 1441914865 0.748779 -0.207947 0.617004 0.123657 1441914865 0.748779 -0.207947 0.617004 0.123657 1441914865 0.748779 -0.207947 0.617004 0.123657 1441914866 0.748779 -0.207947 0.617004 0.123657 1441914866 0.748779 -0.207947 0.617004 0.123657 1441914866 0.748779 -0.207947 0.617004 0.123657 1441914866 0.748779 -0.207947 0.617004 0.123657 1441914866 0.750793 -0.209106 0.615051 0.119202 1441914866 0.750793 -0.209106 0.615051 0.119202 1441914866 0.750793 -0.209106 0.615051 0.119202 1441914866 0.750793 -0.209106 0.615051 0.119202 1441914866 0.750793 -0.209106 0.615051 0.119202 1441914866 0.750793 -0.209106 0.615051 0.119202 1441914866 0.757019 -0.191833 0.617371 0.094604 1441914866 0.757019 -0.191833 0.617371 0.094604 1441914866 0.757019 -0.191833 0.617371 0.094604 1441914866 0.757019 -0.191833 0.617371 0.094604 1441914866 0.757019 -0.191833 0.617371 0.094604 1441914866 0.757019 -0.191833 0.617371 0.094604 1441914866 0.763733 -0.158752 0.623169 0.055420 1441914866 0.763733 -0.158752 0.623169 0.055420 1441914866 0.763733 -0.158752 0.623169 0.055420 1441914866 0.763733 -0.158752 0.623169 0.055420 1441914866 0.763733 -0.158752 0.623169 0.055420 1441914866 0.763733 -0.158752 0.623169 0.055420 1441914866 0.767944 -0.116333 0.629761 0.007507 1441914866 0.767944 -0.116333 0.629761 0.007507 1441914866 0.767944 -0.116333 0.629761 0.007507 1441914866 0.767944 -0.116333 0.629761 0.007507 1441914866 0.767944 -0.116333 0.629761 0.007507 1441914866 0.767944 -0.116333 0.629761 0.007507 1441914866 0.768433 -0.068237 0.634460 -0.047424 1441914866 0.768433 -0.068237 0.634460 -0.047424 1441914866 0.768433 -0.068237 0.634460 -0.047424 1441914866 0.768433 -0.068237 0.634460 -0.047424 1441914866 0.768433 -0.068237 0.634460 -0.047424 1441914866 0.768433 -0.068237 0.634460 -0.047424 1441914866 0.768433 -0.068237 0.634460 -0.047424 1441914866 0.764221 -0.017456 0.635803 -0.106689 1441914866 0.764221 -0.017456 0.635803 -0.106689 1441914866 0.764221 -0.017456 0.635803 -0.106689 1441914866 0.764221 -0.017456 0.635803 -0.106689 1441914866 0.764221 -0.017456 0.635803 -0.106689 1441914866 0.764221 -0.017456 0.635803 -0.106689 1441914866 0.755066 0.037109 0.632324 -0.169128 1441914866 0.755066 0.037109 0.632324 -0.169128 1441914866 0.755066 0.037109 0.632324 -0.169128 1441914866 0.755066 0.037109 0.632324 -0.169128 1441914866 0.755066 0.037109 0.632324 -0.169128 1441914866 0.755066 0.037109 0.632324 -0.169128 1441914866 0.739685 0.091675 0.624939 -0.231934 1441914866 0.739685 0.091675 0.624939 -0.231934 1441914866 0.739685 0.091675 0.624939 -0.231934 1441914866 0.739685 0.091675 0.624939 -0.231934 1441914866 0.739685 0.091675 0.624939 -0.231934 1441914866 0.739685 0.091675 0.624939 -0.231934 1441914866 0.739685 0.091675 0.624939 -0.231934 1441914866 0.718872 0.142395 0.615295 -0.290344 1441914866 0.718872 0.142395 0.615295 -0.290344 1441914866 0.718872 0.142395 0.615295 -0.290344 1441914866 0.718872 0.142395 0.615295 -0.290344 1441914866 0.718872 0.142395 0.615295 -0.290344 1441914866 0.718872 0.142395 0.615295 -0.290344 1441914866 0.694519 0.190430 0.603638 -0.341919 1441914866 0.694519 0.190430 0.603638 -0.341919 1441914866 0.694519 0.190430 0.603638 -0.341919 1441914866 0.694519 0.190430 0.603638 -0.341919 1441914866 0.694519 0.190430 0.603638 -0.341919 1441914866 0.694519 0.190430 0.603638 -0.341919 1441914866 0.669983 0.231079 0.590942 -0.385315 1441914866 0.669983 0.231079 0.590942 -0.385315 1441914866 0.669983 0.231079 0.590942 -0.385315 1441914866 0.669983 0.231079 0.590942 -0.385315 1441914866 0.669983 0.231079 0.590942 -0.385315 1441914866 0.669983 0.231079 0.590942 -0.385315 1441914866 0.645630 0.267029 0.577026 -0.422913 1441914866 0.645630 0.267029 0.577026 -0.422913 1441914866 0.645630 0.267029 0.577026 -0.422913 1441914866 0.645630 0.267029 0.577026 -0.422913 1441914866 0.645630 0.267029 0.577026 -0.422913 1441914866 0.645630 0.267029 0.577026 -0.422913 1441914866 0.645630 0.267029 0.577026 -0.422913 1441914866 0.622864 0.301025 0.561462 -0.454041 1441914866 0.622864 0.301025 0.561462 -0.454041 1441914866 0.622864 0.301025 0.561462 -0.454041 1441914866 0.622864 0.301025 0.561462 -0.454041 1441914866 0.622864 0.301025 0.561462 -0.454041 1441914866 0.622864 0.301025 0.561462 -0.454041 1441914866 0.622864 0.301025 0.561462 -0.454041 1441914866 0.605713 0.327942 0.548218 -0.474304 1441914866 0.605713 0.327942 0.548218 -0.474304 1441914866 0.605713 0.327942 0.548218 -0.474304 1441914866 0.605713 0.327942 0.548218 -0.474304 1441914866 0.605713 0.327942 0.548218 -0.474304 1441914866 0.605713 0.327942 0.548218 -0.474304 1441914866 0.599304 0.342468 0.541260 -0.480164 1441914866 0.599304 0.342468 0.541260 -0.480164 1441914866 0.599304 0.342468 0.541260 -0.480164 1441914866 0.599304 0.342468 0.541260 -0.480164 1441914866 0.599304 0.342468 0.541260 -0.480164 1441914866 0.599304 0.342468 0.541260 -0.480164 1441914866 0.606812 0.341370 0.543457 -0.468872 1441914866 0.606812 0.341370 0.543457 -0.468872 1441914866 0.606812 0.341370 0.543457 -0.468872 1441914866 0.606812 0.341370 0.543457 -0.468872 1441914866 0.606812 0.341370 0.543457 -0.468872 1441914866 0.606812 0.341370 0.543457 -0.468872 1441914866 0.606812 0.341370 0.543457 -0.468872 1441914866 0.623840 0.326416 0.554932 -0.442993 1441914866 0.623840 0.326416 0.554932 -0.442993 1441914866 0.623840 0.326416 0.554932 -0.442993 1441914866 0.623840 0.326416 0.554932 -0.442993 1441914866 0.623840 0.326416 0.554932 -0.442993 1441914866 0.623840 0.326416 0.554932 -0.442993 1441914866 0.645508 0.301880 0.570374 -0.408447 1441914866 0.645508 0.301880 0.570374 -0.408447 1441914866 0.645508 0.301880 0.570374 -0.408447 1441914866 0.645508 0.301880 0.570374 -0.408447 1441914867 0.645508 0.301880 0.570374 -0.408447 1441914867 0.670410 0.268250 0.587585 -0.365051 1441914867 0.670410 0.268250 0.587585 -0.365051 1441914867 0.670410 0.268250 0.587585 -0.365051 1441914867 0.670410 0.268250 0.587585 -0.365051 1441914867 0.670410 0.268250 0.587585 -0.365051 1441914867 0.670410 0.268250 0.587585 -0.365051 1441914867 0.695984 0.227051 0.605286 -0.312439 1441914867 0.695984 0.227051 0.605286 -0.312439 1441914867 0.695984 0.227051 0.605286 -0.312439 1441914867 0.695984 0.227051 0.605286 -0.312439 1441914867 0.695984 0.227051 0.605286 -0.312439 1441914867 0.695984 0.227051 0.605286 -0.312439 1441914867 0.719666 0.177979 0.621765 -0.252502 1441914867 0.719666 0.177979 0.621765 -0.252502 1441914867 0.719666 0.177979 0.621765 -0.252502 1441914867 0.719666 0.177979 0.621765 -0.252502 1441914867 0.719666 0.177979 0.621765 -0.252502 1441914867 0.719666 0.177979 0.621765 -0.252502 1441914867 0.738586 0.124634 0.634644 -0.190125 1441914867 0.738586 0.124634 0.634644 -0.190125 1441914867 0.738586 0.124634 0.634644 -0.190125 1441914867 0.738586 0.124634 0.634644 -0.190125 1441914867 0.738586 0.124634 0.634644 -0.190125 1441914867 0.738586 0.124634 0.634644 -0.190125 1441914867 0.738586 0.124634 0.634644 -0.190125 1441914867 0.751099 0.069092 0.643799 -0.128479 1441914867 0.751099 0.069092 0.643799 -0.128479 1441914867 0.751099 0.069092 0.643799 -0.128479 1441914867 0.751099 0.069092 0.643799 -0.128479 1441914867 0.751099 0.069092 0.643799 -0.128479 1441914867 0.751099 0.069092 0.643799 -0.128479 1441914867 0.758057 0.015747 0.648132 -0.070374 1441914867 0.758057 0.015747 0.648132 -0.070374 1441914867 0.758057 0.015747 0.648132 -0.070374 1441914867 0.758057 0.015747 0.648132 -0.070374 1441914867 0.758057 0.015747 0.648132 -0.070374 1441914867 0.758057 0.015747 0.648132 -0.070374 1441914867 0.760437 -0.039429 0.648010 -0.013489 1441914867 0.760437 -0.039429 0.648010 -0.013489 1441914867 0.760437 -0.039429 0.648010 -0.013489 1441914867 0.760437 -0.039429 0.648010 -0.013489 1441914867 0.760437 -0.039429 0.648010 -0.013489 1441914867 0.760437 -0.039429 0.648010 -0.013489 1441914867 0.759644 -0.093933 0.642273 0.039001 1441914867 0.759644 -0.093933 0.642273 0.039001 1441914867 0.759644 -0.093933 0.642273 0.039001 1441914867 0.759644 -0.093933 0.642273 0.039001 1441914867 0.759644 -0.093933 0.642273 0.039001 1441914867 0.759644 -0.093933 0.642273 0.039001 1441914867 0.759644 -0.093933 0.642273 0.039001 1441914867 0.756042 -0.139404 0.634399 0.080200 1441914867 0.756042 -0.139404 0.634399 0.080200 1441914867 0.756042 -0.139404 0.634399 0.080200 1441914867 0.756042 -0.139404 0.634399 0.080200 1441914867 0.756042 -0.139404 0.634399 0.080200 1441914867 0.756042 -0.139404 0.634399 0.080200 1441914867 0.752502 -0.172791 0.626343 0.107239 1441914867 0.752502 -0.172791 0.626343 0.107239 1441914867 0.752502 -0.172791 0.626343 0.107239 1441914867 0.752502 -0.172791 0.626343 0.107239 1441914867 0.752502 -0.172791 0.626343 0.107239 1441914867 0.752502 -0.172791 0.626343 0.107239 1441914867 0.751709 -0.190491 0.620422 0.116577 1441914867 0.751709 -0.190491 0.620422 0.116577 1441914867 0.751709 -0.190491 0.620422 0.116577 1441914867 0.751709 -0.190491 0.620422 0.116577 1441914867 0.751709 -0.190491 0.620422 0.116577 1441914867 0.751709 -0.190491 0.620422 0.116577 1441914867 0.751709 -0.190491 0.620422 0.116577 1441914867 0.755371 -0.189331 0.618591 0.104309 1441914867 0.755371 -0.189331 0.618591 0.104309 1441914867 0.755371 -0.189331 0.618591 0.104309 1441914867 0.755371 -0.189331 0.618591 0.104309 1441914867 0.755371 -0.189331 0.618591 0.104309 1441914867 0.755371 -0.189331 0.618591 0.104309 1441914867 0.761719 -0.166931 0.621826 0.072205 1441914867 0.761719 -0.166931 0.621826 0.072205 1441914867 0.761719 -0.166931 0.621826 0.072205 1441914867 0.761719 -0.166931 0.621826 0.072205 1441914867 0.761719 -0.166931 0.621826 0.072205 1441914867 0.767029 -0.129822 0.627625 0.028503 1441914867 0.767029 -0.129822 0.627625 0.028503 1441914867 0.767029 -0.129822 0.627625 0.028503 1441914867 0.767029 -0.129822 0.627625 0.028503 1441914867 0.767029 -0.129822 0.627625 0.028503 1441914867 0.767029 -0.129822 0.627625 0.028503 1441914867 0.769592 -0.085571 0.632263 -0.023438 1441914867 0.769592 -0.085571 0.632263 -0.023438 1441914867 0.769592 -0.085571 0.632263 -0.023438 1441914867 0.769592 -0.085571 0.632263 -0.023438 1441914867 0.769592 -0.085571 0.632263 -0.023438 1441914867 0.769592 -0.085571 0.632263 -0.023438 1441914867 0.767578 -0.035889 0.634705 -0.081421 1441914867 0.767578 -0.035889 0.634705 -0.081421 1441914867 0.767578 -0.035889 0.634705 -0.081421 1441914867 0.767578 -0.035889 0.634705 -0.081421 1441914867 0.767578 -0.035889 0.634705 -0.081421 1441914867 0.759705 0.017761 0.633728 -0.144409 1441914867 0.759705 0.017761 0.633728 -0.144409 1441914867 0.759705 0.017761 0.633728 -0.144409 1441914867 0.759705 0.017761 0.633728 -0.144409 1441914867 0.759705 0.017761 0.633728 -0.144409 1441914867 0.759705 0.017761 0.633728 -0.144409 1441914867 0.759705 0.017761 0.633728 -0.144409 1441914867 0.745972 0.074646 0.627563 -0.209778 1441914867 0.745972 0.074646 0.627563 -0.209778 1441914867 0.745972 0.074646 0.627563 -0.209778 1441914867 0.745972 0.074646 0.627563 -0.209778 1441914867 0.745972 0.074646 0.627563 -0.209778 1441914867 0.745972 0.074646 0.627563 -0.209778 1441914868 0.726379 0.130371 0.617493 -0.272034 1441914868 0.726379 0.130371 0.617493 -0.272034 1441914868 0.726379 0.130371 0.617493 -0.272034 1441914868 0.726379 0.130371 0.617493 -0.272034 1441914868 0.726379 0.130371 0.617493 -0.272034 1441914868 0.702942 0.181641 0.605225 -0.326294 1441914868 0.702942 0.181641 0.605225 -0.326294 1441914868 0.702942 0.181641 0.605225 -0.326294 1441914868 0.702942 0.181641 0.605225 -0.326294 1441914868 0.702942 0.181641 0.605225 -0.326294 1441914868 0.702942 0.181641 0.605225 -0.326294 1441914868 0.677734 0.226379 0.591248 -0.373901 1441914868 0.677734 0.226379 0.591248 -0.373901 1441914868 0.677734 0.226379 0.591248 -0.373901 1441914868 0.677734 0.226379 0.591248 -0.373901 1441914868 0.677734 0.226379 0.591248 -0.373901 1441914868 0.651978 0.267273 0.575745 -0.414734 1441914868 0.651978 0.267273 0.575745 -0.414734 1441914868 0.651978 0.267273 0.575745 -0.414734 1441914868 0.651978 0.267273 0.575745 -0.414734 1441914868 0.651978 0.267273 0.575745 -0.414734 1441914868 0.651978 0.267273 0.575745 -0.414734 1441914868 0.651978 0.267273 0.575745 -0.414734 1441914868 0.628113 0.302795 0.561096 -0.445923 1441914868 0.628113 0.302795 0.561096 -0.445923 1441914868 0.628113 0.302795 0.561096 -0.445923 1441914868 0.628113 0.302795 0.561096 -0.445923 1441914868 0.628113 0.302795 0.561096 -0.445923 1441914868 0.628113 0.302795 0.561096 -0.445923 1441914868 0.609009 0.331360 0.549072 -0.466614 1441914868 0.609009 0.331360 0.549072 -0.466614 1441914868 0.609009 0.331360 0.549072 -0.466614 1441914868 0.609009 0.331360 0.549072 -0.466614 1441914868 0.609009 0.331360 0.549072 -0.466614 1441914868 0.609009 0.331360 0.549072 -0.466614 1441914868 0.597534 0.352417 0.540344 -0.476196 1441914868 0.597534 0.352417 0.540344 -0.476196 1441914868 0.597534 0.352417 0.540344 -0.476196 1441914868 0.597534 0.352417 0.540344 -0.476196 1441914868 0.597534 0.352417 0.540344 -0.476196 1441914868 0.597534 0.352417 0.540344 -0.476196 1441914868 0.599121 0.359802 0.538879 -0.470276 1441914868 0.599121 0.359802 0.538879 -0.470276 1441914868 0.599121 0.359802 0.538879 -0.470276 1441914868 0.599121 0.359802 0.538879 -0.470276 1441914868 0.599121 0.359802 0.538879 -0.470276 1441914868 0.599121 0.359802 0.538879 -0.470276 1441914868 0.599121 0.359802 0.538879 -0.470276 1441914868 0.613892 0.350586 0.546509 -0.448853 1441914868 0.613892 0.350586 0.546509 -0.448853 1441914868 0.613892 0.350586 0.546509 -0.448853 1441914868 0.613892 0.350586 0.546509 -0.448853 1441914868 0.613892 0.350586 0.546509 -0.448853 1441914868 0.613892 0.350586 0.546509 -0.448853 1441914868 0.634888 0.330017 0.561462 -0.415588 1441914868 0.634888 0.330017 0.561462 -0.415588 1441914868 0.634888 0.330017 0.561462 -0.415588 1441914868 0.634888 0.330017 0.561462 -0.415588 1441914868 0.634888 0.330017 0.561462 -0.415588 1441914868 0.634888 0.330017 0.561462 -0.415588 1441914868 0.659058 0.299500 0.578918 -0.375244 1441914868 0.659058 0.299500 0.578918 -0.375244 1441914868 0.659058 0.299500 0.578918 -0.375244 1441914868 0.659058 0.299500 0.578918 -0.375244 1441914868 0.659058 0.299500 0.578918 -0.375244 1441914868 0.659058 0.299500 0.578918 -0.375244 1441914868 0.659058 0.299500 0.578918 -0.375244 1441914868 0.684570 0.258362 0.597351 -0.328186 1441914868 0.684570 0.258362 0.597351 -0.328186 1441914868 0.684570 0.258362 0.597351 -0.328186 1441914868 0.684570 0.258362 0.597351 -0.328186 1441914868 0.684570 0.258362 0.597351 -0.328186 1441914868 0.684570 0.258362 0.597351 -0.328186 1441914868 0.684570 0.258362 0.597351 -0.328186 1441914868 0.708008 0.209473 0.615967 -0.274536 1441914868 0.708008 0.209473 0.615967 -0.274536 1441914868 0.708008 0.209473 0.615967 -0.274536 1441914868 0.708008 0.209473 0.615967 -0.274536 1441914868 0.708008 0.209473 0.615967 -0.274536 1441914868 0.708008 0.209473 0.615967 -0.274536 1441914868 0.728027 0.154358 0.632080 -0.215698 1441914868 0.728027 0.154358 0.632080 -0.215698 1441914868 0.728027 0.154358 0.632080 -0.215698 1441914868 0.728027 0.154358 0.632080 -0.215698 1441914868 0.728027 0.154358 0.632080 -0.215698 1441914868 0.728027 0.154358 0.632080 -0.215698 1441914868 0.742676 0.096252 0.644470 -0.154297 1441914868 0.742676 0.096252 0.644470 -0.154297 1441914868 0.742676 0.096252 0.644470 -0.154297 1441914868 0.742676 0.096252 0.644470 -0.154297 1441914868 0.742676 0.096252 0.644470 -0.154297 1441914868 0.742676 0.096252 0.644470 -0.154297 1441914868 0.751465 0.037903 0.651794 -0.094727 1441914868 0.751465 0.037903 0.651794 -0.094727 1441914868 0.751465 0.037903 0.651794 -0.094727 1441914868 0.751465 0.037903 0.651794 -0.094727 1441914868 0.751465 0.037903 0.651794 -0.094727 1441914868 0.751465 0.037903 0.651794 -0.094727 1441914868 0.755737 -0.021057 0.653381 -0.037292 1441914868 0.755737 -0.021057 0.653381 -0.037292 1441914868 0.755737 -0.021057 0.653381 -0.037292 1441914868 0.755737 -0.021057 0.653381 -0.037292 1441914868 0.755737 -0.021057 0.653381 -0.037292 1441914868 0.755737 -0.021057 0.653381 -0.037292 1441914868 0.755432 -0.075928 0.650513 0.017395 1441914868 0.755432 -0.075928 0.650513 0.017395 1441914868 0.755432 -0.075928 0.650513 0.017395 1441914868 0.755432 -0.075928 0.650513 0.017395 1441914868 0.755432 -0.075928 0.650513 0.017395 1441914868 0.755432 -0.075928 0.650513 0.017395 1441914869 0.750916 -0.123840 0.645325 0.065247 1441914869 0.750916 -0.123840 0.645325 0.065247 1441914869 0.750916 -0.123840 0.645325 0.065247 1441914869 0.750916 -0.123840 0.645325 0.065247 1441914869 0.750916 -0.123840 0.645325 0.065247 1441914869 0.750916 -0.123840 0.645325 0.065247 1441914869 0.746338 -0.163025 0.637207 0.101501 1441914869 0.746338 -0.163025 0.637207 0.101501 1441914869 0.746338 -0.163025 0.637207 0.101501 1441914869 0.746338 -0.163025 0.637207 0.101501 1441914869 0.746338 -0.163025 0.637207 0.101501 1441914869 0.746338 -0.163025 0.637207 0.101501 1441914869 0.746338 -0.163025 0.637207 0.101501 1441914869 0.743958 -0.189697 0.628601 0.123596 1441914869 0.743958 -0.189697 0.628601 0.123596 1441914869 0.743958 -0.189697 0.628601 0.123596 1441914869 0.743958 -0.189697 0.628601 0.123596 1441914869 0.743958 -0.189697 0.628601 0.123596 1441914869 0.743958 -0.189697 0.628601 0.123596 1441914869 0.745239 -0.199402 0.623474 0.126709 1441914869 0.745239 -0.199402 0.623474 0.126709 1441914869 0.745239 -0.199402 0.623474 0.126709 1441914869 0.745239 -0.199402 0.623474 0.126709 1441914869 0.745239 -0.199402 0.623474 0.126709 1441914869 0.745239 -0.199402 0.623474 0.126709 1441914869 0.745239 -0.199402 0.623474 0.126709 1441914869 0.750549 -0.190979 0.622742 0.110901 1441914869 0.750549 -0.190979 0.622742 0.110901 1441914869 0.750549 -0.190979 0.622742 0.110901 1441914869 0.750549 -0.190979 0.622742 0.110901 1441914869 0.750549 -0.190979 0.622742 0.110901 1441914869 0.750549 -0.190979 0.622742 0.110901 1441914869 0.757202 -0.166809 0.626282 0.080627 1441914869 0.757202 -0.166809 0.626282 0.080627 1441914869 0.757202 -0.166809 0.626282 0.080627 1441914869 0.757202 -0.166809 0.626282 0.080627 1441914869 0.757202 -0.166809 0.626282 0.080627 1441914869 0.757202 -0.166809 0.626282 0.080627 1441914869 0.763062 -0.132324 0.631409 0.038513 1441914869 0.763062 -0.132324 0.631409 0.038513 1441914869 0.763062 -0.132324 0.631409 0.038513 1441914869 0.763062 -0.132324 0.631409 0.038513 1441914869 0.763062 -0.132324 0.631409 0.038513 1441914869 0.763062 -0.132324 0.631409 0.038513 1441914869 0.766541 -0.087952 0.635925 -0.015442 1441914869 0.766541 -0.087952 0.635925 -0.015442 1441914869 0.766541 -0.087952 0.635925 -0.015442 1441914869 0.766541 -0.087952 0.635925 -0.015442 1441914869 0.766541 -0.087952 0.635925 -0.015442 1441914869 0.766541 -0.087952 0.635925 -0.015442 1441914869 0.766541 -0.087952 0.635925 -0.015442 1441914869 0.765442 -0.037720 0.637817 -0.075989 1441914869 0.765442 -0.037720 0.637817 -0.075989 1441914869 0.765442 -0.037720 0.637817 -0.075989 1441914869 0.765442 -0.037720 0.637817 -0.075989 1441914869 0.765442 -0.037720 0.637817 -0.075989 1441914869 0.765442 -0.037720 0.637817 -0.075989 1441914869 0.758484 0.014587 0.636353 -0.139465 1441914869 0.758484 0.014587 0.636353 -0.139465 1441914869 0.758484 0.014587 0.636353 -0.139465 1441914869 0.758484 0.014587 0.636353 -0.139465 1441914869 0.758484 0.014587 0.636353 -0.139465 1441914869 0.758484 0.014587 0.636353 -0.139465 1441914869 0.744812 0.069580 0.631226 -0.204712 1441914869 0.744812 0.069580 0.631226 -0.204712 1441914869 0.744812 0.069580 0.631226 -0.204712 1441914869 0.744812 0.069580 0.631226 -0.204712 1441914869 0.744812 0.069580 0.631226 -0.204712 1441914869 0.744812 0.069580 0.631226 -0.204712 1441914869 0.725769 0.124023 0.621582 -0.267395 1441914869 0.725769 0.124023 0.621582 -0.267395 1441914869 0.725769 0.124023 0.621582 -0.267395 1441914869 0.725769 0.124023 0.621582 -0.267395 1441914869 0.725769 0.124023 0.621582 -0.267395 1441914869 0.725769 0.124023 0.621582 -0.267395 1441914869 0.703247 0.170959 0.610718 -0.321167 1441914869 0.703247 0.170959 0.610718 -0.321167 1441914869 0.703247 0.170959 0.610718 -0.321167 1441914869 0.703247 0.170959 0.610718 -0.321167 1441914869 0.703247 0.170959 0.610718 -0.321167 1441914869 0.703247 0.170959 0.610718 -0.321167 1441914869 0.679382 0.213257 0.598389 -0.367065 1441914869 0.679382 0.213257 0.598389 -0.367065 1441914869 0.679382 0.213257 0.598389 -0.367065 1441914869 0.679382 0.213257 0.598389 -0.367065 1441914869 0.679382 0.213257 0.598389 -0.367065 1441914869 0.679382 0.213257 0.598389 -0.367065 1441914869 0.656311 0.251648 0.584290 -0.405579 1441914869 0.656311 0.251648 0.584290 -0.405579 1441914869 0.656311 0.251648 0.584290 -0.405579 1441914869 0.656311 0.251648 0.584290 -0.405579 1441914869 0.656311 0.251648 0.584290 -0.405579 1441914869 0.656311 0.251648 0.584290 -0.405579 1441914869 0.637451 0.282227 0.571533 -0.432739 1441914869 0.637451 0.282227 0.571533 -0.432739 1441914869 0.637451 0.282227 0.571533 -0.432739 1441914869 0.637451 0.282227 0.571533 -0.432739 1441914869 0.637451 0.282227 0.571533 -0.432739 1441914869 0.637451 0.282227 0.571533 -0.432739 1441914869 0.624023 0.304810 0.562439 -0.448730 1441914869 0.624023 0.304810 0.562439 -0.448730 1441914869 0.624023 0.304810 0.562439 -0.448730 1441914869 0.624023 0.304810 0.562439 -0.448730 1441914869 0.624023 0.304810 0.562439 -0.448730 1441914869 0.624023 0.304810 0.562439 -0.448730 1441914869 0.624023 0.304810 0.562439 -0.448730 1441914869 0.619568 0.317810 0.557556 -0.451843 1441914869 0.619568 0.317810 0.557556 -0.451843 1441914869 0.619568 0.317810 0.557556 -0.451843 1441914869 0.619568 0.317810 0.557556 -0.451843 1441914869 0.619568 0.317810 0.557556 -0.451843 1441914869 0.619568 0.317810 0.557556 -0.451843 1441914869 0.625793 0.317749 0.559387 -0.440918 1441914870 0.625793 0.317749 0.559387 -0.440918 1441914870 0.625793 0.317749 0.559387 -0.440918 1441914870 0.625793 0.317749 0.559387 -0.440918 1441914870 0.625793 0.317749 0.559387 -0.440918 1441914870 0.625793 0.317749 0.559387 -0.440918 1441914870 0.641663 0.304504 0.567993 -0.415771 1441914870 0.641663 0.304504 0.567993 -0.415771 1441914870 0.641663 0.304504 0.567993 -0.415771 1441914870 0.641663 0.304504 0.567993 -0.415771 1441914870 0.641663 0.304504 0.567993 -0.415771 1441914870 0.641663 0.304504 0.567993 -0.415771 1441914870 0.641663 0.304504 0.567993 -0.415771 1441914870 0.663330 0.278748 0.581787 -0.379150 1441914870 0.663330 0.278748 0.581787 -0.379150 1441914870 0.663330 0.278748 0.581787 -0.379150 1441914870 0.663330 0.278748 0.581787 -0.379150 1441914870 0.663330 0.278748 0.581787 -0.379150 1441914870 0.663330 0.278748 0.581787 -0.379150 1441914870 0.663330 0.278748 0.581787 -0.379150 1441914870 0.686890 0.243469 0.597412 -0.334534 1441914870 0.686890 0.243469 0.597412 -0.334534 1441914870 0.686890 0.243469 0.597412 -0.334534 1441914870 0.686890 0.243469 0.597412 -0.334534 1441914870 0.686890 0.243469 0.597412 -0.334534 1441914870 0.709900 0.201355 0.612305 -0.283752 1441914870 0.709900 0.201355 0.612305 -0.283752 1441914870 0.709900 0.201355 0.612305 -0.283752 1441914870 0.709900 0.201355 0.612305 -0.283752 1441914870 0.709900 0.201355 0.612305 -0.283752 1441914870 0.709900 0.201355 0.612305 -0.283752 1441914870 0.709900 0.201355 0.612305 -0.283752 1441914870 0.730469 0.152344 0.625793 -0.226868 1441914870 0.730469 0.152344 0.625793 -0.226868 1441914870 0.730469 0.152344 0.625793 -0.226868 1441914870 0.730469 0.152344 0.625793 -0.226868 1441914870 0.730469 0.152344 0.625793 -0.226868 1441914870 0.730469 0.152344 0.625793 -0.226868 1441914870 0.746826 0.098877 0.635803 -0.167603 1441914870 0.746826 0.098877 0.635803 -0.167603 1441914870 0.746826 0.098877 0.635803 -0.167603 1441914870 0.746826 0.098877 0.635803 -0.167603 1441914870 0.746826 0.098877 0.635803 -0.167603 1441914870 0.746826 0.098877 0.635803 -0.167603 1441914870 0.746826 0.098877 0.635803 -0.167603 1441914870 0.757629 0.044922 0.641724 -0.110046 1441914870 0.757629 0.044922 0.641724 -0.110046 1441914870 0.757629 0.044922 0.641724 -0.110046 1441914870 0.757629 0.044922 0.641724 -0.110046 1441914870 0.757629 0.044922 0.641724 -0.110046 1441914870 0.763245 -0.006653 0.643555 -0.055847 1441914870 0.763245 -0.006653 0.643555 -0.055847 1441914870 0.763245 -0.006653 0.643555 -0.055847 1441914870 0.763245 -0.006653 0.643555 -0.055847 1441914870 0.763245 -0.006653 0.643555 -0.055847 1441914870 0.763245 -0.006653 0.643555 -0.055847 1441914870 0.765320 -0.055481 0.641174 -0.002563 1441914870 0.765320 -0.055481 0.641174 -0.002563 1441914870 0.765320 -0.055481 0.641174 -0.002563 1441914870 0.765320 -0.055481 0.641174 -0.002563 1441914870 0.765320 -0.055481 0.641174 -0.002563 1441914870 0.765320 -0.055481 0.641174 -0.002563 1441914870 0.765320 -0.055481 0.641174 -0.002563 1441914870 0.764160 -0.105164 0.634277 0.051331 1441914870 0.764160 -0.105164 0.634277 0.051331 1441914870 0.764160 -0.105164 0.634277 0.051331 1441914870 0.764160 -0.105164 0.634277 0.051331 1441914870 0.764160 -0.105164 0.634277 0.051331 1441914870 0.764160 -0.105164 0.634277 0.051331 1441914870 0.759827 -0.151611 0.624207 0.099915 1441914870 0.759827 -0.151611 0.624207 0.099915 1441914870 0.759827 -0.151611 0.624207 0.099915 1441914870 0.759827 -0.151611 0.624207 0.099915 1441914870 0.759827 -0.151611 0.624207 0.099915 1441914870 0.759827 -0.151611 0.624207 0.099915 1441914870 0.754700 -0.188660 0.613037 0.137695 1441914870 0.754700 -0.188660 0.613037 0.137695 1441914870 0.754700 -0.188660 0.613037 0.137695 1441914870 0.754700 -0.188660 0.613037 0.137695 1441914870 0.754700 -0.188660 0.613037 0.137695 1441914870 0.754700 -0.188660 0.613037 0.137695 1441914870 0.754700 -0.188660 0.613037 0.137695 1441914870 0.752197 -0.210449 0.603821 0.158691 1441914870 0.752197 -0.210449 0.603821 0.158691 1441914870 0.752197 -0.210449 0.603821 0.158691 1441914870 0.752197 -0.210449 0.603821 0.158691 1441914870 0.752197 -0.210449 0.603821 0.158691 1441914870 0.753296 -0.217773 0.599182 0.161377 1441914870 0.753296 -0.217773 0.599182 0.161377 1441914870 0.753296 -0.217773 0.599182 0.161377 1441914870 0.753296 -0.217773 0.599182 0.161377 1441914870 0.753296 -0.217773 0.599182 0.161377 1441914870 0.753296 -0.217773 0.599182 0.161377 1441914870 0.758240 -0.209106 0.600586 0.143372 1441914870 0.758240 -0.209106 0.600586 0.143372 1441914870 0.758240 -0.209106 0.600586 0.143372 1441914870 0.758240 -0.209106 0.600586 0.143372 1441914870 0.758240 -0.209106 0.600586 0.143372 1441914870 0.758240 -0.209106 0.600586 0.143372 1441914870 0.758240 -0.209106 0.600586 0.143372 1441914870 0.765198 -0.185547 0.606689 0.108948 1441914870 0.765198 -0.185547 0.606689 0.108948 1441914870 0.765198 -0.185547 0.606689 0.108948 1441914870 0.765198 -0.185547 0.606689 0.108948 1441914870 0.765198 -0.185547 0.606689 0.108948 1441914870 0.765198 -0.185547 0.606689 0.108948 1441914870 0.771057 -0.152954 0.614685 0.064636 1441914870 0.771057 -0.152954 0.614685 0.064636 1441914870 0.771057 -0.152954 0.614685 0.064636 1441914870 0.771057 -0.152954 0.614685 0.064636 1441914870 0.771057 -0.152954 0.614685 0.064636 1441914870 0.771057 -0.152954 0.614685 0.064636 1441914870 0.774109 -0.112854 0.622742 0.010742 1441914870 0.774109 -0.112854 0.622742 0.010742 1441914871 0.774109 -0.112854 0.622742 0.010742 1441914871 0.774109 -0.112854 0.622742 0.010742 1441914871 0.774109 -0.112854 0.622742 0.010742 1441914871 0.774109 -0.112854 0.622742 0.010742 1441914871 0.773804 -0.065857 0.627808 -0.051758 1441914871 0.773804 -0.065857 0.627808 -0.051758 1441914871 0.773804 -0.065857 0.627808 -0.051758 1441914871 0.773804 -0.065857 0.627808 -0.051758 1441914871 0.773804 -0.065857 0.627808 -0.051758 1441914871 0.767456 -0.015564 0.629883 -0.117737 1441914871 0.767456 -0.015564 0.629883 -0.117737 1441914871 0.767456 -0.015564 0.629883 -0.117737 1441914871 0.767456 -0.015564 0.629883 -0.117737 1441914871 0.767456 -0.015564 0.629883 -0.117737 1441914871 0.767456 -0.015564 0.629883 -0.117737 1441914871 0.767456 -0.015564 0.629883 -0.117737 1441914871 0.754272 0.037903 0.628906 -0.184326 1441914871 0.754272 0.037903 0.628906 -0.184326 1441914871 0.754272 0.037903 0.628906 -0.184326 1441914871 0.754272 0.037903 0.628906 -0.184326 1441914871 0.754272 0.037903 0.628906 -0.184326 1441914871 0.754272 0.037903 0.628906 -0.184326 1441914871 0.735352 0.093201 0.623535 -0.248474 1441914871 0.735352 0.093201 0.623535 -0.248474 1441914871 0.735352 0.093201 0.623535 -0.248474 1441914871 0.735352 0.093201 0.623535 -0.248474 1441914871 0.735352 0.093201 0.623535 -0.248474 1441914871 0.735352 0.093201 0.623535 -0.248474 1441914871 0.711670 0.148132 0.613708 -0.308044 1441914871 0.711670 0.148132 0.613708 -0.308044 1441914871 0.711670 0.148132 0.613708 -0.308044 1441914871 0.711670 0.148132 0.613708 -0.308044 1441914871 0.711670 0.148132 0.613708 -0.308044 1441914871 0.711670 0.148132 0.613708 -0.308044 1441914871 0.711670 0.148132 0.613708 -0.308044 1441914871 0.684326 0.199097 0.601440 -0.360901 1441914871 0.684326 0.199097 0.601440 -0.360901 1441914871 0.684326 0.199097 0.601440 -0.360901 1441914871 0.684326 0.199097 0.601440 -0.360901 1441914871 0.684326 0.199097 0.601440 -0.360901 1441914871 0.684326 0.199097 0.601440 -0.360901 1441914871 0.684326 0.199097 0.601440 -0.360901 1441914871 0.656982 0.243591 0.588196 -0.403687 1441914871 0.656982 0.243591 0.588196 -0.403687 1441914871 0.656982 0.243591 0.588196 -0.403687 1441914871 0.656982 0.243591 0.588196 -0.403687 1441914871 0.656982 0.243591 0.588196 -0.403687 1441914871 0.656982 0.243591 0.588196 -0.403687 1441914871 0.632690 0.280457 0.574463 -0.436951 1441914871 0.632690 0.280457 0.574463 -0.436951 1441914871 0.632690 0.280457 0.574463 -0.436951 1441914871 0.632690 0.280457 0.574463 -0.436951 1441914871 0.632690 0.280457 0.574463 -0.436951 1441914871 0.632690 0.280457 0.574463 -0.436951 1441914871 0.632690 0.280457 0.574463 -0.436951 1441914871 0.613831 0.309387 0.562378 -0.459534 1441914871 0.613831 0.309387 0.562378 -0.459534 1441914871 0.613831 0.309387 0.562378 -0.459534 1441914871 0.613831 0.309387 0.562378 -0.459534 1441914871 0.613831 0.309387 0.562378 -0.459534 1441914871 0.613831 0.309387 0.562378 -0.459534 1441914871 0.603760 0.328674 0.554504 -0.468933 1441914871 0.603760 0.328674 0.554504 -0.468933 1441914871 0.603760 0.328674 0.554504 -0.468933 1441914871 0.603760 0.328674 0.554504 -0.468933 1441914871 0.603760 0.328674 0.554504 -0.468933 1441914871 0.606262 0.335205 0.553711 -0.462036 1441914871 0.606262 0.335205 0.553711 -0.462036 1441914871 0.606262 0.335205 0.553711 -0.462036 1441914871 0.606262 0.335205 0.553711 -0.462036 1441914871 0.606262 0.335205 0.553711 -0.462036 1441914871 0.620911 0.327087 0.561340 -0.438538 1441914871 0.620911 0.327087 0.561340 -0.438538 1441914871 0.620911 0.327087 0.561340 -0.438538 1441914871 0.620911 0.327087 0.561340 -0.438538 1441914871 0.620911 0.327087 0.561340 -0.438538 1441914871 0.620911 0.327087 0.561340 -0.438538 1441914871 0.643127 0.305359 0.575378 -0.402527 1441914871 0.643127 0.305359 0.575378 -0.402527 1441914871 0.643127 0.305359 0.575378 -0.402527 1441914871 0.643127 0.305359 0.575378 -0.402527 1441914871 0.643127 0.305359 0.575378 -0.402527 1441914871 0.643127 0.305359 0.575378 -0.402527 1441914871 0.643127 0.305359 0.575378 -0.402527 1441914871 0.669189 0.271606 0.592834 -0.356323 1441914871 0.669189 0.271606 0.592834 -0.356323 1441914871 0.669189 0.271606 0.592834 -0.356323 1441914871 0.669189 0.271606 0.592834 -0.356323 1441914871 0.669189 0.271606 0.592834 -0.356323 1441914871 0.669189 0.271606 0.592834 -0.356323 1441914871 0.695740 0.228271 0.610474 -0.301697 1441914871 0.695740 0.228271 0.610474 -0.301697 1441914871 0.695740 0.228271 0.610474 -0.301697 1441914871 0.695740 0.228271 0.610474 -0.301697 1441914871 0.695740 0.228271 0.610474 -0.301697 1441914871 0.695740 0.228271 0.610474 -0.301697 1441914871 0.695740 0.228271 0.610474 -0.301697 1441914871 0.719727 0.176514 0.627014 -0.239990 1441914871 0.719727 0.176514 0.627014 -0.239990 1441914871 0.719727 0.176514 0.627014 -0.239990 1441914871 0.719727 0.176514 0.627014 -0.239990 1441914871 0.719727 0.176514 0.627014 -0.239990 1441914871 0.738708 0.120605 0.639465 -0.175232 1441914871 0.738708 0.120605 0.639465 -0.175232 1441914871 0.738708 0.120605 0.639465 -0.175232 1441914871 0.738708 0.120605 0.639465 -0.175232 1441914871 0.738708 0.120605 0.639465 -0.175232 1441914871 0.738708 0.120605 0.639465 -0.175232 1441914871 0.752075 0.061951 0.646851 -0.109680 1441914871 0.752075 0.061951 0.646851 -0.109680 1441914871 0.752075 0.061951 0.646851 -0.109680 1441914872 0.752075 0.061951 0.646851 -0.109680 1441914872 0.752075 0.061951 0.646851 -0.109680 1441914872 0.752075 0.061951 0.646851 -0.109680 1441914872 0.752075 0.061951 0.646851 -0.109680 1441914872 0.757751 0.001465 0.650879 -0.045776 1441914872 0.757751 0.001465 0.650879 -0.045776 1441914872 0.757751 0.001465 0.650879 -0.045776 1441914872 0.757751 0.001465 0.650879 -0.045776 1441914872 0.757751 0.001465 0.650879 -0.045776 1441914872 0.757751 0.001465 0.650879 -0.045776 1441914872 0.757385 -0.059753 0.650024 0.013855 1441914872 0.757385 -0.059753 0.650024 0.013855 1441914872 0.757385 -0.059753 0.650024 0.013855 1441914872 0.757385 -0.059753 0.650024 0.013855 1441914872 
