# Supplementary material for: Quaternion-Based Gesture Recognition Using Wireless Wearable Motion Capture Sensors
Source: Sensors (Basel). 2016 Apr 28;16(5):605. doi: 10.3390/s16050605 (PMC4883296; doi:10.3390/s16050605)
Supplement: Supplementary file 1 [file sensors-16-00605-s001.zip › MultiSensorGestureData/P4/6. Sway/Training18.txt]

0.450562 -0.161682 0.825989 -0.297668 1441914764 0.444885 -0.144531 0.827759 -0.309692 1441914764 0.444885 -0.144531 0.827759 -0.309692 1441914764 0.444885 -0.144531 0.827759 -0.309692 1441914764 0.444885 -0.144531 0.827759 -0.309692 1441914764 0.444885 -0.144531 0.827759 -0.309692 1441914764 0.444885 -0.144531 0.827759 -0.309692 1441914764 0.438110 -0.120300 0.828796 -0.326599 1441914764 0.438110 -0.120300 0.828796 -0.326599 1441914764 0.438110 -0.120300 0.828796 -0.326599 1441914764 0.438110 -0.120300 0.828796 -0.326599 1441914764 0.438110 -0.120300 0.828796 -0.326599 1441914764 0.438110 -0.120300 0.828796 -0.326599 1441914764 0.430176 -0.093201 0.829590 -0.343567 1441914764 0.430176 -0.093201 0.829590 -0.343567 1441914764 0.430176 -0.093201 0.829590 -0.343567 1441914764 0.430176 -0.093201 0.829590 -0.343567 1441914764 0.430176 -0.093201 0.829590 -0.343567 1441914764 0.430176 -0.093201 0.829590 -0.343567 1441914764 0.421997 -0.066833 0.830261 -0.357910 1441914764 0.421997 -0.066833 0.830261 -0.357910 1441914764 0.421997 -0.066833 0.830261 -0.357910 1441914764 0.421997 -0.066833 0.830261 -0.357910 1441914764 0.421997 -0.066833 0.830261 -0.357910 1441914764 0.421997 -0.066833 0.830261 -0.357910 1441914764 0.413818 -0.044250 0.832092 -0.366516 1441914764 0.413818 -0.044250 0.832092 -0.366516 1441914764 0.413818 -0.044250 0.832092 -0.366516 1441914764 0.413818 -0.044250 0.832092 -0.366516 1441914764 0.413818 -0.044250 0.832092 -0.366516 1441914764 0.413818 -0.044250 0.832092 -0.366516 1441914764 0.405212 -0.022827 0.834167 -0.373413 1441914764 0.405212 -0.022827 0.834167 -0.373413 1441914764 0.405212 -0.022827 0.834167 -0.373413 1441914764 0.405212 -0.022827 0.834167 -0.373413 1441914764 0.405212 -0.022827 0.834167 -0.373413 1441914764 0.405212 -0.022827 0.834167 -0.373413 1441914764 0.394226 -0.000671 0.837036 -0.379333 1441914764 0.394226 -0.000671 0.837036 -0.379333 1441914764 0.394226 -0.000671 0.837036 -0.379333 1441914764 0.394226 -0.000671 0.837036 -0.379333 1441914764 0.394226 -0.000671 0.837036 -0.379333 1441914764 0.394226 -0.000671 0.837036 -0.379333 1441914764 0.394226 -0.000671 0.837036 -0.379333 1441914764 0.394226 -0.000671 0.837036 -0.379333 1441914764 0.380188 0.024719 0.839111 -0.388184 1441914764 0.380188 0.024719 0.839111 -0.388184 1441914764 0.380188 0.024719 0.839111 -0.388184 1441914764 0.380188 0.024719 0.839111 -0.388184 1441914764 0.380188 0.024719 0.839111 -0.388184 1441914764 0.380188 0.024719 0.839111 -0.388184 1441914764 0.364746 0.056335 0.837524 -0.402832 1441914764 0.364746 0.056335 0.837524 -0.402832 1441914764 0.364746 0.056335 0.837524 -0.402832 1441914764 0.364746 0.056335 0.837524 -0.402832 1441914764 0.364746 0.056335 0.837524 -0.402832 1441914764 0.364746 0.056335 0.837524 -0.402832 1441914764 0.349731 0.088196 0.834778 -0.415894 1441914764 0.349731 0.088196 0.834778 -0.415894 1441914764 0.349731 0.088196 0.834778 -0.415894 1441914764 0.349731 0.088196 0.834778 -0.415894 1441914764 0.349731 0.088196 0.834778 -0.415894 1441914764 0.349731 0.088196 0.834778 -0.415894 1441914764 0.339539 0.112610 0.831299 -0.425293 1441914764 0.339539 0.112610 0.831299 -0.425293 1441914764 0.339539 0.112610 0.831299 -0.425293 1441914764 0.339539 0.112610 0.831299 -0.425293 1441914764 0.339539 0.112610 0.831299 -0.425293 1441914764 0.339539 0.112610 0.831299 -0.425293 1441914764 0.334473 0.128662 0.829285 -0.428711 1441914764 0.334473 0.128662 0.829285 -0.428711 1441914764 0.334473 0.128662 0.829285 -0.428711 1441914764 0.334473 0.128662 0.829285 -0.428711 1441914764 0.334473 0.128662 0.829285 -0.428711 1441914765 0.334473 0.128662 0.829285 -0.428711 1441914765 0.336182 0.133850 0.826660 -0.430908 1441914765 0.336182 0.133850 0.826660 -0.430908 1441914765 0.336182 0.133850 0.826660 -0.430908 1441914765 0.336182 0.133850 0.826660 -0.430908 1441914765 0.336182 0.133850 0.826660 -0.430908 1441914765 0.336182 0.133850 0.826660 -0.430908 1441914765 0.345032 0.126709 0.826111 -0.427063 1441914765 0.345032 0.126709 0.826111 -0.427063 1441914765 0.345032 0.126709 0.826111 -0.427063 1441914765 0.345032 0.126709 0.826111 -0.427063 1441914765 0.345032 0.126709 0.826111 -0.427063 1441914765 0.345032 0.126709 0.826111 -0.427063 1441914765 0.361328 0.103333 0.829895 -0.412292 1441914765 0.361328 0.103333 0.829895 -0.412292 1441914765 0.361328 0.103333 0.829895 -0.412292 1441914765 0.361328 0.103333 0.829895 -0.412292 1441914765 0.361328 0.103333 0.829895 -0.412292 1441914765 0.361328 0.103333 0.829895 -0.412292 1441914765 0.361328 0.103333 0.829895 -0.412292 1441914765 0.361328 0.103333 0.829895 -0.412292 1441914765 0.379944 0.067993 0.834595 -0.393005 1441914765 0.379944 0.067993 0.834595 -0.393005 1441914765 0.379944 0.067993 0.834595 -0.393005 1441914765 0.379944 0.067993 0.834595 -0.393005 1441914765 0.398804 0.026306 0.837524 -0.372437 1441914765 0.398804 0.026306 0.837524 -0.372437 1441914765 0.398804 0.026306 0.837524 -0.372437 1441914765 0.398804 0.026306 0.837524 -0.372437 1441914765 0.398804 0.026306 0.837524 -0.372437 1441914765 0.398804 0.026306 0.837524 -0.372437 1441914765 0.398804 0.026306 0.837524 -0.372437 1441914765 0.398804 0.026306 0.837524 -0.372437 1441914765 0.417664 -0.018799 0.837769 -0.351074 1441914765 0.417664 -0.018799 0.837769 -0.351074 1441914765 0.417664 -0.018799 0.837769 -0.351074 1441914765 0.417664 -0.018799 0.837769 -0.351074 1441914765 0.417664 -0.018799 0.837769 -0.351074 1441914765 0.417664 -0.018799 0.837769 -0.351074 1441914765 0.436523 -0.066772 0.835022 -0.328186 1441914765 0.436523 -0.066772 0.835022 -0.328186 1441914765 0.436523 -0.066772 0.835022 -0.328186 1441914765 0.436523 -0.066772 0.835022 -0.328186 1441914765 0.436523 -0.066772 0.835022 -0.328186 1441914765 0.436523 -0.066772 0.835022 -0.328186 1441914765 0.453979 -0.117493 0.829468 -0.303406 1441914765 0.453979 -0.117493 0.829468 -0.303406 1441914765 0.453979 -0.117493 0.829468 -0.303406 1441914765 0.453979 -0.117493 0.829468 -0.303406 1441914765 0.453979 -0.117493 0.829468 -0.303406 1441914765 0.453979 -0.117493 0.829468 -0.303406 1441914765 0.470886 -0.168823 0.819763 -0.278687 1441914765 0.470886 -0.168823 0.819763 -0.278687 1441914765 0.470886 -0.168823 0.819763 -0.278687 1441914765 0.470886 -0.168823 0.819763 -0.278687 1441914765 0.470886 -0.168823 0.819763 -0.278687 1441914765 0.470886 -0.168823 0.819763 -0.278687 1441914765 0.485168 -0.220947 0.807678 -0.251648 1441914765 0.485168 -0.220947 0.807678 -0.251648 1441914765 0.485168 -0.220947 0.807678 -0.251648 1441914765 0.485168 -0.220947 0.807678 -0.251648 1441914765 0.485168 -0.220947 0.807678 -0.251648 1441914765 0.485168 -0.220947 0.807678 -0.251648 1441914765 0.485168 -0.220947 0.807678 -0.251648 1441914765 0.485168 -0.220947 0.807678 -0.251648 1441914765 0.497192 -0.271790 0.792603 -0.224976 1441914765 0.497192 -0.271790 0.792603 -0.224976 1441914765 0.497192 -0.271790 0.792603 -0.224976 1441914765 0.497192 -0.271790 0.792603 -0.224976 1441914765 0.506226 -0.316833 0.776001 -0.202881 1441914765 0.506226 -0.316833 0.776001 -0.202881 1441914765 0.506226 -0.316833 0.776001 -0.202881 1441914765 0.506226 -0.316833 0.776001 -0.202881 1441914765 0.506226 -0.316833 0.776001 -0.202881 1441914765 0.506226 -0.316833 0.776001 -0.202881 1441914765 0.513123 -0.355042 0.759094 -0.185364 1441914765 0.513123 -0.355042 0.759094 -0.185364 1441914765 0.513123 -0.355042 0.759094 -0.185364 1441914765 0.513123 -0.355042 0.759094 -0.185364 1441914765 0.513123 -0.355042 0.759094 -0.185364 1441914765 0.513123 -0.355042 0.759094 -0.185364 1441914765 0.513123 -0.355042 0.759094 -0.185364 1441914765 0.513123 -0.355042 0.759094 -0.185364 1441914765 0.516846 -0.384827 0.744812 -0.173279 1441914765 0.516846 -0.384827 0.744812 -0.173279 1441914765 0.516846 -0.384827 0.744812 -0.173279 1441914765 0.516846 -0.384827 0.744812 -0.173279 1441914765 0.517273 -0.403809 0.735901 -0.166626 1441914765 0.517273 -0.403809 0.735901 -0.166626 1441914765 0.517273 -0.403809 0.735901 -0.166626 1441914765 0.517273 -0.403809 0.735901 -0.166626 1441914765 0.517273 -0.403809 0.735901 -0.166626 1441914765 0.517273 -0.403809 0.735901 -0.166626 1441914765 0.517273 -0.403809 0.735901 -0.166626 1441914765 0.517273 -0.403809 0.735901 -0.166626 1441914765 0.513550 -0.409485 0.735046 -0.168030 1441914765 0.513550 -0.409485 0.735046 -0.168030 1441914765 0.513550 -0.409485 0.735046 -0.168030 1441914765 0.513550 -0.409485 0.735046 -0.168030 1441914765 0.513550 -0.409485 0.735046 -0.168030 1441914765 0.513550 -0.409485 0.735046 -0.168030 1441914765 0.507507 -0.398132 0.742554 -0.180298 1441914765 0.507507 -0.398132 0.742554 -0.180298 1441914765 0.507507 -0.398132 0.742554 -0.180298 1441914765 0.507507 -0.398132 0.742554 -0.180298 1441914765 0.507507 -0.398132 0.742554 -0.180298 1441914765 0.507507 -0.398132 0.742554 -0.180298 1441914765 0.500732 -0.369080 0.756287 -0.202515 1441914765 0.500732 -0.369080 0.756287 -0.202515 1441914765 0.500732 -0.369080 0.756287 -0.202515 1441914765 0.500732 -0.369080 0.756287 -0.202515 1441914765 0.500732 -0.369080 0.756287 -0.202515 1441914765 0.500732 -0.369080 0.756287 -0.202515 1441914765 0.500732 -0.369080 0.756287 -0.202515 1441914766 0.500732 -0.369080 0.756287 -0.202515 1441914766 0.490784 -0.329773 0.773010 -0.229797 1441914766 0.490784 -0.329773 0.773010 -0.229797 1441914766 0.490784 -0.329773 0.773010 -0.229797 1441914766 0.490784 -0.329773 0.773010 -0.229797 1441914766 0.490784 -0.329773 0.773010 -0.229797 1441914766 0.490784 -0.329773 0.773010 -0.229797 1441914766 0.477722 -0.280396 0.790039 -0.262634 1441914766 0.477722 -0.280396 0.790039 -0.262634 1441914766 0.477722 -0.280396 0.790039 -0.262634 1441914766 0.477722 -0.280396 0.790039 -0.262634 1441914766 0.477722 -0.280396 0.790039 -0.262634 1441914766 0.477722 -0.280396 0.790039 -0.262634 1441914766 0.460754 -0.224304 0.806335 -0.295288 1441914766 0.460754 -0.224304 0.806335 -0.295288 1441914766 0.460754 -0.224304 0.806335 -0.295288 1441914766 0.460754 -0.224304 0.806335 -0.295288 1441914766 0.460754 -0.224304 0.806335 -0.295288 1441914766 0.460754 -0.224304 0.806335 -0.295288 1441914766 0.440796 -0.164795 0.820801 -0.323669 1441914766 0.440796 -0.164795 0.820801 -0.323669 1441914766 0.440796 -0.164795 0.820801 -0.323669 1441914766 0.440796 -0.164795 0.820801 -0.323669 1441914766 0.440796 -0.164795 0.820801 -0.323669 1441914766 0.440796 -0.164795 0.820801 -0.323669 1441914766 0.417664 -0.101257 0.831421 -0.352112 1441914766 0.417664 -0.101257 0.831421 -0.352112 1441914766 0.417664 -0.101257 0.831421 -0.352112 1441914766 0.417664 -0.101257 0.831421 -0.352112 1441914766 0.417664 -0.101257 0.831421 -0.352112 1441914766 0.417664 -0.101257 0.831421 -0.352112 1441914766 0.394043 -0.037720 0.836060 -0.379761 1441914766 0.394043 -0.037720 0.836060 -0.379761 1441914766 0.394043 -0.037720 0.836060 -0.379761 1441914766 0.394043 -0.037720 0.836060 -0.379761 1441914766 0.394043 -0.037720 0.836060 -0.379761 1441914766 0.394043 -0.037720 0.836060 -0.379761 1441914766 0.372620 0.017090 0.836304 -0.401733 1441914766 0.372620 0.017090 0.836304 -0.401733 1441914766 0.372620 0.017090 0.836304 -0.401733 1441914766 0.372620 0.017090 0.836304 -0.401733 1441914766 0.372620 0.017090 0.836304 -0.401733 1441914766 0.372620 0.017090 0.836304 -0.401733 1441914766 0.356628 0.058777 0.831604 -0.421570 1441914766 0.356628 0.058777 0.831604 -0.421570 1441914766 0.356628 0.058777 0.831604 -0.421570 1441914766 0.356628 0.058777 0.831604 -0.421570 1441914766 0.356628 0.058777 0.831604 -0.421570 1441914766 0.356628 0.058777 0.831604 -0.421570 1441914766 0.348450 0.089966 0.823059 -0.439331 1441914766 0.348450 0.089966 0.823059 -0.439331 1441914766 0.348450 0.089966 0.823059 -0.439331 1441914766 0.348450 0.089966 0.823059 -0.439331 1441914766 0.348450 0.089966 0.823059 -0.439331 1441914766 0.348450 0.089966 0.823059 -0.439331 1441914766 0.348450 0.089966 0.823059 -0.439331 1441914766 0.348450 0.089966 0.823059 -0.439331 1441914766 0.350037 0.101135 0.823120 -0.435486 1441914766 0.350037 0.101135 0.823120 -0.435486 1441914766 0.350037 0.101135 0.823120 -0.435486 1441914766 0.350037 0.101135 0.823120 -0.435486 1441914766 0.350037 0.101135 0.823120 -0.435486 1441914766 0.350037 0.101135 0.823120 -0.435486 1441914766 0.358398 0.090759 0.829346 -0.418945 1441914766 0.358398 0.090759 0.829346 -0.418945 1441914766 0.358398 0.090759 0.829346 -0.418945 1441914766 0.358398 0.090759 0.829346 -0.418945 1441914766 0.358398 0.090759 0.829346 -0.418945 1441914766 0.358398 0.090759 0.829346 -0.418945 1441914766 0.371277 0.067261 0.833984 -0.402527 1441914766 0.371277 0.067261 0.833984 -0.402527 1441914766 0.371277 0.067261 0.833984 -0.402527 1441914766 0.371277 0.067261 0.833984 -0.402527 1441914766 0.371277 0.067261 0.833984 -0.402527 1441914766 0.371277 0.067261 0.833984 -0.402527 1441914766 0.389282 0.032898 0.836121 -0.384949 1441914766 0.389282 0.032898 0.836121 -0.384949 1441914766 0.389282 0.032898 0.836121 -0.384949 1441914766 0.389282 0.032898 0.836121 -0.384949 1441914766 0.389282 0.032898 0.836121 -0.384949 1441914766 0.389282 0.032898 0.836121 -0.384949 1441914766 0.410645 -0.010071 0.836121 -0.363464 1441914766 0.410645 -0.010071 0.836121 -0.363464 1441914766 0.410645 -0.010071 0.836121 -0.363464 1441914766 0.410645 -0.010071 0.836121 -0.363464 1441914766 0.410645 -0.010071 0.836121 -0.363464 1441914766 0.410645 -0.010071 0.836121 -0.363464 1441914766 0.432251 -0.059998 0.834167 -0.337158 1441914766 0.432251 -0.059998 0.834167 -0.337158 1441914766 0.432251 -0.059998 0.834167 -0.337158 1441914766 0.432251 -0.059998 0.834167 -0.337158 1441914766 0.432251 -0.059998 0.834167 -0.337158 1441914766 0.432251 -0.059998 0.834167 -0.337158 1441914766 0.452881 -0.114624 0.828430 -0.308838 1441914766 0.452881 -0.114624 0.828430 -0.308838 1441914766 0.452881 -0.114624 0.828430 -0.308838 1441914766 0.452881 -0.114624 0.828430 -0.308838 1441914766 0.452881 -0.114624 0.828430 -0.308838 1441914766 0.452881 -0.114624 0.828430 -0.308838 1441914766 0.471619 -0.170654 0.818542 -0.280090 1441914766 0.471619 -0.170654 0.818542 -0.280090 1441914766 0.471619 -0.170654 0.818542 -0.280090 1441914766 0.471619 -0.170654 0.818542 -0.280090 1441914766 0.471619 -0.170654 0.818542 -0.280090 1441914766 0.471619 -0.170654 0.818542 -0.280090 1441914766 0.471619 -0.170654 0.818542 -0.280090 1441914766 0.471619 -0.170654 0.818542 -0.280090 1441914766 0.488525 -0.225403 0.804749 -0.250671 1441914766 0.488525 -0.225403 0.804749 -0.250671 1441914766 0.488525 -0.225403 0.804749 -0.250671 1441914766 0.488525 -0.225403 0.804749 -0.250671 1441914766 0.502502 -0.279602 0.788025 -0.219666 1441914766 0.502502 -0.279602 0.788025 -0.219666 1441914766 0.502502 -0.279602 0.788025 -0.219666 1441914767 0.502502 -0.279602 0.788025 -0.219666 1441914767 0.502502 -0.279602 0.788025 -0.219666 1441914767 0.502502 -0.279602 0.788025 -0.219666 1441914767 0.513733 -0.330933 0.768250 -0.190552 1441914767 0.513733 -0.330933 0.768250 -0.190552 1441914767 0.513733 -0.330933 0.768250 -0.190552 1441914767 0.513733 -0.330933 0.768250 -0.190552 1441914767 0.513733 -0.330933 0.768250 -0.190552 1441914767 0.513733 -0.330933 0.768250 -0.190552 1441914767 0.513733 -0.330933 0.768250 -0.190552 1441914767 0.513733 -0.330933 0.768250 -0.190552 1441914767 0.524475 -0.375977 0.745239 -0.167847 1441914767 0.524475 -0.375977 0.745239 -0.167847 1441914767 0.524475 -0.375977 0.745239 -0.167847 1441914767 0.524475 -0.375977 0.745239 -0.167847 1441914767 0.524475 -0.375977 0.745239 -0.167847 1441914767 0.524475 -0.375977 0.745239 -0.167847 1441914767 0.531006 -0.416199 0.723328 -0.146851 1441914767 0.531006 -0.416199 0.723328 -0.146851 1441914767 0.531006 -0.416199 0.723328 -0.146851 1441914767 0.531006 -0.416199 0.723328 -0.146851 1441914767 0.531006 -0.416199 0.723328 -0.146851 1441914767 0.531006 -0.416199 0.723328 -0.146851 1441914767 0.533936 -0.447266 0.705261 -0.132080 1441914767 0.533936 -0.447266 0.705261 -0.132080 1441914767 0.533936 -0.447266 0.705261 -0.132080 1441914767 0.533936 -0.447266 0.705261 -0.132080 1441914767 0.533936 -0.447266 0.705261 -0.132080 1441914767 0.533936 -0.447266 0.705261 -0.132080 1441914767 0.534790 -0.462158 0.695679 -0.128357 1441914767 0.534790 -0.462158 0.695679 -0.128357 1441914767 0.534790 -0.462158 0.695679 -0.128357 1441914767 0.534790 -0.462158 0.695679 -0.128357 1441914767 0.534790 -0.462158 0.695679 -0.128357 1441914767 0.534790 -0.462158 0.695679 -0.128357 1441914767 0.533569 -0.458252 0.697327 -0.137817 1441914767 0.533569 -0.458252 0.697327 -0.137817 1441914767 0.533569 -0.458252 0.697327 -0.137817 1441914767 0.533569 -0.458252 0.697327 -0.137817 1441914767 0.533569 -0.458252 0.697327 -0.137817 1441914767 0.533569 -0.458252 0.697327 -0.137817 1441914767 0.529907 -0.436462 0.709290 -0.160034 1441914767 0.529907 -0.436462 0.709290 -0.160034 1441914767 0.529907 -0.436462 0.709290 -0.160034 1441914767 0.529907 -0.436462 0.709290 -0.160034 1441914767 0.529907 -0.436462 0.709290 -0.160034 1441914767 0.529907 -0.436462 0.709290 -0.160034 1441914767 0.523315 -0.397766 0.729309 -0.189880 1441914767 0.523315 -0.397766 0.729309 -0.189880 1441914767 0.523315 -0.397766 0.729309 -0.189880 1441914767 0.523315 -0.397766 0.729309 -0.189880 1441914767 0.523315 -0.397766 0.729309 -0.189880 1441914767 0.523315 -0.397766 0.729309 -0.189880 1441914767 0.523315 -0.397766 0.729309 -0.189880 1441914767 0.523315 -0.397766 0.729309 -0.189880 1441914767 0.510559 -0.350403 0.753418 -0.221130 1441914767 0.510559 -0.350403 0.753418 -0.221130 1441914767 0.510559 -0.350403 0.753418 -0.221130 1441914767 0.510559 -0.350403 0.753418 -0.221130 1441914767 0.510559 -0.350403 0.753418 -0.221130 1441914767 0.510559 -0.350403 0.753418 -0.221130 1441914767 0.494263 -0.294800 0.777039 -0.255005 1441914767 0.494263 -0.294800 0.777039 -0.255005 1441914767 0.494263 -0.294800 0.777039 -0.255005 1441914767 0.494263 -0.294800 0.777039 -0.255005 1441914767 0.494263 -0.294800 0.777039 -0.255005 1441914767 0.494263 -0.294800 0.777039 -0.255005 1441914767 0.473694 -0.233887 0.797852 -0.290222 1441914767 0.473694 -0.233887 0.797852 -0.290222 1441914767 0.473694 -0.233887 0.797852 -0.290222 1441914767 0.473694 -0.233887 0.797852 -0.290222 1441914767 0.473694 -0.233887 0.797852 -0.290222 1441914767 0.473694 -0.233887 0.797852 -0.290222 1441914767 0.449829 -0.169312 0.814392 -0.325073 1441914767 0.449829 -0.169312 0.814392 -0.325073 1441914767 0.449829 -0.169312 0.814392 -0.325073 1441914767 0.449829 -0.169312 0.814392 -0.325073 1441914767 0.449829 -0.169312 0.814392 -0.325073 1441914767 0.449829 -0.169312 0.814392 -0.325073 1441914767 0.449829 -0.169312 0.814392 -0.325073 1441914767 0.449829 -0.169312 0.814392 -0.325073 1441914767 0.423706 -0.103882 0.825623 -0.357788 1441914767 0.423706 -0.103882 0.825623 -0.357788 1441914767 0.423706 -0.103882 0.825623 -0.357788 1441914767 0.423706 -0.103882 0.825623 -0.357788 1441914767 0.423706 -0.103882 0.825623 -0.357788 1441914767 0.423706 -0.103882 0.825623 -0.357788 1441914767 0.397217 -0.039429 0.830078 -0.389343 1441914767 0.397217 -0.039429 0.830078 -0.389343 1441914767 0.397217 -0.039429 0.830078 -0.389343 1441914767 0.397217 -0.039429 0.830078 -0.389343 1441914767 0.397217 -0.039429 0.830078 -0.389343 1441914767 0.397217 -0.039429 0.830078 -0.389343 1441914767 0.371948 0.020020 0.829407 -0.416260 1441914767 0.371948 0.020020 0.829407 -0.416260 1441914767 0.371948 0.020020 0.829407 -0.416260 1441914767 0.371948 0.020020 0.829407 -0.416260 1441914767 0.371948 0.020020 0.829407 -0.416260 1441914767 0.371948 0.020020 0.829407 -0.416260 1441914767 0.349915 0.070068 0.825623 -0.436951 1441914767 0.349915 0.070068 0.825623 -0.436951 1441914767 0.349915 0.070068 0.825623 -0.436951 1441914767 0.349915 0.070068 0.825623 -0.436951 1441914767 0.349915 0.070068 0.825623 -0.436951 1441914767 0.349915 0.070068 0.825623 -0.436951 1441914767 0.332153 0.107605 0.822754 -0.448486 1441914767 0.332153 0.107605 0.822754 -0.448486 1441914767 0.332153 0.107605 0.822754 -0.448486 1441914767 0.332153 0.107605 0.822754 -0.448486 1441914767 0.332153 0.107605 0.822754 -0.448486 1441914767 0.332153 0.107605 0.822754 -0.448486 1441914767 0.332153 0.107605 0.822754 -0.448486 1441914767 0.332153 0.107605 0.822754 -0.448486 1441914767 0.321106 0.133728 0.819031 -0.456238 1441914768 0.321106 0.133728 0.819031 -0.456238 1441914768 0.321106 0.133728 0.819031 -0.456238 1441914768 0.321106 0.133728 0.819031 -0.456238 1441914768 0.321106 0.133728 0.819031 -0.456238 1441914768 0.321106 0.133728 0.819031 -0.456238 1441914768 0.318542 0.149353 0.813171 -0.463623 1441914768 0.318542 0.149353 0.813171 -0.463623 1441914768 0.318542 0.149353 0.813171 -0.463623 1441914768 0.318542 0.149353 0.813171 -0.463623 1441914768 0.318542 0.149353 0.813171 -0.463623 1441914768 0.318542 0.149353 0.813171 -0.463623 1441914768 0.327026 0.149719 0.812195 -0.459290 1441914768 0.327026 0.149719 0.812195 -0.459290 1441914768 0.327026 0.149719 0.812195 -0.459290 1441914768 0.327026 0.149719 0.812195 -0.459290 1441914768 0.327026 0.149719 0.812195 -0.459290 1441914768 0.327026 0.149719 0.812195 -0.459290 1441914768 0.343628 0.129150 0.819336 -0.440247 1441914768 0.343628 0.129150 0.819336 -0.440247 1441914768 0.343628 0.129150 0.819336 -0.440247 1441914768 0.343628 0.129150 0.819336 -0.440247 1441914768 0.343628 0.129150 0.819336 -0.440247 1441914768 0.343628 0.129150 0.819336 -0.440247 1441914768 0.343628 0.129150 0.819336 -0.440247 1441914768 0.343628 0.129150 0.819336 -0.440247 1441914768 0.364136 0.095886 0.826721 -0.417908 1441914768 0.364136 0.095886 0.826721 -0.417908 1441914768 0.364136 0.095886 0.826721 -0.417908 1441914768 0.364136 0.095886 0.826721 -0.417908 1441914768 0.364136 0.095886 0.826721 -0.417908 1441914768 0.364136 0.095886 0.826721 -0.417908 1441914768 0.386780 0.052490 0.831909 -0.394287 1441914768 0.386780 0.052490 0.831909 -0.394287 1441914768 0.386780 0.052490 0.831909 -0.394287 1441914768 0.386780 0.052490 0.831909 -0.394287 1441914768 0.386780 0.052490 0.831909 -0.394287 1441914768 0.386780 0.052490 0.831909 -0.394287 1441914768 0.410400 0.001343 0.834045 -0.368652 1441914768 0.410400 0.001343 0.834045 -0.368652 1441914768 0.410400 0.001343 0.834045 -0.368652 1441914768 0.410400 0.001343 0.834045 -0.368652 1441914768 0.410400 0.001343 0.834045 -0.368652 1441914768 0.410400 0.001343 0.834045 -0.368652 1441914768 0.410400 0.001343 0.834045 -0.368652 1441914768 0.410400 0.001343 0.834045 -0.368652 1441914768 0.433899 -0.054749 0.832275 -0.340515 1441914768 0.433899 -0.054749 0.832275 -0.340515 1441914768 0.433899 -0.054749 0.832275 -0.340515 1441914768 0.433899 -0.054749 0.832275 -0.340515 1441914768 0.433899 -0.054749 0.832275 -0.340515 1441914768 0.433899 -0.054749 0.832275 -0.340515 1441914768 0.454468 -0.115417 0.827209 -0.309631 1441914768 0.454468 -0.115417 0.827209 -0.309631 1441914768 0.454468 -0.115417 0.827209 -0.309631 1441914768 0.454468 -0.115417 0.827209 -0.309631 1441914768 0.454468 -0.115417 0.827209 -0.309631 1441914768 0.454468 -0.115417 0.827209 -0.309631 1441914768 0.472595 -0.177551 0.817200 -0.277954 1441914768 0.472595 -0.177551 0.817200 -0.277954 1441914768 0.472595 -0.177551 0.817200 -0.277954 1441914768 0.472595 -0.177551 0.817200 -0.277954 1441914768 0.472595 -0.177551 0.817200 -0.277954 1441914768 0.472595 -0.177551 0.817200 -0.277954 1441914768 0.488770 -0.236450 0.802979 -0.245667 1441914768 0.488770 -0.236450 0.802979 -0.245667 1441914768 0.488770 -0.236450 0.802979 -0.245667 1441914768 0.488770 -0.236450 0.802979 -0.245667 1441914768 0.488770 -0.236450 0.802979 -0.245667 1441914768 0.488770 -0.236450 0.802979 -0.245667 1441914768 0.501892 -0.294495 0.784668 -0.213562 1441914768 0.501892 -0.294495 0.784668 -0.213562 1441914768 0.501892 -0.294495 0.784668 -0.213562 1441914768 0.501892 -0.294495 0.784668 -0.213562 1441914768 0.501892 -0.294495 0.784668 -0.213562 1441914768 0.501892 -0.294495 0.784668 -0.213562 1441914768 0.511047 -0.347778 0.763550 -0.186584 1441914768 0.511047 -0.347778 0.763550 -0.186584 1441914768 0.511047 -0.347778 0.763550 -0.186584 1441914768 0.511047 -0.347778 0.763550 -0.186584 1441914768 0.511047 -0.347778 0.763550 -0.186584 1441914768 0.511047 -0.347778 0.763550 -0.186584 1441914768 0.518433 -0.395691 0.740967 -0.160034 1441914768 0.518433 -0.395691 0.740967 -0.160034 1441914768 0.518433 -0.395691 0.740967 -0.160034 1441914768 0.518433 -0.395691 0.740967 -0.160034 1441914768 0.518433 -0.395691 0.740967 -0.160034 1441914768 0.518433 -0.395691 0.740967 -0.160034 1441914768 0.520874 -0.436096 0.721130 -0.135681 1441914768 0.520874 -0.436096 0.721130 -0.135681 1441914768 0.520874 -0.436096 0.721130 -0.135681 1441914768 0.520874 -0.436096 0.721130 -0.135681 1441914768 0.520874 -0.436096 0.721130 -0.135681 1441914768 0.520874 -0.436096 0.721130 -0.135681 1441914768 0.518433 -0.466858 0.706543 -0.118347 1441914768 0.518433 -0.466858 0.706543 -0.118347 1441914768 0.518433 -0.466858 0.706543 -0.118347 1441914768 0.518433 -0.466858 0.706543 -0.118347 1441914768 0.518433 -0.466858 0.706543 -0.118347 1441914768 0.518433 -0.466858 0.706543 -0.118347 1441914768 0.515381 -0.473938 0.703674 -0.120850 1441914768 0.515381 -0.473938 0.703674 -0.120850 1441914768 0.515381 -0.473938 0.703674 -0.120850 1441914768 0.515381 -0.473938 0.703674 -0.120850 1441914768 0.515381 -0.473938 0.703674 -0.120850 1441914768 0.515381 -0.473938 0.703674 -0.120850 1441914768 0.512634 -0.457825 0.713501 -0.135986 1441914768 0.512634 -0.457825 0.713501 -0.135986 1441914768 0.512634 -0.457825 0.713501 -0.135986 1441914768 0.512634 -0.457825 0.713501 -0.135986 1441914768 0.512634 -0.457825 0.713501 -0.135986 1441914768 0.512634 -0.457825 0.713501 -0.135986 1441914768 0.512634 -0.457825 0.713501 -0.135986 1441914768 0.512634 -0.457825 0.713501 -0.135986 1441914768 0.506775 -0.428650 0.731262 -0.156921 1441914768 0.506775 -0.428650 0.731262 -0.156921 1441914768 0.506775 -0.428650 0.731262 -0.156921 1441914769 0.506775 -0.428650 0.731262 -0.156921 1441914769 0.506775 -0.428650 0.731262 -0.156921 1441914769 0.506775 -0.428650 0.731262 -0.156921 1441914769 0.497253 -0.387573 0.753296 -0.187134 1441914769 0.497253 -0.387573 0.753296 -0.187134 1441914769 0.497253 -0.387573 0.753296 -0.187134 1441914769 0.497253 -0.387573 0.753296 -0.187134 1441914769 0.497253 -0.387573 0.753296 -0.187134 1441914769 0.497253 -0.387573 0.753296 -0.187134 1441914769 0.483398 -0.336182 0.776917 -0.222778 1441914769 0.483398 -0.336182 0.776917 -0.222778 1441914769 0.483398 -0.336182 0.776917 -0.222778 1441914769 0.483398 -0.336182 0.776917 -0.222778 1441914769 0.483398 -0.336182 0.776917 -0.222778 1441914769 0.483398 -0.336182 0.776917 -0.222778 1441914769 0.464478 -0.274963 0.800720 -0.259705 1441914769 0.464478 -0.274963 0.800720 -0.259705 1441914769 0.464478 -0.274963 0.800720 -0.259705 1441914769 0.464478 -0.274963 0.800720 -0.259705 1441914769 0.464478 -0.274963 0.800720 -0.259705 1441914769 0.464478 -0.274963 0.800720 -0.259705 1441914769 0.442078 -0.206665 0.820801 -0.296875 1441914769 0.442078 -0.206665 0.820801 -0.296875 1441914769 0.442078 -0.206665 0.820801 -0.296875 1441914769 0.442078 -0.206665 0.820801 -0.296875 1441914769 0.442078 -0.206665 0.820801 -0.296875 1441914769 0.442078 -0.206665 0.820801 -0.296875 1441914769 0.418884 -0.136047 0.834045 -0.332214 1441914769 0.418884 -0.136047 0.834045 -0.332214 1441914769 0.418884 -0.136047 0.834045 -0.332214 1441914769 0.418884 -0.136047 0.834045 -0.332214 1441914769 0.418884 -0.136047 0.834045 -0.332214 1441914769 0.418884 -0.136047 0.834045 -0.332214 1441914769 0.396973 -0.068359 0.839783 -0.363892 1441914769 0.396973 -0.068359 0.839783 -0.363892 1441914769 0.396973 -0.068359 0.839783 -0.363892 1441914769 0.396973 -0.068359 0.839783 -0.363892 1441914769 0.396973 -0.068359 0.839783 -0.363892 1441914769 0.396973 -0.068359 0.839783 -0.363892 1441914769 0.375122 -0.009644 0.841675 -0.388184 1441914769 0.375122 -0.009644 0.841675 -0.388184 1441914769 0.375122 -0.009644 0.841675 -0.388184 1441914769 0.375122 -0.009644 0.841675 -0.388184 1441914769 0.375122 -0.009644 0.841675 -0.388184 1441914769 0.375122 -0.009644 0.841675 -0.388184 1441914769 0.352661 0.041748 0.841125 -0.407898 1441914769 0.352661 0.041748 0.841125 -0.407898 1441914769 0.352661 0.041748 0.841125 -0.407898 1441914769 0.352661 0.041748 0.841125 -0.407898 1441914769 0.352661 0.041748 0.841125 -0.407898 1441914769 0.352661 0.041748 0.841125 -0.407898 1441914769 0.334412 0.088928 0.836182 -0.425476 1441914769 0.334412 0.088928 0.836182 -0.425476 1441914769 0.334412 0.088928 0.836182 -0.425476 1441914769 0.334412 0.088928 0.836182 -0.425476 1441914769 0.334412 0.088928 0.836182 -0.425476 1441914769 0.334412 0.088928 0.836182 -0.425476 1441914769 0.334412 0.088928 0.836182 -0.425476 1441914769 0.334412 0.088928 0.836182 -0.425476 1441914769 0.320801 0.126465 0.829773 -0.438721 1441914769 0.320801 0.126465 0.829773 -0.438721 1441914769 0.320801 0.126465 0.829773 -0.438721 1441914769 0.320801 0.126465 0.829773 -0.438721 1441914769 0.320801 0.126465 0.829773 -0.438721 1441914769 0.320801 0.126465 0.829773 -0.438721 1441914769 0.317505 0.150146 0.821655 -0.448853 1441914769 0.317505 0.150146 0.821655 -0.448853 1441914769 0.317505 0.150146 0.821655 -0.448853 1441914769 0.317505 0.150146 0.821655 -0.448853 1441914769 0.317505 0.150146 0.821655 -0.448853 1441914769 0.317505 0.150146 0.821655 -0.448853 1441914769 0.322083 0.155212 0.819885 -0.447083 1441914769 0.322083 0.155212 0.819885 -0.447083 1441914769 0.322083 0.155212 0.819885 -0.447083 1441914769 0.322083 0.155212 0.819885 -0.447083 1441914769 0.322083 0.155212 0.819885 -0.447083 1441914769 0.322083 0.155212 0.819885 -0.447083 1441914769 0.333313 0.142395 0.823975 -0.435425 1441914769 0.333313 0.142395 0.823975 -0.435425 1441914769 0.333313 0.142395 0.823975 -0.435425 1441914769 0.333313 0.142395 0.823975 -0.435425 1441914769 0.333313 0.142395 0.823975 -0.435425 1441914769 0.333313 0.142395 0.823975 -0.435425 1441914769 0.351135 0.114746 0.828918 -0.419983 1441914769 0.351135 0.114746 0.828918 -0.419983 1441914769 0.351135 0.114746 0.828918 -0.419983 1441914769 0.351135 0.114746 0.828918 -0.419983 1441914769 0.351135 0.114746 0.828918 -0.419983 1441914769 0.351135 0.114746 0.828918 -0.419983 1441914769 0.372742 0.074402 0.833801 -0.400269 1441914769 0.372742 0.074402 0.833801 -0.400269 1441914769 0.372742 0.074402 0.833801 -0.400269 1441914769 0.372742 0.074402 0.833801 -0.400269 1441914769 0.372742 0.074402 0.833801 -0.400269 1441914769 0.372742 0.074402 0.833801 -0.400269 1441914769 0.396667 0.022461 0.836975 -0.376282 1441914769 0.396667 0.022461 0.836975 -0.376282 1441914769 0.396667 0.022461 0.836975 -0.376282 1441914769 0.396667 0.022461 0.836975 -0.376282 1441914769 0.396667 0.022461 0.836975 -0.376282 1441914769 0.396667 0.022461 0.836975 -0.376282 1441914769 0.421204 -0.038818 0.836487 -0.348328 1441914769 0.421204 -0.038818 0.836487 -0.348328 1441914769 0.421204 -0.038818 0.836487 -0.348328 1441914769 0.421204 -0.038818 0.836487 -0.348328 1441914769 0.421204 -0.038818 0.836487 -0.348328 1441914769 0.421204 -0.038818 0.836487 -0.348328 1441914769 0.442749 -0.106201 0.833069 -0.314087 1441914769 0.442749 -0.106201 0.833069 -0.314087 1441914769 0.442749 -0.106201 0.833069 -0.314087 1441914769 0.442749 -0.106201 0.833069 -0.314087 1441914769 0.442749 -0.106201 0.833069 -0.314087 1441914770 0.442749 -0.106201 0.833069 -0.314087 1441914770 0.459778 -0.178467 0.825195 -0.275269 1441914770 0.459778 -0.178467 0.825195 -0.275269 1441914770 0.459778 -0.178467 0.825195 -0.275269 1441914770 0.459778 -0.178467 0.825195 -0.275269 1441914770 0.459778 -0.178467 0.825195 -0.275269 1441914770 0.459778 -0.178467 0.825195 -0.275269 1441914770 0.459778 -0.178467 0.825195 -0.275269 1441914770 0.459778 -0.178467 0.825195 -0.275269 1441914770 0.474609 -0.244690 0.810181 -0.241760 1441914770 0.474609 -0.244690 0.810181 -0.241760 1441914770 0.474609 -0.244690 0.810181 -0.241760 1441914770 0.474609 -0.244690 0.810181 -0.241760 1441914770 0.474609 -0.244690 0.810181 -0.241760 1441914770 0.474609 -0.244690 0.810181 -0.241760 1441914770 0.488281 -0.304138 0.790161 -0.211426 1441914770 0.488281 -0.304138 0.790161 -0.211426 1441914770 0.488281 -0.304138 0.790161 -0.211426 1441914770 0.488281 -0.304138 0.790161 -0.211426 1441914770 0.488281 -0.304138 0.790161 -0.211426 1441914770 0.488281 -0.304138 0.790161 -0.211426 1441914770 0.498718 -0.359863 0.767517 -0.180664 1441914770 0.498718 -0.359863 0.767517 -0.180664 1441914770 0.498718 -0.359863 0.767517 -0.180664 1441914770 0.498718 -0.359863 0.767517 -0.180664 1441914770 0.498718 -0.359863 0.767517 -0.180664 1441914770 0.498718 -0.359863 0.767517 -0.180664 1441914770 0.505859 -0.410583 0.743347 -0.151550 1441914770 0.505859 -0.410583 0.743347 -0.151550 1441914770 0.505859 -0.410583 0.743347 -0.151550 1441914770 0.505859 -0.410583 0.743347 -0.151550 1441914770 0.505859 -0.410583 0.743347 -0.151550 1441914770 0.505859 -0.410583 0.743347 -0.151550 1441914770 0.510498 -0.451050 0.720825 -0.127930 1441914770 0.510498 -0.451050 0.720825 -0.127930 1441914770 0.510498 -0.451050 0.720825 -0.127930 1441914770 0.510498 -0.451050 0.720825 -0.127930 1441914770 0.510498 -0.451050 0.720825 -0.127930 1441914770 0.510498 -0.451050 0.720825 -0.127930 1441914770 0.512573 -0.479126 0.703552 -0.112488 1441914770 0.512573 -0.479126 0.703552 -0.112488 1441914770 0.512573 -0.479126 0.703552 -0.112488 1441914770 0.512573 -0.479126 0.703552 -0.112488 1441914770 0.512573 -0.479126 0.703552 -0.112488 1441914770 0.512573 -0.479126 0.703552 -0.112488 1441914770 0.513184 -0.490784 0.695557 -0.109131 1441914770 0.513184 -0.490784 0.695557 -0.109131 1441914770 0.513184 -0.490784 0.695557 -0.109131 1441914770 0.513184 -0.490784 0.695557 -0.109131 1441914770 0.513184 -0.490784 0.695557 -0.109131 1441914770 0.513184 -0.490784 0.695557 -0.109131 1441914770 0.510803 -0.484680 0.700134 -0.118164 1441914770 0.510803 -0.484680 0.700134 -0.118164 1441914770 0.510803 -0.484680 0.700134 -0.118164 1441914770 0.510803 -0.484680 0.700134 -0.118164 1441914770 0.507385 -0.459167 0.715759 -0.139099 1441914770 0.507385 -0.459167 0.715759 -0.139099 1441914770 0.507385 -0.459167 0.715759 -0.139099 1441914770 0.507385 -0.459167 0.715759 -0.139099 1441914770 0.507385 -0.459167 0.715759 -0.139099 1441914770 0.507385 -0.459167 0.715759 -0.139099 1441914770 0.501221 -0.420349 0.737549 -0.167603 1441914770 0.501221 -0.420349 0.737549 -0.167603 1441914770 0.501221 -0.420349 0.737549 -0.167603 1441914770 0.501221 -0.420349 0.737549 -0.167603 1441914770 0.501221 -0.420349 0.737549 -0.167603 1441914770 0.501221 -0.420349 0.737549 -0.167603 1441914770 0.491028 -0.371216 0.761353 -0.203430 1441914770 0.491028 -0.371216 0.761353 -0.203430 1441914770 0.491028 -0.371216 0.761353 -0.203430 1441914770 0.491028 -0.371216 0.761353 -0.203430 1441914770 0.491028 -0.371216 0.761353 -0.203430 1441914770 0.491028 -0.371216 0.761353 -0.203430 1441914770 0.476746 -0.316040 0.783997 -0.241028 1441914770 0.476746 -0.316040 0.783997 -0.241028 1441914770 0.476746 -0.316040 0.783997 -0.241028 1441914770 0.476746 -0.316040 0.783997 -0.241028 1441914770 0.476746 -0.316040 0.783997 -0.241028 1441914770 0.476746 -0.316040 0.783997 -0.241028 1441914770 0.476746 -0.316040 0.783997 -0.241028 1441914770 0.476746 -0.316040 0.783997 -0.241028 1441914770 0.456726 -0.254883 0.805298 -0.279114 1441914770 0.456726 -0.254883 0.805298 -0.279114 1441914770 0.456726 -0.254883 0.805298 -0.279114 1441914770 0.456726 -0.254883 0.805298 -0.279114 1441914770 0.456726 -0.254883 0.805298 -0.279114 1441914770 0.456726 -0.254883 0.805298 -0.279114 1441914770 0.429688 -0.184448 0.825256 -0.316711 1441914770 0.429688 -0.184448 0.825256 -0.316711 1441914770 0.429688 -0.184448 0.825256 -0.316711 1441914770 0.429688 -0.184448 0.825256 -0.316711 1441914770 0.429688 -0.184448 0.825256 -0.316711 1441914770 0.429688 -0.184448 0.825256 -0.316711 1441914770 0.398438 -0.104248 0.839111 -0.355347 1441914770 0.398438 -0.104248 0.839111 -0.355347 1441914770 0.398438 -0.104248 0.839111 -0.355347 1441914770 0.398438 -0.104248 0.839111 -0.355347 1441914770 0.398438 -0.104248 0.839111 -0.355347 1441914770 0.398438 -0.104248 0.839111 -0.355347 1441914770 0.367676 -0.023804 0.844421 -0.388794 1441914770 0.367676 -0.023804 0.844421 -0.388794 1441914770 0.367676 -0.023804 0.844421 -0.388794 1441914770 0.367676 -0.023804 0.844421 -0.388794 1441914770 0.367676 -0.023804 0.844421 -0.388794 1441914770 0.367676 -0.023804 0.844421 -0.388794 1441914770 0.338989 0.048828 0.841675 -0.417480 1441914770 0.338989 0.048828 0.841675 -0.417480 1441914770 0.338989 0.048828 0.841675 -0.417480 1441914770 0.338989 0.048828 0.841675 -0.417480 1441914770 0.338989 0.048828 0.841675 -0.417480 1441914770 0.338989 0.048828 0.841675 -0.417480 1441914770 0.338989 0.048828 0.841675 -0.417480 1441914771 0.338989 0.048828 0.841675 -0.417480 1441914771 0.313293 0.110657 0.833374 -0.441711 1441914771 0.313293 0.110657 0.833374 -0.441711 1441914771 0.313293 0.110657 0.833374 -0.441711 1441914771 0.313293 0.110657 0.833374 -0.441711 1441914771 0.313293 0.110657 0.833374 -0.441711 1441914771 0.313293 0.110657 0.833374 -0.441711 1441914771 0.292358 0.158936 0.823547 -0.459290 1441914771 0.292358 0.158936 0.823547 -0.459290 1441914771 0.292358 0.158936 0.823547 -0.459290 1441914771 0.292358 0.158936 0.823547 -0.459290 1441914771 0.292358 0.158936 0.823547 -0.459290 1441914771 0.292358 0.158936 0.823547 -0.459290 1441914771 0.280518 0.192932 0.813416 -0.471619 1441914771 0.280518 0.192932 0.813416 -0.471619 1441914771 0.280518 0.192932 0.813416 -0.471619 1441914771 0.280518 0.192932 0.813416 -0.471619 1441914771 0.280518 0.192932 0.813416 -0.471619 1441914771 0.280518 0.192932 0.813416 -0.471619 1441914771 0.280334 0.207642 0.807861 -0.474976 1441914771 0.280334 0.207642 0.807861 -0.474976 1441914771 0.280334 0.207642 0.807861 -0.474976 1441914771 0.280334 0.207642 0.807861 -0.474976 1441914771 0.280334 0.207642 0.807861 -0.474976 1441914771 0.280334 0.207642 0.807861 -0.474976 1441914771 0.292297 0.201111 0.809509 -0.467651 1441914771 0.292297 0.201111 0.809509 -0.467651 1441914771 0.292297 0.201111 0.809509 -0.467651 1441914771 0.292297 0.201111 0.809509 -0.467651 1441914771 0.292297 0.201111 0.809509 -0.467651 1441914771 0.292297 0.201111 0.809509 -0.467651 1441914771 0.313110 0.174744 0.818359 -0.449036 1441914771 0.313110 0.174744 0.818359 -0.449036 1441914771 0.313110 0.174744 0.818359 -0.449036 1441914771 0.313110 0.174744 0.818359 -0.449036 1441914771 0.313110 0.174744 0.818359 -0.449036 1441914771 0.313110 0.174744 0.818359 -0.449036 1441914771 0.313110 0.174744 0.818359 -0.449036 1441914771 0.338135 0.133484 0.828796 -0.425293 1441914771 0.338135 0.133484 0.828796 -0.425293 1441914771 0.338135 0.133484 0.828796 -0.425293 1441914771 0.338135 0.133484 0.828796 -0.425293 1441914771 0.338135 0.133484 0.828796 -0.425293 1441914771 0.338135 0.133484 0.828796 -0.425293 1441914771 0.365295 0.080322 0.836304 -0.400818 1441914771 0.365295 0.080322 0.836304 -0.400818 1441914771 0.365295 0.080322 0.836304 -0.400818 1441914771 0.365295 0.080322 0.836304 -0.400818 1441914771 0.365295 0.080322 0.836304 -0.400818 1441914771 0.365295 0.080322 0.836304 -0.400818 1441914771 0.393250 0.018066 0.839111 -0.375244 1441914771 0.393250 0.018066 0.839111 -0.375244 1441914771 0.393250 0.018066 0.839111 -0.375244 1441914771 0.393250 0.018066 0.839111 -0.375244 1441914771 0.393250 0.018066 0.839111 -0.375244 1441914771 0.393250 0.018066 0.839111 -0.375244 1441914771 0.393250 0.018066 0.839111 -0.375244 1441914771 0.419678 -0.049988 0.837952 -0.345215 1441914771 0.419678 -0.049988 0.837952 -0.345215 1441914771 0.419678 -0.049988 0.837952 -0.345215 1441914771 0.419678 -0.049988 0.837952 -0.345215 1441914771 0.419678 -0.049988 0.837952 -0.345215 1441914771 0.419678 -0.049988 0.837952 -0.345215 1441914771 0.445068 -0.121033 0.831055 -0.310791 1441914771 0.445068 -0.121033 0.831055 -0.310791 1441914771 0.445068 -0.121033 0.831055 -0.310791 1441914771 0.445068 -0.121033 0.831055 -0.310791 1441914771 0.445068 -0.121033 0.831055 -0.310791 1441914771 0.445068 -0.121033 0.831055 -0.310791 1441914771 0.466614 -0.194824 0.818787 -0.271790 1441914771 0.466614 -0.194824 0.818787 -0.271790 1441914771 0.466614 -0.194824 0.818787 -0.271790 1441914771 0.466614 -0.194824 0.818787 -0.271790 1441914771 0.466614 -0.194824 0.818787 -0.271790 1441914771 0.466614 -0.194824 0.818787 -0.271790 1441914771 0.482422 -0.266785 0.802185 -0.229309 1441914771 
0.458557 -0.173157 0.825500 -0.279724 1441914789 0.458557 -0.173157 0.825500 -0.279724 1441914789 0.448914 -0.163513 0.830322 -0.286682 1441914789 0.448914 -0.163513 0.830322 -0.286682 1441914789 0.448914 -0.163513 0.830322 -0.286682 1441914789 0.448914 -0.163513 0.830322 -0.286682 1441914789 0.448914 -0.163513 0.830322 -0.286682 1441914789 0.448914 -0.163513 0.830322 -0.286682 1441914790 0.436951 -0.131714 0.831116 -0.317627 1441914790 0.436951 -0.131714 0.831116 -0.317627 1441914790 0.436951 -0.131714 0.831116 -0.317627 1441914790 0.436951 -0.131714 0.831116 -0.317627 1441914790 0.436951 -0.131714 0.831116 -0.317627 1441914790 0.436951 -0.131714 0.831116 -0.317627 1441914790 0.424744 -0.087219 0.832031 -0.346008 1441914790 0.424744 -0.087219 0.832031 -0.346008 1441914790 0.424744 -0.087219 0.832031 -0.346008 1441914790 0.424744 -0.087219 0.832031 -0.346008 1441914790 0.424744 -0.087219 0.832031 -0.346008 1441914790 0.424744 -0.087219 0.832031 -0.346008 1441914790 0.410828 -0.046875 0.834595 -0.363892 1441914790 0.410828 -0.046875 0.834595 -0.363892 1441914790 0.410828 -0.046875 0.834595 -0.363892 1441914790 0.410828 -0.046875 0.834595 -0.363892 1441914790 0.410828 -0.046875 0.834595 -0.363892 1441914790 0.410828 -0.046875 0.834595 -0.363892 1441914790 0.395569 -0.008850 0.835999 -0.380066 1441914790 0.395569 -0.008850 0.835999 -0.380066 1441914790 0.395569 -0.008850 0.835999 -0.380066 1441914790 0.395569 -0.008850 0.835999 -0.380066 1441914790 0.395569 -0.008850 0.835999 -0.380066 1441914790 0.395569 -0.008850 0.835999 -0.380066 1441914790 0.395569 -0.008850 0.835999 -0.380066 1441914790 0.379150 0.026855 0.835327 -0.397156 1441914790 0.379150 0.026855 0.835327 -0.397156 1441914790 0.379150 0.026855 0.835327 -0.397156 1441914790 0.379150 0.026855 0.835327 -0.397156 1441914790 0.379150 0.026855 0.835327 -0.397156 1441914790 0.379150 0.026855 0.835327 -0.397156 1441914790 0.364319 0.059937 0.832947 -0.412109 1441914790 0.364319 0.059937 0.832947 -0.412109 1441914790 0.364319 0.059937 0.832947 -0.412109 1441914790 0.364319 0.059937 0.832947 -0.412109 1441914790 0.364319 0.059937 0.832947 -0.412109 1441914790 0.364319 0.059937 0.832947 -0.412109 1441914790 0.352783 0.089783 0.828003 -0.426392 1441914790 0.352783 0.089783 0.828003 -0.426392 1441914790 0.352783 0.089783 0.828003 -0.426392 1441914790 0.352783 0.089783 0.828003 -0.426392 1441914790 0.352783 0.089783 0.828003 -0.426392 1441914790 0.352783 0.089783 0.828003 -0.426392 1441914790 0.352783 0.089783 0.828003 -0.426392 1441914790 0.347412 0.113525 0.822937 -0.434814 1441914790 0.347412 0.113525 0.822937 -0.434814 1441914790 0.347412 0.113525 0.822937 -0.434814 1441914790 0.347412 0.113525 0.822937 -0.434814 1441914790 0.347412 0.113525 0.822937 -0.434814 1441914790 0.347412 0.113525 0.822937 -0.434814 1441914790 0.349487 0.123169 0.821472 -0.433411 1441914790 0.349487 0.123169 0.821472 -0.433411 1441914790 0.349487 0.123169 0.821472 -0.433411 1441914790 0.349487 0.123169 0.821472 -0.433411 1441914790 0.349487 0.123169 0.821472 -0.433411 1441914790 0.349487 0.123169 0.821472 -0.433411 1441914790 0.358704 0.117493 0.821777 -0.426758 1441914790 0.358704 0.117493 0.821777 -0.426758 1441914790 0.358704 0.117493 0.821777 -0.426758 1441914790 0.358704 0.117493 0.821777 -0.426758 1441914790 0.358704 0.117493 0.821777 -0.426758 1441914790 0.358704 0.117493 0.821777 -0.426758 1441914790 0.358704 0.117493 0.821777 -0.426758 1441914790 0.372925 0.097290 0.824890 -0.413513 1441914790 0.372925 0.097290 0.824890 -0.413513 1441914790 0.372925 0.097290 0.824890 -0.413513 1441914790 0.372925 0.097290 0.824890 -0.413513 1441914790 0.372925 0.097290 0.824890 -0.413513 1441914790 0.372925 0.097290 0.824890 -0.413513 1441914790 0.391479 0.063904 0.828003 -0.396301 1441914790 0.391479 0.063904 0.828003 -0.396301 1441914790 0.391479 0.063904 0.828003 -0.396301 1441914790 0.391479 0.063904 0.828003 -0.396301 1441914790 0.391479 0.063904 0.828003 -0.396301 1441914790 0.391479 0.063904 0.828003 -0.396301 1441914790 0.413269 0.020569 0.828491 -0.377319 1441914790 0.413269 0.020569 0.828491 -0.377319 1441914790 0.413269 0.020569 0.828491 -0.377319 1441914790 0.413269 0.020569 0.828491 -0.377319 1441914790 0.413269 0.020569 0.828491 -0.377319 1441914790 0.413269 0.020569 0.828491 -0.377319 1441914790 0.413269 0.020569 0.828491 -0.377319 1441914790 0.434875 -0.029724 0.827698 -0.353333 1441914790 0.434875 -0.029724 0.827698 -0.353333 1441914790 0.434875 -0.029724 0.827698 -0.353333 1441914790 0.434875 -0.029724 0.827698 -0.353333 1441914790 0.434875 -0.029724 0.827698 -0.353333 1441914790 0.434875 -0.029724 0.827698 -0.353333 1441914790 0.456177 -0.085693 0.824463 -0.323669 1441914790 0.456177 -0.085693 0.824463 -0.323669 1441914790 0.456177 -0.085693 0.824463 -0.323669 1441914790 0.456177 -0.085693 0.824463 -0.323669 1441914790 0.456177 -0.085693 0.824463 -0.323669 1441914790 0.456177 -0.085693 0.824463 -0.323669 1441914790 0.456177 -0.085693 0.824463 -0.323669 1441914790 0.475403 -0.147034 0.817078 -0.290955 1441914790 0.475403 -0.147034 0.817078 -0.290955 1441914790 0.475403 -0.147034 0.817078 -0.290955 1441914790 0.475403 -0.147034 0.817078 -0.290955 1441914790 0.475403 -0.147034 0.817078 -0.290955 1441914790 0.475403 -0.147034 0.817078 -0.290955 1441914790 0.475403 -0.147034 0.817078 -0.290955 1441914790 0.491821 -0.210205 0.803894 -0.260071 1441914790 0.491821 -0.210205 0.803894 -0.260071 1441914790 0.491821 -0.210205 0.803894 -0.260071 1441914790 0.491821 -0.210205 0.803894 -0.260071 1441914790 0.491821 -0.210205 0.803894 -0.260071 1441914790 0.491821 -0.210205 0.803894 -0.260071 1441914790 0.504211 -0.271301 0.786499 -0.231262 1441914790 0.504211 -0.271301 0.786499 -0.231262 1441914790 0.504211 -0.271301 0.786499 -0.231262 1441914790 0.504211 -0.271301 0.786499 -0.231262 1441914790 0.514160 -0.327698 0.765808 -0.204468 1441914791 0.514160 -0.327698 0.765808 -0.204468 1441914791 0.514160 -0.327698 0.765808 -0.204468 1441914791 0.514160 -0.327698 0.765808 -0.204468 1441914791 0.514160 -0.327698 0.765808 -0.204468 1441914791 0.514160 -0.327698 0.765808 -0.204468 1441914791 0.522034 -0.380127 0.742676 -0.177124 1441914791 0.522034 -0.380127 0.742676 -0.177124 1441914791 0.522034 -0.380127 0.742676 -0.177124 1441914791 0.522034 -0.380127 0.742676 -0.177124 1441914791 0.522034 -0.380127 0.742676 -0.177124 1441914791 0.522034 -0.380127 0.742676 -0.177124 1441914791 0.524231 -0.426819 0.721130 -0.151367 1441914791 0.524231 -0.426819 0.721130 -0.151367 1441914791 0.524231 -0.426819 0.721130 -0.151367 1441914791 0.524231 -0.426819 0.721130 -0.151367 1441914791 0.524231 -0.426819 0.721130 -0.151367 1441914791 0.524231 -0.426819 0.721130 -0.151367 1441914791 0.524231 -0.426819 0.721130 -0.151367 1441914791 0.524902 -0.455627 0.705444 -0.138184 1441914791 0.524902 -0.455627 0.705444 -0.138184 1441914791 0.524902 -0.455627 0.705444 -0.138184 1441914791 0.524902 -0.455627 0.705444 -0.138184 1441914791 0.524902 -0.455627 0.705444 -0.138184 1441914791 0.524902 -0.455627 0.705444 -0.138184 1441914791 0.525635 -0.466675 0.698608 -0.133728 1441914791 0.525635 -0.466675 0.698608 -0.133728 1441914791 0.525635 -0.466675 0.698608 -0.133728 1441914791 0.525635 -0.466675 0.698608 -0.133728 1441914791 0.525635 -0.466675 0.698608 -0.133728 1441914791 0.525635 -0.466675 0.698608 -0.133728 1441914791 0.520935 -0.465942 0.702026 -0.136658 1441914791 0.520935 -0.465942 0.702026 -0.136658 1441914791 0.520935 -0.465942 0.702026 -0.136658 1441914791 0.520935 -0.465942 0.702026 -0.136658 1441914791 0.520935 -0.465942 0.702026 -0.136658 1441914791 0.520935 -0.465942 0.702026 -0.136658 1441914791 0.520935 -0.465942 0.702026 -0.136658 1441914791 0.515869 -0.445984 0.714905 -0.154297 1441914791 0.515869 -0.445984 0.714905 -0.154297 1441914791 0.515869 -0.445984 0.714905 -0.154297 1441914791 0.515869 -0.445984 0.714905 -0.154297 1441914791 0.515869 -0.445984 0.714905 -0.154297 1441914791 0.515869 -0.445984 0.714905 -0.154297 1441914791 0.508545 -0.411255 0.734070 -0.182861 1441914791 0.508545 -0.411255 0.734070 -0.182861 1441914791 0.508545 -0.411255 0.734070 -0.182861 1441914791 0.508545 -0.411255 0.734070 -0.182861 1441914791 0.508545 -0.411255 0.734070 -0.182861 1441914791 0.508545 -0.411255 0.734070 -0.182861 1441914791 0.508545 -0.411255 0.734070 -0.182861 1441914791 0.496460 -0.362915 0.757690 -0.218445 1441914791 0.496460 -0.362915 0.757690 -0.218445 1441914791 0.496460 -0.362915 0.757690 -0.218445 1441914791 0.496460 -0.362915 0.757690 -0.218445 1441914791 0.496460 -0.362915 0.757690 -0.218445 1441914791 0.496460 -0.362915 0.757690 -0.218445 1441914791 0.480530 -0.304810 0.781433 -0.255859 1441914791 0.480530 -0.304810 0.781433 -0.255859 1441914791 0.480530 -0.304810 0.781433 -0.255859 1441914791 0.480530 -0.304810 0.781433 -0.255859 1441914791 0.480530 -0.304810 0.781433 -0.255859 1441914791 0.480530 -0.304810 0.781433 -0.255859 1441914791 0.480530 -0.304810 0.781433 -0.255859 1441914791 0.459106 -0.239197 0.803894 -0.292847 1441914791 0.459106 -0.239197 0.803894 -0.292847 1441914791 0.459106 -0.239197 0.803894 -0.292847 1441914791 0.459106 -0.239197 0.803894 -0.292847 1441914791 0.459106 -0.239197 0.803894 -0.292847 1441914791 0.459106 -0.239197 0.803894 -0.292847 1441914791 0.435974 -0.169006 0.820007 -0.330078 1441914791 0.435974 -0.169006 0.820007 -0.330078 1441914791 0.435974 -0.169006 0.820007 -0.330078 1441914791 0.435974 -0.169006 0.820007 -0.330078 1441914791 0.435974 -0.169006 0.820007 -0.330078 1441914791 0.435974 -0.169006 0.820007 -0.330078 1441914791 0.411316 -0.098877 0.829956 -0.363525 1441914791 0.411316 -0.098877 0.829956 -0.363525 1441914791 0.411316 -0.098877 0.829956 -0.363525 1441914791 0.411316 -0.098877 0.829956 -0.363525 1441914791 0.411316 -0.098877 0.829956 -0.363525 1441914791 0.411316 -0.098877 0.829956 -0.363525 1441914791 0.386414 -0.033142 0.834534 -0.391235 1441914791 0.386414 -0.033142 0.834534 -0.391235 1441914791 0.386414 -0.033142 0.834534 -0.391235 1441914791 0.386414 -0.033142 0.834534 -0.391235 1441914791 0.386414 -0.033142 0.834534 -0.391235 1441914791 0.386414 -0.033142 0.834534 -0.391235 1441914791 0.386414 -0.033142 0.834534 -0.391235 1441914791 0.362854 0.025879 0.833557 -0.415649 1441914791 0.362854 0.025879 0.833557 -0.415649 1441914791 0.362854 0.025879 0.833557 -0.415649 1441914791 0.362854 0.025879 0.833557 -0.415649 1441914791 0.362854 0.025879 0.833557 -0.415649 1441914791 0.362854 0.025879 0.833557 -0.415649 1441914791 0.342224 0.075928 0.829468 -0.434814 1441914791 0.342224 0.075928 0.829468 -0.434814 1441914791 0.342224 0.075928 0.829468 -0.434814 1441914791 0.342224 0.075928 0.829468 -0.434814 1441914791 0.342224 0.075928 0.829468 -0.434814 1441914791 0.342224 0.075928 0.829468 -0.434814 1441914791 0.329407 0.113403 0.823608 -0.447449 1441914791 0.329407 0.113403 0.823608 -0.447449 1441914791 0.329407 0.113403 0.823608 -0.447449 1441914791 0.329407 0.113403 0.823608 -0.447449 1441914791 0.329407 0.113403 0.823608 -0.447449 1441914791 0.329407 0.113403 0.823608 -0.447449 1441914791 0.324646 0.134888 0.819763 -0.452087 1441914791 0.324646 0.134888 0.819763 -0.452087 1441914791 0.324646 0.134888 0.819763 -0.452087 1441914791 0.324646 0.134888 0.819763 -0.452087 1441914791 0.324646 0.134888 0.819763 -0.452087 1441914791 0.324646 0.134888 0.819763 -0.452087 1441914791 0.324646 0.134888 0.819763 -0.452087 1441914791 0.329285 0.136536 0.818481 -0.450500 1441914792 0.329285 0.136536 0.818481 -0.450500 1441914792 0.329285 0.136536 0.818481 -0.450500 1441914792 0.329285 0.136536 0.818481 -0.450500 1441914792 0.329285 0.136536 0.818481 -0.450500 1441914792 0.329285 0.136536 0.818481 -0.450500 1441914792 0.329285 0.136536 0.818481 -0.450500 1441914792 0.343872 0.119507 0.821716 -0.438354 1441914792 0.343872 0.119507 0.821716 -0.438354 1441914792 0.343872 0.119507 0.821716 -0.438354 1441914792 0.343872 0.119507 0.821716 -0.438354 1441914792 0.343872 0.119507 0.821716 -0.438354 1441914792 0.343872 0.119507 0.821716 -0.438354 1441914792 0.364258 0.084656 0.828491 -0.416748 1441914792 0.364258 0.084656 0.828491 -0.416748 1441914792 0.364258 0.084656 0.828491 -0.416748 1441914792 0.364258 0.084656 0.828491 -0.416748 1441914792 0.364258 0.084656 0.828491 -0.416748 1441914792 0.364258 0.084656 0.828491 -0.416748 1441914792 0.364258 0.084656 0.828491 -0.416748 1441914792 0.388611 0.038330 0.832153 -0.393677 1441914792 0.388611 0.038330 0.832153 -0.393677 1441914792 0.388611 0.038330 0.832153 -0.393677 1441914792 0.388611 0.038330 0.832153 -0.393677 1441914792 0.388611 0.038330 0.832153 -0.393677 1441914792 0.388611 0.038330 0.832153 -0.393677 1441914792 0.414795 -0.016541 0.832886 -0.366028 1441914792 0.414795 -0.016541 0.832886 -0.366028 1441914792 0.414795 -0.016541 0.832886 -0.366028 1441914792 0.414795 -0.016541 0.832886 -0.366028 1441914792 0.414795 -0.016541 0.832886 -0.366028 1441914792 0.414795 -0.016541 0.832886 -0.366028 1441914792 0.440491 -0.077698 0.829346 -0.334778 1441914792 0.440491 -0.077698 0.829346 -0.334778 1441914792 0.440491 -0.077698 0.829346 -0.334778 1441914792 0.440491 -0.077698 0.829346 -0.334778 1441914792 0.440491 -0.077698 0.829346 -0.334778 1441914792 0.440491 -0.077698 0.829346 -0.334778 1441914792 0.440491 -0.077698 0.829346 -0.334778 1441914792 0.464294 -0.144531 0.821106 -0.298767 1441914792 0.464294 -0.144531 0.821106 -0.298767 1441914792 0.464294 -0.144531 0.821106 -0.298767 1441914792 0.464294 -0.144531 0.821106 -0.298767 1441914792 0.464294 -0.144531 0.821106 -0.298767 1441914792 0.464294 -0.144531 0.821106 -0.298767 1441914792 0.483887 -0.212891 0.807861 -0.260498 1441914792 0.483887 -0.212891 0.807861 -0.260498 1441914792 0.483887 -0.212891 0.807861 -0.260498 1441914792 0.483887 -0.212891 0.807861 -0.260498 1441914792 0.483887 -0.212891 0.807861 -0.260498 1441914792 0.483887 -0.212891 0.807861 -0.260498 1441914792 0.499268 -0.277161 0.790405 -0.221619 1441914792 0.499268 -0.277161 0.790405 -0.221619 1441914792 0.499268 -0.277161 0.790405 -0.221619 1441914792 0.499268 -0.277161 0.790405 -0.221619 1441914792 0.499268 -0.277161 0.790405 -0.221619 1441914792 0.499268 -0.277161 0.790405 -0.221619 1441914792 0.499268 -0.277161 0.790405 -0.221619 1441914792 0.509766 -0.337158 0.769470 -0.185486 1441914792 0.509766 -0.337158 0.769470 -0.185486 1441914792 0.509766 -0.337158 0.769470 -0.185486 1441914792 0.509766 -0.337158 0.769470 -0.185486 1441914792 0.509766 -0.337158 0.769470 -0.185486 1441914792 0.509766 -0.337158 0.769470 -0.185486 1441914792 0.516418 -0.391663 0.745544 -0.154907 1441914792 0.516418 -0.391663 0.745544 -0.154907 1441914792 0.516418 -0.391663 0.745544 -0.154907 1441914792 0.516418 -0.391663 0.745544 -0.154907 1441914792 0.516418 -0.391663 0.745544 -0.154907 1441914792 0.516418 -0.391663 0.745544 -0.154907 1441914792 0.516724 -0.434753 0.725891 -0.130371 1441914792 0.516724 -0.434753 0.725891 -0.130371 1441914792 0.516724 -0.434753 0.725891 -0.130371 1441914792 0.516724 -0.434753 0.725891 -0.130371 1441914792 0.516724 -0.434753 0.725891 -0.130371 1441914792 0.513489 -0.456299 0.716370 -0.122131 1441914792 0.513489 -0.456299 0.716370 -0.122131 1441914792 0.513489 -0.456299 0.716370 -0.122131 1441914792 0.513489 -0.456299 0.716370 -0.122131 1441914792 0.513489 -0.456299 0.716370 -0.122131 1441914792 0.513489 -0.456299 0.716370 -0.122131 1441914792 0.514404 -0.448547 0.718445 -0.134277 1441914792 0.514404 -0.448547 0.718445 -0.134277 1441914792 0.514404 -0.448547 0.718445 -0.134277 1441914792 0.514404 -0.448547 0.718445 -0.134277 1441914792 0.514404 -0.448547 0.718445 -0.134277 1441914792 0.514404 -0.448547 0.718445 -0.134277 1441914792 0.514404 -0.448547 0.718445 -0.134277 1441914792 0.512634 -0.429993 0.727356 -0.152344 1441914792 0.512634 -0.429993 0.727356 -0.152344 1441914792 0.512634 -0.429993 0.727356 -0.152344 1441914792 0.512634 -0.429993 0.727356 -0.152344 1441914792 0.512634 -0.429993 0.727356 -0.152344 1441914792 0.512634 -0.429993 0.727356 -0.152344 1441914792 0.506287 -0.405273 0.740479 -0.176208 1441914792 0.506287 -0.405273 0.740479 -0.176208 1441914792 0.506287 -0.405273 0.740479 -0.176208 1441914792 0.506287 -0.405273 0.740479 -0.176208 1441914792 0.506287 -0.405273 0.740479 -0.176208 1441914792 0.506287 -0.405273 0.740479 -0.176208 1441914792 0.496582 -0.365295 0.759399 -0.207947 1441914792 0.496582 -0.365295 0.759399 -0.207947 1441914792 0.496582 -0.365295 0.759399 -0.207947 1441914792 0.496582 -0.365295 0.759399 -0.207947 1441914792 0.496582 -0.365295 0.759399 -0.207947 1441914792 0.496582 -0.365295 0.759399 -0.207947 1441914792 0.496582 -0.365295 0.759399 -0.207947 1441914792 0.482788 -0.312561 0.781128 -0.242981 1441914792 0.482788 -0.312561 0.781128 -0.242981 1441914792 0.482788 -0.312561 0.781128 -0.242981 1441914792 0.482788 -0.312561 0.781128 -0.242981 1441914792 0.482788 -0.312561 0.781128 -0.242981 1441914792 0.482788 -0.312561 0.781128 -0.242981 1441914792 0.463257 -0.250732 0.802246 -0.280823 1441914792 0.463257 -0.250732 0.802246 -0.280823 1441914793 0.463257 -0.250732 0.802246 -0.280823 1441914793 0.463257 -0.250732 0.802246 -0.280823 1441914793 0.463257 -0.250732 0.802246 -0.280823 1441914793 0.438049 -0.183472 0.820190 -0.318848 1441914793 0.438049 -0.183472 0.820190 -0.318848 1441914793 0.438049 -0.183472 0.820190 -0.318848 1441914793 0.438049 -0.183472 0.820190 -0.318848 1441914793 0.438049 -0.183472 0.820190 -0.318848 1441914793 0.438049 -0.183472 0.820190 -0.318848 1441914793 0.409912 -0.116211 0.832275 -0.354553 1441914793 0.409912 -0.116211 0.832275 -0.354553 1441914793 0.409912 -0.116211 0.832275 -0.354553 1441914793 0.409912 -0.116211 0.832275 -0.354553 1441914793 0.409912 -0.116211 0.832275 -0.354553 1441914793 0.409912 -0.116211 0.832275 -0.354553 1441914793 0.409912 -0.116211 0.832275 -0.354553 1441914793 0.380737 -0.051086 0.838074 -0.387329 1441914793 0.380737 -0.051086 0.838074 -0.387329 1441914793 0.380737 -0.051086 0.838074 -0.387329 1441914793 0.380737 -0.051086 0.838074 -0.387329 1441914793 0.380737 -0.051086 0.838074 -0.387329 1441914793 0.380737 -0.051086 0.838074 -0.387329 1441914793 0.354736 0.011169 0.836609 -0.417175 1441914793 0.354736 0.011169 0.836609 -0.417175 1441914793 0.354736 0.011169 0.836609 -0.417175 1441914793 0.354736 0.011169 0.836609 -0.417175 1441914793 0.354736 0.011169 0.836609 -0.417175 1441914793 0.354736 0.011169 0.836609 -0.417175 1441914793 0.354736 0.011169 0.836609 -0.417175 1441914793 0.333862 0.064026 0.831543 -0.439209 1441914793 0.333862 0.064026 0.831543 -0.439209 1441914793 0.333862 0.064026 0.831543 -0.439209 1441914793 0.333862 0.064026 0.831543 -0.439209 1441914793 0.333862 0.064026 0.831543 -0.439209 1441914793 0.333862 0.064026 0.831543 -0.439209 1441914793 0.321167 0.103088 0.827454 -0.448914 1441914793 0.321167 0.103088 0.827454 -0.448914 1441914793 0.321167 0.103088 0.827454 -0.448914 1441914793 0.321167 0.103088 0.827454 -0.448914 1441914793 0.321167 0.103088 0.827454 -0.448914 1441914793 0.321167 0.103088 0.827454 -0.448914 1441914793 0.315979 0.126770 0.823975 -0.452881 1441914793 0.315979 0.126770 0.823975 -0.452881 1441914793 0.315979 0.126770 0.823975 -0.452881 1441914793 0.315979 0.126770 0.823975 -0.452881 1441914793 0.315979 0.126770 0.823975 -0.452881 1441914793 0.315979 0.126770 0.823975 -0.452881 1441914793 0.320129 0.132507 0.819580 -0.456238 1441914793 0.320129 0.132507 0.819580 -0.456238 1441914793 0.320129 0.132507 0.819580 -0.456238 1441914793 0.320129 0.132507 0.819580 -0.456238 1441914793 0.320129 0.132507 0.819580 -0.456238 1441914793 0.320129 0.132507 0.819580 -0.456238 1441914793 0.334473 0.119507 0.819641 -0.449402 1441914793 0.334473 0.119507 0.819641 -0.449402 1441914793 0.334473 0.119507 0.819641 -0.449402 1441914793 0.334473 0.119507 0.819641 -0.449402 1441914793 0.334473 0.119507 0.819641 -0.449402 1441914793 0.334473 0.119507 0.819641 -0.449402 1441914793 0.334473 0.119507 0.819641 -0.449402 1441914793 0.356140 0.088074 0.825195 -0.429443 1441914793 0.356140 0.088074 0.825195 -0.429443 1441914793 0.356140 0.088074 0.825195 -0.429443 1441914793 0.356140 0.088074 0.825195 -0.429443 1441914793 0.356140 0.088074 0.825195 -0.429443 1441914793 0.356140 0.088074 0.825195 -0.429443 1441914793 0.381775 0.041870 0.829834 -0.404785 1441914793 0.381775 0.041870 0.829834 -0.404785 1441914793 0.381775 0.041870 0.829834 -0.404785 1441914793 0.381775 0.041870 0.829834 -0.404785 1441914793 0.381775 0.041870 0.829834 -0.404785 1441914793 0.381775 0.041870 0.829834 -0.404785 1441914793 0.381775 0.041870 0.829834 -0.404785 1441914793 0.408386 -0.015137 0.831360 -0.376526 1441914793 0.408386 -0.015137 0.831360 -0.376526 1441914793 0.408386 -0.015137 0.831360 -0.376526 1441914793 0.408386 -0.015137 0.831360 -0.376526 1441914793 0.408386 -0.015137 0.831360 -0.376526 1441914793 0.408386 -0.015137 0.831360 -0.376526 1441914793 0.434082 -0.078247 0.828003 -0.346252 1441914793 0.434082 -0.078247 0.828003 -0.346252 1441914793 0.434082 -0.078247 0.828003 -0.346252 1441914793 0.434082 -0.078247 0.828003 -0.346252 1441914793 0.434082 -0.078247 0.828003 -0.346252 1441914793 0.434082 -0.078247 0.828003 -0.346252 1441914793 0.434082 -0.078247 0.828003 -0.346252 1441914793 0.458252 -0.143127 0.819336 -0.313293 1441914793 0.458252 -0.143127 0.819336 -0.313293 1441914793 0.458252 -0.143127 0.819336 -0.313293 1441914793 0.458252 -0.143127 0.819336 -0.313293 1441914793 0.458252 -0.143127 0.819336 -0.313293 1441914793 0.458252 -0.143127 0.819336 -0.313293 1441914793 0.479736 -0.209290 0.805542 -0.277649 1441914793 0.479736 -0.209290 0.805542 -0.277649 1441914793 0.479736 -0.209290 0.805542 -0.277649 1441914793 0.479736 -0.209290 0.805542 -0.277649 1441914793 0.479736 -0.209290 0.805542 -0.277649 1441914793 0.479736 -0.209290 0.805542 -0.277649 1441914793 0.496704 -0.273987 0.787292 -0.241516 1441914793 0.496704 -0.273987 0.787292 -0.241516 1441914793 0.496704 -0.273987 0.787292 -0.241516 1441914793 0.496704 -0.273987 0.787292 -0.241516 1441914793 0.496704 -0.273987 0.787292 -0.241516 1441914793 0.496704 -0.273987 0.787292 -0.241516 1441914793 0.509521 -0.333191 0.765625 -0.207825 1441914793 0.509521 -0.333191 0.765625 -0.207825 1441914793 0.509521 -0.333191 0.765625 -0.207825 1441914793 0.509521 -0.333191 0.765625 -0.207825 1441914793 0.509521 -0.333191 0.765625 -0.207825 1441914793 0.509521 -0.333191 0.765625 -0.207825 1441914793 0.509521 -0.333191 0.765625 -0.207825 1441914793 0.517456 -0.386230 0.743103 -0.175598 1441914793 0.517456 -0.386230 0.743103 -0.175598 1441914793 0.517456 -0.386230 0.743103 -0.175598 1441914794 0.517456 -0.386230 0.743103 -0.175598 1441914794 0.517456 -0.386230 0.743103 -0.175598 1441914794 0.517456 -0.386230 0.743103 -0.175598 1441914794 0.522583 -0.429260 0.721436 -0.148804 1441914794 0.522583 -0.429260 0.721436 -0.148804 1441914794 0.522583 -0.429260 0.721436 -0.148804 1441914794 0.522583 -0.429260 0.721436 -0.148804 1441914794 0.522583 -0.429260 0.721436 -0.148804 1441914794 0.522583 -0.429260 0.721436 -0.148804 1441914794 0.524048 -0.458618 0.705994 -0.128906 1441914794 0.524048 -0.458618 0.705994 -0.128906 1441914794 0.524048 -0.458618 0.705994 -0.128906 1441914794 0.524048 -0.458618 0.705994 -0.128906 1441914794 0.524048 -0.458618 0.705994 -0.128906 1441914794 0.524048 -0.458618 0.705994 -0.128906 1441914794 0.524048 -0.458618 0.705994 -0.128906 1441914794 0.520691 -0.470520 0.701782 -0.122559 1441914794 0.520691 -0.470520 0.701782 -0.122559 1441914794 0.520691 -0.470520 0.701782 -0.122559 1441914794 0.520691 -0.470520 0.701782 -0.122559 1441914794 0.520691 -0.470520 0.701782 -0.122559 1441914794 0.520691 -0.470520 0.701782 -0.122559 1441914794 0.515503 -0.461609 0.709595 -0.132751 1441914794 0.515503 -0.461609 0.709595 -0.132751 1441914794 0.515503 -0.461609 0.709595 -0.132751 1441914794 0.515503 -0.461609 0.709595 -0.132751 1441914794 0.515503 -0.461609 0.709595 -0.132751 1441914794 0.515503 -0.461609 0.709595 -0.132751 1441914794 0.510498 -0.429321 0.727478 -0.160522 1441914794 0.510498 -0.429321 0.727478 -0.160522 1441914794 0.510498 -0.429321 0.727478 -0.160522 1441914794 0.510498 -0.429321 0.727478 -0.160522 1441914794 0.510498 -0.429321 0.727478 -0.160522 1441914794 0.510498 -0.429321 0.727478 -0.160522 1441914794 0.500549 -0.384033 0.750793 -0.195496 1441914794 0.500549 -0.384033 0.750793 -0.195496 1441914794 0.500549 -0.384033 0.750793 -0.195496 1441914794 0.500549 -0.384033 0.750793 -0.195496 1441914794 0.500549 -0.384033 0.750793 -0.195496 1441914794 0.500549 -0.384033 0.750793 -0.195496 1441914794 0.484741 -0.330811 0.776001 -0.231140 1441914794 0.484741 -0.330811 0.776001 -0.231140 1441914794 0.484741 -0.330811 0.776001 -0.231140 1441914794 0.484741 -0.330811 0.776001 -0.231140 1441914794 0.484741 -0.330811 0.776001 -0.231140 1441914794 0.484741 -0.330811 0.776001 -0.231140 1441914794 0.484741 -0.330811 0.776001 -0.231140 1441914794 0.465515 -0.269470 0.799194 -0.268127 1441914794 0.465515 -0.269470 0.799194 -0.268127 1441914794 0.465515 -0.269470 0.799194 -0.268127 1441914794 0.465515 -0.269470 0.799194 -0.268127 1441914794 0.465515 -0.269470 0.799194 -0.268127 1441914794 0.465515 -0.269470 0.799194 -0.268127 1441914794 0.441956 -0.201721 0.818787 -0.305908 1441914794 0.441956 -0.201721 0.818787 -0.305908 1441914794 0.441956 -0.201721 0.818787 -0.305908 1441914794 0.441956 -0.201721 0.818787 -0.305908 1441914794 0.441956 -0.201721 0.818787 -0.305908 1441914794 0.441956 -0.201721 0.818787 -0.305908 1441914794 0.414734 -0.132263 0.833252 -0.340759 1441914794 0.414734 -0.132263 0.833252 -0.340759 1441914794 0.414734 -0.132263 0.833252 -0.340759 1441914794 0.414734 -0.132263 0.833252 -0.340759 1441914794 0.414734 -0.132263 0.833252 -0.340759 1441914794 0.414734 -0.132263 0.833252 -0.340759 1441914794 0.414734 -0.132263 0.833252 -0.340759 1441914794 0.386169 -0.063904 0.841980 -0.371155 1441914794 0.386169 -0.063904 0.841980 -0.371155 1441914794 0.386169 -0.063904 0.841980 -0.371155 1441914794 0.386169 -0.063904 0.841980 -0.371155 1441914794 0.386169 -0.063904 0.841980 -0.371155 1441914794 0.386169 -0.063904 0.841980 -0.371155 1441914794 0.359802 0.001831 0.843201 -0.399353 1441914794 0.359802 0.001831 0.843201 -0.399353 1441914794 0.359802 0.001831 0.843201 -0.399353 1441914794 0.359802 0.001831 0.843201 -0.399353 1441914794 0.359802 0.001831 0.843201 -0.399353 1441914794 0.359802 0.001831 0.843201 -0.399353 1441914794 0.339050 0.060913 0.836121 -0.426880 1441914794 0.339050 0.060913 0.836121 -0.426880 1441914794 0.339050 0.060913 0.836121 -0.426880 1441914794 0.339050 0.060913 0.836121 -0.426880 1441914794 0.339050 0.060913 0.836121 -0.426880 1441914794 0.339050 0.060913 0.836121 -0.426880 1441914794 0.324890 0.105347 0.826660 -0.447144 1441914794 0.324890 0.105347 0.826660 -0.447144 1441914794 0.324890 0.105347 0.826660 -0.447144 1441914794 0.324890 0.105347 0.826660 -0.447144 1441914794 0.324890 0.105347 0.826660 -0.447144 1441914794 0.324890 0.105347 0.826660 -0.447144 1441914794 0.321533 0.134460 0.815979 -0.461060 1441914794 0.321533 0.134460 0.815979 -0.461060 1441914794 0.321533 0.134460 0.815979 -0.461060 1441914794 0.321533 0.134460 0.815979 -0.461060 1441914794 0.321533 0.134460 0.815979 -0.461060 1441914794 0.321533 0.134460 0.815979 -0.461060 1441914794 0.329285 0.143616 0.811218 -0.461304 1441914794 0.329285 0.143616 0.811218 -0.461304 1441914794 0.329285 0.143616 0.811218 -0.461304 1441914794 0.329285 0.143616 0.811218 -0.461304 1441914794 0.329285 0.143616 0.811218 -0.461304 1441914794 0.329285 0.143616 0.811218 -0.461304 1441914794 0.346252 0.129333 0.815552 -0.445129 1441914794 0.346252 0.129333 0.815552 -0.445129 1441914794 0.346252 0.129333 0.815552 -0.445129 1441914794 0.346252 0.129333 0.815552 -0.445129 1441914794 0.346252 0.129333 0.815552 -0.445129 1441914794 0.346252 0.129333 0.815552 -0.445129 1441914794 0.346252 0.129333 0.815552 -0.445129 1441914794 0.367249 0.096924 0.821960 -0.424316 1441914794 0.367249 0.096924 0.821960 -0.424316 1441914794 0.367249 0.096924 0.821960 -0.424316 1441914794 0.367249 0.096924 0.821960 -0.424316 1441914795 0.367249 0.096924 0.821960 -0.424316 1441914795 0.367249 0.096924 0.821960 -0.424316 1441914795 0.391357 0.051941 0.825134 -0.403992 1441914795 0.391357 0.051941 0.825134 -0.403992 1441914795 0.391357 0.051941 0.825134 -0.403992 1441914795 0.391357 0.051941 0.825134 -0.403992 1441914795 0.391357 0.051941 0.825134 -0.403992 1441914795 0.391357 0.051941 0.825134 -0.403992 1441914795 0.417786 -0.002197 0.825745 -0.378784 1441914795 0.417786 -0.002197 0.825745 -0.378784 1441914795 0.417786 -0.002197 0.825745 -0.378784 1441914795 0.417786 -0.002197 0.825745 -0.378784 1441914795 0.417786 -0.002197 0.825745 -0.378784 1441914795 0.417786 -0.002197 0.825745 -0.378784 1441914795 0.417786 -0.002197 0.825745 -0.378784 1441914795 0.444641 -0.063171 0.823303 -0.347107 1441914795 0.444641 -0.063171 0.823303 -0.347107 1441914795 0.444641 -0.063171 0.823303 -0.347107 1441914795 0.444641 -0.063171 0.823303 -0.347107 1441914795 0.444641 -0.063171 0.823303 -0.347107 1441914795 0.444641 -0.063171 0.823303 -0.347107 1441914795 0.469360 -0.128113 0.815735 -0.312622 1441914795 0.469360 -0.128113 0.815735 -0.312622 1441914795 0.469360 -0.128113 0.815735 -0.312622 1441914795 0.469360 -0.128113 0.815735 -0.312622 1441914795 0.469360 -0.128113 0.815735 -0.312622 1441914795 0.469360 -0.128113 0.815735 -0.312622 1441914795 0.490601 -0.192810 0.803223 -0.277283 1441914795 0.490601 -0.192810 0.803223 -0.277283 1441914795 0.490601 -0.192810 0.803223 -0.277283 1441914795 0.490601 -0.192810 0.803223 -0.277283 1441914795 0.490601 -0.192810 0.803223 -0.277283 1441914795 0.490601 -0.192810 0.803223 -0.277283 1441914795 0.490601 -0.192810 0.803223 -0.277283 1441914795 0.508240 -0.257202 0.786011 -0.240173 1441914795 0.508240 -0.257202 0.786011 -0.240173 1441914795 0.508240 -0.257202 0.786011 -0.240173 1441914795 0.508240 -0.257202 0.786011 -0.240173 1441914795 0.508240 -0.257202 0.786011 -0.240173 1441914795 0.508240 -0.257202 0.786011 -0.240173 1441914795 0.519714 -0.321777 0.764954 -0.202698 1441914795 0.519714 -0.321777 0.764954 -0.202698 1441914795 0.519714 -0.321777 0.764954 -0.202698 1441914795 0.519714 -0.321777 0.764954 -0.202698 1441914795 0.519714 -0.321777 0.764954 -0.202698 1441914795 0.519714 -0.321777 0.764954 -0.202698 1441914795 0.519714 -0.321777 0.764954 -0.202698 1441914795 0.527710 -0.378967 0.740540 -0.171631 1441914795 0.527710 -0.378967 0.740540 -0.171631 1441914795 0.527710 -0.378967 0.740540 -0.171631 1441914795 0.527710 -0.378967 0.740540 -0.171631 1441914795 0.527710 -0.378967 0.740540 -0.171631 1441914795 0.527710 -0.378967 0.740540 -0.171631 1441914795 0.530029 -0.428772 0.717712 -0.141968 1441914795 0.530029 -0.428772 0.717712 -0.141968 1441914795 0.530029 -0.428772 0.717712 -0.141968 1441914795 0.530029 -0.428772 0.717712 -0.141968 1441914795 0.530029 -0.428772 0.717712 -0.141968 1441914795 0.530029 -0.428772 0.717712 -0.141968 1441914795 0.529602 -0.466309 0.698120 -0.120911 1441914795 0.529602 -0.466309 0.698120 -0.120911 1441914795 0.529602 -0.466309 0.698120 -0.120911 1441914795 0.529602 -0.466309 0.698120 -0.120911 1441914795 0.529602 -0.466309 0.698120 -0.120911 1441914795 0.529602 -0.466309 0.698120 -0.120911 1441914795 0.526978 -0.486328 0.688110 -0.111023 1441914795 0.526978 -0.486328 0.688110 -0.111023 1441914795 0.526978 -0.486328 0.688110 -0.111023 1441914795 0.526978 -0.486328 0.688110 -0.111023 1441914795 0.526978 -0.486328 0.688110 -0.111023 1441914795 0.521301 -0.487427 0.691284 -0.113098 1441914795 0.521301 -0.487427 0.691284 -0.113098 1441914795 0.521301 -0.487427 0.691284 -0.113098 1441914795 0.521301 -0.487427 0.691284 -0.113098 1441914795 0.521301 -0.487427 0.691284 -0.113098 1441914795 0.521301 -0.487427 0.691284 -0.113098 1441914795 0.521301 -0.487427 0.691284 -0.113098 1441914795 0.517334 -0.464966 0.705933 -0.133423 1441914795 0.517334 -0.464966 0.705933 -0.133423 1441914795 0.517334 -0.464966 0.705933 -0.133423 1441914795 0.517334 -0.464966 0.705933 -0.133423 1441914795 0.517334 -0.464966 0.705933 -0.133423 1441914795 0.517334 -0.464966 0.705933 -0.133423 1441914795 0.510803 -0.426086 0.728394 -0.164001 1441914795 0.510803 -0.426086 0.728394 -0.164001 1441914795 0.510803 -0.426086 0.728394 -0.164001 1441914795 0.510803 -0.426086 0.728394 -0.164001 1441914795 0.510803 -0.426086 0.728394 -0.164001 1441914795 0.510803 -0.426086 0.728394 -0.164001 1441914795 0.498962 -0.376099 0.754272 -0.201599 1441914795 0.498962 -0.376099 0.754272 -0.201599 1441914795 0.498962 -0.376099 0.754272 -0.201599 1441914795 0.498962 -0.376099 0.754272 -0.201599 1441914795 0.498962 -0.376099 0.754272 -0.201599 1441914795 0.498962 -0.376099 0.754272 -0.201599 1441914795 0.483826 -0.320435 0.777893 -0.241028 1441914795 0.483826 -0.320435 0.777893 -0.241028 1441914795 0.483826 -0.320435 0.777893 -0.241028 1441914795 0.483826 -0.320435 0.777893 -0.241028 1441914795 0.483826 -0.320435 0.777893 -0.241028 1441914795 0.483826 -0.320435 0.777893 -0.241028 1441914795 0.483826 -0.320435 0.777893 -0.241028 1441914795 0.465942 -0.259033 0.798157 -0.280518 1441914795 0.465942 -0.259033 0.798157 -0.280518 1441914795 0.465942 -0.259033 0.798157 -0.280518 1441914795 0.465942 -0.259033 0.798157 -0.280518 1441914795 0.465942 -0.259033 0.798157 -0.280518 1441914795 0.465942 -0.259033 0.798157 -0.280518 1441914795 0.442017 -0.189941 0.815430 -0.321838 1441914795 0.442017 -0.189941 0.815430 -0.321838 1441914795 0.442017 -0.189941 0.815430 -0.321838 1441914795 0.442017 -0.189941 0.815430 -0.321838 1441914795 0.442017 -0.189941 0.815430 -0.321838 1441914796 0.414490 -0.118347 0.827332 -0.360046 1441914796 0.414490 -0.118347 0.827332 -0.360046 1441914796 0.414490 -0.118347 0.827332 -0.360046 1441914796 0.414490 -0.118347 0.827332 -0.360046 1441914796 0.414490 -0.118347 0.827332 -0.360046 1441914796 0.414490 -0.118347 0.827332 -0.360046 1441914796 0.385437 -0.047974 0.832642 -0.394714 1441914796 0.385437 -0.047974 0.832642 -0.394714 1441914796 0.385437 -0.047974 0.832642 -0.394714 1441914796 0.385437 -0.047974 0.832642 -0.394714 1441914796 0.385437 -0.047974 0.832642 -0.394714 1441914796 0.385437 -0.047974 0.832642 -0.394714 1441914796 0.385437 -0.047974 0.832642 -0.394714 1441914796 0.358765 0.018372 0.830566 -0.425476 1441914796 0.358765 0.018372 0.830566 -0.425476 1441914796 0.358765 0.018372 0.830566 -0.425476 1441914796 0.358765 0.018372 0.830566 -0.425476 1441914796 0.358765 0.018372 0.830566 -0.425476 1441914796 0.358765 0.018372 0.830566 -0.425476 1441914796 0.336548 0.075562 0.823303 -0.450684 1441914796 0.336548 0.075562 0.823303 -0.450684 1441914796 0.336548 0.075562 0.823303 -0.450684 1441914796 0.336548 0.075562 0.823303 -0.450684 1441914796 0.336548 0.075562 0.823303 -0.450684 1441914796 0.336548 0.075562 0.823303 -0.450684 1441914796 0.320923 0.121582 0.812378 -0.471436 1441914796 0.320923 0.121582 0.812378 -0.471436 1441914796 0.320923 0.121582 0.812378 -0.471436 1441914796 0.320923 0.121582 0.812378 -0.471436 1441914796 0.320923 0.121582 0.812378 -0.471436 1441914796 0.320923 0.121582 0.812378 -0.471436 1441914796 0.315430 0.151184 0.804077 -0.480713 1441914796 0.315430 0.151184 0.804077 -0.480713 1441914796 0.315430 0.151184 0.804077 -0.480713 1441914796 0.315430 0.151184 0.804077 -0.480713 1441914796 0.315430 0.151184 0.804077 -0.480713 1441914796 0.315430 0.151184 0.804077 -0.480713 1441914796 0.320618 0.159119 0.801819 -0.478455 1441914796 0.320618 0.159119 0.801819 -0.478455 1441914796 0.320618 0.159119 0.801819 -0.478455 1441914796 0.320618 0.159119 0.801819 -0.478455 1441914796 0.320618 0.159119 0.801819 -0.478455 1441914796 0.320618 0.159119 0.801819 -0.478455 1441914796 0.320618 0.159119 0.801819 -0.478455 1441914796 0.335693 0.144775 0.808350 -0.461365 1441914796 0.335693 0.144775 0.808350 -0.461365 1441914796 0.335693 0.144775 0.808350 -0.461365 1441914796 0.335693 0.144775 0.808350 -0.461365 1441914796 0.335693 0.144775 0.808350 -0.461365 1441914796 0.335693 0.144775 0.808350 -0.461365 1441914796 0.357666 0.112183 0.816650 -0.438721 1441914796 0.357666 0.112183 0.816650 -0.438721 1441914796 0.357666 0.112183 0.816650 -0.438721 1441914796 0.357666 0.112183 0.816650 -0.438721 1441914796 0.357666 0.112183 0.816650 -0.438721 1441914796 0.357666 0.112183 0.816650 -0.438721 1441914796 0.385620 0.066467 0.822144 -0.413452 1441914796 0.385620 0.066467 0.822144 -0.413452 1441914796 0.385620 0.066467 0.822144 -0.413452 1441914796 0.385620 0.066467 0.822144 -0.413452 1441914796 0.385620 0.066467 0.822144 -0.413452 1441914796 0.385620 0.066467 0.822144 -0.413452 1441914796 0.414307 0.007813 0.826599 -0.380676 1441914796 0.414307 0.007813 0.826599 -0.380676 1441914796 0.414307 0.007813 0.826599 -0.380676 1441914796 0.414307 0.007813 0.826599 -0.380676 1441914796 0.414307 0.007813 0.826599 -0.380676 1441914796 0.414307 0.007813 0.826599 -0.380676 1441914796 0.414307 0.007813 0.826599 -0.380676 1441914796 0.441162 -0.058472 0.826660 -0.344177 1441914796 0.441162 -0.058472 0.826660 -0.344177 1441914796 0.441162 -0.058472 0.826660 -0.344177 1441914796 0.441162 -0.058472 0.826660 -0.344177 1441914796 0.441162 -0.058472 0.826660 -0.344177 1441914796 0.441162 -0.058472 0.826660 -0.344177 1441914796 0.466736 -0.126770 0.819519 -0.307251 1441914796 0.466736 -0.126770 0.819519 -0.307251 1441914796 0.466736 -0.126770 0.819519 -0.307251 1441914796 0.466736 -0.126770 0.819519 -0.307251 1441914796 0.466736 -0.126770 0.819519 -0.307251 1441914796 0.466736 -0.126770 0.819519 -0.307251 1441914796 0.488831 -0.193787 0.806519 -0.270020 1441914796 0.488831 -0.193787 0.806519 -0.270020 1441914796 0.488831 -0.193787 0.806519 -0.270020 1441914796 0.488831 -0.193787 0.806519 -0.270020 1441914796 0.488831 -0.193787 0.806519 -0.270020 1441914796 0.488831 -0.193787 0.806519 -0.270020 1441914796 0.507080 -0.260193 0.788879 -0.229614 1441914796 0.507080 -0.260193 0.788879 -0.229614 1441914796 0.507080 -0.260193 0.788879 -0.229614 1441914796 
0.441162 -0.152771 0.827393 -0.312012 1441914799 0.426575 -0.121460 0.831970 -0.333313 1441914799 0.426575 -0.121460 0.831970 -0.333313 1441914799 0.426575 -0.121460 0.831970 -0.333313 1441914799 0.426575 -0.121460 0.831970 -0.333313 1441914799 0.426575 -0.121460 0.831970 -0.333313 1441914799 0.426575 -0.121460 0.831970 -0.333313 1441914799 0.409546 -0.072144 0.834900 -0.360474 1441914799 0.409546 -0.072144 0.834900 -0.360474 1441914799 0.409546 -0.072144 0.834900 -0.360474 1441914799 0.409546 -0.072144 0.834900 -0.360474 1441914799 0.409546 -0.072144 0.834900 -0.360474 1441914799 0.409546 -0.072144 0.834900 -0.360474 1441914799 0.389954 -0.021790 0.838501 -0.379883 1441914799 0.389954 -0.021790 0.838501 -0.379883 1441914799 0.389954 -0.021790 0.838501 -0.379883 1441914799 0.389954 -0.021790 0.838501 -0.379883 1441914799 0.389954 -0.021790 0.838501 -0.379883 1441914799 0.389954 -0.021790 0.838501 -0.379883 1441914799 0.367554 0.028015 0.839539 -0.399048 1441914799 0.367554 0.028015 0.839539 -0.399048 1441914799 0.367554 0.028015 0.839539 -0.399048 1441914799 0.367554 0.028015 0.839539 -0.399048 1441914799 0.367554 0.028015 0.839539 -0.399048 1441914799 0.367554 0.028015 0.839539 -0.399048 1441914799 0.367554 0.028015 0.839539 -0.399048 1441914799 0.348694 0.069580 0.836426 -0.417053 1441914799 0.348694 0.069580 0.836426 -0.417053 1441914799 0.348694 0.069580 0.836426 -0.417053 1441914799 0.348694 0.069580 0.836426 -0.417053 1441914799 0.348694 0.069580 0.836426 -0.417053 1441914799 0.348694 0.069580 0.836426 -0.417053 1441914799 0.330933 0.102905 0.834473 -0.428345 1441914799 0.330933 0.102905 0.834473 -0.428345 1441914799 0.330933 0.102905 0.834473 -0.428345 1441914799 0.330933 0.102905 0.834473 -0.428345 1441914799 0.330933 0.102905 0.834473 -0.428345 1441914799 0.330933 0.102905 0.834473 -0.428345 1441914799 0.330933 0.102905 0.834473 -0.428345 1441914799 0.319275 0.129822 0.829529 -0.439392 1441914799 0.319275 0.129822 0.829529 -0.439392 1441914799 0.319275 0.129822 0.829529 -0.439392 1441914799 0.319275 0.129822 0.829529 -0.439392 1441914799 0.319275 0.129822 0.829529 -0.439392 1441914799 0.319275 0.129822 0.829529 -0.439392 1441914799 0.320129 0.143921 0.826416 -0.440186 1441914799 0.320129 0.143921 0.826416 -0.440186 1441914799 0.320129 0.143921 0.826416 -0.440186 1441914799 0.320129 0.143921 0.826416 -0.440186 1441914799 0.320129 0.143921 0.826416 -0.440186 1441914799 0.320129 0.143921 0.826416 -0.440186 1441914799 0.333252 0.136658 0.826538 -0.432434 1441914799 0.333252 0.136658 0.826538 -0.432434 1441914799 0.333252 0.136658 0.826538 -0.432434 1441914799 0.333252 0.136658 0.826538 -0.432434 1441914799 0.333252 0.136658 0.826538 -0.432434 1441914799 0.333252 0.136658 0.826538 -0.432434 1441914799 0.355652 0.105530 0.831726 -0.412964 1441914799 0.355652 0.105530 0.831726 -0.412964 1441914799 0.355652 0.105530 0.831726 -0.412964 1441914799 0.355652 0.105530 0.831726 -0.412964 1441914799 0.355652 0.105530 0.831726 -0.412964 1441914799 0.355652 0.105530 0.831726 -0.412964 1441914799 0.381470 0.058716 0.835449 -0.391113 1441914799 0.381470 0.058716 0.835449 -0.391113 1441914799 0.381470 0.058716 0.835449 -0.391113 1441914799 0.381470 0.058716 0.835449 -0.391113 1441914799 0.381470 0.058716 0.835449 -0.391113 1441914799 0.381470 0.058716 0.835449 -0.391113 1441914799 0.381470 0.058716 0.835449 -0.391113 1441914799 0.408691 0.003113 0.835754 -0.366638 1441914799 0.408691 0.003113 0.835754 -0.366638 1441914799 0.408691 0.003113 0.835754 -0.366638 1441914799 0.408691 0.003113 0.835754 -0.366638 1441914799 0.408691 0.003113 0.835754 -0.366638 1441914799 0.408691 0.003113 0.835754 -0.366638 1441914799 0.435913 -0.060974 0.832153 -0.337219 1441914799 0.435913 -0.060974 0.832153 -0.337219 1441914799 0.435913 -0.060974 0.832153 -0.337219 1441914799 0.435913 -0.060974 0.832153 -0.337219 1441914799 0.435913 -0.060974 0.832153 -0.337219 1441914799 0.435913 -0.060974 0.832153 -0.337219 1441914799 0.460632 -0.129456 0.824158 -0.302979 1441914799 0.460632 -0.129456 0.824158 -0.302979 1441914800 0.460632 -0.129456 0.824158 -0.302979 1441914800 0.460632 -0.129456 0.824158 -0.302979 1441914800 0.460632 -0.129456 0.824158 -0.302979 1441914800 0.460632 -0.129456 0.824158 -0.302979 1441914800 0.483459 -0.200439 0.808899 -0.267700 1441914800 0.483459 -0.200439 0.808899 -0.267700 1441914800 0.483459 -0.200439 0.808899 -0.267700 1441914800 0.483459 -0.200439 0.808899 -0.267700 1441914800 0.483459 -0.200439 0.808899 -0.267700 1441914800 0.483459 -0.200439 0.808899 -0.267700 1441914800 0.483459 -0.200439 0.808899 -0.267700 1441914800 0.502380 -0.273132 0.787292 -0.230530 1441914800 0.502380 -0.273132 0.787292 -0.230530 1441914800 0.502380 -0.273132 0.787292 -0.230530 1441914800 0.502380 -0.273132 0.787292 -0.230530 1441914800 0.502380 -0.273132 0.787292 -0.230530 1441914800 0.502380 -0.273132 0.787292 -0.230530 1441914800 0.516479 -0.341614 0.761047 -0.193298 1441914800 0.516479 -0.341614 0.761047 -0.193298 1441914800 0.516479 -0.341614 0.761047 -0.193298 1441914800 0.516479 -0.341614 0.761047 -0.193298 1441914800 0.516479 -0.341614 0.761047 -0.193298 1441914800 0.516479 -0.341614 0.761047 -0.193298 1441914800 0.526123 -0.400940 0.733276 -0.156982 1441914800 0.526123 -0.400940 0.733276 -0.156982 1441914800 0.526123 -0.400940 0.733276 -0.156982 1441914800 0.526123 -0.400940 0.733276 -0.156982 1441914800 0.526123 -0.400940 0.733276 -0.156982 1441914800 0.526123 -0.400940 0.733276 -0.156982 1441914800 0.526123 -0.400940 0.733276 -0.156982 1441914800 0.528687 -0.446655 0.710632 -0.126221 1441914800 0.528687 -0.446655 0.710632 -0.126221 1441914800 0.528687 -0.446655 0.710632 -0.126221 1441914800 0.528687 -0.446655 0.710632 -0.126221 1441914800 0.528687 -0.446655 0.710632 -0.126221 1441914800 0.528259 -0.477051 0.694092 -0.107666 1441914800 0.528259 -0.477051 0.694092 -0.107666 1441914800 0.528259 -0.477051 0.694092 -0.107666 1441914800 0.528259 -0.477051 0.694092 -0.107666 1441914800 0.528259 -0.477051 0.694092 -0.107666 1441914800 0.528259 -0.477051 0.694092 -0.107666 1441914800 0.528259 -0.477051 0.694092 -0.107666 1441914800 0.527710 -0.493164 0.684204 -0.100830 1441914800 0.527710 -0.493164 0.684204 -0.100830 1441914800 0.527710 -0.493164 0.684204 -0.100830 1441914800 0.527710 -0.493164 0.684204 -0.100830 1441914800 0.527710 -0.493164 0.684204 -0.100830 1441914800 0.527710 -0.493164 0.684204 -0.100830 1441914800 0.526245 -0.496460 0.682556 -0.103210 1441914800 0.526245 -0.496460 0.682556 -0.103210 1441914800 0.526245 -0.496460 0.682556 -0.103210 1441914800 0.526245 -0.496460 0.682556 -0.103210 1441914800 0.526245 -0.496460 0.682556 -0.103210 1441914800 0.526245 -0.496460 0.682556 -0.103210 1441914800 0.526245 -0.496460 0.682556 -0.103210 1441914800 0.520142 -0.482788 0.694580 -0.117798 1441914800 0.520142 -0.482788 0.694580 -0.117798 1441914800 0.520142 -0.482788 0.694580 -0.117798 1441914800 0.520142 -0.482788 0.694580 -0.117798 1441914800 0.520142 -0.482788 0.694580 -0.117798 1441914800 0.520142 -0.482788 0.694580 -0.117798 1441914800 0.513245 -0.446655 0.717896 -0.147217 1441914800 0.513245 -0.446655 0.717896 -0.147217 1441914800 0.513245 -0.446655 0.717896 -0.147217 1441914800 0.513245 -0.446655 0.717896 -0.147217 1441914800 0.513245 -0.446655 0.717896 -0.147217 1441914800 0.513245 -0.446655 0.717896 -0.147217 1441914800 0.503418 -0.398499 0.744202 -0.184082 1441914800 0.503418 -0.398499 0.744202 -0.184082 1441914800 0.503418 -0.398499 0.744202 -0.184082 1441914800 0.503418 -0.398499 0.744202 -0.184082 1441914800 0.503418 -0.398499 0.744202 -0.184082 1441914800 0.503418 -0.398499 0.744202 -0.184082 1441914800 0.488281 -0.343140 0.770813 -0.222900 1441914800 0.488281 -0.343140 0.770813 -0.222900 1441914800 0.488281 -0.343140 0.770813 -0.222900 1441914800 0.488281 -0.343140 0.770813 -0.222900 1441914800 0.488281 -0.343140 0.770813 -0.222900 1441914800 0.488281 -0.343140 0.770813 -0.222900 1441914800 0.468140 -0.283447 0.795654 -0.259705 1441914800 0.468140 -0.283447 0.795654 -0.259705 1441914800 0.468140 -0.283447 0.795654 -0.259705 1441914800 0.468140 -0.283447 0.795654 -0.259705 1441914800 0.468140 -0.283447 0.795654 -0.259705 1441914800 0.468140 -0.283447 0.795654 -0.259705 1441914800 0.447388 -0.217773 0.814514 -0.298218 1441914800 0.447388 -0.217773 0.814514 -0.298218 1441914800 0.447388 -0.217773 0.814514 -0.298218 1441914800 0.447388 -0.217773 0.814514 -0.298218 1441914800 0.447388 -0.217773 0.814514 -0.298218 1441914800 0.424744 -0.149353 0.827881 -0.334473 1441914800 0.424744 -0.149353 0.827881 -0.334473 1441914800 0.424744 -0.149353 0.827881 -0.334473 1441914800 0.424744 -0.149353 0.827881 -0.334473 1441914800 0.424744 -0.149353 0.827881 -0.334473 1441914800 0.424744 -0.149353 0.827881 -0.334473 1441914800 0.424744 -0.149353 0.827881 -0.334473 1441914800 0.399414 -0.083008 0.836670 -0.365356 1441914800 0.399414 -0.083008 0.836670 -0.365356 1441914800 0.399414 -0.083008 0.836670 -0.365356 1441914800 0.399414 -0.083008 0.836670 -0.365356 1441914800 0.399414 -0.083008 0.836670 -0.365356 1441914800 0.399414 -0.083008 0.836670 -0.365356 1441914800 0.375977 -0.021667 0.838684 -0.393311 1441914800 0.375977 -0.021667 0.838684 -0.393311 1441914800 0.375977 -0.021667 0.838684 -0.393311 1441914800 0.375977 -0.021667 0.838684 -0.393311 1441914800 0.375977 -0.021667 0.838684 -0.393311 1441914800 0.375977 -0.021667 0.838684 -0.393311 1441914800 0.355103 0.031799 0.835815 -0.417419 1441914800 0.355103 0.031799 0.835815 -0.417419 1441914800 0.355103 0.031799 0.835815 -0.417419 1441914800 0.355103 0.031799 0.835815 -0.417419 1441914801 0.355103 0.031799 0.835815 -0.417419 1441914801 0.355103 0.031799 0.835815 -0.417419 1441914801 0.355103 0.031799 0.835815 -0.417419 1441914801 0.339661 0.075195 0.829895 -0.436096 1441914801 0.339661 0.075195 0.829895 -0.436096 1441914801 0.339661 0.075195 0.829895 -0.436096 1441914801 0.339661 0.075195 0.829895 -0.436096 1441914801 0.339661 0.075195 0.829895 -0.436096 1441914801 0.339661 0.075195 0.829895 -0.436096 1441914801 0.331360 0.104919 0.822632 -0.449890 1441914801 0.331360 0.104919 0.822632 -0.449890 1441914801 0.331360 0.104919 0.822632 -0.449890 1441914801 0.331360 0.104919 0.822632 -0.449890 1441914801 0.331360 0.104919 0.822632 -0.449890 1441914801 0.331360 0.104919 0.822632 -0.449890 1441914801 0.333130 0.118408 0.817627 -0.454346 1441914801 0.333130 0.118408 0.817627 -0.454346 1441914801 0.333130 0.118408 0.817627 -0.454346 1441914801 0.333130 0.118408 0.817627 -0.454346 1441914801 0.333130 0.118408 0.817627 -0.454346 1441914801 0.333130 0.118408 0.817627 -0.454346 1441914801 0.333130 0.118408 0.817627 -0.454346 1441914801 0.345154 0.109192 0.820801 -0.441833 1441914801 0.345154 0.109192 0.820801 -0.441833 1441914801 0.345154 0.109192 0.820801 -0.441833 1441914801 0.345154 0.109192 0.820801 -0.441833 1441914801 0.345154 0.109192 0.820801 -0.441833 1441914801 0.345154 0.109192 0.820801 -0.441833 1441914801 0.363342 0.083191 0.825684 -0.423401 1441914801 0.363342 0.083191 0.825684 -0.423401 1441914801 0.363342 0.083191 0.825684 -0.423401 1441914801 0.363342 0.083191 0.825684 -0.423401 1441914801 0.363342 0.083191 0.825684 -0.423401 1441914801 0.363342 0.083191 0.825684 -0.423401 1441914801 0.386475 0.042847 0.829102 -0.401733 1441914801 0.386475 0.042847 0.829102 -0.401733 1441914801 0.386475 0.042847 0.829102 -0.401733 1441914801 0.386475 0.042847 0.829102 -0.401733 1441914801 0.386475 0.042847 0.829102 -0.401733 1441914801 0.386475 0.042847 0.829102 -0.401733 1441914801 0.413086 -0.009583 0.829590 -0.375488 1441914801 0.413086 -0.009583 0.829590 -0.375488 1441914801 0.413086 -0.009583 0.829590 -0.375488 1441914801 0.413086 -0.009583 0.829590 -0.375488 1441914801 0.413086 -0.009583 0.829590 -0.375488 1441914801 0.413086 -0.009583 0.829590 -0.375488 1441914801 0.413086 -0.009583 0.829590 -0.375488 1441914801 0.440308 -0.071167 0.826294 -0.343811 1441914801 0.440308 -0.071167 0.826294 -0.343811 1441914801 0.440308 -0.071167 0.826294 -0.343811 1441914801 0.440308 -0.071167 0.826294 -0.343811 1441914801 0.440308 -0.071167 0.826294 -0.343811 1441914801 0.440308 -0.071167 0.826294 -0.343811 1441914801 0.467346 -0.137146 0.817139 -0.308167 1441914801 0.467346 -0.137146 0.817139 -0.308167 1441914801 0.467346 -0.137146 0.817139 -0.308167 1441914801 0.467346 -0.137146 0.817139 -0.308167 1441914801 0.467346 -0.137146 0.817139 -0.308167 1441914801 0.467346 -0.137146 0.817139 -0.308167 1441914801 0.467346 -0.137146 0.817139 -0.308167 1441914801 0.492737 -0.206482 0.801697 -0.268005 1441914801 0.492737 -0.206482 0.801697 -0.268005 1441914801 0.492737 -0.206482 0.801697 -0.268005 1441914801 0.492737 -0.206482 0.801697 -0.268005 1441914801 0.492737 -0.206482 0.801697 -0.268005 1441914801 0.492737 -0.206482 0.801697 -0.268005 1441914801 0.510681 -0.277893 0.782593 -0.222473 1441914801 0.510681 -0.277893 0.782593 -0.222473 1441914801 0.510681 -0.277893 0.782593 -0.222473 1441914801 0.510681 -0.277893 0.782593 -0.222473 1441914801 0.510681 -0.277893 0.782593 -0.222473 1441914801 0.510681 -0.277893 0.782593 -0.222473 1441914801 0.517761 -0.345825 0.761719 -0.178894 1441914801 0.517761 -0.345825 0.761719 -0.178894 1441914801 0.517761 -0.345825 0.761719 -0.178894 1441914801 0.517761 -0.345825 0.761719 -0.178894 1441914801 0.517761 -0.345825 0.761719 -0.178894 1441914801 0.517761 -0.345825 0.761719 -0.178894 1441914801 0.529846 -0.392700 0.735413 -0.155334 1441914801 0.529846 -0.392700 0.735413 -0.155334 1441914801 0.529846 -0.392700 0.735413 -0.155334 1441914801 0.529846 -0.392700 0.735413 -0.155334 1441914801 0.529846 -0.392700 0.735413 -0.155334 1441914801 0.529846 -0.392700 0.735413 -0.155334 1441914801 0.539673 -0.431641 0.710999 -0.130127 1441914801 0.539673 -0.431641 0.710999 -0.130127 1441914801 0.539673 -0.431641 0.710999 -0.130127 1441914801 0.539673 -0.431641 0.710999 -0.130127 1441914801 0.539673 -0.431641 0.710999 -0.130127 1441914801 0.539673 -0.431641 0.710999 -0.130127 1441914801 0.541077 -0.464172 0.693054 -0.106628 1441914801 0.541077 -0.464172 0.693054 -0.106628 1441914801 0.541077 -0.464172 0.693054 -0.106628 1441914801 0.541077 -0.464172 0.693054 -0.106628 1441914801 0.541077 -0.464172 0.693054 -0.106628 1441914801 0.539551 -0.474365 0.687744 -0.104065 1441914801 0.539551 -0.474365 0.687744 -0.104065 1441914801 0.539551 -0.474365 0.687744 -0.104065 1441914801 0.539551 -0.474365 0.687744 -0.104065 1441914801 0.537109 -0.463684 0.694336 -0.119629 1441914801 0.537109 -0.463684 0.694336 -0.119629 1441914801 0.537109 -0.463684 0.694336 -0.119629 1441914801 0.537109 -0.463684 0.694336 -0.119629 1441914801 0.537109 -0.463684 0.694336 -0.119629 1441914801 0.537109 -0.463684 0.694336 -0.119629 1441914801 0.537109 -0.463684 0.694336 -0.119629 1441914801 0.533386 -0.437073 0.709595 -0.144653 1441914801 0.533386 -0.437073 0.709595 -0.144653 1441914801 0.533386 -0.437073 0.709595 -0.144653 1441914801 0.533386 -0.437073 0.709595 -0.144653 1441914801 0.533386 -0.437073 0.709595 -0.144653 1441914801 0.533386 -0.437073 0.709595 -0.144653 1441914802 0.523315 -0.400879 0.731384 -0.174622 1441914802 0.523315 -0.400879 0.731384 -0.174622 1441914802 0.523315 -0.400879 0.731384 -0.174622 1441914802 0.523315 -0.400879 0.731384 -0.174622 1441914802 0.523315 -0.400879 0.731384 -0.174622 1441914802 0.523315 -0.400879 0.731384 -0.174622 1441914802 0.523315 -0.400879 0.731384 -0.174622 1441914802 0.509766 -0.353333 0.755920 -0.209534 1441914802 0.509766 -0.353333 0.755920 -0.209534 1441914802 0.509766 -0.353333 0.755920 -0.209534 1441914802 0.509766 -0.353333 0.755920 -0.209534 1441914802 0.509766 -0.353333 0.755920 -0.209534 1441914802 0.509766 -0.353333 0.755920 -0.209534 1441914802 0.491821 -0.296448 0.781067 -0.245300 1441914802 0.491821 -0.296448 0.781067 -0.245300 1441914802 0.491821 -0.296448 0.781067 -0.245300 1441914802 0.491821 -0.296448 0.781067 -0.245300 1441914802 0.491821 -0.296448 0.781067 -0.245300 1441914802 0.491821 -0.296448 0.781067 -0.245300 1441914802 0.471069 -0.233704 0.802490 -0.281799 1441914802 0.471069 -0.233704 0.802490 -0.281799 1441914802 0.471069 -0.233704 0.802490 -0.281799 1441914802 0.471069 -0.233704 0.802490 -0.281799 1441914802 0.471069 -0.233704 0.802490 -0.281799 1441914802 0.471069 -0.233704 0.802490 -0.281799 1441914802 0.446960 -0.165710 0.819214 -0.318726 1441914802 0.446960 -0.165710 0.819214 -0.318726 1441914802 0.446960 -0.165710 0.819214 -0.318726 1441914802 0.446960 -0.165710 0.819214 -0.318726 1441914802 0.446960 -0.165710 0.819214 -0.318726 1441914802 0.446960 -0.165710 0.819214 -0.318726 1441914802 0.446960 -0.165710 0.819214 -0.318726 1441914802 0.419861 -0.096802 0.831055 -0.351685 1441914802 0.419861 -0.096802 0.831055 -0.351685 1441914802 0.419861 -0.096802 0.831055 -0.351685 1441914802 0.419861 -0.096802 0.831055 -0.351685 1441914802 0.419861 -0.096802 0.831055 -0.351685 1441914802 0.419861 -0.096802 0.831055 -0.351685 1441914802 0.391968 -0.029114 0.836609 -0.381531 1441914802 0.391968 -0.029114 0.836609 -0.381531 1441914802 0.391968 -0.029114 0.836609 -0.381531 1441914802 0.391968 -0.029114 0.836609 -0.381531 1441914802 0.391968 -0.029114 0.836609 -0.381531 1441914802 0.391968 -0.029114 0.836609 -0.381531 1441914802 0.362976 0.035583 0.836853 -0.408264 1441914802 0.362976 0.035583 0.836853 -0.408264 1441914802 0.362976 0.035583 0.836853 -0.408264 1441914802 0.362976 0.035583 0.836853 -0.408264 1441914802 0.362976 0.035583 0.836853 -0.408264 1441914802 0.362976 0.035583 0.836853 -0.408264 1441914802 0.337585 0.092651 0.831238 -0.431763 1441914802 0.337585 0.092651 0.831238 -0.431763 1441914802 0.337585 0.092651 0.831238 -0.431763 1441914802 0.337585 0.092651 0.831238 -0.431763 1441914802 0.337585 0.092651 0.831238 -0.431763 1441914802 0.337585 0.092651 0.831238 -0.431763 1441914802 0.319275 0.135193 0.823608 -0.448730 1441914802 0.319275 0.135193 0.823608 -0.448730 1441914802 0.319275 0.135193 0.823608 -0.448730 1441914802 0.319275 0.135193 0.823608 -0.448730 1441914802 0.319275 0.135193 0.823608 -0.448730 1441914802 0.319275 0.135193 0.823608 -0.448730 1441914802 0.319275 0.135193 0.823608 -0.448730 1441914802 0.311646 0.161438 0.815979 -0.459290 1441914802 0.311646 0.161438 0.815979 -0.459290 1441914802 0.311646 0.161438 0.815979 -0.459290 1441914802 0.311646 0.161438 0.815979 -0.459290 1441914802 0.311646 0.161438 0.815979 -0.459290 1441914802 0.311646 0.161438 0.815979 -0.459290 1441914802 0.314575 0.169983 0.811157 -0.462708 1441914802 0.314575 0.169983 0.811157 -0.462708 1441914802 0.314575 0.169983 0.811157 -0.462708 1441914802 0.314575 0.169983 0.811157 -0.462708 1441914802 0.314575 0.169983 0.811157 -0.462708 1441914802 0.314575 0.169983 0.811157 -0.462708 1441914802 0.314575 0.169983 0.811157 -0.462708 1441914802 0.326660 0.157410 0.814392 -0.453064 1441914802 0.326660 0.157410 0.814392 -0.453064 1441914802 0.326660 0.157410 0.814392 -0.453064 1441914802 0.326660 0.157410 0.814392 -0.453064 1441914802 0.326660 0.157410 0.814392 -0.453064 1441914802 0.326660 0.157410 0.814392 -0.453064 1441914802 0.347046 0.126770 0.819885 -0.437317 1441914802 0.347046 0.126770 0.819885 -0.437317 1441914802 0.347046 0.126770 0.819885 -0.437317 1441914802 0.347046 0.126770 0.819885 -0.437317 1441914802 0.347046 0.126770 0.819885 -0.437317 1441914802 0.347046 0.126770 0.819885 -0.437317 1441914802 0.373596 0.080139 0.826477 -0.413391 1441914802 0.373596 0.080139 0.826477 -0.413391 1441914802 0.373596 0.080139 0.826477 -0.413391 1441914802 0.373596 0.080139 0.826477 -0.413391 1441914802 0.373596 0.080139 0.826477 -0.413391 1441914802 0.373596 0.080139 0.826477 -0.413391 1441914802 0.373596 0.080139 0.826477 -0.413391 1441914802 0.402893 0.021973 0.830627 -0.383728 1441914802 0.402893 0.021973 0.830627 -0.383728 1441914802 0.402893 0.021973 0.830627 -0.383728 1441914802 0.402893 0.021973 0.830627 -0.383728 1441914802 0.402893 0.021973 0.830627 -0.383728 1441914802 0.402893 0.021973 0.830627 -0.383728 1441914802 0.432434 -0.043701 0.829651 -0.350342 1441914802 0.432434 -0.043701 0.829651 -0.350342 1441914802 0.432434 -0.043701 0.829651 -0.350342 1441914802 0.432434 -0.043701 0.829651 -0.350342 1441914802 0.432434 -0.043701 0.829651 -0.350342 1441914802 0.432434 -0.043701 0.829651 -0.350342 1441914802 0.461487 -0.114380 0.822510 -0.312073 1441914802 0.461487 -0.114380 0.822510 -0.312073 1441914802 0.461487 -0.114380 0.822510 -0.312073 1441914802 0.461487 -0.114380 0.822510 -0.312073 1441914802 0.461487 -0.114380 0.822510 -0.312073 1441914802 0.461487 -0.114380 0.822510 -0.312073 1441914802 0.461487 -0.114380 0.822510 -0.312073 1441914803 0.485474 -0.189209 0.812134 -0.262573 1441914803 0.485474 -0.189209 0.812134 -0.262573 1441914803 0.485474 -0.189209 0.812134 -0.262573 1441914803 0.485474 -0.189209 0.812134 -0.262573 1441914803 0.485474 -0.189209 0.812134 -0.262573 1441914803 0.485474 -0.189209 0.812134 -0.262573 1441914803 0.502319 -0.269531 0.793823 -0.211609 1441914803 0.502319 -0.269531 0.793823 -0.211609 1441914803 0.502319 -0.269531 0.793823 -0.211609 1441914803 0.502319 -0.269531 0.793823 -0.211609 1441914803 0.502319 -0.269531 0.793823 -0.211609 1441914803 0.502319 -0.269531 0.793823 -0.211609 1441914803 0.517761 -0.336121 0.767273 -0.173645 1441914803 0.517761 -0.336121 0.767273 -0.173645 1441914803 0.517761 -0.336121 0.767273 -0.173645 1441914803 0.517761 -0.336121 0.767273 -0.173645 1441914803 0.517761 -0.336121 0.767273 -0.173645 1441914803 0.517761 -0.336121 0.767273 -0.173645 1441914803 0.527710 -0.395691 0.738770 -0.138062 1441914803 0.527710 -0.395691 0.738770 -0.138062 1441914803 0.527710 -0.395691 0.738770 -0.138062 1441914803 0.527710 -0.395691 0.738770 -0.138062 1441914803 0.527710 -0.395691 0.738770 -0.138062 1441914803 0.527710 -0.395691 0.738770 -0.138062 1441914803 0.532532 -0.447510 0.710754 -0.104431 1441914803 0.532532 -0.447510 0.710754 -0.104431 1441914803 0.532532 -0.447510 0.710754 -0.104431 1441914803 0.532532 -0.447510 0.710754 -0.104431 1441914803 0.532532 -0.447510 0.710754 -0.104431 1441914803 0.532532 -0.447510 0.710754 -0.104431 1441914803 0.534668 -0.488708 0.684753 -0.079407 1441914803 0.534668 -0.488708 0.684753 -0.079407 1441914803 0.534668 -0.488708 0.684753 -0.079407 1441914803 0.534668 -0.488708 0.684753 -0.079407 1441914803 0.534668 -0.488708 0.684753 -0.079407 1441914803 0.534668 -0.488708 0.684753 -0.079407 1441914803 0.534668 -0.488708 0.684753 -0.079407 1441914803 0.536194 -0.512634 0.667114 -0.068054 1441914803 0.536194 -0.512634 0.667114 -0.068054 1441914803 0.536194 -0.512634 0.667114 -0.068054 1441914803 0.536194 -0.512634 0.667114 -0.068054 1441914803 0.536194 -0.512634 0.667114 -0.068054 1441914803 0.536194 -0.512634 0.667114 -0.068054 1441914803 0.535828 -0.519104 0.662292 -0.069214 1441914803 0.535828 -0.519104 0.662292 -0.069214 1441914803 0.535828 -0.519104 0.662292 -0.069214 1441914803 0.535828 -0.519104 0.662292 -0.069214 1441914803 0.535828 -0.519104 0.662292 -0.069214 1441914803 0.531189 -0.508301 0.672424 -0.085205 1441914803 0.531189 -0.508301 0.672424 -0.085205 1441914803 0.531189 -0.508301 0.672424 -0.085205 1441914803 0.531189 -0.508301 0.672424 -0.085205 1441914803 0.531189 -0.508301 0.672424 -0.085205 1441914803 0.531189 -0.508301 0.672424 -0.085205 1441914803 0.531189 -0.508301 0.672424 -0.085205 1441914803 0.526184 -0.475159 0.695374 -0.117493 1441914803 0.526184 -0.475159 0.695374 -0.117493 1441914803 0.526184 -0.475159 0.695374 -0.117493 1441914803 0.526184 -0.475159 0.695374 -0.117493 1441914803 0.526184 -0.475159 0.695374 -0.117493 1441914803 0.526184 -0.475159 0.695374 -0.117493 1441914803 0.516724 -0.428894 0.724304 -0.156372 1441914803 0.516724 -0.428894 0.724304 -0.156372 1441914803 0.516724 -0.428894 0.724304 -0.156372 1441914803 0.516724 -0.428894 0.724304 -0.156372 1441914803 0.516724 -0.428894 0.724304 -0.156372 1441914803 0.516724 -0.428894 0.724304 -0.156372 1441914803 0.502441 -0.374390 0.753784 -0.197876 1441914803 0.502441 -0.374390 0.753784 -0.197876 1441914803 0.502441 -0.374390 0.753784 -0.197876 1441914803 0.502441 -0.374390 0.753784 -0.197876 1441914803 0.502441 -0.374390 0.753784 -0.197876 1441914803 0.502441 -0.374390 0.753784 -0.197876 1441914803 0.483276 -0.312195 0.781738 -0.240479 1441914803 0.483276 -0.312195 0.781738 -0.240479 1441914803 0.483276 -0.312195 0.781738 -0.240479 1441914803 0.483276 -0.312195 0.781738 -0.240479 1441914803 0.483276 -0.312195 0.781738 -0.240479 1441914803 0.483276 -0.312195 0.781738 -0.240479 1441914803 0.460388 -0.241028 0.805542 -0.284546 1441914803 0.460388 -0.241028 0.805542 -0.284546 1441914803 0.460388 -0.241028 0.805542 -0.284546 1441914803 0.460388 -0.241028 0.805542 -0.284546 1441914803 0.460388 -0.241028 0.805542 -0.284546 1441914803 0.460388 -0.241028 0.805542 -0.284546 1441914803 0.460388 -0.241028 0.805542 -0.284546 1441914803 0.431946 -0.168579 0.826965 -0.317871 1441914803 0.431946 -0.168579 0.826965 -0.317871 1441914803 0.431946 -0.168579 0.826965 -0.317871 1441914803 0.431946 -0.168579 0.826965 -0.317871 1441914803 0.431946 -0.168579 0.826965 -0.317871 1441914803 0.431946 -0.168579 0.826965 -0.317871 1441914803 0.403015 -0.093323 0.840332 -0.350159 1441914803 0.403015 -0.093323 0.840332 -0.350159 1441914803 0.403015 -0.093323 0.840332 -0.350159 1441914803 0.403015 -0.093323 0.840332 -0.350159 1441914803 0.403015 -0.093323 0.840332 -0.350159 1441914803 0.403015 -0.093323 0.840332 -0.350159 1441914803 0.375244 -0.019836 0.845581 -0.379150 1441914803 0.375244 -0.019836 0.845581 -0.379150 1441914803 0.375244 -0.019836 0.845581 -0.379150 1441914803 0.375244 -0.019836 0.845581 -0.379150 1441914803 0.375244 -0.019836 0.845581 -0.379150 1441914803 0.375244 -0.019836 0.845581 -0.379150 1441914803 0.348572 0.043884 0.845703 -0.401672 1441914803 0.348572 0.043884 0.845703 -0.401672 1441914803 0.348572 0.043884 0.845703 -0.401672 1441914803 0.348572 0.043884 0.845703 -0.401672 1441914803 0.348572 0.043884 0.845703 -0.401672 1441914803 0.348572 0.043884 0.845703 -0.401672 1441914803 0.348572 0.043884 0.845703 -0.401672 1441914803 0.326172 0.099548 0.840759 -0.420471 1441914804 0.326172 0.099548 0.840759 -0.420471 1441914804 0.326172 0.099548 0.840759 -0.420471 1441914804 0.326172 0.099548 0.840759 -0.420471 1441914804 0.326172 0.099548 0.840759 -0.420471 1441914804 0.326172 0.099548 0.840759 -0.420471 1441914804 0.309570 0.143616 0.833130 -0.435120 1441914804 0.309570 0.143616 0.833130 -0.435120 1441914804 0.309570 0.143616 0.833130 -0.435120 1441914804 0.309570 0.143616 0.833130 -0.435120 1441914804 0.309570 0.143616 0.833130 -0.435120 1441914804 0.309570 0.143616 0.833130 -0.435120 1441914804 0.304077 0.171265 0.824768 -0.444885 1441914804 0.304077 0.171265 0.824768 -0.444885 1441914804 0.304077 0.171265 0.824768 -0.444885 1441914804 0.304077 0.171265 0.824768 -0.444885 1441914804 0.304077 0.171265 0.824768 -0.444885 1441914804 0.304077 0.171265 0.824768 -0.444885 1441914804 0.312256 0.175903 0.821228 -0.443970 1441914804 0.312256 0.175903 0.821228 -0.443970 1441914804 0.312256 0.175903 0.821228 -0.443970 1441914804 0.312256 0.175903 0.821228 -0.443970 1441914804 0.312256 0.175903 0.821228 -0.443970 1441914804 0.312256 0.175903 0.821228 -0.443970 1441914804 0.330383 0.156006 0.826355 -0.428467 1441914804 0.330383 0.156006 0.826355 -0.428467 1441914804 0.330383 0.156006 0.826355 -0.428467 1441914804 0.330383 0.156006 0.826355 -0.428467 1441914804 0.330383 0.156006 0.826355 -0.428467 1441914804 0.330383 0.156006 0.826355 -0.428467 1441914804 0.354370 0.117432 0.833679 -0.406860 1441914804 0.354370 0.117432 0.833679 -0.406860 1441914804 0.354370 0.117432 0.833679 -0.406860 1441914804 0.354370 0.117432 0.833679 -0.406860 1441914804 0.354370 0.117432 0.833679 -0.406860 1441914804 0.354370 0.117432 0.833679 -0.406860 1441914804 0.382446 0.062988 0.839844 -0.379944 1441914804 0.382446 0.062988 0.839844 -0.379944 1441914804 0.382446 0.062988 0.839844 -0.379944 1441914804 0.382446 0.062988 0.839844 -0.379944 1441914804 0.382446 0.062988 0.839844 -0.379944 1441914804 0.382446 0.062988 0.839844 -0.379944 1441914804 0.411133 -0.002441 0.841797 -0.349609 1441914804 0.411133 -0.002441 0.841797 -0.349609 1441914804 0.411133 -0.002441 0.841797 -0.349609 1441914804 0.411133 -0.002441 0.841797 -0.349609 1441914804 0.411133 -0.002441 0.841797 -0.349609 1441914804 0.411133 -0.002441 0.841797 -0.349609 1441914804 0.411133 -0.002441 0.841797 -0.349609 1441914804 0.437988 -0.072998 0.838379 -0.316040 1441914804 0.437988 -0.072998 0.838379 -0.316040 1441914804 0.437988 -0.072998 0.838379 -0.316040 1441914804 0.437988 -0.072998 0.838379 -0.316040 1441914804 0.437988 -0.072998 0.838379 -0.316040 1441914804 0.437988 -0.072998 0.838379 -0.316040 1441914804 0.462891 -0.145142 0.828979 -0.278259 1441914804 0.462891 -0.145142 0.828979 -0.278259 1441914804 0.462891 -0.145142 0.828979 -0.278259 1441914804 0.462891 -0.145142 0.828979 -0.278259 1441914804 0.462891 -0.145142 0.828979 -0.278259 1441914804 0.462891 -0.145142 0.828979 -0.278259 1441914804 0.485229 -0.217102 0.812805 -0.238220 1441914804 0.485229 -0.217102 0.812805 -0.238220 1441914804 0.485229 -0.217102 0.812805 -0.238220 1441914804 0.485229 -0.217102 0.812805 -0.238220 1441914804 0.485229 -0.217102 0.812805 -0.238220 1441914804 0.502319 -0.287598 0.790710 -0.199097 1441914804 0.502319 -0.287598 0.790710 -0.199097 1441914804 0.502319 -0.287598 0.790710 -0.199097 1441914804 0.502319 -0.287598 0.790710 -0.199097 1441914804 0.502319 -0.287598 0.790710 -0.199097 1441914804 0.502319 -0.287598 0.790710 -0.199097 1441914804 0.502319 -0.287598 0.790710 -0.199097 1441914804 0.513733 -0.353516 0.764893 -0.161316 1441914804 0.513733 -0.353516 0.764893 -0.161316 1441914804 0.513733 -0.353516 0.764893 -0.161316 1441914804 0.513733 -0.353516 0.764893 -0.161316 1441914804 0.513733 -0.353516 0.764893 -0.161316 1441914804 0.513733 -0.353516 0.764893 -0.161316 1441914804 0.520630 -0.412842 0.736572 -0.125977 1441914804 0.520630 -0.412842 0.736572 -0.125977 1441914804 0.520630 -0.412842 0.736572 -0.125977 1441914804 0.520630 -0.412842 0.736572 -0.125977 1441914804 0.522156 -0.463989 0.709045 -0.095947 1441914804 0.522156 -0.463989 0.709045 -0.095947 1441914804 0.522156 -0.463989 0.709045 -0.095947 1441914804 0.522156 -0.463989 0.709045 -0.095947 1441914804 0.522156 -0.463989 0.709045 -0.095947 1441914804 0.522156 -0.463989 0.709045 -0.095947 1441914804 0.522461 -0.500427 0.686157 -0.075806 1441914804 0.522461 -0.500427 0.686157 -0.075806 1441914804 0.522461 -0.500427 0.686157 -0.075806 1441914804 0.522461 -0.500427 0.686157 -0.075806 1441914804 0.522461 -0.500427 0.686157 -0.075806 1441914804 0.522461 -0.500427 0.686157 -0.075806 1441914804 0.521240 -0.516663 0.675415 -0.071594 1441914804 0.521240 -0.516663 0.675415 -0.071594 1441914804 0.521240 -0.516663 0.675415 -0.071594 1441914804 0.521240 -0.516663 0.675415 -0.071594 1441914804 0.521240 -0.516663 0.675415 -0.071594 1441914804 0.521240 -0.516663 0.675415 -0.071594 1441914804 0.518677 -0.512329 0.679382 -0.082947 1441914804 0.518677 -0.512329 0.679382 -0.082947 1441914804 0.518677 -0.512329 0.679382 -0.082947 1441914804 0.518677 -0.512329 0.679382 -0.082947 1441914804 0.518677 -0.512329 0.679382 -0.082947 1441914804 0.516785 -0.487366 0.695251 -0.109680 1441914804 0.516785 -0.487366 0.695251 -0.109680 1441914804 0.516785 -0.487366 0.695251 -0.109680 1441914805 0.516785 -0.487366 0.695251 -0.109680 1441914805 0.516785 -0.487366 0.695251 -0.109680 1441914805 0.516785 -0.487366 0.695251 -0.109680 1441914805 0.516785 -0.487366 0.695251 -0.109680 1441914805 0.511230 -0.450562 0.717712 -0.143188 1441914805 0.511230 -0.450562 0.717712 -0.143188 1441914805 0.511230 -0.450562 0.717712 -0.143188 1441914805 0.511230 -0.450562 0.717712 -0.143188 1441914805 0.511230 -0.450562 0.717712 -0.143188 1441914805 0.511230 -0.450562 0.717712 -0.143188 1441914805 0.502258 -0.403137 0.742554 -0.183899 1441914805 0.502258 -0.403137 0.742554 -0.183899 1441914805 0.502258 -0.403137 0.742554 -0.183899 1441914805 0.502258 -0.403137 0.742554 -0.183899 1441914805 0.502258 -0.403137 0.742554 -0.183899 1441914805 0.502258 -0.403137 0.742554 -0.183899 1441914805 0.502258 -0.403137 0.742554 -0.183899 1441914805 0.488831 -0.346313 0.767883 -0.226807 1441914805 0.488831 -0.346313 0.767883 -0.226807 1441914805 0.488831 -0.346313 0.767883 -0.226807 1441914805 0.488831 -0.346313 0.767883 -0.226807 1441914805 0.488831 -0.346313 0.767883 -0.226807 1441914805 0.488831 -0.346313 0.767883 -0.226807 1441914805 0.469971 -0.278992 0.792542 -0.270386 1441914805 0.469971 -0.278992 0.792542 -0.270386 1441914805 0.469971 -0.278992 0.792542 -0.270386 1441914805 0.469971 -0.278992 0.792542 -0.270386 1441914805 0.469971 -0.278992 0.792542 -0.270386 1441914805 0.469971 -0.278992 0.792542 -0.270386 1441914805 0.445251 -0.202942 0.813538 -0.314148 1441914805 0.445251 -0.202942 0.813538 -0.314148 1441914805 0.445251 -0.202942 0.813538 -0.314148 1441914805 0.445251 -0.202942 0.813538 -0.314148 1441914805 0.445251 -0.202942 0.813538 -0.314148 1441914805 0.445251 -0.202942 0.813538 -0.314148 1441914805 0.417542 -0.124634 0.827637 -0.353699 1441914805 0.417542 -0.124634 0.827637 -0.353699 1441914805 0.417542 -0.124634 0.827637 -0.353699 1441914805 0.417542 -0.124634 0.827637 -0.353699 1441914805 0.417542 -0.124634 0.827637 -0.353699 1441914805 0.417542 -0.124634 0.827637 -0.353699 1441914805 0.417542 -0.124634 0.827637 -0.353699 1441914805 0.386963 -0.047302 0.834045 -0.390259 1441914805 0.386963 -0.047302 0.834045 -0.390259 1441914805 0.386963 -0.047302 0.834045 -0.390259 1441914805 0.386963 -0.047302 0.834045 -0.390259 1441914805 0.386963 -0.047302 0.834045 -0.390259 1441914805 0.386963 -0.047302 0.834045 -0.390259 1441914805 0.355957 0.025940 0.832581 -0.423523 1441914805 0.355957 0.025940 0.832581 -0.423523 1441914805 0.355957 0.025940 0.832581 -0.423523 1441914805 0.355957 0.025940 0.832581 -0.423523 1441914805 0.355957 0.025940 0.832581 -0.423523 1441914805 0.355957 0.025940 0.832581 -0.423523 1441914805 0.328308 0.091675 0.823364 -0.453613 1441914805 0.328308 0.091675 0.823364 -0.453613 1441914805 0.328308 0.091675 0.823364 -0.453613 1441914805 0.328308 0.091675 0.823364 -0.453613 1441914805 0.328308 0.091675 0.823364 -0.453613 1441914805 0.328308 0.091675 0.823364 -0.453613 1441914805 0.307678 0.143433 0.811646 -0.475403 1441914805 0.307678 0.143433 0.811646 -0.475403 1441914805 0.307678 0.143433 0.811646 -0.475403 1441914805 0.307678 0.143433 0.811646 -0.475403 1441914805 0.307678 0.143433 0.811646 -0.475403 1441914805 0.307678 0.143433 0.811646 -0.475403 1441914805 0.307678 0.143433 0.811646 -0.475403 1441914805 0.296570 0.175232 0.804871 -0.483154 1441914805 0.296570 0.175232 0.804871 -0.483154 1441914805 0.296570 0.175232 0.804871 -0.483154 1441914805 0.296570 0.175232 0.804871 -0.483154 1441914805 0.296570 0.175232 0.804871 -0.483154 1441914805 0.296570 0.175232 0.804871 -0.483154 1441914805 0.297852 0.184875 0.803589 -0.480957 1441914805 0.297852 0.184875 0.803589 -0.480957 1441914805 0.297852 0.184875 0.803589 -0.480957 1441914805 0.297852 0.184875 0.803589 -0.480957 1441914805 0.297852 0.184875 0.803589 -0.480957 1441914805 0.297852 0.184875 0.803589 -0.480957 1441914805 0.311279 0.172913 0.807312 -0.470520 1441914805 0.311279 0.172913 0.807312 -0.470520 1441914805 0.311279 0.172913 0.807312 -0.470520 1441914805 0.311279 0.172913 0.807312 -0.470520 1441914805 0.311279 0.172913 0.807312 -0.470520 1441914805 0.311279 0.172913 0.807312 -0.470520 1441914805 0.334045 0.143677 0.814880 -0.451355 1441914805 0.334045 0.143677 0.814880 -0.451355 1441914805 0.334045 0.143677 0.814880 -0.451355 1441914805 0.334045 0.143677 0.814880 -0.451355 1441914805 0.334045 0.143677 0.814880 -0.451355 1441914805 0.334045 0.143677 0.814880 -0.451355 1441914805 0.362793 0.096375 0.824829 -0.422729 1441914805 0.362793 0.096375 0.824829 -0.422729 1441914805 0.362793 0.096375 0.824829 -0.422729 1441914805 0.362793 0.096375 0.824829 -0.422729 1441914805 0.362793 0.096375 0.824829 -0.422729 1441914805 0.362793 0.096375 0.824829 -0.422729 1441914805 0.362793 0.096375 0.824829 -0.422729 1441914805 0.393982 0.034546 0.831421 -0.390259 1441914805 0.393982 0.034546 0.831421 -0.390259 1441914805 0.393982 0.034546 0.831421 -0.390259 1441914805 0.393982 0.034546 0.831421 -0.390259 1441914805 0.393982 0.034546 0.831421 -0.390259 1441914805 0.393982 0.034546 0.831421 -0.390259 1441914805 0.424377 -0.038086 0.832520 -0.354065 1441914805 0.424377 -0.038086 0.832520 -0.354065 1441914805 0.424377 -0.038086 0.832520 -0.354065 1441914805 0.424377 -0.038086 0.832520 -0.354065 1441914805 0.424377 -0.038086 0.832520 -0.354065 1441914805 0.424377 -0.038086 0.832520 -0.354065 1441914805 0.453064 -0.115112 0.826477 -0.313721 1441914805 0.453064 -0.115112 0.826477 -0.313721 1441914805 0.453064 -0.115112 0.826477 -0.313721 1441914806 0.453064 -0.115112 0.826477 -0.313721 1441914806 0.453064 -0.115112 0.826477 -0.313721 1441914806 0.453064 -0.115112 0.826477 -0.313721 1441914806 0.453064 -0.115112 0.826477 -0.313721 1441914806 0.478516 -0.193909 0.812561 -0.270447 1441914806 0.478516 -0.193909 0.812561 -0.270447 1441914806 0.478516 -0.193909 0.812561 -0.270447 1441914806 0.478516 -0.193909 0.812561 -0.270447 1441914806 0.478516 -0.193909 0.812561 -0.270447 1441914806 0.478516 -0.193909 0.812561 -0.270447 1441914806 0.499695 -0.270630 0.791138 -0.226196 1441914806 0.499695 -0.270630 0.791138 -0.226196 1441914806 0.499695 -0.270630 0.791138 -0.226196 1441914806 0.499695 -0.270630 0.791138 -0.226196 1441914806 0.499695 -0.270630 0.791138 -0.226196 1441914806 0.499695 -0.270630 0.791138 -0.226196 1441914806 0.514832 -0.343689 0.763428 -0.184082 1441914806 0.514832 -0.343689 0.763428 -0.184082 1441914806 0.514832 -0.343689 0.763428 -0.184082 1441914806 0.514832 -0.343689 0.763428 -0.184082 1441914806 0.514832 -0.343689 0.763428 -0.184082 1441914806 0.514832 -0.343689 0.763428 -0.184082 1441914806 0.523743 -0.409119 0.732849 -0.145630 1441914806 0.523743 -0.409119 0.732849 -0.145630 1441914806 0.523743 -0.409119 0.732849 -0.145630 1441914806 0.523743 -0.409119 0.732849 -0.145630 1441914806 0.523743 -0.409119 0.732849 -0.145630 1441914806 0.523743 -0.409119 0.732849 -0.145630 1441914806 0.531067 -0.461060 0.701416 -0.115601 1441914806 0.531067 -0.461060 0.701416 -0.115601 1441914806 0.531067 -0.461060 0.701416 -0.115601 1441914806 0.531067 -0.461060 0.701416 -0.115601 1441914806 0.531067 -0.461060 0.701416 -0.115601 1441914806 0.531067 -0.461060 0.701416 -0.115601 1441914806 0.537842 -0.497070 0.674133 -0.095642 1441914806 0.537842 -0.497070 0.674133 -0.095642 1441914806 0.537842 -0.497070 0.674133 -0.095642 1441914806 0.537842 -0.497070 0.674133 -0.095642 1441914806 0.537842 -0.497070 0.674133 -0.095642 1441914806 0.537842 -0.497070 0.674133 -0.095642 1441914806 0.537842 -0.497070 0.674133 -0.095642 1441914806 0.539734 -0.519958 0.657104 -0.080811 1441914806 0.539734 -0.519958 0.657104 -0.080811 1441914806 0.539734 -0.519958 0.657104 -0.080811 1441914806 0.539734 -0.519958 0.657104 -0.080811 1441914806 0.539734 -0.519958 0.657104 -0.080811 1441914806 0.539734 -0.519958 0.657104 -0.080811 1441914806 0.533936 -0.518921 0.662354 -0.083069 1441914806 0.533936 -0.518921 0.662354 -0.083069 1441914806 0.533936 -0.518921 0.662354 -0.083069 1441914806 0.533936 -0.518921 0.662354 -0.083069 1441914806 0.533936 -0.518921 0.662354 -0.083069 1441914806 
0.472412 -0.203430 0.806458 -0.291626 1441914808 0.472412 -0.203430 0.806458 -0.291626 1441914808 0.472412 -0.203430 0.806458 -0.291626 1441914808 0.460205 -0.167358 0.811646 -0.318481 1441914808 0.460205 -0.167358 0.811646 -0.318481 1441914808 0.460205 -0.167358 0.811646 -0.318481 1441914808 0.460205 -0.167358 0.811646 -0.318481 1441914808 0.460205 -0.167358 0.811646 -0.318481 1441914808 0.460205 -0.167358 0.811646 -0.318481 1441914808 0.443359 -0.123840 0.819031 -0.342407 1441914808 0.443359 -0.123840 0.819031 -0.342407 1441914808 0.443359 -0.123840 0.819031 -0.342407 1441914808 0.443359 -0.123840 0.819031 -0.342407 1441914808 0.443359 -0.123840 0.819031 -0.342407 1441914808 0.443359 -0.123840 0.819031 -0.342407 1441914808 0.443359 -0.123840 0.819031 -0.342407 1441914809 0.419922 -0.072876 0.826721 -0.367126 1441914809 0.419922 -0.072876 0.826721 -0.367126 1441914809 0.419922 -0.072876 0.826721 -0.367126 1441914809 0.419922 -0.072876 0.826721 -0.367126 1441914809 0.419922 -0.072876 0.826721 -0.367126 1441914809 0.392029 -0.012634 0.830078 -0.396362 1441914809 0.392029 -0.012634 0.830078 -0.396362 1441914809 0.392029 -0.012634 0.830078 -0.396362 1441914809 0.392029 -0.012634 0.830078 -0.396362 1441914809 0.392029 -0.012634 0.830078 -0.396362 1441914809 0.392029 -0.012634 0.830078 -0.396362 1441914809 0.363220 0.048340 0.828735 -0.422974 1441914809 0.363220 0.048340 0.828735 -0.422974 1441914809 0.363220 0.048340 0.828735 -0.422974 1441914809 0.363220 0.048340 0.828735 -0.422974 1441914809 0.363220 0.048340 0.828735 -0.422974 1441914809 0.363220 0.048340 0.828735 -0.422974 1441914809 0.363220 0.048340 0.828735 -0.422974 1441914809 0.338257 0.104980 0.820984 -0.447754 1441914809 0.338257 0.104980 0.820984 -0.447754 1441914809 0.338257 0.104980 0.820984 -0.447754 1441914809 0.338257 0.104980 0.820984 -0.447754 1441914809 0.338257 0.104980 0.820984 -0.447754 1441914809 0.338257 0.104980 0.820984 -0.447754 1441914809 0.321228 0.153137 0.810913 -0.464417 1441914809 0.321228 0.153137 0.810913 -0.464417 1441914809 0.321228 0.153137 0.810913 -0.464417 1441914809 0.321228 0.153137 0.810913 -0.464417 1441914809 0.321228 0.153137 0.810913 -0.464417 1441914809 0.321228 0.153137 0.810913 -0.464417 1441914809 0.316956 0.184265 0.800903 -0.473389 1441914809 0.316956 0.184265 0.800903 -0.473389 1441914809 0.316956 0.184265 0.800903 -0.473389 1441914809 0.316956 0.184265 0.800903 -0.473389 1441914809 0.316956 0.184265 0.800903 -0.473389 1441914809 0.316956 0.184265 0.800903 -0.473389 1441914809 0.323547 0.190430 0.799561 -0.468689 1441914809 0.323547 0.190430 0.799561 -0.468689 1441914809 0.323547 0.190430 0.799561 -0.468689 1441914809 0.323547 0.190430 0.799561 -0.468689 1441914809 0.323547 0.190430 0.799561 -0.468689 1441914809 0.323547 0.190430 0.799561 -0.468689 1441914809 0.323547 0.190430 0.799561 -0.468689 1441914809 0.337097 0.175110 0.805725 -0.454407 1441914809 0.337097 0.175110 0.805725 -0.454407 1441914809 0.337097 0.175110 0.805725 -0.454407 1441914809 0.337097 0.175110 0.805725 -0.454407 1441914809 0.337097 0.175110 0.805725 -0.454407 1441914809 0.337097 0.175110 0.805725 -0.454407 1441914809 0.356995 0.144653 0.813293 -0.436035 1441914809 0.356995 0.144653 0.813293 -0.436035 1441914809 0.356995 0.144653 0.813293 -0.436035 1441914809 0.356995 0.144653 0.813293 -0.436035 1441914809 0.356995 0.144653 0.813293 -0.436035 1441914809 0.356995 0.144653 0.813293 -0.436035 1441914809 0.381958 0.101196 0.820557 -0.413025 1441914809 0.381958 0.101196 0.820557 -0.413025 1441914809 0.381958 0.101196 0.820557 -0.413025 1441914809 0.381958 0.101196 0.820557 -0.413025 1441914809 0.381958 0.101196 0.820557 -0.413025 1441914809 0.381958 0.101196 0.820557 -0.413025 1441914809 0.408936 0.046753 0.825806 -0.385437 1441914809 0.408936 0.046753 0.825806 -0.385437 1441914809 0.408936 0.046753 0.825806 -0.385437 1441914809 0.408936 0.046753 0.825806 -0.385437 1441914809 0.408936 0.046753 0.825806 -0.385437 1441914809 0.408936 0.046753 0.825806 -0.385437 1441914809 0.435730 -0.015991 0.827576 -0.353577 1441914809 0.435730 -0.015991 0.827576 -0.353577 1441914809 0.435730 -0.015991 0.827576 -0.353577 1441914809 0.435730 -0.015991 0.827576 -0.353577 1441914809 0.435730 -0.015991 0.827576 -0.353577 1441914809 0.435730 -0.015991 0.827576 -0.353577 1441914809 0.435730 -0.015991 0.827576 -0.353577 1441914809 0.460938 -0.085571 0.823059 -0.320618 1441914809 0.460938 -0.085571 0.823059 -0.320618 1441914809 0.460938 -0.085571 0.823059 -0.320618 1441914809 0.460938 -0.085571 0.823059 -0.320618 1441914809 0.460938 -0.085571 0.823059 -0.320618 1441914809 0.460938 -0.085571 0.823059 -0.320618 1441914809 0.460938 -0.085571 0.823059 -0.320618 1441914809 0.480896 -0.158875 0.814392 -0.283264 1441914809 0.480896 -0.158875 0.814392 -0.283264 1441914809 0.480896 -0.158875 0.814392 -0.283264 1441914809 0.480896 -0.158875 0.814392 -0.283264 1441914809 0.480896 -0.158875 0.814392 -0.283264 1441914809 0.480896 -0.158875 0.814392 -0.283264 1441914809 0.480896 -0.158875 0.814392 -0.283264 1441914809 0.495850 -0.231018 0.800720 -0.243958 1441914809 0.495850 -0.231018 0.800720 -0.243958 1441914809 0.495850 -0.231018 0.800720 -0.243958 1441914809 0.495850 -0.231018 0.800720 -0.243958 1441914809 0.495850 -0.231018 0.800720 -0.243958 1441914809 0.495850 -0.231018 0.800720 -0.243958 1441914809 0.508057 -0.297302 0.781738 -0.205688 1441914809 0.508057 -0.297302 0.781738 -0.205688 1441914809 0.508057 -0.297302 0.781738 -0.205688 1441914809 0.508057 -0.297302 0.781738 -0.205688 1441914809 0.508057 -0.297302 0.781738 -0.205688 1441914809 0.508057 -0.297302 0.781738 -0.205688 1441914809 0.515991 -0.358459 0.759888 -0.166443 1441914809 0.515991 -0.358459 0.759888 -0.166443 1441914809 0.515991 -0.358459 0.759888 -0.166443 1441914809 0.515991 -0.358459 0.759888 -0.166443 1441914809 0.515991 -0.358459 0.759888 -0.166443 1441914809 0.515991 -0.358459 0.759888 -0.166443 1441914809 0.520203 -0.412781 0.735901 -0.131958 1441914809 0.520203 -0.412781 0.735901 -0.131958 1441914809 0.520203 -0.412781 0.735901 -0.131958 1441914809 0.520203 -0.412781 0.735901 -0.131958 1441914809 0.520203 -0.412781 0.735901 -0.131958 1441914809 0.520203 -0.412781 0.735901 -0.131958 1441914809 0.519775 -0.457642 0.713684 -0.105103 1441914810 0.519775 -0.457642 0.713684 -0.105103 1441914810 0.519775 -0.457642 0.713684 -0.105103 1441914810 0.519775 -0.457642 0.713684 -0.105103 1441914810 0.519775 -0.457642 0.713684 -0.105103 1441914810 0.515381 -0.491272 0.696716 -0.086975 1441914810 0.515381 -0.491272 0.696716 -0.086975 1441914810 0.515381 -0.491272 0.696716 -0.086975 1441914810 0.515381 -0.491272 0.696716 -0.086975 1441914810 0.515381 -0.491272 0.696716 -0.086975 1441914810 0.511169 -0.504272 0.690613 -0.085815 1441914810 0.511169 -0.504272 0.690613 -0.085815 1441914810 0.511169 -0.504272 0.690613 -0.085815 1441914810 0.511169 -0.504272 0.690613 -0.085815 1441914810 0.511169 -0.504272 0.690613 -0.085815 1441914810 0.511169 -0.504272 0.690613 -0.085815 1441914810 0.508972 -0.488403 0.700562 -0.107605 1441914810 0.508972 -0.488403 0.700562 -0.107605 1441914810 0.508972 -0.488403 0.700562 -0.107605 1441914810 0.508972 -0.488403 0.700562 -0.107605 1441914810 0.508972 -0.488403 0.700562 -0.107605 1441914810 0.508972 -0.488403 0.700562 -0.107605 1441914810 0.508240 -0.450562 0.720093 -0.141663 1441914810 0.508240 -0.450562 0.720093 -0.141663 1441914810 0.508240 -0.450562 0.720093 -0.141663 1441914810 0.508240 -0.450562 0.720093 -0.141663 1441914810 0.508240 -0.450562 0.720093 -0.141663 1441914810 0.508240 -0.450562 0.720093 -0.141663 1441914810 0.508240 -0.450562 0.720093 -0.141663 1441914810 0.502502 -0.404724 0.742798 -0.178711 1441914810 0.502502 -0.404724 0.742798 -0.178711 1441914810 0.502502 -0.404724 0.742798 -0.178711 1441914810 0.502502 -0.404724 0.742798 -0.178711 1441914810 0.502502 -0.404724 0.742798 -0.178711 1441914810 0.502502 -0.404724 0.742798 -0.178711 1441914810 0.492310 -0.353577 0.765015 -0.217529 1441914810 0.492310 -0.353577 0.765015 -0.217529 1441914810 0.492310 -0.353577 0.765015 -0.217529 1441914810 0.492310 -0.353577 0.765015 -0.217529 1441914810 0.492310 -0.353577 0.765015 -0.217529 1441914810 0.492310 -0.353577 0.765015 -0.217529 1441914810 0.478088 -0.293884 0.785889 -0.259583 1441914810 0.478088 -0.293884 0.785889 -0.259583 1441914810 0.478088 -0.293884 0.785889 -0.259583 1441914810 0.478088 -0.293884 0.785889 -0.259583 1441914810 0.478088 -0.293884 0.785889 -0.259583 1441914810 0.478088 -0.293884 0.785889 -0.259583 1441914810 0.478088 -0.293884 0.785889 -0.259583 1441914810 0.462524 -0.224304 0.802246 -0.303528 1441914810 0.462524 -0.224304 0.802246 -0.303528 1441914810 0.462524 -0.224304 0.802246 -0.303528 1441914810 0.462524 -0.224304 0.802246 -0.303528 1441914810 0.462524 -0.224304 0.802246 -0.303528 1441914810 0.462524 -0.224304 0.802246 -0.303528 1441914810 0.445557 -0.155396 0.812500 -0.342224 1441914810 0.445557 -0.155396 0.812500 -0.342224 1441914810 0.445557 -0.155396 0.812500 -0.342224 1441914810 0.445557 -0.155396 0.812500 -0.342224 1441914810 0.445557 -0.155396 0.812500 -0.342224 1441914810 0.445557 -0.155396 0.812500 -0.342224 1441914810 0.445557 -0.155396 0.812500 -0.342224 1441914810 0.425781 -0.095703 0.820496 -0.369141 1441914810 0.425781 -0.095703 0.820496 -0.369141 1441914810 0.425781 -0.095703 0.820496 -0.369141 1441914810 0.425781 -0.095703 0.820496 -0.369141 1441914810 0.425781 -0.095703 0.820496 -0.369141 1441914810 0.425781 -0.095703 0.820496 -0.369141 1441914810 0.403687 -0.039368 0.824646 -0.394165 1441914810 0.403687 -0.039368 0.824646 -0.394165 1441914810 0.403687 -0.039368 0.824646 -0.394165 1441914810 0.403687 -0.039368 0.824646 -0.394165 1441914810 0.403687 -0.039368 0.824646 -0.394165 1441914810 0.403687 -0.039368 0.824646 -0.394165 1441914810 0.382141 0.014526 0.824219 -0.417603 1441914810 0.382141 0.014526 0.824219 -0.417603 1441914810 0.382141 0.014526 0.824219 -0.417603 1441914810 0.382141 0.014526 0.824219 -0.417603 1441914810 0.382141 0.014526 0.824219 -0.417603 1441914810 0.382141 0.014526 0.824219 -0.417603 1441914810 0.362793 0.063477 0.821289 -0.435669 1441914810 0.362793 0.063477 0.821289 -0.435669 1441914810 0.362793 0.063477 0.821289 -0.435669 1441914810 0.362793 0.063477 0.821289 -0.435669 1441914810 0.362793 0.063477 0.821289 -0.435669 1441914810 0.362793 0.063477 0.821289 -0.435669 1441914810 0.362793 0.063477 0.821289 -0.435669 1441914810 0.350952 0.101074 0.814880 -0.450012 1441914810 0.350952 0.101074 0.814880 -0.450012 1441914810 0.350952 0.101074 0.814880 -0.450012 1441914810 0.350952 0.101074 0.814880 -0.450012 1441914810 0.350952 0.101074 0.814880 -0.450012 1441914810 0.350952 0.101074 0.814880 -0.450012 1441914810 0.346069 0.122986 0.810669 -0.455994 1441914810 0.346069 0.122986 0.810669 -0.455994 1441914810 0.346069 0.122986 0.810669 -0.455994 1441914810 0.346069 0.122986 0.810669 -0.455994 1441914810 0.346069 0.122986 0.810669 -0.455994 1441914810 0.346069 0.122986 0.810669 -0.455994 1441914810 0.346069 0.122986 0.810669 -0.455994 1441914810 0.349304 0.126343 0.810974 -0.451965 1441914810 0.349304 0.126343 0.810974 -0.451965 1441914810 0.349304 0.126343 0.810974 -0.451965 1441914810 0.349304 0.126343 0.810974 -0.451965 1441914810 0.349304 0.126343 0.810974 -0.451965 1441914810 0.349304 0.126343 0.810974 -0.451965 1441914810 0.360168 0.113464 0.815063 -0.439331 1441914810 0.360168 0.113464 0.815063 -0.439331 1441914810 0.360168 0.113464 0.815063 -0.439331 1441914810 0.360168 0.113464 0.815063 -0.439331 1441914810 0.360168 0.113464 0.815063 -0.439331 1441914810 0.360168 0.113464 0.815063 -0.439331 1441914810 0.377075 0.086304 0.819946 -0.421936 1441914810 0.377075 0.086304 0.819946 -0.421936 1441914811 0.377075 0.086304 0.819946 -0.421936 1441914811 0.377075 0.086304 0.819946 -0.421936 1441914811 0.377075 0.086304 0.819946 -0.421936 1441914811 0.377075 0.086304 0.819946 -0.421936 1441914811 0.398560 0.044312 0.825256 -0.397583 1441914811 0.398560 0.044312 0.825256 -0.397583 1441914811 0.398560 0.044312 0.825256 -0.397583 1441914811 0.398560 0.044312 0.825256 -0.397583 1441914811 0.398560 0.044312 0.825256 -0.397583 1441914811 0.398560 0.044312 0.825256 -0.397583 1441914811 0.421753 -0.007446 0.828003 -0.369324 1441914811 0.421753 -0.007446 0.828003 -0.369324 1441914811 0.421753 -0.007446 0.828003 -0.369324 1441914811 0.421753 -0.007446 0.828003 -0.369324 1441914811 0.421753 -0.007446 0.828003 -0.369324 1441914811 0.421753 -0.007446 0.828003 -0.369324 1441914811 0.444275 -0.065186 0.826782 -0.338745 1441914811 0.444275 -0.065186 0.826782 -0.338745 1441914811 0.444275 -0.065186 0.826782 -0.338745 1441914811 0.444275 -0.065186 0.826782 -0.338745 1441914811 0.444275 -0.065186 0.826782 -0.338745 1441914811 0.444275 -0.065186 0.826782 -0.338745 1441914811 0.464844 -0.127014 0.821899 -0.303711 1441914811 0.464844 -0.127014 0.821899 -0.303711 1441914811 0.464844 -0.127014 0.821899 -0.303711 1441914811 0.464844 -0.127014 0.821899 -0.303711 1441914811 0.464844 -0.127014 0.821899 -0.303711 1441914811 0.464844 -0.127014 0.821899 -0.303711 1441914811 0.464844 -0.127014 0.821899 -0.303711 1441914811 0.483154 -0.190308 0.811340 -0.268311 1441914811 0.483154 -0.190308 0.811340 -0.268311 1441914811 0.483154 -0.190308 0.811340 -0.268311 1441914811 0.483154 -0.190308 0.811340 -0.268311 1441914811 0.483154 -0.190308 0.811340 -0.268311 1441914811 0.483154 -0.190308 0.811340 -0.268311 1441914811 0.483154 -0.190308 0.811340 -0.268311 1441914811 0.498962 -0.254700 0.795227 -0.231812 1441914811 0.498962 -0.254700 0.795227 -0.231812 1441914811 0.498962 -0.254700 0.795227 -0.231812 1441914811 0.498962 -0.254700 0.795227 -0.231812 1441914811 0.498962 -0.254700 0.795227 -0.231812 1441914811 0.498962 -0.254700 0.795227 -0.231812 1441914811 0.510986 -0.318237 0.774536 -0.194031 1441914811 0.510986 -0.318237 0.774536 -0.194031 1441914811 0.510986 -0.318237 0.774536 -0.194031 1441914811 0.510986 -0.318237 0.774536 -0.194031 1441914811 0.510986 -0.318237 0.774536 -0.194031 1441914811 0.510986 -0.318237 0.774536 -0.194031 1441914811 0.510986 -0.318237 0.774536 -0.194031 1441914811 0.518616 -0.377686 0.750793 -0.156982 1441914811 0.518616 -0.377686 0.750793 -0.156982 1441914811 0.518616 -0.377686 0.750793 -0.156982 1441914811 0.518616 -0.377686 0.750793 -0.156982 1441914811 0.518616 -0.377686 0.750793 -0.156982 1441914811 0.518616 -0.377686 0.750793 -0.156982 1441914811 0.522522 -0.430542 0.725586 -0.122864 1441914811 0.522522 -0.430542 0.725586 -0.122864 1441914811 0.522522 -0.430542 0.725586 -0.122864 1441914811 0.522522 -0.430542 0.725586 -0.122864 1441914811 0.522522 -0.430542 0.725586 -0.122864 1441914811 0.522522 -0.430542 0.725586 -0.122864 1441914811 0.523499 -0.473694 0.701538 -0.096924 1441914811 0.523499 -0.473694 0.701538 -0.096924 1441914811 0.523499 -0.473694 0.701538 -0.096924 1441914811 0.523499 -0.473694 0.701538 -0.096924 1441914811 0.523499 -0.473694 0.701538 -0.096924 1441914811 0.523499 -0.473694 0.701538 -0.096924 1441914811 0.523132 -0.501892 0.684204 -0.079346 1441914811 0.523132 -0.501892 0.684204 -0.079346 1441914811 0.523132 -0.501892 0.684204 -0.079346 1441914811 0.523132 -0.501892 0.684204 -0.079346 1441914811 0.523132 -0.501892 0.684204 -0.079346 1441914811 0.523132 -0.501892 0.684204 -0.079346 1441914811 0.519958 -0.513306 0.678650 -0.074402 1441914811 0.519958 -0.513306 0.678650 -0.074402 1441914811 0.519958 -0.513306 0.678650 -0.074402 1441914811 0.519958 -0.513306 0.678650 -0.074402 1441914811 0.519958 -0.513306 0.678650 -0.074402 1441914811 0.519958 -0.513306 0.678650 -0.074402 1441914811 0.517517 -0.506348 0.684448 -0.085510 1441914811 0.517517 -0.506348 0.684448 -0.085510 1441914811 0.517517 -0.506348 0.684448 -0.085510 1441914811 0.517517 -0.506348 0.684448 -0.085510 1441914811 0.517517 -0.506348 0.684448 -0.085510 1441914811 0.517517 -0.506348 0.684448 -0.085510 1441914811 0.517517 -0.506348 0.684448 -0.085510 1441914811 0.512634 -0.480530 0.702515 -0.112732 1441914811 0.512634 -0.480530 0.702515 -0.112732 1441914811 0.512634 -0.480530 0.702515 -0.112732 1441914811 0.512634 -0.480530 0.702515 -0.112732 1441914811 0.512634 -0.480530 0.702515 -0.112732 1441914811 0.512634 -0.480530 0.702515 -0.112732 1441914811 0.503662 -0.439392 0.729370 -0.145874 1441914811 0.503662 -0.439392 0.729370 -0.145874 1441914811 0.503662 -0.439392 0.729370 -0.145874 1441914811 0.503662 -0.439392 0.729370 -0.145874 1441914811 0.503662 -0.439392 0.729370 -0.145874 1441914811 0.489868 -0.387878 0.758301 -0.185791 1441914811 0.489868 -0.387878 0.758301 -0.185791 1441914811 0.489868 -0.387878 0.758301 -0.185791 1441914811 0.489868 -0.387878 0.758301 -0.185791 1441914811 0.489868 -0.387878 0.758301 -0.185791 1441914811 0.474976 -0.326599 0.783081 -0.233459 1441914811 0.474976 -0.326599 0.783081 -0.233459 1441914811 0.474976 -0.326599 0.783081 -0.233459 1441914811 0.474976 -0.326599 0.783081 -0.233459 1441914811 0.474976 -0.326599 0.783081 -0.233459 1441914811 0.474976 -0.326599 0.783081 -0.233459 1441914811 0.456360 -0.260437 0.803162 -0.280640 1441914811 0.456360 -0.260437 0.803162 -0.280640 1441914811 0.456360 -0.260437 0.803162 -0.280640 1441914811 0.456360 -0.260437 0.803162 -0.280640 1441914812 0.456360 -0.260437 0.803162 -0.280640 1441914812 0.456360 -0.260437 0.803162 -0.280640 1441914812 0.456360 -0.260437 0.803162 -0.280640 1441914812 0.434448 -0.190430 0.819153 -0.322327 1441914812 0.434448 -0.190430 0.819153 -0.322327 1441914812 0.434448 -0.190430 0.819153 -0.322327 1441914812 0.434448 -0.190430 0.819153 -0.322327 1441914812 0.434448 -0.190430 0.819153 -0.322327 1441914812 0.434448 -0.190430 0.819153 -0.322327 1441914812 0.412720 -0.119507 0.828064 -0.360107 1441914812 0.412720 -0.119507 0.828064 -0.360107 1441914812 0.412720 -0.119507 0.828064 -0.360107 1441914812 0.412720 -0.119507 0.828064 -0.360107 1441914812 0.412720 -0.119507 0.828064 -0.360107 1441914812 0.412720 -0.119507 0.828064 -0.360107 1441914812 0.388062 -0.050415 0.831909 -0.393372 1441914812 0.388062 -0.050415 0.831909 -0.393372 1441914812 0.388062 -0.050415 0.831909 -0.393372 1441914812 0.388062 -0.050415 0.831909 -0.393372 1441914812 0.388062 -0.050415 0.831909 -0.393372 1441914812 0.388062 -0.050415 0.831909 -0.393372 1441914812 0.365967 0.010315 0.830139 -0.420532 1441914812 0.365967 0.010315 0.830139 -0.420532 1441914812 0.365967 0.010315 0.830139 -0.420532 1441914812 0.365967 0.010315 0.830139 -0.420532 1441914812 0.365967 0.010315 0.830139 -0.420532 1441914812 0.365967 0.010315 0.830139 -0.420532 1441914812 0.348267 0.059509 0.825684 -0.439758 1441914812 0.348267 0.059509 0.825684 -0.439758 1441914812 0.348267 0.059509 0.825684 -0.439758 1441914812 0.348267 0.059509 0.825684 -0.439758 1441914812 0.348267 0.059509 0.825684 -0.439758 1441914812 0.348267 0.059509 0.825684 -0.439758 1441914812 0.348267 0.059509 0.825684 -0.439758 1441914812 0.338135 0.093323 0.821838 -0.448914 1441914812 0.338135 0.093323 0.821838 -0.448914 1441914812 0.338135 0.093323 0.821838 -0.448914 1441914812 0.338135 0.093323 0.821838 -0.448914 1441914812 0.338135 0.093323 0.821838 -0.448914 1441914812 0.337036 0.105835 0.819580 -0.451050 1441914812 0.337036 0.105835 0.819580 -0.451050 1441914812 0.337036 0.105835 0.819580 -0.451050 1441914812 0.337036 0.105835 0.819580 -0.451050 1441914812 0.337036 0.105835 0.819580 -0.451050 1441914812 0.337036 0.105835 0.819580 -0.451050 1441914812 0.344116 0.102600 0.819458 -0.446594 1441914812 0.344116 0.102600 0.819458 -0.446594 1441914812 0.344116 0.102600 0.819458 -0.446594 1441914812 0.344116 0.102600 0.819458 -0.446594 1441914812 0.344116 0.102600 0.819458 -0.446594 1441914812 0.344116 0.102600 0.819458 -0.446594 1441914812 0.359253 0.079163 0.825684 -0.427673 1441914812 0.359253 0.079163 0.825684 -0.427673 1441914812 0.359253 0.079163 0.825684 -0.427673 1441914812 0.359253 0.079163 0.825684 -0.427673 1441914812 0.359253 0.079163 0.825684 -0.427673 1441914812 0.359253 0.079163 0.825684 -0.427673 1441914812 0.380371 0.036987 0.833923 -0.398132 1441914812 0.380371 0.036987 0.833923 -0.398132 1441914812 0.380371 0.036987 0.833923 -0.398132 1441914812 0.380371 0.036987 0.833923 -0.398132 1441914812 0.380371 0.036987 0.833923 -0.398132 1441914812 0.380371 0.036987 0.833923 -0.398132 1441914812 0.403320 -0.018372 0.838867 -0.365112 1441914812 0.403320 -0.018372 0.838867 -0.365112 1441914812 0.403320 -0.018372 0.838867 -0.365112 1441914812 0.403320 -0.018372 0.838867 -0.365112 1441914812 0.403320 -0.018372 0.838867 -0.365112 1441914812 0.403320 -0.018372 0.838867 -0.365112 1441914812 0.426758 -0.081909 0.837402 -0.331421 1441914812 0.426758 -0.081909 0.837402 -0.331421 1441914812 0.426758 -0.081909 0.837402 -0.331421 1441914812 0.426758 -0.081909 0.837402 -0.331421 1441914812 0.448792 -0.149048 0.829468 -0.297119 1441914812 0.448792 -0.149048 0.829468 -0.297119 1441914812 0.448792 -0.149048 0.829468 -0.297119 1441914812 0.448792 -0.149048 0.829468 -0.297119 1441914812 0.448792 -0.149048 0.829468 -0.297119 1441914812 0.448792 -0.149048 0.829468 -0.297119 1441914812 0.466858 -0.216492 0.816589 -0.261353 1441914812 0.466858 -0.216492 0.816589 -0.261353 1441914812 0.466858 -0.216492 0.816589 -0.261353 1441914812 0.466858 -0.216492 0.816589 -0.261353 1441914812 0.466858 -0.216492 0.816589 -0.261353 1441914812 0.466858 -0.216492 0.816589 -0.261353 1441914812 0.480835 -0.279907 0.798584 -0.229492 1441914812 0.480835 -0.279907 0.798584 -0.229492 1441914812 0.480835 -0.279907 0.798584 -0.229492 1441914812 0.480835 -0.279907 0.798584 -0.229492 1441914812 0.480835 -0.279907 0.798584 -0.229492 1441914812 0.480835 -0.279907 0.798584 -0.229492 1441914812 0.480835 -0.279907 0.798584 -0.229492 1441914812 0.492798 -0.339294 0.776245 -0.198547 1441914812 0.492798 -0.339294 0.776245 -0.198547 1441914812 0.492798 -0.339294 0.776245 -0.198547 1441914812 0.492798 -0.339294 0.776245 -0.198547 1441914812 0.492798 -0.339294 0.776245 -0.198547 1441914812 0.492798 -0.339294 0.776245 -0.198547 1441914812 0.502869 -0.392090 0.752136 -0.166138 1441914812 0.502869 -0.392090 0.752136 -0.166138 1441914812 0.502869 -0.392090 0.752136 -0.166138 1441914812 0.502869 -0.392090 0.752136 -0.166138 1441914812 0.502869 -0.392090 0.752136 -0.166138 1441914812 0.502869 -0.392090 0.752136 -0.166138 1441914812 0.508179 -0.435242 0.730774 -0.135132 1441914812 0.508179 -0.435242 0.730774 -0.135132 1441914812 0.508179 -0.435242 0.730774 -0.135132 1441914812 0.508179 -0.435242 0.730774 -0.135132 1441914812 0.508179 -0.435242 0.730774 -0.135132 1441914813 0.508179 -0.435242 0.730774 -0.135132 1441914813 0.508179 -0.435242 0.730774 -0.135132 1441914813 0.511963 -0.465393 0.712646 -0.115662 1441914813 0.511963 -0.465393 0.712646 -0.115662 1441914813 0.511963 -0.465393 0.712646 -0.115662 1441914813 0.511963 -0.465393 0.712646 -0.115662 1441914813 0.511963 -0.465393 0.712646 -0.115662 1441914813 0.511963 -0.465393 0.712646 -0.115662 1441914813 0.514709 -0.482178 0.700439 -0.109192 1441914813 0.514709 -0.482178 0.700439 -0.109192 1441914813 0.514709 -0.482178 0.700439 -0.109192 1441914813 0.514709 -0.482178 0.700439 -0.109192 1441914813 0.514709 -0.482178 0.700439 -0.109192 1441914813 0.514709 -0.482178 0.700439 -0.109192 1441914813 0.514709 -0.482178 0.700439 -0.109192 1441914813 0.515503 -0.484619 0.697205 -0.115173 1441914813 0.515503 -0.484619 0.697205 -0.115173 1441914813 0.515503 -0.484619 0.697205 -0.115173 1441914813 0.515503 -0.484619 0.697205 -0.115173 1441914813 0.515503 -0.484619 0.697205 -0.115173 1441914813 0.513428 -0.471130 0.705139 -0.131042 1441914813 0.513428 -0.471130 0.705139 -0.131042 1441914813 0.513428 -0.471130 0.705139 -0.131042 1441914813 0.513428 -0.471130 0.705139 -0.131042 1441914813 0.513428 -0.471130 0.705139 -0.131042 1441914813 0.513428 -0.471130 0.705139 -0.131042 1441914813 0.506592 -0.442810 0.723389 -0.154846 1441914813 0.506592 -0.442810 0.723389 -0.154846 1441914813 0.506592 -0.442810 0.723389 -0.154846 1441914813 0.506592 -0.442810 0.723389 -0.154846 1441914813 0.506592 -0.442810 0.723389 -0.154846 1441914813 0.506592 -0.442810 0.723389 -0.154846 1441914813 0.506592 -0.442810 0.723389 -0.154846 1441914813 0.497375 -0.398865 0.746765 -0.189209 1441914813 0.497375 -0.398865 0.746765 -0.189209 1441914813 0.497375 -0.398865 0.746765 -0.189209 1441914813 0.497375 -0.398865 0.746765 -0.189209 1441914813 0.497375 -0.398865 0.746765 -0.189209 1441914813 0.497375 -0.398865 0.746765 -0.189209 1441914813 0.484070 -0.343811 0.771362 -0.228882 1441914813 0.484070 -0.343811 0.771362 -0.228882 1441914813 0.484070 -0.343811 0.771362 -0.228882 1441914813 0.484070 -0.343811 0.771362 -0.228882 1441914813 0.484070 -0.343811 0.771362 -0.228882 1441914813 0.484070 -0.343811 0.771362 -0.228882 1441914813 0.484070 -0.343811 0.771362 -0.228882 1441914813 0.466492 -0.281372 0.794373 -0.268494 1441914813 0.466492 -0.281372 0.794373 -0.268494 1441914813 0.466492 -0.281372 0.794373 -0.268494 1441914813 0.466492 -0.281372 0.794373 -0.268494 1441914813 0.466492 -0.281372 0.794373 -0.268494 1441914813 0.466492 -0.281372 0.794373 -0.268494 1441914813 0.445007 -0.210876 0.813721 -0.308655 1441914813 0.445007 -0.210876 0.813721 -0.308655 1441914813 0.445007 -0.210876 0.813721 -0.308655 1441914813 0.445007 -0.210876 0.813721 -0.308655 1441914813 0.445007 -0.210876 0.813721 -0.308655 1441914813 0.445007 -0.210876 0.813721 -0.308655 1441914813 0.421753 -0.135559 0.827087 -0.345947 1441914813 0.421753 -0.135559 0.827087 -0.345947 1441914813 0.421753 -0.135559 0.827087 -0.345947 1441914813 0.421753 -0.135559 0.827087 -0.345947 1441914813 0.421753 -0.135559 0.827087 -0.345947 1441914813 0.421753 -0.135559 0.827087 -0.345947 1441914813 0.397339 -0.063354 0.835571 -0.373962 1441914813 0.397339 -0.063354 0.835571 -0.373962 1441914813 0.397339 -0.063354 0.835571 -0.373962 1441914813 0.397339 -0.063354 0.835571 -0.373962 1441914813 0.397339 -0.063354 0.835571 -0.373962 1441914813 0.397339 -0.063354 0.835571 -0.373962 1441914813 0.372192 0.004395 0.839111 -0.396606 1441914813 0.372192 0.004395 0.839111 -0.396606 1441914813 0.372192 0.004395 0.839111 -0.396606 1441914813 0.372192 0.004395 0.839111 -0.396606 1441914813 0.372192 0.004395 0.839111 -0.396606 1441914813 0.372192 0.004395 0.839111 -0.396606 1441914813 0.349365 0.064087 0.836365 -0.417480 1441914813 0.349365 0.064087 0.836365 -0.417480 1441914813 0.349365 0.064087 0.836365 -0.417480 1441914813 0.349365 0.064087 0.836365 -0.417480 1441914813 0.349365 0.064087 0.836365 -0.417480 1441914813 0.349365 0.064087 0.836365 -0.417480 1441914813 0.330994 0.112183 0.830444 -0.433777 1441914813 0.330994 0.112183 0.830444 -0.433777 1441914813 0.330994 0.112183 0.830444 -0.433777 1441914813 0.330994 0.112183 0.830444 -0.433777 1441914813 0.330994 0.112183 0.830444 -0.433777 1441914813 0.318237 0.148438 0.823730 -0.445129 1441914813 0.318237 0.148438 0.823730 -0.445129 1441914813 0.318237 0.148438 0.823730 -0.445129 1441914813 0.318237 0.148438 0.823730 -0.445129 1441914813 0.318237 0.148438 0.823730 -0.445129 1441914813 0.318237 0.148438 0.823730 -0.445129 1441914813 0.318237 0.148438 0.823730 -0.445129 1441914813 0.314514 0.169128 0.816284 -0.453918 1441914813 0.314514 0.169128 0.816284 -0.453918 1441914813 0.314514 0.169128 0.816284 -0.453918 1441914813 0.314514 0.169128 0.816284 -0.453918 1441914813 0.314514 0.169128 0.816284 -0.453918 1441914813 0.314514 0.169128 0.816284 -0.453918 1441914813 0.321289 0.170715 0.812134 -0.456055 1441914813 0.321289 0.170715 0.812134 -0.456055 1441914813 0.321289 0.170715 0.812134 -0.456055 1441914813 0.321289 0.170715 0.812134 -0.456055 1441914813 0.321289 0.170715 0.812134 -0.456055 1441914813 0.321289 0.170715 0.812134 -0.456055 1441914813 0.338135 0.150391 0.816772 -0.442566 1441914813 0.338135 0.150391 0.816772 -0.442566 1441914813 0.338135 0.150391 0.816772 -0.442566 1441914813 0.338135 0.150391 0.816772 -0.442566 1441914813 0.338135 0.150391 0.816772 -0.442566 1441914814 0.338135 0.150391 0.816772 -0.442566 1441914814 0.360596 0.111511 0.825012 -0.420532 1441914814 0.360596 0.111511 0.825012 -0.420532 1441914814 0.360596 0.111511 0.825012 -0.420532 1441914814 0.360596 0.111511 0.825012 -0.420532 1441914814 0.360596 0.111511 0.825012 -0.420532 1441914814 0.360596 0.111511 0.825012 -0.420532 1441914814 0.385864 0.059509 0.831055 -0.395996 1441914814 0.385864 0.059509 0.831055 -0.395996 1441914814 0.385864 0.059509 0.831055 -0.395996 1441914814 0.385864 0.059509 0.831055 -0.395996 1441914814 0.385864 0.059509 0.831055 -0.395996 1441914814 0.385864 0.059509 0.831055 -0.395996 1441914814 0.385864 0.059509 0.831055 -0.395996 1441914814 0.411926 -0.000610 0.832336 -0.370850 1441914814 0.411926 -0.000610 0.832336 -0.370850 1441914814 0.411926 -0.000610 0.832336 -0.370850 1441914814 0.411926 -0.000610 0.832336 -0.370850 1441914814 0.411926 -0.000610 0.832336 -0.370850 1441914814 0.411926 -0.000610 0.832336 -0.370850 1441914814 0.437012 -0.064819 0.829224 -0.342224 1441914814 0.437012 -0.064819 0.829224 -0.342224 1441914814 0.437012 -0.064819 0.829224 -0.342224 1441914814 0.437012 -0.064819 0.829224 -0.342224 1441914814 0.437012 -0.064819 0.829224 -0.342224 1441914814 0.437012 -0.064819 0.829224 -0.342224 1441914814 0.459534 -0.131592 0.822510 -0.308167 1441914814 0.459534 -0.131592 0.822510 -0.308167 1441914814 0.459534 -0.131592 0.822510 -0.308167 1441914814 0.459534 -0.131592 0.822510 -0.308167 1441914814 0.459534 -0.131592 0.822510 -0.308167 1441914814 0.459534 -0.131592 0.822510 -0.308167 1441914814 0.479248 -0.202393 0.810669 -0.268555 1441914814 0.479248 -0.202393 0.810669 -0.268555 1441914814 0.479248 -0.202393 0.810669 -0.268555 1441914814 0.479248 -0.202393 0.810669 -0.268555 1441914814 0.479248 -0.202393 0.810669 -0.268555 1441914814 0.479248 -0.202393 0.810669 -0.268555 1441914814 0.494751 -0.273132 0.792603 -0.228638 1441914814 0.494751 -0.273132 0.792603 -0.228638 1441914814 0.494751 -0.273132 0.792603 -0.228638 1441914814 0.494751 -0.273132 0.792603 -0.228638 1441914814 0.494751 -0.273132 0.792603 -0.228638 1441914814 0.494751 -0.273132 0.792603 -0.228638 1441914814 0.505493 -0.338318 0.770874 -0.189209 1441914814 0.505493 -0.338318 0.770874 -0.189209 1441914814 0.505493 -0.338318 0.770874 -0.189209 1441914814 0.505493 -0.338318 0.770874 -0.189209 1441914814 0.505493 -0.338318 0.770874 -0.189209 1441914814 0.505493 -0.338318 0.770874 -0.189209 1441914814 0.511353 -0.391418 0.749451 -0.153564 1441914814 0.511353 -0.391418 0.749451 -0.153564 1441914814 0.511353 -0.391418 0.749451 -0.153564 1441914814 0.511353 -0.391418 0.749451 -0.153564 1441914814 0.511353 -0.391418 0.749451 -0.153564 1441914814 0.511353 -0.391418 0.749451 -0.153564 1441914814 0.514954 -0.431335 0.730103 -0.125427 1441914814 0.514954 -0.431335 0.730103 -0.125427 1441914814 0.514954 -0.431335 0.730103 -0.125427 1441914814 0.514954 -0.431335 0.730103 -0.125427 1441914814 0.514954 -0.431335 0.730103 -0.125427 1441914814 0.514954 -0.431335 0.730103 -0.125427 1441914814 0.514954 -0.431335 0.730103 -0.125427 1441914814 0.515625 -0.463013 0.713135 -0.105408 1441914814 0.515625 -0.463013 0.713135 -0.105408 1441914814 0.515625 -0.463013 0.713135 -0.105408 1441914814 0.515625 -0.463013 0.713135 -0.105408 1441914814 0.515625 -0.463013 0.713135 -0.105408 1441914814 0.515625 -0.463013 0.713135 -0.105408 1441914814 0.514099 -0.488708 0.698730 -0.093201 1441914814 0.514099 -0.488708 0.698730 -0.093201 1441914814 0.514099 -0.488708 0.698730 -0.093201 1441914814 0.514099 -0.488708 0.698730 -0.093201 1441914814 0.514099 -0.488708 0.698730 -0.093201 1441914814 0.513611 -0.497192 0.692566 -0.096619 1441914814 0.513611 -0.497192 0.692566 -0.096619 1441914814 0.513611 -0.497192 0.692566 -0.096619 1441914814 0.513611 -0.497192 0.692566 -0.096619 1441914814 0.513611 -0.497192 0.692566 -0.096619 1441914814 0.513611 -0.497192 0.692566 -0.096619 1441914814 0.513611 -0.497192 0.692566 -0.096619 1441914814 0.510986 -0.481323 0.702515 -0.116821 1441914814 0.510986 -0.481323 0.702515 -0.116821 1441914814 0.510986 -0.481323 0.702515 -0.116821 1441914814 0.510986 -0.481323 0.702515 -0.116821 1441914814 0.510986 -0.481323 0.702515 -0.116821 1441914814 0.510986 -0.481323 0.702515 -0.116821 1441914814 0.509338 -0.443787 0.722107 -0.148621 1441914814 0.509338 -0.443787 0.722107 -0.148621 1441914814 0.509338 -0.443787 0.722107 -0.148621 1441914814 0.509338 -0.443787 0.722107 -0.148621 1441914814 0.509338 -0.443787 0.722107 -0.148621 1441914814 0.509338 -0.443787 0.722107 -0.148621 1441914814 0.502197 -0.395569 0.746399 -0.184814 1441914814 0.502197 -0.395569 0.746399 -0.184814 1441914814 0.502197 -0.395569 0.746399 -0.184814 1441914814 0.502197 -0.395569 0.746399 -0.184814 1441914814 0.502197 -0.395569 0.746399 -0.184814 1441914814 0.502197 -0.395569 0.746399 -0.184814 1441914814 0.502197 -0.395569 0.746399 -0.184814 1441914814 0.490906 -0.340088 0.769775 -0.225281 1441914814 0.490906 -0.340088 0.769775 -0.225281 1441914814 0.490906 -0.340088 0.769775 -0.225281 1441914814 0.490906 -0.340088 0.769775 -0.225281 1441914814 0.490906 -0.340088 0.769775 -0.225281 1441914814 0.490906 -0.340088 0.769775 -0.225281 1441914814 0.474426 -0.279297 0.790771 -0.267456 1441914814 0.474426 -0.279297 0.790771 -0.267456 1441914814 0.474426 -0.279297 0.790771 -0.267456 1441914814 0.474426 -0.279297 0.790771 -0.267456 1441914814 0.474426 -0.279297 0.790771 -0.267456 1441914815 0.453003 -0.213318 0.808655 -0.308716 1441914815 0.453003 -0.213318 0.808655 -0.308716 1441914815 0.453003 -0.213318 0.808655 -0.308716 1441914815 0.453003 -0.213318 0.808655 -0.308716 1441914815 0.453003 -0.213318 0.808655 -0.308716 1441914815 0.453003 -0.213318 0.808655 -0.308716 1441914815 0.453003 -0.213318 0.808655 -0.308716 1441914815 0.427490 -0.143066 0.822632 -0.346436 1441914815 0.427490 -0.143066 0.822632 -0.346436 1441914815 0.427490 -0.143066 0.822632 -0.346436 1441914815 0.427490 -0.143066 0.822632 -0.346436 1441914815 0.427490 -0.143066 0.822632 -0.346436 1441914815 0.427490 -0.143066 0.822632 -0.346436 1441914815 0.400269 -0.072021 0.829712 -0.382202 1441914815 0.400269 -0.072021 0.829712 -0.382202 1441914815 0.400269 -0.072021 0.829712 -0.382202 1441914815 0.400269 -0.072021 0.829712 -0.382202 1441914815 0.400269 -0.072021 0.829712 -0.382202 1441914815 0.400269 -0.072021 0.829712 -0.382202 1441914815 0.373596 -0.004333 0.829712 -0.414673 1441914815 0.373596 -0.004333 0.829712 -0.414673 1441914815 0.373596 -0.004333 0.829712 -0.414673 1441914815 0.373596 -0.004333 0.829712 -0.414673 1441914815 0.373596 -0.004333 0.829712 -0.414673 1441914815 0.373596 -0.004333 0.829712 -0.414673 1441914815 0.350586 0.055359 0.825378 -0.438965 1441914815 0.350586 0.055359 0.825378 -0.438965 1441914815 0.350586 0.055359 0.825378 -0.438965 1441914815 0.350586 0.055359 0.825378 -0.438965 1441914815 0.350586 0.055359 0.825378 -0.438965 1441914815 0.350586 0.055359 0.825378 -0.438965 1441914815 0.331665 0.105957 0.820251 -0.453796 1441914815 0.331665 0.105957 0.820251 -0.453796 1441914815 0.331665 0.105957 0.820251 -0.453796 1441914815 0.331665 0.105957 0.820251 -0.453796 1441914815 0.331665 0.105957 0.820251 -0.453796 1441914815 0.331665 0.105957 0.820251 -0.453796 1441914815 0.317932 0.144470 0.813721 -0.464539 1441914815 0.317932 0.144470 0.813721 -0.464539 1441914815 0.317932 0.144470 0.813721 -0.464539 1441914815 0.317932 0.144470 0.813721 -0.464539 1441914815 0.317932 0.144470 0.813721 -0.464539 1441914815 0.317932 0.144470 0.813721 -0.464539 1441914815 0.311096 0.168091 0.807190 -0.472595 1441914815 0.311096 0.168091 0.807190 -0.472595 1441914815 0.311096 0.168091 0.807190 -0.472595 1441914815 0.311096 0.168091 0.807190 -0.472595 1441914815 0.311096 0.168091 0.807190 -0.472595 1441914815 0.311096 0.168091 0.807190 -0.472595 1441914815 0.314636 0.175354 0.803406 -0.474060 1441914815 0.314636 0.175354 0.803406 -0.474060 1441914815 0.314636 0.175354 0.803406 -0.474060 1441914815 0.314636 0.175354 0.803406 -0.474060 1441914815 0.314636 0.175354 0.803406 -0.474060 1441914815 0.314636 0.175354 0.803406 -0.474060 1441914815 0.314636 0.175354 0.803406 -0.474060 1441914815 0.329468 0.161987 0.808289 -0.460327 1441914815 0.329468 0.161987 0.808289 -0.460327 1441914815 0.329468 0.161987 0.808289 -0.460327 1441914815 0.329468 0.161987 0.808289 -0.460327 1441914815 0.329468 0.161987 0.808289 -0.460327 1441914815 0.329468 0.161987 0.808289 -0.460327 1441914815 0.349915 0.131042 0.817810 -0.437683 1441914815 0.349915 0.131042 0.817810 -0.437683 1441914815 0.349915 0.131042 0.817810 -0.437683 1441914815 0.349915 0.131042 0.817810 -0.437683 1441914815 0.349915 0.131042 0.817810 -0.437683 1441914815 0.349915 0.131042 0.817810 -0.437683 1441914815 0.373840 0.087769 0.826172 -0.412231 1441914815 0.373840 0.087769 0.826172 -0.412231 1441914815 0.373840 0.087769 0.826172 -0.412231 1441914815 0.373840 0.087769 0.826172 -0.412231 1441914815 0.373840 0.087769 0.826172 -0.412231 1441914815 0.373840 0.087769 0.826172 -0.412231 1441914815 0.399780 0.032349 0.832214 -0.382813 1441914815 0.399780 0.032349 0.832214 -0.382813 1441914815 0.399780 0.032349 0.832214 -0.382813 1441914815 0.399780 0.032349 0.832214 -0.382813 1441914815 0.399780 0.032349 0.832214 -0.382813 1441914815 0.399780 0.032349 0.832214 -0.382813 1441914815 0.426819 -0.031006 0.832092 -0.352783 1441914815 0.426819 -0.031006 0.832092 -0.352783 1441914815 0.426819 -0.031006 0.832092 -0.352783 1441914815 0.426819 -0.031006 0.832092 -0.352783 1441914815 0.426819 -0.031006 0.832092 -0.352783 1441914815 0.426819 -0.031006 0.832092 -0.352783 1441914815 0.452148 -0.100098 0.827576 -0.317200 1441914815 0.452148 -0.100098 0.827576 -0.317200 1441914815 0.452148 -0.100098 0.827576 -0.317200 1441914815 0.452148 -0.100098 0.827576 -0.317200 1441914815 0.452148 -0.100098 0.827576 -0.317200 1441914815 0.452148 -0.100098 0.827576 -0.317200 1441914815 0.472839 -0.174133 0.818726 -0.275085 1441914815 0.472839 -0.174133 0.818726 -0.275085 1441914815 0.472839 -0.174133 0.818726 -0.275085 1441914815 0.472839 -0.174133 0.818726 -0.275085 1441914815 0.472839 -0.174133 0.818726 -0.275085 1441914815 0.472839 -0.174133 0.818726 -0.275085 1441914815 0.472839 -0.174133 0.818726 -0.275085 1441914815 0.488281 -0.251160 0.804199 -0.227417 1441914815 0.488281 -0.251160 0.804199 -0.227417 1441914815 0.488281 -0.251160 0.804199 -0.227417 1441914815 0.488281 -0.251160 0.804199 -0.227417 1441914815 0.488281 -0.251160 0.804199 -0.227417 1441914815 0.488281 -0.251160 0.804199 -0.227417 1441914815 0.499817 -0.322266 0.781982 -0.186462 1441914815 0.499817 -0.322266 0.781982 -0.186462 1441914815 0.499817 -0.322266 0.781982 -0.186462 1441914815 0.499817 -0.322266 0.781982 -0.186462 1441914815 0.499817 -0.322266 0.781982 -0.186462 1441914815 0.499817 -0.322266 0.781982 -0.186462 1441914815 
0.460632 -0.201965 0.812683 -0.294189 1441914818 0.460632 -0.201965 0.812683 -0.294189 1441914818 0.460632 -0.201965 0.812683 -0.294189 1441914818 0.460632 -0.201965 0.812683 -0.294189 1441914818 0.457458 -0.193604 0.815247 -0.297607 1441914818 0.457458 -0.193604 0.815247 -0.297607 1441914818 0.457458 -0.193604 0.815247 -0.297607 1441914818 0.457458 -0.193604 0.815247 -0.297607 1441914818 0.457458 -0.193604 0.815247 -0.297607 1441914818 0.457458 -0.193604 0.815247 -0.297607 1441914818 0.449585 -0.178711 0.820374 -0.304749 1441914818 0.449585 -0.178711 0.820374 -0.304749 1441914818 0.449585 -0.178711 0.820374 -0.304749 1441914818 0.449585 -0.178711 0.820374 -0.304749 1441914818 0.449585 -0.178711 0.820374 -0.304749 1441914818 0.449585 -0.178711 0.820374 -0.304749 1441914818 0.437988 -0.152588 0.825806 -0.320862 1441914818 0.437988 -0.152588 0.825806 -0.320862 1441914818 0.437988 -0.152588 0.825806 -0.320862 1441914818 0.437988 -0.152588 0.825806 -0.320862 1441914818 0.437988 -0.152588 0.825806 -0.320862 1441914818 0.437988 -0.152588 0.825806 -0.320862 1441914818 0.423584 -0.116821 0.831238 -0.340515 1441914818 0.423584 -0.116821 0.831238 -0.340515 1441914818 0.423584 -0.116821 0.831238 -0.340515 1441914818 0.423584 -0.116821 0.831238 -0.340515 1441914818 0.423584 -0.116821 0.831238 -0.340515 1441914818 0.423584 -0.116821 0.831238 -0.340515 1441914818 0.404236 -0.076172 0.837524 -0.359680 1441914818 0.404236 -0.076172 0.837524 -0.359680 1441914818 0.404236 -0.076172 0.837524 -0.359680 1441914818 0.404236 -0.076172 0.837524 -0.359680 1441914818 0.404236 -0.076172 0.837524 -0.359680 1441914818 0.404236 -0.076172 0.837524 -0.359680 1441914818 0.404236 -0.076172 0.837524 -0.359680 1441914818 0.381287 -0.029846 0.840942 -0.382690 1441914818 0.381287 -0.029846 0.840942 -0.382690 1441914818 0.381287 -0.029846 0.840942 -0.382690 1441914818 0.381287 -0.029846 0.840942 -0.382690 1441914818 0.381287 -0.029846 0.840942 -0.382690 1441914818 0.381287 -0.029846 0.840942 -0.382690 1441914818 0.357117 0.018738 0.841492 -0.404907 1441914818 0.357117 0.018738 0.841492 -0.404907 1441914818 0.357117 0.018738 0.841492 -0.404907 1441914818 0.357117 0.018738 0.841492 -0.404907 1441914818 0.357117 0.018738 0.841492 -0.404907 1441914818 0.357117 0.018738 0.841492 -0.404907 1441914818 0.335144 0.065735 0.837463 -0.426514 1441914818 0.335144 0.065735 0.837463 -0.426514 1441914818 0.335144 0.065735 0.837463 -0.426514 1441914818 0.335144 0.065735 0.837463 -0.426514 1441914818 0.335144 0.065735 0.837463 -0.426514 1441914818 0.335144 0.065735 0.837463 -0.426514 1441914818 0.319702 0.104919 0.830200 -0.444458 1441914818 0.319702 0.104919 0.830200 -0.444458 1441914818 0.319702 0.104919 0.830200 -0.444458 1441914818 0.319702 0.104919 0.830200 -0.444458 1441914818 0.319702 0.104919 0.830200 -0.444458 1441914818 0.319702 0.104919 0.830200 -0.444458 1441914818 0.311340 0.131897 0.824890 -0.453003 1441914818 0.311340 0.131897 0.824890 -0.453003 1441914818 0.311340 0.131897 0.824890 -0.453003 1441914818 0.311340 0.131897 0.824890 -0.453003 1441914818 0.311340 0.131897 0.824890 -0.453003 1441914818 0.311340 0.131897 0.824890 -0.453003 1441914818 0.311340 0.131897 0.824890 -0.453003 1441914818 0.312805 0.143799 0.823425 -0.450928 1441914818 0.312805 0.143799 0.823425 -0.450928 1441914818 0.312805 0.143799 0.823425 -0.450928 1441914818 0.312805 0.143799 0.823425 -0.450928 1441914818 0.312805 0.143799 0.823425 -0.450928 1441914818 0.312805 0.143799 0.823425 -0.450928 1441914818 0.322632 0.137939 0.825378 -0.442261 1441914818 0.322632 0.137939 0.825378 -0.442261 1441914818 0.322632 0.137939 0.825378 -0.442261 1441914818 0.322632 0.137939 0.825378 -0.442261 1441914818 0.322632 0.137939 0.825378 -0.442261 1441914818 0.322632 0.137939 0.825378 -0.442261 1441914818 0.338806 0.116699 0.828308 -0.430603 1441914818 0.338806 0.116699 0.828308 -0.430603 1441914818 0.338806 0.116699 0.828308 -0.430603 1441914818 0.338806 0.116699 0.828308 -0.430603 1441914818 0.338806 0.116699 0.828308 -0.430603 1441914818 0.338806 0.116699 0.828308 -0.430603 1441914818 0.359741 0.084351 0.831970 -0.413757 1441914818 0.359741 0.084351 0.831970 -0.413757 1441914818 0.359741 0.084351 0.831970 -0.413757 1441914818 0.359741 0.084351 0.831970 -0.413757 1441914818 0.359741 0.084351 0.831970 -0.413757 1441914818 0.359741 0.084351 0.831970 -0.413757 1441914818 0.384033 0.040649 0.835571 -0.390686 1441914818 0.384033 0.040649 0.835571 -0.390686 1441914818 0.384033 0.040649 0.835571 -0.390686 1441914819 0.384033 0.040649 0.835571 -0.390686 1441914819 0.384033 0.040649 0.835571 -0.390686 1441914819 0.384033 0.040649 0.835571 -0.390686 1441914819 0.409241 -0.011414 0.836060 -0.365173 1441914819 0.409241 -0.011414 0.836060 -0.365173 1441914819 0.409241 -0.011414 0.836060 -0.365173 1441914819 0.409241 -0.011414 0.836060 -0.365173 1441914819 0.409241 -0.011414 0.836060 -0.365173 1441914819 0.409241 -0.011414 0.836060 -0.365173 1441914819 0.409241 -0.011414 0.836060 -0.365173 1441914819 0.433655 -0.068726 0.832947 -0.336609 1441914819 0.433655 -0.068726 0.832947 -0.336609 1441914819 0.433655 -0.068726 0.832947 -0.336609 1441914819 0.433655 -0.068726 0.832947 -0.336609 1441914819 0.433655 -0.068726 0.832947 -0.336609 1441914819 0.433655 -0.068726 0.832947 -0.336609 1441914819 0.455811 -0.128479 0.826294 -0.304810 1441914819 0.455811 -0.128479 0.826294 -0.304810 1441914819 0.455811 -0.128479 0.826294 -0.304810 1441914819 0.455811 -0.128479 0.826294 -0.304810 1441914819 0.455811 -0.128479 0.826294 -0.304810 1441914819 0.455811 -0.128479 0.826294 -0.304810 1441914819 0.474243 -0.191162 0.815613 -0.270630 1441914819 0.474243 -0.191162 0.815613 -0.270630 1441914819 0.474243 -0.191162 0.815613 -0.270630 1441914819 0.474243 -0.191162 0.815613 -0.270630 1441914819 0.474243 -0.191162 0.815613 -0.270630 1441914819 0.474243 -0.191162 0.815613 -0.270630 1441914819 0.489990 -0.253784 0.799744 -0.236389 1441914819 0.489990 -0.253784 0.799744 -0.236389 1441914819 0.489990 -0.253784 0.799744 -0.236389 1441914819 0.489990 -0.253784 0.799744 -0.236389 1441914819 0.489990 -0.253784 0.799744 -0.236389 1441914819 0.489990 -0.253784 0.799744 -0.236389 1441914819 0.502747 -0.315002 0.779175 -0.202026 1441914819 0.502747 -0.315002 0.779175 -0.202026 1441914819 0.502747 -0.315002 0.779175 -0.202026 1441914819 0.502747 -0.315002 0.779175 -0.202026 1441914819 0.502747 -0.315002 0.779175 -0.202026 1441914819 0.502747 -0.315002 0.779175 -0.202026 1441914819 0.510742 -0.369690 0.757202 -0.170410 1441914819 0.510742 -0.369690 0.757202 -0.170410 1441914819 0.510742 -0.369690 0.757202 -0.170410 1441914819 0.510742 -0.369690 0.757202 -0.170410 1441914819 0.510742 -0.369690 0.757202 -0.170410 1441914819 0.510742 -0.369690 0.757202 -0.170410 1441914819 0.513733 -0.418152 0.735596 -0.141602 1441914819 0.513733 -0.418152 0.735596 -0.141602 1441914819 0.513733 -0.418152 0.735596 -0.141602 1441914819 0.513733 -0.418152 0.735596 -0.141602 1441914819 0.513733 -0.418152 0.735596 -0.141602 1441914819 0.513733 -0.418152 0.735596 -0.141602 1441914819 0.514465 -0.458130 0.715271 -0.117615 1441914819 0.514465 -0.458130 0.715271 -0.117615 1441914819 0.514465 -0.458130 0.715271 -0.117615 1441914819 0.514465 -0.458130 0.715271 -0.117615 1441914819 0.514465 -0.458130 0.715271 -0.117615 1441914819 0.514465 -0.458130 0.715271 -0.117615 1441914819 0.512756 -0.485657 0.700500 -0.102417 1441914819 0.512756 -0.485657 0.700500 -0.102417 1441914819 0.512756 -0.485657 0.700500 -0.102417 1441914819 0.512756 -0.485657 0.700500 -0.102417 1441914819 0.512756 -0.485657 0.700500 -0.102417 1441914819 0.512756 -0.485657 0.700500 -0.102417 1441914819 0.512756 -0.485657 0.700500 -0.102417 1441914819 0.510620 -0.496216 0.694946 -0.100098 1441914819 0.510620 -0.496216 0.694946 -0.100098 1441914819 0.510620 -0.496216 0.694946 -0.100098 1441914819 0.510620 -0.496216 0.694946 -0.100098 1441914819 0.510620 -0.496216 0.694946 -0.100098 1441914819 0.510620 -0.496216 0.694946 -0.100098 1441914819 0.507813 -0.488892 0.700439 -0.111694 1441914819 0.507813 -0.488892 0.700439 -0.111694 1441914819 0.507813 -0.488892 0.700439 -0.111694 1441914819 0.507813 -0.488892 0.700439 -0.111694 1441914819 0.507813 -0.488892 0.700439 -0.111694 1441914819 0.507813 -0.488892 0.700439 -0.111694 1441914819 0.507813 -0.488892 0.700439 -0.111694 1441914819 0.505981 -0.463928 0.714050 -0.137085 1441914819 0.505981 -0.463928 0.714050 -0.137085 1441914819 0.505981 -0.463928 0.714050 -0.137085 1441914819 0.505981 -0.463928 0.714050 -0.137085 1441914819 0.505981 -0.463928 0.714050 -0.137085 1441914819 0.505981 -0.463928 0.714050 -0.137085 1441914819 0.500977 -0.428650 0.732666 -0.168457 1441914819 0.500977 -0.428650 0.732666 -0.168457 1441914819 0.500977 -0.428650 0.732666 -0.168457 1441914819 0.500977 -0.428650 0.732666 -0.168457 1441914819 0.500977 -0.428650 0.732666 -0.168457 1441914819 0.500977 -0.428650 0.732666 -0.168457 1441914819 0.492126 -0.384949 0.754089 -0.202332 1441914819 0.492126 -0.384949 0.754089 -0.202332 1441914819 0.492126 -0.384949 0.754089 -0.202332 1441914819 0.492126 -0.384949 0.754089 -0.202332 1441914819 0.492126 -0.384949 0.754089 -0.202332 1441914819 0.492126 -0.384949 0.754089 -0.202332 1441914819 0.479309 -0.333801 0.776306 -0.236877 1441914819 0.479309 -0.333801 0.776306 -0.236877 1441914819 0.479309 -0.333801 0.776306 -0.236877 1441914819 0.479309 -0.333801 0.776306 -0.236877 1441914819 0.479309 -0.333801 0.776306 -0.236877 1441914819 0.479309 -0.333801 0.776306 -0.236877 1441914819 0.461731 -0.273193 0.798096 -0.274170 1441914819 0.461731 -0.273193 0.798096 -0.274170 1441914819 0.461731 -0.273193 0.798096 -0.274170 1441914819 0.461731 -0.273193 0.798096 -0.274170 1441914819 0.461731 -0.273193 0.798096 -0.274170 1441914819 0.461731 -0.273193 0.798096 -0.274170 1441914819 0.440125 -0.202148 0.816406 -0.314392 1441914819 0.440125 -0.202148 0.816406 -0.314392 1441914819 0.440125 -0.202148 0.816406 -0.314392 1441914819 0.440125 -0.202148 0.816406 -0.314392 1441914820 0.440125 -0.202148 0.816406 -0.314392 1441914820 0.440125 -0.202148 0.816406 -0.314392 1441914820 0.415710 -0.124756 0.827209 -0.356689 1441914820 0.415710 -0.124756 0.827209 -0.356689 1441914820 0.415710 -0.124756 0.827209 -0.356689 1441914820 0.415710 -0.124756 0.827209 -0.356689 1441914820 0.415710 -0.124756 0.827209 -0.356689 1441914820 0.415710 -0.124756 0.827209 -0.356689 1441914820 0.415710 -0.124756 0.827209 -0.356689 1441914820 0.390808 -0.048401 0.829895 -0.395081 1441914820 0.390808 -0.048401 0.829895 -0.395081 1441914820 0.390808 -0.048401 0.829895 -0.395081 1441914820 0.390808 -0.048401 0.829895 -0.395081 1441914820 0.390808 -0.048401 0.829895 -0.395081 1441914820 0.390808 -0.048401 0.829895 -0.395081 1441914820 0.369141 0.017944 0.825378 -0.426758 1441914820 0.369141 0.017944 0.825378 -0.426758 1441914820 0.369141 0.017944 0.825378 -0.426758 1441914820 0.369141 0.017944 0.825378 -0.426758 1441914820 0.369141 0.017944 0.825378 -0.426758 1441914820 0.369141 0.017944 0.825378 -0.426758 1441914820 0.350952 0.073486 0.817688 -0.450256 1441914820 0.350952 0.073486 0.817688 -0.450256 1441914820 0.350952 0.073486 0.817688 -0.450256 1441914820 0.350952 0.073486 0.817688 -0.450256 1441914820 0.350952 0.073486 0.817688 -0.450256 1441914820 0.350952 0.073486 0.817688 -0.450256 1441914820 0.336548 0.114563 0.812134 -0.462585 1441914820 0.336548 0.114563 0.812134 -0.462585 1441914820 0.336548 0.114563 0.812134 -0.462585 1441914820 0.336548 0.114563 0.812134 -0.462585 1441914820 0.336548 0.114563 0.812134 -0.462585 1441914820 0.336548 0.114563 0.812134 -0.462585 1441914820 0.336548 0.114563 0.812134 -0.462585 1441914820 0.328369 0.140015 0.809753 -0.465698 1441914820 0.328369 0.140015 0.809753 -0.465698 1441914820 0.328369 0.140015 0.809753 -0.465698 1441914820 0.328369 0.140015 0.809753 -0.465698 1441914820 0.328369 0.140015 0.809753 -0.465698 1441914820 0.328369 0.140015 0.809753 -0.465698 1441914820 0.328735 0.149231 0.809326 -0.463257 1441914820 0.328735 0.149231 0.809326 -0.463257 1441914820 0.328735 0.149231 0.809326 -0.463257 1441914820 0.328735 0.149231 0.809326 -0.463257 1441914820 0.328735 0.149231 0.809326 -0.463257 1441914820 0.328735 0.149231 0.809326 -0.463257 1441914820 0.338745 0.141357 0.810974 -0.455505 1441914820 0.338745 0.141357 0.810974 -0.455505 1441914820 0.338745 0.141357 0.810974 -0.455505 1441914820 0.338745 0.141357 0.810974 -0.455505 1441914820 0.338745 0.141357 0.810974 -0.455505 1441914820 0.338745 0.141357 0.810974 -0.455505 1441914820 0.356506 0.116943 0.816162 -0.439331 1441914820 0.356506 0.116943 0.816162 -0.439331 1441914820 0.356506 0.116943 0.816162 -0.439331 1441914820 0.356506 0.116943 0.816162 -0.439331 1441914820 0.356506 0.116943 0.816162 -0.439331 1441914820 0.356506 0.116943 0.816162 -0.439331 1441914820 0.356506 0.116943 0.816162 -0.439331 1441914820 0.379700 0.076599 0.823181 -0.415039 1441914820 0.379700 0.076599 0.823181 -0.415039 1441914820 0.379700 0.076599 0.823181 -0.415039 1441914820 0.379700 0.076599 0.823181 -0.415039 1441914820 0.379700 0.076599 0.823181 -0.415039 1441914820 0.379700 0.076599 0.823181 -0.415039 1441914820 0.406494 0.023743 0.827271 -0.387024 1441914820 0.406494 0.023743 0.827271 -0.387024 1441914820 0.406494 0.023743 0.827271 -0.387024 1441914820 0.406494 0.023743 0.827271 -0.387024 1441914820 0.406494 0.023743 0.827271 -0.387024 1441914820 0.406494 0.023743 0.827271 -0.387024 1441914820 0.406494 0.023743 0.827271 -0.387024 1441914820 0.433228 -0.037598 0.827881 -0.354187 1441914820 0.433228 -0.037598 0.827881 -0.354187 1441914820 0.433228 -0.037598 0.827881 -0.354187 1441914820 0.433228 -0.037598 0.827881 -0.354187 1441914820 0.433228 -0.037598 0.827881 -0.354187 1441914820 0.433228 -0.037598 0.827881 -0.354187 1441914820 0.458252 -0.104065 0.823486 -0.317688 1441914820 0.458252 -0.104065 0.823486 -0.317688 1441914820 0.458252 -0.104065 0.823486 -0.317688 1441914820 0.458252 -0.104065 0.823486 -0.317688 1441914820 0.458252 -0.104065 0.823486 -0.317688 1441914820 0.458252 -0.104065 0.823486 -0.317688 1441914820 0.479797 -0.174500 0.813538 -0.278381 1441914820 0.479797 -0.174500 0.813538 -0.278381 1441914820 0.479797 -0.174500 0.813538 -0.278381 1441914820 0.479797 -0.174500 0.813538 -0.278381 1441914820 0.479797 -0.174500 0.813538 -0.278381 1441914820 0.479797 -0.174500 0.813538 -0.278381 1441914820 0.479797 -0.174500 0.813538 -0.278381 1441914820 0.496521 -0.245667 0.797974 -0.237244 1441914820 0.496521 -0.245667 0.797974 -0.237244 1441914820 0.496521 -0.245667 0.797974 -0.237244 1441914820 0.496521 -0.245667 0.797974 -0.237244 1441914820 0.496521 -0.245667 0.797974 -0.237244 1441914820 0.496521 -0.245667 0.797974 -0.237244 1441914820 0.508606 -0.316101 0.777527 -0.191833 1441914820 0.508606 -0.316101 0.777527 -0.191833 1441914820 0.508606 -0.316101 0.777527 -0.191833 1441914820 0.508606 -0.316101 0.777527 -0.191833 1441914820 0.508606 -0.316101 0.777527 -0.191833 1441914820 0.508606 -0.316101 0.777527 -0.191833 1441914820 0.517578 -0.382507 0.751221 -0.146484 1441914820 0.517578 -0.382507 0.751221 -0.146484 1441914820 0.517578 -0.382507 0.751221 -0.146484 1441914820 0.517578 -0.382507 0.751221 -0.146484 1441914820 0.517578 -0.382507 0.751221 -0.146484 1441914820 0.517578 -0.382507 0.751221 -0.146484 1441914820 0.525513 -0.434143 0.723022 -0.112305 1441914820 0.525513 -0.434143 0.723022 -0.112305 1441914820 0.525513 -0.434143 0.723022 -0.112305 1441914820 0.525513 -0.434143 0.723022 -0.112305 1441914820 0.525513 -0.434143 0.723022 -0.112305 1441914821 0.525513 -0.434143 0.723022 -0.112305 1441914821 0.525513 -0.434143 0.723022 -0.112305 1441914821 0.527710 -0.469788 0.702148 -0.088074 1441914821 0.527710 -0.469788 0.702148 -0.088074 1441914821 0.527710 -0.469788 0.702148 -0.088074 1441914821 0.527710 -0.469788 0.702148 -0.088074 1441914821 0.527710 -0.469788 0.702148 -0.088074 1441914821 0.527710 -0.469788 0.702148 -0.088074 1441914821 0.526978 -0.490784 0.689636 -0.075745 1441914821 0.526978 -0.490784 0.689636 -0.075745 1441914821 0.526978 -0.490784 0.689636 -0.075745 1441914821 0.526978 -0.490784 0.689636 -0.075745 1441914821 0.526978 -0.490784 0.689636 -0.075745 1441914821 0.526978 -0.490784 0.689636 -0.075745 1441914821 0.527954 -0.496582 0.684631 -0.077332 1441914821 0.527954 -0.496582 0.684631 -0.077332 1441914821 0.527954 -0.496582 0.684631 -0.077332 1441914821 0.527954 -0.496582 0.684631 -0.077332 1441914821 0.527954 -0.496582 0.684631 -0.077332 1441914821 0.527954 -0.496582 0.684631 -0.077332 1441914821 0.525757 -0.483826 0.693237 -0.094177 1441914821 0.525757 -0.483826 0.693237 -0.094177 1441914821 0.525757 -0.483826 0.693237 -0.094177 1441914821 0.525757 -0.483826 0.693237 -0.094177 1441914821 0.525757 -0.483826 0.693237 -0.094177 1441914821 0.525757 -0.483826 0.693237 -0.094177 1441914821 0.522644 -0.453430 0.711670 -0.121460 1441914821 0.522644 -0.453430 0.711670 -0.121460 1441914821 0.522644 -0.453430 0.711670 -0.121460 1441914821 0.522644 -0.453430 0.711670 -0.121460 1441914821 0.522644 -0.453430 0.711670 -0.121460 1441914821 0.522644 -0.453430 0.711670 -0.121460 1441914821 0.515442 -0.410889 0.735596 -0.156311 1441914821 0.515442 -0.410889 0.735596 -0.156311 1441914821 0.515442 -0.410889 0.735596 -0.156311 1441914821 0.515442 -0.410889 0.735596 -0.156311 1441914821 0.515442 -0.410889 0.735596 -0.156311 1441914821 0.515442 -0.410889 0.735596 -0.156311 1441914821 0.515442 -0.410889 0.735596 -0.156311 1441914821 0.505188 -0.359802 0.759155 -0.197327 1441914821 0.505188 -0.359802 0.759155 -0.197327 1441914821 0.505188 -0.359802 0.759155 -0.197327 1441914821 0.505188 -0.359802 0.759155 -0.197327 1441914821 0.505188 -0.359802 0.759155 -0.197327 1441914821 0.505188 -0.359802 0.759155 -0.197327 1441914821 0.488647 -0.302246 0.782837 -0.238770 1441914821 0.488647 -0.302246 0.782837 -0.238770 1441914821 0.488647 -0.302246 0.782837 -0.238770 1441914821 0.488647 -0.302246 0.782837 -0.238770 1441914821 0.488647 -0.302246 0.782837 -0.238770 1441914821 0.467896 -0.236328 0.804688 -0.278687 1441914821 0.467896 -0.236328 0.804688 -0.278687 1441914821 0.467896 -0.236328 0.804688 -0.278687 1441914821 0.467896 -0.236328 0.804688 -0.278687 1441914821 0.467896 -0.236328 0.804688 -0.278687 1441914821 0.467896 -0.236328 0.804688 -0.278687 1441914821 0.445801 -0.163574 0.820313 -0.318604 1441914821 0.445801 -0.163574 0.820313 -0.318604 1441914821 0.445801 -0.163574 0.820313 -0.318604 1441914821 0.445801 -0.163574 0.820313 -0.318604 1441914821 0.445801 -0.163574 0.820313 -0.318604 1441914821 0.445801 -0.163574 0.820313 -0.318604 1441914821 0.418579 -0.090820 0.830261 -0.356567 1441914821 0.418579 -0.090820 0.830261 -0.356567 1441914821 0.418579 -0.090820 0.830261 -0.356567 1441914821 0.418579 -0.090820 0.830261 -0.356567 1441914821 0.418579 -0.090820 0.830261 -0.356567 1441914821 0.418579 -0.090820 0.830261 -0.356567 1441914821 0.418579 -0.090820 0.830261 -0.356567 1441914821 0.391235 -0.024902 0.832642 -0.391174 1441914821 0.391235 -0.024902 0.832642 -0.391174 1441914821 0.391235 -0.024902 0.832642 -0.391174 1441914821 0.391235 -0.024902 0.832642 -0.391174 1441914821 0.391235 -0.024902 0.832642 -0.391174 1441914821 0.391235 -0.024902 0.832642 -0.391174 1441914821 0.366211 0.033691 0.829834 -0.419678 1441914821 0.366211 0.033691 0.829834 -0.419678 1441914821 0.366211 0.033691 0.829834 -0.419678 1441914821 0.366211 0.033691 0.829834 -0.419678 1441914821 0.366211 0.033691 0.829834 -0.419678 1441914821 0.366211 0.033691 0.829834 -0.419678 1441914821 0.345398 0.081116 0.826599 -0.436890 1441914821 0.345398 0.081116 0.826599 -0.436890 1441914821 0.345398 0.081116 0.826599 -0.436890 1441914821 0.345398 0.081116 0.826599 -0.436890 1441914821 0.345398 0.081116 0.826599 -0.436890 1441914821 0.345398 0.081116 0.826599 -0.436890 1441914821 0.345398 0.081116 0.826599 -0.436890 1441914821 0.330261 0.116333 0.821777 -0.449524 1441914821 0.330261 0.116333 0.821777 -0.449524 1441914821 0.330261 0.116333 0.821777 -0.449524 1441914821 0.330261 0.116333 0.821777 -0.449524 1441914821 0.330261 0.116333 0.821777 -0.449524 1441914821 0.330261 0.116333 0.821777 -0.449524 1441914821 0.322693 0.138672 0.816345 -0.458496 1441914821 0.322693 0.138672 0.816345 -0.458496 1441914821 0.322693 0.138672 0.816345 -0.458496 1441914821 0.322693 0.138672 0.816345 -0.458496 1441914821 0.322693 0.138672 0.816345 -0.458496 1441914821 0.322693 0.138672 0.816345 -0.458496 1441914821 0.323486 0.147827 0.812256 -0.462280 1441914821 0.323486 0.147827 0.812256 -0.462280 1441914821 0.323486 0.147827 0.812256 -0.462280 1441914821 0.323486 0.147827 0.812256 -0.462280 1441914821 0.323486 0.147827 0.812256 -0.462280 1441914821 0.323486 0.147827 0.812256 -0.462280 1441914821 0.323486 0.147827 0.812256 -0.462280 1441914821 0.335449 0.139709 0.813721 -0.453552 1441914821 0.335449 0.139709 0.813721 -0.453552 1441914821 0.335449 0.139709 0.813721 -0.453552 1441914821 0.335449 0.139709 0.813721 -0.453552 1441914821 0.335449 0.139709 0.813721 -0.453552 1441914822 0.335449 0.139709 0.813721 -0.453552 1441914822 0.354797 0.112061 0.820435 -0.434082 1441914822 0.354797 0.112061 0.820435 -0.434082 1441914822 0.354797 0.112061 0.820435 -0.434082 1441914822 0.354797 0.112061 0.820435 -0.434082 1441914822 0.354797 0.112061 0.820435 -0.434082 1441914822 0.354797 0.112061 0.820435 -0.434082 1441914822 0.378052 0.072449 0.825623 -0.412476 1441914822 0.378052 0.072449 0.825623 -0.412476 1441914822 0.378052 0.072449 0.825623 -0.412476 1441914822 0.378052 0.072449 0.825623 -0.412476 1441914822 0.378052 0.072449 0.825623 -0.412476 1441914822 0.378052 0.072449 0.825623 -0.412476 1441914822 0.403564 0.024902 0.828125 -0.388245 1441914822 0.403564 0.024902 0.828125 -0.388245 1441914822 0.403564 0.024902 0.828125 -0.388245 1441914822 0.403564 0.024902 0.828125 -0.388245 1441914822 0.403564 0.024902 0.828125 -0.388245 1441914822 0.403564 0.024902 0.828125 -0.388245 1441914822 0.430054 -0.029358 0.827332 -0.360046 1441914822 0.430054 -0.029358 0.827332 -0.360046 1441914822 0.430054 -0.029358 0.827332 -0.360046 1441914822 0.430054 -0.029358 0.827332 -0.360046 1441914822 0.430054 -0.029358 0.827332 -0.360046 1441914822 0.430054 -0.029358 0.827332 -0.360046 1441914822 0.456177 -0.088867 0.822754 -0.327087 1441914822 0.456177 -0.088867 0.822754 -0.327087 1441914822 0.456177 -0.088867 0.822754 -0.327087 1441914822 0.456177 -0.088867 0.822754 -0.327087 1441914822 0.456177 -0.088867 0.822754 -0.327087 1441914822 0.456177 -0.088867 0.822754 -0.327087 1441914822 0.480042 -0.152588 0.814575 -0.287598 1441914822 0.480042 -0.152588 0.814575 -0.287598 1441914822 0.480042 -0.152588 0.814575 -0.287598 1441914822 0.480042 -0.152588 0.814575 -0.287598 1441914822 0.480042 -0.152588 0.814575 -0.287598 1441914822 0.480042 -0.152588 0.814575 -0.287598 1441914822 0.480042 -0.152588 0.814575 -0.287598 1441914822 0.499695 -0.217590 0.801392 -0.246399 1441914822 0.499695 -0.217590 0.801392 -0.246399 1441914822 0.499695 -0.217590 0.801392 -0.246399 1441914822 0.499695 -0.217590 0.801392 -0.246399 1441914822 0.499695 -0.217590 0.801392 -0.246399 1441914822 0.499695 -0.217590 0.801392 -0.246399 1441914822 0.513916 -0.279785 0.784180 -0.206604 1441914822 0.513916 -0.279785 0.784180 -0.206604 1441914822 0.513916 -0.279785 0.784180 -0.206604 1441914822 0.513916 -0.279785 0.784180 -0.206604 1441914822 0.513916 -0.279785 0.784180 -0.206604 1441914822 0.513916 -0.279785 0.784180 -0.206604 1441914822 0.521667 -0.335571 0.765564 -0.170532 1441914822 0.521667 -0.335571 0.765564 -0.170532 1441914822 0.521667 -0.335571 0.765564 -0.170532 1441914822 0.521667 -0.335571 0.765564 -0.170532 1441914822 0.521667 -0.335571 0.765564 -0.170532 1441914822 0.521667 -0.335571 0.765564 -0.170532 1441914822 0.521667 -0.335571 0.765564 -0.170532 1441914822 0.527222 -0.380554 0.746338 -0.141846 1441914822 0.527222 -0.380554 0.746338 -0.141846 1441914822 0.527222 -0.380554 0.746338 -0.141846 1441914822 0.527222 -0.380554 0.746338 -0.141846 1441914822 0.527222 -0.380554 0.746338 -0.141846 1441914822 0.527222 -0.380554 0.746338 -0.141846 1441914822 0.529297 -0.417603 0.728821 -0.119324 1441914822 0.529297 -0.417603 0.728821 -0.119324 1441914822 0.529297 -0.417603 0.728821 -0.119324 1441914822 0.529297 -0.417603 0.728821 -0.119324 1441914822 0.529297 -0.417603 0.728821 -0.119324 1441914822 0.529297 -0.417603 0.728821 -0.119324 1441914822 0.529907 -0.442078 0.715820 -0.106323 1441914822 0.529907 -0.442078 0.715820 -0.106323 1441914822 0.529907 -0.442078 0.715820 -0.106323 1441914822 0.529907 -0.442078 0.715820 -0.106323 1441914822 0.529907 -0.442078 0.715820 -0.106323 1441914822 0.529907 -0.442078 0.715820 -0.106323 1441914822 0.529663 -0.451111 0.710693 -0.104248 1441914822 0.529663 -0.451111 0.710693 -0.104248 1441914822 0.529663 -0.451111 0.710693 -0.104248 1441914822 0.529663 -0.451111 0.710693 -0.104248 1441914822 0.529663 -0.451111 0.710693 -0.104248 1441914822 0.529663 -0.451111 0.710693 -0.104248 1441914822 0.526367 -0.445679 0.715088 -0.113831 1441914822 0.526367 -0.445679 0.715088 -0.113831 1441914822 0.526367 -0.445679 0.715088 -0.113831 1441914822 0.526367 -0.445679 0.715088 -0.113831 1441914822 0.526367 -0.445679 0.715088 -0.113831 1441914822 0.526367 -0.445679 0.715088 -0.113831 1441914822 0.521118 -0.423340 0.728394 -0.136292 1441914822 0.521118 -0.423340 0.728394 -0.136292 1441914822 0.521118 -0.423340 0.728394 -0.136292 1441914822 0.521118 -0.423340 0.728394 -0.136292 1441914822 0.521118 -0.423340 0.728394 -0.136292 1441914822 0.521118 -0.423340 0.728394 -0.136292 1441914822 0.521118 -0.423340 0.728394 -0.136292 1441914822 0.514343 -0.386292 0.746948 -0.168152 1441914822 0.514343 -0.386292 0.746948 -0.168152 1441914822 0.514343 -0.386292 0.746948 -0.168152 1441914822 0.514343 -0.386292 0.746948 -0.168152 1441914822 0.514343 -0.386292 0.746948 -0.168152 1441914822 0.514343 -0.386292 0.746948 -0.168152 1441914822 0.502869 -0.340393 0.767639 -0.204773 1441914822 0.502869 -0.340393 0.767639 -0.204773 1441914822 0.502869 -0.340393 0.767639 -0.204773 1441914822 0.502869 -0.340393 0.767639 -0.204773 1441914822 0.502869 -0.340393 0.767639 -0.204773 1441914822 0.502869 -0.340393 0.767639 -0.204773 1441914822 0.486511 -0.288452 0.787903 -0.243408 1441914822 0.486511 -0.288452 0.787903 -0.243408 1441914822 0.486511 -0.288452 0.787903 -0.243408 1441914822 0.486511 -0.288452 0.787903 -0.243408 1441914822 0.486511 -0.288452 0.787903 -0.243408 1441914822 0.486511 -0.288452 0.787903 -0.243408 1441914822 0.486511 -0.288452 0.787903 -0.243408 1441914823 0.466309 -0.234375 0.806030 -0.279114 1441914823 0.466309 -0.234375 0.806030 -0.279114 1441914823 0.466309 -0.234375 0.806030 -0.279114 1441914823 0.466309 -0.234375 0.806030 -0.279114 1441914823 0.466309 -0.234375 0.806030 -0.279114 1441914823 0.466309 -0.234375 0.806030 -0.279114 1441914823 0.442444 -0.174622 0.821533 -0.314270 1441914823 0.442444 -0.174622 0.821533 -0.314270 1441914823 0.442444 -0.174622 0.821533 -0.314270 1441914823 0.442444 -0.174622 0.821533 -0.314270 1441914823 0.442444 -0.174622 0.821533 -0.314270 1441914823 0.442444 -0.174622 0.821533 -0.314270 1441914823 0.418762 -0.110840 0.830505 -0.349976 1441914823 0.418762 -0.110840 0.830505 -0.349976 1441914823 0.418762 -0.110840 0.830505 -0.349976 1441914823 0.418762 -0.110840 0.830505 -0.349976 1441914823 0.418762 -0.110840 0.830505 -0.349976 1441914823 0.418762 -0.110840 0.830505 -0.349976 1441914823 0.395630 -0.048767 0.833557 -0.382446 1441914823 0.395630 -0.048767 0.833557 -0.382446 1441914823 0.395630 -0.048767 0.833557 -0.382446 1441914823 0.395630 -0.048767 0.833557 -0.382446 1441914823 0.395630 -0.048767 0.833557 -0.382446 1441914823 0.395630 -0.048767 0.833557 -0.382446 1441914823 0.374512 0.006287 0.833496 -0.406128 1441914823 0.374512 0.006287 0.833496 -0.406128 1441914823 0.374512 0.006287 0.833496 -0.406128 1441914823 0.374512 0.006287 0.833496 -0.406128 1441914823 0.374512 0.006287 0.833496 -0.406128 1441914823 0.374512 0.006287 0.833496 -0.406128 1441914823 0.356018 0.051208 0.832581 -0.421204 1441914823 0.356018 0.051208 0.832581 -0.421204 1441914823 0.356018 0.051208 0.832581 -0.421204 1441914823 0.356018 0.051208 0.832581 -0.421204 1441914823 0.356018 0.051208 0.832581 -0.421204 1441914823 0.356018 0.051208 0.832581 -0.421204 1441914823 0.341736 0.086365 0.830017 -0.432190 1441914823 0.341736 0.086365 0.830017 -0.432190 1441914823 0.341736 0.086365 0.830017 -0.432190 1441914823 0.341736 0.086365 0.830017 -0.432190 1441914823 0.341736 0.086365 0.830017 -0.432190 1441914823 0.341736 0.086365 0.830017 -0.432190 1441914823 0.333984 0.110046 0.826416 -0.439697 1441914823 0.333984 0.110046 0.826416 -0.439697 1441914823 0.333984 0.110046 0.826416 -0.439697 1441914823 0.333984 0.110046 0.826416 -0.439697 1441914823 0.333984 0.110046 0.826416 -0.439697 1441914823 0.333984 0.110046 0.826416 -0.439697 1441914823 0.333984 0.110046 0.826416 -0.439697 1441914823 0.335327 0.119507 0.823792 -0.441040 1441914823 0.335327 0.119507 0.823792 -0.441040 1441914823 0.335327 0.119507 0.823792 -0.441040 1441914823 0.335327 0.119507 0.823792 -0.441040 1441914823 0.335327 0.119507 0.823792 -0.441040 1441914823 0.335327 0.119507 0.823792 -0.441040 1441914823 0.346558 0.110168 0.826050 -0.430603 1441914823 0.346558 0.110168 0.826050 -0.430603 1441914823 0.346558 0.110168 0.826050 -0.430603 1441914823 0.346558 0.110168 0.826050 -0.430603 1441914823 0.346558 0.110168 0.826050 -0.430603 1441914823 0.346558 0.110168 0.826050 -0.430603 1441914823 0.363464 0.084900 0.830383 -0.413696 1441914823 0.363464 0.084900 0.830383 -0.413696 1441914823 0.363464 0.084900 0.830383 -0.413696 1441914823 0.363464 0.084900 0.830383 -0.413696 1441914823 0.363464 0.084900 0.830383 -0.413696 1441914823 0.363464 0.084900 0.830383 -0.413696 1441914823 0.384949 0.047302 0.834045 -0.392334 1441914823 0.384949 0.047302 0.834045 -0.392334 1441914823 0.384949 0.047302 0.834045 -0.392334 1441914823 0.384949 0.047302 0.834045 -0.392334 1441914823 0.384949 0.047302 0.834045 -0.392334 1441914823 0.384949 0.047302 0.834045 -0.392334 1441914823 0.384949 0.047302 0.834045 -0.392334 1441914823 0.408325 -0.000671 0.835754 -0.367065 1441914823 0.408325 -0.000671 0.835754 -0.367065 1441914823 0.408325 -0.000671 0.835754 -0.367065 1441914823 0.408325 -0.000671 0.835754 -0.367065 1441914823 0.408325 -0.000671 0.835754 -0.367065 1441914823 0.408325 -0.000671 0.835754 -0.367065 1441914823 0.432434 -0.056091 0.833374 -0.339539 1441914823 0.432434 -0.056091 0.833374 -0.339539 1441914823 0.432434 -0.056091 0.833374 -0.339539 1441914823 0.432434 -0.056091 0.833374 -0.339539 1441914823 0.432434 -0.056091 0.833374 -0.339539 1441914823 0.432434 -0.056091 0.833374 -0.339539 1441914823 0.432434 -0.056091 0.833374 -0.339539 1441914823 0.455261 -0.117737 0.827148 -0.307739 1441914823 0.455261 -0.117737 0.827148 -0.307739 1441914823 0.455261 -0.117737 0.827148 -0.307739 1441914823 0.455261 -0.117737 0.827148 -0.307739 1441914823 0.455261 -0.117737 0.827148 -0.307739 1441914823 0.455261 -0.117737 0.827148 -0.307739 1441914823 0.475525 -0.179565 0.816101 -0.274902 1441914823 0.475525 -0.179565 0.816101 -0.274902 1441914823 0.475525 -0.179565 0.816101 -0.274902 1441914823 0.475525 -0.179565 0.816101 -0.274902 1441914823 0.475525 -0.179565 0.816101 -0.274902 1441914823 0.475525 -0.179565 0.816101 -0.274902 1441914823 0.493469 -0.240967 0.800964 -0.238403 1441914823 0.493469 -0.240967 0.800964 -0.238403 1441914823 0.493469 -0.240967 0.800964 -0.238403 1441914823 0.493469 -0.240967 0.800964 -0.238403 1441914823 0.493469 -0.240967 0.800964 -0.238403 1441914823 0.493469 -0.240967 0.800964 -0.238403 1441914823 0.506775 -0.302063 0.781921 -0.201050 1441914823 0.506775 -0.302063 0.781921 -0.201050 1441914823 0.506775 -0.302063 0.781921 -0.201050 1441914823 0.506775 -0.302063 0.781921 -0.201050 1441914823 0.506775 -0.302063 0.781921 -0.201050 1441914823 0.506775 -0.302063 0.781921 -0.201050 1441914823 0.506775 -0.302063 0.781921 -0.201050 1441914823 0.515869 -0.360352 0.759338 -0.165405 1441914823 0.515869 -0.360352 0.759338 -0.165405 1441914824 0.515869 -0.360352 0.759338 -0.165405 1441914824 0.515869 -0.360352 0.759338 -0.165405 1441914824 0.515869 -0.360352 0.759338 -0.165405 1441914824 0.520325 -0.415527 0.734131 -0.132813 1441914824 0.520325 -0.415527 0.734131 -0.132813 1441914824 0.520325 -0.415527 0.734131 -0.132813 1441914824 0.520325 -0.415527 0.734131 -0.132813 1441914824 0.520325 -0.415527 0.734131 -0.132813 1441914824 0.520325 -0.415527 0.734131 -0.132813 1441914824 0.520325 -0.415527 0.734131 -0.132813 1441914824 0.523376 -0.456177 0.710876 -0.112122 1441914824 0.523376 -0.456177 0.710876 -0.112122 1441914824 0.523376 -0.456177 0.710876 -0.112122 1441914824 0.523376 -0.456177 0.710876 -0.112122 1441914824 0.523376 -0.456177 0.710876 -0.112122 1441914824 0.523376 -0.456177 0.710876 -0.112122 1441914824 0.525208 -0.476563 0.696960 -0.106079 1441914824 0.525208 -0.476563 0.696960 -0.106079 1441914824 0.525208 -0.476563 0.696960 -0.106079 1441914824 0.525208 -0.476563 0.696960 -0.106079 1441914824 0.525208 -0.476563 0.696960 -0.106079 1441914824 0.525208 -0.476563 0.696960 -0.106079 1441914824 0.523682 -0.482605 0.693542 -0.108887 1441914824 0.523682 -0.482605 0.693542 -0.108887 1441914824 0.523682 -0.482605 0.693542 -0.108887 1441914824 0.523682 -0.482605 0.693542 -0.108887 1441914824 0.523682 -0.482605 0.693542 -0.108887 1441914824 0.523682 -0.482605 0.693542 -0.108887 1441914824 0.521606 -0.467957 0.702026 -0.126465 1441914824 0.521606 -0.467957 0.702026 -0.126465 1441914824 0.521606 -0.467957 0.702026 -0.126465 1441914824 0.521606 -0.467957 0.702026 -0.126465 1441914824 0.521606 -0.467957 0.702026 -0.126465 1441914824 0.521606 -0.467957 0.702026 -0.126465 1441914824 0.518372 -0.439514 0.717651 -0.152039 1441914824 0.518372 -0.439514 0.717651 -0.152039 1441914824 0.518372 -0.439514 0.717651 -0.152039 1441914824 0.518372 -0.439514 0.717651 -0.152039 1441914824 0.518372 -0.439514 0.717651 -0.152039 1441914824 0.518372 -0.439514 0.717651 -0.152039 1441914824 0.511719 -0.401489 0.737305 -0.182495 1441914824 0.511719 -0.401489 0.737305 -0.182495 1441914824 0.511719 -0.401489 0.737305 -0.182495 1441914824 0.511719 -0.401489 0.737305 -0.182495 1441914824 0.511719 -0.401489 0.737305 -0.182495 1441914824 0.511719 -0.401489 0.737305 -0.182495 1441914824 0.502747 -0.358582 0.756653 -0.214661 1441914824 0.502747 -0.358582 0.756653 -0.214661 1441914824 0.502747 -0.358582 0.756653 -0.214661 1441914824 0.502747 -0.358582 0.756653 -0.214661 1441914824 0.502747 -0.358582 0.756653 -0.214661 1441914824 0.502747 -0.358582 0.756653 -0.214661 1441914824 0.502747 -0.358582 0.756653 -0.214661 1441914824 0.489014 -0.311279 0.776672 -0.246399 1441914824 0.489014 -0.311279 0.776672 -0.246399 1441914824 0.489014 -0.311279 0.776672 -0.246399 1441914824 0.489014 -0.311279 0.776672 -0.246399 1441914824 0.489014 -0.311279 0.776672 -0.246399 1441914824 0.489014 -0.311279 0.776672 -0.246399 1441914824 0.473511 -0.255920 0.795227 -0.279053 1441914824 0.473511 -0.255920 0.795227 -0.279053 1441914824 0.473511 -0.255920 0.795227 -0.279053 1441914824 0.473511 -0.255920 0.795227 -0.279053 1441914824 0.473511 -0.255920 0.795227 -0.279053 1441914824 0.473511 -0.255920 0.795227 -0.279053 1441914824 0.454529 -0.193848 0.812073 -0.310364 1441914824 0.454529 -0.193848 0.812073 -0.310364 1441914824 0.454529 -0.193848 0.812073 -0.310364 1441914824 0.454529 -0.193848 0.812073 -0.310364 1441914824 0.454529 -0.193848 0.812073 -0.310364 1441914824 0.454529 -0.193848 0.812073 -0.310364 1441914824 0.454529 -0.193848 0.812073 -0.310364 1441914824 0.431946 -0.131531 0.825073 -0.339600 1441914824 0.431946 -0.131531 0.825073 -0.339600 1441914824 0.431946 -0.131531 0.825073 -0.339600 1441914824 0.431946 -0.131531 0.825073 -0.339600 1441914824 0.431946 -0.131531 0.825073 -0.339600 1441914824 0.431946 -0.131531 0.825073 -0.339600 1441914824 0.408508 -0.071472 0.832214 -0.367920 1441914824 0.408508 -0.071472 0.832214 -0.367920 1441914824 0.408508 -0.071472 0.832214 -0.367920 1441914824 0.408508 -0.071472 0.832214 -0.367920 1441914824 0.408508 -0.071472 0.832214 -0.367920 1441914824 0.408508 -0.071472 0.832214 -0.367920 1441914824 0.408508 -0.071472 0.832214 -0.367920 1441914824 0.385315 -0.014954 0.834534 -0.393433 1441914824 0.385315 -0.014954 0.834534 -0.393433 1441914824 0.385315 -0.014954 0.834534 -0.393433 1441914824 0.385315 -0.014954 0.834534 -0.393433 1441914824 0.385315 -0.014954 0.834534 -0.393433 1441914824 0.385315 -0.014954 0.834534 -0.393433 1441914824 0.363586 0.036072 0.833557 -0.414246 1441914824 0.363586 0.036072 0.833557 -0.414246 1441914824 0.363586 0.036072 0.833557 -0.414246 1441914824 0.363586 0.036072 0.833557 -0.414246 1441914824 0.363586 0.036072 0.833557 -0.414246 1441914824 0.345154 0.081055 0.830017 -0.430481 1441914824 0.345154 0.081055 0.830017 -0.430481 1441914824 0.345154 0.081055 0.830017 -0.430481 1441914824 0.345154 0.081055 0.830017 -0.430481 1441914824 0.345154 0.081055 0.830017 -0.430481 1441914824 0.345154 0.081055 0.830017 -0.430481 1441914824 0.332153 0.115051 0.824524 -0.443359 1441914824 0.332153 0.115051 0.824524 -0.443359 1441914824 0.332153 0.115051 0.824524 -0.443359 1441914824 0.332153 0.115051 0.824524 -0.443359 1441914824 0.332153 0.115051 0.824524 -0.443359 1441914824 0.332153 0.115051 0.824524 -0.443359 1441914824 0.332153 0.115051 0.824524 -0.443359 1441914824 0.325378 0.135681 0.818665 -0.453247 1441914824 0.325378 0.135681 0.818665 -0.453247 1441914824 0.325378 0.135681 0.818665 -0.453247 1441914825 0.325378 0.135681 0.818665 -0.453247 1441914825 0.325378 0.135681 0.818665 -0.453247 1441914825 0.325378 0.135681 0.818665 -0.453247 1441914825 0.327515 0.141724 0.814392 -0.457581 1441914825 0.327515 0.141724 0.814392 -0.457581 1441914825 0.327515 0.141724 0.814392 -0.457581 1441914825 0.327515 0.141724 0.814392 -0.457581 1441914825 0.327515 0.141724 0.814392 -0.457581 1441914825 0.327515 0.141724 0.814392 -0.457581 1441914825 0.327515 0.141724 0.814392 -0.457581 1441914825 0.339111 0.130127 0.816895 -0.447998 1441914825 0.339111 0.130127 0.816895 -0.447998 1441914825 0.339111 0.130127 0.816895 -0.447998 1441914825 0.339111 0.130127 0.816895 -0.447998 1441914825 0.339111 0.130127 0.816895 -0.447998 1441914825 0.339111 0.130127 0.816895 -0.447998 1441914825 0.356445 0.104553 0.822998 -0.429688 1441914825 0.356445 0.104553 0.822998 -0.429688 1441914825 0.356445 0.104553 0.822998 -0.429688 1441914825 0.356445 0.104553 0.822998 -0.429688 1441914825 0.356445 0.104553 0.822998 -0.429688 1441914825 0.356445 0.104553 0.822998 -0.429688 1441914825 0.356445 0.104553 0.822998 -0.429688 1441914825 0.377930 0.068604 0.827942 -0.408508 1441914825 0.377930 0.068604 0.827942 -0.408508 1441914825 0.377930 0.068604 0.827942 -0.408508 1441914825 0.377930 0.068604 0.827942 -0.408508 1441914825 0.377930 0.068604 0.827942 -0.408508 1441914825 0.377930 0.068604 0.827942 -0.408508 1441914825 0.401978 0.024231 0.830627 -0.384460 1441914825 0.401978 0.024231 0.830627 -0.384460 1441914825 0.401978 0.024231 0.830627 -0.384460 1441914825 0.401978 0.024231 0.830627 -0.384460 1441914825 0.401978 0.024231 0.830627 -0.384460 1441914825 0.401978 0.024231 0.830627 -0.384460 1441914825 0.428406 -0.027161 0.829529 -0.357117 1441914825 0.428406 -0.027161 0.829529 -0.357117 1441914825 0.428406 -0.027161 0.829529 -0.357117 1441914825 0.428406 -0.027161 0.829529 -0.357117 1441914825 0.428406 -0.027161 0.829529 -0.357117 1441914825 0.428406 -0.027161 0.829529 -0.357117 1441914825 0.428406 -0.027161 0.829529 -0.357117 1441914825 0.456360 -0.084900 0.823730 -0.325562 1441914825 0.456360 -0.084900 0.823730 -0.325562 1441914825 0.456360 -0.084900 0.823730 -0.325562 1441914825 0.456360 -0.084900 0.823730 -0.325562 1441914825 0.456360 -0.084900 0.823730 -0.325562 1441914825 0.456360 -0.084900 0.823730 -0.325562 1441914825 0.481262 -0.149414 0.814697 -0.286743 1441914825 0.481262 -0.149414 0.814697 -0.286743 1441914825 0.481262 -0.149414 0.814697 -0.286743 1441914825 0.481262 -0.149414 0.814697 -0.286743 1441914825 0.481262 -0.149414 0.814697 -0.286743 1441914825 0.481262 -0.149414 0.814697 -0.286743 1441914825 0.500549 -0.219055 0.800720 -0.245483 1441914825 0.500549 -0.219055 0.800720 -0.245483 1441914825 0.500549 -0.219055 0.800720 -0.245483 1441914825 0.500549 -0.219055 0.800720 -0.245483 1441914825 0.500549 -0.219055 0.800720 -0.245483 1441914825 0.500549 -0.219055 0.800720 -0.245483 1441914825 0.500549 -0.219055 0.800720 -0.245483 1441914825 0.515442 -0.287659 0.780090 -0.207397 1441914825 0.515442 -0.287659 0.780090 -0.207397 1441914825 0.515442 -0.287659 0.780090 -0.207397 1441914825 0.515442 -0.287659 0.780090 -0.207397 1441914825 0.515442 -0.287659 0.780090 -0.207397 1441914825 0.515442 -0.287659 0.780090 -0.207397 1441914825 0.525818 -0.349854 0.755737 -0.172974 1441914825 
0.429443 -0.122437 0.835938 -0.318970 1441914827 0.429443 -0.122437 0.835938 -0.318970 1441914827 0.429443 -0.122437 0.835938 -0.318970 1441914827 0.429443 -0.122437 0.835938 -0.318970 1441914827 0.429443 -0.122437 0.835938 -0.318970 1441914827 0.429443 -0.122437 0.835938 -0.318970 1441914827 0.413452 -0.088013 0.840698 -0.338318 1441914827 0.413452 -0.088013 0.840698 -0.338318 1441914827 0.413452 -0.088013 0.840698 -0.338318 1441914827 0.413452 -0.088013 0.840698 -0.338318 1441914827 0.413452 -0.088013 0.840698 -0.338318 1441914827 0.413452 -0.088013 0.840698 -0.338318 1441914827 0.396484 -0.047668 0.843018 -0.360291 1441914827 0.396484 -0.047668 0.843018 -0.360291 1441914827 0.396484 -0.047668 0.843018 -0.360291 1441914827 0.396484 -0.047668 0.843018 -0.360291 1441914827 0.396484 -0.047668 0.843018 -0.360291 1441914827 0.396484 -0.047668 0.843018 -0.360291 1441914827 0.377136 -0.006958 0.844421 -0.380249 1441914827 0.377136 -0.006958 0.844421 -0.380249 1441914827 0.377136 -0.006958 0.844421 -0.380249 1441914827 0.377136 -0.006958 0.844421 -0.380249 1441914827 0.377136 -0.006958 0.844421 -0.380249 1441914827 0.377136 -0.006958 0.844421 -0.380249 1441914828 0.377136 -0.006958 0.844421 -0.380249 1441914828 0.356201 0.036255 0.843811 -0.399658 1441914828 0.356201 0.036255 0.843811 -0.399658 1441914828 0.356201 0.036255 0.843811 -0.399658 1441914828 0.356201 0.036255 0.843811 -0.399658 1441914828 0.356201 0.036255 0.843811 -0.399658 1441914828 0.335999 0.080261 0.838806 -0.420715 1441914828 0.335999 0.080261 0.838806 -0.420715 1441914828 0.335999 0.080261 0.838806 -0.420715 1441914828 0.335999 0.080261 0.838806 -0.420715 1441914828 0.335999 0.080261 0.838806 -0.420715 1441914828 0.335999 0.080261 0.838806 -0.420715 1441914828 0.335999 0.080261 0.838806 -0.420715 1441914828 0.320068 0.118958 0.830627 -0.439819 1441914828 0.320068 0.118958 0.830627 -0.439819 1441914828 0.320068 0.118958 0.830627 -0.439819 1441914828 0.320068 0.118958 0.830627 -0.439819 1441914828 0.320068 0.118958 0.830627 -0.439819 1441914828 0.320068 0.118958 0.830627 -0.439819 1441914828 0.312866 0.149414 0.819946 -0.455383 1441914828 0.312866 0.149414 0.819946 -0.455383 1441914828 0.312866 0.149414 0.819946 -0.455383 1441914828 0.312866 0.149414 0.819946 -0.455383 1441914828 0.312866 0.149414 0.819946 -0.455383 1441914828 0.312866 0.149414 0.819946 -0.455383 1441914828 0.319824 0.164917 0.811584 -0.460205 1441914828 0.319824 0.164917 0.811584 -0.460205 1441914828 0.319824 0.164917 0.811584 -0.460205 1441914828 0.319824 0.164917 0.811584 -0.460205 1441914828 0.319824 0.164917 0.811584 -0.460205 1441914828 0.319824 0.164917 0.811584 -0.460205 1441914828 0.319824 0.164917 0.811584 -0.460205 1441914828 0.333435 0.160156 0.813721 -0.448242 1441914828 0.333435 0.160156 0.813721 -0.448242 1441914828 0.333435 0.160156 0.813721 -0.448242 1441914828 0.333435 0.160156 0.813721 -0.448242 1441914828 0.333435 0.160156 0.813721 -0.448242 1441914828 0.333435 0.160156 0.813721 -0.448242 1441914828 0.350159 0.136414 0.821777 -0.428223 1441914828 0.350159 0.136414 0.821777 -0.428223 1441914828 0.350159 0.136414 0.821777 -0.428223 1441914828 0.350159 0.136414 0.821777 -0.428223 1441914828 0.350159 0.136414 0.821777 -0.428223 1441914828 0.350159 0.136414 0.821777 -0.428223 1441914828 0.369446 0.098816 0.829651 -0.406738 1441914828 0.369446 0.098816 0.829651 -0.406738 1441914828 0.369446 0.098816 0.829651 -0.406738 1441914828 0.369446 0.098816 0.829651 -0.406738 1441914828 0.369446 0.098816 0.829651 -0.406738 1441914828 0.369446 0.098816 0.829651 -0.406738 1441914828 0.392395 0.052673 0.833557 -0.385132 1441914828 0.392395 0.052673 0.833557 -0.385132 1441914828 0.392395 0.052673 0.833557 -0.385132 1441914828 0.392395 0.052673 0.833557 -0.385132 1441914828 0.392395 0.052673 0.833557 -0.385132 1441914828 0.392395 0.052673 0.833557 -0.385132 1441914828 0.392395 0.052673 0.833557 -0.385132 1441914828 0.418823 -0.001221 0.833557 -0.360168 1441914828 0.418823 -0.001221 0.833557 -0.360168 1441914828 0.418823 -0.001221 0.833557 -0.360168 1441914828 0.418823 -0.001221 0.833557 -0.360168 1441914828 0.418823 -0.001221 0.833557 -0.360168 1441914828 0.418823 -0.001221 0.833557 -0.360168 1441914828 0.445251 -0.062134 0.829834 -0.330444 1441914828 0.445251 -0.062134 0.829834 -0.330444 1441914828 0.445251 -0.062134 0.829834 -0.330444 1441914828 0.445251 -0.062134 0.829834 -0.330444 1441914828 0.445251 -0.062134 0.829834 -0.330444 1441914828 0.445251 -0.062134 0.829834 -0.330444 1441914828 0.468567 -0.128601 0.822449 -0.295654 1441914828 0.468567 -0.128601 0.822449 -0.295654 1441914828 0.468567 -0.128601 0.822449 -0.295654 1441914828 0.468567 -0.128601 0.822449 -0.295654 1441914828 0.468567 -0.128601 0.822449 -0.295654 1441914828 0.468567 -0.128601 0.822449 -0.295654 1441914828 0.486877 -0.198059 0.810730 -0.257690 1441914828 0.486877 -0.198059 0.810730 -0.257690 1441914828 0.486877 -0.198059 0.810730 -0.257690 1441914828 0.486877 -0.198059 0.810730 -0.257690 1441914828 0.486877 -0.198059 0.810730 -0.257690 1441914828 0.501221 -0.263733 0.793152 -0.223816 1441914828 0.501221 -0.263733 0.793152 -0.223816 1441914828 0.501221 -0.263733 0.793152 -0.223816 1441914828 0.501221 -0.263733 0.793152 -0.223816 1441914828 0.501221 -0.263733 0.793152 -0.223816 1441914828 0.501221 -0.263733 0.793152 -0.223816 1441914828 0.513733 -0.323792 0.770691 -0.192871 1441914828 0.513733 -0.323792 0.770691 -0.192871 1441914828 0.513733 -0.323792 0.770691 -0.192871 1441914828 0.513733 -0.323792 0.770691 -0.192871 1441914828 0.513733 -0.323792 0.770691 -0.192871 1441914828 0.513733 -0.323792 0.770691 -0.192871 1441914828 0.522095 -0.380005 0.746094 -0.162231 1441914828 0.522095 -0.380005 0.746094 -0.162231 1441914828 0.522095 -0.380005 0.746094 -0.162231 1441914828 0.522095 -0.380005 0.746094 -0.162231 1441914828 0.522095 -0.380005 0.746094 -0.162231 1441914828 0.522095 -0.380005 0.746094 -0.162231 1441914828 0.526794 -0.429993 0.720764 -0.134644 1441914828 0.526794 -0.429993 0.720764 -0.134644 1441914828 0.526794 -0.429993 0.720764 -0.134644 1441914828 0.526794 -0.429993 0.720764 -0.134644 1441914828 0.526794 -0.429993 0.720764 -0.134644 1441914828 0.526794 -0.429993 0.720764 -0.134644 1441914828 0.527893 -0.468506 0.699097 -0.114136 1441914828 0.527893 -0.468506 0.699097 -0.114136 1441914828 0.527893 -0.468506 0.699097 -0.114136 1441914828 0.527893 -0.468506 0.699097 -0.114136 1441914828 0.527893 -0.468506 0.699097 -0.114136 1441914828 0.527893 -0.468506 0.699097 -0.114136 1441914829 0.527588 -0.494080 0.683533 -0.101624 1441914829 0.527588 -0.494080 0.683533 -0.101624 1441914829 0.527588 -0.494080 0.683533 -0.101624 1441914829 0.527588 -0.494080 0.683533 -0.101624 1441914829 0.527588 -0.494080 0.683533 -0.101624 1441914829 0.527588 -0.494080 0.683533 -0.101624 1441914829 0.526245 -0.503479 0.677734 -0.100708 1441914829 0.526245 -0.503479 0.677734 -0.100708 1441914829 0.526245 -0.503479 0.677734 -0.100708 1441914829 0.526245 -0.503479 0.677734 -0.100708 1441914829 0.526245 -0.503479 0.677734 -0.100708 1441914829 0.526245 -0.503479 0.677734 -0.100708 1441914829 0.523621 -0.495239 0.683899 -0.113159 1441914829 0.523621 -0.495239 0.683899 -0.113159 1441914829 0.523621 -0.495239 0.683899 -0.113159 1441914829 0.523621 -0.495239 0.683899 -0.113159 1441914829 0.523621 -0.495239 0.683899 -0.113159 1441914829 0.523621 -0.495239 0.683899 -0.113159 1441914829 0.523621 -0.495239 0.683899 -0.113159 1441914829 0.520264 -0.469482 0.700256 -0.136108 1441914829 0.520264 -0.469482 0.700256 -0.136108 1441914829 0.520264 -0.469482 0.700256 -0.136108 1441914829 0.520264 -0.469482 0.700256 -0.136108 1441914829 0.520264 -0.469482 0.700256 -0.136108 1441914829 0.520264 -0.469482 0.700256 -0.136108 1441914829 0.513062 -0.431030 0.723328 -0.166504 1441914829 0.513062 -0.431030 0.723328 -0.166504 1441914829 0.513062 -0.431030 0.723328 -0.166504 1441914829 0.513062 -0.431030 0.723328 -0.166504 1441914829 0.513062 -0.431030 0.723328 -0.166504 1441914829 0.513062 -0.431030 0.723328 -0.166504 1441914829 0.502563 -0.381104 0.748840 -0.203308 1441914829 0.502563 -0.381104 0.748840 -0.203308 1441914829 0.502563 -0.381104 0.748840 -0.203308 1441914829 0.502563 -0.381104 0.748840 -0.203308 1441914829 0.502563 -0.381104 0.748840 -0.203308 1441914829 0.502563 -0.381104 0.748840 -0.203308 1441914829 0.488342 -0.323242 0.773682 -0.241760 1441914829 0.488342 -0.323242 0.773682 -0.241760 1441914829 0.488342 -0.323242 0.773682 -0.241760 1441914829 0.488342 -0.323242 0.773682 -0.241760 1441914829 0.488342 -0.323242 0.773682 -0.241760 1441914829 0.488342 -0.323242 0.773682 -0.241760 1441914829 0.488342 -0.323242 0.773682 -0.241760 1441914829 0.469543 -0.258545 0.796387 -0.280090 1441914829 0.469543 -0.258545 0.796387 -0.280090 1441914829 0.469543 -0.258545 0.796387 -0.280090 1441914829 0.469543 -0.258545 0.796387 -0.280090 1441914829 0.469543 -0.258545 0.796387 -0.280090 1441914829 0.469543 -0.258545 0.796387 -0.280090 1441914829 0.447205 -0.189270 0.814575 -0.317139 1441914829 0.447205 -0.189270 0.814575 -0.317139 1441914829 0.447205 -0.189270 0.814575 -0.317139 1441914829 0.447205 -0.189270 0.814575 -0.317139 1441914829 0.447205 -0.189270 0.814575 -0.317139 1441914829 0.447205 -0.189270 0.814575 -0.317139 1441914829 0.447205 -0.189270 0.814575 -0.317139 1441914829 0.422546 -0.118469 0.826599 -0.352295 1441914829 0.422546 -0.118469 0.826599 -0.352295 1441914829 0.422546 -0.118469 0.826599 -0.352295 1441914829 0.422546 -0.118469 0.826599 -0.352295 1441914829 0.422546 -0.118469 0.826599 -0.352295 1441914829 0.422546 -0.118469 0.826599 -0.352295 1441914829 0.397888 -0.050171 0.832031 -0.383179 1441914829 0.397888 -0.050171 0.832031 -0.383179 1441914829 0.397888 -0.050171 0.832031 -0.383179 1441914829 0.397888 -0.050171 0.832031 -0.383179 1441914829 0.397888 -0.050171 0.832031 -0.383179 1441914829 0.397888 -0.050171 0.832031 -0.383179 1441914829 0.397888 -0.050171 0.832031 -0.383179 1441914829 0.373230 0.010071 0.834106 -0.405945 1441914829 0.373230 0.010071 0.834106 -0.405945 1441914829 0.373230 0.010071 0.834106 -0.405945 1441914829 0.373230 0.010071 0.834106 -0.405945 1441914829 0.373230 0.010071 0.834106 -0.405945 1441914829 0.373230 0.010071 0.834106 -0.405945 1441914829 0.351013 0.062317 0.832336 -0.424316 1441914829 0.351013 0.062317 0.832336 -0.424316 1441914829 0.351013 0.062317 0.832336 -0.424316 1441914829 0.351013 0.062317 0.832336 -0.424316 1441914829 0.351013 0.062317 0.832336 -0.424316 1441914829 0.351013 0.062317 0.832336 -0.424316 1441914829 0.351013 0.062317 0.832336 -0.424316 1441914829 0.332153 0.106201 0.828064 -0.438904 1441914829 0.332153 0.106201 0.828064 -0.438904 1441914829 0.332153 0.106201 0.828064 -0.438904 1441914829 0.332153 0.106201 0.828064 -0.438904 1441914829 0.332153 0.106201 0.828064 -0.438904 1441914829 0.332153 0.106201 0.828064 -0.438904 1441914829 0.321167 0.139648 0.820679 -0.451355 1441914829 0.321167 0.139648 0.820679 -0.451355 1441914829 0.321167 0.139648 0.820679 -0.451355 1441914829 0.321167 0.139648 0.820679 -0.451355 1441914829 0.321167 0.139648 0.820679 -0.451355 1441914829 0.321167 0.139648 0.820679 -0.451355 1441914829 0.320313 0.158020 0.814270 -0.457520 1441914829 0.320313 0.158020 0.814270 -0.457520 1441914829 0.320313 0.158020 0.814270 -0.457520 1441914829 0.320313 0.158020 0.814270 -0.457520 1441914829 0.320313 0.158020 0.814270 -0.457520 1441914829 0.320313 0.158020 0.814270 -0.457520 1441914829 0.331055 0.155884 0.813965 -0.451172 1441914829 0.331055 0.155884 0.813965 -0.451172 1441914829 0.331055 0.155884 0.813965 -0.451172 1441914829 0.331055 0.155884 0.813965 -0.451172 1441914829 0.331055 0.155884 0.813965 -0.451172 1441914829 0.331055 0.155884 0.813965 -0.451172 1441914829 0.348877 0.131958 0.821228 -0.431763 1441914829 0.348877 0.131958 0.821228 -0.431763 1441914829 0.348877 0.131958 0.821228 -0.431763 1441914829 0.348877 0.131958 0.821228 -0.431763 1441914829 0.348877 0.131958 0.821228 -0.431763 1441914829 0.348877 0.131958 0.821228 -0.431763 1441914829 0.348877 0.131958 0.821228 -0.431763 1441914829 0.371155 0.093323 0.828247 -0.409241 1441914830 0.371155 0.093323 0.828247 -0.409241 1441914830 0.371155 0.093323 0.828247 -0.409241 1441914830 0.371155 0.093323 0.828247 -0.409241 1441914830 0.371155 0.093323 0.828247 -0.409241 1441914830 0.371155 0.093323 0.828247 -0.409241 1441914830 0.395630 0.045471 0.833008 -0.383911 1441914830 0.395630 0.045471 0.833008 -0.383911 1441914830 0.395630 0.045471 0.833008 -0.383911 1441914830 0.395630 0.045471 0.833008 -0.383911 1441914830 0.395630 0.045471 0.833008 -0.383911 1441914830 0.395630 0.045471 0.833008 -0.383911 1441914830 0.395630 0.045471 0.833008 -0.383911 1441914830 0.421631 -0.010620 0.833923 -0.355896 1441914830 0.421631 -0.010620 0.833923 -0.355896 1441914830 0.421631 -0.010620 0.833923 -0.355896 1441914830 0.421631 -0.010620 0.833923 -0.355896 1441914830 0.421631 -0.010620 0.833923 -0.355896 1441914830 0.421631 -0.010620 0.833923 -0.355896 1441914830 0.447388 -0.072388 0.830383 -0.324097 1441914830 0.447388 -0.072388 0.830383 -0.324097 1441914830 0.447388 -0.072388 0.830383 -0.324097 1441914830 0.447388 -0.072388 0.830383 -0.324097 1441914830 0.447388 -0.072388 0.830383 -0.324097 1441914830 0.447388 -0.072388 0.830383 -0.324097 1441914830 0.470520 -0.136780 0.822571 -0.288513 1441914830 0.470520 -0.136780 0.822571 -0.288513 1441914830 0.470520 -0.136780 0.822571 -0.288513 1441914830 0.470520 -0.136780 0.822571 -0.288513 1441914830 0.470520 -0.136780 0.822571 -0.288513 1441914830 0.470520 -0.136780 0.822571 -0.288513 1441914830 0.492126 -0.201721 0.808655 -0.251221 1441914830 0.492126 -0.201721 0.808655 -0.251221 1441914830 0.492126 -0.201721 0.808655 -0.251221 1441914830 0.492126 -0.201721 0.808655 -0.251221 1441914830 0.492126 -0.201721 0.808655 -0.251221 1441914830 0.492126 -0.201721 0.808655 -0.251221 1441914830 0.492126 -0.201721 0.808655 -0.251221 1441914830 0.509460 -0.266541 0.789978 -0.212769 1441914830 0.509460 -0.266541 0.789978 -0.212769 1441914830 0.509460 -0.266541 0.789978 -0.212769 1441914830 0.509460 -0.266541 0.789978 -0.212769 1441914830 0.509460 -0.266541 0.789978 -0.212769 1441914830 0.509460 -0.266541 0.789978 -0.212769 1441914830 0.520752 -0.327820 0.768005 -0.177307 1441914830 0.520752 -0.327820 0.768005 -0.177307 1441914830 0.520752 -0.327820 0.768005 -0.177307 1441914830 0.520752 -0.327820 0.768005 -0.177307 1441914830 0.520752 -0.327820 0.768005 -0.177307 1441914830 0.520752 -0.327820 0.768005 -0.177307 1441914830 0.520752 -0.327820 0.768005 -0.177307 1441914830 0.527588 -0.378479 0.745972 -0.147888 1441914830 0.527588 -0.378479 0.745972 -0.147888 1441914830 0.527588 -0.378479 0.745972 -0.147888 1441914830 0.527588 -0.378479 0.745972 -0.147888 1441914830 0.527588 -0.378479 0.745972 -0.147888 1441914830 0.527588 -0.378479 0.745972 -0.147888 1441914830 0.531311 -0.416077 0.727234 -0.125122 1441914830 0.531311 -0.416077 0.727234 -0.125122 1441914830 0.531311 -0.416077 0.727234 -0.125122 1441914830 0.531311 -0.416077 0.727234 -0.125122 1441914830 0.531311 -0.416077 0.727234 -0.125122 1441914830 0.531311 -0.416077 0.727234 -0.125122 1441914830 0.533508 -0.441833 0.712585 -0.111023 1441914830 0.533508 -0.441833 0.712585 -0.111023 1441914830 0.533508 -0.441833 0.712585 -0.111023 1441914830 0.533508 -0.441833 0.712585 -0.111023 1441914830 0.533508 -0.441833 0.712585 -0.111023 1441914830 0.533508 -0.441833 0.712585 -0.111023 1441914830 0.533508 -0.441833 0.712585 -0.111023 1441914830 0.532104 -0.456848 0.704956 -0.105530 1441914830 0.532104 -0.456848 0.704956 -0.105530 1441914830 0.532104 -0.456848 0.704956 -0.105530 1441914830 0.532104 -0.456848 0.704956 -0.105530 1441914830 0.532104 -0.456848 0.704956 -0.105530 1441914830 0.532104 -0.456848 0.704956 -0.105530 1441914830 0.528198 -0.456970 0.706482 -0.113953 1441914830 0.528198 -0.456970 0.706482 -0.113953 1441914830 0.528198 -0.456970 0.706482 -0.113953 1441914830 0.528198 -0.456970 0.706482 -0.113953 1441914830 0.528198 -0.456970 0.706482 -0.113953 1441914830 0.528198 -0.456970 0.706482 -0.113953 1441914830 0.523132 -0.434021 0.719482 -0.142395 1441914830 0.523132 -0.434021 0.719482 -0.142395 1441914830 0.523132 -0.434021 0.719482 -0.142395 1441914830 0.523132 -0.434021 0.719482 -0.142395 1441914830 0.523132 -0.434021 0.719482 -0.142395 1441914830 0.523132 -0.434021 0.719482 -0.142395 1441914830 0.523132 -0.434021 0.719482 -0.142395 1441914830 0.516846 -0.390076 0.739868 -0.182434 1441914830 0.516846 -0.390076 0.739868 -0.182434 1441914830 0.516846 -0.390076 0.739868 -0.182434 1441914830 0.516846 -0.390076 0.739868 -0.182434 1441914830 0.516846 -0.390076 0.739868 -0.182434 1441914830 0.516846 -0.390076 0.739868 -0.182434 1441914830 0.502502 -0.340515 0.764038 -0.218445 1441914830 0.502502 -0.340515 0.764038 -0.218445 1441914830 0.502502 -0.340515 0.764038 -0.218445 1441914830 0.502502 -0.340515 0.764038 -0.218445 1441914830 0.502502 -0.340515 0.764038 -0.218445 1441914830 0.502502 -0.340515 0.764038 -0.218445 1441914830 0.502502 -0.340515 0.764038 -0.218445 1441914830 0.487488 -0.284668 0.785767 -0.252747 1441914830 0.487488 -0.284668 0.785767 -0.252747 1441914830 0.487488 -0.284668 0.785767 -0.252747 1441914830 0.487488 -0.284668 0.785767 -0.252747 1441914830 0.487488 -0.284668 0.785767 -0.252747 1441914830 0.487488 -0.284668 0.785767 -0.252747 1441914830 0.470886 -0.228638 0.802734 -0.285583 1441914830 0.470886 -0.228638 0.802734 -0.285583 1441914830 0.470886 -0.228638 0.802734 -0.285583 1441914830 0.470886 -0.228638 0.802734 -0.285583 1441914830 0.470886 -0.228638 0.802734 -0.285583 1441914830 0.470886 -0.228638 0.802734 -0.285583 1441914830 0.449158 -0.170837 0.816284 -0.320496 1441914830 0.449158 -0.170837 0.816284 -0.320496 1441914830 0.449158 -0.170837 0.816284 -0.320496 1441914831 0.449158 -0.170837 0.816284 -0.320496 1441914831 0.449158 -0.170837 0.816284 -0.320496 1441914831 0.449158 -0.170837 0.816284 -0.320496 1441914831 0.449158 -0.170837 0.816284 -0.320496 1441914831 0.424805 -0.109924 0.825928 -0.353943 1441914831 0.424805 -0.109924 0.825928 -0.353943 1441914831 0.424805 -0.109924 0.825928 -0.353943 1441914831 0.424805 -0.109924 0.825928 -0.353943 1441914831 0.424805 -0.109924 0.825928 -0.353943 1441914831 0.424805 -0.109924 0.825928 -0.353943 1441914831 0.397827 -0.046509 0.831055 -0.385864 1441914831 0.397827 -0.046509 0.831055 -0.385864 1441914831 0.397827 -0.046509 0.831055 -0.385864 1441914831 0.397827 -0.046509 0.831055 -0.385864 1441914831 0.397827 -0.046509 0.831055 -0.385864 1441914831 0.397827 -0.046509 0.831055 -0.385864 1441914831 0.371338 0.014038 0.831604 -0.412659 1441914831 0.371338 0.014038 0.831604 -0.412659 1441914831 0.371338 0.014038 0.831604 -0.412659 1441914831 0.371338 0.014038 0.831604 -0.412659 1441914831 0.371338 0.014038 0.831604 -0.412659 1441914831 0.371338 0.014038 0.831604 -0.412659 1441914831 0.371338 0.014038 0.831604 -0.412659 1441914831 0.347168 0.067749 0.828308 -0.434448 1441914831 0.347168 0.067749 0.828308 -0.434448 1441914831 0.347168 0.067749 0.828308 -0.434448 1441914831 0.347168 0.067749 0.828308 -0.434448 1441914831 0.347168 0.067749 0.828308 -0.434448 1441914831 0.347168 0.067749 0.828308 -0.434448 1441914831 0.329956 0.111511 0.822327 -0.449890 1441914831 0.329956 0.111511 0.822327 -0.449890 1441914831 0.329956 0.111511 0.822327 -0.449890 1441914831 0.329956 0.111511 0.822327 -0.449890 1441914831 0.329956 0.111511 0.822327 -0.449890 1441914831 0.329956 0.111511 0.822327 -0.449890 1441914831 0.320190 0.141602 0.817810 -0.456665 1441914831 0.320190 0.141602 0.817810 -0.456665 1441914831 0.320190 0.141602 0.817810 -0.456665 1441914831 0.320190 0.141602 0.817810 -0.456665 1441914831 0.320190 0.141602 0.817810 -0.456665 1441914831 0.320190 0.141602 0.817810 -0.456665 1441914831 0.320190 0.141602 0.817810 -0.456665 1441914831 0.320068 0.155334 0.814392 -0.458435 1441914831 0.320068 0.155334 0.814392 -0.458435 1441914831 0.320068 0.155334 0.814392 -0.458435 1441914831 0.320068 0.155334 0.814392 -0.458435 1441914831 0.320068 0.155334 0.814392 -0.458435 1441914831 0.320068 0.155334 0.814392 -0.458435 1441914831 0.329468 0.154236 0.811157 -0.457825 1441914831 0.329468 0.154236 0.811157 -0.457825 1441914831 0.329468 0.154236 0.811157 -0.457825 1441914831 0.329468 0.154236 0.811157 -0.457825 1441914831 0.329468 0.154236 0.811157 -0.457825 1441914831 0.329468 0.154236 0.811157 -0.457825 1441914831 0.348877 0.134949 0.813843 -0.444580 1441914831 0.348877 0.134949 0.813843 -0.444580 1441914831 0.348877 0.134949 0.813843 -0.444580 1441914831 0.348877 0.134949 0.813843 -0.444580 1441914831 0.348877 0.134949 0.813843 -0.444580 1441914831 0.348877 0.134949 0.813843 -0.444580 1441914831 0.348877 0.134949 0.813843 -0.444580 1441914831 0.374329 0.097107 0.821960 -0.418030 1441914831 0.374329 0.097107 0.821960 -0.418030 1441914831 0.374329 0.097107 0.821960 -0.418030 1441914831 0.374329 0.097107 0.821960 -0.418030 1441914831 0.374329 0.097107 0.821960 -0.418030 1441914831 0.402100 0.047791 0.827271 -0.389282 1441914831 0.402100 0.047791 0.827271 -0.389282 1441914831 0.402100 0.047791 0.827271 -0.389282 1441914831 0.402100 0.047791 0.827271 -0.389282 1441914831 0.402100 0.047791 0.827271 -0.389282 1441914831 0.402100 0.047791 0.827271 -0.389282 1441914831 0.402100 0.047791 0.827271 -0.389282 1441914831 0.428406 -0.010132 0.830017 -0.356873 1441914831 0.428406 -0.010132 0.830017 -0.356873 1441914831 0.428406 -0.010132 0.830017 -0.356873 1441914831 0.428406 -0.010132 0.830017 -0.356873 1441914831 0.428406 -0.010132 0.830017 -0.356873 1441914831 0.428406 -0.010132 0.830017 -0.356873 1441914831 0.428406 -0.010132 0.830017 -0.356873 1441914831 0.452576 -0.073364 0.827637 -0.323608 1441914831 0.452576 -0.073364 0.827637 -0.323608 1441914831 0.452576 -0.073364 0.827637 -0.323608 1441914831 0.452576 -0.073364 0.827637 -0.323608 1441914831 0.452576 -0.073364 0.827637 -0.323608 1441914831 0.452576 -0.073364 0.827637 -0.323608 1441914831 0.474060 -0.138245 0.819946 -0.289490 1441914831 0.474060 -0.138245 0.819946 -0.289490 1441914831 0.474060 -0.138245 0.819946 -0.289490 1441914831 0.474060 -0.138245 0.819946 -0.289490 1441914831 0.474060 -0.138245 0.819946 -0.289490 1441914831 0.474060 -0.138245 0.819946 -0.289490 1441914831 0.492554 -0.203247 0.807190 -0.253845 1441914831 0.492554 -0.203247 0.807190 -0.253845 1441914831 0.492554 -0.203247 0.807190 -0.253845 1441914831 0.492554 -0.203247 0.807190 -0.253845 1441914831 0.492554 -0.203247 0.807190 -0.253845 1441914831 0.492554 -0.203247 0.807190 -0.253845 1441914831 0.507446 -0.266113 0.789673 -0.219299 1441914831 0.507446 -0.266113 0.789673 -0.219299 1441914831 0.507446 -0.266113 0.789673 -0.219299 1441914831 0.507446 -0.266113 0.789673 -0.219299 1441914831 0.507446 -0.266113 0.789673 -0.219299 1441914831 0.507446 -0.266113 0.789673 -0.219299 1441914831 0.518066 -0.324341 0.769165 -0.186523 1441914831 0.518066 -0.324341 0.769165 -0.186523 1441914831 0.518066 -0.324341 0.769165 -0.186523 1441914831 0.518066 -0.324341 0.769165 -0.186523 1441914831 0.518066 -0.324341 0.769165 -0.186523 1441914831 0.518066 -0.324341 0.769165 -0.186523 1441914831 0.518066 -0.324341 0.769165 -0.186523 1441914831 0.525085 -0.372437 0.748657 -0.158447 1441914831 0.525085 -0.372437 0.748657 -0.158447 1441914831 0.525085 -0.372437 0.748657 -0.158447 1441914831 0.525085 -0.372437 0.748657 -0.158447 1441914831 0.525085 -0.372437 0.748657 -0.158447 1441914832 0.525085 -0.372437 0.748657 -0.158447 1441914832 0.530762 -0.413025 0.727783 -0.134277 1441914832 0.530762 -0.413025 0.727783 -0.134277 1441914832 0.530762 -0.413025 0.727783 -0.134277 1441914832 0.530762 -0.413025 0.727783 -0.134277 1441914832 0.530762 -0.413025 0.727783 -0.134277 1441914832 0.530762 -0.413025 0.727783 -0.134277 1441914832 0.530762 -0.413025 0.727783 -0.134277 1441914832 0.531372 -0.441833 0.713196 -0.117126 1441914832 0.531372 -0.441833 0.713196 -0.117126 1441914832 0.531372 -0.441833 0.713196 -0.117126 1441914832 0.531372 -0.441833 0.713196 -0.117126 1441914832 0.531372 -0.441833 0.713196 -0.117126 1441914832 0.531372 -0.441833 0.713196 -0.117126 1441914832 0.531372 -0.441833 0.713196 -0.117126 1441914832 0.530090 -0.458191 0.704773 -0.110718 1441914832 0.530090 -0.458191 0.704773 -0.110718 1441914832 0.530090 -0.458191 0.704773 -0.110718 1441914832 0.530090 -0.458191 0.704773 -0.110718 1441914832 0.530090 -0.458191 0.704773 -0.110718 1441914832 0.530090 -0.458191 0.704773 -0.110718 1441914832 0.525818 -0.457581 0.707153 -0.118408 1441914832 0.525818 -0.457581 0.707153 -0.118408 1441914832 0.525818 -0.457581 0.707153 -0.118408 1441914832 0.525818 -0.457581 0.707153 -0.118408 1441914832 0.525818 -0.457581 0.707153 -0.118408 1441914832 0.525818 -0.457581 0.707153 -0.118408 1441914832 0.525818 -0.457581 0.707153 -0.118408 1441914832 0.521973 -0.431580 0.721313 -0.144714 1441914832 0.521973 -0.431580 0.721313 -0.144714 1441914832 0.521973 -0.431580 0.721313 -0.144714 1441914832 0.521973 -0.431580 0.721313 -0.144714 1441914832 0.521973 -0.431580 0.721313 -0.144714 1441914832 0.521973 -0.431580 0.721313 -0.144714 1441914832 0.515320 -0.388489 0.742126 -0.180908 1441914832 0.515320 -0.388489 0.742126 -0.180908 1441914832 0.515320 -0.388489 0.742126 -0.180908 1441914832 0.515320 -0.388489 0.742126 -0.180908 1441914832 0.515320 -0.388489 0.742126 -0.180908 1441914832 0.515320 -0.388489 0.742126 -0.180908 1441914832 0.503662 -0.337891 0.763977 -0.220154 1441914832 0.503662 -0.337891 0.763977 -0.220154 1441914832 0.503662 -0.337891 0.763977 -0.220154 1441914832 0.503662 -0.337891 0.763977 -0.220154 1441914832 0.503662 -0.337891 0.763977 -0.220154 1441914832 0.503662 -0.337891 0.763977 -0.220154 1441914832 0.486877 -0.283569 0.784729 -0.258301 1441914832 0.486877 -0.283569 0.784729 -0.258301 1441914832 0.486877 -0.283569 0.784729 -0.258301 1441914832 0.486877 -0.283569 0.784729 -0.258301 1441914832 0.486877 -0.283569 0.784729 -0.258301 1441914832 0.486877 -0.283569 0.784729 -0.258301 1441914832 0.466736 -0.224487 0.802551 -0.295959 1441914832 0.466736 -0.224487 0.802551 -0.295959 1441914832 0.466736 -0.224487 0.802551 -0.295959 1441914832 0.466736 -0.224487 0.802551 -0.295959 1441914832 0.466736 -0.224487 0.802551 -0.295959 1441914832 0.466736 -0.224487 0.802551 -0.295959 1441914832 0.443909 -0.162109 0.816528 -0.331543 1441914832 0.443909 -0.162109 0.816528 -0.331543 1441914832 0.443909 -0.162109 0.816528 -0.331543 1441914832 0.443909 -0.162109 0.816528 -0.331543 1441914832 0.443909 -0.162109 0.816528 -0.331543 1441914832 0.443909 -0.162109 0.816528 -0.331543 1441914832 0.418701 -0.097595 0.825806 -0.364868 1441914832 0.418701 -0.097595 0.825806 -0.364868 1441914832 0.418701 -0.097595 0.825806 -0.364868 1441914832 0.418701 -0.097595 0.825806 -0.364868 1441914832 0.418701 -0.097595 0.825806 -0.364868 1441914832 0.418701 -0.097595 0.825806 -0.364868 1441914832 0.393555 -0.035034 0.829651 -0.394409 1441914832 0.393555 -0.035034 0.829651 -0.394409 1441914832 0.393555 -0.035034 0.829651 -0.394409 1441914832 0.393555 -0.035034 0.829651 -0.394409 1441914832 0.393555 -0.035034 0.829651 -0.394409 1441914832 0.393555 -0.035034 0.829651 -0.394409 1441914832 0.393555 -0.035034 0.829651 -0.394409 1441914832 0.367676 0.023804 0.829590 -0.419556 1441914832 0.367676 0.023804 0.829590 -0.419556 1441914832 0.367676 0.023804 0.829590 -0.419556 1441914832 0.367676 0.023804 0.829590 -0.419556 1441914832 0.367676 0.023804 0.829590 -0.419556 1441914832 0.344849 0.074402 0.824646 -0.442139 1441914832 0.344849 0.074402 0.824646 -0.442139 1441914832 0.344849 0.074402 0.824646 -0.442139 1441914832 0.344849 0.074402 0.824646 -0.442139 1441914832 0.344849 0.074402 0.824646 -0.442139 1441914832 0.344849 0.074402 0.824646 -0.442139 1441914832 0.328918 0.115234 0.815857 -0.461365 1441914832 0.328918 0.115234 0.815857 -0.461365 1441914832 0.328918 0.115234 0.815857 -0.461365 1441914832 0.328918 0.115234 0.815857 -0.461365 1441914832 0.328918 0.115234 0.815857 -0.461365 1441914832 0.328918 0.115234 0.815857 -0.461365 1441914832 0.322266 0.141602 0.809326 -0.470154 1441914832 0.322266 0.141602 0.809326 -0.470154 1441914832 0.322266 0.141602 0.809326 -0.470154 1441914832 0.322266 0.141602 0.809326 -0.470154 1441914832 0.322266 0.141602 0.809326 -0.470154 1441914832 0.322266 0.141602 0.809326 -0.470154 1441914832 0.322266 0.141602 0.809326 -0.470154 1441914832 0.327026 0.146973 0.810425 -0.463196 1441914832 0.327026 0.146973 0.810425 -0.463196 1441914832 0.327026 0.146973 0.810425 -0.463196 1441914832 0.327026 0.146973 0.810425 -0.463196 1441914832 0.327026 0.146973 0.810425 -0.463196 1441914832 0.327026 0.146973 0.810425 -0.463196 1441914832 0.338501 0.133850 0.816833 -0.447449 1441914832 0.338501 0.133850 0.816833 -0.447449 1441914832 0.338501 0.133850 0.816833 -0.447449 1441914832 0.338501 0.133850 0.816833 -0.447449 1441914832 0.338501 0.133850 0.816833 -0.447449 1441914832 0.338501 0.133850 0.816833 -0.447449 1441914833 0.338501 0.133850 0.816833 -0.447449 1441914833 0.356079 0.108093 0.822754 -0.429565 1441914833 0.356079 0.108093 0.822754 -0.429565 1441914833 0.356079 0.108093 0.822754 -0.429565 1441914833 0.356079 0.108093 0.822754 -0.429565 1441914833 0.356079 0.108093 0.822754 -0.429565 1441914833 0.356079 0.108093 0.822754 -0.429565 1441914833 0.378784 0.070435 0.827026 -0.409302 1441914833 0.378784 0.070435 0.827026 -0.409302 1441914833 0.378784 0.070435 0.827026 -0.409302 1441914833 0.378784 0.070435 0.827026 -0.409302 1441914833 0.378784 0.070435 0.827026 -0.409302 1441914833 0.378784 0.070435 0.827026 -0.409302 1441914833 0.404785 0.023315 0.828857 -0.385376 1441914833 0.404785 0.023315 0.828857 -0.385376 1441914833 0.404785 0.023315 0.828857 -0.385376 1441914833 0.404785 0.023315 0.828857 -0.385376 1441914833 0.404785 0.023315 0.828857 -0.385376 1441914833 0.404785 0.023315 0.828857 -0.385376 1441914833 0.430664 -0.032837 0.828430 -0.356506 1441914833 0.430664 -0.032837 0.828430 -0.356506 1441914833 0.430664 -0.032837 0.828430 -0.356506 1441914833 0.430664 -0.032837 0.828430 -0.356506 1441914833 0.430664 -0.032837 0.828430 -0.356506 1441914833 0.430664 -0.032837 0.828430 -0.356506 1441914833 0.430664 -0.032837 0.828430 -0.356506 1441914833 0.455200 -0.093140 0.823425 -0.325562 1441914833 0.455200 -0.093140 0.823425 -0.325562 1441914833 0.455200 -0.093140 0.823425 -0.325562 1441914833 0.455200 -0.093140 0.823425 -0.325562 1441914833 0.455200 -0.093140 0.823425 -0.325562 1441914833 0.455200 -0.093140 0.823425 -0.325562 1441914833 0.455200 -0.093140 0.823425 -0.325562 1441914833 0.477417 -0.154785 0.813843 -0.292725 1441914833 0.477417 -0.154785 0.813843 -0.292725 1441914833 0.477417 -0.154785 0.813843 -0.292725 1441914833 0.477417 -0.154785 0.813843 -0.292725 1441914833 0.477417 -0.154785 0.813843 -0.292725 1441914833 0.477417 -0.154785 0.813843 -0.292725 1441914833 0.496582 -0.216797 0.800049 -0.257568 1441914833 0.496582 -0.216797 0.800049 -0.257568 1441914833 0.496582 -0.216797 0.800049 -0.257568 1441914833 0.496582 -0.216797 0.800049 -0.257568 1441914833 0.496582 -0.216797 0.800049 -0.257568 1441914833 0.496582 -0.216797 0.800049 -0.257568 1441914833 0.496582 -0.216797 0.800049 -0.257568 1441914833 0.511047 -0.277100 0.782471 -0.223145 1441914833 0.511047 -0.277100 0.782471 -0.223145 1441914833 0.511047 -0.277100 0.782471 -0.223145 1441914833 0.511047 -0.277100 0.782471 -0.223145 1441914833 0.511047 -0.277100 0.782471 -0.223145 1441914833 0.511047 -0.277100 0.782471 -0.223145 1441914833 0.522339 -0.334656 0.760986 -0.189819 1441914833 0.522339 -0.334656 0.760986 -0.189819 1441914833 0.522339 -0.334656 0.760986 -0.189819 1441914833 0.522339 -0.334656 0.760986 -0.189819 1441914833 0.522339 -0.334656 0.760986 -0.189819 1441914833 0.522339 -0.334656 0.760986 -0.189819 1441914833 0.532166 -0.386902 0.735779 -0.160156 1441914833 0.532166 -0.386902 0.735779 -0.160156 1441914833 0.532166 -0.386902 0.735779 -0.160156 1441914833 0.532166 -0.386902 0.735779 -0.160156 1441914833 0.532166 -0.386902 0.735779 -0.160156 1441914833 0.532166 -0.386902 0.735779 -0.160156 1441914833 0.536499 -0.429382 0.713623 -0.136108 1441914833 0.536499 -0.429382 0.713623 -0.136108 1441914833 0.536499 -0.429382 0.713623 -0.136108 1441914833 0.536499 -0.429382 0.713623 -0.136108 1441914833 0.536499 -0.429382 0.713623 -0.136108 1441914833 0.536499 -0.429382 0.713623 -0.136108 1441914833 0.538940 -0.458008 0.696411 -0.121277 1441914833 0.538940 -0.458008 0.696411 -0.121277 1441914833 0.538940 -0.458008 0.696411 -0.121277 1441914833 0.538940 -0.458008 0.696411 -0.121277 1441914833 0.538940 -0.458008 0.696411 -0.121277 1441914833 0.538940 -0.458008 0.696411 -0.121277 1441914833 0.538940 -0.458008 0.696411 -0.121277 1441914833 0.537170 -0.472778 0.688721 -0.116516 1441914833 0.537170 -0.472778 0.688721 -0.116516 1441914833 0.537170 -0.472778 0.688721 -0.116516 1441914833 0.537170 -0.472778 0.688721 -0.116516 1441914833 0.537170 -0.472778 0.688721 -0.116516 1441914833 0.537170 -0.472778 0.688721 -0.116516 1441914833 0.531799 -0.471558 0.692017 -0.125916 1441914833 0.531799 -0.471558 0.692017 -0.125916 1441914833 0.531799 -0.471558 0.692017 -0.125916 1441914833 0.531799 -0.471558 0.692017 -0.125916 1441914833 0.531799 -0.471558 0.692017 -0.125916 1441914833 0.531799 -0.471558 0.692017 -0.125916 1441914833 0.531799 -0.471558 0.692017 -0.125916 1441914833 0.526855 -0.444885 0.707886 -0.152710 1441914833 0.526855 -0.444885 0.707886 -0.152710 1441914833 0.526855 -0.444885 0.707886 -0.152710 1441914833 0.526855 -0.444885 0.707886 -0.152710 1441914833 0.526855 -0.444885 0.707886 -0.152710 1441914833 0.526855 -0.444885 0.707886 -0.152710 1441914833 0.518494 -0.402344 0.730896 -0.187195 1441914833 0.518494 -0.402344 0.730896 -0.187195 1441914833 0.518494 -0.402344 0.730896 -0.187195 1441914833 0.518494 -0.402344 0.730896 -0.187195 1441914833 0.518494 -0.402344 0.730896 -0.187195 1441914833 0.518494 -0.402344 0.730896 -0.187195 1441914833 0.505493 -0.351135 0.754822 -0.226624 1441914833 0.505493 -0.351135 0.754822 -0.226624 1441914833 0.505493 -0.351135 0.754822 -0.226624 1441914833 0.505493 -0.351135 0.754822 -0.226624 1441914833 0.505493 -0.351135 0.754822 -0.226624 1441914833 0.505493 -0.351135 0.754822 -0.226624 1441914833 0.505493 -0.351135 0.754822 -0.226624 1441914833 0.488281 -0.295044 0.776550 -0.267151 1441914833 0.488281 -0.295044 0.776550 -0.267151 1441914833 0.488281 -0.295044 0.776550 -0.267151 1441914833 0.488281 -0.295044 0.776550 -0.267151 1441914833 0.488281 -0.295044 0.776550 -0.267151 1441914833 0.488281 -0.295044 0.776550 -0.267151 1441914833 0.465820 -0.235291 0.795898 -0.306763 1441914834 0.465820 -0.235291 0.795898 -0.306763 1441914834 0.465820 -0.235291 0.795898 -0.306763 1441914834 0.465820 -0.235291 0.795898 -0.306763 1441914834 0.465820 -0.235291 0.795898 -0.306763 1441914834 0.465820 -0.235291 0.795898 -0.306763 1441914834 0.465820 -0.235291 0.795898 -0.306763 1441914834 0.440308 -0.171387 0.810852 -0.345276 1441914834 0.440308 -0.171387 0.810852 -0.345276 1441914834 0.440308 -0.171387 0.810852 -0.345276 1441914834 0.440308 -0.171387 0.810852 -0.345276 1441914834 0.440308 -0.171387 0.810852 -0.345276 1441914834 0.440308 -0.171387 0.810852 -0.345276 1441914834 0.412537 -0.102844 0.820496 -0.382019 1441914834 0.412537 -0.102844 0.820496 -0.382019 1441914834 0.412537 -0.102844 0.820496 -0.382019 1441914834 0.412537 -0.102844 0.820496 -0.382019 1441914834 0.412537 -0.102844 0.820496 -0.382019 1441914834 0.412537 -0.102844 0.820496 -0.382019 1441914834 0.385132 -0.034119 0.823608 -0.414917 1441914834 0.385132 -0.034119 0.823608 -0.414917 1441914834 0.385132 -0.034119 0.823608 -0.414917 1441914834 0.385132 -0.034119 0.823608 -0.414917 1441914834 0.385132 -0.034119 0.823608 -0.414917 1441914834 0.385132 -0.034119 0.823608 -0.414917 1441914834 0.385132 -0.034119 0.823608 -0.414917 1441914834 0.359375 0.031067 0.820435 -0.443542 1441914834 0.359375 0.031067 0.820435 -0.443542 1441914834 0.359375 0.031067 0.820435 -0.443542 1441914834 0.359375 0.031067 0.820435 -0.443542 1441914834 0.359375 0.031067 0.820435 -0.443542 1441914834 0.359375 0.031067 0.820435 -0.443542 1441914834 0.337280 0.088501 0.813232 -0.465820 1441914834 0.337280 0.088501 0.813232 -0.465820 1441914834 0.337280 0.088501 0.813232 -0.465820 1441914834 0.337280 0.088501 0.813232 -0.465820 1441914834 0.337280 0.088501 0.813232 -0.465820 1441914834 0.321167 0.130554 0.807068 -0.477905 1441914834 0.321167 0.130554 0.807068 -0.477905 1441914834 0.321167 0.130554 0.807068 -0.477905 1441914834 0.321167 0.130554 0.807068 -0.477905 1441914834 0.321167 0.130554 0.807068 -0.477905 1441914834 0.321167 0.130554 0.807068 -0.477905 1441914834 0.312256 0.156250 0.803040 -0.482849 1441914834 0.312256 0.156250 0.803040 -0.482849 1441914834 0.312256 0.156250 0.803040 -0.482849 1441914834 0.312256 0.156250 0.803040 -0.482849 1441914834 0.312256 0.156250 0.803040 -0.482849 1441914834 0.312256 0.156250 0.803040 -0.482849 1441914834 0.311462 0.168579 0.799683 -0.484802 1441914834 0.311462 0.168579 0.799683 -0.484802 1441914834 0.311462 0.168579 0.799683 -0.484802 1441914834 0.311462 0.168579 0.799683 -0.484802 1441914834 0.311462 0.168579 0.799683 -0.484802 1441914834 0.311462 0.168579 0.799683 -0.484802 1441914834 0.311462 0.168579 0.799683 -0.484802 1441914834 0.319153 0.165894 0.800354 -0.479553 1441914834 0.319153 0.165894 0.800354 -0.479553 1441914834 0.319153 0.165894 0.800354 -0.479553 1441914834 0.319153 0.165894 0.800354 -0.479553 1441914834 0.319153 0.165894 0.800354 -0.479553 1441914834 0.319153 0.165894 0.800354 -0.479553 1441914834 0.335449 0.146912 0.805481 -0.465942 1441914834 0.335449 0.146912 0.805481 -0.465942 1441914834 0.335449 0.146912 0.805481 -0.465942 1441914834 0.335449 0.146912 0.805481 -0.465942 1441914834 0.335449 0.146912 0.805481 -0.465942 1441914834 0.335449 0.146912 0.805481 -0.465942 1441914834 0.357239 0.112732 0.812988 -0.445801 1441914834 0.357239 0.112732 0.812988 -0.445801 1441914834 0.357239 0.112732 0.812988 -0.445801 1441914834 0.357239 0.112732 0.812988 -0.445801 1441914834 0.357239 0.112732 0.812988 -0.445801 1441914834 0.357239 0.112732 0.812988 -0.445801 1441914834 0.383240 0.065125 0.820068 -0.419861 1441914834 0.383240 0.065125 0.820068 -0.419861 1441914834 0.383240 0.065125 0.820068 -0.419861 1441914834 0.383240 0.065125 0.820068 -0.419861 1441914834 0.383240 0.065125 0.820068 -0.419861 1441914834 0.383240 0.065125 0.820068 -0.419861 1441914834 0.383240 0.065125 0.820068 -0.419861 1441914834 0.410706 0.006897 0.824402 -0.389282 1441914834 0.410706 0.006897 0.824402 -0.389282 1441914834 0.410706 0.006897 0.824402 -0.389282 1441914834 0.410706 0.006897 0.824402 -0.389282 1441914834 0.410706 0.006897 0.824402 -0.389282 1441914834 0.410706 0.006897 0.824402 -0.389282 1441914834 0.437012 -0.057922 0.824219 -0.355347 1441914834 0.437012 -0.057922 0.824219 -0.355347 1441914834 0.437012 -0.057922 0.824219 -0.355347 1441914834 0.437012 -0.057922 0.824219 -0.355347 1441914834 0.437012 -0.057922 0.824219 -0.355347 1441914834 0.437012 -0.057922 0.824219 -0.355347 1441914834 0.461487 -0.127441 0.818054 -0.318665 1441914834 0.461487 -0.127441 0.818054 -0.318665 1441914834 0.461487 -0.127441 0.818054 -0.318665 1441914834 0.461487 -0.127441 0.818054 -0.318665 1441914834 0.461487 -0.127441 0.818054 -0.318665 1441914834 0.461487 -0.127441 0.818054 -0.318665 1441914834 0.461487 -0.127441 0.818054 -0.318665 1441914834 0.482361 -0.200378 0.806091 -0.278198 1441914834 0.482361 -0.200378 0.806091 -0.278198 1441914834 0.482361 -0.200378 0.806091 -0.278198 1441914834 0.482361 -0.200378 0.806091 -0.278198 1441914834 
0.457947 -0.168701 0.817566 -0.305481 1441914837 0.457947 -0.168701 0.817566 -0.305481 1441914837 0.457947 -0.168701 0.817566 -0.305481 1441914837 0.457947 -0.168701 0.817566 -0.305481 1441914837 0.445374 -0.137878 0.823669 -0.322693 1441914837 0.445374 -0.137878 0.823669 -0.322693 1441914837 0.445374 -0.137878 0.823669 -0.322693 1441914837 0.445374 -0.137878 0.823669 -0.322693 1441914837 0.445374 -0.137878 0.823669 -0.322693 1441914837 0.445374 -0.137878 0.823669 -0.322693 1441914837 0.429565 -0.102600 0.829529 -0.341797 1441914837 0.429565 -0.102600 0.829529 -0.341797 1441914837 0.429565 -0.102600 0.829529 -0.341797 1441914837 0.429565 -0.102600 0.829529 -0.341797 1441914837 0.429565 -0.102600 0.829529 -0.341797 1441914837 0.429565 -0.102600 0.829529 -0.341797 1441914837 0.410706 -0.062988 0.833923 -0.363159 1441914837 0.410706 -0.062988 0.833923 -0.363159 1441914837 0.410706 -0.062988 0.833923 -0.363159 1441914837 0.410706 -0.062988 0.833923 -0.363159 1441914837 0.410706 -0.062988 0.833923 -0.363159 1441914837 0.410706 -0.062988 0.833923 -0.363159 1441914837 0.389343 -0.019409 0.836182 -0.385742 1441914837 0.389343 -0.019409 0.836182 -0.385742 1441914837 0.389343 -0.019409 0.836182 -0.385742 1441914837 0.389343 -0.019409 0.836182 -0.385742 1441914837 0.389343 -0.019409 0.836182 -0.385742 1441914837 0.389343 -0.019409 0.836182 -0.385742 1441914837 0.366394 0.027405 0.835571 -0.408447 1441914837 0.366394 0.027405 0.835571 -0.408447 1441914837 0.366394 0.027405 0.835571 -0.408447 1441914837 0.366394 0.027405 0.835571 -0.408447 1441914837 0.366394 0.027405 0.835571 -0.408447 1441914837 0.366394 0.027405 0.835571 -0.408447 1441914837 0.342712 0.073975 0.833313 -0.427368 1441914837 0.342712 0.073975 0.833313 -0.427368 1441914837 0.342712 0.073975 0.833313 -0.427368 1441914837 0.342712 0.073975 0.833313 -0.427368 1441914837 0.342712 0.073975 0.833313 -0.427368 1441914837 0.342712 0.073975 0.833313 -0.427368 1441914837 0.321716 0.117249 0.827759 -0.444397 1441914837 0.321716 0.117249 0.827759 -0.444397 1441914837 0.321716 0.117249 0.827759 -0.444397 1441914837 0.321716 0.117249 0.827759 -0.444397 1441914837 0.321716 0.117249 0.827759 -0.444397 1441914837 0.321716 0.117249 0.827759 -0.444397 1441914837 0.321716 0.117249 0.827759 -0.444397 1441914837 0.305908 0.151794 0.819580 -0.460022 1441914837 0.305908 0.151794 0.819580 -0.460022 1441914837 0.305908 0.151794 0.819580 -0.460022 1441914837 0.305908 0.151794 0.819580 -0.460022 1441914837 0.305908 0.151794 0.819580 -0.460022 1441914837 0.305908 0.151794 0.819580 -0.460022 1441914837 0.296997 0.175598 0.811462 -0.471558 1441914837 0.296997 0.175598 0.811462 -0.471558 1441914837 0.296997 0.175598 0.811462 -0.471558 1441914837 0.296997 0.175598 0.811462 -0.471558 1441914837 0.296997 0.175598 0.811462 -0.471558 1441914837 0.296997 0.175598 0.811462 -0.471558 1441914837 0.301208 0.183716 0.805725 -0.475708 1441914837 0.301208 0.183716 0.805725 -0.475708 1441914837 0.301208 0.183716 0.805725 -0.475708 1441914837 0.301208 0.183716 0.805725 -0.475708 1441914837 0.301208 0.183716 0.805725 -0.475708 1441914837 0.301208 0.183716 0.805725 -0.475708 1441914837 0.313782 0.171631 0.811035 -0.462891 1441914837 0.313782 0.171631 0.811035 -0.462891 1441914837 0.313782 0.171631 0.811035 -0.462891 1441914837 0.313782 0.171631 0.811035 -0.462891 1441914837 0.313782 0.171631 0.811035 -0.462891 1441914837 0.313782 0.171631 0.811035 -0.462891 1441914837 0.313782 0.171631 0.811035 -0.462891 1441914837 0.332153 0.145325 0.817017 -0.448303 1441914837 0.332153 0.145325 0.817017 -0.448303 1441914837 0.332153 0.145325 0.817017 -0.448303 1441914837 0.332153 0.145325 0.817017 -0.448303 1441914837 0.332153 0.145325 0.817017 -0.448303 1441914837 0.332153 0.145325 0.817017 -0.448303 1441914837 0.332153 0.145325 0.817017 -0.448303 1441914837 0.356628 0.105896 0.823242 -0.428711 1441914837 0.356628 0.105896 0.823242 -0.428711 1441914837 0.356628 0.105896 0.823242 -0.428711 1441914837 0.356628 0.105896 0.823242 -0.428711 1441914837 0.356628 0.105896 0.823242 -0.428711 1441914837 0.356628 0.105896 0.823242 -0.428711 1441914837 0.384827 0.055115 0.827332 -0.405396 1441914837 0.384827 0.055115 0.827332 -0.405396 1441914837 0.384827 0.055115 0.827332 -0.405396 1441914837 0.384827 0.055115 0.827332 -0.405396 1441914837 0.384827 0.055115 0.827332 -0.405396 1441914837 0.384827 0.055115 0.827332 -0.405396 1441914837 0.414795 -0.004700 0.828369 -0.376404 1441914837 0.414795 -0.004700 0.828369 -0.376404 1441914837 0.414795 -0.004700 0.828369 -0.376404 1441914837 0.414795 -0.004700 0.828369 -0.376404 1441914837 0.414795 -0.004700 0.828369 -0.376404 1441914837 0.414795 -0.004700 0.828369 -0.376404 1441914837 0.442322 -0.072266 0.828003 -0.336792 1441914837 0.442322 -0.072266 0.828003 -0.336792 1441914837 0.442322 -0.072266 0.828003 -0.336792 1441914837 0.442322 -0.072266 0.828003 -0.336792 1441914837 0.442322 -0.072266 0.828003 -0.336792 1441914837 0.442322 -0.072266 0.828003 -0.336792 1441914837 0.442322 -0.072266 0.828003 -0.336792 1441914837 0.466980 -0.142639 0.821045 -0.295715 1441914837 0.466980 -0.142639 0.821045 -0.295715 1441914837 0.466980 -0.142639 0.821045 -0.295715 1441914837 0.466980 -0.142639 0.821045 -0.295715 1441914838 0.466980 -0.142639 0.821045 -0.295715 1441914838 0.466980 -0.142639 0.821045 -0.295715 1441914838 0.488403 -0.210999 0.806213 -0.258728 1441914838 0.488403 -0.210999 0.806213 -0.258728 1441914838 0.488403 -0.210999 0.806213 -0.258728 1441914838 0.488403 -0.210999 0.806213 -0.258728 1441914838 0.488403 -0.210999 0.806213 -0.258728 1441914838 0.488403 -0.210999 0.806213 -0.258728 1441914838 0.505859 -0.277344 0.786255 -0.221313 1441914838 0.505859 -0.277344 0.786255 -0.221313 1441914838 0.505859 -0.277344 0.786255 -0.221313 1441914838 0.505859 -0.277344 0.786255 -0.221313 1441914838 0.505859 -0.277344 0.786255 -0.221313 1441914838 0.505859 -0.277344 0.786255 -0.221313 1441914838 0.505859 -0.277344 0.786255 -0.221313 1441914838 0.518982 -0.339478 0.762268 -0.185059 1441914838 0.518982 -0.339478 0.762268 -0.185059 1441914838 0.518982 -0.339478 0.762268 -0.185059 1441914838 0.518982 -0.339478 0.762268 -0.185059 1441914838 0.518982 -0.339478 0.762268 -0.185059 1441914838 0.518982 -0.339478 0.762268 -0.185059 1441914838 0.529480 -0.395386 0.734924 -0.152100 1441914838 0.529480 -0.395386 0.734924 -0.152100 1441914838 0.529480 -0.395386 0.734924 -0.152100 1441914838 0.529480 -0.395386 0.734924 -0.152100 1441914838 0.529480 -0.395386 0.734924 -0.152100 1441914838 0.529480 -0.395386 0.734924 -0.152100 1441914838 0.529480 -0.395386 0.734924 -0.152100 1441914838 0.536682 -0.443604 0.707153 -0.122925 1441914838 0.536682 -0.443604 0.707153 -0.122925 1441914838 0.536682 -0.443604 0.707153 -0.122925 1441914838 0.536682 -0.443604 0.707153 -0.122925 1441914838 0.536682 -0.443604 0.707153 -0.122925 1441914838 0.536682 -0.443604 0.707153 -0.122925 1441914838 0.539063 -0.483643 0.682556 -0.097961 1441914838 0.539063 -0.483643 0.682556 -0.097961 1441914838 0.539063 -0.483643 0.682556 -0.097961 1441914838 0.539063 -0.483643 0.682556 -0.097961 1441914838 0.539063 -0.483643 0.682556 -0.097961 1441914838 0.539063 -0.483643 0.682556 -0.097961 1441914838 0.540527 -0.510559 0.663513 -0.082703 1441914838 0.540527 -0.510559 0.663513 -0.082703 1441914838 0.540527 -0.510559 0.663513 -0.082703 1441914838 0.540527 -0.510559 0.663513 -0.082703 1441914838 0.540527 -0.510559 0.663513 -0.082703 1441914838 0.540527 -0.510559 0.663513 -0.082703 1441914838 0.539612 -0.523254 0.654785 -0.078796 1441914838 0.539612 -0.523254 0.654785 -0.078796 1441914838 0.539612 -0.523254 0.654785 -0.078796 1441914838 0.539612 -0.523254 0.654785 -0.078796 1441914838 0.539612 -0.523254 0.654785 -0.078796 1441914838 0.539612 -0.523254 0.654785 -0.078796 1441914838 0.536255 -0.519958 0.658752 -0.089966 1441914838 0.536255 -0.519958 0.658752 -0.089966 1441914838 0.536255 -0.519958 0.658752 -0.089966 1441914838 0.536255 -0.519958 0.658752 -0.089966 1441914838 0.536255 -0.519958 0.658752 -0.089966 1441914838 0.536255 -0.519958 0.658752 -0.089966 1441914838 0.536255 -0.519958 0.658752 -0.089966 1441914838 0.533020 -0.494202 0.676453 -0.118408 1441914838 0.533020 -0.494202 0.676453 -0.118408 1441914838 0.533020 -0.494202 0.676453 -0.118408 1441914838 0.533020 -0.494202 0.676453 -0.118408 1441914838 0.533020 -0.494202 0.676453 -0.118408 1441914838 0.533020 -0.494202 0.676453 -0.118408 1441914838 0.526978 -0.452209 0.702698 -0.154846 1441914838 0.526978 -0.452209 0.702698 -0.154846 1441914838 0.526978 -0.452209 0.702698 -0.154846 1441914838 0.526978 -0.452209 0.702698 -0.154846 1441914838 0.526978 -0.452209 0.702698 -0.154846 1441914838 0.526978 -0.452209 0.702698 -0.154846 1441914838 0.514160 -0.399048 0.733643 -0.195313 1441914838 0.514160 -0.399048 0.733643 -0.195313 1441914838 0.514160 -0.399048 0.733643 -0.195313 1441914838 0.514160 -0.399048 0.733643 -0.195313 1441914838 0.514160 -0.399048 0.733643 -0.195313 1441914838 0.514160 -0.399048 0.733643 -0.195313 1441914838 0.514160 -0.399048 0.733643 -0.195313 1441914838 0.496155 -0.338501 0.763733 -0.236511 1441914838 0.496155 -0.338501 0.763733 -0.236511 1441914838 0.496155 -0.338501 0.763733 -0.236511 1441914838 0.496155 -0.338501 0.763733 -0.236511 1441914838 0.496155 -0.338501 0.763733 -0.236511 1441914838 0.496155 -0.338501 0.763733 -0.236511 1441914838 0.474609 -0.268799 0.789978 -0.279907 1441914838 0.474609 -0.268799 0.789978 -0.279907 1441914838 0.474609 -0.268799 0.789978 -0.279907 1441914838 0.474609 -0.268799 0.789978 -0.279907 1441914838 0.474609 -0.268799 0.789978 -0.279907 1441914838 0.474609 -0.268799 0.789978 -0.279907 1441914838 0.450073 -0.193237 0.810425 -0.321350 1441914838 0.450073 -0.193237 0.810425 -0.321350 1441914838 0.450073 -0.193237 0.810425 -0.321350 1441914838 0.450073 -0.193237 0.810425 -0.321350 1441914838 0.450073 -0.193237 0.810425 -0.321350 1441914838 0.450073 -0.193237 0.810425 -0.321350 1441914838 0.421631 -0.119629 0.823975 -0.359070 1441914838 0.421631 -0.119629 0.823975 -0.359070 1441914838 0.421631 -0.119629 0.823975 -0.359070 1441914838 0.421631 -0.119629 0.823975 -0.359070 1441914838 0.421631 -0.119629 0.823975 -0.359070 1441914838 0.421631 -0.119629 0.823975 -0.359070 1441914838 0.421631 -0.119629 0.823975 -0.359070 1441914838 0.390381 -0.048462 0.831787 -0.391479 1441914838 0.390381 -0.048462 0.831787 -0.391479 1441914838 0.390381 -0.048462 0.831787 -0.391479 1441914838 0.390381 -0.048462 0.831787 -0.391479 1441914838 0.390381 -0.048462 0.831787 -0.391479 1441914838 0.390381 -0.048462 0.831787 -0.391479 1441914838 0.359619 0.018616 0.834412 -0.417114 1441914838 0.359619 0.018616 0.834412 -0.417114 1441914838 0.359619 0.018616 0.834412 -0.417114 1441914838 0.359619 0.018616 0.834412 -0.417114 1441914838 0.359619 0.018616 0.834412 -0.417114 1441914838 0.359619 0.018616 0.834412 -0.417114 1441914839 0.332153 0.077637 0.831787 -0.437866 1441914839 0.332153 0.077637 0.831787 -0.437866 1441914839 0.332153 0.077637 0.831787 -0.437866 1441914839 0.332153 0.077637 0.831787 -0.437866 1441914839 0.332153 0.077637 0.831787 -0.437866 1441914839 0.332153 0.077637 0.831787 -0.437866 1441914839 0.332153 0.077637 0.831787 -0.437866 1441914839 0.311523 0.125366 0.825195 -0.454163 1441914839 0.311523 0.125366 0.825195 -0.454163 1441914839 0.311523 0.125366 0.825195 -0.454163 1441914839 0.311523 0.125366 0.825195 -0.454163 1441914839 0.311523 0.125366 0.825195 -0.454163 1441914839 0.311523 0.125366 0.825195 -0.454163 1441914839 0.301575 0.155884 0.817627 -0.464905 1441914839 0.301575 0.155884 0.817627 -0.464905 1441914839 0.301575 0.155884 0.817627 -0.464905 1441914839 0.301575 0.155884 0.817627 -0.464905 1441914839 0.301575 0.155884 0.817627 -0.464905 1441914839 0.301575 0.155884 0.817627 -0.464905 1441914839 0.303894 0.168152 0.812073 -0.468872 1441914839 0.303894 0.168152 0.812073 -0.468872 1441914839 0.303894 0.168152 0.812073 -0.468872 1441914839 0.303894 0.168152 0.812073 -0.468872 1441914839 0.303894 0.168152 0.812073 -0.468872 1441914839 0.303894 0.168152 0.812073 -0.468872 1441914839 0.320801 0.157837 0.814941 -0.456055 1441914839 0.320801 0.157837 0.814941 -0.456055 1441914839 0.320801 0.157837 0.814941 -0.456055 1441914839 0.320801 0.157837 0.814941 -0.456055 1441914839 0.320801 0.157837 0.814941 -0.456055 1441914839 0.320801 0.157837 0.814941 -0.456055 1441914839 0.320801 0.157837 0.814941 -0.456055 1441914839 0.345520 0.123779 0.824341 -0.430908 1441914839 0.345520 0.123779 0.824341 -0.430908 1441914839 0.345520 0.123779 0.824341 -0.430908 1441914839 0.345520 0.123779 0.824341 -0.430908 1441914839 0.345520 0.123779 0.824341 -0.430908 1441914839 0.345520 0.123779 0.824341 -0.430908 1441914839 0.374084 0.076294 0.831238 -0.404053 1441914839 0.374084 0.076294 0.831238 -0.404053 1441914839 0.374084 0.076294 0.831238 -0.404053 1441914839 0.374084 0.076294 0.831238 -0.404053 1441914839 0.374084 0.076294 0.831238 -0.404053 1441914839 0.374084 0.076294 0.831238 -0.404053 1441914839 0.405090 0.016663 0.834473 -0.373108 1441914839 0.405090 0.016663 0.834473 -0.373108 1441914839 0.405090 0.016663 0.834473 -0.373108 1441914839 0.405090 0.016663 0.834473 -0.373108 1441914839 0.405090 0.016663 0.834473 -0.373108 1441914839 0.405090 0.016663 0.834473 -0.373108 1441914839 0.405090 0.016663 0.834473 -0.373108 1441914839 0.436401 -0.049927 0.832214 -0.338257 1441914839 0.436401 -0.049927 0.832214 -0.338257 1441914839 0.436401 -0.049927 0.832214 -0.338257 1441914839 0.436401 -0.049927 0.832214 -0.338257 1441914839 0.436401 -0.049927 0.832214 -0.338257 1441914839 0.436401 -0.049927 0.832214 -0.338257 1441914839 0.465515 -0.119934 0.824463 -0.298584 1441914839 0.465515 -0.119934 0.824463 -0.298584 1441914839 0.465515 -0.119934 0.824463 -0.298584 1441914839 0.465515 -0.119934 0.824463 -0.298584 1441914839 0.465515 -0.119934 0.824463 -0.298584 1441914839 0.465515 -0.119934 0.824463 -0.298584 1441914839 0.490479 -0.191833 0.811768 -0.252197 1441914839 0.490479 -0.191833 0.811768 -0.252197 1441914839 0.490479 -0.191833 0.811768 -0.252197 1441914839 0.490479 -0.191833 0.811768 -0.252197 1441914839 0.490479 -0.191833 0.811768 -0.252197 1441914839 0.490479 -0.191833 0.811768 -0.252197 1441914839 0.490479 -0.191833 0.811768 -0.252197 1441914839 0.509277 -0.264160 0.792908 -0.205261 1441914839 0.509277 -0.264160 0.792908 -0.205261 1441914839 0.509277 -0.264160 0.792908 -0.205261 1441914839 0.509277 -0.264160 0.792908 -0.205261 1441914839 0.509277 -0.264160 0.792908 -0.205261 1441914839 0.509277 -0.264160 0.792908 -0.205261 1441914839 0.524170 -0.330322 0.766602 -0.168518 1441914839 0.524170 -0.330322 0.766602 -0.168518 1441914839 0.524170 -0.330322 0.766602 -0.168518 1441914839 0.524170 -0.330322 0.766602 -0.168518 1441914839 0.524170 -0.330322 0.766602 -0.168518 1441914839 0.524170 -0.330322 0.766602 -0.168518 1441914839 0.534363 -0.386780 0.738770 -0.137939 1441914839 0.534363 -0.386780 0.738770 -0.137939 1441914839 0.534363 -0.386780 0.738770 -0.137939 1441914839 0.534363 -0.386780 0.738770 -0.137939 1441914839 0.534363 -0.386780 0.738770 -0.137939 1441914839 0.534363 -0.386780 0.738770 -0.137939 1441914839 0.539673 -0.434204 0.713013 -0.108459 1441914839 0.539673 -0.434204 0.713013 -0.108459 1441914839 0.539673 -0.434204 0.713013 -0.108459 1441914839 0.539673 -0.434204 0.713013 -0.108459 1441914839 0.539673 -0.434204 0.713013 -0.108459 1441914839 0.539673 -0.434204 0.713013 -0.108459 1441914839 0.539673 -0.434204 0.713013 -0.108459 1441914839 0.540771 -0.471313 0.691528 -0.084961 1441914839 0.540771 -0.471313 0.691528 -0.084961 1441914839 0.540771 -0.471313 0.691528 -0.084961 1441914839 0.540771 -0.471313 0.691528 -0.084961 1441914839 0.540771 -0.471313 0.691528 -0.084961 1441914839 0.539429 -0.494690 0.677490 -0.072815 1441914839 0.539429 -0.494690 0.677490 -0.072815 1441914839 0.539429 -0.494690 0.677490 -0.072815 1441914839 0.539429 -0.494690 0.677490 -0.072815 1441914839 0.539429 -0.494690 0.677490 -0.072815 1441914839 0.539429 -0.494690 0.677490 -0.072815 1441914839 0.533691 -0.500977 0.677246 -0.073914 1441914839 0.533691 -0.500977 0.677246 -0.073914 1441914839 0.533691 -0.500977 0.677246 -0.073914 1441914839 0.533691 -0.500977 0.677246 -0.073914 1441914839 0.533691 -0.500977 0.677246 -0.073914 1441914839 0.533691 -0.500977 0.677246 -0.073914 1441914840 0.528992 -0.485596 0.689880 -0.091675 1441914840 0.528992 -0.485596 0.689880 -0.091675 1441914840 0.528992 -0.485596 0.689880 -0.091675 1441914840 0.528992 -0.485596 0.689880 -0.091675 1441914840 0.528992 -0.485596 0.689880 -0.091675 1441914840 0.528992 -0.485596 0.689880 -0.091675 1441914840 0.523132 -0.453796 0.710999 -0.121765 1441914840 0.523132 -0.453796 0.710999 -0.121765 1441914840 0.523132 -0.453796 0.710999 -0.121765 1441914840 0.523132 -0.453796 0.710999 -0.121765 1441914840 0.523132 -0.453796 0.710999 -0.121765 1441914840 0.512939 -0.410583 0.736694 -0.160034 1441914840 0.512939 -0.410583 0.736694 -0.160034 1441914840 0.512939 -0.410583 0.736694 -0.160034 1441914840 0.512939 -0.410583 0.736694 -0.160034 1441914840 0.512939 -0.410583 0.736694 -0.160034 1441914840 0.512939 -0.410583 0.736694 -0.160034 1441914840 0.498779 -0.357849 0.762756 -0.203308 1441914840 0.498779 -0.357849 0.762756 -0.203308 1441914840 0.498779 -0.357849 0.762756 -0.203308 1441914840 0.498779 -0.357849 0.762756 -0.203308 1441914840 0.498779 -0.357849 0.762756 -0.203308 1441914840 0.498779 -0.357849 0.762756 -0.203308 1441914840 0.480225 -0.295044 0.787842 -0.248169 1441914840 0.480225 -0.295044 0.787842 -0.248169 1441914840 0.480225 -0.295044 0.787842 -0.248169 1441914840 0.480225 -0.295044 0.787842 -0.248169 1441914840 0.480225 -0.295044 0.787842 -0.248169 1441914840 0.480225 -0.295044 0.787842 -0.248169 1441914840 0.459717 -0.225220 0.808472 -0.290344 1441914840 0.459717 -0.225220 0.808472 -0.290344 1441914840 0.459717 -0.225220 0.808472 -0.290344 1441914840 0.459717 -0.225220 0.808472 -0.290344 1441914840 0.459717 -0.225220 0.808472 -0.290344 1441914840 0.459717 -0.225220 0.808472 -0.290344 1441914840 0.459717 -0.225220 0.808472 -0.290344 1441914840 0.433411 -0.154114 0.825562 -0.326782 1441914840 0.433411 -0.154114 0.825562 -0.326782 1441914840 0.433411 -0.154114 0.825562 -0.326782 1441914840 0.433411 -0.154114 0.825562 -0.326782 1441914840 0.433411 -0.154114 0.825562 -0.326782 1441914840 0.433411 -0.154114 0.825562 -0.326782 1441914840 0.405273 -0.083862 0.835999 -0.360291 1441914840 0.405273 -0.083862 0.835999 -0.360291 1441914840 0.405273 -0.083862 0.835999 -0.360291 1441914840 0.405273 -0.083862 0.835999 -0.360291 1441914840 0.405273 -0.083862 0.835999 -0.360291 1441914840 0.405273 -0.083862 0.835999 -0.360291 1441914840 0.377686 -0.016052 0.838806 -0.391785 1441914840 0.377686 -0.016052 0.838806 -0.391785 1441914840 0.377686 -0.016052 0.838806 -0.391785 1441914840 0.377686 -0.016052 0.838806 -0.391785 1441914840 0.377686 -0.016052 0.838806 -0.391785 1441914840 0.377686 -0.016052 0.838806 -0.391785 1441914840 0.377686 -0.016052 0.838806 -0.391785 1441914840 0.354004 0.045166 0.835571 -0.417603 1441914840 0.354004 0.045166 0.835571 -0.417603 1441914840 0.354004 0.045166 0.835571 -0.417603 1441914840 0.354004 0.045166 0.835571 -0.417603 1441914840 0.354004 0.045166 0.835571 -0.417603 1441914840 0.354004 0.045166 0.835571 -0.417603 1441914840 0.335266 0.095703 0.829834 -0.435608 1441914840 0.335266 0.095703 0.829834 -0.435608 1441914840 0.335266 0.095703 0.829834 -0.435608 1441914840 0.335266 0.095703 0.829834 -0.435608 1441914840 0.335266 0.095703 0.829834 -0.435608 1441914840 0.335266 0.095703 0.829834 -0.435608 1441914840 0.323975 0.132080 0.823608 -0.446289 1441914840 0.323975 0.132080 0.823608 -0.446289 1441914840 0.323975 0.132080 0.823608 -0.446289 1441914840 0.323975 0.132080 0.823608 -0.446289 1441914840 0.323975 0.132080 0.823608 -0.446289 1441914840 0.323975 0.132080 0.823608 -0.446289 1441914840 0.323975 0.132080 0.823608 -0.446289 1441914840 0.322571 0.151428 0.817322 -0.452698 1441914840 0.322571 0.151428 0.817322 -0.452698 1441914840 0.322571 0.151428 0.817322 -0.452698 1441914840 0.322571 0.151428 0.817322 -0.452698 1441914840 0.322571 0.151428 0.817322 -0.452698 1441914840 0.322571 0.151428 0.817322 -0.452698 1441914840 0.322571 0.151428 0.817322 -0.452698 1441914840 0.331543 0.152283 0.815308 -0.449646 1441914840 0.331543 0.152283 0.815308 -0.449646 1441914840 0.331543 0.152283 0.815308 -0.449646 1441914840 0.331543 0.152283 0.815308 -0.449646 1441914840 0.331543 0.152283 0.815308 -0.449646 1441914840 0.331543 0.152283 0.815308 -0.449646 1441914840 0.349670 0.132446 0.819946 -0.433350 1441914840 0.349670 0.132446 0.819946 -0.433350 1441914840 0.349670 0.132446 0.819946 -0.433350 1441914840 0.349670 0.132446 0.819946 -0.433350 1441914840 0.349670 0.132446 0.819946 -0.433350 1441914840 0.349670 0.132446 0.819946 -0.433350 1441914840 0.349670 0.132446 0.819946 -0.433350 1441914840 0.372803 0.095764 0.826294 -0.411133 1441914840 0.372803 0.095764 0.826294 -0.411133 1441914840 0.372803 0.095764 0.826294 -0.411133 1441914840 0.372803 0.095764 0.826294 -0.411133 1441914840 0.372803 0.095764 0.826294 -0.411133 1441914840 0.372803 0.095764 0.826294 -0.411133 1441914840 0.398376 0.046692 0.830750 -0.385864 1441914840 0.398376 0.046692 0.830750 -0.385864 1441914840 0.398376 0.046692 0.830750 -0.385864 1441914840 0.398376 0.046692 0.830750 -0.385864 1441914840 0.398376 0.046692 0.830750 -0.385864 1441914840 0.398376 0.046692 0.830750 -0.385864 1441914840 0.424805 -0.011597 0.832458 -0.355530 1441914840 0.424805 -0.011597 0.832458 -0.355530 1441914840 0.424805 -0.011597 0.832458 -0.355530 1441914840 0.424805 -0.011597 0.832458 -0.355530 1441914840 0.424805 -0.011597 0.832458 -0.355530 1441914840 0.424805 -0.011597 0.832458 -0.355530 1441914840 0.424805 -0.011597 0.832458 -0.355530 1441914840 0.450378 -0.077087 0.829651 -0.320618 1441914841 0.450378 -0.077087 0.829651 -0.320618 1441914841 0.450378 -0.077087 0.829651 -0.320618 1441914841 0.450378 -0.077087 0.829651 -0.320618 1441914841 0.450378 -0.077087 0.829651 -0.320618 1441914841 0.450378 -0.077087 0.829651 -0.320618 1441914841 0.473755 -0.146362 0.820740 -0.283569 1441914841 0.473755 -0.146362 0.820740 -0.283569 1441914841 0.473755 -0.146362 0.820740 -0.283569 1441914841 0.473755 -0.146362 0.820740 -0.283569 1441914841 0.473755 -0.146362 0.820740 -0.283569 1441914841 0.473755 -0.146362 0.820740 -0.283569 1441914841 0.494507 -0.213928 0.804565 -0.249695 1441914841 0.494507 -0.213928 0.804565 -0.249695 1441914841 0.494507 -0.213928 0.804565 -0.249695 1441914841 0.494507 -0.213928 0.804565 -0.249695 1441914841 0.494507 -0.213928 0.804565 -0.249695 1441914841 0.494507 -0.213928 0.804565 -0.249695 1441914841 0.511780 -0.280762 0.783081 -0.214355 1441914841 0.511780 -0.280762 0.783081 -0.214355 1441914841 0.511780 -0.280762 0.783081 -0.214355 1441914841 0.511780 -0.280762 0.783081 -0.214355 1441914841 0.511780 -0.280762 0.783081 -0.214355 1441914841 0.511780 -0.280762 0.783081 -0.214355 1441914841 0.523438 -0.344177 0.758972 -0.177551 1441914841 0.523438 -0.344177 0.758972 -0.177551 1441914841 0.523438 -0.344177 0.758972 -0.177551 1441914841 0.523438 -0.344177 0.758972 -0.177551 1441914841 0.523438 -0.344177 0.758972 -0.177551 1441914841 0.523438 -0.344177 0.758972 -0.177551 1441914841 0.523438 -0.344177 0.758972 -0.177551 1441914841 0.528870 -0.403992 0.733154 -0.139648 1441914841 0.528870 -0.403992 0.733154 -0.139648 1441914841 0.528870 -0.403992 0.733154 -0.139648 1441914841 0.528870 -0.403992 0.733154 -0.139648 1441914841 0.528870 -0.403992 0.733154 -0.139648 1441914841 0.528870 -0.403992 0.733154 -0.139648 1441914841 0.529785 -0.454224 0.707703 -0.110229 1441914841 0.529785 -0.454224 0.707703 -0.110229 1441914841 0.529785 -0.454224 0.707703 -0.110229 1441914841 0.529785 -0.454224 0.707703 -0.110229 1441914841 0.529785 -0.454224 0.707703 -0.110229 1441914841 0.529785 -0.454224 0.707703 -0.110229 1441914841 0.528381 -0.486450 0.689270 -0.095093 1441914841 0.528381 -0.486450 0.689270 -0.095093 1441914841 0.528381 -0.486450 0.689270 -0.095093 1441914841 0.528381 -0.486450 0.689270 -0.095093 1441914841 0.528381 -0.486450 0.689270 -0.095093 1441914841 0.528381 -0.486450 0.689270 -0.095093 1441914841 0.526733 -0.495483 0.684143 -0.094482 1441914841 0.526733 -0.495483 0.684143 -0.094482 1441914841 0.526733 -0.495483 0.684143 -0.094482 1441914841 0.526733 -0.495483 0.684143 -0.094482 1441914841 0.526733 -0.485229 0.690002 -0.104797 1441914841 0.526733 -0.485229 0.690002 -0.104797 1441914841 0.526733 -0.485229 0.690002 -0.104797 1441914841 0.526733 -0.485229 0.690002 -0.104797 1441914841 0.526733 -0.485229 0.690002 -0.104797 1441914841 0.523987 -0.463745 0.703735 -0.122803 1441914841 0.523987 -0.463745 0.703735 -0.122803 1441914841 0.523987 -0.463745 0.703735 -0.122803 1441914841 0.523987 -0.463745 0.703735 -0.122803 1441914841 0.523987 -0.463745 0.703735 -0.122803 1441914841 0.523987 -0.463745 0.703735 -0.122803 1441914841 0.519043 -0.431091 0.722473 -0.150818 1441914841 0.519043 -0.431091 0.722473 -0.150818 1441914841 0.519043 -0.431091 0.722473 -0.150818 1441914841 0.519043 -0.431091 0.722473 -0.150818 1441914841 0.519043 -0.431091 0.722473 -0.150818 1441914841 0.519043 -0.431091 0.722473 -0.150818 1441914841 0.519043 -0.431091 0.722473 -0.150818 1441914841 0.511475 -0.386597 0.743835 -0.188599 1441914841 0.511475 -0.386597 0.743835 -0.188599 1441914841 0.511475 -0.386597 0.743835 -0.188599 1441914841 0.511475 -0.386597 0.743835 -0.188599 1441914841 0.511475 -0.386597 0.743835 -0.188599 1441914841 0.498291 -0.331116 0.766907 -0.231995 1441914841 0.498291 -0.331116 0.766907 -0.231995 1441914841 0.498291 -0.331116 0.766907 -0.231995 1441914841 0.498291 -0.331116 0.766907 -0.231995 1441914841 0.498291 -0.331116 0.766907 -0.231995 1441914841 0.498291 -0.331116 0.766907 -0.231995 1441914841 0.480713 -0.267822 0.787903 -0.276428 1441914841 0.480713 -0.267822 0.787903 -0.276428 1441914841 0.480713 -0.267822 0.787903 -0.276428 1441914841 0.480713 -0.267822 0.787903 -0.276428 1441914841 0.480713 -0.267822 0.787903 -0.276428 1441914841 0.480713 -0.267822 0.787903 -0.276428 1441914841 0.459106 -0.201599 0.805237 -0.316345 1441914841 0.459106 -0.201599 0.805237 -0.316345 1441914841 0.459106 -0.201599 0.805237 -0.316345 1441914841 0.459106 -0.201599 0.805237 -0.316345 1441914841 0.459106 -0.201599 0.805237 -0.316345 1441914841 0.459106 -0.201599 0.805237 -0.316345 1441914841 0.435059 -0.137634 0.818176 -0.349792 1441914841 0.435059 -0.137634 0.818176 -0.349792 1441914841 0.435059 -0.137634 0.818176 -0.349792 1441914841 0.435059 -0.137634 0.818176 -0.349792 1441914841 0.435059 -0.137634 0.818176 -0.349792 1441914841 0.435059 -0.137634 0.818176 -0.349792 1441914841 0.435059 -0.137634 0.818176 -0.349792 1441914841 0.411072 -0.076477 0.825623 -0.378662 1441914841 0.411072 -0.076477 0.825623 -0.378662 1441914841 0.411072 -0.076477 0.825623 -0.378662 1441914841 0.411072 -0.076477 0.825623 -0.378662 1441914841 0.411072 -0.076477 0.825623 -0.378662 1441914841 0.411072 -0.076477 0.825623 -0.378662 1441914841 0.387512 -0.019104 0.828857 -0.402954 1441914841 0.387512 -0.019104 0.828857 -0.402954 1441914842 0.387512 -0.019104 0.828857 -0.402954 1441914842 0.387512 -0.019104 0.828857 -0.402954 1441914842 0.387512 -0.019104 0.828857 -0.402954 1441914842 0.387512 -0.019104 0.828857 -0.402954 1441914842 0.367004 0.032593 0.827454 -0.423767 1441914842 0.367004 0.032593 0.827454 -0.423767 1441914842 0.367004 0.032593 0.827454 -0.423767 1441914842 0.367004 0.032593 0.827454 -0.423767 1441914842 0.367004 0.032593 0.827454 -0.423767 1441914842 0.367004 0.032593 0.827454 -0.423767 1441914842 0.352356 0.074036 0.823425 -0.438477 1441914842 0.352356 0.074036 0.823425 -0.438477 1441914842 0.352356 0.074036 0.823425 -0.438477 1441914842 0.352356 0.074036 0.823425 -0.438477 1441914842 0.352356 0.074036 0.823425 -0.438477 1441914842 0.352356 0.074036 0.823425 -0.438477 1441914842 0.352356 0.074036 0.823425 -0.438477 1441914842 0.343750 0.102966 0.820068 -0.445740 1441914842 0.343750 0.102966 0.820068 -0.445740 1441914842 0.343750 0.102966 0.820068 -0.445740 1441914842 0.343750 0.102966 0.820068 -0.445740 1441914842 0.343750 0.102966 0.820068 -0.445740 1441914842 0.343750 0.102966 0.820068 -0.445740 1441914842 0.343140 0.116028 0.817200 -0.448242 1441914842 0.343140 0.116028 0.817200 -0.448242 1441914842 0.343140 0.116028 0.817200 -0.448242 1441914842 0.343140 0.116028 0.817200 -0.448242 1441914842 0.343140 0.116028 0.817200 -0.448242 1441914842 0.343140 0.116028 0.817200 -0.448242 1441914842 0.343140 0.116028 0.817200 -0.448242 1441914842 0.351746 0.111877 0.817017 -0.442932 1441914842 0.351746 0.111877 0.817017 -0.442932 1441914842 0.351746 0.111877 0.817017 -0.442932 1441914842 0.351746 0.111877 0.817017 -0.442932 1441914842 0.351746 0.111877 0.817017 -0.442932 1441914842 0.351746 0.111877 0.817017 -0.442932 1441914842 0.368591 0.087952 0.821655 -0.425659 1441914842 0.368591 0.087952 0.821655 -0.425659 1441914842 0.368591 0.087952 0.821655 -0.425659 1441914842 0.368591 0.087952 0.821655 -0.425659 1441914842 0.368591 0.087952 0.821655 -0.425659 1441914842 0.368591 0.087952 0.821655 -0.425659 1441914842 0.368591 0.087952 0.821655 -0.425659 1441914842 0.389954 0.048340 0.826050 -0.403931 1441914842 0.389954 0.048340 0.826050 -0.403931 1441914842 0.389954 0.048340 0.826050 -0.403931 1441914842 0.389954 0.048340 0.826050 -0.403931 1441914842 0.389954 0.048340 0.826050 -0.403931 1441914842 0.389954 0.048340 0.826050 -0.403931 1441914842 0.413513 -0.001282 0.827759 -0.379211 1441914842 0.413513 -0.001282 0.827759 -0.379211 1441914842 0.413513 -0.001282 0.827759 -0.379211 1441914842 0.413513 -0.001282 0.827759 -0.379211 1441914842 0.413513 -0.001282 0.827759 -0.379211 1441914842 0.413513 -0.001282 0.827759 -0.379211 1441914842 0.437927 -0.059326 0.825806 -0.350342 1441914842 0.437927 -0.059326 0.825806 -0.350342 1441914842 0.437927 -0.059326 0.825806 -0.350342 1441914842 0.437927 -0.059326 0.825806 -0.350342 1441914842 0.437927 -0.059326 0.825806 -0.350342 1441914842 0.437927 -0.059326 0.825806 -0.350342 1441914842 0.460999 -0.124390 0.819763 -0.316223 1441914842 0.460999 -0.124390 0.819763 -0.316223 1441914842 0.460999 -0.124390 0.819763 -0.316223 1441914842 0.460999 -0.124390 0.819763 -0.316223 1441914842 0.460999 -0.124390 0.819763 -0.316223 1441914842 0.460999 -0.124390 0.819763 -0.316223 1441914842 0.480896 -0.193298 0.808350 -0.279053 1441914842 0.480896 -0.193298 0.808350 -0.279053 1441914842 0.480896 -0.193298 0.808350 -0.279053 1441914842 0.480896 -0.193298 0.808350 -0.279053 1441914842 0.480896 -0.193298 0.808350 -0.279053 1441914842 0.498169 -0.262634 0.790710 -0.240112 1441914842 0.498169 -0.262634 0.790710 -0.240112 1441914842 0.498169 -0.262634 0.790710 -0.240112 1441914842 0.498169 -0.262634 0.790710 -0.240112 1441914842 0.498169 -0.262634 0.790710 -0.240112 1441914842 0.498169 -0.262634 0.790710 -0.240112 1441914842 0.498169 -0.262634 0.790710 -0.240112 1441914842 0.510681 -0.329163 0.768677 -0.199829 1441914842 0.510681 -0.329163 0.768677 -0.199829 1441914842 0.510681 -0.329163 0.768677 -0.199829 1441914842 0.510681 -0.329163 0.768677 -0.199829 1441914842 0.510681 -0.329163 0.768677 -0.199829 1441914842 0.510681 -0.329163 0.768677 -0.199829 1441914842 0.517334 -0.391602 0.744446 -0.157349 1441914842 0.517334 -0.391602 0.744446 -0.157349 1441914842 0.517334 -0.391602 0.744446 -0.157349 1441914842 0.517334 -0.391602 0.744446 -0.157349 1441914842 0.517334 -0.391602 0.744446 -0.157349 1441914842 0.517334 -0.391602 0.744446 -0.157349 1441914842 0.517334 -0.391602 0.744446 -0.157349 1441914842 0.521912 -0.444092 0.717896 -0.122437 1441914842 0.521912 -0.444092 0.717896 -0.122437 1441914842 0.521912 -0.444092 0.717896 -0.122437 1441914842 0.521912 -0.444092 0.717896 -0.122437 1441914842 0.521912 -0.444092 0.717896 -0.122437 1441914842 0.521912 -0.444092 0.717896 -0.122437 1441914842 0.523621 -0.483154 0.694702 -0.098755 1441914842 0.523621 -0.483154 0.694702 -0.098755 1441914842 0.523621 -0.483154 0.694702 -0.098755 1441914842 0.523621 -0.483154 0.694702 -0.098755 1441914842 0.523621 -0.483154 0.694702 -0.098755 1441914842 0.523621 -0.483154 0.694702 -0.098755 1441914842 0.524597 -0.508667 0.677124 -0.086670 1441914842 0.524597 -0.508667 0.677124 -0.086670 1441914842 0.524597 -0.508667 0.677124 -0.086670 1441914842 0.524597 -0.508667 0.677124 -0.086670 1441914842 0.524597 -0.508667 0.677124 -0.086670 1441914842 0.524597 -0.508667 0.677124 -0.086670 1441914842 0.524597 -0.508667 0.677124 -0.086670 1441914842 0.524414 -0.519409 0.668945 -0.087402 1441914842 0.524414 -0.519409 0.668945 -0.087402 1441914842 0.524414 -0.519409 0.668945 -0.087402 1441914843 0.524414 -0.519409 0.668945 -0.087402 1441914843 0.524414 -0.519409 0.668945 -0.087402 1441914843 0.524414 -0.519409 0.668945 -0.087402 1441914843 0.523254 -0.511536 0.673950 -0.101685 1441914843 0.523254 -0.511536 0.673950 -0.101685 1441914843 0.523254 -0.511536 0.673950 -0.101685 1441914843 0.523254 -0.511536 0.673950 -0.101685 1441914843 0.523254 -0.511536 0.673950 -0.101685 1441914843 0.523254 -0.511536 0.673950 -0.101685 1441914843 0.522278 -0.485779 0.689148 -0.127625 1441914843 0.522278 -0.485779 0.689148 -0.127625 1441914843 0.522278 -0.485779 0.689148 -0.127625 1441914843 0.522278 -0.485779 0.689148 -0.127625 1441914843 0.522278 -0.485779 0.689148 -0.127625 1441914843 0.522278 -0.485779 0.689148 -0.127625 1441914843 0.518799 -0.446777 0.710510 -0.162292 1441914843 0.518799 -0.446777 0.710510 -0.162292 1441914843 0.518799 -0.446777 0.710510 -0.162292 1441914843 0.518799 -0.446777 0.710510 -0.162292 1441914843 0.518799 -0.446777 0.710510 -0.162292 1441914843 0.518799 -0.446777 0.710510 -0.162292 1441914843 0.518799 -0.446777 0.710510 -0.162292 1441914843 0.511108 -0.396362 0.734680 -0.204712 1441914843 0.511108 -0.396362 0.734680 -0.204712 1441914843 0.511108 -0.396362 0.734680 -0.204712 1441914843 0.511108 -0.396362 0.734680 -0.204712 1441914843 0.511108 -0.396362 0.734680 -0.204712 1441914843 0.511108 -0.396362 0.734680 -0.204712 1441914843 0.496704 -0.341187 0.759155 -0.246033 1441914843 0.496704 -0.341187 0.759155 -0.246033 1441914843 0.496704 -0.341187 0.759155 -0.246033 1441914843 0.496704 -0.341187 0.759155 -0.246033 1441914843 0.496704 -0.341187 0.759155 -0.246033 1441914843 0.496704 -0.341187 0.759155 -0.246033 1441914843 0.476685 -0.278564 0.783081 -0.286133 1441914843 0.476685 -0.278564 0.783081 -0.286133 1441914843 0.476685 -0.278564 0.783081 -0.286133 1441914843 0.476685 -0.278564 0.783081 -0.286133 1441914843 0.476685 -0.278564 0.783081 -0.286133 1441914843 0.476685 -0.278564 0.783081 -0.286133 1441914843 0.452332 -0.210022 0.804382 -0.322754 1441914843 0.452332 -0.210022 0.804382 -0.322754 1441914843 0.452332 -0.210022 0.804382 -0.322754 1441914843 0.452332 -0.210022 0.804382 -0.322754 1441914843 0.452332 -0.210022 0.804382 -0.322754 1441914843 0.452332 -0.210022 0.804382 -0.322754 1441914843 0.452332 -0.210022 0.804382 -0.322754 1441914843 0.426941 -0.139526 0.818970 -0.357056 1441914843 0.426941 -0.139526 0.818970 -0.357056 1441914843 0.426941 -0.139526 0.818970 -0.357056 1441914843 0.426941 -0.139526 0.818970 -0.357056 1441914843 0.426941 -0.139526 0.818970 -0.357056 1441914843 0.426941 -0.139526 0.818970 -0.357056 1441914843 0.401306 -0.072144 0.825745 -0.389709 1441914843 0.401306 -0.072144 0.825745 -0.389709 1441914843 0.401306 -0.072144 0.825745 -0.389709 1441914843 0.401306 -0.072144 0.825745 -0.389709 1441914843 0.401306 -0.072144 0.825745 -0.389709 1441914843 0.401306 -0.072144 0.825745 -0.389709 1441914843 0.401306 -0.072144 0.825745 -0.389709 1441914843 0.375732 -0.010681 0.826965 -0.418030 1441914843 0.375732 -0.010681 0.826965 -0.418030 1441914843 0.375732 -0.010681 0.826965 -0.418030 1441914843 0.375732 -0.010681 0.826965 -0.418030 1441914843 0.375732 -0.010681 0.826965 -0.418030 1441914843 0.375732 -0.010681 0.826965 -0.418030 1441914843 0.353271 0.044617 0.824036 -0.440552 1441914843 0.353271 0.044617 0.824036 -0.440552 1441914843 0.353271 0.044617 0.824036 -0.440552 1441914843 0.353271 0.044617 0.824036 -0.440552 1441914843 0.353271 0.044617 0.824036 -0.440552 1441914843 0.353271 0.044617 0.824036 -0.440552 1441914843 0.334534 0.089844 0.819641 -0.456238 1441914843 0.334534 0.089844 0.819641 -0.456238 1441914843 0.334534 0.089844 0.819641 -0.456238 1441914843 0.334534 0.089844 0.819641 -0.456238 1441914843 0.334534 0.089844 0.819641 -0.456238 1441914843 0.334534 0.089844 0.819641 -0.456238 1441914843 0.323914 0.123413 0.812073 -0.469421 1441914843 0.323914 0.123413 0.812073 -0.469421 1441914843 0.323914 0.123413 0.812073 -0.469421 1441914843 0.323914 0.123413 0.812073 -0.469421 1441914843 0.323914 0.123413 0.812073 -0.469421 1441914843 0.323914 0.123413 0.812073 -0.469421 1441914843 0.323914 0.123413 0.812073 -0.469421 1441914843 0.322815 0.140686 0.805847 -0.476013 1441914843 0.322815 0.140686 0.805847 -0.476013 1441914843 0.322815 0.140686 0.805847 -0.476013 1441914843 0.322815 0.140686 0.805847 -0.476013 1441914843 0.322815 0.140686 0.805847 -0.476013 1441914843 0.322815 0.140686 0.805847 -0.476013 1441914843 0.331787 0.138672 0.806030 -0.470093 1441914843 0.331787 0.138672 0.806030 -0.470093 1441914843 0.331787 0.138672 0.806030 -0.470093 1441914843 0.331787 0.138672 0.806030 -0.470093 1441914843 0.331787 0.138672 0.806030 -0.470093 1441914843 0.331787 0.138672 0.806030 -0.470093 1441914843 0.349121 0.117310 0.812622 -0.451599 1441914843 0.349121 0.117310 0.812622 -0.451599 1441914843 0.349121 0.117310 0.812622 -0.451599 1441914843 0.349121 0.117310 0.812622 -0.451599 1441914843 0.349121 0.117310 0.812622 -0.451599 1441914843 0.349121 0.117310 0.812622 -0.451599 1441914843 0.371521 0.081787 0.819458 -0.428589 1441914843 0.371521 0.081787 0.819458 -0.428589 1441914843 0.371521 0.081787 0.819458 -0.428589 1441914843 0.371521 0.081787 0.819458 -0.428589 1441914843 0.371521 0.081787 0.819458 -0.428589 1441914843 0.371521 0.081787 0.819458 -0.428589 1441914843 0.397156 0.035217 0.825256 -0.399963 1441914843 0.397156 0.035217 0.825256 -0.399963 1441914843 0.397156 0.035217 0.825256 -0.399963 1441914843 0.397156 0.035217 0.825256 -0.399963 1441914844 0.397156 0.035217 0.825256 -0.399963 1441914844 0.397156 0.035217 0.825256 -0.399963 1441914844 0.397156 0.035217 0.825256 -0.399963 1441914844 0.424805 -0.022827 0.827942 -0.365356 1441914844 0.424805 -0.022827 0.827942 -0.365356 1441914844 0.424805 -0.022827 0.827942 -0.365356 1441914844 0.424805 -0.022827 0.827942 -0.365356 1441914844 0.424805 -0.022827 0.827942 -0.365356 1441914844 0.451477 -0.089478 0.824707 -0.328674 1441914844 0.451477 -0.089478 0.824707 -0.328674 1441914844 0.451477 -0.089478 0.824707 -0.328674 1441914844 0.451477 -0.089478 0.824707 -0.328674 1441914844 0.451477 -0.089478 0.824707 -0.328674 1441914844 0.451477 -0.089478 0.824707 -0.328674 1441914844 0.451477 -0.089478 0.824707 -0.328674 1441914844 0.474121 -0.160645 0.815552 -0.290283 1441914844 0.474121 -0.160645 0.815552 -0.290283 1441914844 0.474121 -0.160645 0.815552 -0.290283 1441914844 0.474121 -0.160645 0.815552 -0.290283 1441914844 0.474121 -0.160645 0.815552 -0.290283 1441914844 0.474121 -0.160645 0.815552 -0.290283 1441914844 0.491028 -0.232666 0.800598 -0.252441 1441914844 0.491028 -0.232666 0.800598 -0.252441 1441914844 0.491028 -0.232666 0.800598 -0.252441 1441914844 0.491028 -0.232666 0.800598 -0.252441 1441914844 0.491028 -0.232666 0.800598 -0.252441 1441914844 0.491028 -0.232666 0.800598 -0.252441 1441914844 
0.435425 -0.130371 0.826050 -0.333191 1441914846 0.435425 -0.130371 0.826050 -0.333191 1441914846 0.435425 -0.130371 0.826050 -0.333191 1441914846 0.435425 -0.130371 0.826050 -0.333191 1441914846 0.435425 -0.130371 0.826050 -0.333191 1441914846 0.422424 -0.102112 0.830505 -0.348267 1441914846 0.422424 -0.102112 0.830505 -0.348267 1441914846 0.422424 -0.102112 0.830505 -0.348267 1441914846 0.422424 -0.102112 0.830505 -0.348267 1441914846 0.422424 -0.102112 0.830505 -0.348267 1441914846 0.422424 -0.102112 0.830505 -0.348267 1441914846 0.402832 -0.065491 0.836304 -0.366089 1441914846 0.402832 -0.065491 0.836304 -0.366089 1441914846 0.402832 -0.065491 0.836304 -0.366089 1441914846 0.402832 -0.065491 0.836304 -0.366089 1441914846 0.402832 -0.065491 0.836304 -0.366089 1441914846 0.402832 -0.065491 0.836304 -0.366089 1441914846 0.379089 -0.016113 0.837280 -0.393616 1441914846 0.379089 -0.016113 0.837280 -0.393616 1441914846 0.379089 -0.016113 0.837280 -0.393616 1441914846 0.379089 -0.016113 0.837280 -0.393616 1441914846 0.379089 -0.016113 0.837280 -0.393616 1441914846 0.379089 -0.016113 0.837280 -0.393616 1441914846 0.355774 0.036072 0.834534 -0.419128 1441914846 0.355774 0.036072 0.834534 -0.419128 1441914846 0.355774 0.036072 0.834534 -0.419128 1441914846 0.355774 0.036072 0.834534 -0.419128 1441914846 0.355774 0.036072 0.834534 -0.419128 1441914846 0.355774 0.036072 0.834534 -0.419128 1441914846 0.355774 0.036072 0.834534 -0.419128 1441914846 0.332947 0.085876 0.828979 -0.441101 1441914846 0.332947 0.085876 0.828979 -0.441101 1441914846 0.332947 0.085876 0.828979 -0.441101 1441914846 0.332947 0.085876 0.828979 -0.441101 1441914846 0.332947 0.085876 0.828979 -0.441101 1441914846 0.332947 0.085876 0.828979 -0.441101 1441914846 0.313965 0.126465 0.823486 -0.455322 1441914846 0.313965 0.126465 0.823486 -0.455322 1441914846 0.313965 0.126465 0.823486 -0.455322 1441914846 0.313965 0.126465 0.823486 -0.455322 1441914846 0.313965 0.126465 0.823486 -0.455322 1441914846 0.313965 0.126465 0.823486 -0.455322 1441914846 0.313965 0.126465 0.823486 -0.455322 1441914846 0.300903 0.157593 0.817261 -0.465515 1441914846 0.300903 0.157593 0.817261 -0.465515 1441914846 0.300903 0.157593 0.817261 -0.465515 1441914846 0.300903 0.157593 0.817261 -0.465515 1441914846 0.300903 0.157593 0.817261 -0.465515 1441914846 0.300903 0.157593 0.817261 -0.465515 1441914846 0.298279 0.178894 0.809448 -0.473022 1441914846 0.298279 0.178894 0.809448 -0.473022 1441914846 0.298279 0.178894 0.809448 -0.473022 1441914846 0.298279 0.178894 0.809448 -0.473022 1441914846 0.298279 0.178894 0.809448 -0.473022 1441914846 0.298279 0.178894 0.809448 -0.473022 1441914846 0.298279 0.178894 0.809448 -0.473022 1441914846 0.308411 0.180054 0.806763 -0.470642 1441914846 0.308411 0.180054 0.806763 -0.470642 1441914846 0.308411 0.180054 0.806763 -0.470642 1441914846 0.308411 0.180054 0.806763 -0.470642 1441914846 0.308411 0.180054 0.806763 -0.470642 1441914846 0.308411 0.180054 0.806763 -0.470642 1441914846 0.329163 0.155518 0.814270 -0.452148 1441914846 0.329163 0.155518 0.814270 -0.452148 1441914846 0.329163 0.155518 0.814270 -0.452148 1441914846 0.329163 0.155518 0.814270 -0.452148 1441914846 0.329163 0.155518 0.814270 -0.452148 1441914846 0.329163 0.155518 0.814270 -0.452148 1441914846 0.353271 0.114136 0.823608 -0.428650 1441914846 0.353271 0.114136 0.823608 -0.428650 1441914846 0.353271 0.114136 0.823608 -0.428650 1441914846 0.353271 0.114136 0.823608 -0.428650 1441914846 0.353271 0.114136 0.823608 -0.428650 1441914846 0.353271 0.114136 0.823608 -0.428650 1441914846 0.380249 0.058716 0.830933 -0.401794 1441914846 0.380249 0.058716 0.830933 -0.401794 1441914846 0.380249 0.058716 0.830933 -0.401794 1441914846 0.380249 0.058716 0.830933 -0.401794 1441914846 0.380249 0.058716 0.830933 -0.401794 1441914846 0.380249 0.058716 0.830933 -0.401794 1441914846 0.380249 0.058716 0.830933 -0.401794 1441914846 0.409119 -0.006104 0.833130 -0.372009 1441914847 0.409119 -0.006104 0.833130 -0.372009 1441914847 0.409119 -0.006104 0.833130 -0.372009 1441914847 0.409119 -0.006104 0.833130 -0.372009 1441914847 0.409119 -0.006104 0.833130 -0.372009 1441914847 0.409119 -0.006104 0.833130 -0.372009 1441914847 0.438293 -0.076904 0.829102 -0.338501 1441914847 0.438293 -0.076904 0.829102 -0.338501 1441914847 0.438293 -0.076904 0.829102 -0.338501 1441914847 0.438293 -0.076904 0.829102 -0.338501 1441914847 0.438293 -0.076904 0.829102 -0.338501 1441914847 0.438293 -0.076904 0.829102 -0.338501 1441914847 0.465149 -0.151184 0.819336 -0.299011 1441914847 0.465149 -0.151184 0.819336 -0.299011 1441914847 0.465149 -0.151184 0.819336 -0.299011 1441914847 0.465149 -0.151184 0.819336 -0.299011 1441914847 0.465149 -0.151184 0.819336 -0.299011 1441914847 0.465149 -0.151184 0.819336 -0.299011 1441914847 0.465149 -0.151184 0.819336 -0.299011 1441914847 0.487244 -0.225891 0.803955 -0.255249 1441914847 0.487244 -0.225891 0.803955 -0.255249 1441914847 0.487244 -0.225891 0.803955 -0.255249 1441914847 0.487244 -0.225891 0.803955 -0.255249 1441914847 0.487244 -0.225891 0.803955 -0.255249 1441914847 0.487244 -0.225891 0.803955 -0.255249 1441914847 0.503296 -0.296814 0.784119 -0.209167 1441914847 0.503296 -0.296814 0.784119 -0.209167 1441914847 0.503296 -0.296814 0.784119 -0.209167 1441914847 0.503296 -0.296814 0.784119 -0.209167 1441914847 0.503296 -0.296814 0.784119 -0.209167 1441914847 0.503296 -0.296814 0.784119 -0.209167 1441914847 0.514771 -0.357788 0.760925 -0.167114 1441914847 0.514771 -0.357788 0.760925 -0.167114 1441914847 0.514771 -0.357788 0.760925 -0.167114 1441914847 0.514771 -0.357788 0.760925 -0.167114 1441914847 0.514771 -0.357788 0.760925 -0.167114 1441914847 0.524719 -0.408569 0.735107 -0.131470 1441914847 0.524719 -0.408569 0.735107 -0.131470 1441914847 0.524719 -0.408569 0.735107 -0.131470 1441914847 0.524719 -0.408569 0.735107 -0.131470 1441914847 0.524719 -0.408569 0.735107 -0.131470 1441914847 0.524719 -0.408569 0.735107 -0.131470 1441914847 0.529541 -0.454163 0.709595 -0.098938 1441914847 0.529541 -0.454163 0.709595 -0.098938 1441914847 0.529541 -0.454163 0.709595 -0.098938 1441914847 0.529541 -0.454163 0.709595 -0.098938 1441914847 0.529541 -0.454163 0.709595 -0.098938 1441914847 0.529541 -0.454163 0.709595 -0.098938 1441914847 0.533569 -0.487610 0.686829 -0.075867 1441914847 0.533569 -0.487610 0.686829 -0.075867 1441914847 0.533569 -0.487610 0.686829 -0.075867 1441914847 0.533569 -0.487610 0.686829 -0.075867 1441914847 0.533569 -0.487610 0.686829 -0.075867 1441914847 0.533569 -0.487610 0.686829 -0.075867 1441914847 0.533569 -0.487610 0.686829 -0.075867 1441914847 0.533081 -0.508240 0.673523 -0.061707 1441914847 0.533081 -0.508240 0.673523 -0.061707 1441914847 0.533081 -0.508240 0.673523 -0.061707 1441914847 0.533081 -0.508240 0.673523 -0.061707 1441914847 0.533081 -0.508240 0.673523 -0.061707 1441914847 0.533081 -0.508240 0.673523 -0.061707 1441914847 0.529358 -0.513916 0.672119 -0.062683 1441914847 0.529358 -0.513916 0.672119 -0.062683 1441914847 0.529358 -0.513916 0.672119 -0.062683 1441914847 0.529358 -0.513916 0.672119 -0.062683 1441914847 0.529358 -0.513916 0.672119 -0.062683 1441914847 0.529358 -0.513916 0.672119 -0.062683 1441914847 0.528076 -0.498047 0.682617 -0.084167 1441914847 0.528076 -0.498047 0.682617 -0.084167 1441914847 0.528076 -0.498047 0.682617 -0.084167 1441914847 0.528076 -0.498047 0.682617 -0.084167 1441914847 0.528076 -0.498047 0.682617 -0.084167 1441914847 0.528076 -0.498047 0.682617 -0.084167 1441914847 0.523376 -0.467651 0.703003 -0.114502 1441914847 0.523376 -0.467651 0.703003 -0.114502 1441914847 0.523376 -0.467651 0.703003 -0.114502 1441914847 0.523376 -0.467651 0.703003 -0.114502 1441914847 0.523376 -0.467651 0.703003 -0.114502 1441914847 0.523376 -0.467651 0.703003 -0.114502 1441914847 0.515076 -0.425537 0.727905 -0.154053 1441914847 0.515076 -0.425537 0.727905 -0.154053 1441914847 0.515076 -0.425537 0.727905 -0.154053 1441914847 0.515076 -0.425537 0.727905 -0.154053 1441914847 0.515076 -0.425537 0.727905 -0.154053 1441914847 0.515076 -0.425537 0.727905 -0.154053 1441914847 0.503052 -0.374512 0.752625 -0.200439 1441914847 0.503052 -0.374512 0.752625 -0.200439 1441914847 0.503052 -0.374512 0.752625 -0.200439 1441914847 0.503052 -0.374512 0.752625 -0.200439 1441914847 0.503052 -0.374512 0.752625 -0.200439 1441914847 0.503052 -0.374512 0.752625 -0.200439 1441914847 0.503052 -0.374512 0.752625 -0.200439 1441914847 0.485413 -0.316895 0.776428 -0.247131 1441914847 0.485413 -0.316895 0.776428 -0.247131 1441914847 0.485413 -0.316895 0.776428 -0.247131 1441914847 0.485413 -0.316895 0.776428 -0.247131 1441914847 0.485413 -0.316895 0.776428 -0.247131 1441914847 0.485413 -0.316895 0.776428 -0.247131 1441914847 0.463379 -0.251221 0.798157 -0.291687 1441914847 0.463379 -0.251221 0.798157 -0.291687 1441914847 0.463379 -0.251221 0.798157 -0.291687 1441914847 0.463379 -0.251221 0.798157 -0.291687 1441914847 0.463379 -0.251221 0.798157 -0.291687 1441914847 0.463379 -0.251221 0.798157 -0.291687 1441914847 0.437988 -0.179565 0.815674 -0.332520 1441914847 0.437988 -0.179565 0.815674 -0.332520 1441914847 0.437988 -0.179565 0.815674 -0.332520 1441914847 0.437988 -0.179565 0.815674 -0.332520 1441914847 0.437988 -0.179565 0.815674 -0.332520 1441914847 0.437988 -0.179565 0.815674 -0.332520 1441914847 0.437988 -0.179565 0.815674 -0.332520 1441914847 0.410828 -0.106079 0.827332 -0.368103 1441914847 0.410828 -0.106079 0.827332 -0.368103 1441914848 0.410828 -0.106079 0.827332 -0.368103 1441914848 0.410828 -0.106079 0.827332 -0.368103 1441914848 0.410828 -0.106079 0.827332 -0.368103 1441914848 0.410828 -0.106079 0.827332 -0.368103 1441914848 0.383850 -0.035400 0.831787 -0.399353 1441914848 0.383850 -0.035400 0.831787 -0.399353 1441914848 0.383850 -0.035400 0.831787 -0.399353 1441914848 0.383850 -0.035400 0.831787 -0.399353 1441914848 0.383850 -0.035400 0.831787 -0.399353 1441914848 0.383850 -0.035400 0.831787 -0.399353 1441914848 0.358276 0.029968 0.829346 -0.427612 1441914848 0.358276 0.029968 0.829346 -0.427612 1441914848 0.358276 0.029968 0.829346 -0.427612 1441914848 0.358276 0.029968 0.829346 -0.427612 1441914848 0.358276 0.029968 0.829346 -0.427612 1441914848 0.358276 0.029968 0.829346 -0.427612 1441914848 0.358276 0.029968 0.829346 -0.427612 1441914848 0.334961 0.085754 0.824402 -0.448059 1441914848 0.334961 0.085754 0.824402 -0.448059 1441914848 0.334961 0.085754 0.824402 -0.448059 1441914848 0.334961 0.085754 0.824402 -0.448059 1441914848 0.334961 0.085754 0.824402 -0.448059 1441914848 0.334961 0.085754 0.824402 -0.448059 1441914848 0.316711 0.130920 0.816406 -0.464661 1441914848 0.316711 0.130920 0.816406 -0.464661 1441914848 0.316711 0.130920 0.816406 -0.464661 1441914848 0.316711 0.130920 0.816406 -0.464661 1441914848 0.316711 0.130920 0.816406 -0.464661 1441914848 0.316711 0.130920 0.816406 -0.464661 1441914848 0.306519 0.164612 0.806152 -0.478577 1441914848 0.306519 0.164612 0.806152 -0.478577 1441914848 0.306519 0.164612 0.806152 -0.478577 1441914848 0.306519 0.164612 0.806152 -0.478577 1441914848 0.306519 0.164612 0.806152 -0.478577 1441914848 0.306519 0.164612 0.806152 -0.478577 1441914848 0.306519 0.164612 0.806152 -0.478577 1441914848 0.306885 0.181335 0.799072 -0.484131 1441914848 0.306885 0.181335 0.799072 -0.484131 1441914848 0.306885 0.181335 0.799072 -0.484131 1441914848 0.306885 0.181335 0.799072 -0.484131 1441914848 0.306885 0.181335 0.799072 -0.484131 1441914848 0.306885 0.181335 0.799072 -0.484131 1441914848 0.318970 0.178955 0.796814 -0.480835 1441914848 0.318970 0.178955 0.796814 -0.480835 1441914848 0.318970 0.178955 0.796814 -0.480835 1441914848 0.318970 0.178955 0.796814 -0.480835 1441914848 0.318970 0.178955 0.796814 -0.480835 1441914848 0.318970 0.178955 0.796814 -0.480835 1441914848 0.340515 0.153687 0.804688 -0.461365 1441914848 0.340515 0.153687 0.804688 -0.461365 1441914848 0.340515 0.153687 0.804688 -0.461365 1441914848 0.340515 0.153687 0.804688 -0.461365 1441914848 0.340515 0.153687 0.804688 -0.461365 1441914848 0.340515 0.153687 0.804688 -0.461365 1441914848 0.366577 0.109985 0.815491 -0.434082 1441914848 0.366577 0.109985 0.815491 -0.434082 1441914848 0.366577 0.109985 0.815491 -0.434082 1441914848 0.366577 0.109985 0.815491 -0.434082 1441914848 0.366577 0.109985 0.815491 -0.434082 1441914848 0.366577 0.109985 0.815491 -0.434082 1441914848 0.395630 0.052917 0.823853 -0.402344 1441914848 0.395630 0.052917 0.823853 -0.402344 1441914848 0.395630 0.052917 0.823853 -0.402344 1441914848 0.395630 0.052917 0.823853 -0.402344 1441914848 0.395630 0.052917 0.823853 -0.402344 1441914848 0.395630 0.052917 0.823853 -0.402344 1441914848 0.395630 0.052917 0.823853 -0.402344 1441914848 0.423706 -0.016357 0.828369 -0.365967 1441914848 0.423706 -0.016357 0.828369 -0.365967 1441914848 0.423706 -0.016357 0.828369 -0.365967 1441914848 0.423706 -0.016357 0.828369 -0.365967 1441914848 0.423706 -0.016357 0.828369 -0.365967 1441914848 0.423706 -0.016357 0.828369 -0.365967 1441914848 0.447449 -0.094116 0.828674 -0.322754 1441914848 0.447449 -0.094116 0.828674 -0.322754 1441914848 0.447449 -0.094116 0.828674 -0.322754 1441914848 0.447449 -0.094116 0.828674 -0.322754 1441914848 0.447449 -0.094116 0.828674 -0.322754 1441914848 0.447449 -0.094116 0.828674 -0.322754 1441914848 0.468750 -0.174744 0.820740 -0.275696 1441914848 0.468750 -0.174744 0.820740 -0.275696 1441914848 0.468750 -0.174744 0.820740 -0.275696 1441914848 0.468750 -0.174744 0.820740 -0.275696 1441914848 0.468750 -0.174744 0.820740 -0.275696 1441914848 0.468750 -0.174744 0.820740 -0.275696 1441914848 0.489929 -0.251526 0.801331 -0.233398 1441914848 0.489929 -0.251526 0.801331 -0.233398 1441914848 0.489929 -0.251526 0.801331 -0.233398 1441914848 0.489929 -0.251526 0.801331 -0.233398 1441914848 0.489929 -0.251526 0.801331 -0.233398 1441914848 0.489929 -0.251526 0.801331 -0.233398 1441914848 0.508118 -0.321472 0.774841 -0.195129 1441914848 0.508118 -0.321472 0.774841 -0.195129 1441914848 0.508118 -0.321472 0.774841 -0.195129 1441914848 0.508118 -0.321472 0.774841 -0.195129 1441914848 0.508118 -0.321472 0.774841 -0.195129 1441914848 0.508118 -0.321472 0.774841 -0.195129 1441914848 0.519592 -0.386902 0.746277 -0.153076 1441914848 0.519592 -0.386902 0.746277 -0.153076 1441914848 0.519592 -0.386902 0.746277 -0.153076 1441914848 0.519592 -0.386902 0.746277 -0.153076 1441914848 0.519592 -0.386902 0.746277 -0.153076 1441914848 0.519592 -0.386902 0.746277 -0.153076 1441914848 0.525757 -0.441040 0.718201 -0.114807 1441914848 0.525757 -0.441040 0.718201 -0.114807 1441914848 0.525757 -0.441040 0.718201 -0.114807 1441914848 0.525757 -0.441040 0.718201 -0.114807 1441914848 0.525757 -0.441040 0.718201 -0.114807 1441914848 0.525757 -0.441040 0.718201 -0.114807 1441914848 0.531067 -0.482361 0.691223 -0.086548 1441914848 0.531067 -0.482361 0.691223 -0.086548 1441914848 0.531067 -0.482361 0.691223 -0.086548 1441914849 0.531067 -0.482361 0.691223 -0.086548 1441914849 0.531067 -0.482361 0.691223 -0.086548 1441914849 0.531067 -0.482361 0.691223 -0.086548 1441914849 0.536499 -0.512329 0.666931 -0.069641 1441914849 0.536499 -0.512329 0.666931 -0.069641 1441914849 0.536499 -0.512329 0.666931 -0.069641 1441914849 0.536499 -0.512329 0.666931 -0.069641 1441914849 0.536499 -0.512329 0.666931 -0.069641 1441914849 0.536499 -0.512329 0.666931 -0.069641 1441914849 0.536499 -0.512329 0.666931 -0.069641 1441914849 0.537292 -0.529480 0.653381 -0.063477 1441914849 0.537292 -0.529480 0.653381 -0.063477 1441914849 0.537292 -0.529480 0.653381 -0.063477 1441914849 0.537292 -0.529480 0.653381 -0.063477 1441914849 0.537292 -0.529480 0.653381 -0.063477 1441914849 0.537292 -0.529480 0.653381 -0.063477 1441914849 0.533386 -0.530212 0.654907 -0.073242 1441914849 0.533386 -0.530212 0.654907 -0.073242 1441914849 0.533386 -0.530212 0.654907 -0.073242 1441914849 0.533386 -0.530212 0.654907 -0.073242 1441914849 0.533386 -0.530212 0.654907 -0.073242 1441914849 0.533386 -0.530212 0.654907 -0.073242 1441914849 0.529480 -0.504089 0.674377 -0.103577 1441914849 0.529480 -0.504089 0.674377 -0.103577 1441914849 0.529480 -0.504089 0.674377 -0.103577 1441914849 0.529480 -0.504089 0.674377 -0.103577 1441914849 0.529480 -0.504089 0.674377 -0.103577 1441914849 0.529480 -0.504089 0.674377 -0.103577 1441914849 0.529480 -0.504089 0.674377 -0.103577 1441914849 0.523376 -0.458374 0.703918 -0.143005 1441914849 0.523376 -0.458374 0.703918 -0.143005 1441914849 0.523376 -0.458374 0.703918 -0.143005 1441914849 0.523376 -0.458374 0.703918 -0.143005 1441914849 0.523376 -0.458374 0.703918 -0.143005 1441914849 0.523376 -0.458374 0.703918 -0.143005 1441914849 0.510742 -0.403748 0.735840 -0.186157 1441914849 0.510742 -0.403748 0.735840 -0.186157 1441914849 0.510742 -0.403748 0.735840 -0.186157 1441914849 0.510742 -0.403748 0.735840 -0.186157 1441914849 0.510742 -0.403748 0.735840 -0.186157 1441914849 0.510742 -0.403748 0.735840 -0.186157 1441914849 0.492981 -0.343872 0.765442 -0.229858 1441914849 0.492981 -0.343872 0.765442 -0.229858 1441914849 0.492981 -0.343872 0.765442 -0.229858 1441914849 0.492981 -0.343872 0.765442 -0.229858 1441914849 0.492981 -0.343872 0.765442 -0.229858 1441914849 0.492981 -0.343872 0.765442 -0.229858 1441914849 0.469910 -0.276794 0.791931 -0.274597 1441914849 0.469910 -0.276794 0.791931 -0.274597 1441914849 0.469910 -0.276794 0.791931 -0.274597 1441914849 0.469910 -0.276794 0.791931 -0.274597 1441914849 0.469910 -0.276794 0.791931 -0.274597 1441914849 0.469910 -0.276794 0.791931 -0.274597 1441914849 0.443542 -0.204407 0.811951 -0.319580 1441914849 0.443542 -0.204407 0.811951 -0.319580 1441914849 0.443542 -0.204407 0.811951 -0.319580 1441914849 0.443542 -0.204407 0.811951 -0.319580 1441914849 0.443542 -0.204407 0.811951 -0.319580 1441914849 0.443542 -0.204407 0.811951 -0.319580 1441914849 0.416992 -0.130554 0.822632 -0.363647 1441914849 0.416992 -0.130554 0.822632 -0.363647 1441914849 0.416992 -0.130554 0.822632 -0.363647 1441914849 0.416992 -0.130554 0.822632 -0.363647 1441914849 0.416992 -0.130554 0.822632 -0.363647 1441914849 0.416992 -0.130554 0.822632 -0.363647 1441914849 0.386658 -0.054688 0.828003 -0.402283 1441914849 0.386658 -0.054688 0.828003 -0.402283 1441914849 0.386658 -0.054688 0.828003 -0.402283 1441914849 0.386658 -0.054688 0.828003 -0.402283 1441914849 0.386658 -0.054688 0.828003 -0.402283 1441914849 0.386658 -0.054688 0.828003 -0.402283 1441914849 0.358093 0.013733 0.830505 -0.426331 1441914849 0.358093 0.013733 0.830505 -0.426331 1441914849 0.358093 0.013733 0.830505 -0.426331 1441914849 0.358093 0.013733 0.830505 -0.426331 1441914849 0.358093 0.013733 0.830505 -0.426331 1441914849 0.358093 0.013733 0.830505 -0.426331 1441914849 0.358093 0.013733 0.830505 -0.426331 1441914849 0.335876 0.071533 0.826843 -0.445374 1441914849 0.335876 0.071533 0.826843 -0.445374 1441914849 0.335876 0.071533 0.826843 -0.445374 1441914849 0.335876 0.071533 0.826843 -0.445374 1441914849 0.335876 0.071533 0.826843 -0.445374 1441914849 0.335876 0.071533 0.826843 -0.445374 1441914849 0.319458 0.116150 0.818298 -0.463501 1441914849 0.319458 0.116150 0.818298 -0.463501 1441914849 0.319458 0.116150 0.818298 -0.463501 1441914849 0.319458 0.116150 0.818298 -0.463501 1441914849 0.319458 0.116150 0.818298 -0.463501 1441914849 0.319458 0.116150 0.818298 -0.463501 1441914849 0.312622 0.144409 0.810547 -0.473694 1441914849 0.312622 0.144409 0.810547 -0.473694 1441914849 0.312622 0.144409 0.810547 -0.473694 1441914849 0.312622 0.144409 0.810547 -0.473694 1441914849 0.312622 0.144409 0.810547 -0.473694 1441914849 0.312622 0.144409 0.810547 -0.473694 1441914849 0.315430 0.156433 0.805481 -0.476685 1441914849 0.315430 0.156433 0.805481 -0.476685 1441914849 0.315430 0.156433 0.805481 -0.476685 1441914849 0.315430 0.156433 0.805481 -0.476685 1441914849 0.315430 0.156433 0.805481 -0.476685 1441914849 0.315430 0.156433 0.805481 -0.476685 1441914849 0.315430 0.156433 0.805481 -0.476685 1441914849 0.329651 0.146973 0.806702 -0.467834 1441914849 0.329651 0.146973 0.806702 -0.467834 1441914849 0.329651 0.146973 0.806702 -0.467834 1441914849 0.329651 0.146973 0.806702 -0.467834 1441914849 0.329651 0.146973 0.806702 -0.467834 1441914849 0.329651 0.146973 0.806702 -0.467834 1441914849 0.350525 0.115723 0.813599 -0.449097 1441914849 0.350525 0.115723 0.813599 -0.449097 1441914849 0.350525 0.115723 0.813599 -0.449097 1441914849 0.350525 0.115723 0.813599 -0.449097 1441914850 0.350525 0.115723 0.813599 -0.449097 1441914850 0.350525 0.115723 0.813599 -0.449097 1441914850 0.375732 0.070435 0.819885 -0.426147 1441914850 0.375732 0.070435 0.819885 -0.426147 1441914850 0.375732 0.070435 0.819885 -0.426147 1441914850 0.375732 0.070435 0.819885 -0.426147 1441914850 0.375732 0.070435 0.819885 -0.426147 1441914850 0.375732 0.070435 0.819885 -0.426147 1441914850 0.402283 0.015198 0.824463 -0.397583 1441914850 0.402283 0.015198 0.824463 -0.397583 1441914850 0.402283 0.015198 0.824463 -0.397583 1441914850 0.402283 0.015198 0.824463 -0.397583 1441914850 0.402283 0.015198 0.824463 -0.397583 1441914850 0.402283 0.015198 0.824463 -0.397583 1441914850 0.402283 0.015198 0.824463 -0.397583 1441914850 0.428833 -0.046509 0.824280 -0.366699 1441914850 0.428833 -0.046509 0.824280 -0.366699 1441914850 0.428833 -0.046509 0.824280 -0.366699 1441914850 0.428833 -0.046509 0.824280 -0.366699 1441914850 0.428833 -0.046509 0.824280 -0.366699 1441914850 0.428833 -0.046509 0.824280 -0.366699 1441914850 0.453735 -0.112976 0.819702 -0.330811 1441914850 0.453735 -0.112976 0.819702 -0.330811 1441914850 0.453735 -0.112976 0.819702 -0.330811 1441914850 0.453735 -0.112976 0.819702 -0.330811 1441914850 0.453735 -0.112976 0.819702 -0.330811 1441914850 0.453735 -0.112976 0.819702 -0.330811 1441914850 0.453735 -0.112976 0.819702 -0.330811 1441914850 0.476257 -0.182861 0.809082 -0.291687 1441914850 0.476257 -0.182861 0.809082 -0.291687 1441914850 0.476257 -0.182861 0.809082 -0.291687 1441914850 0.476257 -0.182861 0.809082 -0.291687 1441914850 0.476257 -0.182861 0.809082 -0.291687 1441914850 0.476257 -0.182861 0.809082 -0.291687 1441914850 0.494141 -0.252502 0.792786 -0.251953 1441914850 0.494141 -0.252502 0.792786 -0.251953 1441914850 0.494141 -0.252502 0.792786 -0.251953 1441914850 0.494141 -0.252502 0.792786 -0.251953 1441914850 0.494141 -0.252502 0.792786 -0.251953 1441914850 0.494141 -0.252502 0.792786 -0.251953 1441914850 0.509460 -0.317505 0.770569 -0.214050 1441914850 0.509460 -0.317505 0.770569 -0.214050 1441914850 0.509460 -0.317505 0.770569 -0.214050 1441914850 0.509460 -0.317505 0.770569 -0.214050 1441914850 0.509460 -0.317505 0.770569 -0.214050 1441914850 0.509460 -0.317505 0.770569 -0.214050 1441914850 0.509460 -0.317505 0.770569 -0.214050 1441914850 0.520630 -0.379822 0.744446 -0.174255 1441914850 0.520630 -0.379822 0.744446 -0.174255 1441914850 0.520630 -0.379822 0.744446 -0.174255 1441914850 0.520630 -0.379822 0.744446 -0.174255 1441914850 0.520630 -0.379822 0.744446 -0.174255 1441914850 0.520630 -0.379822 0.744446 -0.174255 1441914850 0.527710 -0.437317 0.715271 -0.136536 1441914850 0.527710 -0.437317 0.715271 -0.136536 1441914850 0.527710 -0.437317 0.715271 -0.136536 1441914850 0.527710 -0.437317 0.715271 -0.136536 1441914850 0.527710 -0.437317 0.715271 -0.136536 1441914850 0.534668 -0.481506 0.686218 -0.106750 1441914850 0.534668 -0.481506 0.686218 -0.106750 1441914850 0.534668 -0.481506 0.686218 -0.106750 1441914850 0.534668 -0.481506 0.686218 -0.106750 1441914850 0.534668 -0.481506 0.686218 -0.106750 1441914850 0.534668 -0.481506 0.686218 -0.106750 1441914850 0.534668 -0.481506 0.686218 -0.106750 1441914850 0.538269 -0.512451 0.663696 -0.084595 1441914850 0.538269 -0.512451 0.663696 -0.084595 1441914850 0.538269 -0.512451 0.663696 -0.084595 1441914850 0.538269 -0.512451 0.663696 -0.084595 1441914850 0.538269 -0.512451 0.663696 -0.084595 1441914850 0.538269 -0.512451 0.663696 -0.084595 1441914850 0.537415 -0.528992 0.652649 -0.073364 1441914850 0.537415 -0.528992 0.652649 -0.073364 1441914850 0.537415 -0.528992 0.652649 -0.073364 1441914850 0.537415 -0.528992 0.652649 -0.073364 1441914850 0.537415 -0.528992 0.652649 -0.073364 1441914850 0.537415 -0.528992 0.652649 -0.073364 1441914850 0.535156 -0.527527 0.654724 -0.081299 1441914850 0.535156 -0.527527 0.654724 -0.081299 1441914850 0.535156 -0.527527 0.654724 -0.081299 1441914850 0.535156 -0.527527 0.654724 -0.081299 1441914850 0.535156 -0.527527 0.654724 -0.081299 1441914850 0.535156 -0.527527 0.654724 -0.081299 1441914850 0.535156 -0.527527 0.654724 -0.081299 1441914850 0.534607 -0.498474 0.673218 -0.111816 1441914850 0.534607 -0.498474 0.673218 -0.111816 1441914850 0.534607 -0.498474 0.673218 -0.111816 1441914850 0.534607 -0.498474 0.673218 -0.111816 1441914850 0.534607 -0.498474 0.673218 -0.111816 1441914850 0.534607 -0.498474 0.673218 -0.111816 1441914850 0.529419 -0.453369 0.701660 -0.147827 1441914850 0.529419 -0.453369 0.701660 -0.147827 1441914850 0.529419 -0.453369 0.701660 -0.147827 1441914850 0.529419 -0.453369 0.701660 -0.147827 1441914850 0.529419 -0.453369 0.701660 -0.147827 1441914850 0.529419 -0.453369 0.701660 -0.147827 1441914850 0.519043 -0.400330 0.731812 -0.186584 1441914850 0.519043 -0.400330 0.731812 -0.186584 1441914850 0.519043 -0.400330 0.731812 -0.186584 1441914850 0.519043 -0.400330 0.731812 -0.186584 1441914850 0.519043 -0.400330 0.731812 -0.186584 1441914850 0.519043 -0.400330 0.731812 -0.186584 1441914850 0.503906 -0.342468 0.759399 -0.228149 1441914850 0.503906 -0.342468 0.759399 -0.228149 1441914850 0.503906 -0.342468 0.759399 -0.228149 1441914850 0.503906 -0.342468 0.759399 -0.228149 1441914850 0.503906 -0.342468 0.759399 -0.228149 1441914850 0.503906 -0.342468 0.759399 -0.228149 1441914850 0.482727 -0.278992 0.784912 -0.270142 1441914850 0.482727 -0.278992 0.784912 -0.270142 1441914850 0.482727 -0.278992 0.784912 -0.270142 1441914850 0.482727 -0.278992 0.784912 -0.270142 1441914851 0.482727 -0.278992 0.784912 -0.270142 1441914851 0.482727 -0.278992 0.784912 -0.270142 1441914851 0.457397 -0.207520 0.806335 -0.312256 1441914851 0.457397 -0.207520 0.806335 -0.312256 1441914851 0.457397 -0.207520 0.806335 -0.312256 1441914851 0.457397 -0.207520 0.806335 -0.312256 1441914851 0.457397 -0.207520 0.806335 -0.312256 1441914851 0.457397 -0.207520 0.806335 -0.312256 1441914851 0.457397 -0.207520 0.806335 -0.312256 1441914851 0.429810 -0.129517 0.820679 -0.353516 1441914851 0.429810 -0.129517 0.820679 -0.353516 1441914851 0.429810 -0.129517 0.820679 -0.353516 1441914851 0.429810 -0.129517 0.820679 -0.353516 1441914851 0.429810 -0.129517 0.820679 -0.353516 1441914851 0.429810 -0.129517 0.820679 -0.353516 1441914851 0.400879 -0.050537 0.827393 -0.390015 1441914851 0.400879 -0.050537 0.827393 -0.390015 1441914851 0.400879 -0.050537 0.827393 -0.390015 1441914851 0.400879 -0.050537 0.827393 -0.390015 1441914851 0.400879 -0.050537 0.827393 -0.390015 1441914851 0.400879 -0.050537 0.827393 -0.390015 1441914851 0.373718 0.020508 0.827332 -0.418823 1441914851 0.373718 0.020508 0.827332 -0.418823 1441914851 0.373718 0.020508 0.827332 -0.418823 1441914851 0.373718 0.020508 0.827332 -0.418823 1441914851 0.373718 0.020508 0.827332 -0.418823 1441914851 0.373718 0.020508 0.827332 -0.418823 1441914851 0.348816 0.083130 0.822205 -0.441956 1441914851 0.348816 0.083130 0.822205 -0.441956 1441914851 0.348816 0.083130 0.822205 -0.441956 1441914851 0.348816 0.083130 0.822205 -0.441956 1441914851 0.348816 0.083130 0.822205 -0.441956 1441914851 0.348816 0.083130 0.822205 -0.441956 1441914851 0.329346 0.133789 0.814087 -0.459229 1441914851 0.329346 0.133789 0.814087 -0.459229 1441914851 0.329346 0.133789 0.814087 -0.459229 1441914851 0.329346 0.133789 0.814087 -0.459229 1441914851 0.329346 0.133789 0.814087 -0.459229 1441914851 0.329346 0.133789 0.814087 -0.459229 1441914851 0.317261 0.167664 0.805054 -0.472351 1441914851 0.317261 0.167664 0.805054 -0.472351 1441914851 0.317261 0.167664 0.805054 -0.472351 1441914851 0.317261 0.167664 0.805054 -0.472351 1441914851 0.317261 0.167664 0.805054 -0.472351 1441914851 0.317261 0.167664 0.805054 -0.472351 1441914851 0.313293 0.184509 0.798523 -0.479675 1441914851 0.313293 0.184509 0.798523 -0.479675 1441914851 0.313293 0.184509 0.798523 -0.479675 1441914851 0.313293 0.184509 0.798523 -0.479675 1441914851 0.313293 0.184509 0.798523 -0.479675 1441914851 0.313293 0.184509 0.798523 -0.479675 1441914851 0.313293 0.184509 0.798523 -0.479675 1441914851 0.321228 0.182983 0.799194 -0.473938 1441914851 0.321228 0.182983 0.799194 -0.473938 1441914851 0.321228 0.182983 0.799194 -0.473938 1441914851 0.321228 0.182983 0.799194 -0.473938 1441914851 0.321228 0.182983 0.799194 -0.473938 1441914851 0.321228 0.182983 0.799194 -0.473938 1441914851 0.321228 0.182983 0.799194 -0.473938 1441914851 0.338379 0.163391 0.805725 -0.457764 1441914851 0.338379 0.163391 0.805725 -0.457764 1441914851 0.338379 0.163391 0.805725 -0.457764 1441914851 0.338379 0.163391 0.805725 -0.457764 1441914851 0.338379 0.163391 0.805725 -0.457764 1441914851 0.338379 0.163391 0.805725 -0.457764 1441914851 0.361755 0.128845 0.812805 -0.437988 1441914851 0.361755 0.128845 0.812805 -0.437988 1441914851 0.361755 0.128845 0.812805 -0.437988 1441914851 0.361755 0.128845 0.812805 -0.437988 1441914851 0.361755 0.128845 0.812805 -0.437988 1441914851 0.361755 0.128845 0.812805 -0.437988 1441914851 0.388550 0.082825 0.818909 -0.414185 1441914851 0.388550 0.082825 0.818909 -0.414185 1441914851 0.388550 0.082825 0.818909 -0.414185 1441914851 0.388550 0.082825 0.818909 -0.414185 1441914851 0.388550 0.082825 0.818909 -0.414185 1441914851 0.388550 0.082825 0.818909 -0.414185 1441914851 0.417175 0.026184 0.822083 -0.386536 1441914851 0.417175 0.026184 0.822083 -0.386536 1441914851 0.417175 0.026184 0.822083 -0.386536 1441914851 0.417175 0.026184 0.822083 -0.386536 1441914851 0.417175 0.026184 0.822083 -0.386536 1441914851 0.417175 0.026184 0.822083 -0.386536 1441914851 0.417175 0.026184 0.822083 -0.386536 1441914851 0.445618 -0.039307 0.821228 -0.354187 1441914851 0.445618 -0.039307 0.821228 -0.354187 1441914851 0.445618 -0.039307 0.821228 -0.354187 1441914851 0.445618 -0.039307 0.821228 -0.354187 1441914851 0.445618 -0.039307 0.821228 -0.354187 1441914851 0.445618 -0.039307 0.821228 -0.354187 1441914851 0.470459 -0.108582 0.816101 -0.317505 1441914851 0.470459 -0.108582 0.816101 -0.317505 1441914851 0.470459 -0.108582 0.816101 -0.317505 1441914851 0.470459 -0.108582 0.816101 -0.317505 1441914851 0.470459 -0.108582 0.816101 -0.317505 1441914851 0.470459 -0.108582 0.816101 -0.317505 1441914851 0.491272 -0.178589 0.805786 -0.278198 1441914851 0.491272 -0.178589 0.805786 -0.278198 1441914851 0.491272 -0.178589 0.805786 -0.278198 1441914851 0.491272 -0.178589 0.805786 -0.278198 1441914851 0.507263 -0.249207 0.790344 -0.236511 1441914851 0.507263 -0.249207 0.790344 -0.236511 1441914851 0.507263 -0.249207 0.790344 -0.236511 1441914851 0.507263 -0.249207 0.790344 -0.236511 1441914851 0.507263 -0.249207 0.790344 -0.236511 1441914851 0.507263 -0.249207 0.790344 -0.236511 1441914851 0.507263 -0.249207 0.790344 -0.236511 1441914851 0.518188 -0.315308 0.770386 -0.196228 1441914851 0.518188 -0.315308 0.770386 -0.196228 1441914851 0.518188 -0.315308 0.770386 -0.196228 1441914851 0.518188 -0.315308 0.770386 -0.196228 1441914851 0.518188 -0.315308 0.770386 -0.196228 1441914852 0.518188 -0.315308 0.770386 -0.196228 1441914852 0.528137 -0.370605 0.746643 -0.161865 1441914852 0.528137 -0.370605 0.746643 -0.161865 1441914852 0.528137 -0.370605 0.746643 -0.161865 1441914852 0.528137 -0.370605 0.746643 -0.161865 1441914852 0.528137 -0.370605 0.746643 -0.161865 1441914852 0.528137 -0.370605 0.746643 -0.161865 1441914852 0.531982 -0.421265 0.722900 -0.129944 1441914852 0.531982 -0.421265 0.722900 -0.129944 1441914852 0.531982 -0.421265 0.722900 -0.129944 1441914852 0.531982 -0.421265 0.722900 -0.129944 1441914852 0.531982 -0.421265 0.722900 -0.129944 1441914852 0.531982 -0.421265 0.722900 -0.129944 1441914852 0.534912 -0.462097 0.698975 -0.108154 1441914852 0.534912 -0.462097 0.698975 -0.108154 1441914852 0.534912 -0.462097 0.698975 -0.108154 1441914852 0.534912 -0.462097 0.698975 -0.108154 1441914852 0.534912 -0.462097 0.698975 -0.108154 1441914852 0.534912 -0.462097 0.698975 -0.108154 1441914852 0.537903 -0.485840 0.681824 -0.098572 1441914852 0.537903 -0.485840 0.681824 -0.098572 1441914852 0.537903 -0.485840 0.681824 -0.098572 1441914852 0.537903 -0.485840 0.681824 -0.098572 1441914852 0.537903 -0.485840 0.681824 -0.098572 1441914852 0.537903 -0.485840 0.681824 -0.098572 1441914852 0.535828 -0.494873 0.676880 -0.098816 1441914852 0.535828 -0.494873 0.676880 -0.098816 1441914852 0.535828 -0.494873 0.676880 -0.098816 1441914852 0.535828 -0.494873 0.676880 -0.098816 1441914852 0.535828 -0.494873 0.676880 -0.098816 1441914852 0.535828 -0.494873 0.676880 -0.098816 1441914852 0.532104 -0.483704 0.685181 -0.115601 1441914852 0.532104 -0.483704 0.685181 -0.115601 1441914852 0.532104 -0.483704 0.685181 -0.115601 1441914852 0.532104 -0.483704 0.685181 -0.115601 1441914852 0.532104 -0.483704 0.685181 -0.115601 1441914852 0.532104 -0.483704 0.685181 -0.115601 1441914852 0.528564 -0.450989 0.704285 -0.145691 1441914852 0.528564 -0.450989 0.704285 -0.145691 1441914852 0.528564 -0.450989 0.704285 -0.145691 1441914852 0.528564 -0.450989 0.704285 -0.145691 1441914852 0.528564 -0.450989 0.704285 -0.145691 1441914852 0.528564 -0.450989 0.704285 -0.145691 1441914852 0.520508 -0.405457 0.728699 -0.183350 1441914852 0.520508 -0.405457 0.728699 -0.183350 1441914852 0.520508 -0.405457 0.728699 -0.183350 1441914852 0.520508 -0.405457 0.728699 -0.183350 1441914852 0.520508 -0.405457 0.728699 -0.183350 1441914852 0.520508 -0.405457 0.728699 -0.183350 1441914852 0.507935 -0.352112 0.753357 -0.224670 1441914852 0.507935 -0.352112 0.753357 -0.224670 1441914852 0.507935 -0.352112 0.753357 -0.224670 1441914852 0.507935 -0.352112 0.753357 -0.224670 1441914852 0.507935 -0.352112 0.753357 -0.224670 1441914852 0.507935 -0.352112 0.753357 -0.224670 1441914852 0.507935 -0.352112 0.753357 -0.224670 1441914852 0.490356 -0.292908 0.776489 -0.266113 1441914852 0.490356 -0.292908 0.776489 -0.266113 1441914852 0.490356 -0.292908 0.776489 -0.266113 1441914852 0.490356 -0.292908 0.776489 -0.266113 1441914852 0.490356 -0.292908 0.776489 -0.266113 1441914852 0.490356 -0.292908 0.776489 -0.266113 1441914852 0.490356 -0.292908 0.776489 -0.266113 1441914852 0.469604 -0.227539 0.796265 -0.305969 1441914852 0.469604 -0.227539 0.796265 -0.305969 1441914852 0.469604 -0.227539 0.796265 -0.305969 1441914852 0.469604 -0.227539 0.796265 -0.305969 1441914852 0.469604 -0.227539 0.796265 -0.305969 1441914852 0.469604 -0.227539 0.796265 -0.305969 1441914852 0.445862 -0.157959 0.811218 -0.343750 1441914852 0.445862 -0.157959 0.811218 -0.343750 1441914852 0.445862 -0.157959 0.811218 -0.343750 1441914852 0.445862 -0.157959 0.811218 -0.343750 1441914852 0.445862 -0.157959 0.811218 -0.343750 1441914852 0.445862 -0.157959 0.811218 -0.343750 1441914852 0.418396 -0.087891 0.820374 -0.379700 1441914852 0.418396 -0.087891 0.820374 -0.379700 1441914852 0.418396 -0.087891 0.820374 -0.379700 1441914852 0.418396 -0.087891 0.820374 -0.379700 1441914852 0.418396 -0.087891 0.820374 -0.379700 1441914852 0.418396 -0.087891 0.820374 -0.379700 1441914852 0.418396 -0.087891 0.820374 -0.379700 1441914852 0.392395 -0.022827 0.823303 -0.409424 1441914852 0.392395 -0.022827 0.823303 -0.409424 1441914852 0.392395 -0.022827 0.823303 -0.409424 1441914852 0.392395 -0.022827 0.823303 -0.409424 1441914852 0.392395 -0.022827 0.823303 -0.409424 1441914852 0.392395 -0.022827 0.823303 -0.409424 1441914852 0.368347 0.033508 0.822937 -0.431213 1441914852 0.368347 0.033508 0.822937 -0.431213 1441914852 0.368347 0.033508 0.822937 -0.431213 1441914852 0.368347 0.033508 0.822937 -0.431213 1441914852 0.368347 0.033508 0.822937 -0.431213 1441914852 0.348877 0.080994 0.819824 -0.446716 1441914852 0.348877 0.080994 0.819824 -0.446716 1441914852 0.348877 0.080994 0.819824 -0.446716 1441914852 0.348877 0.080994 0.819824 -0.446716 1441914852 0.348877 0.080994 0.819824 -0.446716 1441914852 0.348877 0.080994 0.819824 -0.446716 1441914852 0.348877 0.080994 0.819824 -0.446716 1441914852 0.337524 0.115234 0.815918 -0.455078 1441914852 0.337524 0.115234 0.815918 -0.455078 1441914852 0.337524 0.115234 0.815918 -0.455078 1441914852 0.337524 0.115234 0.815918 -0.455078 1441914852 0.337524 0.115234 0.815918 -0.455078 1441914852 0.337524 0.115234 0.815918 -0.455078 1441914852 0.336121 0.136108 0.810608 -0.459717 1441914852 0.336121 0.136108 0.810608 -0.459717 1441914852 0.336121 0.136108 0.810608 -0.459717 1441914852 0.336121 0.136108 0.810608 -0.459717 1441914852 0.336121 0.136108 0.810608 -0.459717 1441914852 0.336121 0.136108 0.810608 -0.459717 1441914853 0.350037 0.140320 0.805908 -0.456299 1441914853 0.350037 0.140320 0.805908 -0.456299 1441914853 0.350037 0.140320 0.805908 -0.456299 1441914853 0.350037 0.140320 0.805908 -0.456299 1441914853 0.350037 0.140320 0.805908 -0.456299 1441914853 0.350037 0.140320 0.805908 -0.456299 1441914853 0.374084 0.116150 0.811157 -0.434143 1441914853 0.374084 0.116150 0.811157 -0.434143 1441914853 0.374084 0.116150 0.811157 -0.434143 1441914853 0.374084 0.116150 0.811157 -0.434143 1441914853 0.374084 0.116150 0.811157 -0.434143 1441914853 0.374084 0.116150 0.811157 -0.434143 1441914853 0.374084 0.116150 0.811157 -0.434143 1441914853 0.402954 0.071899 0.816101 -0.407959 1441914853 0.402954 0.071899 0.816101 -0.407959 1441914853 0.402954 0.071899 0.816101 -0.407959 1441914853 0.402954 0.071899 0.816101 -0.407959 1441914853 0.402954 0.071899 0.816101 -0.407959 1441914853 0.402954 0.071899 0.816101 -0.407959 1441914853 0.431824 0.013977 0.820190 -0.374939 1441914853 0.431824 0.013977 0.820190 -0.374939 1441914853 0.431824 0.013977 0.820190 -0.374939 1441914853 0.431824 0.013977 0.820190 -0.374939 1441914853 0.431824 0.013977 0.820190 -0.374939 1441914853 0.431824 0.013977 0.820190 -0.374939 1441914853 0.458374 -0.053650 0.820068 -0.338318 1441914853 0.458374 -0.053650 0.820068 -0.338318 1441914853 0.458374 -0.053650 0.820068 -0.338318 1441914853 0.458374 -0.053650 0.820068 -0.338318 1441914853 0.458374 -0.053650 0.820068 -0.338318 1441914853 0.458374 -0.053650 0.820068 -0.338318 1441914853 0.481873 -0.123962 0.813171 -0.301880 1441914853 0.481873 -0.123962 0.813171 -0.301880 1441914853 0.481873 -0.123962 0.813171 -0.301880 1441914853 0.481873 -0.123962 0.813171 -0.301880 1441914853 0.481873 -0.123962 0.813171 -0.301880 1441914853 0.481873 -0.123962 0.813171 -0.301880 1441914853 0.501709 -0.193237 0.800171 -0.265686 1441914853 0.501709 -0.193237 0.800171 -0.265686 1441914853 0.501709 -0.193237 0.800171 -0.265686 1441914853 0.501709 -0.193237 0.800171 -0.265686 1441914853 0.501709 -0.193237 0.800171 -0.265686 1441914853 0.501709 -0.193237 0.800171 -0.265686 1441914853 0.501709 -0.193237 0.800171 -0.265686 1441914853 0.516418 -0.260315 0.783691 -0.226440 1441914853 0.516418 -0.260315 0.783691 -0.226440 1441914853 0.516418 -0.260315 0.783691 -0.226440 1441914853 0.516418 -0.260315 0.783691 -0.226440 1441914853 0.516418 -0.260315 0.783691 -0.226440 1441914853 0.516418 -0.260315 0.783691 -0.226440 1441914853 0.524841 -0.321777 0.766052 -0.184814 1441914853 0.524841 -0.321777 0.766052 -0.184814 1441914853 0.524841 -0.321777 0.766052 -0.184814 1441914853 0.524841 -0.321777 0.766052 -0.184814 1441914853 0.524841 -0.321777 0.766052 -0.184814 1441914853 0.524841 -0.321777 0.766052 -0.184814 1441914853 0.530579 -0.378174 0.744812 -0.143982 1441914853 0.530579 -0.378174 0.744812 -0.143982 1441914853 0.530579 -0.378174 0.744812 -0.143982 1441914853 0.530579 -0.378174 0.744812 -0.143982 1441914853 0.530579 -0.378174 0.744812 -0.143982 1441914853 0.530579 -0.378174 0.744812 -0.143982 1441914853 0.534790 -0.427307 0.720459 -0.110901 1441914853 0.534790 -0.427307 0.720459 -0.110901 1441914853 0.534790 -0.427307 0.720459 -0.110901 1441914853 0.534790 -0.427307 0.720459 -0.110901 1441914853 0.534790 -0.427307 0.720459 -0.110901 1441914853 0.534790 -0.427307 0.720459 -0.110901 1441914853 0.534790 -0.427307 0.720459 -0.110901 1441914853 0.540527 -0.464478 0.695862 -0.088196 1441914853 0.540527 -0.464478 0.695862 -0.088196 1441914853 
0.453552 -0.161438 0.814453 -0.323730 1441914855 0.453552 -0.161438 0.814453 -0.323730 1441914855 0.439026 -0.137817 0.820313 -0.339478 1441914855 0.439026 -0.137817 0.820313 -0.339478 1441914855 0.439026 -0.137817 0.820313 -0.339478 1441914855 0.439026 -0.137817 0.820313 -0.339478 1441914855 0.439026 -0.137817 0.820313 -0.339478 1441914855 0.439026 -0.137817 0.820313 -0.339478 1441914855 0.419434 -0.098206 0.824707 -0.366272 1441914855 0.419434 -0.098206 0.824707 -0.366272 1441914855 0.419434 -0.098206 0.824707 -0.366272 1441914855 0.419434 -0.098206 0.824707 -0.366272 1441914855 0.419434 -0.098206 0.824707 -0.366272 1441914855 0.419434 -0.098206 0.824707 -0.366272 1441914855 0.396240 -0.049377 0.828491 -0.392517 1441914855 0.396240 -0.049377 0.828491 -0.392517 1441914855 0.396240 -0.049377 0.828491 -0.392517 1441914855 0.396240 -0.049377 0.828491 -0.392517 1441914855 0.396240 -0.049377 0.828491 -0.392517 1441914855 0.396240 -0.049377 0.828491 -0.392517 1441914855 0.396240 -0.049377 0.828491 -0.392517 1441914855 0.371765 0.002502 0.829651 -0.416504 1441914855 0.371765 0.002502 0.829651 -0.416504 1441914855 0.371765 0.002502 0.829651 -0.416504 1441914855 0.371765 0.002502 0.829651 -0.416504 1441914855 0.371765 0.002502 0.829651 -0.416504 1441914855 0.371765 0.002502 0.829651 -0.416504 1441914855 0.350647 0.050415 0.827576 -0.435364 1441914855 0.350647 0.050415 0.827576 -0.435364 1441914855 0.350647 0.050415 0.827576 -0.435364 1441914855 0.350647 0.050415 0.827576 -0.435364 1441914855 0.350647 0.050415 0.827576 -0.435364 1441914855 0.350647 0.050415 0.827576 -0.435364 1441914855 0.334473 0.088806 0.825134 -0.446533 1441914855 0.334473 0.088806 0.825134 -0.446533 1441914855 0.334473 0.088806 0.825134 -0.446533 1441914855 0.334473 0.088806 0.825134 -0.446533 1441914855 0.334473 0.088806 0.825134 -0.446533 1441914855 0.334473 0.088806 0.825134 -0.446533 1441914855 0.334473 0.088806 0.825134 -0.446533 1441914855 0.325928 0.116333 0.820557 -0.454895 1441914855 0.325928 0.116333 0.820557 -0.454895 1441914855 0.325928 0.116333 0.820557 -0.454895 1441914856 0.325928 0.116333 0.820557 -0.454895 1441914856 0.325928 0.116333 0.820557 -0.454895 1441914856 0.325928 0.116333 0.820557 -0.454895 1441914856 0.325500 0.130737 0.817200 -0.457214 1441914856 0.325500 0.130737 0.817200 -0.457214 1441914856 0.325500 0.130737 0.817200 -0.457214 1441914856 0.325500 0.130737 0.817200 -0.457214 1441914856 0.325500 0.130737 0.817200 -0.457214 1441914856 0.325500 0.130737 0.817200 -0.457214 1441914856 0.336487 0.128540 0.814453 -0.454773 1441914856 0.336487 0.128540 0.814453 -0.454773 1441914856 0.336487 0.128540 0.814453 -0.454773 1441914856 0.336487 0.128540 0.814453 -0.454773 1441914856 0.336487 0.128540 0.814453 -0.454773 1441914856 0.336487 0.128540 0.814453 -0.454773 1441914856 0.357178 0.105835 0.817871 -0.438416 1441914856 0.357178 0.105835 0.817871 -0.438416 1441914856 0.357178 0.105835 0.817871 -0.438416 1441914856 0.357178 0.105835 0.817871 -0.438416 1441914856 0.357178 0.105835 0.817871 -0.438416 1441914856 0.357178 0.105835 0.817871 -0.438416 1441914856 0.382019 0.063416 0.825745 -0.410034 1441914856 0.382019 0.063416 0.825745 -0.410034 1441914856 0.382019 0.063416 0.825745 -0.410034 1441914856 0.382019 0.063416 0.825745 -0.410034 1441914856 0.382019 0.063416 0.825745 -0.410034 1441914856 0.382019 0.063416 0.825745 -0.410034 1441914856 0.382019 0.063416 0.825745 -0.410034 1441914856 0.409241 0.005737 0.831299 -0.375977 1441914856 0.409241 0.005737 0.831299 -0.375977 1441914856 0.409241 0.005737 0.831299 -0.375977 1441914856 0.409241 0.005737 0.831299 -0.375977 1441914856 0.409241 0.005737 0.831299 -0.375977 1441914856 0.409241 0.005737 0.831299 -0.375977 1441914856 0.436768 -0.061829 0.830505 -0.340088 1441914856 0.436768 -0.061829 0.830505 -0.340088 1441914856 0.436768 -0.061829 0.830505 -0.340088 1441914856 0.436768 -0.061829 0.830505 -0.340088 1441914856 0.436768 -0.061829 0.830505 -0.340088 1441914856 0.436768 -0.061829 0.830505 -0.340088 1441914856 0.460938 -0.132141 0.823181 -0.304077 1441914856 0.460938 -0.132141 0.823181 -0.304077 1441914856 0.460938 -0.132141 0.823181 -0.304077 1441914856 0.460938 -0.132141 0.823181 -0.304077 1441914856 0.460938 -0.132141 0.823181 -0.304077 1441914856 0.460938 -0.132141 0.823181 -0.304077 1441914856 0.483337 -0.202881 0.809204 -0.265320 1441914856 0.483337 -0.202881 0.809204 -0.265320 1441914856 0.483337 -0.202881 0.809204 -0.265320 1441914856 0.483337 -0.202881 0.809204 -0.265320 1441914856 0.483337 -0.202881 0.809204 -0.265320 1441914856 0.483337 -0.202881 0.809204 -0.265320 1441914856 0.498352 -0.277588 0.791626 -0.218750 1441914856 0.498352 -0.277588 0.791626 -0.218750 1441914856 0.498352 -0.277588 0.791626 -0.218750 1441914856 0.498352 -0.277588 0.791626 -0.218750 1441914856 0.498352 -0.277588 0.791626 -0.218750 1441914856 0.498352 -0.277588 0.791626 -0.218750 1441914856 0.508118 -0.348999 0.767883 -0.174194 1441914856 0.508118 -0.348999 0.767883 -0.174194 1441914856 0.508118 -0.348999 0.767883 -0.174194 1441914856 0.508118 -0.348999 0.767883 -0.174194 1441914856 0.508118 -0.348999 0.767883 -0.174194 1441914856 0.508118 -0.348999 0.767883 -0.174194 1441914856 0.508118 -0.348999 0.767883 -0.174194 1441914856 0.513733 -0.417297 0.737854 -0.132324 1441914856 0.513733 -0.417297 0.737854 -0.132324 1441914856 0.513733 -0.417297 0.737854 -0.132324 1441914856 0.513733 -0.417297 0.737854 -0.132324 1441914856 0.513733 -0.417297 0.737854 -0.132324 1441914856 0.513733 -0.417297 0.737854 -0.132324 1441914856 0.515808 -0.471069 0.708130 -0.102722 1441914856 0.515808 -0.471069 0.708130 -0.102722 1441914856 0.515808 -0.471069 0.708130 -0.102722 1441914856 0.515808 -0.471069 0.708130 -0.102722 1441914856 0.515808 -0.471069 0.708130 -0.102722 1441914856 0.515808 -0.471069 0.708130 -0.102722 1441914856 0.515808 -0.471069 0.708130 -0.102722 1441914856 0.516846 -0.505371 0.685791 -0.084656 1441914856 0.516846 -0.505371 0.685791 -0.084656 1441914856 0.516846 -0.505371 0.685791 -0.084656 1441914856 0.516846 -0.505371 0.685791 -0.084656 1441914856 0.516846 -0.505371 0.685791 -0.084656 1441914856 0.516846 -0.505371 0.685791 -0.084656 1441914856 0.516602 -0.521851 0.674072 -0.079834 1441914856 0.516602 -0.521851 0.674072 -0.079834 1441914856 0.516602 -0.521851 0.674072 -0.079834 1441914856 0.516602 -0.521851 0.674072 -0.079834 1441914856 0.516602 -0.521851 0.674072 -0.079834 1441914856 0.516602 -0.521851 0.674072 -0.079834 1441914856 0.516602 -0.521851 0.674072 -0.079834 1441914856 0.517944 -0.518982 0.674133 -0.089355 1441914856 0.517944 -0.518982 0.674133 -0.089355 1441914856 0.517944 -0.518982 0.674133 -0.089355 1441914856 0.517944 -0.518982 0.674133 -0.089355 1441914856 0.517944 -0.518982 0.674133 -0.089355 1441914856 0.517944 -0.518982 0.674133 -0.089355 1441914856 0.517151 -0.502197 0.684692 -0.107300 1441914856 0.517151 -0.502197 0.684692 -0.107300 1441914856 0.517151 -0.502197 0.684692 -0.107300 1441914856 0.517151 -0.502197 0.684692 -0.107300 1441914856 0.517151 -0.502197 0.684692 -0.107300 1441914856 0.517151 -0.502197 0.684692 -0.107300 1441914856 0.517151 -0.502197 0.684692 -0.107300 1441914856 0.515503 -0.470764 0.702942 -0.135864 1441914856 0.515503 -0.470764 0.702942 -0.135864 1441914856 0.515503 -0.470764 0.702942 -0.135864 1441914856 0.515503 -0.470764 0.702942 -0.135864 1441914856 0.515503 -0.470764 0.702942 -0.135864 1441914856 0.515503 -0.470764 0.702942 -0.135864 1441914856 0.511536 -0.425781 0.725708 -0.174255 1441914856 0.511536 -0.425781 0.725708 -0.174255 1441914856 0.511536 -0.425781 0.725708 -0.174255 1441914857 0.511536 -0.425781 0.725708 -0.174255 1441914857 0.511536 -0.425781 0.725708 -0.174255 1441914857 0.511536 -0.425781 0.725708 -0.174255 1441914857 0.503540 -0.374390 0.748352 -0.214783 1441914857 0.503540 -0.374390 0.748352 -0.214783 1441914857 0.503540 -0.374390 0.748352 -0.214783 1441914857 0.503540 -0.374390 0.748352 -0.214783 1441914857 0.503540 -0.374390 0.748352 -0.214783 1441914857 0.503540 -0.374390 0.748352 -0.214783 1441914857 0.490540 -0.317566 0.770447 -0.254822 1441914857 0.490540 -0.317566 0.770447 -0.254822 1441914857 0.490540 -0.317566 0.770447 -0.254822 1441914857 0.490540 -0.317566 0.770447 -0.254822 1441914857 0.490540 -0.317566 0.770447 -0.254822 1441914857 0.490540 -0.317566 0.770447 -0.254822 1441914857 0.490540 -0.317566 0.770447 -0.254822 1441914857 0.473572 -0.255005 0.790833 -0.292053 1441914857 0.473572 -0.255005 0.790833 -0.292053 1441914857 0.473572 -0.255005 0.790833 -0.292053 1441914857 0.473572 -0.255005 0.790833 -0.292053 1441914857 0.473572 -0.255005 0.790833 -0.292053 1441914857 0.473572 -0.255005 0.790833 -0.292053 1441914857 0.453003 -0.188965 0.807434 -0.327271 1441914857 0.453003 -0.188965 0.807434 -0.327271 1441914857 0.453003 -0.188965 0.807434 -0.327271 1441914857 0.453003 -0.188965 0.807434 -0.327271 1441914857 0.453003 -0.188965 0.807434 -0.327271 1441914857 0.453003 -0.188965 0.807434 -0.327271 1441914857 0.431274 -0.124878 0.818054 -0.359375 1441914857 0.431274 -0.124878 0.818054 -0.359375 1441914857 0.431274 -0.124878 0.818054 -0.359375 1441914857 0.431274 -0.124878 0.818054 -0.359375 1441914857 0.431274 -0.124878 0.818054 -0.359375 1441914857 0.431274 -0.124878 0.818054 -0.359375 1441914857 0.408386 -0.064026 0.824036 -0.387390 1441914857 0.408386 -0.064026 0.824036 -0.387390 1441914857 0.408386 -0.064026 0.824036 -0.387390 1441914857 0.408386 -0.064026 0.824036 -0.387390 1441914857 0.408386 -0.064026 0.824036 -0.387390 1441914857 0.408386 -0.064026 0.824036 -0.387390 1441914857 0.386658 -0.007202 0.825195 -0.411682 1441914857 0.386658 -0.007202 0.825195 -0.411682 1441914857 0.386658 -0.007202 0.825195 -0.411682 1441914857 0.386658 -0.007202 0.825195 -0.411682 1441914857 0.386658 -0.007202 0.825195 -0.411682 1441914857 0.386658 -0.007202 0.825195 -0.411682 1441914857 0.367065 0.042542 0.823486 -0.430420 1441914857 0.367065 0.042542 0.823486 -0.430420 1441914857 0.367065 0.042542 0.823486 -0.430420 1441914857 0.367065 0.042542 0.823486 -0.430420 1441914857 0.367065 0.042542 0.823486 -0.430420 1441914857 0.367065 0.042542 0.823486 -0.430420 1441914857 0.351501 0.083740 0.820190 -0.443481 1441914857 0.351501 0.083740 0.820190 -0.443481 1441914857 0.351501 0.083740 0.820190 -0.443481 1441914857 0.351501 0.083740 0.820190 -0.443481 1441914857 0.351501 0.083740 0.820190 -0.443481 1441914857 0.351501 0.083740 0.820190 -0.443481 1441914857 0.351501 0.083740 0.820190 -0.443481 1441914857 0.342346 0.112854 0.816406 -0.451050 1441914857 0.342346 0.112854 0.816406 -0.451050 1441914857 0.342346 0.112854 0.816406 -0.451050 1441914857 0.342346 0.112854 0.816406 -0.451050 1441914857 0.342346 0.112854 0.816406 -0.451050 1441914857 0.342346 0.112854 0.816406 -0.451050 1441914857 0.341675 0.126953 0.812805 -0.454407 1441914857 0.341675 0.126953 0.812805 -0.454407 1441914857 0.341675 0.126953 0.812805 -0.454407 1441914857 0.341675 0.126953 0.812805 -0.454407 1441914857 0.341675 0.126953 0.812805 -0.454407 1441914857 0.341675 0.126953 0.812805 -0.454407 1441914857 0.341675 0.126953 0.812805 -0.454407 1441914857 0.350708 0.124084 0.811768 -0.450073 1441914857 0.350708 0.124084 0.811768 -0.450073 1441914857 0.350708 0.124084 0.811768 -0.450073 1441914857 0.350708 0.124084 0.811768 -0.450073 1441914857 0.350708 0.124084 0.811768 -0.450073 1441914857 0.350708 0.124084 0.811768 -0.450073 1441914857 0.367554 0.101379 0.816284 -0.433960 1441914857 0.367554 0.101379 0.816284 -0.433960 1441914857 0.367554 0.101379 0.816284 -0.433960 1441914857 0.367554 0.101379 0.816284 -0.433960 1441914857 0.367554 0.101379 0.816284 -0.433960 1441914857 0.367554 0.101379 0.816284 -0.433960 1441914857 0.389465 0.063354 0.821289 -0.411987 1441914857 0.389465 0.063354 0.821289 -0.411987 1441914857 0.389465 0.063354 0.821289 -0.411987 1441914857 0.389465 0.063354 0.821289 -0.411987 1441914857 0.389465 0.063354 0.821289 -0.411987 1441914857 0.389465 0.063354 0.821289 -0.411987 1441914857 0.413696 0.012695 0.825623 -0.383423 1441914857 0.413696 0.012695 0.825623 -0.383423 1441914857 0.413696 0.012695 0.825623 -0.383423 1441914857 0.413696 0.012695 0.825623 -0.383423 1441914857 0.413696 0.012695 0.825623 -0.383423 1441914857 0.413696 0.012695 0.825623 -0.383423 1441914857 0.438171 -0.048340 0.827026 -0.348755 1441914857 0.438171 -0.048340 0.827026 -0.348755 1441914857 0.438171 -0.048340 0.827026 -0.348755 1441914857 0.438171 -0.048340 0.827026 -0.348755 1441914857 0.438171 -0.048340 0.827026 -0.348755 1441914857 0.438171 -0.048340 0.827026 -0.348755 1441914857 0.438171 -0.048340 0.827026 -0.348755 1441914857 0.461060 -0.117859 0.822571 -0.311218 1441914857 0.461060 -0.117859 0.822571 -0.311218 1441914857 0.461060 -0.117859 0.822571 -0.311218 1441914857 0.461060 -0.117859 0.822571 -0.311218 1441914857 0.461060 -0.117859 0.822571 -0.311218 1441914857 0.461060 -0.117859 0.822571 -0.311218 1441914857 0.482788 -0.190857 0.809570 -0.273926 1441914857 0.482788 -0.190857 0.809570 -0.273926 1441914857 0.482788 -0.190857 0.809570 -0.273926 1441914857 0.482788 -0.190857 0.809570 -0.273926 1441914857 0.482788 -0.190857 0.809570 -0.273926 1441914857 0.482788 -0.190857 0.809570 -0.273926 1441914858 0.501221 -0.263977 0.790161 -0.233826 1441914858 0.501221 -0.263977 0.790161 -0.233826 1441914858 0.501221 -0.263977 0.790161 -0.233826 1441914858 0.501221 -0.263977 0.790161 -0.233826 1441914858 0.501221 -0.263977 0.790161 -0.233826 1441914858 0.501221 -0.263977 0.790161 -0.233826 1441914858 0.513794 -0.336609 0.765564 -0.191284 1441914858 0.513794 -0.336609 0.765564 -0.191284 1441914858 0.513794 -0.336609 0.765564 -0.191284 1441914858 0.513794 -0.336609 0.765564 -0.191284 1441914858 0.513794 -0.336609 0.765564 -0.191284 1441914858 0.513794 -0.336609 0.765564 -0.191284 1441914858 0.513794 -0.336609 0.765564 -0.191284 1441914858 0.520691 -0.400696 0.738098 -0.153442 1441914858 0.520691 -0.400696 0.738098 -0.153442 1441914858 0.520691 -0.400696 0.738098 -0.153442 1441914858 0.520691 -0.400696 0.738098 -0.153442 1441914858 0.520691 -0.400696 0.738098 -0.153442 1441914858 0.520691 -0.400696 0.738098 -0.153442 1441914858 0.524292 -0.452698 0.710693 -0.122681 1441914858 0.524292 -0.452698 0.710693 -0.122681 1441914858 0.524292 -0.452698 0.710693 -0.122681 1441914858 0.524292 -0.452698 0.710693 -0.122681 1441914858 0.524292 -0.452698 0.710693 -0.122681 1441914858 0.524292 -0.452698 0.710693 -0.122681 1441914858 0.525818 -0.491394 0.686584 -0.102722 1441914858 0.525818 -0.491394 0.686584 -0.102722 1441914858 0.525818 -0.491394 0.686584 -0.102722 1441914858 0.525818 -0.491394 0.686584 -0.102722 1441914858 0.525818 -0.491394 0.686584 -0.102722 1441914858 0.525818 -0.491394 0.686584 -0.102722 1441914858 0.525635 -0.511963 0.672913 -0.093445 1441914858 0.525635 -0.511963 0.672913 -0.093445 1441914858 0.525635 -0.511963 0.672913 -0.093445 1441914858 0.525635 -0.511963 0.672913 -0.093445 1441914858 0.525635 -0.511963 0.672913 -0.093445 1441914858 0.525635 -0.511963 0.672913 -0.093445 1441914858 0.520874 -0.516052 0.673279 -0.095093 1441914858 0.520874 -0.516052 0.673279 -0.095093 1441914858 0.520874 -0.516052 0.673279 -0.095093 1441914858 0.520874 -0.516052 0.673279 -0.095093 1441914858 0.520874 -0.516052 0.673279 -0.095093 1441914858 0.520874 -0.516052 0.673279 -0.095093 1441914858 0.515747 -0.497131 0.688354 -0.114014 1441914858 0.515747 -0.497131 0.688354 -0.114014 1441914858 0.515747 -0.497131 0.688354 -0.114014 1441914858 0.515747 -0.497131 0.688354 -0.114014 1441914858 0.515747 -0.497131 0.688354 -0.114014 1441914858 0.515747 -0.497131 0.688354 -0.114014 1441914858 0.515747 -0.497131 0.688354 -0.114014 1441914858 0.511108 -0.458130 0.712402 -0.146057 1441914858 0.511108 -0.458130 0.712402 -0.146057 1441914858 0.511108 -0.458130 0.712402 -0.146057 1441914858 0.511108 -0.458130 0.712402 -0.146057 1441914858 0.511108 -0.458130 0.712402 -0.146057 1441914858 0.511108 -0.458130 0.712402 -0.146057 1441914858 0.503479 -0.407837 0.738525 -0.186523 1441914858 0.503479 -0.407837 0.738525 -0.186523 1441914858 0.503479 -0.407837 0.738525 -0.186523 1441914858 0.503479 -0.407837 0.738525 -0.186523 1441914858 0.503479 -0.407837 0.738525 -0.186523 1441914858 0.503479 -0.407837 0.738525 -0.186523 1441914858 0.492004 -0.351074 0.762756 -0.230042 1441914858 0.492004 -0.351074 0.762756 -0.230042 1441914858 0.492004 -0.351074 0.762756 -0.230042 1441914858 0.492004 -0.351074 0.762756 -0.230042 1441914858 0.492004 -0.351074 0.762756 -0.230042 1441914858 0.492004 -0.351074 0.762756 -0.230042 1441914858 0.475220 -0.289795 0.784912 -0.272156 1441914858 0.475220 -0.289795 0.784912 -0.272156 1441914858 0.475220 -0.289795 0.784912 -0.272156 1441914858 0.475220 -0.289795 0.784912 -0.272156 1441914858 0.475220 -0.289795 0.784912 -0.272156 1441914858 0.475220 -0.289795 0.784912 -0.272156 1441914858 0.475220 -0.289795 0.784912 -0.272156 1441914858 0.454895 -0.222778 0.803345 -0.313110 1441914858 0.454895 -0.222778 0.803345 -0.313110 1441914858 0.454895 -0.222778 0.803345 -0.313110 1441914858 0.454895 -0.222778 0.803345 -0.313110 1441914858 0.454895 -0.222778 0.803345 -0.313110 1441914858 0.454895 -0.222778 0.803345 -0.313110 1441914858 0.432129 -0.152466 0.816467 -0.351196 1441914858 0.432129 -0.152466 0.816467 -0.351196 1441914858 0.432129 -0.152466 0.816467 -0.351196 1441914858 0.432129 -0.152466 0.816467 -0.351196 1441914858 0.432129 -0.152466 0.816467 -0.351196 1441914858 0.432129 -0.152466 0.816467 -0.351196 1441914858 0.432129 -0.152466 0.816467 -0.351196 1441914858 0.409668 -0.084595 0.823730 -0.382751 1441914858 0.409668 -0.084595 0.823730 -0.382751 1441914858 0.409668 -0.084595 0.823730 -0.382751 1441914858 0.409668 -0.084595 0.823730 -0.382751 1441914858 0.409668 -0.084595 0.823730 -0.382751 1441914858 0.409668 -0.084595 0.823730 -0.382751 1441914858 0.386414 -0.023987 0.828003 -0.405518 1441914858 0.386414 -0.023987 0.828003 -0.405518 1441914858 0.386414 -0.023987 0.828003 -0.405518 1441914858 0.386414 -0.023987 0.828003 -0.405518 1441914858 0.386414 -0.023987 0.828003 -0.405518 1441914858 0.386414 -0.023987 0.828003 -0.405518 1441914858 0.364258 0.029785 0.827820 -0.425537 1441914858 0.364258 0.029785 0.827820 -0.425537 1441914858 0.364258 0.029785 0.827820 -0.425537 1441914858 0.364258 0.029785 0.827820 -0.425537 1441914858 0.364258 0.029785 0.827820 -0.425537 1441914858 0.364258 0.029785 0.827820 -0.425537 1441914858 0.364258 0.029785 0.827820 -0.425537 1441914858 0.344910 0.073975 0.824280 -0.442749 1441914858 0.344910 0.073975 0.824280 -0.442749 1441914858 0.344910 0.073975 0.824280 -0.442749 1441914858 0.344910 0.073975 0.824280 -0.442749 1441914858 0.344910 0.073975 0.824280 -0.442749 1441914858 0.344910 0.073975 0.824280 -0.442749 1441914858 0.334900 0.106750 0.815857 -0.459167 1441914859 0.334900 0.106750 0.815857 -0.459167 1441914859 0.334900 0.106750 0.815857 -0.459167 1441914859 0.334900 0.106750 0.815857 -0.459167 1441914859 0.334900 0.106750 0.815857 -0.459167 1441914859 0.334900 0.106750 0.815857 -0.459167 1441914859 0.334900 0.106750 0.815857 -0.459167 1441914859 0.335876 0.121216 0.811340 -0.462830 1441914859 0.335876 0.121216 0.811340 -0.462830 1441914859 0.335876 0.121216 0.811340 -0.462830 1441914859 0.335876 0.121216 0.811340 -0.462830 1441914859 0.335876 0.121216 0.811340 -0.462830 1441914859 0.335876 0.121216 0.811340 -0.462830 1441914859 0.347778 0.113342 0.815552 -0.448364 1441914859 0.347778 0.113342 0.815552 -0.448364 1441914859 0.347778 0.113342 0.815552 -0.448364 1441914859 0.347778 0.113342 0.815552 -0.448364 1441914859 0.347778 0.113342 0.815552 -0.448364 1441914859 0.347778 0.113342 0.815552 -0.448364 1441914859 0.365479 0.085815 0.822998 -0.426270 1441914859 0.365479 0.085815 0.822998 -0.426270 1441914859 0.365479 0.085815 0.822998 -0.426270 1441914859 0.365479 0.085815 0.822998 -0.426270 1441914859 0.365479 0.085815 0.822998 -0.426270 1441914859 0.365479 0.085815 0.822998 -0.426270 1441914859 0.388367 0.044861 0.828003 -0.401855 1441914859 0.388367 0.044861 0.828003 -0.401855 1441914859 0.388367 0.044861 0.828003 -0.401855 1441914859 0.388367 0.044861 0.828003 -0.401855 1441914859 0.388367 0.044861 0.828003 -0.401855 1441914859 0.388367 0.044861 0.828003 -0.401855 1441914859 0.388367 0.044861 0.828003 -0.401855 1441914859 0.414001 -0.007874 0.829651 -0.374390 1441914859 0.414001 -0.007874 0.829651 -0.374390 1441914859 0.414001 -0.007874 0.829651 -0.374390 1441914859 0.414001 -0.007874 0.829651 -0.374390 1441914859 0.414001 -0.007874 0.829651 -0.374390 1441914859 0.414001 -0.007874 0.829651 -0.374390 1441914859 0.440247 -0.069397 0.827393 -0.341614 1441914859 0.440247 -0.069397 0.827393 -0.341614 1441914859 0.440247 -0.069397 0.827393 -0.341614 1441914859 0.440247 -0.069397 0.827393 -0.341614 1441914859 0.440247 -0.069397 0.827393 -0.341614 1441914859 0.440247 -0.069397 0.827393 -0.341614 1441914859 0.464294 -0.136963 0.820374 -0.304382 1441914859 0.464294 -0.136963 0.820374 -0.304382 1441914859 0.464294 -0.136963 0.820374 -0.304382 1441914859 0.464294 -0.136963 0.820374 -0.304382 1441914859 0.464294 -0.136963 0.820374 -0.304382 1441914859 0.464294 -0.136963 0.820374 -0.304382 1441914859 0.484863 -0.206970 0.807373 -0.264893 1441914859 0.484863 -0.206970 0.807373 -0.264893 1441914859 0.484863 -0.206970 0.807373 -0.264893 1441914859 0.484863 -0.206970 0.807373 -0.264893 1441914859 0.484863 -0.206970 0.807373 -0.264893 1441914859 0.484863 -0.206970 0.807373 -0.264893 1441914859 0.501160 -0.276306 0.788574 -0.224976 1441914859 0.501160 -0.276306 0.788574 -0.224976 1441914859 0.501160 -0.276306 0.788574 -0.224976 1441914859 0.501160 -0.276306 0.788574 -0.224976 1441914859 0.501160 -0.276306 0.788574 -0.224976 1441914859 0.501160 -0.276306 0.788574 -0.224976 1441914859 0.512695 -0.340393 0.765808 -0.186584 1441914859 0.512695 -0.340393 0.765808 -0.186584 1441914859 0.512695 -0.340393 0.765808 -0.186584 1441914859 0.512695 -0.340393 0.765808 -0.186584 1441914859 0.512695 -0.340393 0.765808 -0.186584 1441914859 0.512695 -0.340393 0.765808 -0.186584 1441914859 0.524109 -0.398682 0.736694 -0.153381 1441914859 0.524109 -0.398682 0.736694 -0.153381 1441914859 0.524109 -0.398682 0.736694 -0.153381 1441914859 0.524109 -0.398682 0.736694 -0.153381 1441914859 0.524109 -0.398682 0.736694 -0.153381 1441914859 0.524109 -0.398682 0.736694 -0.153381 1441914859 0.524109 -0.398682 0.736694 -0.153381 1441914859 0.529602 -0.448853 0.709290 -0.122131 1441914859 0.529602 -0.448853 0.709290 -0.122131 1441914859 0.529602 -0.448853 0.709290 -0.122131 1441914859 0.529602 -0.448853 0.709290 -0.122131 1441914859 0.529602 -0.448853 0.709290 -0.122131 1441914859 0.529602 -0.448853 0.709290 -0.122131 1441914859 0.532043 -0.488892 0.684509 -0.096741 1441914859 0.532043 -0.488892 0.684509 -0.096741 1441914859 0.532043 -0.488892 0.684509 -0.096741 1441914859 0.532043 -0.488892 0.684509 -0.096741 1441914859 0.532043 -0.488892 0.684509 -0.096741 1441914859 0.532043 -0.488892 0.684509 -0.096741 1441914859 0.532532 -0.512878 0.668152 -0.083069 1441914859 0.532532 -0.512878 0.668152 -0.083069 1441914859 0.532532 -0.512878 0.668152 -0.083069 1441914859 0.532532 -0.512878 0.668152 -0.083069 1441914859 0.532532 -0.512878 0.668152 -0.083069 1441914859 0.532532 -0.512878 0.668152 -0.083069 1441914859 0.532532 -0.512878 0.668152 -0.083069 1441914859 0.532288 -0.518494 0.663879 -0.084167 1441914859 0.532288 -0.518494 0.663879 -0.084167 1441914859 0.532288 -0.518494 0.663879 -0.084167 1441914859 0.532288 -0.518494 0.663879 -0.084167 1441914859 0.532288 -0.518494 0.663879 -0.084167 1441914859 0.532288 -0.518494 0.663879 -0.084167 1441914859 0.531006 -0.505981 0.672424 -0.099426 1441914859 0.531006 -0.505981 0.672424 -0.099426 1441914859 0.531006 -0.505981 0.672424 -0.099426 1441914859 0.531006 -0.505981 0.672424 -0.099426 1441914859 0.531006 -0.505981 0.672424 -0.099426 1441914859 0.531006 -0.505981 0.672424 -0.099426 1441914859 0.527954 -0.478149 0.690796 -0.124023 1441914859 0.527954 -0.478149 0.690796 -0.124023 1441914859 0.527954 -0.478149 0.690796 -0.124023 1441914859 0.527954 -0.478149 0.690796 -0.124023 1441914859 0.527954 -0.478149 0.690796 -0.124023 1441914859 0.527954 -0.478149 0.690796 -0.124023 1441914859 0.527954 -0.478149 0.690796 -0.124023 1441914859 0.520569 -0.439697 0.714905 -0.156677 1441914860 0.520569 -0.439697 0.714905 -0.156677 1441914860 0.520569 -0.439697 0.714905 -0.156677 1441914860 0.520569 -0.439697 0.714905 -0.156677 1441914860 0.520569 -0.439697 0.714905 -0.156677 1441914860 0.520569 -0.439697 0.714905 -0.156677 1441914860 0.510376 -0.393738 0.739624 -0.193420 1441914860 0.510376 -0.393738 0.739624 -0.193420 1441914860 0.510376 -0.393738 0.739624 -0.193420 1441914860 0.510376 -0.393738 0.739624 -0.193420 1441914860 0.510376 -0.393738 0.739624 -0.193420 1441914860 0.510376 -0.393738 0.739624 -0.193420 1441914860 0.495544 -0.340271 0.764709 -0.231934 1441914860 0.495544 -0.340271 0.764709 -0.231934 1441914860 0.495544 -0.340271 0.764709 -0.231934 1441914860 0.495544 -0.340271 0.764709 -0.231934 1441914860 0.495544 -0.340271 0.764709 -0.231934 1441914860 0.495544 -0.340271 0.764709 -0.231934 1441914860 0.477722 -0.277649 0.787659 -0.272461 1441914860 0.477722 -0.277649 0.787659 -0.272461 1441914860 0.477722 -0.277649 0.787659 -0.272461 1441914860 0.477722 -0.277649 0.787659 -0.272461 1441914860 0.477722 -0.277649 0.787659 -0.272461 1441914860 0.477722 -0.277649 0.787659 -0.272461 1441914860 0.456604 -0.210266 0.805908 -0.312683 1441914860 0.456604 -0.210266 0.805908 -0.312683 1441914860 0.456604 -0.210266 0.805908 -0.312683 1441914860 0.456604 -0.210266 0.805908 -0.312683 1441914860 0.456604 -0.210266 0.805908 -0.312683 1441914860 0.456604 -0.210266 0.805908 -0.312683 1441914860 0.433533 -0.142212 0.818115 -0.349915 1441914860 0.433533 -0.142212 0.818115 -0.349915 1441914860 0.433533 -0.142212 0.818115 -0.349915 1441914860 0.433533 -0.142212 0.818115 -0.349915 1441914860 0.433533 -0.142212 0.818115 -0.349915 1441914860 0.433533 -0.142212 0.818115 -0.349915 1441914860 0.433533 -0.142212 0.818115 -0.349915 1441914860 0.409302 -0.076538 0.824707 -0.382629 1441914860 0.409302 -0.076538 0.824707 -0.382629 1441914860 0.409302 -0.076538 0.824707 -0.382629 1441914860 0.409302 -0.076538 0.824707 -0.382629 1441914860 0.409302 -0.076538 0.824707 -0.382629 1441914860 0.409302 -0.076538 0.824707 -0.382629 1441914860 0.384949 -0.015076 0.826538 -0.410278 1441914860 0.384949 -0.015076 0.826538 -0.410278 1441914860 0.384949 -0.015076 0.826538 -0.410278 1441914860 0.384949 -0.015076 0.826538 -0.410278 1441914860 0.384949 -0.015076 0.826538 -0.410278 1441914860 0.384949 -0.015076 0.826538 -0.410278 1441914860 0.363525 0.042175 0.823547 -0.433350 1441914860 0.363525 0.042175 0.823547 -0.433350 1441914860 0.363525 0.042175 0.823547 -0.433350 1441914860 0.363525 0.042175 0.823547 -0.433350 1441914860 0.363525 0.042175 0.823547 -0.433350 1441914860 0.363525 0.042175 0.823547 -0.433350 1441914860 0.363525 0.042175 0.823547 -0.433350 1441914860 0.347839 0.088013 0.819153 -0.447449 1441914860 0.347839 0.088013 0.819153 -0.447449 1441914860 0.347839 0.088013 0.819153 -0.447449 1441914860 0.347839 0.088013 0.819153 -0.447449 1441914860 0.347839 0.088013 0.819153 -0.447449 1441914860 0.347839 0.088013 0.819153 -0.447449 1441914860 0.339294 0.117981 0.815247 -0.454102 1441914860 0.339294 0.117981 0.815247 -0.454102 1441914860 0.339294 0.117981 0.815247 -0.454102 1441914860 0.339294 0.117981 0.815247 -0.454102 1441914860 0.339294 0.117981 0.815247 -0.454102 1441914860 0.339294 0.117981 0.815247 -0.454102 1441914860 0.339600 0.130920 0.813416 -0.453735 1441914860 0.339600 0.130920 0.813416 -0.453735 1441914860 0.339600 0.130920 0.813416 -0.453735 1441914860 0.339600 0.130920 0.813416 -0.453735 1441914860 0.339600 0.130920 0.813416 -0.453735 1441914860 0.339600 0.130920 0.813416 -0.453735 1441914860 0.347900 0.124573 0.816040 -0.444336 1441914860 0.347900 0.124573 0.816040 -0.444336 1441914860 0.347900 0.124573 0.816040 -0.444336 1441914860 0.347900 0.124573 0.816040 -0.444336 1441914860 0.347900 0.124573 0.816040 -0.444336 1441914860 0.347900 0.124573 0.816040 -0.444336 1441914860 0.347900 0.124573 0.816040 -0.444336 1441914860 0.362854 0.103210 0.820496 -0.429382 1441914860 0.362854 0.103210 0.820496 -0.429382 1441914860 0.362854 0.103210 0.820496 -0.429382 1441914860 0.362854 0.103210 0.820496 -0.429382 1441914860 0.362854 0.103210 0.820496 -0.429382 1441914860 0.362854 0.103210 0.820496 -0.429382 1441914860 0.383911 0.067505 0.825195 -0.408813 1441914860 0.383911 0.067505 0.825195 -0.408813 1441914860 0.383911 0.067505 0.825195 -0.408813 1441914860 0.383911 0.067505 0.825195 -0.408813 1441914860 0.383911 0.067505 0.825195 -0.408813 1441914860 0.383911 0.067505 0.825195 -0.408813 1441914860 0.408508 0.019104 0.828552 -0.382385 1441914860 0.408508 0.019104 0.828552 -0.382385 1441914860 0.408508 0.019104 0.828552 -0.382385 1441914860 0.408508 0.019104 0.828552 -0.382385 1441914860 0.408508 0.019104 0.828552 -0.382385 1441914860 0.408508 0.019104 0.828552 -0.382385 1441914860 0.408508 0.019104 0.828552 -0.382385 1441914860 0.434265 -0.039673 0.828613 -0.350891 1441914860 0.434265 -0.039673 0.828613 -0.350891 1441914860 0.434265 -0.039673 0.828613 -0.350891 1441914860 0.434265 -0.039673 0.828613 -0.350891 1441914860 0.434265 -0.039673 0.828613 -0.350891 1441914860 0.434265 -0.039673 0.828613 -0.350891 1441914860 0.434265 -0.039673 0.828613 -0.350891 1441914860 0.459412 -0.105347 0.823608 -0.315308 1441914860 0.459412 -0.105347 0.823608 -0.315308 1441914860 0.459412 -0.105347 0.823608 -0.315308 1441914860 0.459412 -0.105347 0.823608 -0.315308 1441914860 0.459412 -0.105347 0.823608 -0.315308 1441914860 0.459412 -0.105347 0.823608 -0.315308 1441914860 0.482666 -0.176025 0.812439 -0.275574 1441914861 0.482666 -0.176025 0.812439 -0.275574 1441914861 0.482666 -0.176025 0.812439 -0.275574 1441914861 0.482666 -0.176025 0.812439 -0.275574 1441914861 0.482666 -0.176025 0.812439 -0.275574 1441914861 0.482666 -0.176025 0.812439 -0.275574 1441914861 0.501709 -0.248840 0.794800 -0.233704 1441914861 0.501709 -0.248840 0.794800 -0.233704 1441914861 0.501709 -0.248840 0.794800 -0.233704 1441914861 0.501709 -0.248840 0.794800 -0.233704 1441914861 0.501709 -0.248840 0.794800 -0.233704 1441914861 0.501709 -0.248840 0.794800 -0.233704 1441914861 0.515320 -0.318481 0.772095 -0.191956 1441914861 0.515320 -0.318481 0.772095 -0.191956 1441914861 0.515320 -0.318481 0.772095 -0.191956 1441914861 0.515320 -0.318481 0.772095 -0.191956 1441914861 0.515320 -0.318481 0.772095 -0.191956 1441914861 0.515320 -0.318481 0.772095 -0.191956 1441914861 0.515320 -0.318481 0.772095 -0.191956 1441914861 0.523682 -0.381653 0.746399 -0.151306 1441914861 0.523682 -0.381653 0.746399 -0.151306 1441914861 0.523682 -0.381653 0.746399 -0.151306 1441914861 0.523682 -0.381653 0.746399 -0.151306 1441914861 0.523682 -0.381653 0.746399 -0.151306 1441914861 0.523682 -0.381653 0.746399 -0.151306 1441914861 0.526611 -0.435852 0.720581 -0.115845 1441914861 0.526611 -0.435852 0.720581 -0.115845 1441914861 0.526611 -0.435852 0.720581 -0.115845 1441914861 0.526611 -0.435852 0.720581 -0.115845 1441914861 0.526611 -0.435852 0.720581 -0.115845 1441914861 0.526611 -0.435852 0.720581 -0.115845 1441914861 0.529480 -0.475464 0.696350 -0.092896 1441914861 0.529480 -0.475464 0.696350 -0.092896 1441914861 0.529480 -0.475464 0.696350 -0.092896 1441914861 0.529480 -0.475464 0.696350 -0.092896 1441914861 0.529480 -0.475464 0.696350 -0.092896 1441914861 0.529480 -0.475464 0.696350 -0.092896 1441914861 0.529846 -0.501465 0.679260 -0.080078 1441914861 0.529846 -0.501465 0.679260 -0.080078 1441914861 0.529846 -0.501465 0.679260 -0.080078 1441914861 0.529846 -0.501465 0.679260 -0.080078 1441914861 0.529846 -0.501465 0.679260 -0.080078 1441914861 0.529846 -0.501465 0.679260 -0.080078 1441914861 0.529846 -0.501465 0.679260 -0.080078 1441914861 0.528992 -0.510742 0.672913 -0.080261 1441914861 0.528992 -0.510742 0.672913 -0.080261 1441914861 0.528992 -0.510742 0.672913 -0.080261 1441914861 0.528992 -0.510742 0.672913 -0.080261 1441914861 0.528992 -0.510742 0.672913 -0.080261 1441914861 0.528992 -0.510742 0.672913 -0.080261 1441914861 0.525146 -0.499756 0.682007 -0.096130 1441914861 0.525146 -0.499756 0.682007 -0.096130 1441914861 0.525146 -0.499756 0.682007 -0.096130 1441914861 0.525146 -0.499756 0.682007 -0.096130 1441914861 0.525146 -0.499756 0.682007 -0.096130 1441914861 0.525146 -0.499756 0.682007 -0.096130 1441914861 0.525146 -0.499756 0.682007 -0.096130 1441914861 0.522949 -0.465088 0.702759 -0.127686 1441914861 0.522949 -0.465088 0.702759 -0.127686 1441914861 0.522949 -0.465088 0.702759 -0.127686 1441914861 0.522949 -0.465088 0.702759 -0.127686 1441914861 0.522949 -0.465088 0.702759 -0.127686 1441914861 0.522949 -0.465088 0.702759 -0.127686 1441914861 0.522949 -0.465088 0.702759 -0.127686 1441914861 0.517151 -0.417480 0.728394 -0.166321 1441914861 0.517151 -0.417480 0.728394 -0.166321 1441914861 0.517151 -0.417480 0.728394 -0.166321 1441914861 0.517151 -0.417480 0.728394 -0.166321 1441914861 0.517151 -0.417480 0.728394 -0.166321 1441914861 0.517151 -0.417480 0.728394 -0.166321 1441914861 0.507446 -0.364685 0.752258 -0.208618 1441914861 0.507446 -0.364685 0.752258 -0.208618 1441914861 0.507446 -0.364685 0.752258 -0.208618 1441914861 0.507446 -0.364685 0.752258 -0.208618 1441914861 0.507446 -0.364685 0.752258 -0.208618 1441914861 0.507446 -0.364685 0.752258 -0.208618 1441914861 0.492798 -0.308350 0.774048 -0.250610 1441914861 0.492798 -0.308350 0.774048 -0.250610 1441914861 0.492798 -0.308350 0.774048 -0.250610 1441914861 0.492798 -0.308350 0.774048 -0.250610 1441914861 0.492798 -0.308350 0.774048 -0.250610 1441914861 0.492798 -0.308350 0.774048 -0.250610 1441914861 0.473816 -0.246338 0.793884 -0.290771 1441914861 0.473816 -0.246338 0.793884 -0.290771 1441914861 0.473816 -0.246338 0.793884 -0.290771 1441914861 0.473816 -0.246338 0.793884 -0.290771 1441914861 0.473816 -0.246338 0.793884 -0.290771 1441914861 0.473816 -0.246338 0.793884 -0.290771 1441914861 0.473816 -0.246338 0.793884 -0.290771 1441914861 0.452271 -0.179016 0.809021 -0.329834 1441914861 0.452271 -0.179016 0.809021 -0.329834 1441914861 0.452271 -0.179016 0.809021 -0.329834 1441914861 0.452271 -0.179016 0.809021 -0.329834 1441914861 0.452271 -0.179016 0.809021 -0.329834 1441914861 0.452271 -0.179016 0.809021 -0.329834 1441914861 0.427734 -0.111938 0.819580 -0.364319 1441914861 0.427734 -0.111938 0.819580 -0.364319 1441914861 0.427734 -0.111938 0.819580 -0.364319 1441914861 0.427734 -0.111938 0.819580 -0.364319 1441914861 0.427734 -0.111938 0.819580 -0.364319 1441914861 0.427734 -0.111938 0.819580 -0.364319 1441914861 0.427734 -0.111938 0.819580 -0.364319 1441914861 0.403748 -0.048401 0.823669 -0.395142 1441914861 0.403748 -0.048401 0.823669 -0.395142 1441914861 0.403748 -0.048401 0.823669 -0.395142 1441914861 0.403748 -0.048401 0.823669 -0.395142 1441914861 0.403748 -0.048401 0.823669 -0.395142 1441914861 0.403748 -0.048401 0.823669 -0.395142 1441914861 0.380798 0.008972 0.823730 -0.419922 1441914861 0.380798 0.008972 0.823730 -0.419922 1441914861 0.380798 0.008972 0.823730 -0.419922 1441914861 0.380798 0.008972 0.823730 -0.419922 1441914861 0.380798 0.008972 0.823730 -0.419922 1441914861 0.380798 0.008972 0.823730 -0.419922 1441914861 0.359863 0.056641 0.821594 -0.438416 1441914861 0.359863 0.056641 0.821594 -0.438416 1441914862 0.359863 0.056641 0.821594 -0.438416 1441914862 0.359863 0.056641 0.821594 -0.438416 1441914862 0.359863 0.056641 0.821594 -0.438416 1441914862 0.359863 0.056641 0.821594 -0.438416 1441914862 0.343384 0.094727 0.816589 -0.454163 1441914862 0.343384 0.094727 0.816589 -0.454163 1441914862 0.343384 0.094727 0.816589 -0.454163 1441914862 0.343384 0.094727 0.816589 -0.454163 1441914862 0.343384 0.094727 0.816589 -0.454163 1441914862 0.343384 0.094727 0.816589 -0.454163 1441914862 0.334045 0.122437 0.807983 -0.469543 1441914862 0.334045 0.122437 0.807983 -0.469543 1441914862 0.334045 0.122437 0.807983 -0.469543 1441914862 0.334045 0.122437 0.807983 -0.469543 1441914862 0.334045 0.122437 0.807983 -0.469543 1441914862 0.334045 0.122437 0.807983 -0.469543 1441914862 0.334045 0.122437 0.807983 -0.469543 1441914862 0.335632 0.134277 0.801880 -0.475708 1441914862 0.335632 0.134277 0.801880 -0.475708 1441914862 0.335632 0.134277 0.801880 -0.475708 1441914862 0.335632 0.134277 0.801880 -0.475708 1441914862 0.335632 0.134277 0.801880 -0.475708 1441914862 0.335632 0.134277 0.801880 -0.475708 1441914862 0.348938 0.123535 0.805786 -0.462219 1441914862 0.348938 0.123535 0.805786 -0.462219 1441914862 0.348938 0.123535 0.805786 -0.462219 1441914862 0.348938 0.123535 0.805786 -0.462219 1441914862 0.348938 0.123535 0.805786 -0.462219 1441914862 0.348938 0.123535 0.805786 -0.462219 1441914862 0.368225 0.093872 0.814636 -0.438049 1441914862 0.368225 0.093872 0.814636 -0.438049 1441914862 0.368225 0.093872 0.814636 -0.438049 1441914862 0.368225 0.093872 0.814636 -0.438049 1441914862 0.368225 0.093872 0.814636 -0.438049 1441914862 0.368225 0.093872 0.814636 -0.438049 1441914862 0.391907 0.051208 0.820557 -0.412842 1441914862 0.391907 0.051208 0.820557 -0.412842 1441914862 0.391907 0.051208 0.820557 -0.412842 1441914862 0.391907 0.051208 0.820557 -0.412842 1441914862 0.391907 0.051208 0.820557 -0.412842 1441914862 0.391907 0.051208 0.820557 -0.412842 1441914862 0.418152 -0.003052 0.822815 -0.384766 1441914862 0.418152 -0.003052 0.822815 -0.384766 1441914862 0.418152 -0.003052 0.822815 -0.384766 1441914862 0.418152 -0.003052 0.822815 -0.384766 1441914862 0.418152 -0.003052 0.822815 -0.384766 1441914862 0.418152 -0.003052 0.822815 -0.384766 1441914862 0.444580 -0.066040 0.821594 -0.350647 1441914862 0.444580 -0.066040 0.821594 -0.350647 1441914862 0.444580 -0.066040 0.821594 -0.350647 1441914862 0.444580 -0.066040 0.821594 -0.350647 1441914862 0.444580 -0.066040 0.821594 -0.350647 1441914862 0.444580 -0.066040 0.821594 -0.350647 1441914862 0.444580 -0.066040 0.821594 -0.350647 1441914862 0.469543 -0.134949 0.814636 -0.312439 1441914862 0.469543 -0.134949 0.814636 -0.312439 1441914862 0.469543 -0.134949 0.814636 -0.312439 1441914862 0.469543 -0.134949 0.814636 -0.312439 1441914862 0.469543 -0.134949 0.814636 -0.312439 1441914862 0.469543 -0.134949 0.814636 -0.312439 1441914862 0.491943 -0.205566 0.800903 -0.272400 1441914862 0.491943 -0.205566 0.800903 -0.272400 1441914862 0.491943 -0.205566 0.800903 -0.272400 1441914862 0.491943 -0.205566 0.800903 -0.272400 1441914862 0.491943 -0.205566 0.800903 -0.272400 1441914862 0.491943 -0.205566 0.800903 -0.272400 1441914862 0.508850 -0.275452 0.782227 -0.230774 1441914862 0.508850 -0.275452 0.782227 -0.230774 1441914862 0.508850 -0.275452 0.782227 -0.230774 1441914862 0.508850 -0.275452 0.782227 -0.230774 1441914862 0.508850 -0.275452 0.782227 -0.230774 1441914862 
0.430359 -0.131409 0.823547 -0.345215 1441914864 0.430359 -0.131409 0.823547 -0.345215 1441914864 0.430359 -0.131409 0.823547 -0.345215 1441914864 0.413879 -0.088745 0.827698 -0.368347 1441914864 0.413879 -0.088745 0.827698 -0.368347 1441914864 0.413879 -0.088745 0.827698 -0.368347 1441914864 0.413879 -0.088745 0.827698 -0.368347 1441914864 0.413879 -0.088745 0.827698 -0.368347 1441914864 0.413879 -0.088745 0.827698 -0.368347 1441914864 0.413879 -0.088745 0.827698 -0.368347 1441914864 0.391357 -0.040833 0.831421 -0.392334 1441914864 0.391357 -0.040833 0.831421 -0.392334 1441914864 0.391357 -0.040833 0.831421 -0.392334 1441914864 0.391357 -0.040833 0.831421 -0.392334 1441914864 0.391357 -0.040833 0.831421 -0.392334 1441914864 0.391357 -0.040833 0.831421 -0.392334 1441914864 0.368958 0.010742 0.830383 -0.417358 1441914864 0.368958 0.010742 0.830383 -0.417358 1441914864 0.368958 0.010742 0.830383 -0.417358 1441914864 0.368958 0.010742 0.830383 -0.417358 1441914864 0.368958 0.010742 0.830383 -0.417358 1441914865 0.368958 0.010742 0.830383 -0.417358 1441914865 0.349243 0.060852 0.825134 -0.439880 1441914865 0.349243 0.060852 0.825134 -0.439880 1441914865 0.349243 0.060852 0.825134 -0.439880 1441914865 0.349243 0.060852 0.825134 -0.439880 1441914865 0.349243 0.060852 0.825134 -0.439880 1441914865 0.349243 0.060852 0.825134 -0.439880 1441914865 0.329285 0.107178 0.819092 -0.457275 1441914865 0.329285 0.107178 0.819092 -0.457275 1441914865 0.329285 0.107178 0.819092 -0.457275 1441914865 0.329285 0.107178 0.819092 -0.457275 1441914865 0.329285 0.107178 0.819092 -0.457275 1441914865 0.329285 0.107178 0.819092 -0.457275 1441914865 0.312622 0.145081 0.810547 -0.473450 1441914865 0.312622 0.145081 0.810547 -0.473450 1441914865 0.312622 0.145081 0.810547 -0.473450 1441914865 0.312622 0.145081 0.810547 -0.473450 1441914865 0.312622 0.145081 0.810547 -0.473450 1441914865 0.312622 0.145081 0.810547 -0.473450 1441914865 0.312622 0.145081 0.810547 -0.473450 1441914865 0.305542 0.173340 0.797424 -0.490540 1441914865 0.305542 0.173340 0.797424 -0.490540 1441914865 0.305542 0.173340 0.797424 -0.490540 1441914865 0.305542 0.173340 0.797424 -0.490540 1441914865 0.305542 0.173340 0.797424 -0.490540 1441914865 0.305542 0.173340 0.797424 -0.490540 1441914865 0.311279 0.184937 0.788574 -0.497009 1441914865 0.311279 0.184937 0.788574 -0.497009 1441914865 0.311279 0.184937 0.788574 -0.497009 1441914865 0.311279 0.184937 0.788574 -0.497009 1441914865 0.311279 0.184937 0.788574 -0.497009 1441914865 0.311279 0.184937 0.788574 -0.497009 1441914865 0.311279 0.184937 0.788574 -0.497009 1441914865 0.328430 0.172607 0.794128 -0.481323 1441914865 0.328430 0.172607 0.794128 -0.481323 1441914865 0.328430 0.172607 0.794128 -0.481323 1441914865 0.328430 0.172607 0.794128 -0.481323 1441914865 0.328430 0.172607 0.794128 -0.481323 1441914865 0.328430 0.172607 0.794128 -0.481323 1441914865 0.349548 0.139526 0.807068 -0.454956 1441914865 0.349548 0.139526 0.807068 -0.454956 1441914865 0.349548 0.139526 0.807068 -0.454956 1441914865 0.349548 0.139526 0.807068 -0.454956 1441914865 0.349548 0.139526 0.807068 -0.454956 1441914865 0.349548 0.139526 0.807068 -0.454956 1441914865 0.374329 0.092651 0.816284 -0.430054 1441914865 0.374329 0.092651 0.816284 -0.430054 1441914865 0.374329 0.092651 0.816284 -0.430054 1441914865 0.374329 0.092651 0.816284 -0.430054 1441914865 0.374329 0.092651 0.816284 -0.430054 1441914865 0.374329 0.092651 0.816284 -0.430054 1441914865 0.401306 0.035828 0.822083 -0.402283 1441914865 0.401306 0.035828 0.822083 -0.402283 1441914865 0.401306 0.035828 0.822083 -0.402283 1441914865 0.401306 0.035828 0.822083 -0.402283 1441914865 0.401306 0.035828 0.822083 -0.402283 1441914865 0.401306 0.035828 0.822083 -0.402283 1441914865 0.429016 -0.027466 0.823364 -0.370483 1441914865 0.429016 -0.027466 0.823364 -0.370483 1441914865 0.429016 -0.027466 0.823364 -0.370483 1441914865 0.429016 -0.027466 0.823364 -0.370483 1441914865 0.429016 -0.027466 0.823364 -0.370483 1441914865 0.429016 -0.027466 0.823364 -0.370483 1441914865 0.455078 -0.096252 0.820007 -0.333496 1441914865 0.455078 -0.096252 0.820007 -0.333496 1441914865 0.455078 -0.096252 0.820007 -0.333496 1441914865 0.455078 -0.096252 0.820007 -0.333496 1441914865 0.455078 -0.096252 0.820007 -0.333496 1441914865 0.455078 -0.096252 0.820007 -0.333496 1441914865 0.478271 -0.171570 0.810364 -0.291687 1441914865 0.478271 -0.171570 0.810364 -0.291687 1441914865 0.478271 -0.171570 0.810364 -0.291687 1441914865 0.478271 -0.171570 0.810364 -0.291687 1441914865 0.478271 -0.171570 0.810364 -0.291687 1441914865 0.478271 -0.171570 0.810364 -0.291687 1441914865 0.478271 -0.171570 0.810364 -0.291687 1441914865 0.496704 -0.249512 0.793457 -0.247803 1441914865 0.496704 -0.249512 0.793457 -0.247803 1441914865 0.496704 -0.249512 0.793457 -0.247803 1441914865 0.496704 -0.249512 0.793457 -0.247803 1441914865 0.496704 -0.249512 0.793457 -0.247803 1441914865 0.496704 -0.249512 0.793457 -0.247803 1441914865 0.510986 -0.323853 0.769409 -0.204712 1441914865 0.510986 -0.323853 0.769409 -0.204712 1441914865 0.510986 -0.323853 0.769409 -0.204712 1441914865 0.510986 -0.323853 0.769409 -0.204712 1441914865 0.510986 -0.323853 0.769409 -0.204712 1441914865 0.510986 -0.323853 0.769409 -0.204712 1441914865 0.520386 -0.390625 0.741211 -0.164612 1441914865 0.520386 -0.390625 0.741211 -0.164612 1441914865 0.520386 -0.390625 0.741211 -0.164612 1441914865 0.520386 -0.390625 0.741211 -0.164612 1441914865 0.520386 -0.390625 0.741211 -0.164612 1441914865 0.520386 -0.390625 0.741211 -0.164612 1441914865 0.524841 -0.447693 0.712952 -0.125366 1441914865 0.524841 -0.447693 0.712952 -0.125366 1441914865 0.524841 -0.447693 0.712952 -0.125366 1441914865 0.524841 -0.447693 0.712952 -0.125366 1441914865 0.524841 -0.447693 0.712952 -0.125366 1441914865 0.524841 -0.447693 0.712952 -0.125366 1441914865 0.525818 -0.492981 0.686768 -0.093567 1441914865 0.525818 -0.492981 0.686768 -0.093567 1441914865 0.525818 -0.492981 0.686768 -0.093567 1441914865 0.525818 -0.492981 0.686768 -0.093567 1441914865 0.525818 -0.492981 0.686768 -0.093567 1441914865 0.525818 -0.492981 0.686768 -0.093567 1441914865 0.524536 -0.524719 0.666382 -0.073914 1441914865 0.524536 -0.524719 0.666382 -0.073914 1441914865 0.524536 -0.524719 0.666382 -0.073914 1441914865 0.524536 -0.524719 0.666382 -0.073914 1441914865 0.524536 -0.524719 0.666382 -0.073914 1441914865 0.524536 -0.524719 0.666382 -0.073914 1441914866 0.521790 -0.538574 0.657959 -0.069153 1441914866 0.521790 -0.538574 0.657959 -0.069153 1441914866 0.521790 -0.538574 0.657959 -0.069153 1441914866 0.521790 -0.538574 0.657959 -0.069153 1441914866 0.521790 -0.538574 0.657959 -0.069153 1441914866 0.521790 -0.538574 0.657959 -0.069153 1441914866 0.521790 -0.538574 0.657959 -0.069153 1441914866 0.520020 -0.530518 0.664368 -0.082092 1441914866 0.520020 -0.530518 0.664368 -0.082092 1441914866 0.520020 -0.530518 0.664368 -0.082092 1441914866 0.520020 -0.530518 0.664368 -0.082092 1441914866 0.520020 -0.530518 0.664368 -0.082092 1441914866 0.520020 -0.530518 0.664368 -0.082092 1441914866 0.518860 -0.503479 0.682495 -0.106750 1441914866 0.518860 -0.503479 0.682495 -0.106750 1441914866 0.518860 -0.503479 0.682495 -0.106750 1441914866 0.518860 -0.503479 0.682495 -0.106750 1441914866 0.518860 -0.503479 0.682495 -0.106750 1441914866 0.518860 -0.503479 0.682495 -0.106750 1441914866 0.513977 -0.465027 0.707275 -0.138855 1441914866 0.513977 -0.465027 0.707275 -0.138855 1441914866 0.513977 -0.465027 0.707275 -0.138855 1441914866 0.513977 -0.465027 0.707275 -0.138855 1441914866 0.513977 -0.465027 0.707275 -0.138855 1441914866 0.513977 -0.465027 0.707275 -0.138855 1441914866 0.513977 -0.465027 0.707275 -0.138855 1441914866 0.506165 -0.416809 0.733582 -0.178528 1441914866 0.506165 -0.416809 0.733582 -0.178528 1441914866 0.506165 -0.416809 0.733582 -0.178528 1441914866 0.506165 -0.416809 0.733582 -0.178528 1441914866 0.506165 -0.416809 0.733582 -0.178528 1441914866 0.506165 -0.416809 0.733582 -0.178528 1441914866 0.493835 -0.360535 0.759399 -0.222351 1441914866 0.493835 -0.360535 0.759399 -0.222351 1441914866 0.493835 -0.360535 0.759399 -0.222351 1441914866 0.493835 -0.360535 0.759399 -0.222351 1441914866 0.493835 -0.360535 0.759399 -0.222351 1441914866 0.493835 -0.360535 0.759399 -0.222351 1441914866 0.476563 -0.298279 0.783386 -0.265015 1441914866 0.476563 -0.298279 0.783386 -0.265015 1441914866 0.476563 -0.298279 0.783386 -0.265015 1441914866 0.476563 -0.298279 0.783386 -0.265015 1441914866 0.476563 -0.298279 0.783386 -0.265015 1441914866 0.476563 -0.298279 0.783386 -0.265015 1441914866 0.456665 -0.230591 0.802795 -0.306213 1441914866 0.456665 -0.230591 0.802795 -0.306213 1441914866 0.456665 -0.230591 0.802795 -0.306213 1441914866 0.456665 -0.230591 0.802795 -0.306213 1441914866 0.456665 -0.230591 0.802795 -0.306213 1441914866 0.456665 -0.230591 0.802795 -0.306213 1441914866 0.432007 -0.161072 0.817932 -0.343994 1441914866 0.432007 -0.161072 0.817932 -0.343994 1441914866 0.432007 -0.161072 0.817932 -0.343994 1441914866 0.432007 -0.161072 0.817932 -0.343994 1441914866 0.432007 -0.161072 0.817932 -0.343994 1441914866 0.432007 -0.161072 0.817932 -0.343994 1441914866 0.432007 -0.161072 0.817932 -0.343994 1441914866 0.406433 -0.093384 0.826294 -0.378540 1441914866 0.406433 -0.093384 0.826294 -0.378540 1441914866 0.406433 -0.093384 0.826294 -0.378540 1441914866 0.406433 -0.093384 0.826294 -0.378540 1441914866 0.406433 -0.093384 0.826294 -0.378540 1441914866 0.406433 -0.093384 0.826294 -0.378540 1441914866 0.380249 -0.034180 0.830994 -0.404541 1441914866 0.380249 -0.034180 0.830994 -0.404541 1441914866 0.380249 -0.034180 0.830994 -0.404541 1441914866 0.380249 -0.034180 0.830994 -0.404541 1441914866 0.380249 -0.034180 0.830994 -0.404541 1441914866 0.380249 -0.034180 0.830994 -0.404541 1441914866 0.380249 -0.034180 0.830994 -0.404541 1441914866 0.354431 0.020752 0.831543 -0.427063 1441914866 0.354431 0.020752 0.831543 -0.427063 1441914866 0.354431 0.020752 0.831543 -0.427063 1441914866 0.354431 0.020752 0.831543 -0.427063 1441914866 0.354431 0.020752 0.831543 -0.427063 1441914866 0.354431 0.020752 0.831543 -0.427063 1441914866 0.332458 0.068726 0.827698 -0.446777 1441914866 0.332458 0.068726 0.827698 -0.446777 1441914866 0.332458 0.068726 0.827698 -0.446777 1441914866 0.332458 0.068726 0.827698 -0.446777 1441914866 0.332458 0.068726 0.827698 -0.446777 1441914866 0.332458 0.068726 0.827698 -0.446777 1441914866 0.332458 0.068726 0.827698 -0.446777 1441914866 0.315674 0.106201 0.821655 -0.462463 1441914866 0.315674 0.106201 0.821655 -0.462463 1441914866 0.315674 0.106201 0.821655 -0.462463 1441914866 0.315674 0.106201 0.821655 -0.462463 1441914866 0.315674 0.106201 0.821655 -0.462463 1441914866 0.315674 0.106201 0.821655 -0.462463 1441914866 0.309082 0.131226 0.814514 -0.472961 1441914866 0.309082 0.131226 0.814514 -0.472961 1441914866 0.309082 0.131226 0.814514 -0.472961 1441914866 0.309082 0.131226 0.814514 -0.472961 1441914866 0.309082 0.131226 0.814514 -0.472961 1441914866 0.309082 0.131226 0.814514 -0.472961 1441914866 0.309082 0.131226 0.814514 -0.472961 1441914866 0.314697 0.139587 0.811951 -0.471375 1441914866 0.314697 0.139587 0.811951 -0.471375 1441914866 0.314697 0.139587 0.811951 -0.471375 1441914866 0.314697 0.139587 0.811951 -0.471375 1441914866 0.314697 0.139587 0.811951 -0.471375 1441914866 0.314697 0.139587 0.811951 -0.471375 1441914866 0.328918 0.123779 0.817810 -0.455688 1441914866 0.328918 0.123779 0.817810 -0.455688 1441914866 0.328918 0.123779 0.817810 -0.455688 1441914866 0.328918 0.123779 0.817810 -0.455688 1441914866 0.328918 0.123779 0.817810 -0.455688 1441914866 0.328918 0.123779 0.817810 -0.455688 1441914866 0.349731 0.092285 0.824036 -0.435974 1441914866 0.349731 0.092285 0.824036 -0.435974 1441914866 0.349731 0.092285 0.824036 -0.435974 1441914866 0.349731 0.092285 0.824036 -0.435974 1441914866 0.349731 0.092285 0.824036 -0.435974 1441914866 0.349731 0.092285 0.824036 -0.435974 1441914866 0.349731 0.092285 0.824036 -0.435974 1441914866 0.374451 0.049805 0.828918 -0.412537 1441914866 0.374451 0.049805 0.828918 -0.412537 1441914867 0.374451 0.049805 0.828918 -0.412537 1441914867 0.374451 0.049805 0.828918 -0.412537 1441914867 0.374451 0.049805 0.828918 -0.412537 1441914867 0.374451 0.049805 0.828918 -0.412537 1441914867 0.402710 -0.002991 0.831055 -0.383484 1441914867 0.402710 -0.002991 0.831055 -0.383484 1441914867 0.402710 -0.002991 0.831055 -0.383484 1441914867 0.402710 -0.002991 0.831055 -0.383484 1441914867 0.402710 -0.002991 0.831055 -0.383484 1441914867 0.402710 -0.002991 0.831055 -0.383484 1441914867 0.432190 -0.065918 0.828979 -0.348694 1441914867 0.432190 -0.065918 0.828979 -0.348694 1441914867 0.432190 -0.065918 0.828979 -0.348694 1441914867 0.432190 -0.065918 0.828979 -0.348694 1441914867 0.432190 -0.065918 0.828979 -0.348694 1441914867 0.432190 -0.065918 0.828979 -0.348694 1441914867 0.459900 -0.135193 0.821533 -0.308655 1441914867 0.459900 -0.135193 0.821533 -0.308655 1441914867 0.459900 -0.135193 0.821533 -0.308655 1441914867 0.459900 -0.135193 0.821533 -0.308655 1441914867 0.459900 -0.135193 0.821533 -0.308655 1441914867 0.459900 -0.135193 0.821533 -0.308655 1441914867 0.459900 -0.135193 0.821533 -0.308655 1441914867 0.482849 -0.208496 0.808167 -0.264893 1441914867 0.482849 -0.208496 0.808167 -0.264893 1441914867 0.482849 -0.208496 0.808167 -0.264893 1441914867 0.482849 -0.208496 0.808167 -0.264893 1441914867 0.482849 -0.208496 0.808167 -0.264893 1441914867 0.482849 -0.208496 0.808167 -0.264893 1441914867 0.498779 -0.281616 0.789429 -0.220520 1441914867 0.498779 -0.281616 0.789429 -0.220520 1441914867 0.498779 -0.281616 0.789429 -0.220520 1441914867 0.498779 -0.281616 0.789429 -0.220520 1441914867 0.498779 -0.281616 0.789429 -0.220520 1441914867 0.498779 -0.281616 0.789429 -0.220520 1441914867 0.511108 -0.346924 0.765442 -0.180298 1441914867 0.511108 -0.346924 0.765442 -0.180298 1441914867 0.511108 -0.346924 0.765442 -0.180298 1441914867 0.511108 -0.346924 0.765442 -0.180298 1441914867 0.511108 -0.346924 0.765442 -0.180298 1441914867 0.511108 -0.346924 0.765442 -0.180298 1441914867 0.520752 -0.406738 0.736877 -0.142761 1441914867 0.520752 -0.406738 0.736877 -0.142761 1441914867 0.520752 -0.406738 0.736877 -0.142761 1441914867 0.520752 -0.406738 0.736877 -0.142761 1441914867 0.520752 -0.406738 0.736877 -0.142761 1441914867 0.520752 -0.406738 0.736877 -0.142761 1441914867 0.520752 -0.406738 0.736877 -0.142761 1441914867 0.527161 -0.457336 0.707214 -0.112671 1441914867 0.527161 -0.457336 0.707214 -0.112671 1441914867 0.527161 -0.457336 0.707214 -0.112671 1441914867 0.527161 -0.457336 0.707214 -0.112671 1441914867 0.527161 -0.457336 0.707214 -0.112671 1441914867 0.527161 -0.457336 0.707214 -0.112671 1441914867 0.530029 -0.496948 0.681335 -0.088440 1441914867 0.530029 -0.496948 0.681335 -0.088440 1441914867 0.530029 -0.496948 0.681335 -0.088440 1441914867 0.530029 -0.496948 0.681335 -0.088440 1441914867 0.530029 -0.496948 0.681335 -0.088440 1441914867 0.530029 -0.496948 0.681335 -0.088440 1441914867 0.529785 -0.522400 0.663879 -0.075378 1441914867 0.529785 -0.522400 0.663879 -0.075378 1441914867 0.529785 -0.522400 0.663879 -0.075378 1441914867 0.529785 -0.522400 0.663879 -0.075378 1441914867 0.529785 -0.522400 0.663879 -0.075378 1441914867 0.529785 -0.522400 0.663879 -0.075378 1441914867 0.526123 -0.530334 0.660156 -0.077942 1441914867 0.526123 -0.530334 0.660156 -0.077942 1441914867 0.526123 -0.530334 0.660156 -0.077942 1441914867 0.526123 -0.530334 0.660156 -0.077942 1441914867 0.526123 -0.530334 0.660156 -0.077942 1441914867 0.526123 -0.530334 0.660156 -0.077942 1441914867 0.524292 -0.514282 0.671570 -0.097778 1441914867 0.524292 -0.514282 0.671570 -0.097778 1441914867 0.524292 -0.514282 0.671570 -0.097778 1441914867 0.524292 -0.514282 0.671570 -0.097778 1441914867 0.524292 -0.514282 0.671570 -0.097778 1441914867 0.524292 -0.514282 0.671570 -0.097778 1441914867 0.520752 -0.483032 0.692322 -0.126953 1441914867 0.520752 -0.483032 0.692322 -0.126953 1441914867 0.520752 -0.483032 0.692322 -0.126953 1441914867 0.520752 -0.483032 0.692322 -0.126953 1441914867 0.520752 -0.483032 0.692322 -0.126953 1441914867 0.520752 -0.483032 0.692322 -0.126953 1441914867 0.513672 -0.439087 0.718567 -0.164185 1441914867 0.513672 -0.439087 0.718567 -0.164185 1441914867 0.513672 -0.439087 0.718567 -0.164185 1441914867 0.513672 -0.439087 0.718567 -0.164185 1441914867 0.513672 -0.439087 0.718567 -0.164185 1441914867 0.513672 -0.439087 0.718567 -0.164185 1441914867 0.502441 -0.387268 0.745300 -0.205139 1441914867 0.502441 -0.387268 0.745300 -0.205139 1441914867 0.502441 -0.387268 0.745300 -0.205139 1441914867 0.502441 -0.387268 0.745300 -0.205139 1441914867 0.502441 -0.387268 0.745300 -0.205139 1441914867 0.502441 -0.387268 0.745300 -0.205139 1441914867 0.487305 -0.327576 0.770752 -0.247314 1441914867 0.487305 -0.327576 0.770752 -0.247314 1441914867 0.487305 -0.327576 0.770752 -0.247314 1441914867 0.487305 -0.327576 0.770752 -0.247314 1441914867 0.487305 -0.327576 0.770752 -0.247314 1441914867 0.487305 -0.327576 0.770752 -0.247314 1441914867 0.487305 -0.327576 0.770752 -0.247314 1441914867 0.467041 -0.261108 0.794006 -0.288452 1441914867 0.467041 -0.261108 0.794006 -0.288452 1441914867 0.467041 -0.261108 0.794006 -0.288452 1441914867 0.467041 -0.261108 0.794006 -0.288452 1441914867 0.467041 -0.261108 0.794006 -0.288452 1441914867 0.467041 -0.261108 0.794006 -0.288452 1441914867 0.444458 -0.189575 0.811340 -0.328979 1441914867 0.444458 -0.189575 0.811340 -0.328979 1441914867 0.444458 -0.189575 0.811340 -0.328979 1441914868 0.444458 -0.189575 0.811340 -0.328979 1441914868 0.444458 -0.189575 0.811340 -0.328979 1441914868 0.444458 -0.189575 0.811340 -0.328979 1441914868 0.419250 -0.119446 0.822876 -0.364441 1441914868 0.419250 -0.119446 0.822876 -0.364441 1441914868 0.419250 -0.119446 0.822876 -0.364441 1441914868 0.419250 -0.119446 0.822876 -0.364441 1441914868 0.419250 -0.119446 0.822876 -0.364441 1441914868 0.419250 -0.119446 0.822876 -0.364441 1441914868 0.393677 -0.054077 0.828552 -0.394409 1441914868 0.393677 -0.054077 0.828552 -0.394409 1441914868 0.393677 -0.054077 0.828552 -0.394409 1441914868 0.393677 -0.054077 0.828552 -0.394409 1441914868 0.393677 -0.054077 0.828552 -0.394409 1441914868 0.393677 -0.054077 0.828552 -0.394409 1441914868 0.393677 -0.054077 0.828552 -0.394409 1441914868 0.368835 0.007629 0.829285 -0.419739 1441914868 0.368835 0.007629 0.829285 -0.419739 1441914868 0.368835 0.007629 0.829285 -0.419739 1441914868 0.368835 0.007629 0.829285 -0.419739 1441914868 0.368835 0.007629 0.829285 -0.419739 1441914868 0.368835 0.007629 0.829285 -0.419739 1441914868 0.346375 0.061035 0.827576 -0.437439 1441914868 0.346375 0.061035 0.827576 -0.437439 1441914868 0.346375 0.061035 0.827576 -0.437439 1441914868 0.346375 0.061035 0.827576 -0.437439 1441914868 0.346375 0.061035 0.827576 -0.437439 1441914868 0.346375 0.061035 0.827576 -0.437439 1441914868 0.328369 0.103455 0.824402 -0.449219 1441914868 0.328369 0.103455 0.824402 -0.449219 1441914868 0.328369 0.103455 0.824402 -0.449219 1441914868 0.328369 0.103455 0.824402 -0.449219 1441914868 0.328369 0.103455 0.824402 -0.449219 1441914868 0.328369 0.103455 0.824402 -0.449219 1441914868 0.318115 0.133972 0.818237 -0.459656 1441914868 0.318115 0.133972 0.818237 -0.459656 1441914868 0.318115 0.133972 0.818237 -0.459656 1441914868 0.318115 0.133972 0.818237 -0.459656 1441914868 0.318115 0.133972 0.818237 -0.459656 1441914868 0.318115 0.133972 0.818237 -0.459656 1441914868 0.318726 0.147644 0.812439 -0.465271 1441914868 0.318726 0.147644 0.812439 -0.465271 1441914868 0.318726 0.147644 0.812439 -0.465271 1441914868 0.318726 0.147644 0.812439 -0.465271 1441914868 0.318726 0.147644 0.812439 -0.465271 1441914868 0.318726 0.147644 0.812439 -0.465271 1441914868 0.318726 0.147644 0.812439 -0.465271 1441914868 0.331726 0.140808 0.813110 -0.457092 1441914868 0.331726 0.140808 0.813110 -0.457092 1441914868 0.331726 0.140808 0.813110 -0.457092 1441914868 0.331726 0.140808 0.813110 -0.457092 1441914868 0.331726 0.140808 0.813110 -0.457092 1441914868 0.331726 0.140808 0.813110 -0.457092 1441914868 0.351379 0.113953 0.821045 -0.435120 1441914868 0.351379 0.113953 0.821045 -0.435120 1441914868 0.351379 0.113953 0.821045 -0.435120 1441914868 0.351379 0.113953 0.821045 -0.435120 1441914868 0.351379 0.113953 0.821045 -0.435120 1441914868 0.351379 0.113953 0.821045 -0.435120 1441914868 0.351379 0.113953 0.821045 -0.435120 1441914868 0.375610 0.071106 0.828308 -0.409607 1441914868 0.375610 0.071106 0.828308 -0.409607 1441914868 0.375610 0.071106 0.828308 -0.409607 1441914868 0.375610 0.071106 0.828308 -0.409607 1441914868 0.375610 0.071106 0.828308 -0.409607 1441914868 0.375610 0.071106 0.828308 -0.409607 1441914868 0.400574 0.018982 0.831116 -0.385132 1441914868 0.400574 0.018982 0.831116 -0.385132 1441914868 0.400574 0.018982 0.831116 -0.385132 1441914868 0.400574 0.018982 0.831116 -0.385132 1441914868 0.400574 0.018982 0.831116 -0.385132 1441914868 0.400574 0.018982 0.831116 -0.385132 1441914868 0.425964 -0.040894 0.830383 -0.356689 1441914868 0.425964 -0.040894 0.830383 -0.356689 1441914868 0.425964 -0.040894 0.830383 -0.356689 1441914868 0.425964 -0.040894 0.830383 -0.356689 1441914868 0.425964 -0.040894 0.830383 -0.356689 1441914868 0.425964 -0.040894 0.830383 -0.356689 1441914868 0.425964 -0.040894 0.830383 -0.356689 1441914868 0.450378 -0.107788 0.825378 -0.322937 1441914868 0.450378 -0.107788 0.825378 -0.322937 1441914868 0.450378 -0.107788 0.825378 -0.322937 1441914868 0.450378 -0.107788 0.825378 -0.322937 1441914868 0.450378 -0.107788 0.825378 -0.322937 1441914868 0.450378 -0.107788 0.825378 -0.322937 1441914868 0.471558 -0.178589 0.815369 -0.284485 1441914868 0.471558 -0.178589 0.815369 -0.284485 1441914868 0.471558 -0.178589 0.815369 -0.284485 1441914868 0.471558 -0.178589 0.815369 -0.284485 1441914868 0.471558 -0.178589 0.815369 -0.284485 1441914868 0.471558 -0.178589 0.815369 -0.284485 1441914868 0.488342 -0.251953 0.799194 -0.243591 1441914868 0.488342 -0.251953 0.799194 -0.243591 1441914868 0.488342 -0.251953 0.799194 -0.243591 1441914868 0.488342 -0.251953 0.799194 -0.243591 1441914868 0.488342 -0.251953 0.799194 -0.243591 1441914868 0.488342 -0.251953 0.799194 -0.243591 1441914868 0.501953 -0.317932 0.777222 -0.207092 1441914868 0.501953 -0.317932 0.777222 -0.207092 1441914868 0.501953 -0.317932 0.777222 -0.207092 1441914868 0.501953 -0.317932 0.777222 -0.207092 1441914868 0.501953 -0.317932 0.777222 -0.207092 1441914868 0.501953 -0.317932 0.777222 -0.207092 1441914868 0.513123 -0.378906 0.751160 -0.169922 1441914868 0.513123 -0.378906 0.751160 -0.169922 1441914868 0.513123 -0.378906 0.751160 -0.169922 1441914868 0.513123 -0.378906 0.751160 -0.169922 1441914868 0.513123 -0.378906 0.751160 -0.169922 1441914868 0.513123 -0.378906 0.751160 -0.169922 1441914868 0.513123 -0.378906 0.751160 -0.169922 1441914868 0.519409 -0.435242 0.723389 -0.132202 1441914868 0.519409 -0.435242 0.723389 -0.132202 1441914868 0.519409 -0.435242 0.723389 -0.132202 1441914869 0.519409 -0.435242 0.723389 -0.132202 1441914869 0.519409 -0.435242 0.723389 -0.132202 1441914869 0.519409 -0.435242 0.723389 -0.132202 1441914869 0.521790 -0.483032 0.696106 -0.098999 1441914869 0.521790 -0.483032 0.696106 -0.098999 1441914869 0.521790 -0.483032 0.696106 -0.098999 1441914869 0.521790 -0.483032 0.696106 -0.098999 1441914869 0.521790 -0.483032 0.696106 -0.098999 1441914869 0.521790 -0.483032 0.696106 -0.098999 1441914869 0.523193 -0.514709 0.674683 -0.078369 1441914869 0.523193 -0.514709 0.674683 -0.078369 1441914869 0.523193 -0.514709 0.674683 -0.078369 1441914869 0.523193 -0.514709 0.674683 -0.078369 1441914869 0.523193 -0.514709 0.674683 -0.078369 1441914869 0.523193 -0.514709 0.674683 -0.078369 1441914869 0.523071 -0.531311 0.662659 -0.070129 1441914869 0.523071 -0.531311 0.662659 -0.070129 1441914869 0.523071 -0.531311 0.662659 -0.070129 1441914869 0.523071 -0.531311 0.662659 -0.070129 1441914869 0.523071 -0.531311 0.662659 -0.070129 1441914869 0.523071 -0.531311 0.662659 -0.070129 1441914869 0.521240 -0.530945 0.663818 -0.076111 1441914869 0.521240 -0.530945 0.663818 -0.076111 1441914869 0.521240 -0.530945 0.663818 -0.076111 1441914869 0.521240 -0.530945 0.663818 -0.076111 1441914869 0.521240 -0.530945 0.663818 -0.076111 1441914869 0.521240 -0.530945 0.663818 -0.076111 1441914869 0.521240 -0.530945 0.663818 -0.076111 1441914869 0.520630 -0.513245 0.675720 -0.094543 1441914869 0.520630 -0.513245 0.675720 -0.094543 1441914869 0.520630 -0.513245 0.675720 -0.094543 1441914869 0.520630 -0.513245 0.675720 -0.094543 1441914869 0.520630 -0.513245 0.675720 -0.094543 1441914869 0.520630 -0.513245 0.675720 -0.094543 1441914869 0.516907 -0.483887 0.695496 -0.122070 1441914869 0.516907 -0.483887 0.695496 -0.122070 1441914869 0.516907 -0.483887 0.695496 -0.122070 1441914869 0.516907 -0.483887 0.695496 -0.122070 1441914869 0.516907 -0.483887 0.695496 -0.122070 1441914869 0.516907 -0.483887 0.695496 -0.122070 1441914869 0.510742 -0.441467 0.720154 -0.159973 1441914869 0.510742 -0.441467 0.720154 -0.159973 1441914869 0.510742 -0.441467 0.720154 -0.159973 1441914869 0.510742 -0.441467 0.720154 -0.159973 1441914869 0.510742 -0.441467 0.720154 -0.159973 1441914869 0.510742 -0.441467 0.720154 -0.159973 1441914869 0.500671 -0.388611 0.746521 -0.202454 1441914869 0.500671 -0.388611 0.746521 -0.202454 1441914869 0.500671 -0.388611 0.746521 -0.202454 1441914869 0.500671 -0.388611 0.746521 -0.202454 1441914869 0.500671 -0.388611 0.746521 -0.202454 1441914869 0.500671 -0.388611 0.746521 -0.202454 1441914869 0.500671 -0.388611 0.746521 -0.202454 1441914869 0.484741 -0.329529 0.772522 -0.244019 1441914869 0.484741 -0.329529 0.772522 -0.244019 1441914869 0.484741 -0.329529 0.772522 -0.244019 1441914869 0.484741 -0.329529 0.772522 -0.244019 1441914869 0.484741 -0.329529 0.772522 -0.244019 1441914869 0.484741 -0.329529 0.772522 -0.244019 1441914869 0.464844 -0.263245 0.795349 -0.286377 1441914869 0.464844 -0.263245 0.795349 -0.286377 1441914869 0.464844 -0.263245 0.795349 -0.286377 1441914869 0.464844 -0.263245 0.795349 -0.286377 1441914869 0.464844 -0.263245 0.795349 -0.286377 1441914869 0.464844 -0.263245 0.795349 -0.286377 1441914869 0.464844 -0.263245 0.795349 -0.286377 1441914869 0.440918 -0.192444 0.813171 -0.327515 1441914869 0.440918 -0.192444 0.813171 -0.327515 1441914869 0.440918 -0.192444 0.813171 -0.327515 1441914869 0.440918 -0.192444 0.813171 -0.327515 1441914869 0.440918 -0.192444 0.813171 -0.327515 1441914869 0.440918 -0.192444 0.813171 -0.327515 1441914869 0.415649 -0.122131 0.824280 -0.364441 1441914869 0.415649 -0.122131 0.824280 -0.364441 1441914869 0.415649 -0.122131 0.824280 -0.364441 1441914869 0.415649 -0.122131 0.824280 -0.364441 1441914869 0.415649 -0.122131 0.824280 -0.364441 1441914869 0.415649 -0.122131 0.824280 -0.364441 1441914869 0.390442 -0.057434 0.829468 -0.395142 1441914869 0.390442 -0.057434 0.829468 -0.395142 1441914869 0.390442 -0.057434 0.829468 -0.395142 1441914869 0.390442 -0.057434 0.829468 -0.395142 1441914869 0.390442 -0.057434 0.829468 -0.395142 1441914869 0.390442 -0.057434 0.829468 -0.395142 1441914869 0.367004 -0.000305 0.830017 -0.419983 1441914869 0.367004 -0.000305 0.830017 -0.419983 1441914869 0.367004 -0.000305 0.830017 -0.419983 1441914869 0.367004 -0.000305 0.830017 -0.419983 1441914869 0.367004 -0.000305 0.830017 -0.419983 1441914869 0.367004 -0.000305 0.830017 -0.419983 1441914869 0.347778 0.047485 0.827515 -0.438171 1441914869 0.347778 0.047485 0.827515 -0.438171 1441914869 0.347778 0.047485 0.827515 -0.438171 1441914869 0.347778 0.047485 0.827515 -0.438171 1441914869 0.347778 0.047485 0.827515 -0.438171 1441914869 0.347778 0.047485 0.827515 -0.438171 1441914869 0.335144 0.083130 0.823975 -0.449219 1441914869 0.335144 0.083130 0.823975 -0.449219 1441914869 0.335144 0.083130 0.823975 -0.449219 1441914869 0.335144 0.083130 0.823975 -0.449219 1441914869 0.335144 0.083130 0.823975 -0.449219 1441914869 0.335144 0.083130 0.823975 -0.449219 1441914869 0.335144 0.083130 0.823975 -0.449219 1441914869 0.330322 0.104614 0.820313 -0.454956 1441914869 0.330322 0.104614 0.820313 -0.454956 1441914869 0.330322 0.104614 0.820313 -0.454956 1441914869 0.330322 0.104614 0.820313 -0.454956 1441914869 0.330322 0.104614 0.820313 -0.454956 1441914869 0.330322 0.104614 0.820313 -0.454956 1441914869 0.335449 0.110291 0.817444 -0.454956 1441914869 0.335449 0.110291 0.817444 -0.454956 1441914869 0.335449 0.110291 0.817444 -0.454956 1441914869 0.335449 0.110291 0.817444 -0.454956 1441914870 0.335449 0.110291 0.817444 -0.454956 1441914870 0.335449 0.110291 0.817444 -0.454956 1441914870 0.350159 0.096252 0.819946 -0.442444 1441914870 0.350159 0.096252 0.819946 -0.442444 1441914870 0.350159 0.096252 0.819946 -0.442444 1441914870 0.350159 0.096252 0.819946 -0.442444 1441914870 0.350159 0.096252 0.819946 -0.442444 1441914870 0.350159 0.096252 0.819946 -0.442444 1441914870 0.370850 0.065857 0.824402 -0.422363 1441914870 0.370850 0.065857 0.824402 -0.422363 1441914870 0.370850 0.065857 0.824402 -0.422363 1441914870 0.370850 0.065857 0.824402 -0.422363 1441914870 0.370850 0.065857 0.824402 -0.422363 1441914870 0.370850 0.065857 0.824402 -0.422363 1441914870 0.370850 0.065857 0.824402 -0.422363 1441914870 0.395447 0.022034 0.828247 -0.396301 1441914870 0.395447 0.022034 0.828247 -0.396301 1441914870 0.395447 0.022034 0.828247 -0.396301 1441914870 0.395447 0.022034 0.828247 -0.396301 1441914870 0.395447 0.022034 0.828247 -0.396301 1441914870 0.395447 0.022034 0.828247 -0.396301 1441914870 0.421448 -0.031494 0.828857 -0.366516 1441914870 0.421448 -0.031494 0.828857 -0.366516 1441914870 0.421448 -0.031494 0.828857 -0.366516 1441914870 0.421448 -0.031494 0.828857 -0.366516 1441914870 0.421448 -0.031494 0.828857 -0.366516 1441914870 0.421448 -0.031494 0.828857 -0.366516 1441914870 0.447632 -0.092590 0.824402 -0.333679 1441914870 0.447632 -0.092590 0.824402 -0.333679 1441914870 0.447632 -0.092590 0.824402 -0.333679 1441914870 0.447632 -0.092590 0.824402 -0.333679 1441914870 0.447632 -0.092590 0.824402 -0.333679 1441914870 0.447632 -0.092590 0.824402 -0.333679 1441914870 0.471313 -0.158020 0.815125 -0.297424 1441914870 0.471313 -0.158020 0.815125 -0.297424 1441914870 0.471313 -0.158020 0.815125 -0.297424 1441914870 0.471313 -0.158020 0.815125 -0.297424 1441914870 0.471313 -0.158020 0.815125 -0.297424 1441914870 0.471313 -0.158020 0.815125 -0.297424 1441914870 0.491150 -0.225281 0.800598 -0.258850 1441914870 0.491150 -0.225281 0.800598 -0.258850 1441914870 0.491150 -0.225281 0.800598 -0.258850 1441914870 0.491150 -0.225281 0.800598 -0.258850 1441914870 0.491150 -0.225281 0.800598 -0.258850 1441914870 0.491150 -0.225281 0.800598 -0.258850 1441914870 0.491150 -0.225281 0.800598 -0.258850 1441914870 0.506470 -0.289795 0.781250 -0.221436 1441914870 0.506470 -0.289795 0.781250 -0.221436 1441914870 0.506470 -0.289795 0.781250 -0.221436 1441914870 0.506470 -0.289795 0.781250 -0.221436 1441914870 0.506470 -0.289795 0.781250 -0.221436 1441914870 0.506470 -0.289795 0.781250 -0.221436 1441914870 0.519409 -0.347534 0.757935 -0.187012 1441914870 0.519409 -0.347534 0.757935 -0.187012 1441914870 0.519409 -0.347534 0.757935 -0.187012 1441914870 0.519409 -0.347534 0.757935 -0.187012 1441914870 0.519409 -0.347534 0.757935 -0.187012 1441914870 0.519409 -0.347534 0.757935 -0.187012 1441914870 0.530457 -0.402649 0.730896 -0.149231 1441914870 0.530457 -0.402649 0.730896 -0.149231 1441914870 0.530457 -0.402649 0.730896 -0.149231 1441914870 0.530457 -0.402649 0.730896 -0.149231 1441914870 0.530457 -0.402649 0.730896 -0.149231 1441914870 0.530457 -0.402649 0.730896 -0.149231 1441914870 0.539063 -0.453430 0.700684 -0.113220 1441914870 0.539063 -0.453430 0.700684 -0.113220 1441914870 0.539063 -0.453430 0.700684 -0.113220 1441914870 0.539063 -0.453430 0.700684 -0.113220 1441914870 0.539063 -0.453430 0.700684 -0.113220 1441914870 0.539063 -0.453430 0.700684 -0.113220 1441914870 0.544128 -0.495361 0.672241 -0.081177 1441914870 0.544128 -0.495361 0.672241 -0.081177 1441914870 0.544128 -0.495361 0.672241 -0.081177 1441914870 0.544128 -0.495361 0.672241 -0.081177 1441914870 0.544128 -0.495361 0.672241 -0.081177 1441914870 0.544128 -0.495361 0.672241 -0.081177 1441914870 0.544128 -0.495361 0.672241 -0.081177 1441914870 0.546021 -0.526367 0.649170 -0.057983 1441914870 0.546021 -0.526367 0.649170 -0.057983 1441914870 0.546021 -0.526367 0.649170 -0.057983 1441914870 0.546021 -0.526367 0.649170 -0.057983 1441914870 0.546021 -0.526367 0.649170 -0.057983 1441914870 0.546021 -0.526367 0.649170 -0.057983 1441914870 0.544495 -0.544128 0.636536 -0.047607 1441914870 0.544495 -0.544128 0.636536 -0.047607 1441914870 0.544495 -0.544128 0.636536 -0.047607 1441914870 0.544495 -0.544128 0.636536 -0.047607 1441914870 0.544495 -0.544128 0.636536 -0.047607 1441914870 0.544495 -0.544128 0.636536 -0.047607 1441914870 0.544495 -0.544128 0.636536 -0.047607 1441914870 0.542114 -0.544922 0.637146 -0.056152 1441914870 0.542114 -0.544922 0.637146 -0.056152 1441914870 0.542114 -0.544922 0.637146 -0.056152 1441914870 0.542114 -0.544922 0.637146 -0.056152 1441914870 0.542114 -0.544922 0.637146 -0.056152 1441914870 0.542114 -0.544922 0.637146 -0.056152 1441914870 0.540588 -0.526917 0.651062 -0.079163 1441914870 0.540588 -0.526917 0.651062 -0.079163 1441914870 0.540588 -0.526917 0.651062 -0.079163 1441914870 0.540588 -0.526917 0.651062 -0.079163 1441914870 0.540588 -0.526917 0.651062 -0.079163 1441914870 0.540588 -0.526917 0.651062 -0.079163 1441914870 0.533875 -0.499573 0.673584 -0.107849 1441914870 0.533875 -0.499573 0.673584 -0.107849 1441914870 0.533875 -0.499573 0.673584 -0.107849 1441914870 0.533875 -0.499573 0.673584 -0.107849 1441914870 0.533875 -0.499573 0.673584 -0.107849 1441914870 0.533875 -0.499573 0.673584 -0.107849 1441914870 0.525085 -0.461060 0.700073 -0.146851 1441914870 0.525085 -0.461060 0.700073 -0.146851 1441914870 0.525085 -0.461060 0.700073 -0.146851 1441914870 0.525085 -0.461060 0.700073 -0.146851 1441914870 0.525085 -0.461060 0.700073 -0.146851 1441914871 0.525085 -0.461060 0.700073 -0.146851 1441914871 0.512024 -0.411011 0.729126 -0.192871 1441914871 0.512024 -0.411011 0.729126 -0.192871 1441914871 0.512024 -0.411011 0.729126 -0.192871 1441914871 0.512024 -0.411011 0.729126 -0.192871 1441914871 0.512024 -0.411011 0.729126 -0.192871 1441914871 0.512024 -0.411011 0.729126 -0.192871 1441914871 0.512024 -0.411011 0.729126 -0.192871 1441914871 0.493469 -0.351379 0.758667 -0.239685 1441914871 0.493469 -0.351379 0.758667 -0.239685 1441914871 0.493469 -0.351379 0.758667 -0.239685 1441914871 0.493469 -0.351379 0.758667 -0.239685 1441914871 0.493469 -0.351379 0.758667 -0.239685 1441914871 0.493469 -0.351379 0.758667 -0.239685 1441914871 0.470642 -0.284851 0.785095 -0.284546 1441914871 0.470642 -0.284851 0.785095 -0.284546 1441914871 0.470642 -0.284851 0.785095 -0.284546 1441914871 0.470642 -0.284851 0.785095 -0.284546 1441914871 0.470642 -0.284851 0.785095 -0.284546 1441914871 0.470642 -0.284851 0.785095 -0.284546 1441914871 0.444824 -0.212280 0.806091 -0.327576 1441914871 0.444824 -0.212280 0.806091 -0.327576 1441914871 0.444824 -0.212280 0.806091 -0.327576 1441914871 0.444824 -0.212280 0.806091 -0.327576 1441914871 0.444824 -0.212280 0.806091 -0.327576 1441914871 0.444824 -0.212280 0.806091 -0.327576 1441914871 0.418030 -0.139221 0.820129 -0.364990 1441914871 0.418030 -0.139221 0.820129 -0.364990 1441914871 0.418030 -0.139221 0.820129 -0.364990 1441914871 0.418030 -0.139221 0.820129 -0.364990 1441914871 0.418030 -0.139221 0.820129 -0.364990 1441914871 0.418030 -0.139221 0.820129 -0.364990 1441914871 0.389832 -0.070679 0.828613 -0.395447 1441914871 0.389832 -0.070679 0.828613 -0.395447 1441914871 0.389832 -0.070679 0.828613 -0.395447 1441914871 0.389832 -0.070679 0.828613 -0.395447 1441914871 0.389832 -0.070679 0.828613 -0.395447 1441914871 0.389832 -0.070679 0.828613 -0.395447 1441914871 0.389832 -0.070679 0.828613 -0.395447 1441914871 0.363403 -0.009399 0.831848 -0.419250 1441914871 0.363403 -0.009399 0.831848 -0.419250 1441914871 0.363403 -0.009399 0.831848 -0.419250 1441914871 0.363403 -0.009399 0.831848 -0.419250 1441914871 0.363403 -0.009399 0.831848 -0.419250 1441914871 0.363403 -0.009399 0.831848 -0.419250 1441914871 0.363403 -0.009399 0.831848 -0.419250 1441914871 0.340027 0.044189 0.829529 -0.440735 1441914871 0.340027 0.044189 0.829529 -0.440735 1441914871 0.340027 0.044189 0.829529 -0.440735 1441914871 0.340027 0.044189 0.829529 -0.440735 1441914871 0.340027 0.044189 0.829529 -0.440735 1441914871 0.340027 0.044189 0.829529 -0.440735 1441914871 0.321533 0.087830 0.824280 -0.457581 1441914871 0.321533 0.087830 0.824280 -0.457581 1441914871 0.321533 0.087830 0.824280 -0.457581 1441914871 0.321533 0.087830 0.824280 -0.457581 1441914871 0.321533 0.087830 0.824280 -0.457581 1441914871 0.321533 0.087830 0.824280 -0.457581 1441914871 0.311279 0.117554 0.819092 -0.467224 1441914871 0.311279 0.117554 0.819092 -0.467224 1441914871 0.311279 0.117554 0.819092 -0.467224 1441914871 0.311279 0.117554 0.819092 -0.467224 1441914871 0.311279 0.117554 0.819092 -0.467224 1441914871 0.311279 0.117554 0.819092 -0.467224 1441914871 0.312439 0.130859 0.815308 -0.469543 1441914871 0.312439 0.130859 0.815308 -0.469543 1441914871 0.312439 0.130859 0.815308 -0.469543 1441914871 0.312439 0.130859 0.815308 -0.469543 1441914871 0.312439 0.130859 0.815308 -0.469543 1441914871 0.312439 0.130859 0.815308 -0.469543 1441914871 0.325684 0.123108 0.818054 -0.457764 1441914871 0.325684 0.123108 0.818054 -0.457764 1441914871 0.325684 0.123108 0.818054 -0.457764 1441914871 0.325684 0.123108 0.818054 -0.457764 1441914871 0.325684 0.123108 0.818054 -0.457764 1441914871 0.325684 0.123108 0.818054 -0.457764 1441914871 0.325684 0.123108 0.818054 -0.457764 1441914871 0.346130 0.095276 0.825439 -0.435547 1441914871 0.346130 0.095276 0.825439 -0.435547 1441914871 0.346130 0.095276 0.825439 -0.435547 1441914871 0.346130 0.095276 0.825439 -0.435547 1441914871 0.346130 0.095276 0.825439 -0.435547 1441914871 0.372070 0.052917 0.831177 -0.409729 1441914871 0.372070 0.052917 0.831177 -0.409729 1441914871 0.372070 0.052917 0.831177 -0.409729 1441914871 0.372070 0.052917 0.831177 -0.409729 1441914871 0.372070 0.052917 0.831177 -0.409729 1441914871 0.372070 0.052917 0.831177 -0.409729 1441914871 0.372070 0.052917 0.831177 -0.409729 1441914871 0.401550 -0.001770 0.833618 -0.379211 1441914871 0.401550 -0.001770 0.833618 -0.379211 1441914871 0.401550 -0.001770 0.833618 -0.379211 1441914871 0.401550 -0.001770 0.833618 -0.379211 1441914871 0.401550 -0.001770 0.833618 -0.379211 1441914871 0.401550 -0.001770 0.833618 -0.379211 1441914871 0.431824 -0.066406 0.831299 -0.343506 1441914871 0.431824 -0.066406 0.831299 -0.343506 1441914871 0.431824 -0.066406 0.831299 -0.343506 1441914871 0.431824 -0.066406 0.831299 -0.343506 1441914871 0.431824 -0.066406 0.831299 -0.343506 1441914871 0.431824 -0.066406 0.831299 -0.343506 1441914871 0.431824 -0.066406 0.831299 -0.343506 1441914871 0.459961 -0.137390 0.823059 -0.303406 1441914871 0.459961 -0.137390 0.823059 -0.303406 1441914871 0.459961 -0.137390 0.823059 -0.303406 1441914871 0.459961 -0.137390 0.823059 -0.303406 1441914871 0.459961 -0.137390 0.823059 -0.303406 1441914871 0.459961 -0.137390 0.823059 -0.303406 1441914871 0.459961 -0.137390 0.823059 -0.303406 1441914871 0.483459 -0.210449 0.808472 -0.261414 1441914871 0.483459 -0.210449 0.808472 -0.261414 1441914871 0.483459 -0.210449 0.808472 -0.261414 1441914871 0.483459 -0.210449 0.808472 -0.261414 1441914871 0.483459 -0.210449 0.808472 -0.261414 1441914871 0.483459 -0.210449 0.808472 -0.261414 1441914872 0.500671 -0.285522 0.788147 -0.215759 1441914872 0.500671 -0.285522 0.788147 -0.215759 1441914872 0.500671 -0.285522 0.788147 -0.215759 1441914872 0.500671 -0.285522 0.788147 -0.215759 1441914872 0.500671 -0.285522 0.788147 -0.215759 1441914872 0.500671 -0.285522 0.788147 -0.215759 1441914872 0.510498 -0.355164 0.763611 -0.173462 1441914872 0.510498 -0.355164 0.763611 -0.173462 1441914872 0.510498 -0.355164 0.763611 -0.173462 1441914872 0.510498 -0.355164 0.763611 -0.173462 1441914872 0.510498 -0.355164 0.763611 -0.173462 1441914872 0.510498 -0.355164 0.763611 -0.173462 1441914872 0.518982 -0.416138 0.733948 -0.136780 1441914872 
