# Supplementary material for: Quaternion-Based Gesture Recognition Using Wireless Wearable Motion Capture Sensors
Source: Sensors (Basel). 2016 Apr 28;16(5):605. doi: 10.3390/s16050605 (PMC4883296; doi:10.3390/s16050605)
Supplement: Supplementary file 1 [file sensors-16-00605-s001.zip › MultiSensorGestureData/P4/6. Sway/Training19.txt]

0.163391 0.718567 0.162170 -0.656250 1441914764 0.163391 0.718567 0.162170 -0.656250 1441914764 0.163391 0.718567 0.162170 -0.656250 1441914764 0.148865 0.723694 0.147644 -0.657471 1441914764 0.148865 0.723694 0.147644 -0.657471 1441914764 0.148865 0.723694 0.147644 -0.657471 1441914764 0.148865 0.723694 0.147644 -0.657471 1441914764 0.148865 0.723694 0.147644 -0.657471 1441914764 0.134033 0.728516 0.131470 -0.658813 1441914764 0.134033 0.728516 0.131470 -0.658813 1441914764 0.134033 0.728516 0.131470 -0.658813 1441914764 0.134033 0.728516 0.131470 -0.658813 1441914764 0.134033 0.728516 0.131470 -0.658813 1441914764 0.134033 0.728516 0.131470 -0.658813 1441914764 0.134033 0.728516 0.131470 -0.658813 1441914764 0.117859 0.732849 0.114319 -0.660278 1441914764 0.117859 0.732849 0.114319 -0.660278 1441914764 0.117859 0.732849 0.114319 -0.660278 1441914764 0.117859 0.732849 0.114319 -0.660278 1441914764 0.117859 0.732849 0.114319 -0.660278 1441914764 0.100769 0.737793 0.097107 -0.660339 1441914764 0.100769 0.737793 0.097107 -0.660339 1441914764 0.100769 0.737793 0.097107 -0.660339 1441914764 0.100769 0.737793 0.097107 -0.660339 1441914764 0.100769 0.737793 0.097107 -0.660339 1441914764 0.100769 0.737793 0.097107 -0.660339 1441914764 0.083130 0.743347 0.079285 -0.658936 1441914764 0.083130 0.743347 0.079285 -0.658936 1441914764 0.083130 0.743347 0.079285 -0.658936 1441914764 0.083130 0.743347 0.079285 -0.658936 1441914764 0.083130 0.743347 0.079285 -0.658936 1441914764 0.083130 0.743347 0.079285 -0.658936 1441914764 0.062073 0.748657 0.059509 -0.657349 1441914764 0.062073 0.748657 0.059509 -0.657349 1441914764 0.062073 0.748657 0.059509 -0.657349 1441914764 0.062073 0.748657 0.059509 -0.657349 1441914764 0.040161 0.752502 0.037415 -0.656250 1441914764 0.040161 0.752502 0.037415 -0.656250 1441914764 0.040161 0.752502 0.037415 -0.656250 1441914764 0.040161 0.752502 0.037415 -0.656250 1441914764 0.040161 0.752502 0.037415 -0.656250 1441914764 0.040161 0.752502 0.037415 -0.656250 1441914764 0.017395 0.755676 0.012207 -0.654602 1441914764 0.017395 0.755676 0.012207 -0.654602 1441914764 0.017395 0.755676 0.012207 -0.654602 1441914764 0.017395 0.755676 0.012207 -0.654602 1441914764 0.017395 0.755676 0.012207 -0.654602 1441914764 0.017395 0.755676 0.012207 -0.654602 1441914764 -0.004517 0.757019 -0.012390 -0.653198 1441914764 -0.004517 0.757019 -0.012390 -0.653198 1441914764 -0.004517 0.757019 -0.012390 -0.653198 1441914764 -0.004517 0.757019 -0.012390 -0.653198 1441914764 -0.004517 0.757019 -0.012390 -0.653198 1441914764 -0.004517 0.757019 -0.012390 -0.653198 1441914764 -0.023315 0.757385 -0.035583 -0.651611 1441914764 -0.023315 0.757385 -0.035583 -0.651611 1441914764 -0.023315 0.757385 -0.035583 -0.651611 1441914764 -0.023315 0.757385 -0.035583 -0.651611 1441914764 -0.023315 0.757385 -0.035583 -0.651611 1441914764 -0.023315 0.757385 -0.035583 -0.651611 1441914764 -0.036133 0.756470 -0.052002 -0.651001 1441914764 -0.036133 0.756470 -0.052002 -0.651001 1441914764 -0.036133 0.756470 -0.052002 -0.651001 1441914764 -0.036133 0.756470 -0.052002 -0.651001 1441914764 -0.036133 0.756470 -0.052002 -0.651001 1441914764 -0.036133 0.756470 -0.052002 -0.651001 1441914764 -0.037903 0.756592 -0.059387 -0.650085 1441914764 -0.037903 0.756592 -0.059387 -0.650085 1441914764 -0.037903 0.756592 -0.059387 -0.650085 1441914765 -0.037903 0.756592 -0.059387 -0.650085 1441914765 -0.037903 0.756592 -0.059387 -0.650085 1441914765 -0.037903 0.756592 -0.059387 -0.650085 1441914765 -0.031067 0.756592 -0.054932 -0.650879 1441914765 -0.031067 0.756592 -0.054932 -0.650879 1441914765 -0.031067 0.756592 -0.054932 -0.650879 1441914765 -0.031067 0.756592 -0.054932 -0.650879 1441914765 -0.031067 0.756592 -0.054932 -0.650879 1441914765 -0.031067 0.756592 -0.054932 -0.650879 1441914765 -0.014648 0.755798 -0.040710 -0.653320 1441914765 -0.014648 0.755798 -0.040710 -0.653320 1441914765 -0.014648 0.755798 -0.040710 -0.653320 1441914765 -0.014648 0.755798 -0.040710 -0.653320 1441914765 -0.014648 0.755798 -0.040710 -0.653320 1441914765 0.008057 0.755310 -0.017029 -0.655151 1441914765 0.008057 0.755310 -0.017029 -0.655151 1441914765 0.008057 0.755310 -0.017029 -0.655151 1441914765 0.008057 0.755310 -0.017029 -0.655151 1441914765 0.008057 0.755310 -0.017029 -0.655151 1441914765 0.008057 0.755310 -0.017029 -0.655151 1441914765 0.008057 0.755310 -0.017029 -0.655151 1441914765 0.035950 0.753601 0.012573 -0.656189 1441914765 0.035950 0.753601 0.012573 -0.656189 1441914765 0.035950 0.753601 0.012573 -0.656189 1441914765 0.035950 0.753601 0.012573 -0.656189 1441914765 0.035950 0.753601 0.012573 -0.656189 1441914765 0.035950 0.753601 0.012573 -0.656189 1441914765 0.067993 0.751038 0.047546 -0.655029 1441914765 0.067993 0.751038 0.047546 -0.655029 1441914765 0.067993 0.751038 0.047546 -0.655029 1441914765 0.067993 0.751038 0.047546 -0.655029 1441914765 0.067993 0.751038 0.047546 -0.655029 1441914765 0.067993 0.751038 0.047546 -0.655029 1441914765 0.102661 0.745789 0.086243 -0.652588 1441914765 0.102661 0.745789 0.086243 -0.652588 1441914765 0.102661 0.745789 0.086243 -0.652588 1441914765 0.102661 0.745789 0.086243 -0.652588 1441914765 0.102661 0.745789 0.086243 -0.652588 1441914765 0.102661 0.745789 0.086243 -0.652588 1441914765 0.141785 0.737305 0.127991 -0.648010 1441914765 0.141785 0.737305 0.127991 -0.648010 1441914765 0.141785 0.737305 0.127991 -0.648010 1441914765 0.141785 0.737305 0.127991 -0.648010 1441914765 0.141785 0.737305 0.127991 -0.648010 1441914765 0.141785 0.737305 0.127991 -0.648010 1441914765 0.181213 0.726440 0.168518 -0.641052 1441914765 0.181213 0.726440 0.168518 -0.641052 1441914765 0.181213 0.726440 0.168518 -0.641052 1441914765 0.181213 0.726440 0.168518 -0.641052 1441914765 0.181213 0.726440 0.168518 -0.641052 1441914765 0.181213 0.726440 0.168518 -0.641052 1441914765 0.218689 0.713501 0.209778 -0.631714 1441914765 0.218689 0.713501 0.209778 -0.631714 1441914765 0.218689 0.713501 0.209778 -0.631714 1441914765 0.218689 0.713501 0.209778 -0.631714 1441914765 0.218689 0.713501 0.209778 -0.631714 1441914765 0.218689 0.713501 0.209778 -0.631714 1441914765 0.255310 0.699463 0.248352 -0.619568 1441914765 0.255310 0.699463 0.248352 -0.619568 1441914765 0.255310 0.699463 0.248352 -0.619568 1441914765 0.255310 0.699463 0.248352 -0.619568 1441914765 0.255310 0.699463 0.248352 -0.619568 1441914765 0.287476 0.685486 0.283875 -0.605713 1441914765 0.287476 0.685486 0.283875 -0.605713 1441914765 0.287476 0.685486 0.283875 -0.605713 1441914765 0.287476 0.685486 0.283875 -0.605713 1441914765 0.287476 0.685486 0.283875 -0.605713 1441914765 0.287476 0.685486 0.283875 -0.605713 1441914765 0.287476 0.685486 0.283875 -0.605713 1441914765 0.314148 0.671570 0.314514 -0.592712 1441914765 0.314148 0.671570 0.314514 -0.592712 1441914765 0.314148 0.671570 0.314514 -0.592712 1441914765 0.314148 0.671570 0.314514 -0.592712 1441914765 0.314148 0.671570 0.314514 -0.592712 1441914765 0.314148 0.671570 0.314514 -0.592712 1441914765 0.332642 0.660461 0.338196 -0.582031 1441914765 0.332642 0.660461 0.338196 -0.582031 1441914765 0.332642 0.660461 0.338196 -0.582031 1441914765 0.332642 0.660461 0.338196 -0.582031 1441914765 0.332642 0.660461 0.338196 -0.582031 1441914765 0.332642 0.660461 0.338196 -0.582031 1441914765 0.341187 0.653809 0.352356 -0.576111 1441914765 0.341187 0.653809 0.352356 -0.576111 1441914765 0.341187 0.653809 0.352356 -0.576111 1441914765 0.341187 0.653809 0.352356 -0.576111 1441914765 0.341187 0.653809 0.352356 -0.576111 1441914765 0.341187 0.653809 0.352356 -0.576111 1441914765 0.341187 0.651123 0.356506 -0.576599 1441914765 0.341187 0.651123 0.356506 -0.576599 1441914765 0.341187 0.651123 0.356506 -0.576599 1441914765 0.341187 0.651123 0.356506 -0.576599 1441914765 0.341187 0.651123 0.356506 -0.576599 1441914765 0.332520 0.653992 0.349792 -0.582520 1441914765 0.332520 0.653992 0.349792 -0.582520 1441914765 0.332520 0.653992 0.349792 -0.582520 1441914765 0.332520 0.653992 0.349792 -0.582520 1441914765 0.332520 0.653992 0.349792 -0.582520 1441914765 0.332520 0.653992 0.349792 -0.582520 1441914765 0.332520 0.653992 0.349792 -0.582520 1441914765 0.316101 0.661743 0.333069 -0.592651 1441914765 0.316101 0.661743 0.333069 -0.592651 1441914765 0.316101 0.661743 0.333069 -0.592651 1441914765 0.316101 0.661743 0.333069 -0.592651 1441914765 0.316101 0.661743 0.333069 -0.592651 1441914765 0.291321 0.673218 0.308472 -0.605591 1441914765 0.291321 0.673218 0.308472 -0.605591 1441914765 0.291321 0.673218 0.308472 -0.605591 1441914765 0.291321 0.673218 0.308472 -0.605591 1441914766 0.291321 0.673218 0.308472 -0.605591 1441914766 0.291321 0.673218 0.308472 -0.605591 1441914766 0.259949 0.687439 0.276611 -0.619080 1441914766 0.259949 0.687439 0.276611 -0.619080 1441914766 0.259949 0.687439 0.276611 -0.619080 1441914766 0.259949 0.687439 0.276611 -0.619080 1441914766 0.259949 0.687439 0.276611 -0.619080 1441914766 0.259949 0.687439 0.276611 -0.619080 1441914766 0.221619 0.703918 0.237915 -0.631470 1441914766 0.221619 0.703918 0.237915 -0.631470 1441914766 0.221619 0.703918 0.237915 -0.631470 1441914766 0.221619 0.703918 0.237915 -0.631470 1441914766 0.221619 0.703918 0.237915 -0.631470 1441914766 0.177795 0.720581 0.193420 -0.641602 1441914766 0.177795 0.720581 0.193420 -0.641602 1441914766 0.177795 0.720581 0.193420 -0.641602 1441914766 0.177795 0.720581 0.193420 -0.641602 1441914766 0.177795 0.720581 0.193420 -0.641602 1441914766 0.177795 0.720581 0.193420 -0.641602 1441914766 0.132629 0.735474 0.145752 -0.648254 1441914766 0.132629 0.735474 0.145752 -0.648254 1441914766 0.132629 0.735474 0.145752 -0.648254 1441914766 0.132629 0.735474 0.145752 -0.648254 1441914766 0.132629 0.735474 0.145752 -0.648254 1441914766 0.132629 0.735474 0.145752 -0.648254 1441914766 0.089172 0.746216 0.097961 -0.652405 1441914766 0.089172 0.746216 0.097961 -0.652405 1441914766 0.089172 0.746216 0.097961 -0.652405 1441914766 0.089172 0.746216 0.097961 -0.652405 1441914766 0.089172 0.746216 0.097961 -0.652405 1441914766 0.049561 0.753418 0.054504 -0.653381 1441914766 0.049561 0.753418 0.054504 -0.653381 1441914766 0.049561 0.753418 0.054504 -0.653381 1441914766 0.049561 0.753418 0.054504 -0.653381 1441914766 0.049561 0.753418 0.054504 -0.653381 1441914766 0.049561 0.753418 0.054504 -0.653381 1441914766 0.049561 0.753418 0.054504 -0.653381 1441914766 0.018799 0.757751 0.018738 -0.651978 1441914766 0.018799 0.757751 0.018738 -0.651978 1441914766 0.018799 0.757751 0.018738 -0.651978 1441914766 0.018799 0.757751 0.018738 -0.651978 1441914766 0.018799 0.757751 0.018738 -0.651978 1441914766 0.018799 0.757751 0.018738 -0.651978 1441914766 -0.000854 0.758789 -0.006592 -0.651306 1441914766 -0.000854 0.758789 -0.006592 -0.651306 1441914766 -0.000854 0.758789 -0.006592 -0.651306 1441914766 -0.000854 0.758789 -0.006592 -0.651306 1441914766 -0.000854 0.758789 -0.006592 -0.651306 1441914766 -0.000854 0.758789 -0.006592 -0.651306 1441914766 -0.010254 0.759155 -0.020813 -0.650452 1441914766 -0.010254 0.759155 -0.020813 -0.650452 1441914766 -0.010254 0.759155 -0.020813 -0.650452 1441914766 -0.010254 0.759155 -0.020813 -0.650452 1441914766 -0.010254 0.759155 -0.020813 -0.650452 1441914766 -0.010254 0.759155 -0.020813 -0.650452 1441914766 -0.008728 0.760742 -0.022400 -0.648560 1441914766 -0.008728 0.760742 -0.022400 -0.648560 1441914766 -0.008728 0.760742 -0.022400 -0.648560 1441914766 -0.008728 0.760742 -0.022400 -0.648560 1441914766 -0.008728 0.760742 -0.022400 -0.648560 1441914766 -0.008728 0.760742 -0.022400 -0.648560 1441914766 0.004822 0.761902 -0.013245 -0.647522 1441914766 0.004822 0.761902 -0.013245 -0.647522 1441914766 0.004822 0.761902 -0.013245 -0.647522 1441914766 0.004822 0.761902 -0.013245 -0.647522 1441914766 0.004822 0.761902 -0.013245 -0.647522 1441914766 0.004822 0.761902 -0.013245 -0.647522 1441914766 0.004822 0.761902 -0.013245 -0.647522 1441914766 0.027344 0.762146 0.008179 -0.646790 1441914766 0.027344 0.762146 0.008179 -0.646790 1441914766 0.027344 0.762146 0.008179 -0.646790 1441914766 0.027344 0.762146 0.008179 -0.646790 1441914766 0.027344 0.762146 0.008179 -0.646790 1441914766 0.027344 0.762146 0.008179 -0.646790 1441914766 0.056580 0.760925 0.038818 -0.645142 1441914766 0.056580 0.760925 0.038818 -0.645142 1441914766 0.056580 0.760925 0.038818 -0.645142 1441914766 0.056580 0.760925 0.038818 -0.645142 1441914766 0.056580 0.760925 0.038818 -0.645142 1441914766 0.056580 0.760925 0.038818 -0.645142 1441914766 0.056580 0.760925 0.038818 -0.645142 1441914766 0.090332 0.757813 0.075684 -0.641785 1441914766 0.090332 0.757813 0.075684 -0.641785 1441914766 0.090332 0.757813 0.075684 -0.641785 1441914766 0.090332 0.757813 0.075684 -0.641785 1441914766 0.090332 0.757813 0.075684 -0.641785 1441914766 0.090332 0.757813 0.075684 -0.641785 1441914766 0.127625 0.752014 0.116394 -0.636047 1441914766 0.127625 0.752014 0.116394 -0.636047 1441914766 0.127625 0.752014 0.116394 -0.636047 1441914766 0.127625 0.752014 0.116394 -0.636047 1441914766 0.127625 0.752014 0.116394 -0.636047 1441914766 0.168274 0.742615 0.160522 -0.628052 1441914766 0.168274 0.742615 0.160522 -0.628052 1441914766 0.168274 0.742615 0.160522 -0.628052 1441914766 0.168274 0.742615 0.160522 -0.628052 1441914766 0.168274 0.742615 0.160522 -0.628052 1441914766 0.168274 0.742615 0.160522 -0.628052 1441914766 0.209412 0.729980 0.205933 -0.617065 1441914766 0.209412 0.729980 0.205933 -0.617065 1441914766 0.209412 0.729980 0.205933 -0.617065 1441914766 0.209412 0.729980 0.205933 -0.617065 1441914766 0.209412 0.729980 0.205933 -0.617065 1441914766 0.209412 0.729980 0.205933 -0.617065 1441914766 0.249756 0.713867 0.250305 -0.604431 1441914766 0.249756 0.713867 0.250305 -0.604431 1441914766 0.249756 0.713867 0.250305 -0.604431 1441914766 0.249756 0.713867 0.250305 -0.604431 1441914766 0.249756 0.713867 0.250305 -0.604431 1441914766 0.249756 0.713867 0.250305 -0.604431 1441914767 0.249756 0.713867 0.250305 -0.604431 1441914767 0.289001 0.695923 0.293030 -0.588440 1441914767 0.289001 0.695923 0.293030 -0.588440 1441914767 0.289001 0.695923 0.293030 -0.588440 1441914767 0.289001 0.695923 0.293030 -0.588440 1441914767 0.289001 0.695923 0.293030 -0.588440 1441914767 0.289001 0.695923 0.293030 -0.588440 1441914767 0.323242 0.677368 0.331482 -0.571655 1441914767 0.323242 0.677368 0.331482 -0.571655 1441914767 0.323242 0.677368 0.331482 -0.571655 1441914767 0.323242 0.677368 0.331482 -0.571655 1441914767 0.323242 0.677368 0.331482 -0.571655 1441914767 0.349609 0.660645 0.363892 -0.555786 1441914767 0.349609 0.660645 0.363892 -0.555786 1441914767 0.349609 0.660645 0.363892 -0.555786 1441914767 0.349609 0.660645 0.363892 -0.555786 1441914767 0.349609 0.660645 0.363892 -0.555786 1441914767 0.349609 0.660645 0.363892 -0.555786 1441914767 0.368164 0.646851 0.387573 -0.543884 1441914767 0.368164 0.646851 0.387573 -0.543884 1441914767 0.368164 0.646851 0.387573 -0.543884 1441914767 0.368164 0.646851 0.387573 -0.543884 1441914767 0.368164 0.646851 0.387573 -0.543884 1441914767 0.368164 0.646851 0.387573 -0.543884 1441914767 0.376404 0.638306 0.401428 -0.538269 1441914767 0.376404 0.638306 0.401428 -0.538269 1441914767 0.376404 0.638306 0.401428 -0.538269 1441914767 0.376404 0.638306 0.401428 -0.538269 1441914767 0.376404 0.638306 0.401428 -0.538269 1441914767 0.376404 0.638306 0.401428 -0.538269 1441914767 0.373535 0.638062 0.403625 -0.538879 1441914767 0.373535 0.638062 0.403625 -0.538879 1441914767 0.373535 0.638062 0.403625 -0.538879 1441914767 0.373535 0.638062 0.403625 -0.538879 1441914767 0.373535 0.638062 0.403625 -0.538879 1441914767 0.373535 0.638062 0.403625 -0.538879 1441914767 0.361145 0.645569 0.393982 -0.545410 1441914767 0.361145 0.645569 0.393982 -0.545410 1441914767 0.361145 0.645569 0.393982 -0.545410 1441914767 0.361145 0.645569 0.393982 -0.545410 1441914767 0.361145 0.645569 0.393982 -0.545410 1441914767 0.361145 0.645569 0.393982 -0.545410 1441914767 0.340759 0.658081 0.374634 -0.557129 1441914767 0.340759 0.658081 0.374634 -0.557129 1441914767 0.340759 0.658081 0.374634 -0.557129 1441914767 0.340759 0.658081 0.374634 -0.557129 1441914767 0.340759 0.658081 0.374634 -0.557129 1441914767 0.340759 0.658081 0.374634 -0.557129 1441914767 0.340759 0.658081 0.374634 -0.557129 1441914767 0.312561 0.673767 0.345947 -0.573242 1441914767 0.312561 0.673767 0.345947 -0.573242 1441914767 0.312561 0.673767 0.345947 -0.573242 1441914767 0.312561 0.673767 0.345947 -0.573242 1441914767 0.277771 0.691284 0.308105 -0.591614 1441914767 0.277771 0.691284 0.308105 -0.591614 1441914767 0.277771 0.691284 0.308105 -0.591614 1441914767 0.277771 0.691284 0.308105 -0.591614 1441914767 0.277771 0.691284 0.308105 -0.591614 1441914767 0.277771 0.691284 0.308105 -0.591614 1441914767 0.237549 0.708252 0.263672 -0.610229 1441914767 0.237549 0.708252 0.263672 -0.610229 1441914767 0.237549 0.708252 0.263672 -0.610229 1441914767 0.237549 0.708252 0.263672 -0.610229 1441914767 0.237549 0.708252 0.263672 -0.610229 1441914767 0.237549 0.708252 0.263672 -0.610229 1441914767 0.194458 0.723145 0.214905 -0.626892 1441914767 0.194458 0.723145 0.214905 -0.626892 1441914767 0.194458 0.723145 0.214905 -0.626892 1441914767 0.194458 0.723145 0.214905 -0.626892 1441914767 0.194458 0.723145 0.214905 -0.626892 1441914767 0.194458 0.723145 0.214905 -0.626892 1441914767 0.148926 0.736328 0.164673 -0.639160 1441914767 0.148926 0.736328 0.164673 -0.639160 1441914767 0.148926 0.736328 0.164673 -0.639160 1441914767 0.148926 0.736328 0.164673 -0.639160 1441914767 0.148926 0.736328 0.164673 -0.639160 1441914767 0.148926 0.736328 0.164673 -0.639160 1441914767 0.148926 0.736328 0.164673 -0.639160 1441914767 0.104187 0.746948 0.114685 -0.646545 1441914767 0.104187 0.746948 0.114685 -0.646545 1441914767 0.104187 0.746948 0.114685 -0.646545 1441914767 0.104187 0.746948 0.114685 -0.646545 1441914767 0.104187 0.746948 0.114685 -0.646545 1441914767 0.104187 0.746948 0.114685 -0.646545 1441914767 0.061890 0.754028 0.066956 -0.650452 1441914767 0.061890 0.754028 0.066956 -0.650452 1441914767 0.061890 0.754028 0.066956 -0.650452 1441914767 0.061890 0.754028 0.066956 -0.650452 1441914767 0.061890 0.754028 0.066956 -0.650452 1441914767 0.061890 0.754028 0.066956 -0.650452 1441914767 0.023682 0.757263 0.022888 -0.652283 1441914767 0.023682 0.757263 0.022888 -0.652283 1441914767 0.023682 0.757263 0.022888 -0.652283 1441914767 0.023682 0.757263 0.022888 -0.652283 1441914767 0.023682 0.757263 0.022888 -0.652283 1441914767 0.023682 0.757263 0.022888 -0.652283 1441914767 -0.008545 0.758728 -0.015015 -0.651184 1441914767 -0.008545 0.758728 -0.015015 -0.651184 1441914767 -0.008545 0.758728 -0.015015 -0.651184 1441914767 -0.008545 0.758728 -0.015015 -0.651184 1441914767 -0.008545 0.758728 -0.015015 -0.651184 1441914767 -0.008545 0.758728 -0.015015 -0.651184 1441914767 -0.030823 0.758606 -0.043884 -0.649353 1441914767 -0.030823 0.758606 -0.043884 -0.649353 1441914767 -0.030823 0.758606 -0.043884 -0.649353 1441914767 -0.030823 0.758606 -0.043884 -0.649353 1441914767 -0.030823 0.758606 -0.043884 -0.649353 1441914767 -0.030823 0.758606 -0.043884 -0.649353 1441914767 -0.039856 0.757446 -0.061218 -0.648804 1441914768 -0.039856 0.757446 -0.061218 -0.648804 1441914768 -0.039856 0.757446 -0.061218 -0.648804 1441914768 -0.039856 0.757446 -0.061218 -0.648804 1441914768 -0.039856 0.757446 -0.061218 -0.648804 1441914768 -0.039856 0.757446 -0.061218 -0.648804 1441914768 -0.038086 0.756958 -0.065247 -0.649109 1441914768 -0.038086 0.756958 -0.065247 -0.649109 1441914768 -0.038086 0.756958 -0.065247 -0.649109 1441914768 -0.038086 0.756958 -0.065247 -0.649109 1441914768 -0.038086 0.756958 -0.065247 -0.649109 1441914768 -0.038086 0.756958 -0.065247 -0.649109 1441914768 -0.027344 0.756958 -0.056946 -0.650391 1441914768 -0.027344 0.756958 -0.056946 -0.650391 1441914768 -0.027344 0.756958 -0.056946 -0.650391 1441914768 -0.027344 0.756958 -0.056946 -0.650391 1441914768 -0.027344 0.756958 -0.056946 -0.650391 1441914768 -0.027344 0.756958 -0.056946 -0.650391 1441914768 -0.006104 0.757080 -0.038086 -0.652161 1441914768 -0.006104 0.757080 -0.038086 -0.652161 1441914768 -0.006104 0.757080 -0.038086 -0.652161 1441914768 -0.006104 0.757080 -0.038086 -0.652161 1441914768 -0.006104 0.757080 -0.038086 -0.652161 1441914768 -0.006104 0.757080 -0.038086 -0.652161 1441914768 -0.006104 0.757080 -0.038086 -0.652161 1441914768 0.021973 0.756836 -0.010071 -0.653198 1441914768 0.021973 0.756836 -0.010071 -0.653198 1441914768 0.021973 0.756836 -0.010071 -0.653198 1441914768 0.021973 0.756836 -0.010071 -0.653198 1441914768 0.021973 0.756836 -0.010071 -0.653198 1441914768 0.021973 0.756836 -0.010071 -0.653198 1441914768 0.057129 0.753662 0.025940 -0.654236 1441914768 0.057129 0.753662 0.025940 -0.654236 1441914768 0.057129 0.753662 0.025940 -0.654236 1441914768 0.057129 0.753662 0.025940 -0.654236 1441914768 0.057129 0.753662 0.025940 -0.654236 1441914768 0.057129 0.753662 0.025940 -0.654236 1441914768 0.057129 0.753662 0.025940 -0.654236 1441914768 0.096497 0.748840 0.066895 -0.652222 1441914768 0.096497 0.748840 0.066895 -0.652222 1441914768 0.096497 0.748840 0.066895 -0.652222 1441914768 0.096497 0.748840 0.066895 -0.652222 1441914768 0.096497 0.748840 0.066895 -0.652222 1441914768 0.096497 0.748840 0.066895 -0.652222 1441914768 0.139465 0.742554 0.112549 -0.645386 1441914768 0.139465 0.742554 0.112549 -0.645386 1441914768 0.139465 0.742554 0.112549 -0.645386 1441914768 0.139465 0.742554 0.112549 -0.645386 1441914768 0.139465 0.742554 0.112549 -0.645386 1441914768 0.139465 0.742554 0.112549 -0.645386 1441914768 0.183899 0.732788 0.160278 -0.635193 1441914768 0.183899 0.732788 0.160278 -0.635193 1441914768 0.183899 0.732788 0.160278 -0.635193 1441914768 0.183899 0.732788 0.160278 -0.635193 1441914768 0.183899 0.732788 0.160278 -0.635193 1441914768 0.183899 0.732788 0.160278 -0.635193 1441914768 0.227539 0.719543 0.208679 -0.622009 1441914768 0.227539 0.719543 0.208679 -0.622009 1441914768 0.227539 0.719543 0.208679 -0.622009 1441914768 0.227539 0.719543 0.208679 -0.622009 1441914768 0.227539 0.719543 0.208679 -0.622009 1441914768 0.227539 0.719543 0.208679 -0.622009 1441914768 0.269531 0.702515 0.256470 -0.606628 1441914768 0.269531 0.702515 0.256470 -0.606628 1441914768 0.269531 0.702515 0.256470 -0.606628 1441914768 0.269531 0.702515 0.256470 -0.606628 1441914768 0.269531 0.702515 0.256470 -0.606628 1441914768 0.269531 0.702515 0.256470 -0.606628 1441914768 0.309326 0.682983 0.302734 -0.588318 1441914768 0.309326 0.682983 0.302734 -0.588318 1441914768 0.309326 0.682983 0.302734 -0.588318 1441914768 0.309326 0.682983 0.302734 -0.588318 1441914768 0.309326 0.682983 0.302734 -0.588318 1441914768 0.309326 0.682983 0.302734 -0.588318 1441914768 0.341003 0.664673 0.343994 -0.568787 1441914768 0.341003 0.664673 0.343994 -0.568787 1441914768 0.341003 0.664673 0.343994 -0.568787 1441914768 0.341003 0.664673 0.343994 -0.568787 1441914768 0.341003 0.664673 0.343994 -0.568787 1441914768 0.341003 0.664673 0.343994 -0.568787 1441914768 0.363831 0.648254 0.376953 -0.552551 1441914768 0.363831 0.648254 0.376953 -0.552551 1441914768 0.363831 0.648254 0.376953 -0.552551 1441914768 0.363831 0.648254 0.376953 -0.552551 1441914768 0.363831 0.648254 0.376953 -0.552551 1441914768 0.363831 0.648254 0.376953 -0.552551 1441914768 0.363831 0.648254 0.376953 -0.552551 1441914768 0.377136 0.636353 0.399841 -0.541199 1441914768 0.377136 0.636353 0.399841 -0.541199 1441914768 0.377136 0.636353 0.399841 -0.541199 1441914768 0.377136 0.636353 0.399841 -0.541199 1441914768 0.377136 0.636353 0.399841 -0.541199 1441914768 0.380371 0.631897 0.409973 -0.536560 1441914768 0.380371 0.631897 0.409973 -0.536560 1441914768 0.380371 0.631897 0.409973 -0.536560 1441914768 0.380371 0.631897 0.409973 -0.536560 1441914768 0.380371 0.631897 0.409973 -0.536560 1441914768 0.380371 0.631897 0.409973 -0.536560 1441914768 0.373291 0.634888 0.408447 -0.539124 1441914768 0.373291 0.634888 0.408447 -0.539124 1441914768 0.373291 0.634888 0.408447 -0.539124 1441914768 0.373291 0.634888 0.408447 -0.539124 1441914768 0.373291 0.634888 0.408447 -0.539124 1441914768 0.373291 0.634888 0.408447 -0.539124 1441914768 0.357056 0.644653 0.395264 -0.548340 1441914768 0.357056 0.644653 0.395264 -0.548340 1441914768 0.357056 0.644653 0.395264 -0.548340 1441914768 0.357056 0.644653 0.395264 -0.548340 1441914768 0.357056 0.644653 0.395264 -0.548340 1441914768 0.357056 0.644653 0.395264 -0.548340 1441914768 0.332275 0.659790 0.370911 -0.562683 1441914769 0.332275 0.659790 0.370911 -0.562683 1441914769 0.332275 0.659790 0.370911 -0.562683 1441914769 0.332275 0.659790 0.370911 -0.562683 1441914769 0.332275 0.659790 0.370911 -0.562683 1441914769 0.332275 0.659790 0.370911 -0.562683 1441914769 0.298462 0.678467 0.336609 -0.580750 1441914769 0.298462 0.678467 0.336609 -0.580750 1441914769 0.298462 0.678467 0.336609 -0.580750 1441914769 0.298462 0.678467 0.336609 -0.580750 1441914769 0.298462 0.678467 0.336609 -0.580750 1441914769 0.298462 0.678467 0.336609 -0.580750 1441914769 0.257690 0.698792 0.293762 -0.599121 1441914769 0.257690 0.698792 0.293762 -0.599121 1441914769 0.257690 0.698792 0.293762 -0.599121 1441914769 0.257690 0.698792 0.293762 -0.599121 1441914769 0.257690 0.698792 0.293762 -0.599121 1441914769 0.257690 0.698792 0.293762 -0.599121 1441914769 0.212036 0.719910 0.244873 -0.613831 1441914769 0.212036 0.719910 0.244873 -0.613831 1441914769 0.212036 0.719910 0.244873 -0.613831 1441914769 0.212036 0.719910 0.244873 -0.613831 1441914769 0.212036 0.719910 0.244873 -0.613831 1441914769 0.212036 0.719910 0.244873 -0.613831 1441914769 0.165222 0.738403 0.193298 -0.624573 1441914769 0.165222 0.738403 0.193298 -0.624573 1441914769 0.165222 0.738403 0.193298 -0.624573 1441914769 0.165222 0.738403 0.193298 -0.624573 1441914769 0.165222 0.738403 0.193298 -0.624573 1441914769 0.165222 0.738403 0.193298 -0.624573 1441914769 0.119202 0.750305 0.140198 -0.634949 1441914769 0.119202 0.750305 0.140198 -0.634949 1441914769 0.119202 0.750305 0.140198 -0.634949 1441914769 0.119202 0.750305 0.140198 -0.634949 1441914769 0.119202 0.750305 0.140198 -0.634949 1441914769 0.119202 0.750305 0.140198 -0.634949 1441914769 0.074219 0.756531 0.087708 -0.643738 1441914769 0.074219 0.756531 0.087708 -0.643738 1441914769 0.074219 0.756531 0.087708 -0.643738 1441914769 0.074219 0.756531 0.087708 -0.643738 1441914769 0.074219 0.756531 0.087708 -0.643738 1441914769 0.074219 0.756531 0.087708 -0.643738 1441914769 0.031921 0.760437 0.037048 -0.647583 1441914769 0.031921 0.760437 0.037048 -0.647583 1441914769 0.031921 0.760437 0.037048 -0.647583 1441914769 0.031921 0.760437 0.037048 -0.647583 1441914769 0.031921 0.760437 0.037048 -0.647583 1441914769 0.031921 0.760437 0.037048 -0.647583 1441914769 -0.004272 0.762939 -0.008972 -0.646423 1441914769 -0.004272 0.762939 -0.008972 -0.646423 1441914769 -0.004272 0.762939 -0.008972 -0.646423 1441914769 -0.004272 0.762939 -0.008972 -0.646423 1441914769 -0.004272 0.762939 -0.008972 -0.646423 1441914769 -0.004272 0.762939 -0.008972 -0.646423 1441914769 -0.029724 0.763062 -0.045654 -0.644043 1441914769 -0.029724 0.763062 -0.045654 -0.644043 1441914769 -0.029724 0.763062 -0.045654 -0.644043 1441914769 -0.029724 0.763062 -0.045654 -0.644043 1441914769 -0.029724 0.763062 -0.045654 -0.644043 1441914769 -0.029724 0.763062 -0.045654 -0.644043 1441914769 -0.029724 0.763062 -0.045654 -0.644043 1441914769 -0.042664 0.762329 -0.070923 -0.641907 1441914769 -0.042664 0.762329 -0.070923 -0.641907 1441914769 -0.042664 0.762329 -0.070923 -0.641907 1441914769 -0.042664 0.762329 -0.070923 -0.641907 1441914769 -0.042664 0.762329 -0.070923 -0.641907 1441914769 -0.042664 0.762329 -0.070923 -0.641907 1441914769 -0.048035 0.760498 -0.082458 -0.642273 1441914769 -0.048035 0.760498 -0.082458 -0.642273 1441914769 -0.048035 0.760498 -0.082458 -0.642273 1441914769 -0.048035 0.760498 -0.082458 -0.642273 1441914769 -0.048035 0.760498 -0.082458 -0.642273 1441914769 -0.048035 0.760498 -0.082458 -0.642273 1441914769 -0.041992 0.759094 -0.081726 -0.644470 1441914769 -0.041992 0.759094 -0.081726 -0.644470 1441914769 -0.041992 0.759094 -0.081726 -0.644470 1441914769 -0.041992 0.759094 -0.081726 -0.644470 1441914769 -0.041992 0.759094 -0.081726 -0.644470 1441914769 -0.025757 0.759949 -0.066956 -0.645996 1441914769 -0.025757 0.759949 -0.066956 -0.645996 1441914769 -0.025757 0.759949 -0.066956 -0.645996 1441914769 -0.025757 0.759949 -0.066956 -0.645996 1441914769 -0.025757 0.759949 -0.066956 -0.645996 1441914769 -0.025757 0.759949 -0.066956 -0.645996 1441914769 -0.000183 0.760925 -0.040161 -0.647583 1441914769 -0.000183 0.760925 -0.040161 -0.647583 1441914769 -0.000183 0.760925 -0.040161 -0.647583 1441914769 -0.000183 0.760925 -0.040161 -0.647583 1441914769 -0.000183 0.760925 -0.040161 -0.647583 1441914769 -0.000183 0.760925 -0.040161 -0.647583 1441914769 -0.000183 0.760925 -0.040161 -0.647583 1441914769 0.033691 0.760620 -0.002991 -0.648315 1441914769 0.033691 0.760620 -0.002991 -0.648315 1441914769 0.033691 0.760620 -0.002991 -0.648315 1441914769 0.033691 0.760620 -0.002991 -0.648315 1441914769 0.033691 0.760620 -0.002991 -0.648315 1441914769 0.033691 0.760620 -0.002991 -0.648315 1441914769 0.074463 0.758423 0.042236 -0.646057 1441914769 0.074463 0.758423 0.042236 -0.646057 1441914769 0.074463 0.758423 0.042236 -0.646057 1441914769 0.074463 0.758423 0.042236 -0.646057 1441914769 0.074463 0.758423 0.042236 -0.646057 1441914769 0.074463 0.758423 0.042236 -0.646057 1441914769 0.118774 0.753235 0.093079 -0.640198 1441914769 0.118774 0.753235 0.093079 -0.640198 1441914769 0.118774 0.753235 0.093079 -0.640198 1441914769 0.118774 0.753235 0.093079 -0.640198 1441914769 0.118774 0.753235 0.093079 -0.640198 1441914769 0.118774 0.753235 0.093079 -0.640198 1441914769 0.164429 0.743652 0.147034 -0.631104 1441914769 0.164429 0.743652 0.147034 -0.631104 1441914770 0.164429 0.743652 0.147034 -0.631104 1441914770 0.164429 0.743652 0.147034 -0.631104 1441914770 0.164429 0.743652 0.147034 -0.631104 1441914770 0.164429 0.743652 0.147034 -0.631104 1441914770 0.211060 0.729736 0.199890 -0.618774 1441914770 0.211060 0.729736 0.199890 -0.618774 1441914770 0.211060 0.729736 0.199890 -0.618774 1441914770 0.211060 0.729736 0.199890 -0.618774 1441914770 0.211060 0.729736 0.199890 -0.618774 1441914770 0.211060 0.729736 0.199890 -0.618774 1441914770 0.211060 0.729736 0.199890 -0.618774 1441914770 0.253723 0.711792 0.251831 -0.604614 1441914770 0.253723 0.711792 0.251831 -0.604614 1441914770 0.253723 0.711792 0.251831 -0.604614 1441914770 0.253723 0.711792 0.251831 -0.604614 1441914770 0.253723 0.711792 0.251831 -0.604614 1441914770 0.253723 0.711792 0.251831 -0.604614 1441914770 0.294189 0.692017 0.299988 -0.586975 1441914770 0.294189 0.692017 0.299988 -0.586975 1441914770 0.294189 0.692017 0.299988 -0.586975 1441914770 0.294189 0.692017 0.299988 -0.586975 1441914770 0.294189 0.692017 0.299988 -0.586975 1441914770 0.294189 0.692017 0.299988 -0.586975 1441914770 0.330261 0.671143 0.342102 -0.568665 1441914770 0.330261 0.671143 0.342102 -0.568665 1441914770 0.330261 0.671143 0.342102 -0.568665 1441914770 0.330261 0.671143 0.342102 -0.568665 1441914770 0.330261 0.671143 0.342102 -0.568665 1441914770 0.330261 0.671143 0.342102 -0.568665 1441914770 0.359192 0.650818 0.376831 -0.552551 1441914770 0.359192 0.650818 0.376831 -0.552551 1441914770 0.359192 0.650818 0.376831 -0.552551 1441914770 0.359192 0.650818 0.376831 -0.552551 1441914770 0.359192 0.650818 0.376831 -0.552551 1441914770 0.359192 0.650818 0.376831 -0.552551 1441914770 0.379822 0.634094 0.401978 -0.540344 1441914770 0.379822 0.634094 0.401978 -0.540344 1441914770 0.379822 0.634094 0.401978 -0.540344 1441914770 0.379822 0.634094 0.401978 -0.540344 1441914770 0.379822 0.634094 0.401978 -0.540344 1441914770 0.379822 0.634094 0.401978 -0.540344 1441914770 0.389465 0.624817 0.416016 -0.533630 1441914770 0.389465 0.624817 0.416016 -0.533630 1441914770 0.389465 0.624817 0.416016 -0.533630 1441914770 0.389465 0.624817 0.416016 -0.533630 1441914770 0.389465 0.624817 0.416016 -0.533630 1441914770 0.389465 0.624817 0.416016 -0.533630 1441914770 0.387085 0.624451 0.418152 -0.534180 1441914770 0.387085 0.624451 0.418152 -0.534180 1441914770 0.387085 0.624451 0.418152 -0.534180 1441914770 0.387085 0.624451 0.418152 -0.534180 1441914770 0.387085 0.624451 0.418152 -0.534180 1441914770 0.387085 0.624451 0.418152 -0.534180 1441914770 0.375122 0.631836 0.408569 -0.541382 1441914770 0.375122 0.631836 0.408569 -0.541382 1441914770 0.375122 0.631836 0.408569 -0.541382 1441914770 0.375122 0.631836 0.408569 -0.541382 1441914770 0.355469 0.643982 0.388245 -0.555115 1441914770 0.355469 0.643982 0.388245 -0.555115 1441914770 0.355469 0.643982 0.388245 -0.555115 1441914770 0.355469 0.643982 0.388245 -0.555115 1441914770 0.355469 0.643982 0.388245 -0.555115 1441914770 0.355469 0.643982 0.388245 -0.555115 1441914770 0.327148 0.659485 0.358765 -0.573853 1441914770 0.327148 0.659485 0.358765 -0.573853 1441914770 0.327148 0.659485 0.358765 -0.573853 1441914770 0.327148 0.659485 0.358765 -0.573853 1441914770 0.327148 0.659485 0.358765 -0.573853 1441914770 0.327148 0.659485 0.358765 -0.573853 1441914770 0.290649 0.678101 0.319580 -0.594543 1441914770 0.290649 0.678101 0.319580 -0.594543 1441914770 0.290649 0.678101 0.319580 -0.594543 1441914770 0.290649 0.678101 0.319580 -0.594543 1441914770 0.290649 0.678101 0.319580 -0.594543 1441914770 0.290649 0.678101 0.319580 -0.594543 1441914770 0.290649 0.678101 0.319580 -0.594543 1441914770 0.244995 0.699463 0.271973 -0.613770 1441914770 0.244995 0.699463 0.271973 -0.613770 1441914770 0.244995 0.699463 0.271973 -0.613770 1441914770 0.244995 0.699463 0.271973 -0.613770 1441914770 0.192200 0.721008 0.217590 -0.629150 1441914770 0.192200 0.721008 0.217590 -0.629150 1441914770 0.192200 0.721008 0.217590 -0.629150 1441914770 0.192200 0.721008 0.217590 -0.629150 1441914770 0.192200 0.721008 0.217590 -0.629150 1441914770 0.137024 0.739075 0.157593 -0.640381 1441914770 0.137024 0.739075 0.157593 -0.640381 1441914770 0.137024 0.739075 0.157593 -0.640381 1441914770 0.137024 0.739075 0.157593 -0.640381 1441914770 0.137024 0.739075 0.157593 -0.640381 1441914770 0.137024 0.739075 0.157593 -0.640381 1441914770 0.137024 0.739075 0.157593 -0.640381 1441914770 0.082275 0.752441 0.096130 -0.646423 1441914770 0.082275 0.752441 0.096130 -0.646423 1441914770 0.082275 0.752441 0.096130 -0.646423 1441914770 0.082275 0.752441 0.096130 -0.646423 1441914770 0.082275 0.752441 0.096130 -0.646423 1441914770 0.082275 0.752441 0.096130 -0.646423 1441914770 0.030640 0.759766 0.036072 -0.648438 1441914770 0.030640 0.759766 0.036072 -0.648438 1441914770 0.030640 0.759766 0.036072 -0.648438 1441914770 0.030640 0.759766 0.036072 -0.648438 1441914770 0.030640 0.759766 0.036072 -0.648438 1441914770 0.030640 0.759766 0.036072 -0.648438 1441914770 -0.013672 0.761169 -0.018311 -0.648132 1441914770 -0.013672 0.761169 -0.018311 -0.648132 1441914770 -0.013672 0.761169 -0.018311 -0.648132 1441914771 -0.013672 0.761169 -0.018311 -0.648132 1441914771 -0.013672 0.761169 -0.018311 -0.648132 1441914771 -0.013672 0.761169 -0.018311 -0.648132 1441914771 -0.049500 0.759216 -0.062256 -0.645935 1441914771 -0.049500 0.759216 -0.062256 -0.645935 1441914771 -0.049500 0.759216 -0.062256 -0.645935 1441914771 -0.049500 0.759216 -0.062256 -0.645935 1441914771 -0.049500 0.759216 -0.062256 -0.645935 1441914771 -0.049500 0.759216 -0.062256 -0.645935 1441914771 -0.049500 0.759216 -0.062256 -0.645935 1441914771 -0.074646 0.755676 -0.096680 -0.643494 1441914771 -0.074646 0.755676 -0.096680 -0.643494 1441914771 -0.074646 0.755676 -0.096680 -0.643494 1441914771 -0.074646 0.755676 -0.096680 -0.643494 1441914771 -0.074646 0.755676 -0.096680 -0.643494 1441914771 -0.074646 0.755676 -0.096680 -0.643494 1441914771 -0.085754 0.752563 -0.115967 -0.642517 1441914771 -0.085754 0.752563 -0.115967 -0.642517 1441914771 -0.085754 0.752563 -0.115967 -0.642517 1441914771 -0.085754 0.752563 -0.115967 -0.642517 1441914771 -0.085754 0.752563 -0.115967 -0.642517 1441914771 -0.085754 0.752563 -0.115967 -0.642517 1441914771 -0.085754 0.752563 -0.115967 -0.642517 1441914771 -0.082642 0.751648 -0.119141 -0.643433 1441914771 -0.082642 0.751648 -0.119141 -0.643433 1441914771 -0.082642 0.751648 -0.119141 -0.643433 1441914771 -0.082642 0.751648 -0.119141 -0.643433 1441914771 -0.082642 0.751648 -0.119141 -0.643433 1441914771 -0.082642 0.751648 -0.119141 -0.643433 1441914771 -0.067627 0.752625 -0.107239 -0.646118 1441914771 -0.067627 0.752625 -0.107239 -0.646118 1441914771 -0.067627 0.752625 -0.107239 -0.646118 1441914771 -0.067627 0.752625 -0.107239 -0.646118 1441914771 -0.067627 0.752625 -0.107239 -0.646118 1441914771 -0.067627 0.752625 -0.107239 -0.646118 1441914771 -0.067627 0.752625 -0.107239 -0.646118 1441914771 -0.042236 0.754700 -0.082947 -0.649414 1441914771 -0.042236 0.754700 -0.082947 -0.649414 1441914771 -0.042236 0.754700 -0.082947 -0.649414 1441914771 -0.042236 0.754700 -0.082947 -0.649414 1441914771 -0.042236 0.754700 -0.082947 -0.649414 1441914771 -0.042236 0.754700 -0.082947 -0.649414 1441914771 -0.008362 0.755737 -0.048950 -0.652954 1441914771 -0.008362 0.755737 -0.048950 -0.652954 1441914771 -0.008362 0.755737 -0.048950 -0.652954 1441914771 -0.008362 0.755737 -0.048950 -0.652954 1441914771 -0.008362 0.755737 -0.048950 -0.652954 1441914771 -0.008362 0.755737 -0.048950 -0.652954 1441914771 0.033752 0.755249 -0.005493 -0.654541 1441914771 0.033752 0.755249 -0.005493 -0.654541 1441914771 0.033752 0.755249 -0.005493 -0.654541 1441914771 0.033752 0.755249 -0.005493 -0.654541 1441914771 0.033752 0.755249 -0.005493 -0.654541 1441914771 0.033752 0.755249 -0.005493 -0.654541 1441914771 0.080383 0.751160 0.046021 -0.653625 1441914771 0.080383 0.751160 0.046021 -0.653625 1441914771 0.080383 0.751160 0.046021 -0.653625 1441914771 0.080383 0.751160 0.046021 -0.653625 1441914771 0.080383 0.751160 0.046021 -0.653625 1441914771 0.080383 0.751160 0.046021 -0.653625 1441914771 0.080383 0.751160 0.046021 -0.653625 1441914771 0.130432 0.743225 0.102539 -0.648132 1441914771 0.130432 0.743225 0.102539 -0.648132 1441914771 0.130432 0.743225 0.102539 -0.648132 1441914771 0.130432 0.743225 0.102539 -0.648132 1441914771 0.130432 0.743225 0.102539 -0.648132 1441914771 0.130432 0.743225 0.102539 -0.648132 1441914771 0.182007 0.731445 0.162354 -0.636780 1441914771 0.182007 0.731445 0.162354 -0.636780 1441914771 0.182007 0.731445 0.162354 -0.636780 1441914771 0.182007 0.731445 0.162354 -0.636780 1441914771 0.182007 0.731445 0.162354 -0.636780 1441914771 0.182007 0.731445 0.162354 -0.636780 1441914771 0.230164 0.717834 0.220276 -0.619019 1441914771 0.230164 0.717834 0.220276 -0.619019 1441914771 0.230164 0.717834 0.220276 -0.619019 1441914771 0.230164 0.717834 0.220276 -0.619019 1441914771 0.230164 0.717834 0.220276 -0.619019 1441914771 
0.142334 0.736816 0.147156 -0.644287 1441914789 0.124756 0.739258 0.126831 -0.649475 1441914789 0.124756 0.739258 0.126831 -0.649475 1441914789 0.124756 0.739258 0.126831 -0.649475 1441914789 0.124756 0.739258 0.126831 -0.649475 1441914789 0.124756 0.739258 0.126831 -0.649475 1441914790 0.124756 0.739258 0.126831 -0.649475 1441914790 0.104126 0.744202 0.102844 -0.651733 1441914790 0.104126 0.744202 0.102844 -0.651733 1441914790 0.104126 0.744202 0.102844 -0.651733 1441914790 0.104126 0.744202 0.102844 -0.651733 1441914790 0.104126 0.744202 0.102844 -0.651733 1441914790 0.104126 0.744202 0.102844 -0.651733 1441914790 0.079590 0.750000 0.078186 -0.651917 1441914790 0.079590 0.750000 0.078186 -0.651917 1441914790 0.079590 0.750000 0.078186 -0.651917 1441914790 0.079590 0.750000 0.078186 -0.651917 1441914790 0.079590 0.750000 0.078186 -0.651917 1441914790 0.079590 0.750000 0.078186 -0.651917 1441914790 0.054932 0.755981 0.051453 -0.650269 1441914790 0.054932 0.755981 0.051453 -0.650269 1441914790 0.054932 0.755981 0.051453 -0.650269 1441914790 0.054932 0.755981 0.051453 -0.650269 1441914790 0.054932 0.755981 0.051453 -0.650269 1441914790 0.054932 0.755981 0.051453 -0.650269 1441914790 0.028748 0.760803 0.022583 -0.647949 1441914790 0.028748 0.760803 0.022583 -0.647949 1441914790 0.028748 0.760803 0.022583 -0.647949 1441914790 0.028748 0.760803 0.022583 -0.647949 1441914790 0.028748 0.760803 0.022583 -0.647949 1441914790 0.028748 0.760803 0.022583 -0.647949 1441914790 0.028748 0.760803 0.022583 -0.647949 1441914790 0.003784 0.763367 -0.005859 -0.645935 1441914790 0.003784 0.763367 -0.005859 -0.645935 1441914790 0.003784 0.763367 -0.005859 -0.645935 1441914790 0.003784 0.763367 -0.005859 -0.645935 1441914790 0.003784 0.763367 -0.005859 -0.645935 1441914790 0.003784 0.763367 -0.005859 -0.645935 1441914790 -0.017029 0.765442 -0.032532 -0.642456 1441914790 -0.017029 0.765442 -0.032532 -0.642456 1441914790 -0.017029 0.765442 -0.032532 -0.642456 1441914790 -0.017029 0.765442 -0.032532 -0.642456 1441914790 -0.017029 0.765442 -0.032532 -0.642456 1441914790 -0.017029 0.765442 -0.032532 -0.642456 1441914790 -0.033875 0.765991 -0.054810 -0.639648 1441914790 -0.033875 0.765991 -0.054810 -0.639648 1441914790 -0.043213 0.767700 -0.069275 -0.635620 1441914790 -0.043213 0.767700 -0.069275 -0.635620 1441914790 -0.043213 0.767700 -0.069275 -0.635620 1441914790 -0.043213 0.767700 -0.069275 -0.635620 1441914790 -0.043213 0.767700 -0.069275 -0.635620 1441914790 -0.043213 0.767700 -0.069275 -0.635620 1441914790 -0.042053 0.768738 -0.074585 -0.633789 1441914790 -0.042053 0.768738 -0.074585 -0.633789 1441914790 -0.042053 0.768738 -0.074585 -0.633789 1441914790 -0.042053 0.768738 -0.074585 -0.633789 1441914790 -0.042053 0.768738 -0.074585 -0.633789 1441914790 -0.032043 0.769226 -0.068359 -0.634521 1441914790 -0.032043 0.769226 -0.068359 -0.634521 1441914790 -0.032043 0.769226 -0.068359 -0.634521 1441914790 -0.032043 0.769226 -0.068359 -0.634521 1441914790 -0.032043 0.769226 -0.068359 -0.634521 1441914790 -0.032043 0.769226 -0.068359 -0.634521 1441914790 -0.032043 0.769226 -0.068359 -0.634521 1441914790 -0.012939 0.769836 -0.051270 -0.636047 1441914790 -0.012939 0.769836 -0.051270 -0.636047 1441914790 -0.012939 0.769836 -0.051270 -0.636047 1441914790 -0.012939 0.769836 -0.051270 -0.636047 1441914790 -0.012939 0.769836 -0.051270 -0.636047 1441914790 -0.012939 0.769836 -0.051270 -0.636047 1441914790 0.013245 0.770264 -0.023865 -0.637146 1441914790 0.013245 0.770264 -0.023865 -0.637146 1441914790 0.013245 0.770264 -0.023865 -0.637146 1441914790 0.013245 0.770264 -0.023865 -0.637146 1441914790 0.013245 0.770264 -0.023865 -0.637146 1441914790 0.013245 0.770264 -0.023865 -0.637146 1441914790 0.013245 0.770264 -0.023865 -0.637146 1441914790 0.046509 0.768555 0.011902 -0.638000 1441914790 0.046509 0.768555 0.011902 -0.638000 1441914790 0.046509 0.768555 0.011902 -0.638000 1441914790 0.046509 0.768555 0.011902 -0.638000 1441914790 0.046509 0.768555 0.011902 -0.638000 1441914790 0.046509 0.768555 0.011902 -0.638000 1441914790 0.084534 0.764099 0.052673 -0.637390 1441914790 0.084534 0.764099 0.052673 -0.637390 1441914790 0.084534 0.764099 0.052673 -0.637390 1441914790 0.084534 0.764099 0.052673 -0.637390 1441914790 0.084534 0.764099 0.052673 -0.637390 1441914790 0.084534 0.764099 0.052673 -0.637390 1441914790 0.125977 0.756714 0.099243 -0.633789 1441914790 0.125977 0.756714 0.099243 -0.633789 1441914790 0.125977 0.756714 0.099243 -0.633789 1441914790 0.125977 0.756714 0.099243 -0.633789 1441914790 0.125977 0.756714 0.099243 -0.633789 1441914790 0.125977 0.756714 0.099243 -0.633789 1441914790 0.170349 0.746704 0.149841 -0.625244 1441914790 0.170349 0.746704 0.149841 -0.625244 1441914790 0.170349 0.746704 0.149841 -0.625244 1441914790 0.170349 0.746704 0.149841 -0.625244 1441914790 0.170349 0.746704 0.149841 -0.625244 1441914790 0.214966 0.731384 0.200256 -0.615356 1441914790 0.214966 0.731384 0.200256 -0.615356 1441914790 0.214966 0.731384 0.200256 -0.615356 1441914790 0.214966 0.731384 0.200256 -0.615356 1441914790 0.214966 0.731384 0.200256 -0.615356 1441914790 0.214966 0.731384 0.200256 -0.615356 1441914790 0.256592 0.713257 0.247498 -0.603455 1441914790 0.256592 0.713257 0.247498 -0.603455 1441914790 0.256592 0.713257 0.247498 -0.603455 1441914790 0.256592 0.713257 0.247498 -0.603455 1441914790 0.256592 0.713257 0.247498 -0.603455 1441914790 0.256592 0.713257 0.247498 -0.603455 1441914790 0.294556 0.694824 0.291077 -0.587952 1441914791 0.294556 0.694824 0.291077 -0.587952 1441914791 0.294556 0.694824 0.291077 -0.587952 1441914791 0.294556 0.694824 0.291077 -0.587952 1441914791 0.294556 0.694824 0.291077 -0.587952 1441914791 0.294556 0.694824 0.291077 -0.587952 1441914791 0.327271 0.676147 0.328247 -0.572693 1441914791 0.327271 0.676147 0.328247 -0.572693 1441914791 0.327271 0.676147 0.328247 -0.572693 1441914791 0.327271 0.676147 0.328247 -0.572693 1441914791 0.327271 0.676147 0.328247 -0.572693 1441914791 0.327271 0.676147 0.328247 -0.572693 1441914791 0.351990 0.658752 0.359192 -0.559509 1441914791 0.351990 0.658752 0.359192 -0.559509 1441914791 0.351990 0.658752 0.359192 -0.559509 1441914791 0.351990 0.658752 0.359192 -0.559509 1441914791 0.351990 0.658752 0.359192 -0.559509 1441914791 0.351990 0.658752 0.359192 -0.559509 1441914791 0.351990 0.658752 0.359192 -0.559509 1441914791 0.364807 0.646973 0.379944 -0.551270 1441914791 0.364807 0.646973 0.379944 -0.551270 1441914791 0.364807 0.646973 0.379944 -0.551270 1441914791 0.364807 0.646973 0.379944 -0.551270 1441914791 0.364807 0.646973 0.379944 -0.551270 1441914791 0.367065 0.642578 0.388000 -0.549316 1441914791 0.367065 0.642578 0.388000 -0.549316 1441914791 0.367065 0.642578 0.388000 -0.549316 1441914791 0.367065 0.642578 0.388000 -0.549316 1441914791 0.367065 0.642578 0.388000 -0.549316 1441914791 0.367065 0.642578 0.388000 -0.549316 1441914791 0.359131 0.645691 0.383789 -0.553955 1441914791 0.359131 0.645691 0.383789 -0.553955 1441914791 0.359131 0.645691 0.383789 -0.553955 1441914791 0.359131 0.645691 0.383789 -0.553955 1441914791 0.359131 0.645691 0.383789 -0.553955 1441914791 0.359131 0.645691 0.383789 -0.553955 1441914791 0.342590 0.654663 0.368164 -0.564270 1441914791 0.342590 0.654663 0.368164 -0.564270 1441914791 0.342590 0.654663 0.368164 -0.564270 1441914791 0.342590 0.654663 0.368164 -0.564270 1441914791 0.342590 0.654663 0.368164 -0.564270 1441914791 0.342590 0.654663 0.368164 -0.564270 1441914791 0.315125 0.669434 0.341309 -0.579651 1441914791 0.315125 0.669434 0.341309 -0.579651 1441914791 0.315125 0.669434 0.341309 -0.579651 1441914791 0.315125 0.669434 0.341309 -0.579651 1441914791 0.315125 0.669434 0.341309 -0.579651 1441914791 0.315125 0.669434 0.341309 -0.579651 1441914791 0.277039 0.687988 0.303650 -0.598022 1441914791 0.277039 0.687988 0.303650 -0.598022 1441914791 0.277039 0.687988 0.303650 -0.598022 1441914791 0.277039 0.687988 0.303650 -0.598022 1441914791 0.277039 0.687988 0.303650 -0.598022 1441914791 0.277039 0.687988 0.303650 -0.598022 1441914791 0.231567 0.708008 0.257996 -0.615234 1441914791 0.231567 0.708008 0.257996 -0.615234 1441914791 0.231567 0.708008 0.257996 -0.615234 1441914791 0.231567 0.708008 0.257996 -0.615234 1441914791 0.231567 0.708008 0.257996 -0.615234 1441914791 0.231567 0.708008 0.257996 -0.615234 1441914791 0.183533 0.724670 0.206421 -0.631287 1441914791 0.183533 0.724670 0.206421 -0.631287 1441914791 0.183533 0.724670 0.206421 -0.631287 1441914791 0.183533 0.724670 0.206421 -0.631287 1441914791 0.183533 0.724670 0.206421 -0.631287 1441914791 0.183533 0.724670 0.206421 -0.631287 1441914791 0.134949 0.737793 0.152710 -0.643494 1441914791 0.134949 0.737793 0.152710 -0.643494 1441914791 0.134949 0.737793 0.152710 -0.643494 1441914791 0.134949 0.737793 0.152710 -0.643494 1441914791 0.134949 0.737793 0.152710 -0.643494 1441914791 0.134949 0.737793 0.152710 -0.643494 1441914791 0.134949 0.737793 0.152710 -0.643494 1441914791 0.086853 0.748901 0.097412 -0.649719 1441914791 0.086853 0.748901 0.097412 -0.649719 1441914791 0.086853 0.748901 0.097412 -0.649719 1441914791 0.086853 0.748901 0.097412 -0.649719 1441914791 0.086853 0.748901 0.097412 -0.649719 1441914791 0.086853 0.748901 0.097412 -0.649719 1441914791 0.041199 0.755981 0.044861 -0.651794 1441914791 0.041199 0.755981 0.044861 -0.651794 1441914791 0.041199 0.755981 0.044861 -0.651794 1441914791 0.041199 0.755981 0.044861 -0.651794 1441914791 0.041199 0.755981 0.044861 -0.651794 1441914791 0.002197 0.759216 -0.002441 -0.650818 1441914791 0.002197 0.759216 -0.002441 -0.650818 1441914791 0.002197 0.759216 -0.002441 -0.650818 1441914791 0.002197 0.759216 -0.002441 -0.650818 1441914791 0.002197 0.759216 -0.002441 -0.650818 1441914791 0.002197 0.759216 -0.002441 -0.650818 1441914791 0.002197 0.759216 -0.002441 -0.650818 1441914791 -0.029053 0.760986 -0.041748 -0.646729 1441914791 -0.029053 0.760986 -0.041748 -0.646729 1441914791 -0.029053 0.760986 -0.041748 -0.646729 1441914791 -0.029053 0.760986 -0.041748 -0.646729 1441914791 -0.029053 0.760986 -0.041748 -0.646729 1441914791 -0.029053 0.760986 -0.041748 -0.646729 1441914791 -0.050415 0.760559 -0.071228 -0.643433 1441914791 -0.050415 0.760559 -0.071228 -0.643433 1441914791 -0.050415 0.760559 -0.071228 -0.643433 1441914791 -0.050415 0.760559 -0.071228 -0.643433 1441914791 -0.059692 0.757080 -0.086243 -0.644836 1441914791 -0.059692 0.757080 -0.086243 -0.644836 1441914791 -0.059692 0.757080 -0.086243 -0.644836 1441914791 -0.059692 0.757080 -0.086243 -0.644836 1441914791 -0.059692 0.757080 -0.086243 -0.644836 1441914791 -0.059692 0.757080 -0.086243 -0.644836 1441914791 -0.059692 0.757080 -0.086243 -0.644836 1441914791 -0.055237 0.754150 -0.086548 -0.648621 1441914792 -0.055237 0.754150 -0.086548 -0.648621 1441914792 -0.055237 0.754150 -0.086548 -0.648621 1441914792 -0.055237 0.754150 -0.086548 -0.648621 1441914792 -0.055237 0.754150 -0.086548 -0.648621 1441914792 -0.055237 0.754150 -0.086548 -0.648621 1441914792 -0.039124 0.752258 -0.071594 -0.653809 1441914792 -0.039124 0.752258 -0.071594 -0.653809 1441914792 -0.039124 0.752258 -0.071594 -0.653809 1441914792 -0.039124 0.752258 -0.071594 -0.653809 1441914792 -0.039124 0.752258 -0.071594 -0.653809 1441914792 -0.039124 0.752258 -0.071594 -0.653809 1441914792 -0.012085 0.750977 -0.044678 -0.658691 1441914792 -0.012085 0.750977 -0.044678 -0.658691 1441914792 -0.012085 0.750977 -0.044678 -0.658691 1441914792 -0.012085 0.750977 -0.044678 -0.658691 1441914792 -0.012085 0.750977 -0.044678 -0.658691 1441914792 -0.012085 0.750977 -0.044678 -0.658691 1441914792 -0.012085 0.750977 -0.044678 -0.658691 1441914792 0.023254 0.748962 -0.007507 -0.662170 1441914792 0.023254 0.748962 -0.007507 -0.662170 1441914792 0.023254 0.748962 -0.007507 -0.662170 1441914792 0.023254 0.748962 -0.007507 -0.662170 1441914792 0.023254 0.748962 -0.007507 -0.662170 1441914792 0.023254 0.748962 -0.007507 -0.662170 1441914792 0.064514 0.746399 0.036804 -0.661377 1441914792 0.064514 0.746399 0.036804 -0.661377 1441914792 0.064514 0.746399 0.036804 -0.661377 1441914792 0.064514 0.746399 0.036804 -0.661377 1441914792 0.064514 0.746399 0.036804 -0.661377 1441914792 0.064514 0.746399 0.036804 -0.661377 1441914792 0.064514 0.746399 0.036804 -0.661377 1441914792 0.111755 0.741760 0.086914 -0.655518 1441914792 0.111755 0.741760 0.086914 -0.655518 1441914792 0.111755 0.741760 0.086914 -0.655518 1441914792 0.111755 0.741760 0.086914 -0.655518 1441914792 0.111755 0.741760 0.086914 -0.655518 1441914792 0.111755 0.741760 0.086914 -0.655518 1441914792 0.160400 0.734436 0.141724 -0.644043 1441914792 0.160400 0.734436 0.141724 -0.644043 1441914792 0.160400 0.734436 0.141724 -0.644043 1441914792 0.160400 0.734436 0.141724 -0.644043 1441914792 0.160400 0.734436 0.141724 -0.644043 1441914792 0.160400 0.734436 0.141724 -0.644043 1441914792 0.206787 0.722473 0.195679 -0.630005 1441914792 0.206787 0.722473 0.195679 -0.630005 1441914792 0.206787 0.722473 0.195679 -0.630005 1441914792 0.206787 0.722473 0.195679 -0.630005 1441914792 0.206787 0.722473 0.195679 -0.630005 1441914792 0.206787 0.722473 0.195679 -0.630005 1441914792 0.252502 0.705811 0.246826 -0.614075 1441914792 0.252502 0.705811 0.246826 -0.614075 1441914792 0.252502 0.705811 0.246826 -0.614075 1441914792 0.252502 0.705811 0.246826 -0.614075 1441914792 0.252502 0.705811 0.246826 -0.614075 1441914792 0.252502 0.705811 0.246826 -0.614075 1441914792 0.252502 0.705811 0.246826 -0.614075 1441914792 0.293823 0.688232 0.292358 -0.595398 1441914792 0.293823 0.688232 0.292358 -0.595398 1441914792 0.293823 0.688232 0.292358 -0.595398 1441914792 0.293823 0.688232 0.292358 -0.595398 1441914792 0.293823 0.688232 0.292358 -0.595398 1441914792 0.293823 0.688232 0.292358 -0.595398 1441914792 0.325378 0.670532 0.329651 -0.579468 1441914792 0.325378 0.670532 0.329651 -0.579468 1441914792 0.325378 0.670532 0.329651 -0.579468 1441914792 0.325378 0.670532 0.329651 -0.579468 1441914792 0.325378 0.670532 0.329651 -0.579468 1441914792 0.325378 0.670532 0.329651 -0.579468 1441914792 0.344482 0.655884 0.355408 -0.569885 1441914792 0.344482 0.655884 0.355408 -0.569885 1441914792 0.344482 0.655884 0.355408 -0.569885 1441914792 0.344482 0.655884 0.355408 -0.569885 1441914792 0.344482 0.655884 0.355408 -0.569885 1441914792 0.354492 0.645203 0.367432 -0.568298 1441914792 0.354492 0.645203 0.367432 -0.568298 1441914792 0.354492 0.645203 0.367432 -0.568298 1441914792 0.354492 0.645203 0.367432 -0.568298 1441914792 0.352356 0.642761 0.369507 -0.571045 1441914792 0.352356 0.642761 0.369507 -0.571045 1441914792 0.352356 0.642761 0.369507 -0.571045 1441914792 0.352356 0.642761 0.369507 -0.571045 1441914792 0.352356 0.642761 0.369507 -0.571045 1441914792 0.352356 0.642761 0.369507 -0.571045 1441914792 0.352356 0.642761 0.369507 -0.571045 1441914792 0.339355 0.647217 0.359558 -0.580200 1441914792 0.339355 0.647217 0.359558 -0.580200 1441914792 0.339355 0.647217 0.359558 -0.580200 1441914792 0.339355 0.647217 0.359558 -0.580200 1441914792 0.339355 0.647217 0.359558 -0.580200 1441914792 0.314575 0.658630 0.337769 -0.594238 1441914792 0.314575 0.658630 0.337769 -0.594238 1441914792 0.314575 0.658630 0.337769 -0.594238 1441914792 0.314575 0.658630 0.337769 -0.594238 1441914792 0.314575 0.658630 0.337769 -0.594238 1441914792 0.314575 0.658630 0.337769 -0.594238 1441914792 0.280396 0.674744 0.305603 -0.610474 1441914792 0.280396 0.674744 0.305603 -0.610474 1441914792 0.280396 0.674744 0.305603 -0.610474 1441914792 0.280396 0.674744 0.305603 -0.610474 1441914792 0.280396 0.674744 0.305603 -0.610474 1441914792 0.280396 0.674744 0.305603 -0.610474 1441914792 0.238525 0.691772 0.265442 -0.627747 1441914792 0.238525 0.691772 0.265442 -0.627747 1441914792 0.238525 0.691772 0.265442 -0.627747 1441914792 0.238525 0.691772 0.265442 -0.627747 1441914792 0.238525 0.691772 0.265442 -0.627747 1441914792 0.238525 0.691772 0.265442 -0.627747 1441914792 0.191162 0.707947 0.217896 -0.644043 1441914792 0.191162 0.707947 0.217896 -0.644043 1441914792 0.191162 0.707947 0.217896 -0.644043 1441914793 0.191162 0.707947 0.217896 -0.644043 1441914793 0.191162 0.707947 0.217896 -0.644043 1441914793 0.191162 0.707947 0.217896 -0.644043 1441914793 0.138733 0.722778 0.165710 -0.656372 1441914793 0.138733 0.722778 0.165710 -0.656372 1441914793 0.138733 0.722778 0.165710 -0.656372 1441914793 0.138733 0.722778 0.165710 -0.656372 1441914793 0.138733 0.722778 0.165710 -0.656372 1441914793 0.138733 0.722778 0.165710 -0.656372 1441914793 0.138733 0.722778 0.165710 -0.656372 1441914793 0.085693 0.734558 0.112122 -0.663696 1441914793 0.085693 0.734558 0.112122 -0.663696 1441914793 0.085693 0.734558 0.112122 -0.663696 1441914793 0.085693 0.734558 0.112122 -0.663696 1441914793 0.085693 0.734558 0.112122 -0.663696 1441914793 0.085693 0.734558 0.112122 -0.663696 1441914793 0.032532 0.742249 0.058411 -0.666809 1441914793 0.032532 0.742249 0.058411 -0.666809 1441914793 0.032532 0.742249 0.058411 -0.666809 1441914793 0.032532 0.742249 0.058411 -0.666809 1441914793 0.032532 0.742249 0.058411 -0.666809 1441914793 0.032532 0.742249 0.058411 -0.666809 1441914793 -0.007568 0.746216 0.010010 -0.665527 1441914793 -0.007568 0.746216 0.010010 -0.665527 1441914793 -0.007568 0.746216 0.010010 -0.665527 1441914793 -0.007568 0.746216 0.010010 -0.665527 1441914793 -0.007568 0.746216 0.010010 -0.665527 1441914793 -0.007568 0.746216 0.010010 -0.665527 1441914793 -0.007568 0.746216 0.010010 -0.665527 1441914793 -0.039429 0.748230 -0.030945 -0.661560 1441914793 -0.039429 0.748230 -0.030945 -0.661560 1441914793 -0.039429 0.748230 -0.030945 -0.661560 1441914793 -0.039429 0.748230 -0.030945 -0.661560 1441914793 -0.039429 0.748230 -0.030945 -0.661560 1441914793 -0.062500 0.747925 -0.062500 -0.657837 1441914793 -0.062500 0.747925 -0.062500 -0.657837 1441914793 -0.062500 0.747925 -0.062500 -0.657837 1441914793 -0.062500 0.747925 -0.062500 -0.657837 1441914793 -0.062500 0.747925 -0.062500 -0.657837 1441914793 -0.062500 0.747925 -0.062500 -0.657837 1441914793 -0.072754 0.745178 -0.081970 -0.657776 1441914793 -0.072754 0.745178 -0.081970 -0.657776 1441914793 -0.072754 0.745178 -0.081970 -0.657776 1441914793 -0.072754 0.745178 -0.081970 -0.657776 1441914793 -0.072754 0.745178 -0.081970 -0.657776 1441914793 -0.072754 0.745178 -0.081970 -0.657776 1441914793 -0.072754 0.745178 -0.081970 -0.657776 1441914793 -0.069153 0.744019 -0.085449 -0.659058 1441914793 -0.069153 0.744019 -0.085449 -0.659058 1441914793 -0.069153 0.744019 -0.085449 -0.659058 1441914793 -0.069153 0.744019 -0.085449 -0.659058 1441914793 -0.069153 0.744019 -0.085449 -0.659058 1441914793 -0.053894 0.744568 -0.074524 -0.661194 1441914793 -0.053894 0.744568 -0.074524 -0.661194 1441914793 -0.053894 0.744568 -0.074524 -0.661194 1441914793 -0.053894 0.744568 -0.074524 -0.661194 1441914793 -0.053894 0.744568 -0.074524 -0.661194 1441914793 -0.053894 0.744568 -0.074524 -0.661194 1441914793 -0.027954 0.745667 -0.052368 -0.663696 1441914793 -0.027954 0.745667 -0.052368 -0.663696 1441914793 -0.027954 0.745667 -0.052368 -0.663696 1441914793 -0.027954 0.745667 -0.052368 -0.663696 1441914793 -0.027954 0.745667 -0.052368 -0.663696 1441914793 -0.027954 0.745667 -0.052368 -0.663696 1441914793 0.008911 0.746094 -0.018433 -0.665527 1441914793 0.008911 0.746094 -0.018433 -0.665527 1441914793 0.008911 0.746094 -0.018433 -0.665527 1441914793 0.008911 0.746094 -0.018433 -0.665527 1441914793 0.008911 0.746094 -0.018433 -0.665527 1441914793 0.008911 0.746094 -0.018433 -0.665527 1441914793 0.008911 0.746094 -0.018433 -0.665527 1441914793 0.053894 0.745239 0.025391 -0.664124 1441914793 0.053894 0.745239 0.025391 -0.664124 1441914793 0.053894 0.745239 0.025391 -0.664124 1441914793 0.053894 0.745239 0.025391 -0.664124 1441914793 0.053894 0.745239 0.025391 -0.664124 1441914793 0.053894 0.745239 0.025391 -0.664124 1441914793 0.104065 0.741089 0.076599 -0.658813 1441914793 0.104065 0.741089 0.076599 -0.658813 1441914793 0.104065 0.741089 0.076599 -0.658813 1441914793 0.104065 0.741089 0.076599 -0.658813 1441914793 0.104065 0.741089 0.076599 -0.658813 1441914793 0.104065 0.741089 0.076599 -0.658813 1441914793 0.154785 0.733032 0.130920 -0.649231 1441914793 0.154785 0.733032 0.130920 -0.649231 1441914793 0.154785 0.733032 0.130920 -0.649231 1441914793 0.154785 0.733032 0.130920 -0.649231 1441914793 0.154785 0.733032 0.130920 -0.649231 1441914793 0.154785 0.733032 0.130920 -0.649231 1441914793 0.203918 0.721436 0.186462 -0.634949 1441914793 0.203918 0.721436 0.186462 -0.634949 1441914793 0.203918 0.721436 0.186462 -0.634949 1441914793 0.203918 0.721436 0.186462 -0.634949 1441914793 0.203918 0.721436 0.186462 -0.634949 1441914793 0.203918 0.721436 0.186462 -0.634949 1441914793 0.247681 0.708374 0.239746 -0.615906 1441914793 0.247681 0.708374 0.239746 -0.615906 1441914793 0.247681 0.708374 0.239746 -0.615906 1441914793 0.247681 0.708374 0.239746 -0.615906 1441914793 0.247681 0.708374 0.239746 -0.615906 1441914793 0.247681 0.708374 0.239746 -0.615906 1441914793 0.285950 0.693298 0.289551 -0.594727 1441914793 0.285950 0.693298 0.289551 -0.594727 1441914793 0.285950 0.693298 0.289551 -0.594727 1441914793 0.285950 0.693298 0.289551 -0.594727 1441914793 0.285950 0.693298 0.289551 -0.594727 1441914793 0.285950 0.693298 0.289551 -0.594727 1441914793 0.285950 0.693298 0.289551 -0.594727 1441914793 0.317993 0.677368 0.332153 -0.574158 1441914793 0.317993 0.677368 0.332153 -0.574158 1441914793 0.317993 0.677368 0.332153 -0.574158 1441914794 0.317993 0.677368 0.332153 -0.574158 1441914794 0.317993 0.677368 0.332153 -0.574158 1441914794 0.341370 0.662842 0.364624 -0.557739 1441914794 0.341370 0.662842 0.364624 -0.557739 1441914794 0.341370 0.662842 0.364624 -0.557739 1441914794 0.341370 0.662842 0.364624 -0.557739 1441914794 0.341370 0.662842 0.364624 -0.557739 1441914794 0.341370 0.662842 0.364624 -0.557739 1441914794 0.354370 0.652466 0.385376 -0.547913 1441914794 0.354370 0.652466 0.385376 -0.547913 1441914794 0.354370 0.652466 0.385376 -0.547913 1441914794 0.354370 0.652466 0.385376 -0.547913 1441914794 0.354370 0.652466 0.385376 -0.547913 1441914794 0.354370 0.652466 0.385376 -0.547913 1441914794 0.355042 0.649414 0.392944 -0.545654 1441914794 0.355042 0.649414 0.392944 -0.545654 1441914794 0.355042 0.649414 0.392944 -0.545654 1441914794 0.355042 0.649414 0.392944 -0.545654 1441914794 0.355042 0.649414 0.392944 -0.545654 1441914794 0.355042 0.649414 0.392944 -0.545654 1441914794 0.343506 0.655151 0.386841 -0.550537 1441914794 0.343506 0.655151 0.386841 -0.550537 1441914794 0.343506 0.655151 0.386841 -0.550537 1441914794 0.343506 0.655151 0.386841 -0.550537 1441914794 0.343506 0.655151 0.386841 -0.550537 1441914794 0.343506 0.655151 0.386841 -0.550537 1441914794 0.321777 0.668335 0.368408 -0.560364 1441914794 0.321777 0.668335 0.368408 -0.560364 1441914794 0.321777 0.668335 0.368408 -0.560364 1441914794 0.321777 0.668335 0.368408 -0.560364 1441914794 0.321777 0.668335 0.368408 -0.560364 1441914794 0.321777 0.668335 0.368408 -0.560364 1441914794 0.289917 0.686707 0.338440 -0.574280 1441914794 0.289917 0.686707 0.338440 -0.574280 1441914794 0.289917 0.686707 0.338440 -0.574280 1441914794 0.289917 0.686707 0.338440 -0.574280 1441914794 0.289917 0.686707 0.338440 -0.574280 1441914794 0.289917 0.686707 0.338440 -0.574280 1441914794 0.249451 0.707581 0.298035 -0.590149 1441914794 0.249451 0.707581 0.298035 -0.590149 1441914794 0.249451 0.707581 0.298035 -0.590149 1441914794 0.249451 0.707581 0.298035 -0.590149 1441914794 0.249451 0.707581 0.298035 -0.590149 1441914794 0.249451 0.707581 0.298035 -0.590149 1441914794 0.202942 0.727478 0.248352 -0.606567 1441914794 0.202942 0.727478 0.248352 -0.606567 1441914794 0.202942 0.727478 0.248352 -0.606567 1441914794 0.202942 0.727478 0.248352 -0.606567 1441914794 0.202942 0.727478 0.248352 -0.606567 1441914794 0.202942 0.727478 0.248352 -0.606567 1441914794 0.153076 0.744934 0.193542 -0.619812 1441914794 0.153076 0.744934 0.193542 -0.619812 1441914794 0.153076 0.744934 0.193542 -0.619812 1441914794 0.153076 0.744934 0.193542 -0.619812 1441914794 0.153076 0.744934 0.193542 -0.619812 1441914794 0.153076 0.744934 0.193542 -0.619812 1441914794 0.153076 0.744934 0.193542 -0.619812 1441914794 0.101685 0.758789 0.136780 -0.628601 1441914794 0.101685 0.758789 0.136780 -0.628601 1441914794 0.101685 0.758789 0.136780 -0.628601 1441914794 0.101685 0.758789 0.136780 -0.628601 1441914794 0.052002 0.768372 0.079102 -0.632935 1441914794 0.052002 0.768372 0.079102 -0.632935 1441914794 0.052002 0.768372 0.079102 -0.632935 1441914794 0.052002 0.768372 0.079102 -0.632935 1441914794 0.052002 0.768372 0.079102 -0.632935 1441914794 0.052002 0.768372 0.079102 -0.632935 1441914794 0.006653 0.770630 0.023865 -0.636780 1441914794 0.006653 0.770630 0.023865 -0.636780 1441914794 0.006653 0.770630 0.023865 -0.636780 1441914794 0.006653 0.770630 0.023865 -0.636780 1441914794 0.006653 0.770630 0.023865 -0.636780 1441914794 0.006653 0.770630 0.023865 -0.636780 1441914794 -0.034302 0.767639 -0.027405 -0.639404 1441914794 -0.034302 0.767639 -0.027405 -0.639404 1441914794 -0.034302 0.767639 -0.027405 -0.639404 1441914794 -0.034302 0.767639 -0.027405 -0.639404 1441914794 -0.034302 0.767639 -0.027405 -0.639404 1441914794 -0.034302 0.767639 -0.027405 -0.639404 1441914794 -0.059814 0.764587 -0.064270 -0.638550 1441914794 -0.059814 0.764587 -0.064270 -0.638550 1441914794 -0.059814 0.764587 -0.064270 -0.638550 1441914794 -0.059814 0.764587 -0.064270 -0.638550 1441914794 -0.059814 0.764587 -0.064270 -0.638550 1441914794 -0.059814 0.764587 -0.064270 -0.638550 1441914794 -0.067078 0.761108 -0.086731 -0.639282 1441914794 -0.067078 0.761108 -0.086731 -0.639282 1441914794 -0.067078 0.761108 -0.086731 -0.639282 1441914794 -0.067078 0.761108 -0.086731 -0.639282 1441914794 -0.067078 0.761108 -0.086731 -0.639282 1441914794 -0.067078 0.761108 -0.086731 -0.639282 1441914794 -0.062134 0.760132 -0.090881 -0.640320 1441914794 -0.062134 0.760132 -0.090881 -0.640320 1441914794 -0.062134 0.760132 -0.090881 -0.640320 1441914794 -0.062134 0.760132 -0.090881 -0.640320 1441914794 -0.062134 0.760132 -0.090881 -0.640320 1441914794 -0.062134 0.760132 -0.090881 -0.640320 1441914794 -0.048401 0.759216 -0.079651 -0.644104 1441914794 -0.048401 0.759216 -0.079651 -0.644104 1441914794 -0.048401 0.759216 -0.079651 -0.644104 1441914794 -0.048401 0.759216 -0.079651 -0.644104 1441914794 -0.048401 0.759216 -0.079651 -0.644104 1441914794 -0.048401 0.759216 -0.079651 -0.644104 1441914794 -0.048401 0.759216 -0.079651 -0.644104 1441914794 -0.023010 0.759583 -0.056152 -0.647583 1441914794 -0.023010 0.759583 -0.056152 -0.647583 1441914794 -0.023010 0.759583 -0.056152 -0.647583 1441914794 -0.023010 0.759583 -0.056152 -0.647583 1441914794 -0.023010 0.759583 -0.056152 -0.647583 1441914795 -0.023010 0.759583 -0.056152 -0.647583 1441914795 0.011719 0.759399 -0.020203 -0.650208 1441914795 0.011719 0.759399 -0.020203 -0.650208 1441914795 0.011719 0.759399 -0.020203 -0.650208 1441914795 0.011719 0.759399 -0.020203 -0.650208 1441914795 0.011719 0.759399 -0.020203 -0.650208 1441914795 0.011719 0.759399 -0.020203 -0.650208 1441914795 0.011719 0.759399 -0.020203 -0.650208 1441914795 0.052307 0.757446 0.023560 -0.650330 1441914795 0.052307 0.757446 0.023560 -0.650330 1441914795 0.052307 0.757446 0.023560 -0.650330 1441914795 0.052307 0.757446 0.023560 -0.650330 1441914795 0.052307 0.757446 0.023560 -0.650330 1441914795 0.052307 0.757446 0.023560 -0.650330 1441914795 0.097046 0.752991 0.072815 -0.646729 1441914795 0.097046 0.752991 0.072815 -0.646729 1441914795 0.097046 0.752991 0.072815 -0.646729 1441914795 0.097046 0.752991 0.072815 -0.646729 1441914795 0.097046 0.752991 0.072815 -0.646729 1441914795 0.097046 0.752991 0.072815 -0.646729 1441914795 0.144592 0.744690 0.125488 -0.639343 1441914795 0.144592 0.744690 0.125488 -0.639343 1441914795 0.144592 0.744690 0.125488 -0.639343 1441914795 0.144592 0.744690 0.125488 -0.639343 1441914795 0.144592 0.744690 0.125488 -0.639343 1441914795 0.144592 0.744690 0.125488 -0.639343 1441914795 0.192261 0.733154 0.179382 -0.627136 1441914795 0.192261 0.733154 0.179382 -0.627136 1441914795 0.192261 0.733154 0.179382 -0.627136 1441914795 0.192261 0.733154 0.179382 -0.627136 1441914795 0.192261 0.733154 0.179382 -0.627136 1441914795 0.192261 0.733154 0.179382 -0.627136 1441914795 0.238098 0.716431 0.233032 -0.612976 1441914795 0.238098 0.716431 0.233032 -0.612976 1441914795 0.238098 0.716431 0.233032 -0.612976 1441914795 0.238098 0.716431 0.233032 -0.612976 1441914795 0.238098 0.716431 0.233032 -0.612976 1441914795 0.238098 0.716431 0.233032 -0.612976 1441914795 0.278687 0.697021 0.280640 -0.598083 1441914795 0.278687 0.697021 0.280640 -0.598083 1441914795 0.278687 0.697021 0.280640 -0.598083 1441914795 0.278687 0.697021 0.280640 -0.598083 1441914795 0.278687 0.697021 0.280640 -0.598083 1441914795 0.312744 0.676514 0.322876 -0.583252 1441914795 0.312744 0.676514 0.322876 -0.583252 1441914795 0.312744 0.676514 0.322876 -0.583252 1441914795 0.312744 0.676514 0.322876 -0.583252 1441914795 0.340027 0.658447 0.356812 -0.568726 1441914795 0.340027 0.658447 0.356812 -0.568726 1441914795 0.340027 0.658447 0.356812 -0.568726 1441914795 0.340027 0.658447 0.356812 -0.568726 1441914795 0.340027 0.658447 0.356812 -0.568726 1441914795 0.340027 0.658447 0.356812 -0.568726 1441914795 0.355957 0.645142 0.379272 -0.559631 1441914795 0.355957 0.645142 0.379272 -0.559631 1441914795 0.355957 0.645142 0.379272 -0.559631 1441914795 0.355957 0.645142 0.379272 -0.559631 1441914795 0.355957 0.645142 0.379272 -0.559631 1441914795 0.359741 0.639160 0.389282 -0.557190 1441914795 0.359741 0.639160 0.389282 -0.557190 1441914795 0.359741 0.639160 0.389282 -0.557190 1441914795 0.359741 0.639160 0.389282 -0.557190 1441914795 0.359741 0.639160 0.389282 -0.557190 1441914795 0.352905 0.641602 0.388062 -0.559631 1441914795 0.352905 0.641602 0.388062 -0.559631 1441914795 0.352905 0.641602 0.388062 -0.559631 1441914795 0.352905 0.641602 0.388062 -0.559631 1441914795 0.352905 0.641602 0.388062 -0.559631 1441914795 0.352905 0.641602 0.388062 -0.559631 1441914795 0.335388 0.651306 0.374512 -0.568298 1441914795 0.335388 0.651306 0.374512 -0.568298 1441914795 0.335388 0.651306 0.374512 -0.568298 1441914795 0.335388 0.651306 0.374512 -0.568298 1441914795 0.335388 0.651306 0.374512 -0.568298 1441914795 0.335388 0.651306 0.374512 -0.568298 1441914795 0.308105 0.666626 0.350159 -0.581421 1441914795 0.308105 0.666626 0.350159 -0.581421 1441914795 0.308105 0.666626 0.350159 -0.581421 1441914795 0.308105 0.666626 0.350159 -0.581421 1441914795 0.308105 0.666626 0.350159 -0.581421 1441914795 0.271973 0.685303 0.316284 -0.596985 1441914795 0.271973 0.685303 0.316284 -0.596985 1441914795 0.271973 0.685303 0.316284 -0.596985 1441914795 0.271973 0.685303 0.316284 -0.596985 1441914795 0.271973 0.685303 0.316284 -0.596985 1441914795 0.271973 0.685303 0.316284 -0.596985 1441914795 0.227295 0.704224 0.271912 -0.615173 1441914795 0.227295 0.704224 0.271912 -0.615173 1441914795 0.227295 0.704224 0.271912 -0.615173 1441914795 0.227295 0.704224 0.271912 -0.615173 1441914795 0.227295 0.704224 0.271912 -0.615173 1441914795 0.227295 0.704224 0.271912 -0.615173 1441914795 0.227295 0.704224 0.271912 -0.615173 1441914795 0.175537 0.724060 0.219116 -0.630005 1441914795 0.175537 0.724060 0.219116 -0.630005 1441914795 0.175537 0.724060 0.219116 -0.630005 1441914795 0.123291 0.740967 0.161377 -0.640137 1441914795 0.123291 0.740967 0.161377 -0.640137 1441914795 0.123291 0.740967 0.161377 -0.640137 1441914795 0.123291 0.740967 0.161377 -0.640137 1441914795 0.123291 0.740967 0.161377 -0.640137 1441914795 0.123291 0.740967 0.161377 -0.640137 1441914795 0.123291 0.740967 0.161377 -0.640137 1441914796 0.072693 0.752197 0.102356 -0.646851 1441914796 0.072693 0.752197 0.102356 -0.646851 1441914796 0.072693 0.752197 0.102356 -0.646851 1441914796 0.072693 0.752197 0.102356 -0.646851 1441914796 0.072693 0.752197 0.102356 -0.646851 1441914796 0.072693 0.752197 0.102356 -0.646851 1441914796 0.026306 0.758118 0.045776 -0.649963 1441914796 0.026306 0.758118 0.045776 -0.649963 1441914796 0.026306 0.758118 0.045776 -0.649963 1441914796 0.026306 0.758118 0.045776 -0.649963 1441914796 0.026306 0.758118 0.045776 -0.649963 1441914796 0.026306 0.758118 0.045776 -0.649963 1441914796 -0.014160 0.759277 -0.005188 -0.650574 1441914796 -0.014160 0.759277 -0.005188 -0.650574 1441914796 -0.014160 0.759277 -0.005188 -0.650574 1441914796 -0.014160 0.759277 -0.005188 -0.650574 1441914796 -0.014160 0.759277 -0.005188 -0.650574 1441914796 -0.014160 0.759277 -0.005188 -0.650574 1441914796 -0.048218 0.758301 -0.046570 -0.648438 1441914796 -0.048218 0.758301 -0.046570 -0.648438 1441914796 -0.048218 0.758301 -0.046570 -0.648438 1441914796 -0.048218 0.758301 -0.046570 -0.648438 1441914796 -0.048218 0.758301 -0.046570 -0.648438 1441914796 -0.048218 0.758301 -0.046570 -0.648438 1441914796 -0.071899 0.756836 -0.077576 -0.645020 1441914796 -0.071899 0.756836 -0.077576 -0.645020 1441914796 -0.071899 0.756836 -0.077576 -0.645020 1441914796 -0.071899 0.756836 -0.077576 -0.645020 1441914796 -0.071899 0.756836 -0.077576 -0.645020 1441914796 -0.071899 0.756836 -0.077576 -0.645020 1441914796 -0.083923 0.756531 -0.095032 -0.641541 1441914796 -0.083923 0.756531 -0.095032 -0.641541 1441914796 -0.083923 0.756531 -0.095032 -0.641541 1441914796 -0.083923 0.756531 -0.095032 -0.641541 1441914796 -0.083923 0.756531 -0.095032 -0.641541 1441914796 -0.083923 0.756531 -0.095032 -0.641541 1441914796 -0.081726 0.756226 -0.098022 -0.641724 1441914796 -0.081726 0.756226 -0.098022 -0.641724 1441914796 -0.081726 0.756226 -0.098022 -0.641724 1441914796 -0.081726 0.756226 -0.098022 -0.641724 1441914796 -0.081726 0.756226 -0.098022 -0.641724 1441914796 -0.081726 0.756226 -0.098022 -0.641724 1441914796 -0.067810 0.757935 -0.086182 -0.643066 1441914796 -0.067810 0.757935 -0.086182 -0.643066 1441914796 -0.067810 0.757935 -0.086182 -0.643066 1441914796 -0.067810 0.757935 -0.086182 -0.643066 1441914796 -0.067810 0.757935 -0.086182 -0.643066 1441914796 -0.067810 0.757935 -0.086182 -0.643066 1441914796 -0.067810 0.757935 -0.086182 -0.643066 1441914796 -0.044067 0.760681 -0.062500 -0.644592 1441914796 -0.044067 0.760681 -0.062500 -0.644592 1441914796 -0.044067 0.760681 -0.062500 -0.644592 1441914796 -0.044067 0.760681 -0.062500 -0.644592 1441914796 -0.044067 0.760681 -0.062500 -0.644592 1441914796 -0.044067 0.760681 -0.062500 -0.644592 1441914796 -0.009949 0.763489 -0.028381 -0.645081 1441914796 -0.009949 0.763489 -0.028381 -0.645081 1441914796 -0.009949 0.763489 -0.028381 -0.645081 1441914796 -0.009949 0.763489 -0.028381 -0.645081 1441914796 -0.009949 0.763489 -0.028381 -0.645081 1441914796 -0.009949 0.763489 -0.028381 -0.645081 1441914796 0.032104 0.764465 0.016174 -0.643616 1441914796 0.032104 0.764465 0.016174 -0.643616 1441914796 0.032104 0.764465 0.016174 -0.643616 1441914796 0.032104 0.764465 0.016174 -0.643616 1441914796 0.032104 0.764465 0.016174 -0.643616 1441914796 0.032104 0.764465 0.016174 -0.643616 1441914796 0.079712 0.762390 0.067505 -0.638611 1441914796 0.079712 0.762390 0.067505 -0.638611 1441914796 0.079712 0.762390 0.067505 -0.638611 1441914796 0.079712 0.762390 0.067505 -0.638611 1441914796 0.079712 0.762390 0.067505 -0.638611 1441914796 0.130066 0.756409 0.124634 -0.628784 1441914796 0.130066 0.756409 0.124634 -0.628784 1441914796 0.130066 0.756409 0.124634 -0.628784 1441914796 0.130066 0.756409 0.124634 -0.628784 1441914796 0.130066 0.756409 0.124634 -0.628784 1441914796 0.130066 0.756409 0.124634 -0.628784 1441914796 0.180786 0.745605 0.183105 -0.614685 1441914796 0.180786 0.745605 0.183105 -0.614685 1441914796 0.180786 0.745605 0.183105 -0.614685 1441914796 0.180786 0.745605 0.183105 -0.614685 1441914796 0.180786 0.745605 0.183105 -0.614685 1441914796 0.180786 0.745605 0.183105 -0.614685 1441914796 0.229065 0.730225 0.239868 -0.597290 1441914796 0.229065 0.730225 0.239868 -0.597290 1441914796 0.229065 0.730225 0.239868 -0.597290 1441914796 0.229065 0.730225 0.239868 -0.597290 1441914796 
0.073181 0.756226 0.084473 -0.644714 1441914799 0.073181 0.756226 0.084473 -0.644714 1441914799 0.073181 0.756226 0.084473 -0.644714 1441914799 0.073181 0.756226 0.084473 -0.644714 1441914799 0.073181 0.756226 0.084473 -0.644714 1441914799 0.044128 0.763611 0.051941 -0.642090 1441914799 0.044128 0.763611 0.051941 -0.642090 1441914799 0.044128 0.763611 0.051941 -0.642090 1441914799 0.044128 0.763611 0.051941 -0.642090 1441914799 0.044128 0.763611 0.051941 -0.642090 1441914799 0.044128 0.763611 0.051941 -0.642090 1441914799 0.044128 0.763611 0.051941 -0.642090 1441914799 0.012146 0.770264 0.015503 -0.637451 1441914799 0.012146 0.770264 0.015503 -0.637451 1441914799 0.012146 0.770264 0.015503 -0.637451 1441914799 0.012146 0.770264 0.015503 -0.637451 1441914799 0.012146 0.770264 0.015503 -0.637451 1441914799 0.012146 0.770264 0.015503 -0.637451 1441914799 -0.021484 0.773254 -0.022339 -0.633301 1441914799 -0.021484 0.773254 -0.022339 -0.633301 1441914799 -0.021484 0.773254 -0.022339 -0.633301 1441914799 -0.021484 0.773254 -0.022339 -0.633301 1441914799 -0.021484 0.773254 -0.022339 -0.633301 1441914799 -0.021484 0.773254 -0.022339 -0.633301 1441914799 -0.053955 0.773071 -0.059692 -0.629211 1441914799 -0.053955 0.773071 -0.059692 -0.629211 1441914799 -0.053955 0.773071 -0.059692 -0.629211 1441914799 -0.078796 0.770142 -0.092590 -0.626221 1441914799 -0.078796 0.770142 -0.092590 -0.626221 1441914799 -0.078796 0.770142 -0.092590 -0.626221 1441914799 -0.078796 0.770142 -0.092590 -0.626221 1441914799 -0.078796 0.770142 -0.092590 -0.626221 1441914799 -0.091064 0.768127 -0.113342 -0.623596 1441914799 -0.091064 0.768127 -0.113342 -0.623596 1441914799 -0.091064 0.768127 -0.113342 -0.623596 1441914799 -0.091064 0.768127 -0.113342 -0.623596 1441914799 -0.091064 0.768127 -0.113342 -0.623596 1441914799 -0.091064 0.768127 -0.113342 -0.623596 1441914799 -0.090027 0.767395 -0.119080 -0.623596 1441914799 -0.090027 0.767395 -0.119080 -0.623596 1441914799 -0.090027 0.767395 -0.119080 -0.623596 1441914799 -0.090027 0.767395 -0.119080 -0.623596 1441914799 -0.090027 0.767395 -0.119080 -0.623596 1441914799 -0.090027 0.767395 -0.119080 -0.623596 1441914799 -0.076843 0.768433 -0.109741 -0.625732 1441914799 -0.076843 0.768433 -0.109741 -0.625732 1441914799 -0.076843 0.768433 -0.109741 -0.625732 1441914799 -0.076843 0.768433 -0.109741 -0.625732 1441914799 -0.076843 0.768433 -0.109741 -0.625732 1441914799 -0.076843 0.768433 -0.109741 -0.625732 1441914799 -0.053223 0.770691 -0.086365 -0.629028 1441914799 -0.053223 0.770691 -0.086365 -0.629028 1441914799 -0.053223 0.770691 -0.086365 -0.629028 1441914799 -0.053223 0.770691 -0.086365 -0.629028 1441914799 -0.053223 0.770691 -0.086365 -0.629028 1441914799 -0.053223 0.770691 -0.086365 -0.629028 1441914799 -0.019104 0.772461 -0.050049 -0.632751 1441914799 -0.019104 0.772461 -0.050049 -0.632751 1441914799 -0.019104 0.772461 -0.050049 -0.632751 1441914799 -0.019104 0.772461 -0.050049 -0.632751 1441914799 -0.019104 0.772461 -0.050049 -0.632751 1441914799 -0.019104 0.772461 -0.050049 -0.632751 1441914799 0.022461 0.771851 -0.004517 -0.635376 1441914799 0.022461 0.771851 -0.004517 -0.635376 1441914799 0.022461 0.771851 -0.004517 -0.635376 1441914799 0.022461 0.771851 -0.004517 -0.635376 1441914799 0.022461 0.771851 -0.004517 -0.635376 1441914799 0.022461 0.771851 -0.004517 -0.635376 1441914799 0.070251 0.767822 0.048218 -0.635010 1441914799 0.070251 0.767822 0.048218 -0.635010 1441914799 0.070251 0.767822 0.048218 -0.635010 1441914799 0.070251 0.767822 0.048218 -0.635010 1441914799 0.070251 0.767822 0.048218 -0.635010 1441914799 0.070251 0.767822 0.048218 -0.635010 1441914799 0.121155 0.760315 0.105103 -0.629395 1441914799 0.121155 0.760315 0.105103 -0.629395 1441914799 0.121155 0.760315 0.105103 -0.629395 1441914800 0.121155 0.760315 0.105103 -0.629395 1441914800 0.121155 0.760315 0.105103 -0.629395 1441914800 0.172668 0.748230 0.163940 -0.619202 1441914800 0.172668 0.748230 0.163940 -0.619202 1441914800 0.172668 0.748230 0.163940 -0.619202 1441914800 0.172668 0.748230 0.163940 -0.619202 1441914800 0.172668 0.748230 0.163940 -0.619202 1441914800 0.172668 0.748230 0.163940 -0.619202 1441914800 0.172668 0.748230 0.163940 -0.619202 1441914800 0.223206 0.731873 0.221558 -0.604553 1441914800 0.223206 0.731873 0.221558 -0.604553 1441914800 0.223206 0.731873 0.221558 -0.604553 1441914800 0.223206 0.731873 0.221558 -0.604553 1441914800 0.223206 0.731873 0.221558 -0.604553 1441914800 0.269653 0.711914 0.275879 -0.586792 1441914800 0.269653 0.711914 0.275879 -0.586792 1441914800 0.269653 0.711914 0.275879 -0.586792 1441914800 0.269653 0.711914 0.275879 -0.586792 1441914800 0.269653 0.711914 0.275879 -0.586792 1441914800 0.269653 0.711914 0.275879 -0.586792 1441914800 0.269653 0.711914 0.275879 -0.586792 1441914800 0.307861 0.691895 0.322510 -0.567871 1441914800 0.307861 0.691895 0.322510 -0.567871 1441914800 0.307861 0.691895 0.322510 -0.567871 1441914800 0.307861 0.691895 0.322510 -0.567871 1441914800 0.307861 0.691895 0.322510 -0.567871 1441914800 0.307861 0.691895 0.322510 -0.567871 1441914800 0.337280 0.672913 0.359619 -0.551392 1441914800 0.337280 0.672913 0.359619 -0.551392 1441914800 0.337280 0.672913 0.359619 -0.551392 1441914800 0.337280 0.672913 0.359619 -0.551392 1441914800 0.337280 0.672913 0.359619 -0.551392 1441914800 0.337280 0.672913 0.359619 -0.551392 1441914800 0.356384 0.658020 0.384766 -0.540283 1441914800 0.356384 0.658020 0.384766 -0.540283 1441914800 0.356384 0.658020 0.384766 -0.540283 1441914800 0.356384 0.658020 0.384766 -0.540283 1441914800 0.356384 0.658020 0.384766 -0.540283 1441914800 0.364014 0.649658 0.397949 -0.535767 1441914800 0.364014 0.649658 0.397949 -0.535767 1441914800 0.364014 0.649658 0.397949 -0.535767 1441914800 0.364014 0.649658 0.397949 -0.535767 1441914800 0.364014 0.649658 0.397949 -0.535767 1441914800 0.360168 0.649231 0.398865 -0.538086 1441914800 0.360168 0.649231 0.398865 -0.538086 1441914800 0.360168 0.649231 0.398865 -0.538086 1441914800 0.360168 0.649231 0.398865 -0.538086 1441914800 0.360168 0.649231 0.398865 -0.538086 1441914800 0.343445 0.658020 0.388123 -0.546265 1441914800 0.343445 0.658020 0.388123 -0.546265 1441914800 0.343445 0.658020 0.388123 -0.546265 1441914800 0.343445 0.658020 0.388123 -0.546265 1441914800 0.343445 0.658020 0.388123 -0.546265 1441914800 0.343445 0.658020 0.388123 -0.546265 1441914800 0.317383 0.673279 0.364990 -0.559143 1441914800 0.317383 0.673279 0.364990 -0.559143 1441914800 0.317383 0.673279 0.364990 -0.559143 1441914800 0.317383 0.673279 0.364990 -0.559143 1441914800 0.317383 0.673279 0.364990 -0.559143 1441914800 0.317383 0.673279 0.364990 -0.559143 1441914800 0.282166 0.692261 0.332520 -0.574951 1441914800 0.282166 0.692261 0.332520 -0.574951 1441914800 0.282166 0.692261 0.332520 -0.574951 1441914800 0.282166 0.692261 0.332520 -0.574951 1441914800 0.282166 0.692261 0.332520 -0.574951 1441914800 0.237915 0.714294 0.291077 -0.590271 1441914800 0.237915 0.714294 0.291077 -0.590271 1441914800 0.237915 0.714294 0.291077 -0.590271 1441914800 0.237915 0.714294 0.291077 -0.590271 1441914800 0.237915 0.714294 0.291077 -0.590271 1441914800 0.237915 0.714294 0.291077 -0.590271 1441914800 0.237915 0.714294 0.291077 -0.590271 1441914800 0.193054 0.735596 0.242188 -0.602417 1441914800 0.193054 0.735596 0.242188 -0.602417 1441914800 0.193054 0.735596 0.242188 -0.602417 1441914800 0.193054 0.735596 0.242188 -0.602417 1441914800 0.193054 0.735596 0.242188 -0.602417 1441914800 0.193054 0.735596 0.242188 -0.602417 1441914800 0.147461 0.752014 0.186890 -0.614624 1441914800 0.147461 0.752014 0.186890 -0.614624 1441914800 0.147461 0.752014 0.186890 -0.614624 1441914800 0.147461 0.752014 0.186890 -0.614624 1441914800 0.147461 0.752014 0.186890 -0.614624 1441914800 0.102722 0.762939 0.131897 -0.624451 1441914800 0.102722 0.762939 0.131897 -0.624451 1441914800 0.102722 0.762939 0.131897 -0.624451 1441914800 0.102722 0.762939 0.131897 -0.624451 1441914800 0.102722 0.762939 0.131897 -0.624451 1441914800 0.102722 0.762939 0.131897 -0.624451 1441914800 0.059753 0.769409 0.078125 -0.631104 1441914800 0.059753 0.769409 0.078125 -0.631104 1441914800 0.059753 0.769409 0.078125 -0.631104 1441914800 0.059753 0.769409 0.078125 -0.631104 1441914800 0.059753 0.769409 0.078125 -0.631104 1441914800 0.059753 0.769409 0.078125 -0.631104 1441914800 0.019592 0.770935 0.026733 -0.636047 1441914800 0.019592 0.770935 0.026733 -0.636047 1441914800 0.019592 0.770935 0.026733 -0.636047 1441914800 0.019592 0.770935 0.026733 -0.636047 1441914800 0.019592 0.770935 0.026733 -0.636047 1441914800 0.019592 0.770935 0.026733 -0.636047 1441914800 -0.014832 0.771118 -0.017517 -0.636230 1441914800 -0.014832 0.771118 -0.017517 -0.636230 1441914800 -0.014832 0.771118 -0.017517 -0.636230 1441914800 -0.014832 0.771118 -0.017517 -0.636230 1441914801 -0.014832 0.771118 -0.017517 -0.636230 1441914801 -0.014832 0.771118 -0.017517 -0.636230 1441914801 -0.040771 0.769531 -0.053040 -0.635132 1441914801 -0.040771 0.769531 -0.053040 -0.635132 1441914801 -0.040771 0.769531 -0.053040 -0.635132 1441914801 -0.040771 0.769531 -0.053040 -0.635132 1441914801 -0.040771 0.769531 -0.053040 -0.635132 1441914801 -0.040771 0.769531 -0.053040 -0.635132 1441914801 -0.054993 0.765991 -0.076111 -0.635986 1441914801 -0.054993 0.765991 -0.076111 -0.635986 1441914801 -0.054993 0.765991 -0.076111 -0.635986 1441914801 -0.054993 0.765991 -0.076111 -0.635986 1441914801 -0.054993 0.765991 -0.076111 -0.635986 1441914801 -0.054993 0.765991 -0.076111 -0.635986 1441914801 -0.054993 0.765991 -0.076111 -0.635986 1441914801 -0.058594 0.763855 -0.085083 -0.637085 1441914801 -0.058594 0.763855 -0.085083 -0.637085 1441914801 -0.058594 0.763855 -0.085083 -0.637085 1441914801 -0.058594 0.763855 -0.085083 -0.637085 1441914801 -0.058594 0.763855 -0.085083 -0.637085 1441914801 -0.058594 0.763855 -0.085083 -0.637085 1441914801 -0.050598 0.764099 -0.080078 -0.638123 1441914801 -0.050598 0.764099 -0.080078 -0.638123 1441914801 -0.050598 0.764099 -0.080078 -0.638123 1441914801 -0.050598 0.764099 -0.080078 -0.638123 1441914801 -0.050598 0.764099 -0.080078 -0.638123 1441914801 -0.050598 0.764099 -0.080078 -0.638123 1441914801 -0.029663 0.765625 -0.061462 -0.639648 1441914801 -0.029663 0.765625 -0.061462 -0.639648 1441914801 -0.029663 0.765625 -0.061462 -0.639648 1441914801 -0.029663 0.765625 -0.061462 -0.639648 1441914801 -0.029663 0.765625 -0.061462 -0.639648 1441914801 -0.029663 0.765625 -0.061462 -0.639648 1441914801 -0.029663 0.765625 -0.061462 -0.639648 1441914801 0.001709 0.767151 -0.030334 -0.640747 1441914801 0.001709 0.767151 -0.030334 -0.640747 1441914801 0.001709 0.767151 -0.030334 -0.640747 1441914801 0.001709 0.767151 -0.030334 -0.640747 1441914801 0.001709 0.767151 -0.030334 -0.640747 1441914801 0.001709 0.767151 -0.030334 -0.640747 1441914801 0.041077 0.768127 0.011902 -0.638855 1441914801 0.041077 0.768127 0.011902 -0.638855 1441914801 0.041077 0.768127 0.011902 -0.638855 1441914801 0.041077 0.768127 0.011902 -0.638855 1441914801 0.041077 0.768127 0.011902 -0.638855 1441914801 0.041077 0.768127 0.011902 -0.638855 1441914801 0.041077 0.768127 0.011902 -0.638855 1441914801 0.086853 0.766968 0.063171 -0.632568 1441914801 0.086853 0.766968 0.063171 -0.632568 1441914801 0.086853 0.766968 0.063171 -0.632568 1441914801 0.086853 0.766968 0.063171 -0.632568 1441914801 0.086853 0.766968 0.063171 -0.632568 1441914801 0.086853 0.766968 0.063171 -0.632568 1441914801 0.137085 0.761353 0.120483 -0.622131 1441914801 0.137085 0.761353 0.120483 -0.622131 1441914801 0.137085 0.761353 0.120483 -0.622131 1441914801 0.137085 0.761353 0.120483 -0.622131 1441914801 0.137085 0.761353 0.120483 -0.622131 1441914801 0.137085 0.761353 0.120483 -0.622131 1441914801 0.186707 0.750549 0.180786 -0.607544 1441914801 0.186707 0.750549 0.180786 -0.607544 1441914801 0.186707 0.750549 0.180786 -0.607544 1441914801 0.186707 0.750549 0.180786 -0.607544 1441914801 0.186707 0.750549 0.180786 -0.607544 1441914801 0.186707 0.750549 0.180786 -0.607544 1441914801 0.236328 0.733154 0.239197 -0.591064 1441914801 0.236328 0.733154 0.239197 -0.591064 1441914801 0.236328 0.733154 0.239197 -0.591064 1441914801 0.236328 0.733154 0.239197 -0.591064 1441914801 0.236328 0.733154 0.239197 -0.591064 1441914801 0.236328 0.733154 0.239197 -0.591064 1441914801 0.285339 0.709595 0.293274 -0.573608 1441914801 0.285339 0.709595 0.293274 -0.573608 1441914801 0.285339 0.709595 0.293274 -0.573608 1441914801 0.285339 0.709595 0.293274 -0.573608 1441914801 0.285339 0.709595 0.293274 -0.573608 1441914801 0.285339 0.709595 0.293274 -0.573608 1441914801 0.285339 0.709595 0.293274 -0.573608 1441914801 0.324402 0.686157 0.338196 -0.556396 1441914801 0.324402 0.686157 0.338196 -0.556396 1441914801 0.324402 0.686157 0.338196 -0.556396 1441914801 0.324402 0.686157 0.338196 -0.556396 1441914801 0.324402 0.686157 0.338196 -0.556396 1441914801 0.324402 0.686157 0.338196 -0.556396 1441914801 0.353088 0.666687 0.373657 -0.539612 1441914801 0.353088 0.666687 0.373657 -0.539612 1441914801 0.353088 0.666687 0.373657 -0.539612 1441914801 0.353088 0.666687 0.373657 -0.539612 1441914801 0.353088 0.666687 0.373657 -0.539612 1441914801 0.353088 0.666687 0.373657 -0.539612 1441914801 0.367615 0.654785 0.395386 -0.528992 1441914801 0.367615 0.654785 0.395386 -0.528992 1441914801 0.367615 0.654785 0.395386 -0.528992 1441914801 0.367615 0.654785 0.395386 -0.528992 1441914801 0.367615 0.654785 0.395386 -0.528992 1441914801 0.367615 0.654785 0.395386 -0.528992 1441914801 0.368896 0.650452 0.403015 -0.527588 1441914801 0.368896 0.650452 0.403015 -0.527588 1441914801 0.368896 0.650452 0.403015 -0.527588 1441914801 0.368896 0.650452 0.403015 -0.527588 1441914801 0.368896 0.650452 0.403015 -0.527588 1441914801 0.368896 0.650452 0.403015 -0.527588 1441914801 0.360352 0.654358 0.398071 -0.532410 1441914801 0.360352 0.654358 0.398071 -0.532410 1441914801 0.360352 0.654358 0.398071 -0.532410 1441914801 0.360352 0.654358 0.398071 -0.532410 1441914801 0.360352 0.654358 0.398071 -0.532410 1441914801 0.360352 0.654358 0.398071 -0.532410 1441914801 0.341248 0.665100 0.382202 -0.543213 1441914801 0.341248 0.665100 0.382202 -0.543213 1441914801 0.341248 0.665100 0.382202 -0.543213 1441914801 0.341248 0.665100 0.382202 -0.543213 1441914801 0.341248 0.665100 0.382202 -0.543213 1441914801 0.341248 0.665100 0.382202 -0.543213 1441914801 0.312195 0.681580 0.355286 -0.558289 1441914802 0.312195 0.681580 0.355286 -0.558289 1441914802 0.312195 0.681580 0.355286 -0.558289 1441914802 0.312195 0.681580 0.355286 -0.558289 1441914802 0.312195 0.681580 0.355286 -0.558289 1441914802 0.312195 0.681580 0.355286 -0.558289 1441914802 0.312195 0.681580 0.355286 -0.558289 1441914802 0.274475 0.702698 0.318604 -0.573853 1441914802 0.274475 0.702698 0.318604 -0.573853 1441914802 0.274475 0.702698 0.318604 -0.573853 1441914802 0.274475 0.702698 0.318604 -0.573853 1441914802 0.274475 0.702698 0.318604 -0.573853 1441914802 0.274475 0.702698 0.318604 -0.573853 1441914802 0.230896 0.724548 0.273315 -0.589050 1441914802 0.230896 0.724548 0.273315 -0.589050 1441914802 0.230896 0.724548 0.273315 -0.589050 1441914802 0.230896 0.724548 0.273315 -0.589050 1441914802 0.230896 0.724548 0.273315 -0.589050 1441914802 0.230896 0.724548 0.273315 -0.589050 1441914802 0.182373 0.744080 0.221008 -0.603516 1441914802 0.182373 0.744080 0.221008 -0.603516 1441914802 0.182373 0.744080 0.221008 -0.603516 1441914802 0.182373 0.744080 0.221008 -0.603516 1441914802 0.182373 0.744080 0.221008 -0.603516 1441914802 0.182373 0.744080 0.221008 -0.603516 1441914802 0.130188 0.759888 0.163879 -0.615417 1441914802 0.130188 0.759888 0.163879 -0.615417 1441914802 0.130188 0.759888 0.163879 -0.615417 1441914802 0.130188 0.759888 0.163879 -0.615417 1441914802 0.130188 0.759888 0.163879 -0.615417 1441914802 0.130188 0.759888 0.163879 -0.615417 1441914802 0.078796 0.772827 0.103271 -0.621155 1441914802 0.078796 0.772827 0.103271 -0.621155 1441914802 0.078796 0.772827 0.103271 -0.621155 1441914802 0.078796 0.772827 0.103271 -0.621155 1441914802 0.078796 0.772827 0.103271 -0.621155 1441914802 0.078796 0.772827 0.103271 -0.621155 1441914802 0.030762 0.779846 0.043396 -0.623657 1441914802 0.030762 0.779846 0.043396 -0.623657 1441914802 0.030762 0.779846 0.043396 -0.623657 1441914802 0.030762 0.779846 0.043396 -0.623657 1441914802 0.030762 0.779846 0.043396 -0.623657 1441914802 0.030762 0.779846 0.043396 -0.623657 1441914802 -0.013000 0.780640 -0.013245 -0.624695 1441914802 -0.013000 0.780640 -0.013245 -0.624695 1441914802 -0.013000 0.780640 -0.013245 -0.624695 1441914802 -0.013000 0.780640 -0.013245 -0.624695 1441914802 -0.013000 0.780640 -0.013245 -0.624695 1441914802 -0.013000 0.780640 -0.013245 -0.624695 1441914802 -0.013000 0.780640 -0.013245 -0.624695 1441914802 -0.050598 0.774963 -0.062439 -0.626892 1441914802 -0.050598 0.774963 -0.062439 -0.626892 1441914802 -0.050598 0.774963 -0.062439 -0.626892 1441914802 -0.050598 0.774963 -0.062439 -0.626892 1441914802 -0.050598 0.774963 -0.062439 -0.626892 1441914802 -0.050598 0.774963 -0.062439 -0.626892 1441914802 -0.081421 0.768555 -0.101563 -0.626404 1441914802 -0.081421 0.768555 -0.101563 -0.626404 1441914802 -0.081421 0.768555 -0.101563 -0.626404 1441914802 -0.081421 0.768555 -0.101563 -0.626404 1441914802 -0.081421 0.768555 -0.101563 -0.626404 1441914802 -0.081421 0.768555 -0.101563 -0.626404 1441914802 -0.096375 0.762939 -0.123901 -0.627136 1441914802 -0.096375 0.762939 -0.123901 -0.627136 1441914802 -0.096375 0.762939 -0.123901 -0.627136 1441914802 -0.096375 0.762939 -0.123901 -0.627136 1441914802 -0.096375 0.762939 -0.123901 -0.627136 1441914802 -0.096375 0.762939 -0.123901 -0.627136 1441914802 -0.099487 0.759705 -0.131958 -0.628967 1441914802 -0.099487 0.759705 -0.131958 -0.628967 1441914802 -0.099487 0.759705 -0.131958 -0.628967 1441914802 -0.099487 0.759705 -0.131958 -0.628967 1441914802 -0.099487 0.759705 -0.131958 -0.628967 1441914802 -0.099487 0.759705 -0.131958 -0.628967 1441914802 -0.088501 0.759277 -0.124451 -0.632568 1441914802 -0.088501 0.759277 -0.124451 -0.632568 1441914802 -0.088501 0.759277 -0.124451 -0.632568 1441914802 -0.088501 0.759277 -0.124451 -0.632568 1441914802 -0.088501 0.759277 -0.124451 -0.632568 1441914802 -0.088501 0.759277 -0.124451 -0.632568 1441914802 -0.088501 0.759277 -0.124451 -0.632568 1441914802 -0.064209 0.761353 -0.101135 -0.637207 1441914802 -0.064209 0.761353 -0.101135 -0.637207 1441914802 -0.064209 0.761353 -0.101135 -0.637207 1441914802 -0.064209 0.761353 -0.101135 -0.637207 1441914802 -0.064209 0.761353 -0.101135 -0.637207 1441914802 -0.064209 0.761353 -0.101135 -0.637207 1441914802 -0.028442 0.763672 -0.064636 -0.641724 1441914802 -0.028442 0.763672 -0.064636 -0.641724 1441914802 -0.028442 0.763672 -0.064636 -0.641724 1441914802 -0.028442 0.763672 -0.064636 -0.641724 1441914802 -0.028442 0.763672 -0.064636 -0.641724 1441914802 -0.028442 0.763672 -0.064636 -0.641724 1441914802 0.016846 0.764771 -0.017639 -0.643860 1441914802 0.016846 0.764771 -0.017639 -0.643860 1441914802 0.016846 0.764771 -0.017639 -0.643860 1441914802 0.016846 0.764771 -0.017639 -0.643860 1441914802 0.016846 0.764771 -0.017639 -0.643860 1441914802 0.016846 0.764771 -0.017639 -0.643860 1441914802 0.068909 0.763184 0.037842 -0.641418 1441914802 0.068909 0.763184 0.037842 -0.641418 1441914802 0.068909 0.763184 0.037842 -0.641418 1441914802 0.068909 0.763184 0.037842 -0.641418 1441914802 0.068909 0.763184 0.037842 -0.641418 1441914802 0.068909 0.763184 0.037842 -0.641418 1441914802 0.068909 0.763184 0.037842 -0.641418 1441914802 0.126892 0.756531 0.099854 -0.633667 1441914802 0.126892 0.756531 0.099854 -0.633667 1441914802 0.126892 0.756531 0.099854 -0.633667 1441914802 0.126892 0.756531 0.099854 -0.633667 1441914802 0.126892 0.756531 0.099854 -0.633667 1441914802 0.126892 0.756531 0.099854 -0.633667 1441914802 0.184814 0.744629 0.163330 -0.620239 1441914802 0.184814 0.744629 0.163330 -0.620239 1441914803 0.184814 0.744629 0.163330 -0.620239 1441914803 0.184814 0.744629 0.163330 -0.620239 1441914803 0.184814 0.744629 0.163330 -0.620239 1441914803 0.184814 0.744629 0.163330 -0.620239 1441914803 0.184814 0.744629 0.163330 -0.620239 1441914803 0.239319 0.727295 0.225647 -0.602356 1441914803 0.239319 0.727295 0.225647 -0.602356 1441914803 0.239319 0.727295 0.225647 -0.602356 1441914803 0.239319 0.727295 0.225647 -0.602356 1441914803 0.239319 0.727295 0.225647 -0.602356 1441914803 0.239319 0.727295 0.225647 -0.602356 1441914803 0.288513 0.706299 0.283936 -0.580688 1441914803 0.288513 0.706299 0.283936 -0.580688 1441914803 0.288513 0.706299 0.283936 -0.580688 1441914803 0.288513 0.706299 0.283936 -0.580688 1441914803 0.288513 0.706299 0.283936 -0.580688 1441914803 0.288513 0.706299 0.283936 -0.580688 1441914803 0.332214 0.683167 0.335510 -0.557068 1441914803 0.332214 0.683167 0.335510 -0.557068 1441914803 0.332214 0.683167 0.335510 -0.557068 1441914803 0.332214 0.683167 0.335510 -0.557068 1441914803 0.332214 0.683167 0.335510 -0.557068 1441914803 0.332214 0.683167 0.335510 -0.557068 1441914803 0.367554 0.659912 0.379822 -0.533936 1441914803 0.367554 0.659912 0.379822 -0.533936 1441914803 0.367554 0.659912 0.379822 -0.533936 1441914803 0.367554 0.659912 0.379822 -0.533936 1441914803 0.367554 0.659912 0.379822 -0.533936 1441914803 0.367554 0.659912 0.379822 -0.533936 1441914803 0.367554 0.659912 0.379822 -0.533936 1441914803 0.391235 0.640808 0.412354 -0.515930 1441914803 0.391235 0.640808 0.412354 -0.515930 1441914803 0.391235 0.640808 0.412354 -0.515930 1441914803 0.391235 0.640808 0.412354 -0.515930 1441914803 0.391235 0.640808 0.412354 -0.515930 1441914803 0.391235 0.640808 0.412354 -0.515930 1441914803 0.401855 0.629089 0.432007 -0.506042 1441914803 0.401855 0.629089 0.432007 -0.506042 1441914803 0.401855 0.629089 0.432007 -0.506042 1441914803 0.401855 0.629089 0.432007 -0.506042 1441914803 0.401855 0.629089 0.432007 -0.506042 1441914803 0.401855 0.629089 0.432007 -0.506042 1441914803 0.401855 0.629089 0.432007 -0.506042 1441914803 0.400208 0.626526 0.437317 -0.505920 1441914803 0.400208 0.626526 0.437317 -0.505920 1441914803 0.400208 0.626526 0.437317 -0.505920 1441914803 0.400208 0.626526 0.437317 -0.505920 1441914803 0.400208 0.626526 0.437317 -0.505920 1441914803 0.400208 0.626526 0.437317 -0.505920 1441914803 0.387634 0.633240 0.428833 -0.514587 1441914803 0.387634 0.633240 0.428833 -0.514587 1441914803 0.387634 0.633240 0.428833 -0.514587 1441914803 0.387634 0.633240 0.428833 -0.514587 1441914803 0.387634 0.633240 0.428833 -0.514587 1441914803 0.364563 0.646118 0.408386 -0.531860 1441914803 0.364563 0.646118 0.408386 -0.531860 1441914803 0.364563 0.646118 0.408386 -0.531860 1441914803 0.364563 0.646118 0.408386 -0.531860 1441914803 0.364563 0.646118 0.408386 -0.531860 1441914803 0.364563 0.646118 0.408386 -0.531860 1441914803 0.331299 0.664551 0.376526 -0.553833 1441914803 0.331299 0.664551 0.376526 -0.553833 1441914803 0.331299 0.664551 0.376526 -0.553833 1441914803 0.331299 0.664551 0.376526 -0.553833 1441914803 0.331299 0.664551 0.376526 -0.553833 1441914803 0.331299 0.664551 0.376526 -0.553833 1441914803 0.289673 0.685913 0.334229 -0.577820 1441914803 0.289673 0.685913 0.334229 -0.577820 1441914803 0.289673 0.685913 0.334229 -0.577820 1441914803 0.289673 0.685913 0.334229 -0.577820 1441914803 0.289673 0.685913 0.334229 -0.577820 1441914803 0.289673 0.685913 0.334229 -0.577820 1441914803 0.240967 0.707947 0.283325 -0.600403 1441914803 0.240967 0.707947 0.283325 -0.600403 1441914803 0.240967 0.707947 0.283325 -0.600403 1441914803 0.240967 0.707947 0.283325 -0.600403 1441914803 0.240967 0.707947 0.283325 -0.600403 1441914803 0.240967 0.707947 0.283325 -0.600403 1441914803 0.187256 0.728210 0.225830 -0.619385 1441914803 0.187256 0.728210 0.225830 -0.619385 1441914803 0.187256 0.728210 0.225830 -0.619385 1441914803 0.187256 0.728210 0.225830 -0.619385 1441914803 0.187256 0.728210 0.225830 -0.619385 1441914803 0.187256 0.728210 0.225830 -0.619385 1441914803 0.187256 0.728210 0.225830 -0.619385 1441914803 0.130188 0.744690 0.164124 -0.633667 1441914803 0.130188 0.744690 0.164124 -0.633667 1441914803 0.130188 0.744690 0.164124 -0.633667 1441914803 0.130188 0.744690 0.164124 -0.633667 1441914803 0.130188 0.744690 0.164124 -0.633667 1441914803 0.130188 0.744690 0.164124 -0.633667 1441914803 0.072815 0.757019 0.101135 -0.641357 1441914803 0.072815 0.757019 0.101135 -0.641357 1441914803 0.072815 0.757019 0.101135 -0.641357 1441914803 0.072815 0.757019 0.101135 -0.641357 1441914803 0.072815 0.757019 0.101135 -0.641357 1441914803 0.072815 0.757019 0.101135 -0.641357 1441914803 0.018433 0.764038 0.038879 -0.643738 1441914803 0.018433 0.764038 0.038879 -0.643738 1441914803 0.018433 0.764038 0.038879 -0.643738 1441914803 0.018433 0.764038 0.038879 -0.643738 1441914803 0.018433 0.764038 0.038879 -0.643738 1441914803 0.018433 0.764038 0.038879 -0.643738 1441914803 -0.029724 0.765015 -0.018372 -0.643066 1441914803 -0.029724 0.765015 -0.018372 -0.643066 1441914803 -0.029724 0.765015 -0.018372 -0.643066 1441914803 -0.029724 0.765015 -0.018372 -0.643066 1441914803 -0.029724 0.765015 -0.018372 -0.643066 1441914803 -0.069275 0.762451 -0.066650 -0.639832 1441914803 -0.069275 0.762451 -0.066650 -0.639832 1441914803 -0.069275 0.762451 -0.066650 -0.639832 1441914804 -0.069275 0.762451 -0.066650 -0.639832 1441914804 -0.069275 0.762451 -0.066650 -0.639832 1441914804 -0.069275 0.762451 -0.066650 -0.639832 1441914804 -0.096741 0.758789 -0.103271 -0.635803 1441914804 -0.096741 0.758789 -0.103271 -0.635803 1441914804 -0.096741 0.758789 -0.103271 -0.635803 1441914804 -0.096741 0.758789 -0.103271 -0.635803 1441914804 -0.096741 0.758789 -0.103271 -0.635803 1441914804 -0.096741 0.758789 -0.103271 -0.635803 1441914804 -0.096741 0.758789 -0.103271 -0.635803 1441914804 -0.107300 0.754883 -0.125244 -0.634766 1441914804 -0.107300 0.754883 -0.125244 -0.634766 1441914804 -0.107300 0.754883 -0.125244 -0.634766 1441914804 -0.107300 0.754883 -0.125244 -0.634766 1441914804 -0.107300 0.754883 -0.125244 -0.634766 1441914804 -0.107300 0.754883 -0.125244 -0.634766 1441914804 -0.103882 0.754211 -0.128723 -0.635437 1441914804 -0.103882 0.754211 -0.128723 -0.635437 1441914804 -0.103882 0.754211 -0.128723 -0.635437 1441914804 -0.103882 0.754211 -0.128723 -0.635437 1441914804 -0.103882 0.754211 -0.128723 -0.635437 1441914804 -0.103882 0.754211 -0.128723 -0.635437 1441914804 -0.086914 0.756592 -0.115540 -0.637695 1441914804 -0.086914 0.756592 -0.115540 -0.637695 1441914804 -0.086914 0.756592 -0.115540 -0.637695 1441914804 -0.086914 0.756592 -0.115540 -0.637695 1441914804 -0.086914 0.756592 -0.115540 -0.637695 1441914804 -0.086914 0.756592 -0.115540 -0.637695 1441914804 -0.056213 0.760071 -0.088501 -0.641357 1441914804 -0.056213 0.760071 -0.088501 -0.641357 1441914804 -0.056213 0.760071 -0.088501 -0.641357 1441914804 -0.056213 0.760071 -0.088501 -0.641357 1441914804 -0.056213 0.760071 -0.088501 -0.641357 1441914804 -0.056213 0.760071 -0.088501 -0.641357 1441914804 -0.016052 0.762756 -0.049133 -0.644592 1441914804 -0.016052 0.762756 -0.049133 -0.644592 1441914804 -0.016052 0.762756 -0.049133 -0.644592 1441914804 -0.016052 0.762756 -0.049133 -0.644592 1441914804 -0.016052 0.762756 -0.049133 -0.644592 1441914804 -0.016052 0.762756 -0.049133 -0.644592 1441914804 0.032227 0.763428 0.000610 -0.645081 1441914804 0.032227 0.763428 0.000610 -0.645081 1441914804 0.032227 0.763428 0.000610 -0.645081 1441914804 0.032227 0.763428 0.000610 -0.645081 1441914804 0.032227 0.763428 0.000610 -0.645081 1441914804 0.032227 0.763428 0.000610 -0.645081 1441914804 0.032227 0.763428 0.000610 -0.645081 1441914804 0.085388 0.760681 0.056824 -0.640991 1441914804 0.085388 0.760681 0.056824 -0.640991 1441914804 0.085388 0.760681 0.056824 -0.640991 1441914804 0.085388 0.760681 0.056824 -0.640991 1441914804 0.085388 0.760681 0.056824 -0.640991 1441914804 0.085388 0.760681 0.056824 -0.640991 1441914804 0.139648 0.753967 0.115662 -0.631348 1441914804 0.139648 0.753967 0.115662 -0.631348 1441914804 0.139648 0.753967 0.115662 -0.631348 1441914804 0.139648 0.753967 0.115662 -0.631348 1441914804 0.139648 0.753967 0.115662 -0.631348 1441914804 0.139648 0.753967 0.115662 -0.631348 1441914804 0.193420 0.742310 0.175293 -0.617065 1441914804 0.193420 0.742310 0.175293 -0.617065 1441914804 0.193420 0.742310 0.175293 -0.617065 1441914804 0.193420 0.742310 0.175293 -0.617065 1441914804 0.193420 0.742310 0.175293 -0.617065 1441914804 0.193420 0.742310 0.175293 -0.617065 1441914804 0.193420 0.742310 0.175293 -0.617065 1441914804 0.243835 0.726196 0.233582 -0.598755 1441914804 0.243835 0.726196 0.233582 -0.598755 1441914804 0.243835 0.726196 0.233582 -0.598755 1441914804 0.243835 0.726196 0.233582 -0.598755 1441914804 0.243835 0.726196 0.233582 -0.598755 1441914804 0.243835 0.726196 0.233582 -0.598755 1441914804 0.289124 0.706848 0.288818 -0.577332 1441914804 0.289124 0.706848 0.288818 -0.577332 1441914804 0.289124 0.706848 0.288818 -0.577332 1441914804 0.289124 0.706848 0.288818 -0.577332 1441914804 0.289124 0.706848 0.288818 -0.577332 1441914804 0.327271 0.684753 0.337158 -0.557007 1441914804 0.327271 0.684753 0.337158 -0.557007 1441914804 0.327271 0.684753 0.337158 -0.557007 1441914804 0.327271 0.684753 0.337158 -0.557007 1441914804 0.327271 0.684753 0.337158 -0.557007 1441914804 0.355896 0.663574 0.374756 -0.540833 1441914804 0.355896 0.663574 0.374756 -0.540833 1441914804 0.355896 0.663574 0.374756 -0.540833 1441914804 0.355896 0.663574 0.374756 -0.540833 1441914804 0.355896 0.663574 0.374756 -0.540833 1441914804 0.355896 0.663574 0.374756 -0.540833 1441914804 0.376343 0.645508 0.402161 -0.529053 1441914804 0.376343 0.645508 0.402161 -0.529053 1441914804 0.376343 0.645508 0.402161 -0.529053 1441914804 0.376343 0.645508 0.402161 -0.529053 1441914804 0.376343 0.645508 0.402161 -0.529053 1441914804 0.376343 0.645508 0.402161 -0.529053 1441914804 0.382019 0.636902 0.415161 -0.525330 1441914804 0.382019 0.636902 0.415161 -0.525330 1441914804 0.382019 0.636902 0.415161 -0.525330 1441914804 0.382019 0.636902 0.415161 -0.525330 1441914804 0.382019 0.636902 0.415161 -0.525330 1441914804 0.376404 0.637268 0.414368 -0.529541 1441914804 0.376404 0.637268 0.414368 -0.529541 1441914804 0.376404 0.637268 0.414368 -0.529541 1441914804 0.376404 0.637268 0.414368 -0.529541 1441914804 0.376404 0.637268 0.414368 -0.529541 1441914804 0.376404 0.637268 0.414368 -0.529541 1441914804 0.376404 0.637268 0.414368 -0.529541 1441914804 0.360962 0.645630 0.400818 -0.540588 1441914804 0.360962 0.645630 0.400818 -0.540588 1441914804 0.360962 0.645630 0.400818 -0.540588 1441914805 0.360962 0.645630 0.400818 -0.540588 1441914805 0.360962 0.645630 0.400818 -0.540588 1441914805 0.360962 0.645630 0.400818 -0.540588 1441914805 0.335205 0.659973 0.376160 -0.557251 1441914805 0.335205 0.659973 0.376160 -0.557251 1441914805 0.335205 0.659973 0.376160 -0.557251 1441914805 0.335205 0.659973 0.376160 -0.557251 1441914805 0.335205 0.659973 0.376160 -0.557251 1441914805 0.335205 0.659973 0.376160 -0.557251 1441914805 0.300110 0.679016 0.340759 -0.576843 1441914805 0.300110 0.679016 0.340759 -0.576843 1441914805 0.300110 0.679016 0.340759 -0.576843 1441914805 0.300110 0.679016 0.340759 -0.576843 1441914805 0.300110 0.679016 0.340759 -0.576843 1441914805 0.300110 0.679016 0.340759 -0.576843 1441914805 0.257629 0.700256 0.295837 -0.596436 1441914805 0.257629 0.700256 0.295837 -0.596436 1441914805 0.257629 0.700256 0.295837 -0.596436 1441914805 0.257629 0.700256 0.295837 -0.596436 1441914805 0.257629 0.700256 0.295837 -0.596436 1441914805 0.208130 0.721497 0.242493 -0.614258 1441914805 0.208130 0.721497 0.242493 -0.614258 1441914805 0.208130 0.721497 0.242493 -0.614258 1441914805 0.208130 0.721497 0.242493 -0.614258 1441914805 0.208130 0.721497 0.242493 -0.614258 1441914805 0.208130 0.721497 0.242493 -0.614258 1441914805 0.153564 0.739868 0.182129 -0.629150 1441914805 0.153564 0.739868 0.182129 -0.629150 1441914805 0.153564 0.739868 0.182129 -0.629150 1441914805 0.153564 0.739868 0.182129 -0.629150 1441914805 0.153564 0.739868 0.182129 -0.629150 1441914805 0.153564 0.739868 0.182129 -0.629150 1441914805 0.097900 0.752563 0.118347 -0.640320 1441914805 0.097900 0.752563 0.118347 -0.640320 1441914805 0.097900 0.752563 0.118347 -0.640320 1441914805 0.097900 0.752563 0.118347 -0.640320 1441914805 0.097900 0.752563 0.118347 -0.640320 1441914805 0.097900 0.752563 0.118347 -0.640320 1441914805 0.097900 0.752563 0.118347 -0.640320 1441914805 0.043579 0.758789 0.054199 -0.647644 1441914805 0.043579 0.758789 0.054199 -0.647644 1441914805 0.043579 0.758789 0.054199 -0.647644 1441914805 0.043579 0.758789 0.054199 -0.647644 1441914805 0.043579 0.758789 0.054199 -0.647644 1441914805 0.043579 0.758789 0.054199 -0.647644 1441914805 -0.006958 0.760559 -0.005859 -0.649170 1441914805 -0.006958 0.760559 -0.005859 -0.649170 1441914805 -0.006958 0.760559 -0.005859 -0.649170 1441914805 -0.006958 0.760559 -0.005859 -0.649170 1441914805 -0.006958 0.760559 -0.005859 -0.649170 1441914805 -0.006958 0.760559 -0.005859 -0.649170 1441914805 -0.050781 0.758972 -0.059204 -0.646484 1441914805 -0.050781 0.758972 -0.059204 -0.646484 1441914805 -0.050781 0.758972 -0.059204 -0.646484 1441914805 -0.050781 0.758972 -0.059204 -0.646484 1441914805 -0.050781 0.758972 -0.059204 -0.646484 1441914805 -0.050781 0.758972 -0.059204 -0.646484 1441914805 -0.050781 0.758972 -0.059204 -0.646484 1441914805 -0.083252 0.754822 -0.101440 -0.642639 1441914805 -0.083252 0.754822 -0.101440 -0.642639 1441914805 -0.083252 0.754822 -0.101440 -0.642639 1441914805 -0.083252 0.754822 -0.101440 -0.642639 1441914805 -0.083252 0.754822 -0.101440 -0.642639 1441914805 -0.083252 0.754822 -0.101440 -0.642639 1441914805 -0.102966 0.749390 -0.129761 -0.641052 1441914805 -0.102966 0.749390 -0.129761 -0.641052 1441914805 -0.102966 0.749390 -0.129761 -0.641052 1441914805 -0.102966 0.749390 -0.129761 -0.641052 1441914805 -0.102966 0.749390 -0.129761 -0.641052 1441914805 -0.102966 0.749390 -0.129761 -0.641052 1441914805 -0.108643 0.746094 -0.142212 -0.641357 1441914805 -0.108643 0.746094 -0.142212 -0.641357 1441914805 -0.108643 0.746094 -0.142212 -0.641357 1441914805 -0.108643 0.746094 -0.142212 -0.641357 1441914805 -0.108643 0.746094 -0.142212 -0.641357 1441914805 -0.108643 0.746094 -0.142212 -0.641357 1441914805 -0.108643 0.746094 -0.142212 -0.641357 1441914805 -0.099731 0.746094 -0.137634 -0.643799 1441914805 -0.099731 0.746094 -0.137634 -0.643799 1441914805 -0.099731 0.746094 -0.137634 -0.643799 1441914805 -0.099731 0.746094 -0.137634 -0.643799 1441914805 -0.099731 0.746094 -0.137634 -0.643799 1441914805 -0.099731 0.746094 -0.137634 -0.643799 1441914805 -0.076660 0.749512 -0.116577 -0.647156 1441914805 -0.076660 0.749512 -0.116577 -0.647156 1441914805 -0.076660 0.749512 -0.116577 -0.647156 1441914805 -0.076660 0.749512 -0.116577 -0.647156 1441914805 -0.076660 0.749512 -0.116577 -0.647156 1441914805 -0.076660 0.749512 -0.116577 -0.647156 1441914805 -0.041504 0.753113 -0.082214 -0.651428 1441914805 -0.041504 0.753113 -0.082214 -0.651428 1441914805 -0.041504 0.753113 -0.082214 -0.651428 1441914805 -0.041504 0.753113 -0.082214 -0.651428 1441914805 -0.041504 0.753113 -0.082214 -0.651428 1441914805 -0.041504 0.753113 -0.082214 -0.651428 1441914805 -0.041504 0.753113 -0.082214 -0.651428 1441914805 0.003418 0.755249 -0.036194 -0.654480 1441914805 0.003418 0.755249 -0.036194 -0.654480 1441914805 0.003418 0.755249 -0.036194 -0.654480 1441914805 0.003418 0.755249 -0.036194 -0.654480 1441914805 0.003418 0.755249 -0.036194 -0.654480 1441914805 0.003418 0.755249 -0.036194 -0.654480 1441914805 0.056580 0.754150 0.019287 -0.653931 1441914805 0.056580 0.754150 0.019287 -0.653931 1441914805 0.056580 0.754150 0.019287 -0.653931 1441914805 0.056580 0.754150 0.019287 -0.653931 1441914805 0.056580 0.754150 0.019287 -0.653931 1441914805 0.056580 0.754150 0.019287 -0.653931 1441914805 0.114929 0.748596 0.079956 -0.648071 1441914805 0.114929 0.748596 0.079956 -0.648071 1441914805 0.114929 0.748596 0.079956 -0.648071 1441914805 0.114929 0.748596 0.079956 -0.648071 1441914805 0.114929 0.748596 0.079956 -0.648071 1441914806 0.114929 0.748596 0.079956 -0.648071 1441914806 0.174194 0.738098 0.145264 -0.635376 1441914806 0.174194 0.738098 0.145264 -0.635376 1441914806 0.174194 0.738098 0.145264 -0.635376 1441914806 0.174194 0.738098 0.145264 -0.635376 1441914806 0.174194 0.738098 0.145264 -0.635376 1441914806 0.174194 0.738098 0.145264 -0.635376 1441914806 0.231812 0.721497 0.209534 -0.617859 1441914806 0.231812 0.721497 0.209534 -0.617859 1441914806 0.231812 0.721497 0.209534 -0.617859 1441914806 0.231812 0.721497 0.209534 -0.617859 1441914806 0.231812 0.721497 0.209534 -0.617859 1441914806 0.231812 0.721497 0.209534 -0.617859 1441914806 0.231812 0.721497 0.209534 -0.617859 1441914806 0.283691 0.701172 0.268616 -0.596436 1441914806 0.283691 0.701172 0.268616 -0.596436 1441914806 0.283691 0.701172 0.268616 -0.596436 1441914806 0.283691 0.701172 0.268616 -0.596436 1441914806 0.283691 0.701172 0.268616 -0.596436 1441914806 0.283691 0.701172 0.268616 -0.596436 1441914806 0.328491 0.677734 0.320068 -0.574707 1441914806 0.328491 0.677734 0.320068 -0.574707 1441914806 0.328491 0.677734 0.320068 -0.574707 1441914806 0.328491 0.677734 0.320068 -0.574707 1441914806 0.328491 0.677734 0.320068 -0.574707 1441914806 0.328491 0.677734 0.320068 -0.574707 1441914806 0.364868 0.655579 0.362549 -0.552795 1441914806 0.364868 0.655579 0.362549 -0.552795 1441914806 0.364868 0.655579 0.362549 -0.552795 1441914806 0.364868 0.655579 0.362549 -0.552795 1441914806 0.364868 0.655579 0.362549 -0.552795 1441914806 0.364868 0.655579 0.362549 -0.552795 1441914806 0.389893 0.636230 0.393188 -0.537170 1441914806 0.389893 0.636230 0.393188 -0.537170 1441914806 0.389893 0.636230 0.393188 -0.537170 1441914806 0.389893 0.636230 0.393188 -0.537170 1441914806 0.389893 0.636230 0.393188 -0.537170 1441914806 0.401062 0.625427 0.410950 -0.528259 1441914806 0.401062 0.625427 0.410950 -0.528259 1441914806 0.401062 0.625427 0.410950 -0.528259 1441914806 0.401062 0.625427 0.410950 -0.528259 1441914806 0.401062 0.625427 0.410950 -0.528259 1441914806 0.401062 0.625427 0.410950 -0.528259 1441914806 0.398682 0.623840 0.413879 -0.529663 1441914806 0.398682 0.623840 0.413879 -0.529663 1441914806 0.398682 0.623840 0.413879 -0.529663 1441914806 0.398682 0.623840 0.413879 -0.529663 1441914806 0.398682 0.623840 0.413879 -0.529663 1441914806 0.398682 0.623840 0.413879 -0.529663 1441914806 0.398682 0.623840 0.413879 -0.529663 1441914806 
0.136108 0.727356 0.134216 -0.659119 1441914808 0.136108 0.727356 0.134216 -0.659119 1441914808 0.136108 0.727356 0.134216 -0.659119 1441914808 0.136108 0.727356 0.134216 -0.659119 1441914808 0.136108 0.727356 0.134216 -0.659119 1441914808 0.136108 0.727356 0.134216 -0.659119 1441914808 0.102417 0.734619 0.100769 -0.663025 1441914808 0.102417 0.734619 0.100769 -0.663025 1441914808 0.102417 0.734619 0.100769 -0.663025 1441914808 0.102417 0.734619 0.100769 -0.663025 1441914808 0.060852 0.741638 0.059143 -0.665405 1441914808 0.060852 0.741638 0.059143 -0.665405 1441914809 0.060852 0.741638 0.059143 -0.665405 1441914809 0.060852 0.741638 0.059143 -0.665405 1441914809 0.060852 0.741638 0.059143 -0.665405 1441914809 0.015747 0.744751 0.012512 -0.666992 1441914809 0.015747 0.744751 0.012512 -0.666992 1441914809 0.015747 0.744751 0.012512 -0.666992 1441914809 0.015747 0.744751 0.012512 -0.666992 1441914809 0.015747 0.744751 0.012512 -0.666992 1441914809 0.015747 0.744751 0.012512 -0.666992 1441914809 -0.028137 0.746216 -0.035217 -0.664185 1441914809 -0.028137 0.746216 -0.035217 -0.664185 1441914809 -0.028137 0.746216 -0.035217 -0.664185 1441914809 -0.028137 0.746216 -0.035217 -0.664185 1441914809 -0.028137 0.746216 -0.035217 -0.664185 1441914809 -0.066650 0.745239 -0.079102 -0.658691 1441914809 -0.066650 0.745239 -0.079102 -0.658691 1441914809 -0.066650 0.745239 -0.079102 -0.658691 1441914809 -0.066650 0.745239 -0.079102 -0.658691 1441914809 -0.066650 0.745239 -0.079102 -0.658691 1441914809 -0.066650 0.745239 -0.079102 -0.658691 1441914809 -0.066650 0.745239 -0.079102 -0.658691 1441914809 -0.095337 0.742859 -0.113464 -0.652832 1441914809 -0.095337 0.742859 -0.113464 -0.652832 1441914809 -0.095337 0.742859 -0.113464 -0.652832 1441914809 -0.095337 0.742859 -0.113464 -0.652832 1441914809 -0.095337 0.742859 -0.113464 -0.652832 1441914809 -0.095337 0.742859 -0.113464 -0.652832 1441914809 -0.111267 0.740479 -0.134216 -0.649109 1441914809 -0.111267 0.740479 -0.134216 -0.649109 1441914809 -0.111267 0.740479 -0.134216 -0.649109 1441914809 -0.111267 0.740479 -0.134216 -0.649109 1441914809 -0.111267 0.740479 -0.134216 -0.649109 1441914809 -0.113403 0.739929 -0.140930 -0.647949 1441914809 -0.113403 0.739929 -0.140930 -0.647949 1441914809 -0.113403 0.739929 -0.140930 -0.647949 1441914809 -0.113403 0.739929 -0.140930 -0.647949 1441914809 -0.113403 0.739929 -0.140930 -0.647949 1441914809 -0.113403 0.739929 -0.140930 -0.647949 1441914809 -0.113403 0.739929 -0.140930 -0.647949 1441914809 -0.103394 0.741699 -0.134827 -0.648865 1441914809 -0.103394 0.741699 -0.134827 -0.648865 1441914809 -0.103394 0.741699 -0.134827 -0.648865 1441914809 -0.103394 0.741699 -0.134827 -0.648865 1441914809 -0.103394 0.741699 -0.134827 -0.648865 1441914809 -0.081482 0.744324 -0.116943 -0.652466 1441914809 -0.081482 0.744324 -0.116943 -0.652466 1441914809 -0.081482 0.744324 -0.116943 -0.652466 1441914809 -0.081482 0.744324 -0.116943 -0.652466 1441914809 -0.081482 0.744324 -0.116943 -0.652466 1441914809 -0.081482 0.744324 -0.116943 -0.652466 1441914809 -0.048828 0.747009 -0.086792 -0.657288 1441914809 -0.048828 0.747009 -0.086792 -0.657288 1441914809 -0.048828 0.747009 -0.086792 -0.657288 1441914809 -0.048828 0.747009 -0.086792 -0.657288 1441914809 -0.048828 0.747009 -0.086792 -0.657288 1441914809 -0.048828 0.747009 -0.086792 -0.657288 1441914809 -0.006592 0.749451 -0.046692 -0.660339 1441914809 -0.006592 0.749451 -0.046692 -0.660339 1441914809 -0.006592 0.749451 -0.046692 -0.660339 1441914809 -0.006592 0.749451 -0.046692 -0.660339 1441914809 -0.006592 0.749451 -0.046692 -0.660339 1441914809 -0.006592 0.749451 -0.046692 -0.660339 1441914809 0.043274 0.750488 0.002075 -0.659424 1441914809 0.043274 0.750488 0.002075 -0.659424 1441914809 0.043274 0.750488 0.002075 -0.659424 1441914809 0.043274 0.750488 0.002075 -0.659424 1441914809 0.043274 0.750488 0.002075 -0.659424 1441914809 0.043274 0.750488 0.002075 -0.659424 1441914809 0.099854 0.749268 0.060120 -0.651917 1441914809 0.099854 0.749268 0.060120 -0.651917 1441914809 0.099854 0.749268 0.060120 -0.651917 1441914809 0.099854 0.749268 0.060120 -0.651917 1441914809 0.099854 0.749268 0.060120 -0.651917 1441914809 0.099854 0.749268 0.060120 -0.651917 1441914809 0.160767 0.742554 0.122803 -0.638489 1441914809 0.160767 0.742554 0.122803 -0.638489 1441914809 0.160767 0.742554 0.122803 -0.638489 1441914809 0.160767 0.742554 0.122803 -0.638489 1441914809 0.160767 0.742554 0.122803 -0.638489 1441914809 0.160767 0.742554 0.122803 -0.638489 1441914809 0.214294 0.730591 0.182312 -0.622131 1441914809 0.214294 0.730591 0.182312 -0.622131 1441914809 0.214294 0.730591 0.182312 -0.622131 1441914809 0.214294 0.730591 0.182312 -0.622131 1441914809 0.214294 0.730591 0.182312 -0.622131 1441914809 0.214294 0.730591 0.182312 -0.622131 1441914809 0.258057 0.718140 0.239258 -0.600342 1441914809 0.258057 0.718140 0.239258 -0.600342 1441914809 0.258057 0.718140 0.239258 -0.600342 1441914809 0.258057 0.718140 0.239258 -0.600342 1441914809 0.258057 0.718140 0.239258 -0.600342 1441914809 0.258057 0.718140 0.239258 -0.600342 1441914809 0.296997 0.703430 0.289246 -0.577332 1441914809 0.296997 0.703430 0.289246 -0.577332 1441914809 0.296997 0.703430 0.289246 -0.577332 1441914809 0.296997 0.703430 0.289246 -0.577332 1441914809 0.296997 0.703430 0.289246 -0.577332 1441914809 0.296997 0.703430 0.289246 -0.577332 1441914809 0.296997 0.703430 0.289246 -0.577332 1441914809 0.326965 0.689453 0.332825 -0.554016 1441914809 0.326965 0.689453 0.332825 -0.554016 1441914809 0.326965 0.689453 0.332825 -0.554016 1441914809 0.326965 0.689453 0.332825 -0.554016 1441914809 0.326965 0.689453 0.332825 -0.554016 1441914809 0.326965 0.689453 0.332825 -0.554016 1441914809 0.347473 0.675720 0.367432 -0.536255 1441914809 0.347473 0.675720 0.367432 -0.536255 1441914809 0.347473 0.675720 0.367432 -0.536255 1441914810 0.347473 0.675720 0.367432 -0.536255 1441914810 0.347473 0.675720 0.367432 -0.536255 1441914810 0.357422 0.665894 0.387268 -0.528015 1441914810 0.357422 0.665894 0.387268 -0.528015 1441914810 0.357422 0.665894 0.387268 -0.528015 1441914810 0.357422 0.665894 0.387268 -0.528015 1441914810 0.357422 0.665894 0.387268 -0.528015 1441914810 0.355652 0.663818 0.393799 -0.527039 1441914810 0.355652 0.663818 0.393799 -0.527039 1441914810 0.355652 0.663818 0.393799 -0.527039 1441914810 0.355652 0.663818 0.393799 -0.527039 1441914810 0.355652 0.663818 0.393799 -0.527039 1441914810 0.355652 0.663818 0.393799 -0.527039 1441914810 0.346191 0.666687 0.386536 -0.535034 1441914810 0.346191 0.666687 0.386536 -0.535034 1441914810 0.346191 0.666687 0.386536 -0.535034 1441914810 0.346191 0.666687 0.386536 -0.535034 1441914810 0.346191 0.666687 0.386536 -0.535034 1441914810 0.346191 0.666687 0.386536 -0.535034 1441914810 0.346191 0.666687 0.386536 -0.535034 1441914810 0.328796 0.675049 0.366150 -0.549622 1441914810 0.328796 0.675049 0.366150 -0.549622 1441914810 0.328796 0.675049 0.366150 -0.549622 1441914810 0.328796 0.675049 0.366150 -0.549622 1441914810 0.328796 0.675049 0.366150 -0.549622 1441914810 0.328796 0.675049 0.366150 -0.549622 1441914810 0.300659 0.688843 0.337524 -0.566650 1441914810 0.300659 0.688843 0.337524 -0.566650 1441914810 0.300659 0.688843 0.337524 -0.566650 1441914810 0.300659 0.688843 0.337524 -0.566650 1441914810 0.300659 0.688843 0.337524 -0.566650 1441914810 0.300659 0.688843 0.337524 -0.566650 1441914810 0.300659 0.688843 0.337524 -0.566650 1441914810 0.265137 0.705200 0.299377 -0.585449 1441914810 0.265137 0.705200 0.299377 -0.585449 1441914810 0.265137 0.705200 0.299377 -0.585449 1441914810 0.265137 0.705200 0.299377 -0.585449 1441914810 0.265137 0.705200 0.299377 -0.585449 1441914810 0.225830 0.720825 0.254211 -0.604004 1441914810 0.225830 0.720825 0.254211 -0.604004 1441914810 0.225830 0.720825 0.254211 -0.604004 1441914810 0.225830 0.720825 0.254211 -0.604004 1441914810 0.225830 0.720825 0.254211 -0.604004 1441914810 0.225830 0.720825 0.254211 -0.604004 1441914810 0.184814 0.732544 0.202698 -0.622986 1441914810 0.184814 0.732544 0.202698 -0.622986 1441914810 0.184814 0.732544 0.202698 -0.622986 1441914810 0.184814 0.732544 0.202698 -0.622986 1441914810 0.184814 0.732544 0.202698 -0.622986 1441914810 0.184814 0.732544 0.202698 -0.622986 1441914810 0.184814 0.732544 0.202698 -0.622986 1441914810 0.140930 0.741699 0.149536 -0.638428 1441914810 0.140930 0.741699 0.149536 -0.638428 1441914810 0.140930 0.741699 0.149536 -0.638428 1441914810 0.140930 0.741699 0.149536 -0.638428 1441914810 0.140930 0.741699 0.149536 -0.638428 1441914810 0.140930 0.741699 0.149536 -0.638428 1441914810 0.095337 0.749390 0.095703 -0.648193 1441914810 0.095337 0.749390 0.095703 -0.648193 1441914810 0.095337 0.749390 0.095703 -0.648193 1441914810 0.095337 0.749390 0.095703 -0.648193 1441914810 0.095337 0.749390 0.095703 -0.648193 1441914810 0.095337 0.749390 0.095703 -0.648193 1441914810 0.051270 0.753601 0.043335 -0.653870 1441914810 0.051270 0.753601 0.043335 -0.653870 1441914810 0.051270 0.753601 0.043335 -0.653870 1441914810 0.051270 0.753601 0.043335 -0.653870 1441914810 0.051270 0.753601 0.043335 -0.653870 1441914810 0.010681 0.755371 -0.004639 -0.655212 1441914810 0.010681 0.755371 -0.004639 -0.655212 1441914810 0.010681 0.755371 -0.004639 -0.655212 1441914810 0.010681 0.755371 -0.004639 -0.655212 1441914810 0.010681 0.755371 -0.004639 -0.655212 1441914810 0.010681 0.755371 -0.004639 -0.655212 1441914810 -0.025269 0.755249 -0.045898 -0.653320 1441914810 -0.025269 0.755249 -0.045898 -0.653320 1441914810 -0.025269 0.755249 -0.045898 -0.653320 1441914810 -0.025269 0.755249 -0.045898 -0.653320 1441914810 -0.025269 0.755249 -0.045898 -0.653320 1441914810 -0.025269 0.755249 -0.045898 -0.653320 1441914810 -0.051819 0.752563 -0.077332 -0.651917 1441914810 -0.051819 0.752563 -0.077332 -0.651917 1441914810 -0.051819 0.752563 -0.077332 -0.651917 1441914810 -0.051819 0.752563 -0.077332 -0.651917 1441914810 -0.051819 0.752563 -0.077332 -0.651917 1441914810 -0.051819 0.752563 -0.077332 -0.651917 1441914810 -0.067139 0.748901 -0.096375 -0.652161 1441914810 -0.067139 0.748901 -0.096375 -0.652161 1441914810 -0.067139 0.748901 -0.096375 -0.652161 1441914810 -0.067139 0.748901 -0.096375 -0.652161 1441914810 -0.067139 0.748901 -0.096375 -0.652161 1441914810 -0.067139 0.748901 -0.096375 -0.652161 1441914810 -0.067139 0.748901 -0.096375 -0.652161 1441914810 -0.070984 0.747375 -0.102966 -0.652466 1441914810 -0.070984 0.747375 -0.102966 -0.652466 1441914810 -0.070984 0.747375 -0.102966 -0.652466 1441914810 -0.070984 0.747375 -0.102966 -0.652466 1441914810 -0.070984 0.747375 -0.102966 -0.652466 1441914810 -0.070984 0.747375 -0.102966 -0.652466 1441914810 -0.061890 0.747375 -0.096863 -0.654358 1441914810 -0.061890 0.747375 -0.096863 -0.654358 1441914810 -0.061890 0.747375 -0.096863 -0.654358 1441914810 -0.061890 0.747375 -0.096863 -0.654358 1441914810 -0.061890 0.747375 -0.096863 -0.654358 1441914810 -0.041504 0.748535 -0.078308 -0.657166 1441914810 -0.041504 0.748535 -0.078308 -0.657166 1441914810 -0.041504 0.748535 -0.078308 -0.657166 1441914810 -0.041504 0.748535 -0.078308 -0.657166 1441914811 -0.041504 0.748535 -0.078308 -0.657166 1441914811 -0.041504 0.748535 -0.078308 -0.657166 1441914811 -0.011292 0.750671 -0.049011 -0.658752 1441914811 -0.011292 0.750671 -0.049011 -0.658752 1441914811 -0.011292 0.750671 -0.049011 -0.658752 1441914811 -0.011292 0.750671 -0.049011 -0.658752 1441914811 -0.011292 0.750671 -0.049011 -0.658752 1441914811 -0.011292 0.750671 -0.049011 -0.658752 1441914811 0.027344 0.752808 -0.010559 -0.657593 1441914811 0.027344 0.752808 -0.010559 -0.657593 1441914811 0.027344 0.752808 -0.010559 -0.657593 1441914811 0.027344 0.752808 -0.010559 -0.657593 1441914811 0.027344 0.752808 -0.010559 -0.657593 1441914811 0.027344 0.752808 -0.010559 -0.657593 1441914811 0.070618 0.753418 0.035583 -0.652771 1441914811 0.070618 0.753418 0.035583 -0.652771 1441914811 0.070618 0.753418 0.035583 -0.652771 1441914811 0.070618 0.753418 0.035583 -0.652771 1441914811 0.117004 0.750366 0.086304 -0.644836 1441914811 0.117004 0.750366 0.086304 -0.644836 1441914811 0.117004 0.750366 0.086304 -0.644836 1441914811 0.117004 0.750366 0.086304 -0.644836 1441914811 0.117004 0.750366 0.086304 -0.644836 1441914811 0.117004 0.750366 0.086304 -0.644836 1441914811 0.166382 0.743103 0.141113 -0.632629 1441914811 0.166382 0.743103 0.141113 -0.632629 1441914811 0.166382 0.743103 0.141113 -0.632629 1441914811 0.166382 0.743103 0.141113 -0.632629 1441914811 0.166382 0.743103 0.141113 -0.632629 1441914811 0.166382 0.743103 0.141113 -0.632629 1441914811 0.216309 0.730408 0.196289 -0.617371 1441914811 0.216309 0.730408 0.196289 -0.617371 1441914811 0.216309 0.730408 0.196289 -0.617371 1441914811 0.216309 0.730408 0.196289 -0.617371 1441914811 0.216309 0.730408 0.196289 -0.617371 1441914811 0.216309 0.730408 0.196289 -0.617371 1441914811 0.262146 0.714844 0.249817 -0.598145 1441914811 0.262146 0.714844 0.249817 -0.598145 1441914811 0.262146 0.714844 0.249817 -0.598145 1441914811 0.262146 0.714844 0.249817 -0.598145 1441914811 0.262146 0.714844 0.249817 -0.598145 1441914811 0.262146 0.714844 0.249817 -0.598145 1441914811 0.303101 0.697144 0.301025 -0.575745 1441914811 0.303101 0.697144 0.301025 -0.575745 1441914811 0.303101 0.697144 0.301025 -0.575745 1441914811 0.303101 0.697144 0.301025 -0.575745 1441914811 0.303101 0.697144 0.301025 -0.575745 1441914811 0.303101 0.697144 0.301025 -0.575745 1441914811 0.303101 0.697144 0.301025 -0.575745 1441914811 0.339355 0.677185 0.345276 -0.554077 1441914811 0.339355 0.677185 0.345276 -0.554077 1441914811 0.339355 0.677185 0.345276 -0.554077 1441914811 0.339355 0.677185 0.345276 -0.554077 1441914811 0.339355 0.677185 0.345276 -0.554077 1441914811 0.367188 0.658020 0.379822 -0.536499 1441914811 0.367188 0.658020 0.379822 -0.536499 1441914811 0.367188 0.658020 0.379822 -0.536499 1441914811 0.367188 0.658020 0.379822 -0.536499 1441914811 0.367188 0.658020 0.379822 -0.536499 1441914811 0.367188 0.658020 0.379822 -0.536499 1441914811 0.382813 0.644104 0.404480 -0.524292 1441914811 0.382813 0.644104 0.404480 -0.524292 1441914811 0.382813 0.644104 0.404480 -0.524292 1441914811 0.382813 0.644104 0.404480 -0.524292 1441914811 0.382813 0.644104 0.404480 -0.524292 1441914811 0.382813 0.644104 0.404480 -0.524292 1441914811 0.385010 0.639099 0.414551 -0.520996 1441914811 0.385010 0.639099 0.414551 -0.520996 1441914811 0.385010 0.639099 0.414551 -0.520996 1441914811 0.385010 0.639099 0.414551 -0.520996 1441914811 0.385010 0.639099 0.414551 -0.520996 1441914811 0.385010 0.639099 0.414551 -0.520996 1441914811 0.376892 0.641479 0.410950 -0.526794 1441914811 0.376892 0.641479 0.410950 -0.526794 1441914811 0.376892 0.641479 0.410950 -0.526794 1441914811 0.376892 0.641479 0.410950 -0.526794 1441914811 0.376892 0.641479 0.410950 -0.526794 1441914811 0.376892 0.641479 0.410950 -0.526794 1441914811 0.357361 0.650818 0.394165 -0.541626 1441914811 0.357361 0.650818 0.394165 -0.541626 1441914811 0.357361 0.650818 0.394165 -0.541626 1441914811 0.327820 0.665710 0.366577 -0.561218 1441914811 0.327820 0.665710 0.366577 -0.561218 1441914811 0.327820 0.665710 0.366577 -0.561218 1441914811 0.327820 0.665710 0.366577 -0.561218 1441914811 0.289368 0.683777 0.328918 -0.583557 1441914811 0.289368 0.683777 0.328918 -0.583557 1441914811 0.289368 0.683777 0.328918 -0.583557 1441914811 0.289368 0.683777 0.328918 -0.583557 1441914811 0.289368 0.683777 0.328918 -0.583557 1441914811 0.289368 0.683777 0.328918 -0.583557 1441914811 0.246643 0.701904 0.282104 -0.605713 1441914811 0.246643 0.701904 0.282104 -0.605713 1441914811 0.246643 0.701904 0.282104 -0.605713 1441914811 0.246643 0.701904 0.282104 -0.605713 1441914811 0.246643 0.701904 0.282104 -0.605713 1441914811 0.246643 0.701904 0.282104 -0.605713 1441914811 0.198914 0.718567 0.229980 -0.625427 1441914811 0.198914 0.718567 0.229980 -0.625427 1441914811 0.198914 0.718567 0.229980 -0.625427 1441914811 0.198914 0.718567 0.229980 -0.625427 1441914811 0.198914 0.718567 0.229980 -0.625427 1441914812 0.198914 0.718567 0.229980 -0.625427 1441914812 0.148071 0.733765 0.174255 -0.639771 1441914812 0.148071 0.733765 0.174255 -0.639771 1441914812 0.148071 0.733765 0.174255 -0.639771 1441914812 0.148071 0.733765 0.174255 -0.639771 1441914812 0.148071 0.733765 0.174255 -0.639771 1441914812 0.148071 0.733765 0.174255 -0.639771 1441914812 0.148071 0.733765 0.174255 -0.639771 1441914812 0.098328 0.745605 0.118286 -0.648376 1441914812 0.098328 0.745605 0.118286 -0.648376 1441914812 0.098328 0.745605 0.118286 -0.648376 1441914812 0.098328 0.745605 0.118286 -0.648376 1441914812 0.098328 0.745605 0.118286 -0.648376 1441914812 0.098328 0.745605 0.118286 -0.648376 1441914812 0.050598 0.752686 0.062683 -0.653381 1441914812 0.050598 0.752686 0.062683 -0.653381 1441914812 0.050598 0.752686 0.062683 -0.653381 1441914812 0.050598 0.752686 0.062683 -0.653381 1441914812 0.050598 0.752686 0.062683 -0.653381 1441914812 0.050598 0.752686 0.062683 -0.653381 1441914812 0.050598 0.752686 0.062683 -0.653381 1441914812 0.005066 0.756470 0.010437 -0.653931 1441914812 0.005066 0.756470 0.010437 -0.653931 1441914812 0.005066 0.756470 0.010437 -0.653931 1441914812 0.005066 0.756470 0.010437 -0.653931 1441914812 0.005066 0.756470 0.010437 -0.653931 1441914812 0.005066 0.756470 0.010437 -0.653931 1441914812 -0.030884 0.757385 -0.034180 -0.651306 1441914812 -0.030884 0.757385 -0.034180 -0.651306 1441914812 -0.030884 0.757385 -0.034180 -0.651306 1441914812 -0.030884 0.757385 -0.034180 -0.651306 1441914812 -0.030884 0.757385 -0.034180 -0.651306 1441914812 -0.030884 0.757385 -0.034180 -0.651306 1441914812 -0.030884 0.757385 -0.034180 -0.651306 1441914812 -0.055237 0.755920 -0.066467 -0.648926 1441914812 -0.055237 0.755920 -0.066467 -0.648926 1441914812 -0.055237 0.755920 -0.066467 -0.648926 1441914812 -0.055237 0.755920 -0.066467 -0.648926 1441914812 -0.055237 0.755920 -0.066467 -0.648926 1441914812 -0.055237 0.755920 -0.066467 -0.648926 1441914812 -0.062805 0.754150 -0.082886 -0.648376 1441914812 -0.062805 0.754150 -0.082886 -0.648376 1441914812 -0.062805 0.754150 -0.082886 -0.648376 1441914812 -0.062805 0.754150 -0.082886 -0.648376 1441914812 -0.062805 0.754150 -0.082886 -0.648376 1441914812 -0.062805 0.754150 -0.082886 -0.648376 1441914812 -0.059692 0.755554 -0.084106 -0.646912 1441914812 -0.059692 0.755554 -0.084106 -0.646912 1441914812 -0.059692 0.755554 -0.084106 -0.646912 1441914812 -0.059692 0.755554 -0.084106 -0.646912 1441914812 -0.059692 0.755554 -0.084106 -0.646912 1441914812 -0.059692 0.755554 -0.084106 -0.646912 1441914812 -0.044373 0.758789 -0.070129 -0.645996 1441914812 -0.044373 0.758789 -0.070129 -0.645996 1441914812 -0.044373 0.758789 -0.070129 -0.645996 1441914812 -0.044373 0.758789 -0.070129 -0.645996 1441914812 -0.044373 0.758789 -0.070129 -0.645996 1441914812 -0.044373 0.758789 -0.070129 -0.645996 1441914812 -0.044373 0.758789 -0.070129 -0.645996 1441914812 -0.017334 0.761353 -0.043823 -0.646606 1441914812 -0.017334 0.761353 -0.043823 -0.646606 1441914812 -0.017334 0.761353 -0.043823 -0.646606 1441914812 -0.017334 0.761353 -0.043823 -0.646606 1441914812 -0.017334 0.761353 -0.043823 -0.646606 1441914812 -0.017334 0.761353 -0.043823 -0.646606 1441914812 0.018188 0.762817 -0.007141 -0.646301 1441914812 0.018188 0.762817 -0.007141 -0.646301 1441914812 0.018188 0.762817 -0.007141 -0.646301 1441914812 0.018188 0.762817 -0.007141 -0.646301 1441914812 0.018188 0.762817 -0.007141 -0.646301 1441914812 0.018188 0.762817 -0.007141 -0.646301 1441914812 0.061951 0.761597 0.038269 -0.643921 1441914812 0.061951 0.761597 0.038269 -0.643921 1441914812 0.061951 0.761597 0.038269 -0.643921 1441914812 0.061951 0.761597 0.038269 -0.643921 1441914812 0.061951 0.761597 0.038269 -0.643921 1441914812 0.061951 0.761597 0.038269 -0.643921 1441914812 0.061951 0.761597 0.038269 -0.643921 1441914812 0.110596 0.756958 0.089600 -0.637756 1441914812 0.110596 0.756958 0.089600 -0.637756 1441914812 0.110596 0.756958 0.089600 -0.637756 1441914812 0.110596 0.756958 0.089600 -0.637756 1441914812 0.110596 0.756958 0.089600 -0.637756 1441914812 0.110596 0.756958 0.089600 -0.637756 1441914812 0.158997 0.749634 0.145142 -0.625854 1441914812 0.158997 0.749634 0.145142 -0.625854 1441914812 0.158997 0.749634 0.145142 -0.625854 1441914812 0.158997 0.749634 0.145142 -0.625854 1441914812 0.158997 0.749634 0.145142 -0.625854 1441914812 0.158997 0.749634 0.145142 -0.625854 1441914812 0.202271 0.739990 0.199829 -0.609558 1441914812 0.202271 0.739990 0.199829 -0.609558 1441914812 0.202271 0.739990 0.199829 -0.609558 1441914812 0.202271 0.739990 0.199829 -0.609558 1441914812 0.202271 0.739990 0.199829 -0.609558 1441914812 0.202271 0.739990 0.199829 -0.609558 1441914812 0.202271 0.739990 0.199829 -0.609558 1441914812 0.242188 0.727844 0.252747 -0.589600 1441914812 0.242188 0.727844 0.252747 -0.589600 1441914812 0.242188 0.727844 0.252747 -0.589600 1441914812 0.242188 0.727844 0.252747 -0.589600 1441914812 0.242188 0.727844 0.252747 -0.589600 1441914812 0.242188 0.727844 0.252747 -0.589600 1441914812 0.277222 0.712402 0.300354 -0.570435 1441914812 0.277222 0.712402 0.300354 -0.570435 1441914812 0.277222 0.712402 0.300354 -0.570435 1441914812 0.277222 0.712402 0.300354 -0.570435 1441914812 0.277222 0.712402 0.300354 -0.570435 1441914812 0.277222 0.712402 0.300354 -0.570435 1441914812 0.306946 0.695435 0.340088 -0.553589 1441914812 0.306946 0.695435 0.340088 -0.553589 1441914812 0.306946 0.695435 0.340088 -0.553589 1441914812 0.306946 0.695435 0.340088 -0.553589 1441914812 0.306946 0.695435 0.340088 -0.553589 1441914812 0.306946 0.695435 0.340088 -0.553589 1441914813 0.327271 0.681458 0.368103 -0.541260 1441914813 0.327271 0.681458 0.368103 -0.541260 1441914813 0.327271 0.681458 0.368103 -0.541260 1441914813 0.327271 0.681458 0.368103 -0.541260 1441914813 0.327271 0.681458 0.368103 -0.541260 1441914813 0.327271 0.681458 0.368103 -0.541260 1441914813 0.335754 0.672058 0.383667 -0.536926 1441914813 0.335754 0.672058 0.383667 -0.536926 1441914813 0.335754 0.672058 0.383667 -0.536926 1441914813 0.335754 0.672058 0.383667 -0.536926 1441914813 0.335754 0.672058 0.383667 -0.536926 1441914813 0.335754 0.672058 0.383667 -0.536926 1441914813 0.336914 0.668335 0.389771 -0.536560 1441914813 0.336914 0.668335 0.389771 -0.536560 1441914813 0.336914 0.668335 0.389771 -0.536560 1441914813 0.336914 0.668335 0.389771 -0.536560 1441914813 0.327698 0.672852 0.382996 -0.541443 1441914813 0.327698 0.672852 0.382996 -0.541443 1441914813 0.327698 0.672852 0.382996 -0.541443 1441914813 0.327698 0.672852 0.382996 -0.541443 1441914813 0.307983 0.683533 0.364502 -0.552246 1441914813 0.307983 0.683533 0.364502 -0.552246 1441914813 0.307983 0.683533 0.364502 -0.552246 1441914813 0.307983 0.683533 0.364502 -0.552246 1441914813 0.307983 0.683533 0.364502 -0.552246 1441914813 0.307983 0.683533 0.364502 -0.552246 1441914813 0.278870 0.698669 0.334778 -0.567444 1441914813 0.278870 0.698669 0.334778 -0.567444 1441914813 0.278870 0.698669 0.334778 -0.567444 1441914813 0.278870 0.698669 0.334778 -0.567444 1441914813 0.278870 0.698669 0.334778 -0.567444 1441914813 0.242310 0.715332 0.294373 -0.585571 1441914813 0.242310 0.715332 0.294373 -0.585571 1441914813 0.242310 0.715332 0.294373 -0.585571 1441914813 0.242310 0.715332 0.294373 -0.585571 1441914813 0.242310 0.715332 0.294373 -0.585571 1441914813 0.242310 0.715332 0.294373 -0.585571 1441914813 0.199463 0.732056 0.245361 -0.603394 1441914813 0.199463 0.732056 0.245361 -0.603394 1441914813 0.199463 0.732056 0.245361 -0.603394 1441914813 0.199463 0.732056 0.245361 -0.603394 1441914813 0.199463 0.732056 0.245361 -0.603394 1441914813 0.199463 0.732056 0.245361 -0.603394 1441914813 0.151672 0.747253 0.190735 -0.618225 1441914813 0.151672 0.747253 0.190735 -0.618225 1441914813 0.151672 0.747253 0.190735 -0.618225 1441914813 0.151672 0.747253 0.190735 -0.618225 1441914813 0.151672 0.747253 0.190735 -0.618225 1441914813 0.151672 0.747253 0.190735 -0.618225 1441914813 0.101074 0.760498 0.131287 -0.627869 1441914813 0.101074 0.760498 0.131287 -0.627869 1441914813 0.101074 0.760498 0.131287 -0.627869 1441914813 0.101074 0.760498 0.131287 -0.627869 1441914813 0.101074 0.760498 0.131287 -0.627869 1441914813 0.101074 0.760498 0.131287 -0.627869 1441914813 0.051392 0.769226 0.070679 -0.632935 1441914813 0.051392 0.769226 0.070679 -0.632935 1441914813 0.051392 0.769226 0.070679 -0.632935 1441914813 0.051392 0.769226 0.070679 -0.632935 1441914813 0.051392 0.769226 0.070679 -0.632935 1441914813 0.051392 0.769226 0.070679 -0.632935 1441914813 0.005432 0.773193 0.012634 -0.633972 1441914813 0.005432 0.773193 0.012634 -0.633972 1441914813 0.005432 0.773193 0.012634 -0.633972 1441914813 0.005432 0.773193 0.012634 -0.633972 1441914813 0.005432 0.773193 0.012634 -0.633972 1441914813 0.005432 0.773193 0.012634 -0.633972 1441914813 0.005432 0.773193 0.012634 -0.633972 1441914813 -0.035461 0.773254 -0.040039 -0.631836 1441914813 -0.035461 0.773254 -0.040039 -0.631836 1441914813 -0.035461 0.773254 -0.040039 -0.631836 1441914813 -0.035461 0.773254 -0.040039 -0.631836 1441914813 -0.035461 0.773254 -0.040039 -0.631836 1441914813 -0.035461 0.773254 -0.040039 -0.631836 1441914813 -0.068665 0.769958 -0.084595 -0.628723 1441914813 -0.068665 0.769958 -0.084595 -0.628723 1441914813 -0.068665 0.769958 -0.084595 -0.628723 1441914813 -0.068665 0.769958 -0.084595 -0.628723 1441914813 -0.068665 0.769958 -0.084595 -0.628723 1441914813 -0.068665 0.769958 -0.084595 -0.628723 1441914813 -0.068665 0.769958 -0.084595 -0.628723 1441914813 -0.091797 0.765259 -0.117981 -0.626160 1441914813 -0.091797 0.765259 -0.117981 -0.626160 1441914813 -0.091797 0.765259 -0.117981 -0.626160 1441914813 -0.091797 0.765259 -0.117981 -0.626160 1441914813 -0.091797 0.765259 -0.117981 -0.626160 1441914813 -0.091797 0.765259 -0.117981 -0.626160 1441914813 -0.101196 0.760681 -0.135986 -0.626648 1441914813 -0.101196 0.760681 -0.135986 -0.626648 1441914813 -0.101196 0.760681 -0.135986 -0.626648 1441914813 -0.101196 0.760681 -0.135986 -0.626648 1441914813 -0.101196 0.760681 -0.135986 -0.626648 1441914813 -0.101196 0.760681 -0.135986 -0.626648 1441914813 -0.098633 0.757935 -0.137817 -0.629944 1441914813 -0.098633 0.757935 -0.137817 -0.629944 1441914813 -0.098633 0.757935 -0.137817 -0.629944 1441914813 -0.098633 0.757935 -0.137817 -0.629944 1441914813 -0.098633 0.757935 -0.137817 -0.629944 1441914813 -0.098633 0.757935 -0.137817 -0.629944 1441914813 -0.084900 0.757813 -0.125854 -0.634583 1441914813 -0.084900 0.757813 -0.125854 -0.634583 1441914813 -0.084900 0.757813 -0.125854 -0.634583 1441914813 -0.084900 0.757813 -0.125854 -0.634583 1441914813 -0.084900 0.757813 -0.125854 -0.634583 1441914813 -0.084900 0.757813 -0.125854 -0.634583 1441914813 -0.084900 0.757813 -0.125854 -0.634583 1441914813 -0.060242 0.759033 -0.101563 -0.640259 1441914814 -0.060242 0.759033 -0.101563 -0.640259 1441914814 -0.060242 0.759033 -0.101563 -0.640259 1441914814 -0.060242 0.759033 -0.101563 -0.640259 1441914814 -0.060242 0.759033 -0.101563 -0.640259 1441914814 -0.060242 0.759033 -0.101563 -0.640259 1441914814 -0.026062 0.760254 -0.066956 -0.645630 1441914814 -0.026062 0.760254 -0.066956 -0.645630 1441914814 -0.026062 0.760254 -0.066956 -0.645630 1441914814 -0.026062 0.760254 -0.066956 -0.645630 1441914814 -0.026062 0.760254 -0.066956 -0.645630 1441914814 -0.026062 0.760254 -0.066956 -0.645630 1441914814 -0.026062 0.760254 -0.066956 -0.645630 1441914814 0.014832 0.760681 -0.023560 -0.648499 1441914814 0.014832 0.760681 -0.023560 -0.648499 1441914814 0.014832 0.760681 -0.023560 -0.648499 1441914814 0.014832 0.760681 -0.023560 -0.648499 1441914814 0.014832 0.760681 -0.023560 -0.648499 1441914814 0.014832 0.760681 -0.023560 -0.648499 1441914814 0.060669 0.758545 0.027405 -0.648193 1441914814 0.060669 0.758545 0.027405 -0.648193 1441914814 0.060669 0.758545 0.027405 -0.648193 1441914814 0.060669 0.758545 0.027405 -0.648193 1441914814 0.060669 0.758545 0.027405 -0.648193 1441914814 0.060669 0.758545 0.027405 -0.648193 1441914814 0.108948 0.752991 0.081970 -0.643738 1441914814 0.108948 0.752991 0.081970 -0.643738 1441914814 0.108948 0.752991 0.081970 -0.643738 1441914814 0.108948 0.752991 0.081970 -0.643738 1441914814 0.108948 0.752991 0.081970 -0.643738 1441914814 0.108948 0.752991 0.081970 -0.643738 1441914814 0.157166 0.744446 0.138306 -0.633972 1441914814 0.157166 0.744446 0.138306 -0.633972 1441914814 0.157166 0.744446 0.138306 -0.633972 1441914814 0.157166 0.744446 0.138306 -0.633972 1441914814 0.157166 0.744446 0.138306 -0.633972 1441914814 0.157166 0.744446 0.138306 -0.633972 1441914814 0.204041 0.731506 0.194031 -0.621033 1441914814 0.204041 0.731506 0.194031 -0.621033 1441914814 0.204041 0.731506 0.194031 -0.621033 1441914814 0.204041 0.731506 0.194031 -0.621033 1441914814 0.204041 0.731506 0.194031 -0.621033 1441914814 0.204041 0.731506 0.194031 -0.621033 1441914814 0.246765 0.716370 0.245667 -0.604553 1441914814 0.246765 0.716370 0.245667 -0.604553 1441914814 0.246765 0.716370 0.245667 -0.604553 1441914814 0.246765 0.716370 0.245667 -0.604553 1441914814 0.246765 0.716370 0.245667 -0.604553 1441914814 0.285889 0.698486 0.292175 -0.587341 1441914814 0.285889 0.698486 0.292175 -0.587341 1441914814 0.285889 0.698486 0.292175 -0.587341 1441914814 0.285889 0.698486 0.292175 -0.587341 1441914814 0.285889 0.698486 0.292175 -0.587341 1441914814 0.285889 0.698486 0.292175 -0.587341 1441914814 0.319275 0.678894 0.330750 -0.572510 1441914814 0.319275 0.678894 0.330750 -0.572510 1441914814 0.319275 0.678894 0.330750 -0.572510 1441914814 0.319275 0.678894 0.330750 -0.572510 1441914814 0.319275 0.678894 0.330750 -0.572510 1441914814 0.319275 0.678894 0.330750 -0.572510 1441914814 0.342407 0.662231 0.359497 -0.561157 1441914814 0.342407 0.662231 0.359497 -0.561157 1441914814 0.342407 0.662231 0.359497 -0.561157 1441914814 0.342407 0.662231 0.359497 -0.561157 1441914814 0.342407 0.662231 0.359497 -0.561157 1441914814 0.355591 0.650574 0.377197 -0.554993 1441914814 0.355591 0.650574 0.377197 -0.554993 1441914814 0.355591 0.650574 0.377197 -0.554993 1441914814 0.355591 0.650574 0.377197 -0.554993 1441914814 0.355591 0.650574 0.377197 -0.554993 1441914814 0.355591 0.650574 0.377197 -0.554993 1441914814 0.356628 0.645508 0.382874 -0.556335 1441914814 0.356628 0.645508 0.382874 -0.556335 1441914814 0.356628 0.645508 0.382874 -0.556335 1441914814 0.356628 0.645508 0.382874 -0.556335 1441914814 0.356628 0.645508 0.382874 -0.556335 1441914814 0.345947 0.649963 0.374329 -0.563599 1441914814 0.345947 0.649963 0.374329 -0.563599 1441914814 0.345947 0.649963 0.374329 -0.563599 1441914814 0.345947 0.649963 0.374329 -0.563599 1441914814 0.345947 0.649963 0.374329 -0.563599 1441914814 0.345947 0.649963 0.374329 -0.563599 1441914814 0.345947 0.649963 0.374329 -0.563599 1441914814 0.326294 0.660522 0.356262 -0.574707 1441914814 0.326294 0.660522 0.356262 -0.574707 1441914814 0.326294 0.660522 0.356262 -0.574707 1441914814 0.326294 0.660522 0.356262 -0.574707 1441914814 0.326294 0.660522 0.356262 -0.574707 1441914814 0.296570 0.675415 0.328247 -0.589966 1441914814 0.296570 0.675415 0.328247 -0.589966 1441914814 0.296570 0.675415 0.328247 -0.589966 1441914814 0.296570 0.675415 0.328247 -0.589966 1441914814 0.296570 0.675415 0.328247 -0.589966 1441914814 0.296570 0.675415 0.328247 -0.589966 1441914814 0.296570 0.675415 0.328247 -0.589966 1441914814 0.258545 0.693115 0.290466 -0.606873 1441914814 0.258545 0.693115 0.290466 -0.606873 1441914814 0.258545 0.693115 0.290466 -0.606873 1441914814 0.258545 0.693115 0.290466 -0.606873 1441914814 0.258545 0.693115 0.290466 -0.606873 1441914814 0.258545 0.693115 0.290466 -0.606873 1441914814 0.214417 0.710083 0.243958 -0.624695 1441914814 0.214417 0.710083 0.243958 -0.624695 1441914814 0.214417 0.710083 0.243958 -0.624695 1441914814 0.214417 0.710083 0.243958 -0.624695 1441914814 0.214417 0.710083 0.243958 -0.624695 1441914814 0.214417 0.710083 0.243958 -0.624695 1441914814 0.164368 0.726013 0.191345 -0.639709 1441914814 0.164368 0.726013 0.191345 -0.639709 1441914814 0.164368 0.726013 0.191345 -0.639709 1441914815 0.164368 0.726013 0.191345 -0.639709 1441914815 0.164368 0.726013 0.191345 -0.639709 1441914815 0.164368 0.726013 0.191345 -0.639709 1441914815 0.111389 0.740784 0.135132 -0.648499 1441914815 0.111389 0.740784 0.135132 -0.648499 1441914815 0.111389 0.740784 0.135132 -0.648499 1441914815 0.111389 0.740784 0.135132 -0.648499 1441914815 0.111389 0.740784 0.135132 -0.648499 1441914815 0.111389 0.740784 0.135132 -0.648499 1441914815 0.060791 0.752747 0.077637 -0.650818 1441914815 0.060791 0.752747 0.077637 -0.650818 1441914815 0.060791 0.752747 0.077637 -0.650818 1441914815 0.060791 0.752747 0.077637 -0.650818 1441914815 0.060791 0.752747 0.077637 -0.650818 1441914815 0.060791 0.752747 0.077637 -0.650818 1441914815 0.015686 0.758789 0.022644 -0.650757 1441914815 0.015686 0.758789 0.022644 -0.650757 1441914815 0.015686 0.758789 0.022644 -0.650757 1441914815 0.015686 0.758789 0.022644 -0.650757 1441914815 0.015686 0.758789 0.022644 -0.650757 1441914815 0.015686 0.758789 0.022644 -0.650757 1441914815 0.015686 0.758789 0.022644 -0.650757 1441914815 -0.025940 0.760193 -0.029114 -0.648499 1441914815 -0.025940 0.760193 -0.029114 -0.648499 1441914815 -0.025940 0.760193 -0.029114 -0.648499 1441914815 -0.025940 0.760193 -0.029114 -0.648499 1441914815 -0.025940 0.760193 -0.029114 -0.648499 1441914815 -0.025940 0.760193 -0.029114 -0.648499 1441914815 -0.061951 0.759399 -0.073975 -0.643433 1441914815 -0.061951 0.759399 -0.073975 -0.643433 1441914815 -0.061951 0.759399 -0.073975 -0.643433 1441914815 -0.061951 0.759399 -0.073975 -0.643433 1441914815 -0.061951 0.759399 -0.073975 -0.643433 1441914815 -0.061951 0.759399 -0.073975 -0.643433 1441914815 -0.087463 0.757874 -0.109253 -0.637268 1441914815 -0.087463 0.757874 -0.109253 -0.637268 1441914815 -0.087463 0.757874 -0.109253 -0.637268 1441914815 -0.087463 0.757874 -0.109253 -0.637268 1441914815 -0.087463 0.757874 -0.109253 -0.637268 1441914815 -0.087463 0.757874 -0.109253 -0.637268 1441914815 -0.087463 0.757874 -0.109253 -0.637268 1441914815 -0.099182 0.756775 -0.131287 -0.632629 1441914815 -0.099182 0.756775 -0.131287 -0.632629 1441914815 -0.099182 0.756775 -0.131287 -0.632629 1441914815 -0.099182 0.756775 -0.131287 -0.632629 1441914815 -0.099182 0.756775 -0.131287 -0.632629 1441914815 -0.099182 0.756775 -0.131287 -0.632629 1441914815 -0.098145 0.756653 -0.139099 -0.631226 1441914815 -0.098145 0.756653 -0.139099 -0.631226 1441914815 -0.098145 0.756653 -0.139099 -0.631226 1441914815 -0.098145 0.756653 -0.139099 -0.631226 1441914815 -0.098145 0.756653 -0.139099 -0.631226 1441914815 -0.098145 0.756653 -0.139099 -0.631226 1441914815 -0.088074 0.759460 -0.131714 -0.630920 1441914815 -0.088074 0.759460 -0.131714 -0.630920 1441914815 -0.088074 0.759460 -0.131714 -0.630920 1441914815 -0.088074 0.759460 -0.131714 -0.630920 1441914815 -0.088074 0.759460 -0.131714 -0.630920 1441914815 -0.088074 0.759460 -0.131714 -0.630920 1441914815 -0.067444 0.763794 -0.113098 -0.631836 1441914815 -0.067444 0.763794 -0.113098 -0.631836 1441914815 -0.067444 0.763794 -0.113098 -0.631836 1441914815 -0.067444 0.763794 -0.113098 -0.631836 1441914815 -0.067444 0.763794 -0.113098 -0.631836 1441914815 -0.067444 0.763794 -0.113098 -0.631836 1441914815 -0.067444 0.763794 -0.113098 -0.631836 1441914815 -0.037842 0.768005 -0.083252 -0.633850 1441914815 -0.037842 0.768005 -0.083252 -0.633850 1441914815 -0.037842 0.768005 -0.083252 -0.633850 1441914815 -0.037842 0.768005 -0.083252 -0.633850 1441914815 -0.037842 0.768005 -0.083252 -0.633850 1441914815 -0.037842 0.768005 -0.083252 -0.633850 1441914815 -0.000244 0.770508 -0.042725 -0.635986 1441914815 -0.000244 0.770508 -0.042725 -0.635986 1441914815 -0.000244 0.770508 -0.042725 -0.635986 1441914815 -0.000244 0.770508 -0.042725 -0.635986 1441914815 -0.000244 0.770508 -0.042725 -0.635986 1441914815 -0.000244 0.770508 -0.042725 -0.635986 1441914815 0.044006 0.771057 0.007080 -0.635193 1441914815 0.044006 0.771057 0.007080 -0.635193 1441914815 0.044006 0.771057 0.007080 -0.635193 1441914815 0.044006 0.771057 0.007080 -0.635193 1441914815 0.044006 0.771057 0.007080 -0.635193 1441914815 0.044006 0.771057 0.007080 -0.635193 1441914815 0.090881 0.767273 0.063721 -0.631592 1441914815 0.090881 0.767273 0.063721 -0.631592 1441914815 0.090881 0.767273 0.063721 -0.631592 1441914815 0.090881 0.767273 0.063721 -0.631592 1441914815 0.090881 0.767273 0.063721 -0.631592 1441914815 0.139587 0.760071 0.123413 -0.622559 1441914815 0.139587 0.760071 0.123413 -0.622559 1441914815 0.139587 0.760071 0.123413 -0.622559 1441914815 0.139587 0.760071 0.123413 -0.622559 1441914815 0.139587 0.760071 0.123413 -0.622559 1441914815 0.139587 0.760071 0.123413 -0.622559 1441914815 0.187134 0.748535 0.183228 -0.609131 1441914815 0.187134 0.748535 0.183228 -0.609131 1441914815 0.187134 0.748535 0.183228 -0.609131 1441914815 0.187134 0.748535 0.183228 -0.609131 1441914815 0.187134 0.748535 0.183228 -0.609131 1441914815 0.187134 0.748535 0.183228 -0.609131 1441914815 0.232910 0.732300 0.239807 -0.593262 1441914815 0.232910 0.732300 0.239807 -0.593262 1441914815 0.232910 0.732300 0.239807 -0.593262 1441914815 0.232910 0.732300 0.239807 -0.593262 1441914815 0.232910 0.732300 0.239807 -0.593262 1441914815 0.232910 0.732300 0.239807 -0.593262 1441914815 0.232910 0.732300 0.239807 -0.593262 1441914815 0.272705 0.713806 0.290283 -0.575989 1441914815 0.272705 0.713806 0.290283 -0.575989 1441914815 
0.132019 0.744080 0.142395 -0.639221 1441914818 0.132019 0.744080 0.142395 -0.639221 1441914818 0.132019 0.744080 0.142395 -0.639221 1441914818 0.132019 0.744080 0.142395 -0.639221 1441914818 0.132019 0.744080 0.142395 -0.639221 1441914818 0.132019 0.744080 0.142395 -0.639221 1441914818 0.116821 0.748718 0.128601 -0.639709 1441914818 0.116821 0.748718 0.128601 -0.639709 1441914818 0.116821 0.748718 0.128601 -0.639709 1441914818 0.116821 0.748718 0.128601 -0.639709 1441914818 0.116821 0.748718 0.128601 -0.639709 1441914818 0.098083 0.753174 0.108887 -0.641296 1441914818 0.098083 0.753174 0.108887 -0.641296 1441914818 0.098083 0.753174 0.108887 -0.641296 1441914818 0.098083 0.753174 0.108887 -0.641296 1441914818 0.098083 0.753174 0.108887 -0.641296 1441914818 0.072266 0.759216 0.082581 -0.641541 1441914818 0.072266 0.759216 0.082581 -0.641541 1441914818 0.072266 0.759216 0.082581 -0.641541 1441914818 0.072266 0.759216 0.082581 -0.641541 1441914818 0.072266 0.759216 0.082581 -0.641541 1441914818 0.072266 0.759216 0.082581 -0.641541 1441914818 0.040283 0.764709 0.048950 -0.641235 1441914818 0.040283 0.764709 0.048950 -0.641235 1441914818 0.040283 0.764709 0.048950 -0.641235 1441914818 0.040283 0.764709 0.048950 -0.641235 1441914818 0.040283 0.764709 0.048950 -0.641235 1441914818 0.040283 0.764709 0.048950 -0.641235 1441914818 0.040283 0.764709 0.048950 -0.641235 1441914818 0.005310 0.768921 0.011292 -0.639221 1441914818 0.005310 0.768921 0.011292 -0.639221 1441914818 0.005310 0.768921 0.011292 -0.639221 1441914818 0.005310 0.768921 0.011292 -0.639221 1441914818 0.005310 0.768921 0.011292 -0.639221 1441914818 0.005310 0.768921 0.011292 -0.639221 1441914818 -0.029602 0.769043 -0.028748 -0.637817 1441914818 -0.029602 0.769043 -0.028748 -0.637817 1441914818 -0.029602 0.769043 -0.028748 -0.637817 1441914818 -0.029602 0.769043 -0.028748 -0.637817 1441914818 -0.029602 0.769043 -0.028748 -0.637817 1441914818 -0.029602 0.769043 -0.028748 -0.637817 1441914818 -0.060181 0.767578 -0.065979 -0.634705 1441914818 -0.060181 0.767578 -0.065979 -0.634705 1441914818 -0.060181 0.767578 -0.065979 -0.634705 1441914818 -0.060181 0.767578 -0.065979 -0.634705 1441914818 -0.060181 0.767578 -0.065979 -0.634705 1441914818 -0.060181 0.767578 -0.065979 -0.634705 1441914818 -0.082947 0.765320 -0.098328 -0.630676 1441914818 -0.082947 0.765320 -0.098328 -0.630676 1441914818 -0.082947 0.765320 -0.098328 -0.630676 1441914818 -0.082947 0.765320 -0.098328 -0.630676 1441914818 -0.082947 0.765320 -0.098328 -0.630676 1441914818 -0.099609 0.761658 -0.121826 -0.628601 1441914818 -0.099609 0.761658 -0.121826 -0.628601 1441914818 -0.099609 0.761658 -0.121826 -0.628601 1441914818 -0.099609 0.761658 -0.121826 -0.628601 1441914818 -0.099609 0.761658 -0.121826 -0.628601 1441914818 -0.099609 0.761658 -0.121826 -0.628601 1441914818 -0.099609 0.761658 -0.121826 -0.628601 1441914818 -0.106995 0.758667 -0.135681 -0.628174 1441914818 -0.106995 0.758667 -0.135681 -0.628174 1441914818 -0.106995 0.758667 -0.135681 -0.628174 1441914818 -0.106995 0.758667 -0.135681 -0.628174 1441914818 -0.106995 0.758667 -0.135681 -0.628174 1441914818 -0.106995 0.758667 -0.135681 -0.628174 1441914818 -0.102661 0.758423 -0.137573 -0.628784 1441914818 -0.102661 0.758423 -0.137573 -0.628784 1441914818 -0.102661 0.758423 -0.137573 -0.628784 1441914818 -0.102661 0.758423 -0.137573 -0.628784 1441914818 -0.102661 0.758423 -0.137573 -0.628784 1441914818 -0.102661 0.758423 -0.137573 -0.628784 1441914818 -0.088379 0.760071 -0.126282 -0.631287 1441914818 -0.088379 0.760071 -0.126282 -0.631287 1441914818 -0.088379 0.760071 -0.126282 -0.631287 1441914818 -0.088379 0.760071 -0.126282 -0.631287 1441914818 -0.088379 0.760071 -0.126282 -0.631287 1441914818 -0.065247 0.763489 -0.103516 -0.634094 1441914818 -0.065247 0.763489 -0.103516 -0.634094 1441914818 -0.065247 0.763489 -0.103516 -0.634094 1441914818 -0.065247 0.763489 -0.103516 -0.634094 1441914818 -0.065247 0.763489 -0.103516 -0.634094 1441914818 -0.065247 0.763489 -0.103516 -0.634094 1441914818 -0.065247 0.763489 -0.103516 -0.634094 1441914818 -0.035095 0.767029 -0.072021 -0.636597 1441914818 -0.035095 0.767029 -0.072021 -0.636597 1441914818 -0.035095 0.767029 -0.072021 -0.636597 1441914818 -0.035095 0.767029 -0.072021 -0.636597 1441914818 -0.035095 0.767029 -0.072021 -0.636597 1441914818 -0.035095 0.767029 -0.072021 -0.636597 1441914819 0.001587 0.769226 -0.032532 -0.638123 1441914819 0.001587 0.769226 -0.032532 -0.638123 1441914819 0.001587 0.769226 -0.032532 -0.638123 1441914819 0.001587 0.769226 -0.032532 -0.638123 1441914819 0.001587 0.769226 -0.032532 -0.638123 1441914819 0.001587 0.769226 -0.032532 -0.638123 1441914819 0.042603 0.768311 0.013245 -0.638489 1441914819 0.042603 0.768311 0.013245 -0.638489 1441914819 0.042603 0.768311 0.013245 -0.638489 1441914819 0.042603 0.768311 0.013245 -0.638489 1441914819 0.042603 0.768311 0.013245 -0.638489 1441914819 0.042603 0.768311 0.013245 -0.638489 1441914819 0.087280 0.764343 0.064453 -0.635559 1441914819 0.087280 0.764343 0.064453 -0.635559 1441914819 0.087280 0.764343 0.064453 -0.635559 1441914819 0.087280 0.764343 0.064453 -0.635559 1441914819 0.087280 0.764343 0.064453 -0.635559 1441914819 0.087280 0.764343 0.064453 -0.635559 1441914819 0.134216 0.756653 0.118896 -0.628723 1441914819 0.134216 0.756653 0.118896 -0.628723 1441914819 0.134216 0.756653 0.118896 -0.628723 1441914819 0.134216 0.756653 0.118896 -0.628723 1441914819 0.134216 0.756653 0.118896 -0.628723 1441914819 0.180969 0.745483 0.173706 -0.617493 1441914819 0.180969 0.745483 0.173706 -0.617493 1441914819 0.180969 0.745483 0.173706 -0.617493 1441914819 0.180969 0.745483 0.173706 -0.617493 1441914819 0.180969 0.745483 0.173706 -0.617493 1441914819 0.180969 0.745483 0.173706 -0.617493 1441914819 0.226074 0.729736 0.227234 -0.603882 1441914819 0.226074 0.729736 0.227234 -0.603882 1441914819 0.226074 0.729736 0.227234 -0.603882 1441914819 0.226074 0.729736 0.227234 -0.603882 1441914819 0.226074 0.729736 0.227234 -0.603882 1441914819 0.226074 0.729736 0.227234 -0.603882 1441914819 0.226074 0.729736 0.227234 -0.603882 1441914819 0.267700 0.711121 0.275818 -0.588684 1441914819 0.267700 0.711121 0.275818 -0.588684 1441914819 0.267700 0.711121 0.275818 -0.588684 1441914819 0.267700 0.711121 0.275818 -0.588684 1441914819 0.267700 0.711121 0.275818 -0.588684 1441914819 0.267700 0.711121 0.275818 -0.588684 1441914819 0.300354 0.692505 0.317932 -0.573608 1441914819 0.300354 0.692505 0.317932 -0.573608 1441914819 0.300354 0.692505 0.317932 -0.573608 1441914819 0.300354 0.692505 0.317932 -0.573608 1441914819 0.300354 0.692505 0.317932 -0.573608 1441914819 0.300354 0.692505 0.317932 -0.573608 1441914819 0.300354 0.692505 0.317932 -0.573608 1441914819 0.324585 0.676270 0.350708 -0.560608 1441914819 0.324585 0.676270 0.350708 -0.560608 1441914819 0.324585 0.676270 0.350708 -0.560608 1441914819 0.324585 0.676270 0.350708 -0.560608 1441914819 0.324585 0.676270 0.350708 -0.560608 1441914819 0.324585 0.676270 0.350708 -0.560608 1441914819 0.339294 0.666138 0.372498 -0.549866 1441914819 0.339294 0.666138 0.372498 -0.549866 1441914819 0.339294 0.666138 0.372498 -0.549866 1441914819 0.339294 0.666138 0.372498 -0.549866 1441914819 0.339294 0.666138 0.372498 -0.549866 1441914819 0.339294 0.666138 0.372498 -0.549866 1441914819 0.343140 0.661743 0.382751 -0.545654 1441914819 0.343140 0.661743 0.382751 -0.545654 1441914819 0.343140 0.661743 0.382751 -0.545654 1441914819 0.343140 0.661743 0.382751 -0.545654 1441914819 0.343140 0.661743 0.382751 -0.545654 1441914819 0.343140 0.661743 0.382751 -0.545654 1441914819 0.337891 0.662964 0.380859 -0.548767 1441914819 0.337891 0.662964 0.380859 -0.548767 1441914819 0.337891 0.662964 0.380859 -0.548767 1441914819 0.337891 0.662964 0.380859 -0.548767 1441914819 0.337891 0.662964 0.380859 -0.548767 1441914819 0.337891 0.662964 0.380859 -0.548767 1441914819 0.324890 0.669006 0.367310 -0.558472 1441914819 0.324890 0.669006 0.367310 -0.558472 1441914819 0.324890 0.669006 0.367310 -0.558472 1441914819 0.324890 0.669006 0.367310 -0.558472 1441914819 0.324890 0.669006 0.367310 -0.558472 1441914819 0.324890 0.669006 0.367310 -0.558472 1441914819 0.302551 0.679504 0.343750 -0.573120 1441914819 0.302551 0.679504 0.343750 -0.573120 1441914819 0.302551 0.679504 0.343750 -0.573120 1441914819 0.302551 0.679504 0.343750 -0.573120 1441914819 0.302551 0.679504 0.343750 -0.573120 1441914819 0.302551 0.679504 0.343750 -0.573120 1441914819 0.271973 0.694153 0.311279 -0.589233 1441914819 0.271973 0.694153 0.311279 -0.589233 1441914819 0.271973 0.694153 0.311279 -0.589233 1441914819 0.271973 0.694153 0.311279 -0.589233 1441914819 0.271973 0.694153 0.311279 -0.589233 1441914819 0.271973 0.694153 0.311279 -0.589233 1441914819 0.235168 0.710571 0.270630 -0.605408 1441914819 0.235168 0.710571 0.270630 -0.605408 1441914819 0.235168 0.710571 0.270630 -0.605408 1441914819 0.235168 0.710571 0.270630 -0.605408 1441914819 0.235168 0.710571 0.270630 -0.605408 1441914819 0.235168 0.710571 0.270630 -0.605408 1441914819 0.235168 0.710571 0.270630 -0.605408 1441914819 0.192383 0.726868 0.223755 -0.620117 1441914819 0.192383 0.726868 0.223755 -0.620117 1441914819 0.192383 0.726868 0.223755 -0.620117 1441914819 0.192383 0.726868 0.223755 -0.620117 1441914819 0.192383 0.726868 0.223755 -0.620117 1441914819 0.145508 0.740662 0.172302 -0.632874 1441914819 0.145508 0.740662 0.172302 -0.632874 1441914819 0.145508 0.740662 0.172302 -0.632874 1441914819 0.145508 0.740662 0.172302 -0.632874 1441914819 0.145508 0.740662 0.172302 -0.632874 1441914819 0.145508 0.740662 0.172302 -0.632874 1441914819 0.145508 0.740662 0.172302 -0.632874 1441914819 0.098877 0.749695 0.118896 -0.643494 1441914820 0.098877 0.749695 0.118896 -0.643494 1441914820 0.098877 0.749695 0.118896 -0.643494 1441914820 0.098877 0.749695 0.118896 -0.643494 1441914820 0.098877 0.749695 0.118896 -0.643494 1441914820 0.098877 0.749695 0.118896 -0.643494 1441914820 0.052002 0.756165 0.066467 -0.648865 1441914820 0.052002 0.756165 0.066467 -0.648865 1441914820 0.052002 0.756165 0.066467 -0.648865 1441914820 0.052002 0.756165 0.066467 -0.648865 1441914820 0.052002 0.756165 0.066467 -0.648865 1441914820 0.052002 0.756165 0.066467 -0.648865 1441914820 0.009949 0.760132 0.016541 -0.649475 1441914820 0.009949 0.760132 0.016541 -0.649475 1441914820 0.009949 0.760132 0.016541 -0.649475 1441914820 0.009949 0.760132 0.016541 -0.649475 1441914820 0.009949 0.760132 0.016541 -0.649475 1441914820 0.009949 0.760132 0.016541 -0.649475 1441914820 -0.026123 0.759949 -0.027649 -0.648804 1441914820 -0.026123 0.759949 -0.027649 -0.648804 1441914820 -0.026123 0.759949 -0.027649 -0.648804 1441914820 -0.026123 0.759949 -0.027649 -0.648804 1441914820 -0.026123 0.759949 -0.027649 -0.648804 1441914820 -0.026123 0.759949 -0.027649 -0.648804 1441914820 -0.055359 0.758606 -0.063782 -0.646057 1441914820 -0.055359 0.758606 -0.063782 -0.646057 1441914820 -0.055359 0.758606 -0.063782 -0.646057 1441914820 -0.055359 0.758606 -0.063782 -0.646057 1441914820 -0.055359 0.758606 -0.063782 -0.646057 1441914820 -0.055359 0.758606 -0.063782 -0.646057 1441914820 -0.074646 0.756958 -0.089355 -0.643005 1441914820 -0.074646 0.756958 -0.089355 -0.643005 1441914820 -0.074646 0.756958 -0.089355 -0.643005 1441914820 -0.074646 0.756958 -0.089355 -0.643005 1441914820 -0.074646 0.756958 -0.089355 -0.643005 1441914820 -0.074646 0.756958 -0.089355 -0.643005 1441914820 -0.081909 0.756592 -0.102295 -0.640625 1441914820 -0.081909 0.756592 -0.102295 -0.640625 1441914820 -0.081909 0.756592 -0.102295 -0.640625 1441914820 -0.081909 0.756592 -0.102295 -0.640625 1441914820 -0.081909 0.756592 -0.102295 -0.640625 1441914820 -0.081909 0.756592 -0.102295 -0.640625 1441914820 -0.081909 0.756592 -0.102295 -0.640625 1441914820 -0.076904 0.757690 -0.101440 -0.640076 1441914820 -0.076904 0.757690 -0.101440 -0.640076 1441914820 -0.076904 0.757690 -0.101440 -0.640076 1441914820 -0.076904 0.757690 -0.101440 -0.640076 1441914820 -0.076904 0.757690 -0.101440 -0.640076 1441914820 -0.076904 0.757690 -0.101440 -0.640076 1441914820 -0.060974 0.759766 -0.087219 -0.641418 1441914820 -0.060974 0.759766 -0.087219 -0.641418 1441914820 -0.060974 0.759766 -0.087219 -0.641418 1441914820 -0.060974 0.759766 -0.087219 -0.641418 1441914820 -0.060974 0.759766 -0.087219 -0.641418 1441914820 -0.060974 0.759766 -0.087219 -0.641418 1441914820 -0.034546 0.761292 -0.061768 -0.644531 1441914820 -0.034546 0.761292 -0.061768 -0.644531 1441914820 -0.034546 0.761292 -0.061768 -0.644531 1441914820 -0.034546 0.761292 -0.061768 -0.644531 1441914820 -0.034546 0.761292 -0.061768 -0.644531 1441914820 -0.034546 0.761292 -0.061768 -0.644531 1441914820 0.002686 0.761780 -0.026611 -0.647278 1441914820 0.002686 0.761780 -0.026611 -0.647278 1441914820 0.002686 0.761780 -0.026611 -0.647278 1441914820 0.002686 0.761780 -0.026611 -0.647278 1441914820 0.002686 0.761780 -0.026611 -0.647278 1441914820 0.002686 0.761780 -0.026611 -0.647278 1441914820 0.002686 0.761780 -0.026611 -0.647278 1441914820 0.047424 0.760681 0.016357 -0.647217 1441914820 0.047424 0.760681 0.016357 -0.647217 1441914820 0.047424 0.760681 0.016357 -0.647217 1441914820 0.047424 0.760681 0.016357 -0.647217 1441914820 0.047424 0.760681 0.016357 -0.647217 1441914820 0.047424 0.760681 0.016357 -0.647217 1441914820 0.047424 0.760681 0.016357 -0.647217 1441914820 0.097900 0.757507 0.066528 -0.642029 1441914820 0.097900 0.757507 0.066528 -0.642029 1441914820 0.097900 0.757507 0.066528 -0.642029 1441914820 0.097900 0.757507 0.066528 -0.642029 1441914820 0.097900 0.757507 0.066528 -0.642029 1441914820 0.097900 0.757507 0.066528 -0.642029 1441914820 0.147400 0.752991 0.121094 -0.629700 1441914820 0.147400 0.752991 0.121094 -0.629700 1441914820 0.147400 0.752991 0.121094 -0.629700 1441914820 0.147400 0.752991 0.121094 -0.629700 1441914820 0.147400 0.752991 0.121094 -0.629700 1441914820 0.147400 0.752991 0.121094 -0.629700 1441914820 0.194519 0.743164 0.176941 -0.615234 1441914820 0.194519 0.743164 0.176941 -0.615234 1441914820 0.194519 0.743164 0.176941 -0.615234 1441914820 0.194519 0.743164 0.176941 -0.615234 1441914820 0.194519 0.743164 0.176941 -0.615234 1441914820 0.194519 0.743164 0.176941 -0.615234 1441914820 0.194519 0.743164 0.176941 -0.615234 1441914820 0.239380 0.730408 0.229919 -0.596924 1441914820 0.239380 0.730408 0.229919 -0.596924 1441914820 0.239380 0.730408 0.229919 -0.596924 1441914820 0.239380 0.730408 0.229919 -0.596924 1441914820 0.239380 0.730408 0.229919 -0.596924 1441914820 0.282837 0.712524 0.277771 -0.578857 1441914820 0.282837 0.712524 0.277771 -0.578857 1441914820 0.282837 0.712524 0.277771 -0.578857 1441914820 0.282837 0.712524 0.277771 -0.578857 1441914820 0.282837 0.712524 0.277771 -0.578857 1441914820 0.282837 0.712524 0.277771 -0.578857 1441914820 0.319519 0.694275 0.319275 -0.560242 1441914820 0.319519 0.694275 0.319275 -0.560242 1441914820 0.319519 0.694275 0.319275 -0.560242 1441914820 0.319519 0.694275 0.319275 -0.560242 1441914820 0.319519 0.694275 0.319275 -0.560242 1441914820 0.319519 0.694275 0.319275 -0.560242 1441914820 0.319519 0.694275 0.319275 -0.560242 1441914820 0.346924 0.678223 0.353149 -0.543030 1441914820 0.346924 0.678223 0.353149 -0.543030 1441914821 0.346924 0.678223 0.353149 -0.543030 1441914821 0.346924 0.678223 0.353149 -0.543030 1441914821 0.346924 0.678223 0.353149 -0.543030 1441914821 0.346924 0.678223 0.353149 -0.543030 1441914821 0.363770 0.665894 0.375549 -0.532166 1441914821 0.363770 0.665894 0.375549 -0.532166 1441914821 0.363770 0.665894 0.375549 -0.532166 1441914821 0.363770 0.665894 0.375549 -0.532166 1441914821 0.363770 0.665894 0.375549 -0.532166 1441914821 0.363770 0.665894 0.375549 -0.532166 1441914821 0.369141 0.659912 0.386230 -0.528198 1441914821 0.369141 0.659912 0.386230 -0.528198 1441914821 0.369141 0.659912 0.386230 -0.528198 1441914821 0.369141 0.659912 0.386230 -0.528198 1441914821 0.369141 0.659912 0.386230 -0.528198 1441914821 0.369141 0.659912 0.386230 -0.528198 1441914821 0.364136 0.660706 0.385254 -0.531372 1441914821 0.364136 0.660706 0.385254 -0.531372 1441914821 0.364136 0.660706 0.385254 -0.531372 1441914821 0.364136 0.660706 0.385254 -0.531372 1441914821 0.364136 0.660706 0.385254 -0.531372 1441914821 0.364136 0.660706 0.385254 -0.531372 1441914821 0.364136 0.660706 0.385254 -0.531372 1441914821 0.348816 0.668274 0.372131 -0.541504 1441914821 0.348816 0.668274 0.372131 -0.541504 1441914821 0.348816 0.668274 0.372131 -0.541504 1441914821 0.348816 0.668274 0.372131 -0.541504 1441914821 0.348816 0.668274 0.372131 -0.541504 1441914821 0.348816 0.668274 0.372131 -0.541504 1441914821 0.323792 0.680969 0.347778 -0.557129 1441914821 0.323792 0.680969 0.347778 -0.557129 1441914821 0.323792 0.680969 0.347778 -0.557129 1441914821 0.323792 0.680969 0.347778 -0.557129 1441914821 0.323792 0.680969 0.347778 -0.557129 1441914821 0.323792 0.680969 0.347778 -0.557129 1441914821 0.289368 0.698181 0.314819 -0.574158 1441914821 0.289368 0.698181 0.314819 -0.574158 1441914821 0.289368 0.698181 0.314819 -0.574158 1441914821 0.289368 0.698181 0.314819 -0.574158 1441914821 0.289368 0.698181 0.314819 -0.574158 1441914821 0.289368 0.698181 0.314819 -0.574158 1441914821 0.245544 0.717163 0.273315 -0.592163 1441914821 0.245544 0.717163 0.273315 -0.592163 1441914821 0.245544 0.717163 0.273315 -0.592163 1441914821 0.245544 0.717163 0.273315 -0.592163 1441914821 0.245544 0.717163 0.273315 -0.592163 1441914821 0.245544 0.717163 0.273315 -0.592163 1441914821 0.196594 0.736023 0.223572 -0.607971 1441914821 0.196594 0.736023 0.223572 -0.607971 1441914821 0.196594 0.736023 0.223572 -0.607971 1441914821 0.196594 0.736023 0.223572 -0.607971 1441914821 0.196594 0.736023 0.223572 -0.607971 1441914821 0.196594 0.736023 0.223572 -0.607971 1441914821 0.145691 0.751831 0.169006 -0.620422 1441914821 0.145691 0.751831 0.169006 -0.620422 1441914821 0.145691 0.751831 0.169006 -0.620422 1441914821 0.145691 0.751831 0.169006 -0.620422 1441914821 0.145691 0.751831 0.169006 -0.620422 1441914821 0.145691 0.751831 0.169006 -0.620422 1441914821 0.145691 0.751831 0.169006 -0.620422 1441914821 0.095154 0.762756 0.111816 -0.629822 1441914821 0.095154 0.762756 0.111816 -0.629822 1441914821 0.095154 0.762756 0.111816 -0.629822 1441914821 0.095154 0.762756 0.111816 -0.629822 1441914821 0.095154 0.762756 0.111816 -0.629822 1441914821 0.095154 0.762756 0.111816 -0.629822 1441914821 0.045837 0.769165 0.055847 -0.634949 1441914821 0.045837 0.769165 0.055847 -0.634949 1441914821 0.045837 0.769165 0.055847 -0.634949 1441914821 0.045837 0.769165 0.055847 -0.634949 1441914821 0.045837 0.769165 0.055847 -0.634949 1441914821 0.045837 0.769165 0.055847 -0.634949 1441914821 -0.000122 0.769836 0.002869 -0.638245 1441914821 -0.000122 0.769836 0.002869 -0.638245 1441914821 -0.000122 0.769836 0.002869 -0.638245 1441914821 -0.000122 0.769836 0.002869 -0.638245 1441914821 -0.000122 0.769836 0.002869 -0.638245 1441914821 -0.000122 0.769836 0.002869 -0.638245 1441914821 -0.039612 0.767578 -0.043030 -0.638306 1441914821 -0.039612 0.767578 -0.043030 -0.638306 1441914821 -0.039612 0.767578 -0.043030 -0.638306 1441914821 -0.039612 0.767578 -0.043030 -0.638306 1441914821 -0.039612 0.767578 -0.043030 -0.638306 1441914821 -0.039612 0.767578 -0.043030 -0.638306 1441914821 -0.069519 0.763245 -0.080505 -0.637329 1441914821 -0.069519 0.763245 -0.080505 -0.637329 1441914821 -0.069519 0.763245 -0.080505 -0.637329 1441914821 -0.069519 0.763245 -0.080505 -0.637329 1441914821 -0.069519 0.763245 -0.080505 -0.637329 1441914821 -0.069519 0.763245 -0.080505 -0.637329 1441914821 -0.087341 0.758545 -0.106445 -0.636902 1441914821 -0.087341 0.758545 -0.106445 -0.636902 1441914821 -0.087341 0.758545 -0.106445 -0.636902 1441914821 -0.087341 0.758545 -0.106445 -0.636902 1441914821 -0.087341 0.758545 -0.106445 -0.636902 1441914821 -0.087341 0.758545 -0.106445 -0.636902 1441914821 -0.093872 0.754883 -0.119751 -0.637939 1441914821 -0.093872 0.754883 -0.119751 -0.637939 1441914821 -0.093872 0.754883 -0.119751 -0.637939 1441914821 -0.093872 0.754883 -0.119751 -0.637939 1441914821 -0.093872 0.754883 -0.119751 -0.637939 1441914821 -0.093872 0.754883 -0.119751 -0.637939 1441914821 -0.093872 0.754883 -0.119751 -0.637939 1441914821 -0.088623 0.754272 -0.118896 -0.639587 1441914821 -0.088623 0.754272 -0.118896 -0.639587 1441914821 -0.088623 0.754272 -0.118896 -0.639587 1441914821 -0.088623 0.754272 -0.118896 -0.639587 1441914821 -0.088623 0.754272 -0.118896 -0.639587 1441914821 -0.088623 0.754272 -0.118896 -0.639587 1441914821 -0.071594 0.755493 -0.104797 -0.642761 1441914821 -0.071594 0.755493 -0.104797 -0.642761 1441914821 -0.071594 0.755493 -0.104797 -0.642761 1441914822 -0.071594 0.755493 -0.104797 -0.642761 1441914822 -0.071594 0.755493 -0.104797 -0.642761 1441914822 -0.071594 0.755493 -0.104797 -0.642761 1441914822 -0.043884 0.757385 -0.079407 -0.646667 1441914822 -0.043884 0.757385 -0.079407 -0.646667 1441914822 -0.043884 0.757385 -0.079407 -0.646667 1441914822 -0.043884 0.757385 -0.079407 -0.646667 1441914822 -0.043884 0.757385 -0.079407 -0.646667 1441914822 -0.043884 0.757385 -0.079407 -0.646667 1441914822 -0.008118 0.759705 -0.043579 -0.648743 1441914822 -0.008118 0.759705 -0.043579 -0.648743 1441914822 -0.008118 0.759705 -0.043579 -0.648743 1441914822 -0.008118 0.759705 -0.043579 -0.648743 1441914822 -0.008118 0.759705 -0.043579 -0.648743 1441914822 -0.008118 0.759705 -0.043579 -0.648743 1441914822 -0.008118 0.759705 -0.043579 -0.648743 1441914822 0.034180 0.760498 -0.000183 -0.648376 1441914822 0.034180 0.760498 -0.000183 -0.648376 1441914822 0.034180 0.760498 -0.000183 -0.648376 1441914822 0.034180 0.760498 -0.000183 -0.648376 1441914822 0.034180 0.760498 -0.000183 -0.648376 1441914822 0.034180 0.760498 -0.000183 -0.648376 1441914822 0.081665 0.758728 0.049377 -0.644409 1441914822 0.081665 0.758728 0.049377 -0.644409 1441914822 0.081665 0.758728 0.049377 -0.644409 1441914822 0.081665 0.758728 0.049377 -0.644409 1441914822 0.081665 0.758728 0.049377 -0.644409 1441914822 0.081665 0.758728 0.049377 -0.644409 1441914822 0.081665 0.758728 0.049377 -0.644409 1441914822 0.130981 0.753784 0.102783 -0.635681 1441914822 0.130981 0.753784 0.102783 -0.635681 1441914822 0.130981 0.753784 0.102783 -0.635681 1441914822 0.130981 0.753784 0.102783 -0.635681 1441914822 0.130981 0.753784 0.102783 -0.635681 1441914822 0.130981 0.753784 0.102783 -0.635681 1441914822 0.180176 0.744568 0.156860 -0.623291 1441914822 0.180176 0.744568 0.156860 -0.623291 1441914822 0.180176 0.744568 0.156860 -0.623291 1441914822 0.180176 0.744568 0.156860 -0.623291 1441914822 0.180176 0.744568 0.156860 -0.623291 1441914822 0.180176 0.744568 0.156860 -0.623291 1441914822 0.226135 0.731750 0.208557 -0.608215 1441914822 0.226135 0.731750 0.208557 -0.608215 1441914822 0.226135 0.731750 0.208557 -0.608215 1441914822 0.226135 0.731750 0.208557 -0.608215 1441914822 0.226135 0.731750 0.208557 -0.608215 1441914822 0.226135 0.731750 0.208557 -0.608215 1441914822 0.267578 0.716614 0.257446 -0.590393 1441914822 0.267578 0.716614 0.257446 -0.590393 1441914822 0.267578 0.716614 0.257446 -0.590393 1441914822 0.267578 0.716614 0.257446 -0.590393 1441914822 0.267578 0.716614 0.257446 -0.590393 1441914822 0.267578 0.716614 0.257446 -0.590393 1441914822 0.267578 0.716614 0.257446 -0.590393 1441914822 0.302429 0.700928 0.300659 -0.571655 1441914822 0.302429 0.700928 0.300659 -0.571655 1441914822 0.302429 0.700928 0.300659 -0.571655 1441914822 0.302429 0.700928 0.300659 -0.571655 1441914822 0.302429 0.700928 0.300659 -0.571655 1441914822 0.302429 0.700928 0.300659 -0.571655 1441914822 0.327576 0.687500 0.334595 -0.554993 1441914822 0.327576 0.687500 0.334595 -0.554993 1441914822 0.327576 0.687500 0.334595 -0.554993 1441914822 0.327576 0.687500 0.334595 -0.554993 1441914822 0.327576 0.687500 0.334595 -0.554993 1441914822 0.327576 0.687500 0.334595 -0.554993 1441914822 0.341980 0.677673 0.357483 -0.544067 1441914822 0.341980 0.677673 0.357483 -0.544067 1441914822 0.341980 0.677673 0.357483 -0.544067 1441914822 0.341980 0.677673 0.357483 -0.544067 1441914822 0.341980 0.677673 0.357483 -0.544067 1441914822 0.341980 0.677673 0.357483 -0.544067 1441914822 0.345825 0.671631 0.367981 -0.542114 1441914822 0.345825 0.671631 0.367981 -0.542114 1441914822 0.345825 0.671631 0.367981 -0.542114 1441914822 0.345825 0.671631 0.367981 -0.542114 1441914822 0.345825 0.671631 0.367981 -0.542114 1441914822 0.345825 0.671631 0.367981 -0.542114 1441914822 0.341187 0.671692 0.366943 -0.545593 1441914822 0.341187 0.671692 0.366943 -0.545593 1441914822 0.341187 0.671692 0.366943 -0.545593 1441914822 0.341187 0.671692 0.366943 -0.545593 1441914822 0.341187 0.671692 0.366943 -0.545593 1441914822 0.327332 0.677917 0.355164 -0.554199 1441914822 0.327332 0.677917 0.355164 -0.554199 1441914822 0.327332 0.677917 0.355164 -0.554199 1441914822 0.327332 0.677917 0.355164 -0.554199 1441914822 0.327332 0.677917 0.355164 -0.554199 1441914822 0.327332 0.677917 0.355164 -0.554199 1441914822 0.327332 0.677917 0.355164 -0.554199 1441914822 0.304932 0.688232 0.333191 -0.567749 1441914822 0.304932 0.688232 0.333191 -0.567749 1441914822 0.304932 0.688232 0.333191 -0.567749 1441914822 0.304932 0.688232 0.333191 -0.567749 1441914822 0.304932 0.688232 0.333191 -0.567749 1441914822 0.304932 0.688232 0.333191 -0.567749 1441914822 0.273682 0.701233 0.302673 -0.584595 1441914822 0.273682 0.701233 0.302673 -0.584595 1441914822 0.273682 0.701233 0.302673 -0.584595 1441914822 0.273682 0.701233 0.302673 -0.584595 1441914822 0.273682 0.701233 0.302673 -0.584595 1441914822 0.273682 0.701233 0.302673 -0.584595 1441914822 0.234863 0.716431 0.263062 -0.601929 1441914822 0.234863 0.716431 0.263062 -0.601929 1441914822 0.234863 0.716431 0.263062 -0.601929 1441914822 0.234863 0.716431 0.263062 -0.601929 1441914822 0.234863 0.716431 0.263062 -0.601929 1441914822 0.234863 0.716431 0.263062 -0.601929 1441914822 0.190125 0.730652 0.216980 -0.618774 1441914822 0.190125 0.730652 0.216980 -0.618774 1441914822 0.190125 0.730652 0.216980 -0.618774 1441914822 0.190125 0.730652 0.216980 -0.618774 1441914823 0.190125 0.730652 0.216980 -0.618774 1441914823 0.190125 0.730652 0.216980 -0.618774 1441914823 0.141479 0.742981 0.166199 -0.632690 1441914823 0.141479 0.742981 0.166199 -0.632690 1441914823 0.141479 0.742981 0.166199 -0.632690 1441914823 0.141479 0.742981 0.166199 -0.632690 1441914823 0.141479 0.742981 0.166199 -0.632690 1441914823 0.141479 0.742981 0.166199 -0.632690 1441914823 0.141479 0.742981 0.166199 -0.632690 1441914823 0.094055 0.751831 0.113403 -0.642700 1441914823 0.094055 0.751831 0.113403 -0.642700 1441914823 0.094055 0.751831 0.113403 -0.642700 1441914823 0.094055 0.751831 0.113403 -0.642700 1441914823 0.094055 0.751831 0.113403 -0.642700 1441914823 0.094055 0.751831 0.113403 -0.642700 1441914823 0.049194 0.756348 0.062073 -0.649353 1441914823 0.049194 0.756348 0.062073 -0.649353 1441914823 0.049194 0.756348 0.062073 -0.649353 1441914823 0.049194 0.756348 0.062073 -0.649353 1441914823 0.049194 0.756348 0.062073 -0.649353 1441914823 0.049194 0.756348 0.062073 -0.649353 1441914823 0.008240 0.757751 0.014465 -0.652283 1441914823 0.008240 0.757751 0.014465 -0.652283 1441914823 0.008240 0.757751 0.014465 -0.652283 1441914823 0.008240 0.757751 0.014465 -0.652283 1441914823 0.008240 0.757751 0.014465 -0.652283 1441914823 0.008240 0.757751 0.014465 -0.652283 1441914823 -0.027649 0.757385 -0.027344 -0.651794 1441914823 -0.027649 0.757385 -0.027344 -0.651794 1441914823 -0.027649 0.757385 -0.027344 -0.651794 1441914823 -0.027649 0.757385 -0.027344 -0.651794 1441914823 -0.027649 0.757385 -0.027344 -0.651794 1441914823 -0.027649 0.757385 -0.027344 -0.651794 1441914823 -0.027649 0.757385 -0.027344 -0.651794 1441914823 -0.055603 0.755737 -0.061157 -0.649658 1441914823 -0.055603 0.755737 -0.061157 -0.649658 1441914823 -0.055603 0.755737 -0.061157 -0.649658 1441914823 -0.055603 0.755737 -0.061157 -0.649658 1441914823 -0.055603 0.755737 -0.061157 -0.649658 1441914823 -0.055603 0.755737 -0.061157 -0.649658 1441914823 -0.073792 0.753479 -0.086060 -0.647644 1441914823 -0.073792 0.753479 -0.086060 -0.647644 1441914823 -0.073792 0.753479 -0.086060 -0.647644 1441914823 -0.073792 0.753479 -0.086060 -0.647644 1441914823 -0.073792 0.753479 -0.086060 -0.647644 1441914823 -0.073792 0.753479 -0.086060 -0.647644 1441914823 -0.079834 0.751404 -0.099365 -0.647461 1441914823 -0.079834 0.751404 -0.099365 -0.647461 1441914823 -0.079834 0.751404 -0.099365 -0.647461 1441914823 -0.079834 0.751404 -0.099365 -0.647461 1441914823 -0.079834 0.751404 -0.099365 -0.647461 1441914823 -0.079834 0.751404 -0.099365 -0.647461 1441914823 -0.075745 0.751038 -0.099670 -0.648315 1441914823 -0.075745 0.751038 -0.099670 -0.648315 1441914823 -0.075745 0.751038 -0.099670 -0.648315 1441914823 -0.075745 0.751038 -0.099670 -0.648315 1441914823 -0.075745 0.751038 -0.099670 -0.648315 1441914823 -0.075745 0.751038 -0.099670 -0.648315 1441914823 -0.075745 0.751038 -0.099670 -0.648315 1441914823 -0.059937 0.752625 -0.087158 -0.649902 1441914823 -0.059937 0.752625 -0.087158 -0.649902 1441914823 -0.059937 0.752625 -0.087158 -0.649902 1441914823 -0.059937 0.752625 -0.087158 -0.649902 1441914823 -0.059937 0.752625 -0.087158 -0.649902 1441914823 -0.033936 0.755371 -0.062866 -0.651428 1441914823 -0.033936 0.755371 -0.062866 -0.651428 1441914823 -0.033936 0.755371 -0.062866 -0.651428 1441914823 -0.033936 0.755371 -0.062866 -0.651428 1441914823 -0.033936 0.755371 -0.062866 -0.651428 1441914823 -0.033936 0.755371 -0.062866 -0.651428 1441914823 0.000061 0.757202 -0.029358 -0.652527 1441914823 0.000061 0.757202 -0.029358 -0.652527 1441914823 0.000061 0.757202 -0.029358 -0.652527 1441914823 0.000061 0.757202 -0.029358 -0.652527 1441914823 0.000061 0.757202 -0.029358 -0.652527 1441914823 0.000061 0.757202 -0.029358 -0.652527 1441914823 0.040771 0.756897 0.011780 -0.652161 1441914823 0.040771 0.756897 0.011780 -0.652161 1441914823 0.040771 0.756897 0.011780 -0.652161 1441914823 0.040771 0.756897 0.011780 -0.652161 1441914823 0.040771 0.756897 0.011780 -0.652161 1441914823 0.040771 0.756897 0.011780 -0.652161 1441914823 0.040771 0.756897 0.011780 -0.652161 1441914823 0.088196 0.754700 0.060547 -0.647278 1441914823 0.088196 0.754700 0.060547 -0.647278 1441914823 0.088196 0.754700 0.060547 -0.647278 1441914823 0.088196 0.754700 0.060547 -0.647278 1441914823 0.088196 0.754700 0.060547 -0.647278 1441914823 0.088196 0.754700 0.060547 -0.647278 1441914823 0.139526 0.749023 0.114258 -0.637451 1441914823 0.139526 0.749023 0.114258 -0.637451 1441914823 0.139526 0.749023 0.114258 -0.637451 1441914823 0.139526 0.749023 0.114258 -0.637451 1441914823 0.139526 0.749023 0.114258 -0.637451 1441914823 0.139526 0.749023 0.114258 -0.637451 1441914823 0.189392 0.739868 0.169128 -0.622925 1441914823 0.189392 0.739868 0.169128 -0.622925 1441914823 0.189392 0.739868 0.169128 -0.622925 1441914823 0.189392 0.739868 0.169128 -0.622925 1441914823 0.189392 0.739868 0.169128 -0.622925 1441914823 0.189392 0.739868 0.169128 -0.622925 1441914823 0.234619 0.727417 0.222839 -0.605103 1441914823 0.234619 0.727417 0.222839 -0.605103 1441914823 0.234619 0.727417 0.222839 -0.605103 1441914823 0.234619 0.727417 0.222839 -0.605103 1441914823 0.234619 0.727417 0.222839 -0.605103 1441914823 0.234619 0.727417 0.222839 -0.605103 1441914823 0.234619 0.727417 0.222839 -0.605103 1441914823 0.274658 0.713135 0.271484 -0.585022 1441914823 0.274658 0.713135 0.271484 -0.585022 1441914823 0.274658 0.713135 0.271484 -0.585022 1441914823 0.274658 0.713135 0.271484 -0.585022 1441914823 0.274658 0.713135 0.271484 -0.585022 1441914823 0.274658 0.713135 0.271484 -0.585022 1441914824 0.307434 0.697754 0.314880 -0.565186 1441914824 0.307434 0.697754 0.314880 -0.565186 1441914824 0.307434 0.697754 0.314880 -0.565186 1441914824 0.307434 0.697754 0.314880 -0.565186 1441914824 0.307434 0.697754 0.314880 -0.565186 1441914824 0.307434 0.697754 0.314880 -0.565186 1441914824 0.330566 0.683594 0.348816 -0.549255 1441914824 0.330566 0.683594 0.348816 -0.549255 1441914824 0.330566 0.683594 0.348816 -0.549255 1441914824 0.330566 0.683594 0.348816 -0.549255 1441914824 0.330566 0.683594 0.348816 -0.549255 1441914824 0.330566 0.683594 0.348816 -0.549255 1441914824 0.344299 0.672485 0.370117 -0.540527 1441914824 0.344299 0.672485 0.370117 -0.540527 1441914824 0.344299 0.672485 0.370117 -0.540527 1441914824 0.344299 0.672485 0.370117 -0.540527 1441914824 0.344299 0.672485 0.370117 -0.540527 1441914824 0.344299 0.672485 0.370117 -0.540527 1441914824 0.348206 0.665466 0.379944 -0.539917 1441914824 0.348206 0.665466 0.379944 -0.539917 1441914824 0.348206 0.665466 0.379944 -0.539917 1441914824 0.348206 0.665466 0.379944 -0.539917 1441914824 0.348206 0.665466 0.379944 -0.539917 1441914824 0.348206 0.665466 0.379944 -0.539917 1441914824 0.342712 0.666199 0.377991 -0.543884 1441914824 0.342712 0.666199 0.377991 -0.543884 1441914824 0.342712 0.666199 0.377991 -0.543884 1441914824 0.342712 0.666199 0.377991 -0.543884 1441914824 0.342712 0.666199 0.377991 -0.543884 1441914824 0.342712 0.666199 0.377991 -0.543884 1441914824 0.327942 0.673340 0.366089 -0.552246 1441914824 0.327942 0.673340 0.366089 -0.552246 1441914824 0.327942 0.673340 0.366089 -0.552246 1441914824 0.327942 0.673340 0.366089 -0.552246 1441914824 0.327942 0.673340 0.366089 -0.552246 1441914824 0.327942 0.673340 0.366089 -0.552246 1441914824 0.305298 0.684631 0.345825 -0.564331 1441914824 0.305298 0.684631 0.345825 -0.564331 1441914824 0.305298 0.684631 0.345825 -0.564331 1441914824 0.305298 0.684631 0.345825 -0.564331 1441914824 0.305298 0.684631 0.345825 -0.564331 1441914824 0.305298 0.684631 0.345825 -0.564331 1441914824 0.275574 0.698120 0.316040 -0.580322 1441914824 0.275574 0.698120 0.316040 -0.580322 1441914824 0.275574 0.698120 0.316040 -0.580322 1441914824 0.275574 0.698120 0.316040 -0.580322 1441914824 0.275574 0.698120 0.316040 -0.580322 1441914824 0.275574 0.698120 0.316040 -0.580322 1441914824 0.275574 0.698120 0.316040 -0.580322 1441914824 0.239197 0.713745 0.277832 -0.596741 1441914824 0.239197 0.713745 0.277832 -0.596741 1441914824 0.239197 0.713745 0.277832 -0.596741 1441914824 0.239197 0.713745 0.277832 -0.596741 1441914824 0.239197 0.713745 0.277832 -0.596741 1441914824 0.197998 0.729736 0.232971 -0.611511 1441914824 0.197998 0.729736 0.232971 -0.611511 1441914824 0.197998 0.729736 0.232971 -0.611511 1441914824 0.197998 0.729736 0.232971 -0.611511 1441914824 0.197998 0.729736 0.232971 -0.611511 1441914824 0.197998 0.729736 0.232971 -0.611511 1441914824 0.153381 0.744324 0.182617 -0.623779 1441914824 0.153381 0.744324 0.182617 -0.623779 1441914824 0.153381 0.744324 0.182617 -0.623779 1441914824 0.153381 0.744324 0.182617 -0.623779 1441914824 0.108643 0.755798 0.130981 -0.632324 1441914824 0.108643 0.755798 0.130981 -0.632324 1441914824 0.108643 0.755798 0.130981 -0.632324 1441914824 0.108643 0.755798 0.130981 -0.632324 1441914824 0.108643 0.755798 0.130981 -0.632324 1441914824 0.108643 0.755798 0.130981 -0.632324 1441914824 0.108643 0.755798 0.130981 -0.632324 1441914824 0.063660 0.763855 0.078308 -0.637451 1441914824 0.063660 0.763855 0.078308 -0.637451 1441914824 0.063660 0.763855 0.078308 -0.637451 1441914824 0.063660 0.763855 0.078308 -0.637451 1441914824 0.063660 0.763855 0.078308 -0.637451 1441914824 0.021362 0.768677 0.027527 -0.638672 1441914824 0.021362 0.768677 0.027527 -0.638672 1441914824 0.021362 0.768677 0.027527 -0.638672 1441914824 0.021362 0.768677 0.027527 -0.638672 1441914824 0.021362 0.768677 0.027527 -0.638672 1441914824 0.021362 0.768677 0.027527 -0.638672 1441914824 -0.016113 0.770142 -0.019592 -0.637329 1441914824 -0.016113 0.770142 -0.019592 -0.637329 1441914824 -0.016113 0.770142 -0.019592 -0.637329 1441914824 -0.016113 0.770142 -0.019592 -0.637329 1441914824 -0.016113 0.770142 -0.019592 -0.637329 1441914824 -0.016113 0.770142 -0.019592 -0.637329 1441914824 -0.047363 0.768738 -0.060303 -0.634888 1441914824 -0.047363 0.768738 -0.060303 -0.634888 1441914824 -0.047363 0.768738 -0.060303 -0.634888 1441914824 -0.047363 0.768738 -0.060303 -0.634888 1441914824 -0.047363 0.768738 -0.060303 -0.634888 1441914824 -0.071960 0.765137 -0.092407 -0.633118 1441914824 -0.071960 0.765137 -0.092407 -0.633118 1441914824 -0.071960 0.765137 -0.092407 -0.633118 1441914824 -0.071960 0.765137 -0.092407 -0.633118 1441914824 -0.071960 0.765137 -0.092407 -0.633118 1441914824 -0.071960 0.765137 -0.092407 -0.633118 1441914824 -0.071960 0.765137 -0.092407 -0.633118 1441914824 -0.088074 0.761230 -0.114868 -0.632141 1441914824 -0.088074 0.761230 -0.114868 -0.632141 1441914824 -0.088074 0.761230 -0.114868 -0.632141 1441914824 -0.088074 0.761230 -0.114868 -0.632141 1441914824 -0.088074 0.761230 -0.114868 -0.632141 1441914824 -0.088074 0.761230 -0.114868 -0.632141 1441914824 -0.094299 0.757751 -0.126160 -0.633301 1441914825 -0.094299 0.757751 -0.126160 -0.633301 1441914825 -0.094299 0.757751 -0.126160 -0.633301 1441914825 -0.094299 0.757751 -0.126160 -0.633301 1441914825 -0.094299 0.757751 -0.126160 -0.633301 1441914825 -0.094299 0.757751 -0.126160 -0.633301 1441914825 -0.088867 0.756348 -0.124817 -0.635925 1441914825 -0.088867 0.756348 -0.124817 -0.635925 1441914825 -0.088867 0.756348 -0.124817 -0.635925 1441914825 -0.088867 0.756348 -0.124817 -0.635925 1441914825 -0.088867 0.756348 -0.124817 -0.635925 1441914825 -0.088867 0.756348 -0.124817 -0.635925 1441914825 -0.088867 0.756348 -0.124817 -0.635925 1441914825 -0.073181 0.757690 -0.111938 -0.638794 1441914825 -0.073181 0.757690 -0.111938 -0.638794 1441914825 -0.073181 0.757690 -0.111938 -0.638794 1441914825 -0.073181 0.757690 -0.111938 -0.638794 1441914825 -0.073181 0.757690 -0.111938 -0.638794 1441914825 -0.073181 0.757690 -0.111938 -0.638794 1441914825 -0.048096 0.760681 -0.088501 -0.641235 1441914825 -0.048096 0.760681 -0.088501 -0.641235 1441914825 -0.048096 0.760681 -0.088501 -0.641235 1441914825 -0.048096 0.760681 -0.088501 -0.641235 1441914825 -0.048096 0.760681 -0.088501 -0.641235 1441914825 -0.048096 0.760681 -0.088501 -0.641235 1441914825 -0.048096 0.760681 -0.088501 -0.641235 1441914825 -0.015015 0.763550 -0.055176 -0.643188 1441914825 -0.015015 0.763550 -0.055176 -0.643188 1441914825 -0.015015 0.763550 -0.055176 -0.643188 1441914825 -0.015015 0.763550 -0.055176 -0.643188 1441914825 -0.015015 0.763550 -0.055176 -0.643188 1441914825 -0.015015 0.763550 -0.055176 -0.643188 1441914825 0.025574 0.765564 -0.013184 -0.642700 1441914825 0.025574 0.765564 -0.013184 -0.642700 1441914825 0.025574 0.765564 -0.013184 -0.642700 1441914825 0.025574 0.765564 -0.013184 -0.642700 1441914825 0.025574 0.765564 -0.013184 -0.642700 1441914825 0.025574 0.765564 -0.013184 -0.642700 1441914825 0.025574 0.765564 -0.013184 -0.642700 1441914825 0.072449 0.765137 0.035889 -0.638733 1441914825 0.072449 0.765137 0.035889 -0.638733 1441914825 0.072449 0.765137 0.035889 -0.638733 1441914825 0.072449 0.765137 0.035889 -0.638733 1441914825 0.072449 0.765137 0.035889 -0.638733 1441914825 0.072449 0.765137 0.035889 -0.638733 1441914825 0.123047 0.760498 0.089966 -0.631165 1441914825 0.123047 0.760498 0.089966 -0.631165 1441914825 0.123047 0.760498 0.089966 -0.631165 1441914825 0.123047 0.760498 0.089966 -0.631165 1441914825 0.123047 0.760498 0.089966 -0.631165 1441914825 0.123047 0.760498 0.089966 -0.631165 1441914825 0.172424 0.750854 0.145325 -0.620789 1441914825 0.172424 0.750854 0.145325 -0.620789 1441914825 0.172424 0.750854 0.145325 -0.620789 1441914825 0.172424 0.750854 0.145325 -0.620789 1441914825 0.172424 0.750854 0.145325 -0.620789 1441914825 0.172424 0.750854 0.145325 -0.620789 1441914825 0.219238 0.736755 0.200317 -0.607422 1441914825 0.219238 0.736755 0.200317 -0.607422 1441914825 0.219238 0.736755 0.200317 -0.607422 1441914825 0.219238 0.736755 0.200317 -0.607422 1441914825 0.219238 0.736755 0.200317 -0.607422 1441914825 0.219238 0.736755 0.200317 -0.607422 1441914825 0.263184 0.719360 0.252075 -0.591370 1441914825 0.263184 0.719360 0.252075 -0.591370 1441914825 0.263184 0.719360 0.252075 -0.591370 1441914825 0.263184 0.719360 0.252075 -0.591370 1441914825 0.263184 0.719360 0.252075 -0.591370 1441914825 0.263184 0.719360 0.252075 -0.591370 1441914825 
0.050476 0.764343 0.065186 -0.639526 1441914827 0.050476 0.764343 0.065186 -0.639526 1441914827 0.050476 0.764343 0.065186 -0.639526 1441914827 0.050476 0.764343 0.065186 -0.639526 1441914827 0.050476 0.764343 0.065186 -0.639526 1441914827 0.050476 0.764343 0.065186 -0.639526 1441914827 0.021851 0.766479 0.035828 -0.640869 1441914827 0.021851 0.766479 0.035828 -0.640869 1441914827 0.021851 0.766479 0.035828 -0.640869 1441914827 0.021851 0.766479 0.035828 -0.640869 1441914827 0.021851 0.766479 0.035828 -0.640869 1441914827 0.021851 0.766479 0.035828 -0.640869 1441914827 -0.010620 0.767212 0.001587 -0.641296 1441914827 -0.010620 0.767212 0.001587 -0.641296 1441914827 -0.010620 0.767212 0.001587 -0.641296 1441914827 -0.010620 0.767212 0.001587 -0.641296 1441914827 -0.010620 0.767212 0.001587 -0.641296 1441914827 -0.044067 0.765503 -0.035950 -0.640869 1441914827 -0.044067 0.765503 -0.035950 -0.640869 1441914827 -0.044067 0.765503 -0.035950 -0.640869 1441914828 -0.044067 0.765503 -0.035950 -0.640869 1441914828 -0.044067 0.765503 -0.035950 -0.640869 1441914828 -0.044067 0.765503 -0.035950 -0.640869 1441914828 -0.075500 0.761719 -0.073425 -0.639282 1441914828 -0.075500 0.761719 -0.073425 -0.639282 1441914828 -0.075500 0.761719 -0.073425 -0.639282 1441914828 -0.075500 0.761719 -0.073425 -0.639282 1441914828 -0.075500 0.761719 -0.073425 -0.639282 1441914828 -0.075500 0.761719 -0.073425 -0.639282 1441914828 -0.101990 0.756958 -0.107117 -0.636475 1441914828 -0.101990 0.756958 -0.107117 -0.636475 1441914828 -0.101990 0.756958 -0.107117 -0.636475 1441914828 -0.101990 0.756958 -0.107117 -0.636475 1441914828 -0.101990 0.756958 -0.107117 -0.636475 1441914828 -0.101990 0.756958 -0.107117 -0.636475 1441914828 -0.120300 0.750793 -0.132935 -0.635742 1441914828 -0.120300 0.750793 -0.132935 -0.635742 1441914828 -0.120300 0.750793 -0.132935 -0.635742 1441914828 -0.120300 0.750793 -0.132935 -0.635742 1441914828 -0.120300 0.750793 -0.132935 -0.635742 1441914828 -0.120300 0.750793 -0.132935 -0.635742 1441914828 -0.120300 0.750793 -0.132935 -0.635742 1441914828 -0.128479 0.745789 -0.148193 -0.636658 1441914828 -0.128479 0.745789 -0.148193 -0.636658 1441914828 -0.128479 0.745789 -0.148193 -0.636658 1441914828 -0.128479 0.745789 -0.148193 -0.636658 1441914828 -0.128479 0.745789 -0.148193 -0.636658 1441914828 -0.128479 0.745789 -0.148193 -0.636658 1441914828 -0.126404 0.745056 -0.151062 -0.637268 1441914828 -0.126404 0.745056 -0.151062 -0.637268 1441914828 -0.126404 0.745056 -0.151062 -0.637268 1441914828 -0.126404 0.745056 -0.151062 -0.637268 1441914828 -0.126404 0.745056 -0.151062 -0.637268 1441914828 -0.126404 0.745056 -0.151062 -0.637268 1441914828 -0.112915 0.746521 -0.141846 -0.640198 1441914828 -0.112915 0.746521 -0.141846 -0.640198 1441914828 -0.112915 0.746521 -0.141846 -0.640198 1441914828 -0.112915 0.746521 -0.141846 -0.640198 1441914828 -0.112915 0.746521 -0.141846 -0.640198 1441914828 -0.112915 0.746521 -0.141846 -0.640198 1441914828 -0.089600 0.749207 -0.120239 -0.645142 1441914828 -0.089600 0.749207 -0.120239 -0.645142 1441914828 -0.089600 0.749207 -0.120239 -0.645142 1441914828 -0.089600 0.749207 -0.120239 -0.645142 1441914828 -0.089600 0.749207 -0.120239 -0.645142 1441914828 -0.058105 0.752869 -0.088989 -0.649536 1441914828 -0.058105 0.752869 -0.088989 -0.649536 1441914828 -0.058105 0.752869 -0.088989 -0.649536 1441914828 -0.058105 0.752869 -0.088989 -0.649536 1441914828 -0.058105 0.752869 -0.088989 -0.649536 1441914828 -0.058105 0.752869 -0.088989 -0.649536 1441914828 -0.018250 0.755310 -0.048828 -0.653320 1441914828 -0.018250 0.755310 -0.048828 -0.653320 1441914828 -0.018250 0.755310 -0.048828 -0.653320 1441914828 -0.018250 0.755310 -0.048828 -0.653320 1441914828 -0.018250 0.755310 -0.048828 -0.653320 1441914828 -0.018250 0.755310 -0.048828 -0.653320 1441914828 0.027466 0.755005 -0.000793 -0.655151 1441914828 0.027466 0.755005 -0.000793 -0.655151 1441914828 0.027466 0.755005 -0.000793 -0.655151 1441914828 0.027466 0.755005 -0.000793 -0.655151 1441914828 0.027466 0.755005 -0.000793 -0.655151 1441914828 0.027466 0.755005 -0.000793 -0.655151 1441914828 0.078369 0.751404 0.052979 -0.653015 1441914828 0.078369 0.751404 0.052979 -0.653015 1441914828 0.078369 0.751404 0.052979 -0.653015 1441914828 0.078369 0.751404 0.052979 -0.653015 1441914828 0.078369 0.751404 0.052979 -0.653015 1441914828 0.078369 0.751404 0.052979 -0.653015 1441914828 0.130676 0.745300 0.109619 -0.644531 1441914828 0.130676 0.745300 0.109619 -0.644531 1441914828 0.130676 0.745300 0.109619 -0.644531 1441914828 0.130676 0.745300 0.109619 -0.644531 1441914828 0.130676 0.745300 0.109619 -0.644531 1441914828 0.181396 0.734741 0.165222 -0.632385 1441914828 0.181396 0.734741 0.165222 -0.632385 1441914828 0.181396 0.734741 0.165222 -0.632385 1441914828 0.181396 0.734741 0.165222 -0.632385 1441914828 0.181396 0.734741 0.165222 -0.632385 1441914828 0.181396 0.734741 0.165222 -0.632385 1441914828 0.228516 0.720032 0.218933 -0.617554 1441914828 0.228516 0.720032 0.218933 -0.617554 1441914828 0.228516 0.720032 0.218933 -0.617554 1441914828 0.228516 0.720032 0.218933 -0.617554 1441914828 0.228516 0.720032 0.218933 -0.617554 1441914828 0.228516 0.720032 0.218933 -0.617554 1441914828 0.269836 0.703064 0.268616 -0.600525 1441914828 0.269836 0.703064 0.268616 -0.600525 1441914828 0.269836 0.703064 0.268616 -0.600525 1441914828 0.269836 0.703064 0.268616 -0.600525 1441914828 0.269836 0.703064 0.268616 -0.600525 1441914828 0.269836 0.703064 0.268616 -0.600525 1441914828 0.303955 0.686646 0.311462 -0.582336 1441914828 0.303955 0.686646 0.311462 -0.582336 1441914828 0.303955 0.686646 0.311462 -0.582336 1441914828 0.303955 0.686646 0.311462 -0.582336 1441914828 0.303955 0.686646 0.311462 -0.582336 1441914828 0.303955 0.686646 0.311462 -0.582336 1441914828 0.303955 0.686646 0.311462 -0.582336 1441914828 0.330383 0.671082 0.345825 -0.566406 1441914828 0.330383 0.671082 0.345825 -0.566406 1441914828 0.330383 0.671082 0.345825 -0.566406 1441914828 0.330383 0.671082 0.345825 -0.566406 1441914828 0.330383 0.671082 0.345825 -0.566406 1441914828 0.330383 0.671082 0.345825 -0.566406 1441914828 0.347351 0.658752 0.369568 -0.555664 1441914828 0.347351 0.658752 0.369568 -0.555664 1441914828 0.347351 0.658752 0.369568 -0.555664 1441914828 0.347351 0.658752 0.369568 -0.555664 1441914829 0.347351 0.658752 0.369568 -0.555664 1441914829 0.347351 0.658752 0.369568 -0.555664 1441914829 0.353943 0.651733 0.382324 -0.551086 1441914829 0.353943 0.651733 0.382324 -0.551086 1441914829 0.353943 0.651733 0.382324 -0.551086 1441914829 0.353943 0.651733 0.382324 -0.551086 1441914829 0.353943 0.651733 0.382324 -0.551086 1441914829 0.349976 0.652039 0.383057 -0.552795 1441914829 0.349976 0.652039 0.383057 -0.552795 1441914829 0.349976 0.652039 0.383057 -0.552795 1441914829 0.349976 0.652039 0.383057 -0.552795 1441914829 0.349976 0.652039 0.383057 -0.552795 1441914829 0.349976 0.652039 0.383057 -0.552795 1441914829 0.336182 0.659668 0.371948 -0.559875 1441914829 0.336182 0.659668 0.371948 -0.559875 1441914829 0.336182 0.659668 0.371948 -0.559875 1441914829 0.336182 0.659668 0.371948 -0.559875 1441914829 0.312927 0.672363 0.350098 -0.572144 1441914829 0.312927 0.672363 0.350098 -0.572144 1441914829 0.312927 0.672363 0.350098 -0.572144 1441914829 0.312927 0.672363 0.350098 -0.572144 1441914829 0.312927 0.672363 0.350098 -0.572144 1441914829 0.312927 0.672363 0.350098 -0.572144 1441914829 0.280884 0.689148 0.318176 -0.587280 1441914829 0.280884 0.689148 0.318176 -0.587280 1441914829 0.280884 0.689148 0.318176 -0.587280 1441914829 0.280884 0.689148 0.318176 -0.587280 1441914829 0.280884 0.689148 0.318176 -0.587280 1441914829 0.280884 0.689148 0.318176 -0.587280 1441914829 0.280884 0.689148 0.318176 -0.587280 1441914829 0.241455 0.706787 0.276917 -0.604492 1441914829 0.241455 0.706787 0.276917 -0.604492 1441914829 0.241455 0.706787 0.276917 -0.604492 1441914829 0.241455 0.706787 0.276917 -0.604492 1441914829 0.241455 0.706787 0.276917 -0.604492 1441914829 0.196533 0.724304 0.228333 -0.620117 1441914829 0.196533 0.724304 0.228333 -0.620117 1441914829 0.196533 0.724304 0.228333 -0.620117 1441914829 0.196533 0.724304 0.228333 -0.620117 1441914829 0.196533 0.724304 0.228333 -0.620117 1441914829 0.196533 0.724304 0.228333 -0.620117 1441914829 0.147644 0.740051 0.174377 -0.632507 1441914829 0.147644 0.740051 0.174377 -0.632507 1441914829 0.147644 0.740051 0.174377 -0.632507 1441914829 0.147644 0.740051 0.174377 -0.632507 1441914829 0.147644 0.740051 0.174377 -0.632507 1441914829 0.147644 0.740051 0.174377 -0.632507 1441914829 0.095886 0.752563 0.116882 -0.640930 1441914829 0.095886 0.752563 0.116882 -0.640930 1441914829 0.095886 0.752563 0.116882 -0.640930 1441914829 0.095886 0.752563 0.116882 -0.640930 1441914829 0.095886 0.752563 0.116882 -0.640930 1441914829 0.095886 0.752563 0.116882 -0.640930 1441914829 0.095886 0.752563 0.116882 -0.640930 1441914829 0.044800 0.760132 0.058411 -0.645569 1441914829 0.044800 0.760132 0.058411 -0.645569 1441914829 0.044800 0.760132 0.058411 -0.645569 1441914829 0.044800 0.760132 0.058411 -0.645569 1441914829 0.044800 0.760132 0.058411 -0.645569 1441914829 0.044800 0.760132 0.058411 -0.645569 1441914829 -0.002869 0.763489 0.002563 -0.645813 1441914829 -0.002869 0.763489 0.002563 -0.645813 1441914829 -0.002869 0.763489 0.002563 -0.645813 1441914829 -0.002869 0.763489 0.002563 -0.645813 1441914829 -0.002869 0.763489 0.002563 -0.645813 1441914829 -0.002869 0.763489 0.002563 -0.645813 1441914829 -0.045227 0.763428 -0.048706 -0.642517 1441914829 -0.045227 0.763428 -0.048706 -0.642517 1441914829 -0.045227 0.763428 -0.048706 -0.642517 1441914829 -0.045227 0.763428 -0.048706 -0.642517 1441914829 -0.045227 0.763428 -0.048706 -0.642517 1441914829 -0.045227 0.763428 -0.048706 -0.642517 1441914829 -0.078796 0.760742 -0.092102 -0.637634 1441914829 -0.078796 0.760742 -0.092102 -0.637634 1441914829 -0.078796 0.760742 -0.092102 -0.637634 1441914829 -0.078796 0.760742 -0.092102 -0.637634 1441914829 -0.078796 0.760742 -0.092102 -0.637634 1441914829 -0.078796 0.760742 -0.092102 -0.637634 1441914829 -0.101074 0.757202 -0.124329 -0.633240 1441914829 -0.101074 0.757202 -0.124329 -0.633240 1441914829 -0.101074 0.757202 -0.124329 -0.633240 1441914829 -0.101074 0.757202 -0.124329 -0.633240 1441914829 -0.101074 0.757202 -0.124329 -0.633240 1441914829 -0.101074 0.757202 -0.124329 -0.633240 1441914829 -0.101074 0.757202 -0.124329 -0.633240 1441914829 -0.111023 0.754761 -0.142517 -0.630676 1441914829 -0.111023 0.754761 -0.142517 -0.630676 1441914829 -0.111023 0.754761 -0.142517 -0.630676 1441914829 -0.111023 0.754761 -0.142517 -0.630676 1441914829 -0.111023 0.754761 -0.142517 -0.630676 1441914829 -0.111023 0.754761 -0.142517 -0.630676 1441914829 -0.109863 0.754089 -0.146362 -0.630737 1441914829 -0.109863 0.754089 -0.146362 -0.630737 1441914829 -0.109863 0.754089 -0.146362 -0.630737 1441914829 -0.109863 0.754089 -0.146362 -0.630737 1441914829 -0.109863 0.754089 -0.146362 -0.630737 1441914829 -0.109863 0.754089 -0.146362 -0.630737 1441914829 -0.097168 0.755371 -0.137512 -0.633301 1441914829 -0.097168 0.755371 -0.137512 -0.633301 1441914829 -0.097168 0.755371 -0.137512 -0.633301 1441914829 -0.097168 0.755371 -0.137512 -0.633301 1441914829 -0.097168 0.755371 -0.137512 -0.633301 1441914829 -0.097168 0.755371 -0.137512 -0.633301 1441914829 -0.073914 0.758667 -0.115723 -0.636841 1441914829 -0.073914 0.758667 -0.115723 -0.636841 1441914829 -0.073914 0.758667 -0.115723 -0.636841 1441914829 -0.073914 0.758667 -0.115723 -0.636841 1441914829 -0.073914 0.758667 -0.115723 -0.636841 1441914830 -0.042053 0.762634 -0.082703 -0.640137 1441914830 -0.042053 0.762634 -0.082703 -0.640137 1441914830 -0.042053 0.762634 -0.082703 -0.640137 1441914830 -0.042053 0.762634 -0.082703 -0.640137 1441914830 -0.042053 0.762634 -0.082703 -0.640137 1441914830 -0.042053 0.762634 -0.082703 -0.640137 1441914830 -0.042053 0.762634 -0.082703 -0.640137 1441914830 -0.001953 0.765259 -0.040344 -0.642456 1441914830 -0.001953 0.765259 -0.040344 -0.642456 1441914830 -0.001953 0.765259 -0.040344 -0.642456 1441914830 -0.001953 0.765259 -0.040344 -0.642456 1441914830 -0.001953 0.765259 -0.040344 -0.642456 1441914830 -0.001953 0.765259 -0.040344 -0.642456 1441914830 0.043762 0.764954 0.009338 -0.642517 1441914830 0.043762 0.764954 0.009338 -0.642517 1441914830 0.043762 0.764954 0.009338 -0.642517 1441914830 0.043762 0.764954 0.009338 -0.642517 1441914830 0.043762 0.764954 0.009338 -0.642517 1441914830 0.043762 0.764954 0.009338 -0.642517 1441914830 0.092957 0.761169 0.063599 -0.638672 1441914830 0.092957 0.761169 0.063599 -0.638672 1441914830 0.092957 0.761169 0.063599 -0.638672 1441914830 0.092957 0.761169 0.063599 -0.638672 1441914830 0.092957 0.761169 0.063599 -0.638672 1441914830 0.092957 0.761169 0.063599 -0.638672 1441914830 0.092957 0.761169 0.063599 -0.638672 1441914830 0.144531 0.754272 0.120239 -0.629028 1441914830 0.144531 0.754272 0.120239 -0.629028 1441914830 0.144531 0.754272 0.120239 -0.629028 1441914830 0.144531 0.754272 0.120239 -0.629028 1441914830 0.144531 0.754272 0.120239 -0.629028 1441914830 0.144531 0.754272 0.120239 -0.629028 1441914830 0.193787 0.743164 0.176453 -0.615601 1441914830 0.193787 0.743164 0.176453 -0.615601 1441914830 0.193787 0.743164 0.176453 -0.615601 1441914830 0.193787 0.743164 0.176453 -0.615601 1441914830 0.193787 0.743164 0.176453 -0.615601 1441914830 0.193787 0.743164 0.176453 -0.615601 1441914830 0.239807 0.728088 0.230347 -0.599365 1441914830 0.239807 0.728088 0.230347 -0.599365 1441914830 0.239807 0.728088 0.230347 -0.599365 1441914830 0.239807 0.728088 0.230347 -0.599365 1441914830 0.239807 0.728088 0.230347 -0.599365 1441914830 0.239807 0.728088 0.230347 -0.599365 1441914830 0.280273 0.710938 0.278259 -0.581848 1441914830 0.280273 0.710938 0.278259 -0.581848 1441914830 0.280273 0.710938 0.278259 -0.581848 1441914830 0.280273 0.710938 0.278259 -0.581848 1441914830 0.280273 0.710938 0.278259 -0.581848 1441914830 0.280273 0.710938 0.278259 -0.581848 1441914830 0.310730 0.693054 0.317139 -0.567932 1441914830 0.310730 0.693054 0.317139 -0.567932 1441914830 0.310730 0.693054 0.317139 -0.567932 1441914830 0.310730 0.693054 0.317139 -0.567932 1441914830 0.310730 0.693054 0.317139 -0.567932 1441914830 0.310730 0.693054 0.317139 -0.567932 1441914830 0.331177 0.677734 0.344788 -0.558655 1441914830 0.331177 0.677734 0.344788 -0.558655 1441914830 0.331177 0.677734 0.344788 -0.558655 1441914830 0.331177 0.677734 0.344788 -0.558655 1441914830 0.331177 0.677734 0.344788 -0.558655 1441914830 0.331177 0.677734 0.344788 -0.558655 1441914830 0.341248 0.668457 0.361877 -0.552917 1441914830 0.341248 0.668457 0.361877 -0.552917 1441914830 0.341248 0.668457 0.361877 -0.552917 1441914830 0.341248 0.668457 0.361877 -0.552917 1441914830 0.341248 0.668457 0.361877 -0.552917 1441914830 0.341248 0.668457 0.361877 -0.552917 1441914830 0.339844 0.664612 0.365479 -0.556030 1441914830 0.339844 0.664612 0.365479 -0.556030 1441914830 0.339844 0.664612 0.365479 -0.556030 1441914830 0.339844 0.664612 0.365479 -0.556030 1441914830 0.339844 0.664612 0.365479 -0.556030 1441914830 0.339844 0.664612 0.365479 -0.556030 1441914830 0.326599 0.667297 0.354858 -0.567505 1441914830 0.326599 0.667297 0.354858 -0.567505 1441914830 0.326599 0.667297 0.354858 -0.567505 1441914830 0.326599 0.667297 0.354858 -0.567505 1441914830 0.326599 0.667297 0.354858 -0.567505 1441914830 0.326599 0.667297 0.354858 -0.567505 1441914830 0.304443 0.675781 0.331482 -0.583679 1441914830 0.304443 0.675781 0.331482 -0.583679 1441914830 0.304443 0.675781 0.331482 -0.583679 1441914830 0.304443 0.675781 0.331482 -0.583679 1441914830 0.304443 0.675781 0.331482 -0.583679 1441914830 0.270996 0.688904 0.300293 -0.601501 1441914830 0.270996 0.688904 0.300293 -0.601501 1441914830 0.270996 0.688904 0.300293 -0.601501 1441914830 0.270996 0.688904 0.300293 -0.601501 1441914830 0.270996 0.688904 0.300293 -0.601501 1441914830 0.270996 0.688904 0.300293 -0.601501 1441914830 0.231506 0.704956 0.261169 -0.617432 1441914830 0.231506 0.704956 0.261169 -0.617432 1441914830 0.231506 0.704956 0.261169 -0.617432 1441914830 0.231506 0.704956 0.261169 -0.617432 1441914830 0.231506 0.704956 0.261169 -0.617432 1441914830 0.231506 0.704956 0.261169 -0.617432 1441914830 0.231506 0.704956 0.261169 -0.617432 1441914830 0.188599 0.719238 0.215515 -0.632996 1441914830 0.188599 0.719238 0.215515 -0.632996 1441914830 0.188599 0.719238 0.215515 -0.632996 1441914830 0.188599 0.719238 0.215515 -0.632996 1441914830 0.188599 0.719238 0.215515 -0.632996 1441914830 0.188599 0.719238 0.215515 -0.632996 1441914830 0.141052 0.730652 0.165161 -0.647278 1441914830 0.141052 0.730652 0.165161 -0.647278 1441914830 0.141052 0.730652 0.165161 -0.647278 1441914830 0.141052 0.730652 0.165161 -0.647278 1441914830 0.141052 0.730652 0.165161 -0.647278 1441914830 0.141052 0.730652 0.165161 -0.647278 1441914830 0.091858 0.740173 0.111511 -0.656738 1441914831 0.091858 0.740173 0.111511 -0.656738 1441914831 0.091858 0.740173 0.111511 -0.656738 1441914831 0.091858 0.740173 0.111511 -0.656738 1441914831 0.091858 0.740173 0.111511 -0.656738 1441914831 0.091858 0.740173 0.111511 -0.656738 1441914831 0.043091 0.746460 0.057800 -0.661499 1441914831 0.043091 0.746460 0.057800 -0.661499 1441914831 0.043091 0.746460 0.057800 -0.661499 1441914831 0.043091 0.746460 0.057800 -0.661499 1441914831 0.043091 0.746460 0.057800 -0.661499 1441914831 0.043091 0.746460 0.057800 -0.661499 1441914831 -0.002441 0.749268 0.005981 -0.662231 1441914831 -0.002441 0.749268 0.005981 -0.662231 1441914831 -0.002441 0.749268 0.005981 -0.662231 1441914831 -0.002441 0.749268 0.005981 -0.662231 1441914831 -0.002441 0.749268 0.005981 -0.662231 1441914831 -0.002441 0.749268 0.005981 -0.662231 1441914831 -0.044006 0.748474 -0.041687 -0.660339 1441914831 -0.044006 0.748474 -0.041687 -0.660339 1441914831 -0.044006 0.748474 -0.041687 -0.660339 1441914831 -0.044006 0.748474 -0.041687 -0.660339 1441914831 -0.044006 0.748474 -0.041687 -0.660339 1441914831 -0.044006 0.748474 -0.041687 -0.660339 1441914831 -0.078491 0.747437 -0.083130 -0.654480 1441914831 -0.078491 0.747437 -0.083130 -0.654480 1441914831 -0.078491 0.747437 -0.083130 -0.654480 1441914831 -0.078491 0.747437 -0.083130 -0.654480 1441914831 -0.078491 0.747437 -0.083130 -0.654480 1441914831 -0.078491 0.747437 -0.083130 -0.654480 1441914831 -0.102539 0.744568 -0.115051 -0.649536 1441914831 -0.102539 0.744568 -0.115051 -0.649536 1441914831 -0.102539 0.744568 -0.115051 -0.649536 1441914831 -0.102539 0.744568 -0.115051 -0.649536 1441914831 -0.102539 0.744568 -0.115051 -0.649536 1441914831 -0.102539 0.744568 -0.115051 -0.649536 1441914831 -0.102539 0.744568 -0.115051 -0.649536 1441914831 -0.112061 0.741577 -0.134338 -0.647644 1441914831 -0.112061 0.741577 -0.134338 -0.647644 1441914831 -0.112061 0.741577 -0.134338 -0.647644 1441914831 -0.112061 0.741577 -0.134338 -0.647644 1441914831 -0.112061 0.741577 -0.134338 -0.647644 1441914831 -0.109741 0.739136 -0.140442 -0.649536 1441914831 -0.109741 0.739136 -0.140442 -0.649536 1441914831 -0.109741 0.739136 -0.140442 -0.649536 1441914831 -0.109741 0.739136 -0.140442 -0.649536 1441914831 -0.109741 0.739136 -0.140442 -0.649536 1441914831 -0.109741 0.739136 -0.140442 -0.649536 1441914831 -0.095825 0.740479 -0.130493 -0.652283 1441914831 -0.095825 0.740479 -0.130493 -0.652283 1441914831 -0.095825 0.740479 -0.130493 -0.652283 1441914831 -0.095825 0.740479 -0.130493 -0.652283 1441914831 -0.095825 0.740479 -0.130493 -0.652283 1441914831 -0.095825 0.740479 -0.130493 -0.652283 1441914831 -0.095825 0.740479 -0.130493 -0.652283 1441914831 -0.071167 0.745422 -0.107117 -0.654114 1441914831 -0.071167 0.745422 -0.107117 -0.654114 1441914831 -0.071167 0.745422 -0.107117 -0.654114 1441914831 -0.071167 0.745422 -0.107117 -0.654114 1441914831 -0.071167 0.745422 -0.107117 -0.654114 1441914831 -0.071167 0.745422 -0.107117 -0.654114 1441914831 -0.071167 0.745422 -0.107117 -0.654114 1441914831 -0.036743 0.751831 -0.073120 -0.654297 1441914831 -0.036743 0.751831 -0.073120 -0.654297 1441914831 -0.036743 0.751831 -0.073120 -0.654297 1441914831 -0.036743 0.751831 -0.073120 -0.654297 1441914831 -0.036743 0.751831 -0.073120 -0.654297 1441914831 -0.036743 0.751831 -0.073120 -0.654297 1441914831 0.004395 0.755493 -0.031616 -0.654358 1441914831 0.004395 0.755493 -0.031616 -0.654358 1441914831 0.004395 0.755493 -0.031616 -0.654358 1441914831 0.004395 0.755493 -0.031616 -0.654358 1441914831 0.004395 0.755493 -0.031616 -0.654358 1441914831 0.004395 0.755493 -0.031616 -0.654358 1441914831 0.049316 0.757080 0.017883 -0.651184 1441914831 0.049316 0.757080 0.017883 -0.651184 1441914831 0.049316 0.757080 0.017883 -0.651184 1441914831 0.049316 0.757080 0.017883 -0.651184 1441914831 0.049316 0.757080 0.017883 -0.651184 1441914831 0.049316 0.757080 0.017883 -0.651184 1441914831 0.097778 0.755615 0.071228 -0.643677 1441914831 0.097778 0.755615 0.071228 -0.643677 1441914831 0.097778 0.755615 0.071228 -0.643677 1441914831 0.097778 0.755615 0.071228 -0.643677 1441914831 0.097778 0.755615 0.071228 -0.643677 1441914831 0.097778 0.755615 0.071228 -0.643677 1441914831 0.146179 0.748840 0.126099 -0.634033 1441914831 0.146179 0.748840 0.126099 -0.634033 1441914831 0.146179 0.748840 0.126099 -0.634033 1441914831 0.146179 0.748840 0.126099 -0.634033 1441914831 0.146179 0.748840 0.126099 -0.634033 1441914831 0.146179 0.748840 0.126099 -0.634033 1441914831 0.192505 0.737915 0.181091 -0.620972 1441914831 0.192505 0.737915 0.181091 -0.620972 1441914831 0.192505 0.737915 0.181091 -0.620972 1441914831 0.192505 0.737915 0.181091 -0.620972 1441914831 0.192505 0.737915 0.181091 -0.620972 1441914831 0.234680 0.724915 0.232483 -0.604431 1441914831 0.234680 0.724915 0.232483 -0.604431 1441914831 0.234680 0.724915 0.232483 -0.604431 1441914831 0.234680 0.724915 0.232483 -0.604431 1441914831 0.234680 0.724915 0.232483 -0.604431 1441914831 0.234680 0.724915 0.232483 -0.604431 1441914831 0.234680 0.724915 0.232483 -0.604431 1441914831 0.272522 0.709595 0.279358 -0.586670 1441914831 0.272522 0.709595 0.279358 -0.586670 1441914831 0.272522 0.709595 0.279358 -0.586670 1441914831 0.272522 0.709595 0.279358 -0.586670 1441914831 0.272522 0.709595 0.279358 -0.586670 1441914831 0.272522 0.709595 0.279358 -0.586670 1441914831 0.302917 0.693970 0.317932 -0.570557 1441914831 0.302917 0.693970 0.317932 -0.570557 1441914831 0.302917 0.693970 0.317932 -0.570557 1441914832 0.302917 0.693970 0.317932 -0.570557 1441914832 0.302917 0.693970 0.317932 -0.570557 1441914832 0.302917 0.693970 0.317932 -0.570557 1441914832 0.302917 0.693970 0.317932 -0.570557 1441914832 0.321045 0.681885 0.346252 -0.558594 1441914832 0.321045 0.681885 0.346252 -0.558594 1441914832 0.321045 0.681885 0.346252 -0.558594 1441914832 0.321045 0.681885 0.346252 -0.558594 1441914832 0.321045 0.681885 0.346252 -0.558594 1441914832 0.330566 0.674011 0.360535 -0.553528 1441914832 0.330566 0.674011 0.360535 -0.553528 1441914832 0.330566 0.674011 0.360535 -0.553528 1441914832 0.330566 0.674011 0.360535 -0.553528 1441914832 0.330566 0.674011 0.360535 -0.553528 1441914832 0.330566 0.674011 0.360535 -0.553528 1441914832 0.328552 0.673218 0.364380 -0.553101 1441914832 0.328552 0.673218 0.364380 -0.553101 1441914832 0.328552 0.673218 0.364380 -0.553101 1441914832 0.328552 0.673218 0.364380 -0.553101 1441914832 0.328552 0.673218 0.364380 -0.553101 1441914832 0.328552 0.673218 0.364380 -0.553101 1441914832 0.315796 0.679749 0.355225 -0.558533 1441914832 0.315796 0.679749 0.355225 -0.558533 1441914832 0.315796 0.679749 0.355225 -0.558533 1441914832 0.315796 0.679749 0.355225 -0.558533 1441914832 0.315796 0.679749 0.355225 -0.558533 1441914832 0.294128 0.690430 0.334473 -0.569946 1441914832 0.294128 0.690430 0.334473 -0.569946 1441914832 0.294128 0.690430 0.334473 -0.569946 1441914832 0.294128 0.690430 0.334473 -0.569946 1441914832 0.294128 0.690430 0.334473 -0.569946 1441914832 0.294128 0.690430 0.334473 -0.569946 1441914832 0.263306 0.704590 0.303772 -0.584778 1441914832 0.263306 0.704590 0.303772 -0.584778 1441914832 0.263306 0.704590 0.303772 -0.584778 1441914832 0.263306 0.704590 0.303772 -0.584778 1441914832 0.263306 0.704590 0.303772 -0.584778 1441914832 0.263306 0.704590 0.303772 -0.584778 1441914832 0.225830 0.720215 0.263733 -0.600525 1441914832 0.225830 0.720215 0.263733 -0.600525 1441914832 0.225830 0.720215 0.263733 -0.600525 1441914832 0.225830 0.720215 0.263733 -0.600525 1441914832 0.225830 0.720215 0.263733 -0.600525 1441914832 0.225830 0.720215 0.263733 -0.600525 1441914832 0.183105 0.734436 0.216370 -0.616577 1441914832 0.183105 0.734436 0.216370 -0.616577 1441914832 0.183105 0.734436 0.216370 -0.616577 1441914832 0.183105 0.734436 0.216370 -0.616577 1441914832 0.183105 0.734436 0.216370 -0.616577 1441914832 0.136353 0.746094 0.163452 -0.630859 1441914832 0.136353 0.746094 0.163452 -0.630859 1441914832 0.136353 0.746094 0.163452 -0.630859 1441914832 0.136353 0.746094 0.163452 -0.630859 1441914832 0.136353 0.746094 0.163452 -0.630859 1441914832 0.088501 0.755493 0.108337 -0.640015 1441914832 0.088501 0.755493 0.108337 -0.640015 1441914832 0.088501 0.755493 0.108337 -0.640015 1441914832 0.088501 0.755493 0.108337 -0.640015 1441914832 0.088501 0.755493 0.108337 -0.640015 1441914832 0.088501 0.755493 0.108337 -0.640015 1441914832 0.088501 0.755493 0.108337 -0.640015 1441914832 0.041016 0.760620 0.051636 -0.645813 1441914832 0.041016 0.760620 0.051636 -0.645813 1441914832 0.041016 0.760620 0.051636 -0.645813 1441914832 0.041016 0.760620 0.051636 -0.645813 1441914832 0.041016 0.760620 0.051636 -0.645813 1441914832 0.041016 0.760620 0.051636 -0.645813 1441914832 -0.004456 0.763184 -0.003540 -0.646179 1441914832 -0.004456 0.763184 -0.003540 -0.646179 1441914832 -0.004456 0.763184 -0.003540 -0.646179 1441914832 -0.004456 0.763184 -0.003540 -0.646179 1441914832 -0.004456 0.763184 -0.003540 -0.646179 1441914832 -0.004456 0.763184 -0.003540 -0.646179 1441914832 -0.043457 0.761536 -0.052368 -0.644531 1441914832 -0.043457 0.761536 -0.052368 -0.644531 1441914832 -0.043457 0.761536 -0.052368 -0.644531 1441914832 -0.043457 0.761536 -0.052368 -0.644531 1441914832 -0.043457 0.761536 -0.052368 -0.644531 1441914832 -0.043457 0.761536 -0.052368 -0.644531 1441914832 -0.074097 0.758118 -0.091492 -0.641357 1441914832 -0.074097 0.758118 -0.091492 -0.641357 1441914832 -0.074097 0.758118 -0.091492 -0.641357 1441914832 -0.074097 0.758118 -0.091492 -0.641357 1441914832 -0.074097 0.758118 -0.091492 -0.641357 1441914832 -0.074097 0.758118 -0.091492 -0.641357 1441914832 -0.093140 0.754517 -0.120117 -0.638489 1441914832 -0.093140 0.754517 -0.120117 -0.638489 1441914832 -0.093140 0.754517 -0.120117 -0.638489 1441914832 -0.093140 0.754517 -0.120117 -0.638489 1441914832 -0.093140 0.754517 -0.120117 -0.638489 1441914832 -0.093140 0.754517 -0.120117 -0.638489 1441914832 -0.100464 0.752258 -0.135254 -0.637024 1441914832 -0.100464 0.752258 -0.135254 -0.637024 1441914832 -0.100464 0.752258 -0.135254 -0.637024 1441914832 -0.100464 0.752258 -0.135254 -0.637024 1441914832 -0.100464 0.752258 -0.135254 -0.637024 1441914832 -0.100464 0.752258 -0.135254 -0.637024 1441914832 -0.096863 0.752319 -0.136658 -0.637146 1441914832 -0.096863 0.752319 -0.136658 -0.637146 1441914832 -0.096863 0.752319 -0.136658 -0.637146 1441914832 -0.096863 0.752319 -0.136658 -0.637146 1441914832 -0.096863 0.752319 -0.136658 -0.637146 1441914832 -0.082764 0.754150 -0.125732 -0.639160 1441914832 -0.082764 0.754150 -0.125732 -0.639160 1441914832 -0.082764 0.754150 -0.125732 -0.639160 1441914832 -0.082764 0.754150 -0.125732 -0.639160 1441914833 -0.082764 0.754150 -0.125732 -0.639160 1441914833 -0.082764 0.754150 -0.125732 -0.639160 1441914833 -0.082764 0.754150 -0.125732 -0.639160 1441914833 -0.059143 0.757263 -0.103455 -0.642151 1441914833 -0.059143 0.757263 -0.103455 -0.642151 1441914833 -0.059143 0.757263 -0.103455 -0.642151 1441914833 -0.059143 0.757263 -0.103455 -0.642151 1441914833 -0.059143 0.757263 -0.103455 -0.642151 1441914833 -0.059143 0.757263 -0.103455 -0.642151 1441914833 -0.025696 0.759521 -0.070129 -0.646179 1441914833 -0.025696 0.759521 -0.070129 -0.646179 1441914833 -0.025696 0.759521 -0.070129 -0.646179 1441914833 -0.025696 0.759521 -0.070129 -0.646179 1441914833 -0.025696 0.759521 -0.070129 -0.646179 1441914833 -0.025696 0.759521 -0.070129 -0.646179 1441914833 0.015503 0.759644 -0.027527 -0.649536 1441914833 0.015503 0.759644 -0.027527 -0.649536 1441914833 0.015503 0.759644 -0.027527 -0.649536 1441914833 0.015503 0.759644 -0.027527 -0.649536 1441914833 0.015503 0.759644 -0.027527 -0.649536 1441914833 0.015503 0.759644 -0.027527 -0.649536 1441914833 0.015503 0.759644 -0.027527 -0.649536 1441914833 0.061829 0.758118 0.022278 -0.648804 1441914833 0.061829 0.758118 0.022278 -0.648804 1441914833 0.061829 0.758118 0.022278 -0.648804 1441914833 0.061829 0.758118 0.022278 -0.648804 1441914833 0.061829 0.758118 0.022278 -0.648804 1441914833 0.061829 0.758118 0.022278 -0.648804 1441914833 0.110046 0.754639 0.075012 -0.642456 1441914833 0.110046 0.754639 0.075012 -0.642456 1441914833 0.110046 0.754639 0.075012 -0.642456 1441914833 0.110046 0.754639 0.075012 -0.642456 1441914833 0.110046 0.754639 0.075012 -0.642456 1441914833 0.110046 0.754639 0.075012 -0.642456 1441914833 0.158081 0.748352 0.129639 -0.630981 1441914833 0.158081 0.748352 0.129639 -0.630981 1441914833 0.158081 0.748352 0.129639 -0.630981 1441914833 0.158081 0.748352 0.129639 -0.630981 1441914833 0.158081 0.748352 0.129639 -0.630981 1441914833 0.158081 0.748352 0.129639 -0.630981 1441914833 0.205322 0.737122 0.183655 -0.617004 1441914833 0.205322 0.737122 0.183655 -0.617004 1441914833 0.205322 0.737122 0.183655 -0.617004 1441914833 0.205322 0.737122 0.183655 -0.617004 1441914833 0.205322 0.737122 0.183655 -0.617004 1441914833 0.205322 0.737122 0.183655 -0.617004 1441914833 0.249268 0.721375 0.234741 -0.601990 1441914833 0.249268 0.721375 0.234741 -0.601990 1441914833 0.249268 0.721375 0.234741 -0.601990 1441914833 0.249268 0.721375 0.234741 -0.601990 1441914833 0.249268 0.721375 0.234741 -0.601990 1441914833 0.249268 0.721375 0.234741 -0.601990 1441914833 0.249268 0.721375 0.234741 -0.601990 1441914833 0.286316 0.702209 0.278870 -0.589172 1441914833 0.286316 0.702209 0.278870 -0.589172 1441914833 0.286316 0.702209 0.278870 -0.589172 1441914833 0.286316 0.702209 0.278870 -0.589172 1441914833 0.286316 0.702209 0.278870 -0.589172 1441914833 0.286316 0.702209 0.278870 -0.589172 1441914833 0.316833 0.682373 0.315247 -0.578430 1441914833 0.316833 0.682373 0.315247 -0.578430 1441914833 0.316833 0.682373 0.315247 -0.578430 1441914833 0.316833 0.682373 0.315247 -0.578430 1441914833 0.316833 0.682373 0.315247 -0.578430 1441914833 0.316833 0.682373 0.315247 -0.578430 1441914833 0.338440 0.665710 0.341370 -0.570679 1441914833 0.338440 0.665710 0.341370 -0.570679 1441914833 0.338440 0.665710 0.341370 -0.570679 1441914833 0.338440 0.665710 0.341370 -0.570679 1441914833 0.338440 0.665710 0.341370 -0.570679 1441914833 0.338440 0.665710 0.341370 -0.570679 1441914833 0.348145 0.655273 0.356262 -0.567810 1441914833 0.348145 0.655273 0.356262 -0.567810 1441914833 0.348145 0.655273 0.356262 -0.567810 1441914833 0.348145 0.655273 0.356262 -0.567810 1441914833 0.348145 0.655273 0.356262 -0.567810 1441914833 0.348145 0.655273 0.356262 -0.567810 1441914833 0.346008 0.652344 0.359070 -0.570740 1441914833 0.346008 0.652344 0.359070 -0.570740 1441914833 0.346008 0.652344 0.359070 -0.570740 1441914833 0.346008 0.652344 0.359070 -0.570740 1441914833 0.346008 0.652344 0.359070 -0.570740 1441914833 0.346008 0.652344 0.359070 -0.570740 1441914833 0.333130 0.657532 0.348877 -0.578735 1441914833 0.333130 0.657532 0.348877 -0.578735 1441914833 0.333130 0.657532 0.348877 -0.578735 1441914833 0.333130 0.657532 0.348877 -0.578735 1441914833 0.333130 0.657532 0.348877 -0.578735 1441914833 0.309998 0.668457 0.328064 -0.591125 1441914833 0.309998 0.668457 0.328064 -0.591125 1441914833 0.309998 0.668457 0.328064 -0.591125 1441914833 0.309998 0.668457 0.328064 -0.591125 1441914833 0.309998 0.668457 0.328064 -0.591125 1441914833 0.309998 0.668457 0.328064 -0.591125 1441914833 0.277405 0.683411 0.297241 -0.606323 1441914833 0.277405 0.683411 0.297241 -0.606323 1441914833 0.277405 0.683411 0.297241 -0.606323 1441914833 0.277405 0.683411 0.297241 -0.606323 1441914833 0.277405 0.683411 0.297241 -0.606323 1441914833 0.277405 0.683411 0.297241 -0.606323 1441914833 0.237610 0.699219 0.257813 -0.623047 1441914833 0.237610 0.699219 0.257813 -0.623047 1441914833 0.237610 0.699219 0.257813 -0.623047 1441914833 0.237610 0.699219 0.257813 -0.623047 1441914833 0.237610 0.699219 0.257813 -0.623047 1441914833 0.237610 0.699219 0.257813 -0.623047 1441914833 0.192444 0.715088 0.210693 -0.638123 1441914833 0.192444 0.715088 0.210693 -0.638123 1441914833 0.192444 0.715088 0.210693 -0.638123 1441914833 0.192444 0.715088 0.210693 -0.638123 1441914833 0.192444 0.715088 0.210693 -0.638123 1441914834 0.192444 0.715088 0.210693 -0.638123 1441914834 0.143555 0.727905 0.157898 -0.651611 1441914834 0.143555 0.727905 0.157898 -0.651611 1441914834 0.143555 0.727905 0.157898 -0.651611 1441914834 0.143555 0.727905 0.157898 -0.651611 1441914834 0.143555 0.727905 0.157898 -0.651611 1441914834 0.143555 0.727905 0.157898 -0.651611 1441914834 0.093262 0.738159 0.102417 -0.660217 1441914834 0.093262 0.738159 0.102417 -0.660217 1441914834 0.093262 0.738159 0.102417 -0.660217 1441914834 0.093262 0.738159 0.102417 -0.660217 1441914834 0.093262 0.738159 0.102417 -0.660217 1441914834 0.093262 0.738159 0.102417 -0.660217 1441914834 0.093262 0.738159 0.102417 -0.660217 1441914834 0.044556 0.745117 0.046814 -0.663818 1441914834 0.044556 0.745117 0.046814 -0.663818 1441914834 0.044556 0.745117 0.046814 -0.663818 1441914834 0.044556 0.745117 0.046814 -0.663818 1441914834 0.044556 0.745117 0.046814 -0.663818 1441914834 0.044556 0.745117 0.046814 -0.663818 1441914834 -0.000916 0.748901 -0.006958 -0.662598 1441914834 -0.000916 0.748901 -0.006958 -0.662598 1441914834 -0.000916 0.748901 -0.006958 -0.662598 1441914834 -0.000916 0.748901 -0.006958 -0.662598 1441914834 -0.000916 0.748901 -0.006958 -0.662598 1441914834 -0.000916 0.748901 -0.006958 -0.662598 1441914834 -0.041504 0.747253 -0.055908 -0.660828 1441914834 -0.041504 0.747253 -0.055908 -0.660828 1441914834 -0.041504 0.747253 -0.055908 -0.660828 1441914834 -0.041504 0.747253 -0.055908 -0.660828 1441914834 -0.041504 0.747253 -0.055908 -0.660828 1441914834 -0.041504 0.747253 -0.055908 -0.660828 1441914834 -0.041504 0.747253 -0.055908 -0.660828 1441914834 -0.075562 0.744446 -0.097900 -0.656128 1441914834 -0.075562 0.744446 -0.097900 -0.656128 1441914834 -0.075562 0.744446 -0.097900 -0.656128 1441914834 -0.075562 0.744446 -0.097900 -0.656128 1441914834 -0.075562 0.744446 -0.097900 -0.656128 1441914834 -0.075562 0.744446 -0.097900 -0.656128 1441914834 -0.099976 0.741516 -0.130310 -0.650513 1441914834 -0.099976 0.741516 -0.130310 -0.650513 1441914834 -0.099976 0.741516 -0.130310 -0.650513 1441914834 -0.099976 0.741516 -0.130310 -0.650513 1441914834 -0.099976 0.741516 -0.130310 -0.650513 1441914834 -0.099976 0.741516 -0.130310 -0.650513 1441914834 -0.111267 0.739197 -0.150635 -0.646973 1441914834 -0.111267 0.739197 -0.150635 -0.646973 1441914834 -0.111267 0.739197 -0.150635 -0.646973 1441914834 -0.111267 0.739197 -0.150635 -0.646973 1441914834 -0.111267 0.739197 -0.150635 -0.646973 1441914834 -0.111267 0.739197 -0.150635 -0.646973 1441914834 -0.112915 0.738037 -0.158325 -0.646179 1441914834 -0.112915 0.738037 -0.158325 -0.646179 1441914834 -0.112915 0.738037 -0.158325 -0.646179 1441914834 -0.112915 0.738037 -0.158325 -0.646179 1441914834 -0.112915 0.738037 -0.158325 -0.646179 1441914834 -0.112915 0.738037 -0.158325 -0.646179 1441914834 -0.112915 0.738037 -0.158325 -0.646179 1441914834 -0.103394 0.739075 -0.152588 -0.647888 1441914834 -0.103394 0.739075 -0.152588 -0.647888 1441914834 -0.103394 0.739075 -0.152588 -0.647888 1441914834 -0.103394 0.739075 -0.152588 -0.647888 1441914834 -0.103394 0.739075 -0.152588 -0.647888 1441914834 -0.103394 0.739075 -0.152588 -0.647888 1441914834 -0.082886 0.743286 -0.133484 -0.650269 1441914834 -0.082886 0.743286 -0.133484 -0.650269 1441914834 -0.082886 0.743286 -0.133484 -0.650269 1441914834 -0.082886 0.743286 -0.133484 -0.650269 1441914834 -0.082886 0.743286 -0.133484 -0.650269 1441914834 -0.082886 0.743286 -0.133484 -0.650269 1441914834 -0.082886 0.743286 -0.133484 -0.650269 1441914834 -0.051697 0.748474 -0.102356 -0.653198 1441914834 -0.051697 0.748474 -0.102356 -0.653198 1441914834 -0.051697 0.748474 -0.102356 -0.653198 1441914834 -0.051697 0.748474 -0.102356 -0.653198 1441914834 -0.051697 0.748474 -0.102356 -0.653198 1441914834 -0.051697 0.748474 -0.102356 -0.653198 1441914834 -0.012451 0.752075 -0.060791 -0.656189 1441914834 -0.012451 0.752075 -0.060791 -0.656189 1441914834 -0.012451 0.752075 -0.060791 -0.656189 1441914834 -0.012451 0.752075 -0.060791 -0.656189 1441914834 -0.012451 0.752075 -0.060791 -0.656189 1441914834 -0.012451 0.752075 -0.060791 -0.656189 1441914834 0.033508 0.753967 -0.011414 -0.655945 1441914834 0.033508 0.753967 -0.011414 -0.655945 1441914834 0.033508 0.753967 -0.011414 -0.655945 1441914834 0.033508 0.753967 -0.011414 -0.655945 1441914834 0.033508 0.753967 -0.011414 -0.655945 1441914834 0.033508 0.753967 -0.011414 -0.655945 1441914834 0.033508 0.753967 -0.011414 -0.655945 1441914834 0.083801 0.752930 0.044189 -0.651245 1441914834 0.083801 0.752930 0.044189 -0.651245 1441914834 0.083801 0.752930 0.044189 -0.651245 1441914834 0.083801 0.752930 0.044189 -0.651245 1441914834 0.083801 0.752930 0.044189 -0.651245 1441914834 0.083801 0.752930 0.044189 -0.651245 1441914834 0.134888 0.747437 0.102051 -0.642395 1441914834 0.134888 0.747437 0.102051 -0.642395 1441914834 0.134888 0.747437 0.102051 -0.642395 1441914834 0.134888 0.747437 0.102051 -0.642395 1441914834 0.134888 0.747437 0.102051 -0.642395 1441914834 0.134888 0.747437 0.102051 -0.642395 1441914834 0.185364 0.736633 0.160583 -0.630249 1441914834 0.185364 0.736633 0.160583 -0.630249 1441914834 
0.101746 0.756958 0.100220 -0.637634 1441914837 0.101746 0.756958 0.100220 -0.637634 1441914837 0.101746 0.756958 0.100220 -0.637634 1441914837 0.101746 0.756958 0.100220 -0.637634 1441914837 0.101746 0.756958 0.100220 -0.637634 1441914837 0.076416 0.761169 0.075378 -0.639587 1441914837 0.076416 0.761169 0.075378 -0.639587 1441914837 0.076416 0.761169 0.075378 -0.639587 1441914837 0.076416 0.761169 0.075378 -0.639587 1441914837 0.076416 0.761169 0.075378 -0.639587 1441914837 0.046692 0.764587 0.044861 -0.641296 1441914837 0.046692 0.764587 0.044861 -0.641296 1441914837 0.046692 0.764587 0.044861 -0.641296 1441914837 0.046692 0.764587 0.044861 -0.641296 1441914837 0.046692 0.764587 0.044861 -0.641296 1441914837 0.046692 0.764587 0.044861 -0.641296 1441914837 0.012695 0.767395 0.010437 -0.640991 1441914837 0.012695 0.767395 0.010437 -0.640991 1441914837 0.012695 0.767395 0.010437 -0.640991 1441914837 0.012695 0.767395 0.010437 -0.640991 1441914837 0.012695 0.767395 0.010437 -0.640991 1441914837 0.012695 0.767395 0.010437 -0.640991 1441914837 -0.022644 0.768921 -0.027039 -0.638367 1441914837 -0.022644 0.768921 -0.027039 -0.638367 1441914837 -0.022644 0.768921 -0.027039 -0.638367 1441914837 -0.022644 0.768921 -0.027039 -0.638367 1441914837 -0.022644 0.768921 -0.027039 -0.638367 1441914837 -0.058167 0.767639 -0.065918 -0.634827 1441914837 -0.058167 0.767639 -0.065918 -0.634827 1441914837 -0.058167 0.767639 -0.065918 -0.634827 1441914837 -0.058167 0.767639 -0.065918 -0.634827 1441914837 -0.058167 0.767639 -0.065918 -0.634827 1441914837 -0.089966 0.764832 -0.104858 -0.629211 1441914837 -0.089966 0.764832 -0.104858 -0.629211 1441914837 -0.089966 0.764832 -0.104858 -0.629211 1441914837 -0.089966 0.764832 -0.104858 -0.629211 1441914837 -0.089966 0.764832 -0.104858 -0.629211 1441914837 -0.089966 0.764832 -0.104858 -0.629211 1441914837 -0.114685 0.761108 -0.138550 -0.623169 1441914837 -0.114685 0.761108 -0.138550 -0.623169 1441914837 -0.114685 0.761108 -0.138550 -0.623169 1441914837 -0.114685 0.761108 -0.138550 -0.623169 1441914837 -0.114685 0.761108 -0.138550 -0.623169 1441914837 -0.114685 0.761108 -0.138550 -0.623169 1441914837 -0.131165 0.756409 -0.163574 -0.619629 1441914837 -0.131165 0.756409 -0.163574 -0.619629 1441914837 -0.131165 0.756409 -0.163574 -0.619629 1441914837 -0.131165 0.756409 -0.163574 -0.619629 1441914837 -0.131165 0.756409 -0.163574 -0.619629 1441914837 -0.131165 0.756409 -0.163574 -0.619629 1441914837 -0.136353 0.754517 -0.177185 -0.617004 1441914837 -0.136353 0.754517 -0.177185 -0.617004 1441914837 -0.136353 0.754517 -0.177185 -0.617004 1441914837 -0.136353 0.754517 -0.177185 -0.617004 1441914837 -0.136353 0.754517 -0.177185 -0.617004 1441914837 -0.136353 0.754517 -0.177185 -0.617004 1441914837 -0.133667 0.755676 -0.177612 -0.616089 1441914837 -0.133667 0.755676 -0.177612 -0.616089 1441914837 -0.133667 0.755676 -0.177612 -0.616089 1441914837 -0.133667 0.755676 -0.177612 -0.616089 1441914837 -0.133667 0.755676 -0.177612 -0.616089 1441914837 -0.133667 0.755676 -0.177612 -0.616089 1441914837 -0.118835 0.757141 -0.166748 -0.620300 1441914837 -0.118835 0.757141 -0.166748 -0.620300 1441914837 -0.118835 0.757141 -0.166748 -0.620300 1441914837 -0.118835 0.757141 -0.166748 -0.620300 1441914837 -0.118835 0.757141 -0.166748 -0.620300 1441914837 -0.118835 0.757141 -0.166748 -0.620300 1441914837 -0.118835 0.757141 -0.166748 -0.620300 1441914837 -0.093811 0.760498 -0.143860 -0.626221 1441914837 -0.093811 0.760498 -0.143860 -0.626221 1441914837 -0.093811 0.760498 -0.143860 -0.626221 1441914837 -0.093811 0.760498 -0.143860 -0.626221 1441914837 -0.093811 0.760498 -0.143860 -0.626221 1441914837 -0.093811 0.760498 -0.143860 -0.626221 1441914837 -0.062561 0.763245 -0.109192 -0.633728 1441914837 -0.062561 0.763245 -0.109192 -0.633728 1441914837 -0.062561 0.763245 -0.109192 -0.633728 1441914837 -0.062561 0.763245 -0.109192 -0.633728 1441914837 -0.062561 0.763245 -0.109192 -0.633728 1441914837 -0.062561 0.763245 -0.109192 -0.633728 1441914837 -0.022034 0.765381 -0.066101 -0.639832 1441914837 -0.022034 0.765381 -0.066101 -0.639832 1441914837 -0.022034 0.765381 -0.066101 -0.639832 1441914837 -0.022034 0.765381 -0.066101 -0.639832 1441914837 -0.022034 0.765381 -0.066101 -0.639832 1441914837 -0.022034 0.765381 -0.066101 -0.639832 1441914837 0.024780 0.767334 -0.016846 -0.640564 1441914837 0.024780 0.767334 -0.016846 -0.640564 1441914837 0.024780 0.767334 -0.016846 -0.640564 1441914837 0.024780 0.767334 -0.016846 -0.640564 1441914837 0.024780 0.767334 -0.016846 -0.640564 1441914837 0.024780 0.767334 -0.016846 -0.640564 1441914837 0.075195 0.767334 0.037231 -0.635742 1441914837 0.075195 0.767334 0.037231 -0.635742 1441914837 0.075195 0.767334 0.037231 -0.635742 1441914837 0.075195 0.767334 0.037231 -0.635742 1441914837 0.126221 0.761902 0.093018 -0.628418 1441914837 0.126221 0.761902 0.093018 -0.628418 1441914837 0.126221 0.761902 0.093018 -0.628418 1441914837 0.126221 0.761902 0.093018 -0.628418 1441914838 0.126221 0.761902 0.093018 -0.628418 1441914838 0.126221 0.761902 0.093018 -0.628418 1441914838 0.126221 0.761902 0.093018 -0.628418 1441914838 0.177429 0.751587 0.150818 -0.617126 1441914838 0.177429 0.751587 0.150818 -0.617126 1441914838 0.177429 0.751587 0.150818 -0.617126 1441914838 0.177429 0.751587 0.150818 -0.617126 1441914838 0.177429 0.751587 0.150818 -0.617126 1441914838 0.177429 0.751587 0.150818 -0.617126 1441914838 0.226685 0.736816 0.207642 -0.602173 1441914838 0.226685 0.736816 0.207642 -0.602173 1441914838 0.226685 0.736816 0.207642 -0.602173 1441914838 0.226685 0.736816 0.207642 -0.602173 1441914838 0.226685 0.736816 0.207642 -0.602173 1441914838 0.271057 0.718994 0.261841 -0.583923 1441914838 0.271057 0.718994 0.261841 -0.583923 1441914838 0.271057 0.718994 0.261841 -0.583923 1441914838 0.271057 0.718994 0.261841 -0.583923 1441914838 0.271057 0.718994 0.261841 -0.583923 1441914838 0.271057 0.718994 0.261841 -0.583923 1441914838 0.271057 0.718994 0.261841 -0.583923 1441914838 0.308716 0.699524 0.309875 -0.565063 1441914838 0.308716 0.699524 0.309875 -0.565063 1441914838 0.308716 0.699524 0.309875 -0.565063 1441914838 0.308716 0.699524 0.309875 -0.565063 1441914838 0.308716 0.699524 0.309875 -0.565063 1441914838 0.308716 0.699524 0.309875 -0.565063 1441914838 0.338196 0.680969 0.348633 -0.548035 1441914838 0.338196 0.680969 0.348633 -0.548035 1441914838 0.338196 0.680969 0.348633 -0.548035 1441914838 0.338196 0.680969 0.348633 -0.548035 1441914838 0.338196 0.680969 0.348633 -0.548035 1441914838 0.338196 0.680969 0.348633 -0.548035 1441914838 0.358765 0.665161 0.377625 -0.534973 1441914838 0.358765 0.665161 0.377625 -0.534973 1441914838 0.358765 0.665161 0.377625 -0.534973 1441914838 0.358765 0.665161 0.377625 -0.534973 1441914838 0.358765 0.665161 0.377625 -0.534973 1441914838 0.368347 0.654602 0.394104 -0.529541 1441914838 0.368347 0.654602 0.394104 -0.529541 1441914838 0.368347 0.654602 0.394104 -0.529541 1441914838 0.368347 0.654602 0.394104 -0.529541 1441914838 0.368347 0.654602 0.394104 -0.529541 1441914838 0.368347 0.654602 0.394104 -0.529541 1441914838 0.366211 0.651794 0.397827 -0.531738 1441914838 0.366211 0.651794 0.397827 -0.531738 1441914838 0.366211 0.651794 0.397827 -0.531738 1441914838 0.366211 0.651794 0.397827 -0.531738 1441914838 0.366211 0.651794 0.397827 -0.531738 1441914838 0.366211 0.651794 0.397827 -0.531738 1441914838 0.354370 0.656616 0.388123 -0.540894 1441914838 0.354370 0.656616 0.388123 -0.540894 1441914838 0.354370 0.656616 0.388123 -0.540894 1441914838 0.354370 0.656616 0.388123 -0.540894 1441914838 0.354370 0.656616 0.388123 -0.540894 1441914838 0.332031 0.668762 0.365906 -0.555542 1441914838 0.332031 0.668762 0.365906 -0.555542 1441914838 0.332031 0.668762 0.365906 -0.555542 1441914838 0.332031 0.668762 0.365906 -0.555542 1441914838 0.332031 0.668762 0.365906 -0.555542 1441914838 0.332031 0.668762 0.365906 -0.555542 1441914838 0.299255 0.685608 0.333313 -0.573792 1441914838 0.299255 0.685608 0.333313 -0.573792 1441914838 0.299255 0.685608 0.333313 -0.573792 1441914838 0.299255 0.685608 0.333313 -0.573792 1441914838 0.299255 0.685608 0.333313 -0.573792 1441914838 0.299255 0.685608 0.333313 -0.573792 1441914838 0.299255 0.685608 0.333313 -0.573792 1441914838 0.257202 0.704651 0.290771 -0.593933 1441914838 0.257202 0.704651 0.290771 -0.593933 1441914838 0.257202 0.704651 0.290771 -0.593933 1441914838 0.257202 0.704651 0.290771 -0.593933 1441914838 0.257202 0.704651 0.290771 -0.593933 1441914838 0.257202 0.704651 0.290771 -0.593933 1441914838 0.208984 0.722351 0.240356 -0.613770 1441914838 0.208984 0.722351 0.240356 -0.613770 1441914838 0.208984 0.722351 0.240356 -0.613770 1441914838 0.208984 0.722351 0.240356 -0.613770 1441914838 0.208984 0.722351 0.240356 -0.613770 1441914838 0.155334 0.738281 0.184021 -0.630005 1441914838 0.155334 0.738281 0.184021 -0.630005 1441914838 0.155334 0.738281 0.184021 -0.630005 1441914838 0.155334 0.738281 0.184021 -0.630005 1441914838 0.155334 0.738281 0.184021 -0.630005 1441914838 0.155334 0.738281 0.184021 -0.630005 1441914838 0.097656 0.750977 0.123535 -0.641235 1441914838 0.097656 0.750977 0.123535 -0.641235 1441914838 0.097656 0.750977 0.123535 -0.641235 1441914838 0.097656 0.750977 0.123535 -0.641235 1441914838 0.097656 0.750977 0.123535 -0.641235 1441914838 0.097656 0.750977 0.123535 -0.641235 1441914838 0.097656 0.750977 0.123535 -0.641235 1441914838 0.041260 0.759583 0.060974 -0.646179 1441914838 0.041260 0.759583 0.060974 -0.646179 1441914838 0.041260 0.759583 0.060974 -0.646179 1441914838 0.041260 0.759583 0.060974 -0.646179 1441914838 0.041260 0.759583 0.060974 -0.646179 1441914838 0.041260 0.759583 0.060974 -0.646179 1441914838 -0.013428 0.763977 0.000793 -0.645081 1441914838 -0.013428 0.763977 0.000793 -0.645081 1441914838 -0.013428 0.763977 0.000793 -0.645081 1441914838 -0.013428 0.763977 0.000793 -0.645081 1441914838 -0.013428 0.763977 0.000793 -0.645081 1441914838 -0.013428 0.763977 0.000793 -0.645081 1441914838 -0.061951 0.764221 -0.054871 -0.639587 1441914838 -0.061951 0.764221 -0.054871 -0.639587 1441914838 -0.061951 0.764221 -0.054871 -0.639587 1441914838 -0.061951 0.764221 -0.054871 -0.639587 1441914839 -0.061951 0.764221 -0.054871 -0.639587 1441914839 -0.061951 0.764221 -0.054871 -0.639587 1441914839 -0.099792 0.761353 -0.101746 -0.632507 1441914839 -0.099792 0.761353 -0.101746 -0.632507 1441914839 -0.099792 0.761353 -0.101746 -0.632507 1441914839 -0.099792 0.761353 -0.101746 -0.632507 1441914839 -0.099792 0.761353 -0.101746 -0.632507 1441914839 -0.123474 0.756775 -0.135559 -0.627502 1441914839 -0.123474 0.756775 -0.135559 -0.627502 1441914839 -0.123474 0.756775 -0.135559 -0.627502 1441914839 -0.123474 0.756775 -0.135559 -0.627502 1441914839 -0.123474 0.756775 -0.135559 -0.627502 1441914839 -0.132629 0.753296 -0.153503 -0.625610 1441914839 -0.132629 0.753296 -0.153503 -0.625610 1441914839 -0.132629 0.753296 -0.153503 -0.625610 1441914839 -0.132629 0.753296 -0.153503 -0.625610 1441914839 -0.132629 0.753296 -0.153503 -0.625610 1441914839 -0.132629 0.753296 -0.153503 -0.625610 1441914839 -0.132629 0.753296 -0.153503 -0.625610 1441914839 -0.129822 0.753174 -0.154541 -0.626099 1441914839 -0.129822 0.753174 -0.154541 -0.626099 1441914839 -0.129822 0.753174 -0.154541 -0.626099 1441914839 -0.129822 0.753174 -0.154541 -0.626099 1441914839 -0.129822 0.753174 -0.154541 -0.626099 1441914839 -0.129822 0.753174 -0.154541 -0.626099 1441914839 -0.112915 0.755493 -0.142029 -0.629578 1441914839 -0.112915 0.755493 -0.142029 -0.629578 1441914839 -0.112915 0.755493 -0.142029 -0.629578 1441914839 -0.112915 0.755493 -0.142029 -0.629578 1441914839 -0.112915 0.755493 -0.142029 -0.629578 1441914839 -0.112915 0.755493 -0.142029 -0.629578 1441914839 -0.112915 0.755493 -0.142029 -0.629578 1441914839 -0.083191 0.759277 -0.116150 -0.634888 1441914839 -0.083191 0.759277 -0.116150 -0.634888 1441914839 -0.083191 0.759277 -0.116150 -0.634888 1441914839 -0.083191 0.759277 -0.116150 -0.634888 1441914839 -0.083191 0.759277 -0.116150 -0.634888 1441914839 -0.083191 0.759277 -0.116150 -0.634888 1441914839 -0.083191 0.759277 -0.116150 -0.634888 1441914839 -0.044006 0.764038 -0.078064 -0.638977 1441914839 -0.044006 0.764038 -0.078064 -0.638977 1441914839 -0.044006 0.764038 -0.078064 -0.638977 1441914839 -0.044006 0.764038 -0.078064 -0.638977 1441914839 -0.044006 0.764038 -0.078064 -0.638977 1441914839 -0.044006 0.764038 -0.078064 -0.638977 1441914839 0.004211 0.767273 -0.029297 -0.640625 1441914839 0.004211 0.767273 -0.029297 -0.640625 1441914839 0.004211 0.767273 -0.029297 -0.640625 1441914839 0.004211 0.767273 -0.029297 -0.640625 1441914839 0.004211 0.767273 -0.029297 -0.640625 1441914839 0.004211 0.767273 -0.029297 -0.640625 1441914839 0.057678 0.768127 0.025513 -0.637146 1441914839 0.057678 0.768127 0.025513 -0.637146 1441914839 0.057678 0.768127 0.025513 -0.637146 1441914839 0.057678 0.768127 0.025513 -0.637146 1441914839 0.057678 0.768127 0.025513 -0.637146 1441914839 0.057678 0.768127 0.025513 -0.637146 1441914839 0.110596 0.763916 0.084351 -0.630127 1441914839 0.110596 0.763916 0.084351 -0.630127 1441914839 0.110596 0.763916 0.084351 -0.630127 1441914839 0.110596 0.763916 0.084351 -0.630127 1441914839 0.110596 0.763916 0.084351 -0.630127 1441914839 0.110596 0.763916 0.084351 -0.630127 1441914839 0.163879 0.754211 0.142639 -0.619629 1441914839 0.163879 0.754211 0.142639 -0.619629 1441914839 0.163879 0.754211 0.142639 -0.619629 1441914839 0.163879 0.754211 0.142639 -0.619629 1441914839 0.163879 0.754211 0.142639 -0.619629 1441914839 0.216492 0.740356 0.199890 -0.604187 1441914839 0.216492 0.740356 0.199890 -0.604187 1441914839 0.216492 0.740356 0.199890 -0.604187 1441914839 0.216492 0.740356 0.199890 -0.604187 1441914839 0.216492 0.740356 0.199890 -0.604187 1441914839 0.216492 0.740356 0.199890 -0.604187 1441914839 0.262085 0.723511 0.253723 -0.585999 1441914839 0.262085 0.723511 0.253723 -0.585999 1441914839 0.262085 0.723511 0.253723 -0.585999 1441914839 0.262085 0.723511 0.253723 -0.585999 1441914839 0.262085 0.723511 0.253723 -0.585999 1441914839 0.262085 0.723511 0.253723 -0.585999 1441914839 0.298584 0.707642 0.302612 -0.564331 1441914839 0.298584 0.707642 0.302612 -0.564331 1441914839 0.298584 0.707642 0.302612 -0.564331 1441914839 0.298584 0.707642 0.302612 -0.564331 1441914839 0.298584 0.707642 0.302612 -0.564331 1441914839 0.298584 0.707642 0.302612 -0.564331 1441914839 0.325623 0.694702 0.343994 -0.541260 1441914839 0.325623 0.694702 0.343994 -0.541260 1441914839 0.325623 0.694702 0.343994 -0.541260 1441914839 0.325623 0.694702 0.343994 -0.541260 1441914839 0.325623 0.694702 0.343994 -0.541260 1441914839 0.325623 0.694702 0.343994 -0.541260 1441914839 0.341797 0.683838 0.372437 -0.526123 1441914839 0.341797 0.683838 0.372437 -0.526123 1441914839 0.341797 0.683838 0.372437 -0.526123 1441914839 0.341797 0.683838 0.372437 -0.526123 1441914839 0.341797 0.683838 0.372437 -0.526123 1441914839 0.345581 0.679138 0.387756 -0.518616 1441914839 0.345581 0.679138 0.387756 -0.518616 1441914839 0.345581 0.679138 0.387756 -0.518616 1441914839 0.345581 0.679138 0.387756 -0.518616 1441914839 0.345581 0.679138 0.387756 -0.518616 1441914839 0.345581 0.679138 0.387756 -0.518616 1441914839 0.338379 0.679993 0.389160 -0.521118 1441914839 0.338379 0.679993 0.389160 -0.521118 1441914839 0.338379 0.679993 0.389160 -0.521118 1441914839 0.338379 0.679993 0.389160 -0.521118 1441914839 0.338379 0.679993 0.389160 -0.521118 1441914840 0.322205 0.687744 0.375610 -0.531128 1441914840 0.322205 0.687744 0.375610 -0.531128 1441914840 0.322205 0.687744 0.375610 -0.531128 1441914840 0.322205 0.687744 0.375610 -0.531128 1441914840 0.322205 0.687744 0.375610 -0.531128 1441914840 0.322205 0.687744 0.375610 -0.531128 1441914840 0.322205 0.687744 0.375610 -0.531128 1441914840 0.296509 0.701172 0.349365 -0.546204 1441914840 0.296509 0.701172 0.349365 -0.546204 1441914840 0.296509 0.701172 0.349365 -0.546204 1441914840 0.296509 0.701172 0.349365 -0.546204 1441914840 0.296509 0.701172 0.349365 -0.546204 1441914840 0.296509 0.701172 0.349365 -0.546204 1441914840 0.262268 0.717651 0.313171 -0.563965 1441914840 0.262268 0.717651 0.313171 -0.563965 1441914840 0.262268 0.717651 0.313171 -0.563965 1441914840 0.262268 0.717651 0.313171 -0.563965 1441914840 0.262268 0.717651 0.313171 -0.563965 1441914840 0.262268 0.717651 0.313171 -0.563965 1441914840 0.220703 0.734741 0.267822 -0.582825 1441914840 0.220703 0.734741 0.267822 -0.582825 1441914840 0.220703 0.734741 0.267822 -0.582825 1441914840 0.220703 0.734741 0.267822 -0.582825 1441914840 0.220703 0.734741 0.267822 -0.582825 1441914840 0.220703 0.734741 0.267822 -0.582825 1441914840 0.170532 0.751953 0.213013 -0.600037 1441914840 0.170532 0.751953 0.213013 -0.600037 1441914840 0.170532 0.751953 0.213013 -0.600037 1441914840 0.170532 0.751953 0.213013 -0.600037 1441914840 0.170532 0.751953 0.213013 -0.600037 1441914840 0.170532 0.751953 0.213013 -0.600037 1441914840 0.170532 0.751953 0.213013 -0.600037 1441914840 0.116882 0.766663 0.153503 -0.612366 1441914840 0.116882 0.766663 0.153503 -0.612366 1441914840 0.116882 0.766663 0.153503 -0.612366 1441914840 0.116882 0.766663 0.153503 -0.612366 1441914840 0.116882 0.766663 0.153503 -0.612366 1441914840 0.116882 0.766663 0.153503 -0.612366 1441914840 0.064758 0.775940 0.092407 -0.620667 1441914840 0.064758 0.775940 0.092407 -0.620667 1441914840 0.064758 0.775940 0.092407 -0.620667 1441914840 0.064758 0.775940 0.092407 -0.620667 1441914840 0.064758 0.775940 0.092407 -0.620667 1441914840 0.064758 0.775940 0.092407 -0.620667 1441914840 0.014771 0.781067 0.031494 -0.623413 1441914840 0.014771 0.781067 0.031494 -0.623413 1441914840 0.014771 0.781067 0.031494 -0.623413 1441914840 0.014771 0.781067 0.031494 -0.623413 1441914840 0.014771 0.781067 0.031494 -0.623413 1441914840 0.014771 0.781067 0.031494 -0.623413 1441914840 0.014771 0.781067 0.031494 -0.623413 1441914840 -0.030151 0.781860 -0.026123 -0.622192 1441914840 -0.030151 0.781860 -0.026123 -0.622192 1441914840 -0.030151 0.781860 -0.026123 -0.622192 1441914840 -0.030151 0.781860 -0.026123 -0.622192 1441914840 -0.030151 0.781860 -0.026123 -0.622192 1441914840 -0.030151 0.781860 -0.026123 -0.622192 1441914840 -0.067749 0.778625 -0.076172 -0.619202 1441914840 -0.067749 0.778625 -0.076172 -0.619202 1441914840 -0.067749 0.778625 -0.076172 -0.619202 1441914840 -0.067749 0.778625 -0.076172 -0.619202 1441914840 -0.067749 0.778625 -0.076172 -0.619202 1441914840 -0.067749 0.778625 -0.076172 -0.619202 1441914840 -0.094971 0.773621 -0.115112 -0.615845 1441914840 -0.094971 0.773621 -0.115112 -0.615845 1441914840 -0.094971 0.773621 -0.115112 -0.615845 1441914840 -0.094971 0.773621 -0.115112 -0.615845 1441914840 -0.094971 0.773621 -0.115112 -0.615845 1441914840 -0.094971 0.773621 -0.115112 -0.615845 1441914840 -0.110596 0.768921 -0.140930 -0.613770 1441914840 -0.110596 0.768921 -0.140930 -0.613770 1441914840 -0.110596 0.768921 -0.140930 -0.613770 1441914840 -0.110596 0.768921 -0.140930 -0.613770 1441914840 -0.110596 0.768921 -0.140930 -0.613770 1441914840 -0.110596 0.768921 -0.140930 -0.613770 1441914840 -0.110596 0.768921 -0.140930 -0.613770 1441914840 -0.114624 0.766174 -0.152893 -0.613525 1441914840 -0.114624 0.766174 -0.152893 -0.613525 1441914840 -0.114624 0.766174 -0.152893 -0.613525 1441914840 -0.114624 0.766174 -0.152893 -0.613525 1441914840 -0.114624 0.766174 -0.152893 -0.613525 1441914840 -0.114624 0.766174 -0.152893 -0.613525 1441914840 -0.105896 0.765930 -0.149536 -0.616211 1441914840 -0.105896 0.765930 -0.149536 -0.616211 1441914840 -0.105896 0.765930 -0.149536 -0.616211 1441914840 -0.105896 0.765930 -0.149536 -0.616211 1441914840 -0.105896 0.765930 -0.149536 -0.616211 1441914840 -0.105896 0.765930 -0.149536 -0.616211 1441914840 -0.085815 0.768616 -0.131348 -0.620178 1441914840 -0.085815 0.768616 -0.131348 -0.620178 1441914840 -0.085815 0.768616 -0.131348 -0.620178 1441914840 -0.085815 0.768616 -0.131348 -0.620178 1441914840 -0.085815 0.768616 -0.131348 -0.620178 1441914840 -0.085815 0.768616 -0.131348 -0.620178 1441914840 -0.056274 0.772278 -0.099365 -0.625000 1441914840 -0.056274 0.772278 -0.099365 -0.625000 1441914840 -0.056274 0.772278 -0.099365 -0.625000 1441914840 -0.056274 0.772278 -0.099365 -0.625000 1441914840 -0.056274 0.772278 -0.099365 -0.625000 1441914840 -0.056274 0.772278 -0.099365 -0.625000 1441914840 -0.017273 0.775696 -0.057007 -0.628235 1441914840 -0.017273 0.775696 -0.057007 -0.628235 1441914840 -0.017273 0.775696 -0.057007 -0.628235 1441914840 -0.017273 0.775696 -0.057007 -0.628235 1441914840 -0.017273 0.775696 -0.057007 -0.628235 1441914840 -0.017273 0.775696 -0.057007 -0.628235 1441914840 0.028198 0.777344 -0.007019 -0.628357 1441914840 0.028198 0.777344 -0.007019 -0.628357 1441914840 0.028198 0.777344 -0.007019 -0.628357 1441914840 0.028198 0.777344 -0.007019 -0.628357 1441914840 0.028198 0.777344 -0.007019 -0.628357 1441914840 0.028198 0.777344 -0.007019 -0.628357 1441914840 0.028198 0.777344 -0.007019 -0.628357 1441914841 0.075989 0.774536 0.046997 -0.626221 1441914841 0.075989 0.774536 0.046997 -0.626221 1441914841 0.075989 0.774536 0.046997 -0.626221 1441914841 0.075989 0.774536 0.046997 -0.626221 1441914841 0.075989 0.774536 0.046997 -0.626221 1441914841 0.075989 0.774536 0.046997 -0.626221 1441914841 0.124878 0.766663 0.103577 -0.621155 1441914841 0.124878 0.766663 0.103577 -0.621155 1441914841 0.124878 0.766663 0.103577 -0.621155 1441914841 0.124878 0.766663 0.103577 -0.621155 1441914841 0.124878 0.766663 0.103577 -0.621155 1441914841 0.171936 0.754272 0.159485 -0.613220 1441914841 0.171936 0.754272 0.159485 -0.613220 1441914841 0.171936 0.754272 0.159485 -0.613220 1441914841 0.171936 0.754272 0.159485 -0.613220 1441914841 0.171936 0.754272 0.159485 -0.613220 1441914841 0.171936 0.754272 0.159485 -0.613220 1441914841 0.213928 0.740051 0.212646 -0.601074 1441914841 0.213928 0.740051 0.212646 -0.601074 1441914841 0.213928 0.740051 0.212646 -0.601074 1441914841 0.213928 0.740051 0.212646 -0.601074 1441914841 0.249451 0.726074 0.259338 -0.585938 1441914841 0.249451 0.726074 0.259338 -0.585938 1441914841 0.249451 0.726074 0.259338 -0.585938 1441914841 0.249451 0.726074 0.259338 -0.585938 1441914841 0.249451 0.726074 0.259338 -0.585938 1441914841 0.249451 0.726074 0.259338 -0.585938 1441914841 0.278503 0.711121 0.297913 -0.572632 1441914841 0.278503 0.711121 0.297913 -0.572632 1441914841 0.278503 0.711121 0.297913 -0.572632 1441914841 0.278503 0.711121 0.297913 -0.572632 1441914841 0.278503 0.711121 0.297913 -0.572632 1441914841 0.278503 0.711121 0.297913 -0.572632 1441914841 0.299988 0.698242 0.326477 -0.562012 1441914841 0.299988 0.698242 0.326477 -0.562012 1441914841 0.299988 0.698242 0.326477 -0.562012 1441914841 0.299988 0.698242 0.326477 -0.562012 1441914841 0.299988 0.698242 0.326477 -0.562012 1441914841 0.299988 0.698242 0.326477 -0.562012 1441914841 0.311096 0.689575 0.344727 -0.555664 1441914841 0.311096 0.689575 0.344727 -0.555664 1441914841 0.311096 0.689575 0.344727 -0.555664 1441914841 0.311096 0.689575 0.344727 -0.555664 1441914841 0.311096 0.689575 0.344727 -0.555664 1441914841 0.311096 0.689575 0.344727 -0.555664 1441914841 0.312256 0.686401 0.352112 -0.554321 1441914841 0.312256 0.686401 0.352112 -0.554321 1441914841 0.312256 0.686401 0.352112 -0.554321 1441914841 0.312256 0.686401 0.352112 -0.554321 1441914841 0.312256 0.686401 0.352112 -0.554321 1441914841 0.304749 0.688782 0.347473 -0.558533 1441914841 0.304749 0.688782 0.347473 -0.558533 1441914841 0.304749 0.688782 0.347473 -0.558533 1441914841 0.304749 0.688782 0.347473 -0.558533 1441914841 0.287720 0.696533 0.330750 -0.567993 1441914841 0.287720 0.696533 0.330750 -0.567993 1441914841 0.287720 0.696533 0.330750 -0.567993 1441914841 0.287720 0.696533 0.330750 -0.567993 1441914841 0.287720 0.696533 0.330750 -0.567993 1441914841 0.287720 0.696533 0.330750 -0.567993 1441914841 0.287720 0.696533 0.330750 -0.567993 1441914841 0.262024 0.708069 0.304077 -0.580933 1441914841 0.262024 0.708069 0.304077 -0.580933 1441914841 0.262024 0.708069 0.304077 -0.580933 1441914841 0.262024 0.708069 0.304077 -0.580933 1441914841 0.262024 0.708069 0.304077 -0.580933 1441914841 0.262024 0.708069 0.304077 -0.580933 1441914841 0.228821 0.721924 0.268616 -0.595215 1441914841 0.228821 0.721924 0.268616 -0.595215 1441914841 0.228821 0.721924 0.268616 -0.595215 1441914841 0.228821 0.721924 0.268616 -0.595215 1441914841 0.228821 0.721924 0.268616 -0.595215 1441914841 0.228821 0.721924 0.268616 -0.595215 1441914841 0.190002 0.735352 0.226074 -0.609863 1441914841 0.190002 0.735352 0.226074 -0.609863 1441914841 0.190002 0.735352 0.226074 -0.609863 1441914841 0.190002 0.735352 0.226074 -0.609863 1441914841 0.190002 0.735352 0.226074 -0.609863 1441914841 0.190002 0.735352 0.226074 -0.609863 1441914841 0.190002 0.735352 0.226074 -0.609863 1441914841 0.148499 0.748291 0.178284 -0.621460 1441914841 0.148499 0.748291 0.178284 -0.621460 1441914841 0.148499 0.748291 0.178284 -0.621460 1441914841 0.148499 0.748291 0.178284 -0.621460 1441914841 0.148499 0.748291 0.178284 -0.621460 1441914841 0.148499 0.748291 0.178284 -0.621460 1441914841 0.104492 0.759827 0.127197 -0.628967 1441914841 0.104492 0.759827 0.127197 -0.628967 1441914841 0.104492 0.759827 0.127197 -0.628967 1441914841 0.104492 0.759827 0.127197 -0.628967 1441914841 0.104492 0.759827 0.127197 -0.628967 1441914841 0.104492 0.759827 0.127197 -0.628967 1441914841 0.059998 0.768494 0.073669 -0.632751 1441914841 0.059998 0.768494 0.073669 -0.632751 1441914841 0.059998 0.768494 0.073669 -0.632751 1441914841 0.059998 0.768494 0.073669 -0.632751 1441914841 0.059998 0.768494 0.073669 -0.632751 1441914841 0.017151 0.772888 0.020630 -0.633911 1441914841 0.017151 0.772888 0.020630 -0.633911 1441914841 0.017151 0.772888 0.020630 -0.633911 1441914841 0.017151 0.772888 0.020630 -0.633911 1441914841 0.017151 0.772888 0.020630 -0.633911 1441914841 0.017151 0.772888 0.020630 -0.633911 1441914841 -0.020508 0.773254 -0.027466 -0.633179 1441914841 -0.020508 0.773254 -0.027466 -0.633179 1441914842 -0.020508 0.773254 -0.027466 -0.633179 1441914842 -0.020508 0.773254 -0.027466 -0.633179 1441914842 -0.020508 0.773254 -0.027466 -0.633179 1441914842 -0.020508 0.773254 -0.027466 -0.633179 1441914842 -0.052490 0.771667 -0.068726 -0.630127 1441914842 -0.052490 0.771667 -0.068726 -0.630127 1441914842 -0.052490 0.771667 -0.068726 -0.630127 1441914842 -0.052490 0.771667 -0.068726 -0.630127 1441914842 -0.052490 0.771667 -0.068726 -0.630127 1441914842 -0.052490 0.771667 -0.068726 -0.630127 1441914842 -0.077271 0.768188 -0.101746 -0.627380 1441914842 -0.077271 0.768188 -0.101746 -0.627380 1441914842 -0.077271 0.768188 -0.101746 -0.627380 1441914842 -0.077271 0.768188 -0.101746 -0.627380 1441914842 -0.077271 0.768188 -0.101746 -0.627380 1441914842 -0.077271 0.768188 -0.101746 -0.627380 1441914842 -0.090149 0.765137 -0.122986 -0.625549 1441914842 -0.090149 0.765137 -0.122986 -0.625549 1441914842 -0.090149 0.765137 -0.122986 -0.625549 1441914842 -0.090149 0.765137 -0.122986 -0.625549 1441914842 -0.090149 0.765137 -0.122986 -0.625549 1441914842 -0.090149 0.765137 -0.122986 -0.625549 1441914842 -0.091370 0.763550 -0.130737 -0.625732 1441914842 -0.091370 0.763550 -0.130737 -0.625732 1441914842 -0.091370 0.763550 -0.130737 -0.625732 1441914842 -0.091370 0.763550 -0.130737 -0.625732 1441914842 -0.091370 0.763550 -0.130737 -0.625732 1441914842 -0.091370 0.763550 -0.130737 -0.625732 1441914842 -0.091370 0.763550 -0.130737 -0.625732 1441914842 -0.082092 0.763367 -0.124634 -0.628479 1441914842 -0.082092 0.763367 -0.124634 -0.628479 1441914842 -0.082092 0.763367 -0.124634 -0.628479 1441914842 -0.082092 0.763367 -0.124634 -0.628479 1441914842 -0.082092 0.763367 -0.124634 -0.628479 1441914842 -0.082092 0.763367 -0.124634 -0.628479 1441914842 -0.062622 0.763855 -0.105530 -0.633606 1441914842 -0.062622 0.763855 -0.105530 -0.633606 1441914842 -0.062622 0.763855 -0.105530 -0.633606 1441914842 -0.062622 0.763855 -0.105530 -0.633606 1441914842 -0.062622 0.763855 -0.105530 -0.633606 1441914842 -0.062622 0.763855 -0.105530 -0.633606 1441914842 -0.031799 0.763672 -0.075073 -0.640442 1441914842 -0.031799 0.763672 -0.075073 -0.640442 1441914842 -0.031799 0.763672 -0.075073 -0.640442 1441914842 -0.031799 0.763672 -0.075073 -0.640442 1441914842 -0.031799 0.763672 -0.075073 -0.640442 1441914842 -0.031799 0.763672 -0.075073 -0.640442 1441914842 0.006714 0.763123 -0.034973 -0.645264 1441914842 0.006714 0.763123 -0.034973 -0.645264 1441914842 0.006714 0.763123 -0.034973 -0.645264 1441914842 0.006714 0.763123 -0.034973 -0.645264 1441914842 0.006714 0.763123 -0.034973 -0.645264 1441914842 0.006714 0.763123 -0.034973 -0.645264 1441914842 0.049438 0.761292 0.011841 -0.646423 1441914842 0.049438 0.761292 0.011841 -0.646423 1441914842 0.049438 0.761292 0.011841 -0.646423 1441914842 0.049438 0.761292 0.011841 -0.646423 1441914842 0.049438 0.761292 0.011841 -0.646423 1441914842 0.049438 0.761292 0.011841 -0.646423 1441914842 0.049438 0.761292 0.011841 -0.646423 1441914842 0.097168 0.756470 0.063843 -0.643555 1441914842 0.097168 0.756470 0.063843 -0.643555 1441914842 0.097168 0.756470 0.063843 -0.643555 1441914842 0.097168 0.756470 0.063843 -0.643555 1441914842 0.097168 0.756470 0.063843 -0.643555 1441914842 0.097168 0.756470 0.063843 -0.643555 1441914842 0.145874 0.749268 0.118958 -0.634888 1441914842 0.145874 0.749268 0.118958 -0.634888 1441914842 0.145874 0.749268 0.118958 -0.634888 1441914842 0.145874 0.749268 0.118958 -0.634888 1441914842 0.145874 0.749268 0.118958 -0.634888 1441914842 0.145874 0.749268 0.118958 -0.634888 1441914842 0.192017 0.740295 0.175476 -0.619873 1441914842 0.192017 0.740295 0.175476 -0.619873 1441914842 0.192017 0.740295 0.175476 -0.619873 1441914842 0.192017 0.740295 0.175476 -0.619873 1441914842 0.192017 0.740295 0.175476 -0.619873 1441914842 0.192017 0.740295 0.175476 -0.619873 1441914842 0.234985 0.727295 0.229919 -0.602478 1441914842 0.234985 0.727295 0.229919 -0.602478 1441914842 0.234985 0.727295 0.229919 -0.602478 1441914842 0.234985 0.727295 0.229919 -0.602478 1441914842 0.234985 0.727295 0.229919 -0.602478 1441914842 0.234985 0.727295 0.229919 -0.602478 1441914842 0.273926 0.711060 0.278931 -0.584412 1441914842 0.273926 0.711060 0.278931 -0.584412 1441914842 0.273926 0.711060 0.278931 -0.584412 1441914842 0.273926 0.711060 0.278931 -0.584412 1441914842 0.273926 0.711060 0.278931 -0.584412 1441914842 0.273926 0.711060 0.278931 -0.584412 1441914842 0.305481 0.693665 0.317993 -0.569458 1441914842 0.305481 0.693665 0.317993 -0.569458 1441914842 0.305481 0.693665 0.317993 -0.569458 1441914842 0.305481 0.693665 0.317993 -0.569458 1441914842 0.305481 0.693665 0.317993 -0.569458 1441914842 0.305481 0.693665 0.317993 -0.569458 1441914842 0.328308 0.676819 0.347595 -0.559753 1441914842 0.328308 0.676819 0.347595 -0.559753 1441914842 0.328308 0.676819 0.347595 -0.559753 1441914842 0.328308 0.676819 0.347595 -0.559753 1441914842 0.328308 0.676819 0.347595 -0.559753 1441914842 0.328308 0.676819 0.347595 -0.559753 1441914842 0.339172 0.665527 0.364136 -0.556274 1441914842 0.339172 0.665527 0.364136 -0.556274 1441914842 0.339172 0.665527 0.364136 -0.556274 1441914842 0.338684 0.662781 0.367737 -0.557434 1441914842 0.338684 0.662781 0.367737 -0.557434 1441914842 0.338684 0.662781 0.367737 -0.557434 1441914843 0.338684 0.662781 0.367737 -0.557434 1441914843 0.338684 0.662781 0.367737 -0.557434 1441914843 0.338684 0.662781 0.367737 -0.557434 1441914843 0.328979 0.666626 0.359131 -0.564209 1441914843 0.328979 0.666626 0.359131 -0.564209 1441914843 0.328979 0.666626 0.359131 -0.564209 1441914843 0.328979 0.666626 0.359131 -0.564209 1441914843 0.328979 0.666626 0.359131 -0.564209 1441914843 0.310486 0.674866 0.339661 -0.576843 1441914843 0.310486 0.674866 0.339661 -0.576843 1441914843 0.310486 0.674866 0.339661 -0.576843 1441914843 0.310486 0.674866 0.339661 -0.576843 1441914843 0.310486 0.674866 0.339661 -0.576843 1441914843 0.310486 0.674866 0.339661 -0.576843 1441914843 0.310486 0.674866 0.339661 -0.576843 1441914843 0.282227 0.687622 0.311218 -0.592102 1441914843 0.282227 0.687622 0.311218 -0.592102 1441914843 0.282227 0.687622 0.311218 -0.592102 1441914843 0.282227 0.687622 0.311218 -0.592102 1441914843 0.282227 0.687622 0.311218 -0.592102 1441914843 0.282227 0.687622 0.311218 -0.592102 1441914843 0.245789 0.704468 0.274658 -0.606506 1441914843 0.245789 0.704468 0.274658 -0.606506 1441914843 0.245789 0.704468 0.274658 -0.606506 1441914843 0.245789 0.704468 0.274658 -0.606506 1441914843 0.245789 0.704468 0.274658 -0.606506 1441914843 0.245789 0.704468 0.274658 -0.606506 1441914843 0.203125 0.722717 0.231201 -0.618835 1441914843 0.203125 0.722717 0.231201 -0.618835 1441914843 0.203125 0.722717 0.231201 -0.618835 1441914843 0.203125 0.722717 0.231201 -0.618835 1441914843 0.203125 0.722717 0.231201 -0.618835 1441914843 0.203125 0.722717 0.231201 -0.618835 1441914843 0.154907 0.740112 0.181702 -0.628662 1441914843 0.154907 0.740112 0.181702 -0.628662 1441914843 0.154907 0.740112 0.181702 -0.628662 1441914843 0.154907 0.740112 0.181702 -0.628662 1441914843 0.154907 0.740112 0.181702 -0.628662 1441914843 0.154907 0.740112 0.181702 -0.628662 1441914843 0.104187 0.754883 0.128113 -0.634705 1441914843 0.104187 0.754883 0.128113 -0.634705 1441914843 0.104187 0.754883 0.128113 -0.634705 1441914843 0.104187 0.754883 0.128113 -0.634705 1441914843 0.104187 0.754883 0.128113 -0.634705 1441914843 0.104187 0.754883 0.128113 -0.634705 1441914843 0.104187 0.754883 0.128113 -0.634705 1441914843 0.055847 0.764771 0.072937 -0.637695 1441914843 0.055847 0.764771 0.072937 -0.637695 1441914843 0.055847 0.764771 0.072937 -0.637695 1441914843 0.055847 0.764771 0.072937 -0.637695 1441914843 0.055847 0.764771 0.072937 -0.637695 1441914843 0.055847 0.764771 0.072937 -0.637695 1441914843 0.010254 0.769409 0.018921 -0.638367 1441914843 0.010254 0.769409 0.018921 -0.638367 1441914843 0.010254 0.769409 0.018921 -0.638367 1441914843 0.010254 0.769409 0.018921 -0.638367 1441914843 0.010254 0.769409 0.018921 -0.638367 1441914843 0.010254 0.769409 0.018921 -0.638367 1441914843 -0.031494 0.769531 -0.032715 -0.637024 1441914843 -0.031494 0.769531 -0.032715 -0.637024 1441914843 -0.031494 0.769531 -0.032715 -0.637024 1441914843 -0.031494 0.769531 -0.032715 -0.637024 1441914843 -0.031494 0.769531 -0.032715 -0.637024 1441914843 -0.031494 0.769531 -0.032715 -0.637024 1441914843 -0.067688 0.767822 -0.079102 -0.632141 1441914843 -0.067688 0.767822 -0.079102 -0.632141 1441914843 -0.067688 0.767822 -0.079102 -0.632141 1441914843 -0.067688 0.767822 -0.079102 -0.632141 1441914843 -0.067688 0.767822 -0.079102 -0.632141 1441914843 -0.067688 0.767822 -0.079102 -0.632141 1441914843 -0.094238 0.764404 -0.115356 -0.627319 1441914843 -0.094238 0.764404 -0.115356 -0.627319 1441914843 -0.094238 0.764404 -0.115356 -0.627319 1441914843 -0.094238 0.764404 -0.115356 -0.627319 1441914843 -0.094238 0.764404 -0.115356 -0.627319 1441914843 -0.094238 0.764404 -0.115356 -0.627319 1441914843 -0.107483 0.760864 -0.139526 -0.624573 1441914843 -0.107483 0.760864 -0.139526 -0.624573 1441914843 -0.107483 0.760864 -0.139526 -0.624573 1441914843 -0.107483 0.760864 -0.139526 -0.624573 1441914843 -0.107483 0.760864 -0.139526 -0.624573 1441914843 -0.107483 0.760864 -0.139526 -0.624573 1441914843 -0.110168 0.757935 -0.149292 -0.625427 1441914843 -0.110168 0.757935 -0.149292 -0.625427 1441914843 -0.110168 0.757935 -0.149292 -0.625427 1441914843 -0.110168 0.757935 -0.149292 -0.625427 1441914843 -0.110168 0.757935 -0.149292 -0.625427 1441914843 -0.110168 0.757935 -0.149292 -0.625427 1441914843 -0.101807 0.758484 -0.144897 -0.627136 1441914843 -0.101807 0.758484 -0.144897 -0.627136 1441914843 -0.101807 0.758484 -0.144897 -0.627136 1441914843 -0.101807 0.758484 -0.144897 -0.627136 1441914843 -0.101807 0.758484 -0.144897 -0.627136 1441914843 -0.101807 0.758484 -0.144897 -0.627136 1441914843 -0.082520 0.762329 -0.126221 -0.629395 1441914843 -0.082520 0.762329 -0.126221 -0.629395 1441914843 -0.082520 0.762329 -0.126221 -0.629395 1441914843 -0.082520 0.762329 -0.126221 -0.629395 1441914843 -0.082520 0.762329 -0.126221 -0.629395 1441914843 -0.082520 0.762329 -0.126221 -0.629395 1441914843 -0.053528 0.767090 -0.096130 -0.632080 1441914843 -0.053528 0.767090 -0.096130 -0.632080 1441914843 -0.053528 0.767090 -0.096130 -0.632080 1441914843 -0.053528 0.767090 -0.096130 -0.632080 1441914843 -0.053528 0.767090 -0.096130 -0.632080 1441914843 -0.053528 0.767090 -0.096130 -0.632080 1441914843 -0.053528 0.767090 -0.096130 -0.632080 1441914843 -0.015320 0.771606 -0.055420 -0.633484 1441914843 -0.015320 0.771606 -0.055420 -0.633484 1441914843 -0.015320 0.771606 -0.055420 -0.633484 1441914843 -0.015320 0.771606 -0.055420 -0.633484 1441914844 -0.015320 0.771606 -0.055420 -0.633484 1441914844 -0.015320 0.771606 -0.055420 -0.633484 1441914844 -0.015320 0.771606 -0.055420 -0.633484 1441914844 0.030090 0.772888 -0.006226 -0.633789 1441914844 0.030090 0.772888 -0.006226 -0.633789 1441914844 0.030090 0.772888 -0.006226 -0.633789 1441914844 0.030090 0.772888 -0.006226 -0.633789 1441914844 0.030090 0.772888 -0.006226 -0.633789 1441914844 0.030090 0.772888 -0.006226 -0.633789 1441914844 0.079712 0.769287 0.048645 -0.632019 1441914844 0.079712 0.769287 0.048645 -0.632019 1441914844 0.079712 0.769287 0.048645 -0.632019 1441914844 0.079712 0.769287 0.048645 -0.632019 1441914844 0.079712 0.769287 0.048645 -0.632019 1441914844 0.079712 0.769287 0.048645 -0.632019 1441914844 0.130249 0.760986 0.106201 -0.626587 1441914844 0.130249 0.760986 0.106201 -0.626587 1441914844 0.130249 0.760986 0.106201 -0.626587 1441914844 0.130249 0.760986 0.106201 -0.626587 1441914844 0.130249 0.760986 0.106201 -0.626587 1441914844 0.130249 0.760986 0.106201 -0.626587 1441914844 0.130249 0.760986 0.106201 -0.626587 1441914844 0.176453 0.752808 0.162781 -0.612854 1441914844 0.176453 0.752808 0.162781 -0.612854 1441914844 0.176453 0.752808 0.162781 -0.612854 1441914844 0.176453 0.752808 0.162781 -0.612854 1441914844 0.176453 0.752808 0.162781 -0.612854 1441914844 
0.047302 0.766968 0.049805 -0.637939 1441914846 0.047302 0.766968 0.049805 -0.637939 1441914846 0.047302 0.766968 0.049805 -0.637939 1441914846 0.047302 0.766968 0.049805 -0.637939 1441914846 0.018250 0.767395 0.020081 -0.640564 1441914846 0.018250 0.767395 0.020081 -0.640564 1441914846 0.018250 0.767395 0.020081 -0.640564 1441914846 0.018250 0.767395 0.020081 -0.640564 1441914846 0.018250 0.767395 0.020081 -0.640564 1441914846 0.018250 0.767395 0.020081 -0.640564 1441914846 -0.014160 0.767456 -0.015442 -0.640747 1441914846 -0.014160 0.767456 -0.015442 -0.640747 1441914846 -0.014160 0.767456 -0.015442 -0.640747 1441914846 -0.014160 0.767456 -0.015442 -0.640747 1441914846 -0.014160 0.767456 -0.015442 -0.640747 1441914846 -0.014160 0.767456 -0.015442 -0.640747 1441914846 -0.051208 0.765503 -0.053894 -0.639160 1441914846 -0.051208 0.765503 -0.053894 -0.639160 1441914846 -0.051208 0.765503 -0.053894 -0.639160 1441914846 -0.051208 0.765503 -0.053894 -0.639160 1441914846 -0.051208 0.765503 -0.053894 -0.639160 1441914846 -0.051208 0.765503 -0.053894 -0.639160 1441914846 -0.051208 0.765503 -0.053894 -0.639160 1441914846 -0.088684 0.761353 -0.093933 -0.635315 1441914846 -0.088684 0.761353 -0.093933 -0.635315 1441914846 -0.088684 0.761353 -0.093933 -0.635315 1441914846 -0.088684 0.761353 -0.093933 -0.635315 1441914846 -0.088684 0.761353 -0.093933 -0.635315 1441914846 -0.122192 0.755493 -0.132935 -0.629761 1441914846 -0.122192 0.755493 -0.132935 -0.629761 1441914846 -0.122192 0.755493 -0.132935 -0.629761 1441914846 -0.122192 0.755493 -0.132935 -0.629761 1441914846 -0.122192 0.755493 -0.132935 -0.629761 1441914846 -0.122192 0.755493 -0.132935 -0.629761 1441914846 -0.146179 0.750061 -0.166016 -0.623291 1441914846 -0.146179 0.750061 -0.166016 -0.623291 1441914846 -0.146179 0.750061 -0.166016 -0.623291 1441914846 -0.146179 0.750061 -0.166016 -0.623291 1441914846 -0.146179 0.750061 -0.166016 -0.623291 1441914846 -0.146179 0.750061 -0.166016 -0.623291 1441914846 -0.158081 0.744934 -0.189209 -0.619934 1441914846 -0.158081 0.744934 -0.189209 -0.619934 1441914846 -0.158081 0.744934 -0.189209 -0.619934 1441914846 -0.158081 0.744934 -0.189209 -0.619934 1441914846 -0.158081 0.744934 -0.189209 -0.619934 1441914846 -0.158081 0.744934 -0.189209 -0.619934 1441914846 -0.158630 0.743042 -0.197083 -0.619568 1441914846 -0.158630 0.743042 -0.197083 -0.619568 1441914846 -0.158630 0.743042 -0.197083 -0.619568 1441914846 -0.158630 0.743042 -0.197083 -0.619568 1441914846 -0.158630 0.743042 -0.197083 -0.619568 1441914846 -0.158630 0.743042 -0.197083 -0.619568 1441914846 -0.147583 0.744141 -0.189209 -0.623474 1441914846 -0.147583 0.744141 -0.189209 -0.623474 1441914846 -0.147583 0.744141 -0.189209 -0.623474 1441914846 -0.147583 0.744141 -0.189209 -0.623474 1441914846 -0.147583 0.744141 -0.189209 -0.623474 1441914846 -0.147583 0.744141 -0.189209 -0.623474 1441914846 -0.147583 0.744141 -0.189209 -0.623474 1441914846 -0.126587 0.747986 -0.168335 -0.629395 1441914846 -0.126587 0.747986 -0.168335 -0.629395 1441914846 -0.126587 0.747986 -0.168335 -0.629395 1441914846 -0.126587 0.747986 -0.168335 -0.629395 1441914846 -0.126587 0.747986 -0.168335 -0.629395 1441914846 -0.126587 0.747986 -0.168335 -0.629395 1441914846 -0.094604 0.753845 -0.135803 -0.635925 1441914846 -0.094604 0.753845 -0.135803 -0.635925 1441914846 -0.094604 0.753845 -0.135803 -0.635925 1441914846 -0.094604 0.753845 -0.135803 -0.635925 1441914846 -0.094604 0.753845 -0.135803 -0.635925 1441914846 -0.052429 0.759033 -0.091736 -0.642456 1441914846 -0.052429 0.759033 -0.091736 -0.642456 1441914846 -0.052429 0.759033 -0.091736 -0.642456 1441914846 -0.052429 0.759033 -0.091736 -0.642456 1441914846 -0.052429 0.759033 -0.091736 -0.642456 1441914846 -0.052429 0.759033 -0.091736 -0.642456 1441914846 -0.052429 0.759033 -0.091736 -0.642456 1441914846 -0.002930 0.761780 -0.038635 -0.646667 1441914847 -0.002930 0.761780 -0.038635 -0.646667 1441914847 -0.002930 0.761780 -0.038635 -0.646667 1441914847 -0.002930 0.761780 -0.038635 -0.646667 1441914847 -0.002930 0.761780 -0.038635 -0.646667 1441914847 -0.002930 0.761780 -0.038635 -0.646667 1441914847 0.051819 0.761963 0.022278 -0.645203 1441914847 0.051819 0.761963 0.022278 -0.645203 1441914847 0.051819 0.761963 0.022278 -0.645203 1441914847 0.051819 0.761963 0.022278 -0.645203 1441914847 0.051819 0.761963 0.022278 -0.645203 1441914847 0.051819 0.761963 0.022278 -0.645203 1441914847 0.107666 0.757690 0.086792 -0.637817 1441914847 0.107666 0.757690 0.086792 -0.637817 1441914847 0.107666 0.757690 0.086792 -0.637817 1441914847 0.107666 0.757690 0.086792 -0.637817 1441914847 0.107666 0.757690 0.086792 -0.637817 1441914847 0.107666 0.757690 0.086792 -0.637817 1441914847 0.161316 0.748352 0.150818 -0.625427 1441914847 0.161316 0.748352 0.150818 -0.625427 1441914847 0.161316 0.748352 0.150818 -0.625427 1441914847 0.161316 0.748352 0.150818 -0.625427 1441914847 0.161316 0.748352 0.150818 -0.625427 1441914847 0.161316 0.748352 0.150818 -0.625427 1441914847 0.212280 0.734009 0.211975 -0.609253 1441914847 0.212280 0.734009 0.211975 -0.609253 1441914847 0.212280 0.734009 0.211975 -0.609253 1441914847 0.212280 0.734009 0.211975 -0.609253 1441914847 0.212280 0.734009 0.211975 -0.609253 1441914847 0.212280 0.734009 0.211975 -0.609253 1441914847 0.260681 0.716431 0.267517 -0.589172 1441914847 0.260681 0.716431 0.267517 -0.589172 1441914847 0.260681 0.716431 0.267517 -0.589172 1441914847 0.260681 0.716431 0.267517 -0.589172 1441914847 0.260681 0.716431 0.267517 -0.589172 1441914847 0.260681 0.716431 0.267517 -0.589172 1441914847 0.301575 0.697449 0.314392 -0.568970 1441914847 0.301575 0.697449 0.314392 -0.568970 1441914847 0.301575 0.697449 0.314392 -0.568970 1441914847 0.301575 0.697449 0.314392 -0.568970 1441914847 0.301575 0.697449 0.314392 -0.568970 1441914847 0.301575 0.697449 0.314392 -0.568970 1441914847 0.331055 0.680237 0.352112 -0.551086 1441914847 0.331055 0.680237 0.352112 -0.551086 1441914847 0.331055 0.680237 0.352112 -0.551086 1441914847 0.331055 0.680237 0.352112 -0.551086 1441914847 0.331055 0.680237 0.352112 -0.551086 1441914847 0.331055 0.680237 0.352112 -0.551086 1441914847 0.348999 0.668274 0.377563 -0.537598 1441914847 0.348999 0.668274 0.377563 -0.537598 1441914847 0.348999 0.668274 0.377563 -0.537598 1441914847 0.348999 0.668274 0.377563 -0.537598 1441914847 0.348999 0.668274 0.377563 -0.537598 1441914847 0.348999 0.668274 0.377563 -0.537598 1441914847 0.355835 0.662048 0.390137 -0.531860 1441914847 0.355835 0.662048 0.390137 -0.531860 1441914847 0.355835 0.662048 0.390137 -0.531860 1441914847 0.355835 0.662048 0.390137 -0.531860 1441914847 0.355835 0.662048 0.390137 -0.531860 1441914847 0.355835 0.662048 0.390137 -0.531860 1441914847 0.351929 0.661621 0.390137 -0.534973 1441914847 0.351929 0.661621 0.390137 -0.534973 1441914847 0.351929 0.661621 0.390137 -0.534973 1441914847 0.351929 0.661621 0.390137 -0.534973 1441914847 0.351929 0.661621 0.390137 -0.534973 1441914847 0.351929 0.661621 0.390137 -0.534973 1441914847 0.337769 0.667786 0.377441 -0.545410 1441914847 0.337769 0.667786 0.377441 -0.545410 1441914847 0.337769 0.667786 0.377441 -0.545410 1441914847 0.337769 0.667786 0.377441 -0.545410 1441914847 0.337769 0.667786 0.377441 -0.545410 1441914847 0.312805 0.679321 0.352112 -0.562744 1441914847 0.312805 0.679321 0.352112 -0.562744 1441914847 0.312805 0.679321 0.352112 -0.562744 1441914847 0.312805 0.679321 0.352112 -0.562744 1441914847 0.312805 0.679321 0.352112 -0.562744 1441914847 0.312805 0.679321 0.352112 -0.562744 1441914847 0.278809 0.694397 0.316223 -0.583130 1441914847 0.278809 0.694397 0.316223 -0.583130 1441914847 0.278809 0.694397 0.316223 -0.583130 1441914847 0.278809 0.694397 0.316223 -0.583130 1441914847 0.278809 0.694397 0.316223 -0.583130 1441914847 0.278809 0.694397 0.316223 -0.583130 1441914847 0.237366 0.711060 0.271240 -0.603699 1441914847 0.237366 0.711060 0.271240 -0.603699 1441914847 0.237366 0.711060 0.271240 -0.603699 1441914847 0.237366 0.711060 0.271240 -0.603699 1441914847 0.237366 0.711060 0.271240 -0.603699 1441914847 0.237366 0.711060 0.271240 -0.603699 1441914847 0.189453 0.726990 0.219116 -0.622559 1441914847 0.189453 0.726990 0.219116 -0.622559 1441914847 0.189453 0.726990 0.219116 -0.622559 1441914847 0.189453 0.726990 0.219116 -0.622559 1441914847 0.189453 0.726990 0.219116 -0.622559 1441914847 0.189453 0.726990 0.219116 -0.622559 1441914847 0.136414 0.740906 0.162292 -0.637207 1441914847 0.136414 0.740906 0.162292 -0.637207 1441914847 0.136414 0.740906 0.162292 -0.637207 1441914847 0.136414 0.740906 0.162292 -0.637207 1441914847 0.136414 0.740906 0.162292 -0.637207 1441914847 0.136414 0.740906 0.162292 -0.637207 1441914847 0.080933 0.753357 0.102478 -0.644470 1441914847 0.080933 0.753357 0.102478 -0.644470 1441914847 0.080933 0.753357 0.102478 -0.644470 1441914847 0.080933 0.753357 0.102478 -0.644470 1441914847 0.080933 0.753357 0.102478 -0.644470 1441914847 0.080933 0.753357 0.102478 -0.644470 1441914847 0.025940 0.761108 0.041199 -0.646790 1441914848 0.025940 0.761108 0.041199 -0.646790 1441914848 0.025940 0.761108 0.041199 -0.646790 1441914848 0.025940 0.761108 0.041199 -0.646790 1441914848 0.025940 0.761108 0.041199 -0.646790 1441914848 0.025940 0.761108 0.041199 -0.646790 1441914848 -0.025024 0.763428 -0.018311 -0.645203 1441914848 -0.025024 0.763428 -0.018311 -0.645203 1441914848 -0.025024 0.763428 -0.018311 -0.645203 1441914848 -0.025024 0.763428 -0.018311 -0.645203 1441914848 -0.025024 0.763428 -0.018311 -0.645203 1441914848 -0.070557 0.759888 -0.074219 -0.641968 1441914848 -0.070557 0.759888 -0.074219 -0.641968 1441914848 -0.070557 0.759888 -0.074219 -0.641968 1441914848 -0.070557 0.759888 -0.074219 -0.641968 1441914848 -0.070557 0.759888 -0.074219 -0.641968 1441914848 -0.070557 0.759888 -0.074219 -0.641968 1441914848 -0.070557 0.759888 -0.074219 -0.641968 1441914848 -0.107178 0.752930 -0.121521 -0.637878 1441914848 -0.107178 0.752930 -0.121521 -0.637878 1441914848 -0.107178 0.752930 -0.121521 -0.637878 1441914848 -0.107178 0.752930 -0.121521 -0.637878 1441914848 -0.107178 0.752930 -0.121521 -0.637878 1441914848 -0.107178 0.752930 -0.121521 -0.637878 1441914848 -0.133179 0.745667 -0.158142 -0.633423 1441914848 -0.133179 0.745667 -0.158142 -0.633423 1441914848 -0.133179 0.745667 -0.158142 -0.633423 1441914848 -0.133179 0.745667 -0.158142 -0.633423 1441914848 -0.133179 0.745667 -0.158142 -0.633423 1441914848 -0.133179 0.745667 -0.158142 -0.633423 1441914848 -0.146851 0.740234 -0.181763 -0.630432 1441914848 -0.146851 0.740234 -0.181763 -0.630432 1441914848 -0.146851 0.740234 -0.181763 -0.630432 1441914848 -0.146851 0.740234 -0.181763 -0.630432 1441914848 -0.146851 0.740234 -0.181763 -0.630432 1441914848 -0.146851 0.740234 -0.181763 -0.630432 1441914848 -0.147400 0.737976 -0.189819 -0.630615 1441914848 -0.147400 0.737976 -0.189819 -0.630615 1441914848 -0.147400 0.737976 -0.189819 -0.630615 1441914848 -0.147400 0.737976 -0.189819 -0.630615 1441914848 -0.147400 0.737976 -0.189819 -0.630615 1441914848 -0.147400 0.737976 -0.189819 -0.630615 1441914848 -0.147400 0.737976 -0.189819 -0.630615 1441914848 -0.136536 0.739014 -0.182617 -0.633911 1441914848 -0.136536 0.739014 -0.182617 -0.633911 1441914848 -0.136536 0.739014 -0.182617 -0.633911 1441914848 -0.136536 0.739014 -0.182617 -0.633911 1441914848 -0.136536 0.739014 -0.182617 -0.633911 1441914848 -0.136536 0.739014 -0.182617 -0.633911 1441914848 -0.114075 0.744507 -0.160889 -0.637817 1441914848 -0.114075 0.744507 -0.160889 -0.637817 1441914848 -0.114075 0.744507 -0.160889 -0.637817 1441914848 -0.114075 0.744507 -0.160889 -0.637817 1441914848 -0.114075 0.744507 -0.160889 -0.637817 1441914848 -0.114075 0.744507 -0.160889 -0.637817 1441914848 -0.080078 0.751953 -0.126709 -0.641968 1441914848 -0.080078 0.751953 -0.126709 -0.641968 1441914848 -0.080078 0.751953 -0.126709 -0.641968 1441914848 -0.080078 0.751953 -0.126709 -0.641968 1441914848 -0.080078 0.751953 -0.126709 -0.641968 1441914848 -0.080078 0.751953 -0.126709 -0.641968 1441914848 -0.037720 0.758789 -0.081421 -0.645142 1441914848 -0.037720 0.758789 -0.081421 -0.645142 1441914848 -0.037720 0.758789 -0.081421 -0.645142 1441914848 -0.037720 0.758789 -0.081421 -0.645142 1441914848 -0.037720 0.758789 -0.081421 -0.645142 1441914848 -0.037720 0.758789 -0.081421 -0.645142 1441914848 -0.037720 0.758789 -0.081421 -0.645142 1441914848 0.014404 0.762573 -0.025269 -0.646240 1441914848 0.014404 0.762573 -0.025269 -0.646240 1441914848 0.014404 0.762573 -0.025269 -0.646240 1441914848 0.014404 0.762573 -0.025269 -0.646240 1441914848 0.014404 0.762573 -0.025269 -0.646240 1441914848 0.014404 0.762573 -0.025269 -0.646240 1441914848 0.070801 0.761780 0.035400 -0.642944 1441914848 0.070801 0.761780 0.035400 -0.642944 1441914848 0.070801 0.761780 0.035400 -0.642944 1441914848 0.070801 0.761780 0.035400 -0.642944 1441914848 0.070801 0.761780 0.035400 -0.642944 1441914848 0.070801 0.761780 0.035400 -0.642944 1441914848 0.070801 0.761780 0.035400 -0.642944 1441914848 0.125488 0.756714 0.098877 -0.633911 1441914848 0.125488 0.756714 0.098877 -0.633911 1441914848 0.125488 0.756714 0.098877 -0.633911 1441914848 0.125488 0.756714 0.098877 -0.633911 1441914848 0.125488 0.756714 0.098877 -0.633911 1441914848 0.181274 0.746094 0.162781 -0.619629 1441914848 0.181274 0.746094 0.162781 -0.619629 1441914848 0.181274 0.746094 0.162781 -0.619629 1441914848 0.181274 0.746094 0.162781 -0.619629 1441914848 0.181274 0.746094 0.162781 -0.619629 1441914848 0.181274 0.746094 0.162781 -0.619629 1441914848 0.232422 0.730225 0.223755 -0.602234 1441914848 0.232422 0.730225 0.223755 -0.602234 1441914848 0.232422 0.730225 0.223755 -0.602234 1441914848 0.232422 0.730225 0.223755 -0.602234 1441914848 0.232422 0.730225 0.223755 -0.602234 1441914848 0.232422 0.730225 0.223755 -0.602234 1441914848 0.232422 0.730225 0.223755 -0.602234 1441914848 0.277954 0.710266 0.278625 -0.583618 1441914848 0.277954 0.710266 0.278625 -0.583618 1441914848 0.277954 0.710266 0.278625 -0.583618 1441914848 0.277954 0.710266 0.278625 -0.583618 1441914848 0.277954 0.710266 0.278625 -0.583618 1441914848 0.277954 0.710266 0.278625 -0.583618 1441914848 0.317383 0.689514 0.325317 -0.563904 1441914848 0.317383 0.689514 0.325317 -0.563904 1441914848 0.317383 0.689514 0.325317 -0.563904 1441914848 0.317383 0.689514 0.325317 -0.563904 1441914848 0.317383 0.689514 0.325317 -0.563904 1441914848 0.346497 0.669067 0.362061 -0.548706 1441914848 0.346497 0.669067 0.362061 -0.548706 1441914848 0.346497 0.669067 0.362061 -0.548706 1441914848 0.346497 0.669067 0.362061 -0.548706 1441914849 0.346497 0.669067 0.362061 -0.548706 1441914849 0.346497 0.669067 0.362061 -0.548706 1441914849 0.346497 0.669067 0.362061 -0.548706 1441914849 0.362061 0.655884 0.384766 -0.539124 1441914849 0.362061 0.655884 0.384766 -0.539124 1441914849 0.362061 0.655884 0.384766 -0.539124 1441914849 0.362061 0.655884 0.384766 -0.539124 1441914849 0.362061 0.655884 0.384766 -0.539124 1441914849 0.363159 0.651001 0.393494 -0.538025 1441914849 0.363159 0.651001 0.393494 -0.538025 1441914849 0.363159 0.651001 0.393494 -0.538025 1441914849 0.363159 0.651001 0.393494 -0.538025 1441914849 0.363159 0.651001 0.393494 -0.538025 1441914849 0.363159 0.651001 0.393494 -0.538025 1441914849 0.351257 0.656189 0.388245 -0.543335 1441914849 0.351257 0.656189 0.388245 -0.543335 1441914849 0.351257 0.656189 0.388245 -0.543335 1441914849 0.351257 0.656189 0.388245 -0.543335 1441914849 0.351257 0.656189 0.388245 -0.543335 1441914849 0.351257 0.656189 0.388245 -0.543335 1441914849 0.330078 0.667358 0.369812 -0.555786 1441914849 0.330078 0.667358 0.369812 -0.555786 1441914849 0.330078 0.667358 0.369812 -0.555786 1441914849 0.330078 0.667358 0.369812 -0.555786 1441914849 0.330078 0.667358 0.369812 -0.555786 1441914849 0.330078 0.667358 0.369812 -0.555786 1441914849 0.297058 0.683838 0.340332 -0.572998 1441914849 0.297058 0.683838 0.340332 -0.572998 1441914849 0.297058 0.683838 0.340332 -0.572998 1441914849 0.297058 0.683838 0.340332 -0.572998 1441914849 0.297058 0.683838 0.340332 -0.572998 1441914849 0.297058 0.683838 0.340332 -0.572998 1441914849 0.254822 0.703613 0.298706 -0.592224 1441914849 0.254822 0.703613 0.298706 -0.592224 1441914849 0.254822 0.703613 0.298706 -0.592224 1441914849 0.254822 0.703613 0.298706 -0.592224 1441914849 0.254822 0.703613 0.298706 -0.592224 1441914849 0.254822 0.703613 0.298706 -0.592224 1441914849 0.205750 0.722900 0.247559 -0.611328 1441914849 0.205750 0.722900 0.247559 -0.611328 1441914849 0.205750 0.722900 0.247559 -0.611328 1441914849 0.205750 0.722900 0.247559 -0.611328 1441914849 0.205750 0.722900 0.247559 -0.611328 1441914849 0.205750 0.722900 0.247559 -0.611328 1441914849 0.151489 0.738708 0.189270 -0.628906 1441914849 0.151489 0.738708 0.189270 -0.628906 1441914849 0.151489 0.738708 0.189270 -0.628906 1441914849 0.151489 0.738708 0.189270 -0.628906 1441914849 0.151489 0.738708 0.189270 -0.628906 1441914849 0.151489 0.738708 0.189270 -0.628906 1441914849 0.092529 0.749817 0.125549 -0.643005 1441914849 0.092529 0.749817 0.125549 -0.643005 1441914849 0.092529 0.749817 0.125549 -0.643005 1441914849 0.092529 0.749817 0.125549 -0.643005 1441914849 0.092529 0.749817 0.125549 -0.643005 1441914849 0.034119 0.756775 0.060547 -0.649963 1441914849 0.034119 0.756775 0.060547 -0.649963 1441914849 0.034119 0.756775 0.060547 -0.649963 1441914849 0.034119 0.756775 0.060547 -0.649963 1441914849 0.034119 0.756775 0.060547 -0.649963 1441914849 0.034119 0.756775 0.060547 -0.649963 1441914849 -0.019958 0.757568 -0.001343 -0.652466 1441914849 -0.019958 0.757568 -0.001343 -0.652466 1441914849 -0.019958 0.757568 -0.001343 -0.652466 1441914849 -0.019958 0.757568 -0.001343 -0.652466 1441914849 -0.019958 0.757568 -0.001343 -0.652466 1441914849 -0.019958 0.757568 -0.001343 -0.652466 1441914849 -0.067810 0.753601 -0.057983 -0.651245 1441914849 -0.067810 0.753601 -0.057983 -0.651245 1441914849 -0.067810 0.753601 -0.057983 -0.651245 1441914849 -0.067810 0.753601 -0.057983 -0.651245 1441914849 -0.067810 0.753601 -0.057983 -0.651245 1441914849 -0.067810 0.753601 -0.057983 -0.651245 1441914849 -0.067810 0.753601 -0.057983 -0.651245 1441914849 -0.106934 0.746399 -0.106323 -0.648193 1441914849 -0.106934 0.746399 -0.106323 -0.648193 1441914849 -0.106934 0.746399 -0.106323 -0.648193 1441914849 -0.106934 0.746399 -0.106323 -0.648193 1441914849 -0.106934 0.746399 -0.106323 -0.648193 1441914849 -0.106934 0.746399 -0.106323 -0.648193 1441914849 -0.106934 0.746399 -0.106323 -0.648193 1441914849 -0.134888 0.738525 -0.142578 -0.645081 1441914849 -0.134888 0.738525 -0.142578 -0.645081 1441914849 -0.134888 0.738525 -0.142578 -0.645081 1441914849 -0.134888 0.738525 -0.142578 -0.645081 1441914849 -0.134888 0.738525 -0.142578 -0.645081 1441914849 -0.134888 0.738525 -0.142578 -0.645081 1441914849 -0.147522 0.732788 -0.165588 -0.643372 1441914849 -0.147522 0.732788 -0.165588 -0.643372 1441914849 -0.147522 0.732788 -0.165588 -0.643372 1441914849 -0.147522 0.732788 -0.165588 -0.643372 1441914849 -0.147522 0.732788 -0.165588 -0.643372 1441914849 -0.147522 0.732788 -0.165588 -0.643372 1441914849 -0.145630 0.729797 -0.172546 -0.645325 1441914849 -0.145630 0.729797 -0.172546 -0.645325 1441914849 -0.145630 0.729797 -0.172546 -0.645325 1441914849 -0.145630 0.729797 -0.172546 -0.645325 1441914849 -0.145630 0.729797 -0.172546 -0.645325 1441914849 -0.145630 0.729797 -0.172546 -0.645325 1441914849 -0.145630 0.729797 -0.172546 -0.645325 1441914849 -0.133301 0.729492 -0.164063 -0.650513 1441914849 -0.133301 0.729492 -0.164063 -0.650513 1441914849 -0.133301 0.729492 -0.164063 -0.650513 1441914849 -0.133301 0.729492 -0.164063 -0.650513 1441914849 -0.133301 0.729492 -0.164063 -0.650513 1441914849 -0.108398 0.732910 -0.142395 -0.656372 1441914849 -0.108398 0.732910 -0.142395 -0.656372 1441914849 -0.108398 0.732910 -0.142395 -0.656372 1441914849 -0.108398 0.732910 -0.142395 -0.656372 1441914850 -0.108398 0.732910 -0.142395 -0.656372 1441914850 -0.108398 0.732910 -0.142395 -0.656372 1441914850 -0.072510 0.738586 -0.109009 -0.661316 1441914850 -0.072510 0.738586 -0.109009 -0.661316 1441914850 -0.072510 0.738586 -0.109009 -0.661316 1441914850 -0.072510 0.738586 -0.109009 -0.661316 1441914850 -0.072510 0.738586 -0.109009 -0.661316 1441914850 -0.072510 0.738586 -0.109009 -0.661316 1441914850 -0.029846 0.744202 -0.066040 -0.664001 1441914850 -0.029846 0.744202 -0.066040 -0.664001 1441914850 -0.029846 0.744202 -0.066040 -0.664001 1441914850 -0.029846 0.744202 -0.066040 -0.664001 1441914850 -0.029846 0.744202 -0.066040 -0.664001 1441914850 -0.029846 0.744202 -0.066040 -0.664001 1441914850 0.018494 0.746582 -0.016296 -0.664795 1441914850 0.018494 0.746582 -0.016296 -0.664795 1441914850 0.018494 0.746582 -0.016296 -0.664795 1441914850 0.018494 0.746582 -0.016296 -0.664795 1441914850 0.018494 0.746582 -0.016296 -0.664795 1441914850 0.018494 0.746582 -0.016296 -0.664795 1441914850 0.070374 0.744385 0.038086 -0.662964 1441914850 0.070374 0.744385 0.038086 -0.662964 1441914850 0.070374 0.744385 0.038086 -0.662964 1441914850 0.070374 0.744385 0.038086 -0.662964 1441914850 0.070374 0.744385 0.038086 -0.662964 1441914850 0.070374 0.744385 0.038086 -0.662964 1441914850 0.070374 0.744385 0.038086 -0.662964 1441914850 0.124329 0.738892 0.095032 -0.655396 1441914850 0.124329 0.738892 0.095032 -0.655396 1441914850 0.124329 0.738892 0.095032 -0.655396 1441914850 0.124329 0.738892 0.095032 -0.655396 1441914850 0.124329 0.738892 0.095032 -0.655396 1441914850 0.178162 0.730286 0.153137 -0.641479 1441914850 0.178162 0.730286 0.153137 -0.641479 1441914850 0.178162 0.730286 0.153137 -0.641479 1441914850 0.178162 0.730286 0.153137 -0.641479 1441914850 0.178162 0.730286 0.153137 -0.641479 1441914850 0.178162 0.730286 0.153137 -0.641479 1441914850 0.229248 0.717102 0.210449 -0.623596 1441914850 0.229248 0.717102 0.210449 -0.623596 1441914850 0.229248 0.717102 0.210449 -0.623596 1441914850 0.229248 0.717102 0.210449 -0.623596 1441914850 0.229248 0.717102 0.210449 -0.623596 1441914850 0.229248 0.717102 0.210449 -0.623596 1441914850 0.274902 0.701172 0.264099 -0.602539 1441914850 0.274902 0.701172 0.264099 -0.602539 1441914850 0.274902 0.701172 0.264099 -0.602539 1441914850 0.274902 0.701172 0.264099 -0.602539 1441914850 0.274902 0.701172 0.264099 -0.602539 1441914850 0.274902 0.701172 0.264099 -0.602539 1441914850 0.312500 0.684143 0.308228 -0.582397 1441914850 0.312500 0.684143 0.308228 -0.582397 1441914850 0.312500 0.684143 0.308228 -0.582397 1441914850 0.312500 0.684143 0.308228 -0.582397 1441914850 0.312500 0.684143 0.308228 -0.582397 1441914850 0.312500 0.684143 0.308228 -0.582397 1441914850 0.340881 0.668152 0.344299 -0.564636 1441914850 0.340881 0.668152 0.344299 -0.564636 1441914850 0.340881 0.668152 0.344299 -0.564636 1441914850 0.340881 0.668152 0.344299 -0.564636 1441914850 0.340881 0.668152 0.344299 -0.564636 1441914850 0.357605 0.655029 0.366760 -0.555359 1441914850 0.357605 0.655029 0.366760 -0.555359 1441914850 0.357605 0.655029 0.366760 -0.555359 1441914850 0.357605 0.655029 0.366760 -0.555359 1441914850 0.361938 0.648560 0.375977 -0.554077 1441914850 0.361938 0.648560 0.375977 -0.554077 1441914850 0.361938 0.648560 0.375977 -0.554077 1441914850 0.361938 0.648560 0.375977 -0.554077 1441914850 0.361938 0.648560 0.375977 -0.554077 1441914850 0.361938 0.648560 0.375977 -0.554077 1441914850 0.361938 0.648560 0.375977 -0.554077 1441914850 0.352661 0.652344 0.371582 -0.558594 1441914850 0.352661 0.652344 0.371582 -0.558594 1441914850 0.352661 0.652344 0.371582 -0.558594 1441914850 0.352661 0.652344 0.371582 -0.558594 1441914850 0.352661 0.652344 0.371582 -0.558594 1441914850 0.333374 0.662292 0.354980 -0.569336 1441914850 0.333374 0.662292 0.354980 -0.569336 1441914850 0.333374 0.662292 0.354980 -0.569336 1441914850 0.333374 0.662292 0.354980 -0.569336 1441914850 0.333374 0.662292 0.354980 -0.569336 1441914850 0.333374 0.662292 0.354980 -0.569336 1441914850 0.333374 0.662292 0.354980 -0.569336 1441914850 0.304565 0.675842 0.327759 -0.585632 1441914850 0.304565 0.675842 0.327759 -0.585632 1441914850 0.304565 0.675842 0.327759 -0.585632 1441914850 0.304565 0.675842 0.327759 -0.585632 1441914850 0.304565 0.675842 0.327759 -0.585632 1441914850 0.265625 0.693542 0.290039 -0.603577 1441914850 0.265625 0.693542 0.290039 -0.603577 1441914850 0.265625 0.693542 0.290039 -0.603577 1441914850 0.265625 0.693542 0.290039 -0.603577 1441914850 0.265625 0.693542 0.290039 -0.603577 1441914850 0.265625 0.693542 0.290039 -0.603577 1441914850 0.219299 0.711914 0.243469 -0.621155 1441914850 0.219299 0.711914 0.243469 -0.621155 1441914850 0.219299 0.711914 0.243469 -0.621155 1441914850 0.219299 0.711914 0.243469 -0.621155 1441914850 0.219299 0.711914 0.243469 -0.621155 1441914850 0.219299 0.711914 0.243469 -0.621155 1441914850 0.167664 0.729553 0.190063 -0.635254 1441914850 0.167664 0.729553 0.190063 -0.635254 1441914850 0.167664 0.729553 0.190063 -0.635254 1441914850 0.167664 0.729553 0.190063 -0.635254 1441914851 0.167664 0.729553 0.190063 -0.635254 1441914851 0.167664 0.729553 0.190063 -0.635254 1441914851 0.112854 0.744629 0.131958 -0.644470 1441914851 0.112854 0.744629 0.131958 -0.644470 1441914851 0.112854 0.744629 0.131958 -0.644470 1441914851 0.112854 0.744629 0.131958 -0.644470 1441914851 0.112854 0.744629 0.131958 -0.644470 1441914851 0.112854 0.744629 0.131958 -0.644470 1441914851 0.059265 0.755798 0.070007 -0.648315 1441914851 0.059265 0.755798 0.070007 -0.648315 1441914851 0.059265 0.755798 0.070007 -0.648315 1441914851 0.059265 0.755798 0.070007 -0.648315 1441914851 0.059265 0.755798 0.070007 -0.648315 1441914851 0.059265 0.755798 0.070007 -0.648315 1441914851 0.008484 0.762146 0.009277 -0.647278 1441914851 0.008484 0.762146 0.009277 -0.647278 1441914851 0.008484 0.762146 0.009277 -0.647278 1441914851 0.008484 0.762146 0.009277 -0.647278 1441914851 0.008484 0.762146 0.009277 -0.647278 1441914851 0.008484 0.762146 0.009277 -0.647278 1441914851 0.008484 0.762146 0.009277 -0.647278 1441914851 -0.035217 0.765198 -0.047363 -0.641052 1441914851 -0.035217 0.765198 -0.047363 -0.641052 1441914851 -0.035217 0.765198 -0.047363 -0.641052 1441914851 -0.035217 0.765198 -0.047363 -0.641052 1441914851 -0.035217 0.765198 -0.047363 -0.641052 1441914851 -0.035217 0.765198 -0.047363 -0.641052 1441914851 -0.071655 0.764587 -0.097107 -0.633118 1441914851 -0.071655 0.764587 -0.097107 -0.633118 1441914851 -0.071655 0.764587 -0.097107 -0.633118 1441914851 -0.071655 0.764587 -0.097107 -0.633118 1441914851 -0.071655 0.764587 -0.097107 -0.633118 1441914851 -0.071655 0.764587 -0.097107 -0.633118 1441914851 -0.071655 0.764587 -0.097107 -0.633118 1441914851 -0.099609 0.760498 -0.137207 -0.626831 1441914851 -0.099609 0.760498 -0.137207 -0.626831 1441914851 -0.099609 0.760498 -0.137207 -0.626831 1441914851 -0.099609 0.760498 -0.137207 -0.626831 1441914851 -0.099609 0.760498 -0.137207 -0.626831 1441914851 -0.099609 0.760498 -0.137207 -0.626831 1441914851 -0.099609 0.760498 -0.137207 -0.626831 1441914851 -0.115173 0.755310 -0.164734 -0.623840 1441914851 -0.115173 0.755310 -0.164734 -0.623840 1441914851 -0.115173 0.755310 -0.164734 -0.623840 1441914851 -0.115173 0.755310 -0.164734 -0.623840 1441914851 -0.115173 0.755310 -0.164734 -0.623840 1441914851 -0.115173 0.755310 -0.164734 -0.623840 1441914851 -0.121338 0.750549 -0.178589 -0.624512 1441914851 -0.121338 0.750549 -0.178589 -0.624512 1441914851 -0.121338 0.750549 -0.178589 -0.624512 1441914851 -0.121338 0.750549 -0.178589 -0.624512 1441914851 -0.121338 0.750549 -0.178589 -0.624512 1441914851 -0.121338 0.750549 -0.178589 -0.624512 1441914851 -0.116760 0.749939 -0.179443 -0.625916 1441914851 -0.116760 0.749939 -0.179443 -0.625916 1441914851 -0.116760 0.749939 -0.179443 -0.625916 1441914851 -0.116760 0.749939 -0.179443 -0.625916 1441914851 -0.116760 0.749939 -0.179443 -0.625916 1441914851 -0.116760 0.749939 -0.179443 -0.625916 1441914851 -0.116760 0.749939 -0.179443 -0.625916 1441914851 -0.099731 0.752625 -0.165771 -0.629395 1441914851 -0.099731 0.752625 -0.165771 -0.629395 1441914851 -0.099731 0.752625 -0.165771 -0.629395 1441914851 -0.099731 0.752625 -0.165771 -0.629395 1441914851 -0.099731 0.752625 -0.165771 -0.629395 1441914851 -0.099731 0.752625 -0.165771 -0.629395 1441914851 -0.072388 0.756470 -0.138855 -0.634949 1441914851 -0.072388 0.756470 -0.138855 -0.634949 1441914851 -0.072388 0.756470 -0.138855 -0.634949 1441914851 -0.072388 0.756470 -0.138855 -0.634949 1441914851 -0.072388 0.756470 -0.138855 -0.634949 1441914851 -0.072388 0.756470 -0.138855 -0.634949 1441914851 -0.037109 0.761719 -0.101379 -0.638855 1441914851 -0.037109 0.761719 -0.101379 -0.638855 1441914851 -0.037109 0.761719 -0.101379 -0.638855 1441914851 -0.037109 0.761719 -0.101379 -0.638855 1441914851 -0.037109 0.761719 -0.101379 -0.638855 1441914851 -0.037109 0.761719 -0.101379 -0.638855 1441914851 0.006287 0.766846 -0.053833 -0.639526 1441914851 0.006287 0.766846 -0.053833 -0.639526 1441914851 0.006287 0.766846 -0.053833 -0.639526 1441914851 0.006287 0.766846 -0.053833 -0.639526 1441914851 0.006287 0.766846 -0.053833 -0.639526 1441914851 0.006287 0.766846 -0.053833 -0.639526 1441914851 0.052795 0.768494 -0.000122 -0.637634 1441914851 0.052795 0.768494 -0.000122 -0.637634 1441914851 0.052795 0.768494 -0.000122 -0.637634 1441914851 0.052795 0.768494 -0.000122 -0.637634 1441914851 0.052795 0.768494 -0.000122 -0.637634 1441914851 0.052795 0.768494 -0.000122 -0.637634 1441914851 0.052795 0.768494 -0.000122 -0.637634 1441914851 0.099304 0.765869 0.056335 -0.632751 1441914851 0.099304 0.765869 0.056335 -0.632751 1441914851 0.099304 0.765869 0.056335 -0.632751 1441914851 0.099304 0.765869 0.056335 -0.632751 1441914851 0.099304 0.765869 0.056335 -0.632751 1441914851 0.099304 0.765869 0.056335 -0.632751 1441914851 0.146667 0.759766 0.114746 -0.622986 1441914851 0.146667 0.759766 0.114746 -0.622986 1441914851 0.146667 0.759766 0.114746 -0.622986 1441914851 0.146667 0.759766 0.114746 -0.622986 1441914851 0.146667 0.759766 0.114746 -0.622986 1441914851 0.146667 0.759766 0.114746 -0.622986 1441914851 0.192993 0.748840 0.173096 -0.609924 1441914851 0.192993 0.748840 0.173096 -0.609924 1441914851 0.192993 0.748840 0.173096 -0.609924 1441914851 0.192993 0.748840 0.173096 -0.609924 1441914851 0.192993 0.748840 0.173096 -0.609924 1441914851 0.235474 0.732361 0.226196 -0.597473 1441914851 0.235474 0.732361 0.226196 -0.597473 1441914851 0.235474 0.732361 0.226196 -0.597473 1441914851 0.235474 0.732361 0.226196 -0.597473 1441914851 0.235474 0.732361 0.226196 -0.597473 1441914851 0.235474 0.732361 0.226196 -0.597473 1441914851 0.235474 0.732361 0.226196 -0.597473 1441914852 0.273499 0.711670 0.273987 -0.586182 1441914852 0.273499 0.711670 0.273987 -0.586182 1441914852 0.273499 0.711670 0.273987 -0.586182 1441914852 0.273499 0.711670 0.273987 -0.586182 1441914852 0.273499 0.711670 0.273987 -0.586182 1441914852 0.273499 0.711670 0.273987 -0.586182 1441914852 0.304749 0.692505 0.313232 -0.573975 1441914852 0.304749 0.692505 0.313232 -0.573975 1441914852 0.304749 0.692505 0.313232 -0.573975 1441914852 0.304749 0.692505 0.313232 -0.573975 1441914852 0.304749 0.692505 0.313232 -0.573975 1441914852 0.304749 0.692505 0.313232 -0.573975 1441914852 0.326538 0.676819 0.340698 -0.565002 1441914852 0.326538 0.676819 0.340698 -0.565002 1441914852 0.326538 0.676819 0.340698 -0.565002 1441914852 0.326538 0.676819 0.340698 -0.565002 1441914852 0.326538 0.676819 0.340698 -0.565002 1441914852 0.326538 0.676819 0.340698 -0.565002 1441914852 0.335449 0.666870 0.356445 -0.561829 1441914852 0.335449 0.666870 0.356445 -0.561829 1441914852 0.335449 0.666870 0.356445 -0.561829 1441914852 0.335449 0.666870 0.356445 -0.561829 1441914852 0.335449 0.666870 0.356445 -0.561829 1441914852 0.333252 0.665344 0.359070 -0.563232 1441914852 0.333252 0.665344 0.359070 -0.563232 1441914852 0.333252 0.665344 0.359070 -0.563232 1441914852 0.333252 0.665344 0.359070 -0.563232 1441914852 0.333252 0.665344 0.359070 -0.563232 1441914852 0.333252 0.665344 0.359070 -0.563232 1441914852 0.321106 0.670105 0.349609 -0.570618 1441914852 0.321106 0.670105 0.349609 -0.570618 1441914852 0.321106 0.670105 0.349609 -0.570618 1441914852 0.321106 0.670105 0.349609 -0.570618 1441914852 0.321106 0.670105 0.349609 -0.570618 1441914852 0.321106 0.670105 0.349609 -0.570618 1441914852 0.299011 0.680115 0.327820 -0.583557 1441914852 0.299011 0.680115 0.327820 -0.583557 1441914852 0.299011 0.680115 0.327820 -0.583557 1441914852 0.299011 0.680115 0.327820 -0.583557 1441914852 0.299011 0.680115 0.327820 -0.583557 1441914852 0.299011 0.680115 0.327820 -0.583557 1441914852 0.266968 0.693970 0.296509 -0.599304 1441914852 0.266968 0.693970 0.296509 -0.599304 1441914852 0.266968 0.693970 0.296509 -0.599304 1441914852 0.266968 0.693970 0.296509 -0.599304 1441914852 0.266968 0.693970 0.296509 -0.599304 1441914852 0.266968 0.693970 0.296509 -0.599304 1441914852 0.227051 0.709717 0.255676 -0.615906 1441914852 0.227051 0.709717 0.255676 -0.615906 1441914852 0.227051 0.709717 0.255676 -0.615906 1441914852 0.227051 0.709717 0.255676 -0.615906 1441914852 0.227051 0.709717 0.255676 -0.615906 1441914852 0.180725 0.724365 0.206665 -0.632385 1441914852 0.180725 0.724365 0.206665 -0.632385 1441914852 0.180725 0.724365 0.206665 -0.632385 1441914852 0.180725 0.724365 0.206665 -0.632385 1441914852 0.180725 0.724365 0.206665 -0.632385 1441914852 0.180725 0.724365 0.206665 -0.632385 1441914852 0.128540 0.736694 0.150940 -0.646484 1441914852 0.128540 0.736694 0.150940 -0.646484 1441914852 0.128540 0.736694 0.150940 -0.646484 1441914852 0.128540 0.736694 0.150940 -0.646484 1441914852 0.128540 0.736694 0.150940 -0.646484 1441914852 0.128540 0.736694 0.150940 -0.646484 1441914852 0.074768 0.745911 0.091492 -0.655457 1441914852 0.074768 0.745911 0.091492 -0.655457 1441914852 0.074768 0.745911 0.091492 -0.655457 1441914852 0.074768 0.745911 0.091492 -0.655457 1441914852 0.074768 0.745911 0.091492 -0.655457 1441914852 0.074768 0.745911 0.091492 -0.655457 1441914852 0.074768 0.745911 0.091492 -0.655457 1441914852 0.021301 0.751892 0.032288 -0.658142 1441914852 0.021301 0.751892 0.032288 -0.658142 1441914852 0.021301 0.751892 0.032288 -0.658142 1441914852 0.021301 0.751892 0.032288 -0.658142 1441914852 0.021301 0.751892 0.032288 -0.658142 1441914852 0.021301 0.751892 0.032288 -0.658142 1441914852 -0.026306 0.753540 -0.022644 -0.656433 1441914852 -0.026306 0.753540 -0.022644 -0.656433 1441914852 -0.026306 0.753540 -0.022644 -0.656433 1441914852 -0.026306 0.753540 -0.022644 -0.656433 1441914852 -0.026306 0.753540 -0.022644 -0.656433 1441914852 -0.026306 0.753540 -0.022644 -0.656433 1441914852 -0.065491 0.752686 -0.071594 -0.651245 1441914852 -0.065491 0.752686 -0.071594 -0.651245 1441914852 -0.065491 0.752686 -0.071594 -0.651245 1441914852 -0.065491 0.752686 -0.071594 -0.651245 1441914852 -0.065491 0.752686 -0.071594 -0.651245 1441914852 -0.065491 0.752686 -0.071594 -0.651245 1441914852 -0.065491 0.752686 -0.071594 -0.651245 1441914852 -0.095764 0.749390 -0.109863 -0.645935 1441914852 -0.095764 0.749390 -0.109863 -0.645935 1441914852 -0.095764 0.749390 -0.109863 -0.645935 1441914852 -0.095764 0.749390 -0.109863 -0.645935 1441914852 -0.095764 0.749390 -0.109863 -0.645935 1441914852 -0.095764 0.749390 -0.109863 -0.645935 1441914852 -0.113892 0.746765 -0.134705 -0.641296 1441914852 -0.113892 0.746765 -0.134705 -0.641296 1441914852 -0.113892 0.746765 -0.134705 -0.641296 1441914852 -0.113892 0.746765 -0.134705 -0.641296 1441914852 -0.113892 0.746765 -0.134705 -0.641296 1441914852 -0.113892 0.746765 -0.134705 -0.641296 1441914852 -0.117188 0.745422 -0.145935 -0.639771 1441914852 -0.117188 0.745422 -0.145935 -0.639771 1441914852 -0.117188 0.745422 -0.145935 -0.639771 1441914852 -0.117188 0.745422 -0.145935 -0.639771 1441914852 -0.117188 0.745422 -0.145935 -0.639771 1441914852 -0.117188 0.745422 -0.145935 -0.639771 1441914852 -0.105835 0.747009 -0.140503 -0.641174 1441914853 -0.105835 0.747009 -0.140503 -0.641174 1441914853 -0.105835 0.747009 -0.140503 -0.641174 1441914853 -0.105835 0.747009 -0.140503 -0.641174 1441914853 -0.105835 0.747009 -0.140503 -0.641174 1441914853 -0.105835 0.747009 -0.140503 -0.641174 1441914853 -0.080933 0.751221 -0.118835 -0.644226 1441914853 -0.080933 0.751221 -0.118835 -0.644226 1441914853 -0.080933 0.751221 -0.118835 -0.644226 1441914853 -0.080933 0.751221 -0.118835 -0.644226 1441914853 -0.080933 0.751221 -0.118835 -0.644226 1441914853 -0.080933 0.751221 -0.118835 -0.644226 1441914853 -0.044189 0.755554 -0.084290 -0.648132 1441914853 -0.044189 0.755554 -0.084290 -0.648132 1441914853 -0.044189 0.755554 -0.084290 -0.648132 1441914853 -0.044189 0.755554 -0.084290 -0.648132 1441914853 -0.044189 0.755554 -0.084290 -0.648132 1441914853 -0.044189 0.755554 -0.084290 -0.648132 1441914853 -0.044189 0.755554 -0.084290 -0.648132 1441914853 -0.000977 0.758728 -0.040527 -0.650085 1441914853 -0.000977 0.758728 -0.040527 -0.650085 1441914853 -0.000977 0.758728 -0.040527 -0.650085 1441914853 -0.000977 0.758728 -0.040527 -0.650085 1441914853 -0.000977 0.758728 -0.040527 -0.650085 1441914853 -0.000977 0.758728 -0.040527 -0.650085 1441914853 0.048340 0.758301 0.011108 -0.650024 1441914853 0.048340 0.758301 0.011108 -0.650024 1441914853 0.048340 0.758301 0.011108 -0.650024 1441914853 0.048340 0.758301 0.011108 -0.650024 1441914853 0.048340 0.758301 0.011108 -0.650024 1441914853 0.048340 0.758301 0.011108 -0.650024 1441914853 0.098328 0.755005 0.066895 -0.644836 1441914853 0.098328 0.755005 0.066895 -0.644836 1441914853 0.098328 0.755005 0.066895 -0.644836 1441914853 0.098328 0.755005 0.066895 -0.644836 1441914853 0.098328 0.755005 0.066895 -0.644836 1441914853 0.098328 0.755005 0.066895 -0.644836 1441914853 0.146729 0.748657 0.123596 -0.634521 1441914853 0.146729 0.748657 0.123596 -0.634521 1441914853 0.146729 0.748657 0.123596 -0.634521 1441914853 0.146729 0.748657 0.123596 -0.634521 1441914853 0.146729 0.748657 0.123596 -0.634521 1441914853 0.146729 0.748657 0.123596 -0.634521 1441914853 0.193481 0.738708 0.180054 -0.620056 1441914853 0.193481 0.738708 0.180054 -0.620056 1441914853 0.193481 0.738708 0.180054 -0.620056 1441914853 0.193481 0.738708 0.180054 -0.620056 1441914853 0.193481 0.738708 0.180054 -0.620056 1441914853 0.193481 0.738708 0.180054 -0.620056 1441914853 0.237793 0.724731 0.232483 -0.603394 1441914853 0.237793 0.724731 0.232483 -0.603394 1441914853 0.237793 0.724731 0.232483 -0.603394 1441914853 0.237793 0.724731 0.232483 -0.603394 1441914853 0.237793 0.724731 0.232483 -0.603394 1441914853 0.237793 0.724731 0.232483 -0.603394 1441914853 0.276367 0.708740 0.278687 -0.586182 1441914853 0.276367 0.708740 0.278687 -0.586182 1441914853 0.276367 0.708740 0.278687 -0.586182 1441914853 0.276367 0.708740 0.278687 -0.586182 1441914853 0.276367 0.708740 0.278687 -0.586182 1441914853 0.276367 0.708740 0.278687 -0.586182 1441914853 0.309326 0.692627 0.317871 -0.568787 1441914853 0.309326 0.692627 0.317871 -0.568787 1441914853 0.309326 0.692627 0.317871 -0.568787 1441914853 0.309326 0.692627 0.317871 -0.568787 1441914853 0.309326 0.692627 0.317871 -0.568787 1441914853 0.334473 0.677246 0.349182 -0.554565 1441914853 0.334473 0.677246 0.349182 -0.554565 1441914853 0.334473 0.677246 0.349182 -0.554565 1441914853 
0.078552 0.751282 0.081604 -0.650146 1441914855 0.053284 0.753601 0.056763 -0.652710 1441914855 0.053284 0.753601 0.056763 -0.652710 1441914855 0.053284 0.753601 0.056763 -0.652710 1441914855 0.053284 0.753601 0.056763 -0.652710 1441914855 0.053284 0.753601 0.056763 -0.652710 1441914855 0.053284 0.753601 0.056763 -0.652710 1441914855 0.053284 0.753601 0.056763 -0.652710 1441914855 0.021240 0.756348 0.024353 -0.653381 1441914855 0.021240 0.756348 0.024353 -0.653381 1441914855 0.021240 0.756348 0.024353 -0.653381 1441914855 0.021240 0.756348 0.024353 -0.653381 1441914855 0.021240 0.756348 0.024353 -0.653381 1441914855 -0.014954 0.758057 -0.012024 -0.651855 1441914855 -0.014954 0.758057 -0.012024 -0.651855 1441914855 -0.014954 0.758057 -0.012024 -0.651855 1441914855 -0.014954 0.758057 -0.012024 -0.651855 1441914855 -0.014954 0.758057 -0.012024 -0.651855 1441914855 -0.014954 0.758057 -0.012024 -0.651855 1441914855 -0.014954 0.758057 -0.012024 -0.651855 1441914855 -0.051025 0.758911 -0.050720 -0.647217 1441914855 -0.051025 0.758911 -0.050720 -0.647217 1441914855 -0.051025 0.758911 -0.050720 -0.647217 1441914855 -0.051025 0.758911 -0.050720 -0.647217 1441914855 -0.051025 0.758911 -0.050720 -0.647217 1441914855 -0.051025 0.758911 -0.050720 -0.647217 1441914855 -0.084900 0.756653 -0.089233 -0.642090 1441914855 -0.084900 0.756653 -0.089233 -0.642090 1441914855 -0.084900 0.756653 -0.089233 -0.642090 1441914855 -0.084900 0.756653 -0.089233 -0.642090 1441914855 -0.084900 0.756653 -0.089233 -0.642090 1441914855 -0.084900 0.756653 -0.089233 -0.642090 1441914855 -0.111572 0.752869 -0.123108 -0.636902 1441914855 -0.111572 0.752869 -0.123108 -0.636902 1441914855 -0.111572 0.752869 -0.123108 -0.636902 1441914855 -0.111572 0.752869 -0.123108 -0.636902 1441914855 -0.111572 0.752869 -0.123108 -0.636902 1441914855 -0.111572 0.752869 -0.123108 -0.636902 1441914855 -0.126404 0.748474 -0.145874 -0.634460 1441914855 -0.126404 0.748474 -0.145874 -0.634460 1441914855 -0.126404 0.748474 -0.145874 -0.634460 1441914855 -0.126404 0.748474 -0.145874 -0.634460 1441914856 -0.126404 0.748474 -0.145874 -0.634460 1441914856 -0.126404 0.748474 -0.145874 -0.634460 1441914856 -0.126404 0.748474 -0.145874 -0.634460 1441914856 -0.128723 0.747375 -0.154846 -0.633179 1441914856 -0.128723 0.747375 -0.154846 -0.633179 1441914856 -0.128723 0.747375 -0.154846 -0.633179 1441914856 -0.128723 0.747375 -0.154846 -0.633179 1441914856 -0.128723 0.747375 -0.154846 -0.633179 1441914856 -0.128723 0.747375 -0.154846 -0.633179 1441914856 -0.118530 0.749084 -0.147949 -0.634766 1441914856 -0.118530 0.749084 -0.147949 -0.634766 1441914856 -0.118530 0.749084 -0.147949 -0.634766 1441914856 -0.118530 0.749084 -0.147949 -0.634766 1441914856 -0.118530 0.749084 -0.147949 -0.634766 1441914856 -0.095093 0.754089 -0.127808 -0.637146 1441914856 -0.095093 0.754089 -0.127808 -0.637146 1441914856 -0.095093 0.754089 -0.127808 -0.637146 1441914856 -0.095093 0.754089 -0.127808 -0.637146 1441914856 -0.095093 0.754089 -0.127808 -0.637146 1441914856 -0.095093 0.754089 -0.127808 -0.637146 1441914856 -0.062134 0.758667 -0.094971 -0.641541 1441914856 -0.062134 0.758667 -0.094971 -0.641541 1441914856 -0.062134 0.758667 -0.094971 -0.641541 1441914856 -0.062134 0.758667 -0.094971 -0.641541 1441914856 -0.062134 0.758667 -0.094971 -0.641541 1441914856 -0.062134 0.758667 -0.094971 -0.641541 1441914856 -0.019165 0.761963 -0.052307 -0.645203 1441914856 -0.019165 0.761963 -0.052307 -0.645203 1441914856 -0.019165 0.761963 -0.052307 -0.645203 1441914856 -0.019165 0.761963 -0.052307 -0.645203 1441914856 -0.019165 0.761963 -0.052307 -0.645203 1441914856 -0.019165 0.761963 -0.052307 -0.645203 1441914856 -0.019165 0.761963 -0.052307 -0.645203 1441914856 0.032532 0.762756 0.000732 -0.645813 1441914856 0.032532 0.762756 0.000732 -0.645813 1441914856 0.032532 0.762756 0.000732 -0.645813 1441914856 0.032532 0.762756 0.000732 -0.645813 1441914856 0.032532 0.762756 0.000732 -0.645813 1441914856 0.092773 0.756958 0.062622 -0.643799 1441914856 0.092773 0.756958 0.062622 -0.643799 1441914856 0.092773 0.756958 0.062622 -0.643799 1441914856 0.092773 0.756958 0.062622 -0.643799 1441914856 0.092773 0.756958 0.062622 -0.643799 1441914856 0.092773 0.756958 0.062622 -0.643799 1441914856 0.150818 0.746826 0.127686 -0.634949 1441914856 0.150818 0.746826 0.127686 -0.634949 1441914856 0.150818 0.746826 0.127686 -0.634949 1441914856 0.150818 0.746826 0.127686 -0.634949 1441914856 0.150818 0.746826 0.127686 -0.634949 1441914856 0.150818 0.746826 0.127686 -0.634949 1441914856 0.206360 0.731201 0.192749 -0.620972 1441914856 0.206360 0.731201 0.192749 -0.620972 1441914856 0.206360 0.731201 0.192749 -0.620972 1441914856 0.206360 0.731201 0.192749 -0.620972 1441914856 0.206360 0.731201 0.192749 -0.620972 1441914856 0.206360 0.731201 0.192749 -0.620972 1441914856 0.257263 0.713501 0.252686 -0.600647 1441914856 0.257263 0.713501 0.252686 -0.600647 1441914856 0.257263 0.713501 0.252686 -0.600647 1441914856 0.257263 0.713501 0.252686 -0.600647 1441914856 0.257263 0.713501 0.252686 -0.600647 1441914856 0.257263 0.713501 0.252686 -0.600647 1441914856 0.257263 0.713501 0.252686 -0.600647 1441914856 0.295898 0.695862 0.302979 -0.580017 1441914856 0.295898 0.695862 0.302979 -0.580017 1441914856 0.295898 0.695862 0.302979 -0.580017 1441914856 0.295898 0.695862 0.302979 -0.580017 1441914856 0.295898 0.695862 0.302979 -0.580017 1441914856 0.295898 0.695862 0.302979 -0.580017 1441914856 0.323914 0.679321 0.341125 -0.563232 1441914856 0.323914 0.679321 0.341125 -0.563232 1441914856 0.323914 0.679321 0.341125 -0.563232 1441914856 0.323914 0.679321 0.341125 -0.563232 1441914856 0.323914 0.679321 0.341125 -0.563232 1441914856 0.323914 0.679321 0.341125 -0.563232 1441914856 0.343750 0.665039 0.365051 -0.553406 1441914856 0.343750 0.665039 0.365051 -0.553406 1441914856 0.343750 0.665039 0.365051 -0.553406 1441914856 0.343750 0.665039 0.365051 -0.553406 1441914856 0.343750 0.665039 0.365051 -0.553406 1441914856 0.343750 0.665039 0.365051 -0.553406 1441914856 0.353638 0.655212 0.378723 -0.549622 1441914856 0.353638 0.655212 0.378723 -0.549622 1441914856 0.353638 0.655212 0.378723 -0.549622 1441914856 0.353638 0.655212 0.378723 -0.549622 1441914856 0.353638 0.655212 0.378723 -0.549622 1441914856 0.353638 0.655212 0.378723 -0.549622 1441914856 0.351807 0.653931 0.380188 -0.551392 1441914856 0.351807 0.653931 0.380188 -0.551392 1441914856 0.351807 0.653931 0.380188 -0.551392 1441914856 0.351807 0.653931 0.380188 -0.551392 1441914856 0.351807 0.653931 0.380188 -0.551392 1441914856 0.351807 0.653931 0.380188 -0.551392 1441914856 0.339050 0.658997 0.369263 -0.560669 1441914856 0.339050 0.658997 0.369263 -0.560669 1441914856 0.339050 0.658997 0.369263 -0.560669 1441914856 0.339050 0.658997 0.369263 -0.560669 1441914856 0.339050 0.658997 0.369263 -0.560669 1441914856 0.339050 0.658997 0.369263 -0.560669 1441914856 0.317261 0.670044 0.346985 -0.574402 1441914856 0.317261 0.670044 0.346985 -0.574402 1441914856 0.317261 0.670044 0.346985 -0.574402 1441914856 0.317261 0.670044 0.346985 -0.574402 1441914856 0.317261 0.670044 0.346985 -0.574402 1441914856 0.287170 0.683655 0.316345 -0.591614 1441914856 0.287170 0.683655 0.316345 -0.591614 1441914856 0.287170 0.683655 0.316345 -0.591614 1441914856 0.287170 0.683655 0.316345 -0.591614 1441914856 0.287170 0.683655 0.316345 -0.591614 1441914857 0.287170 0.683655 0.316345 -0.591614 1441914857 0.287170 0.683655 0.316345 -0.591614 1441914857 0.249573 0.699402 0.278076 -0.609253 1441914857 0.249573 0.699402 0.278076 -0.609253 1441914857 0.249573 0.699402 0.278076 -0.609253 1441914857 0.249573 0.699402 0.278076 -0.609253 1441914857 0.249573 0.699402 0.278076 -0.609253 1441914857 0.249573 0.699402 0.278076 -0.609253 1441914857 0.249573 0.699402 0.278076 -0.609253 1441914857 0.205444 0.715271 0.233276 -0.625854 1441914857 0.205444 0.715271 0.233276 -0.625854 1441914857 0.205444 0.715271 0.233276 -0.625854 1441914857 0.205444 0.715271 0.233276 -0.625854 1441914857 0.205444 0.715271 0.233276 -0.625854 1441914857 0.156921 0.730591 0.182983 -0.638794 1441914857 0.156921 0.730591 0.182983 -0.638794 1441914857 0.156921 0.730591 0.182983 -0.638794 1441914857 0.156921 0.730591 0.182983 -0.638794 1441914857 0.156921 0.730591 0.182983 -0.638794 1441914857 0.156921 0.730591 0.182983 -0.638794 1441914857 0.108093 0.742310 0.129944 -0.648376 1441914857 0.108093 0.742310 0.129944 -0.648376 1441914857 0.108093 0.742310 0.129944 -0.648376 1441914857 0.108093 0.742310 0.129944 -0.648376 1441914857 0.108093 0.742310 0.129944 -0.648376 1441914857 0.108093 0.742310 0.129944 -0.648376 1441914857 0.060608 0.750183 0.075684 -0.654053 1441914857 0.060608 0.750183 0.075684 -0.654053 1441914857 0.060608 0.750183 0.075684 -0.654053 1441914857 0.060608 0.750183 0.075684 -0.654053 1441914857 0.060608 0.750183 0.075684 -0.654053 1441914857 0.060608 0.750183 0.075684 -0.654053 1441914857 0.014709 0.753967 0.022339 -0.656372 1441914857 0.014709 0.753967 0.022339 -0.656372 1441914857 0.014709 0.753967 0.022339 -0.656372 1441914857 0.014709 0.753967 0.022339 -0.656372 1441914857 0.014709 0.753967 0.022339 -0.656372 1441914857 0.014709 0.753967 0.022339 -0.656372 1441914857 -0.027588 0.755493 -0.027649 -0.653992 1441914857 -0.027588 0.755493 -0.027649 -0.653992 1441914857 -0.027588 0.755493 -0.027649 -0.653992 1441914857 -0.027588 0.755493 -0.027649 -0.653992 1441914857 -0.027588 0.755493 -0.027649 -0.653992 1441914857 -0.027588 0.755493 -0.027649 -0.653992 1441914857 -0.063843 0.754944 -0.072021 -0.648743 1441914857 -0.063843 0.754944 -0.072021 -0.648743 1441914857 -0.063843 0.754944 -0.072021 -0.648743 1441914857 -0.063843 0.754944 -0.072021 -0.648743 1441914857 -0.063843 0.754944 -0.072021 -0.648743 1441914857 -0.063843 0.754944 -0.072021 -0.648743 1441914857 -0.091858 0.752625 -0.108154 -0.642944 1441914857 -0.091858 0.752625 -0.108154 -0.642944 1441914857 -0.091858 0.752625 -0.108154 -0.642944 1441914857 -0.091858 0.752625 -0.108154 -0.642944 1441914857 -0.091858 0.752625 -0.108154 -0.642944 1441914857 -0.107788 0.750854 -0.132629 -0.638000 1441914857 -0.107788 0.750854 -0.132629 -0.638000 1441914857 -0.107788 0.750854 -0.132629 -0.638000 1441914857 -0.107788 0.750854 -0.132629 -0.638000 1441914857 -0.107788 0.750854 -0.132629 -0.638000 1441914857 -0.107788 0.750854 -0.132629 -0.638000 1441914857 -0.111572 0.749023 -0.144287 -0.636963 1441914857 -0.111572 0.749023 -0.144287 -0.636963 1441914857 -0.111572 0.749023 -0.144287 -0.636963 1441914857 -0.111572 0.749023 -0.144287 -0.636963 1441914857 -0.111572 0.749023 -0.144287 -0.636963 1441914857 -0.111572 0.749023 -0.144287 -0.636963 1441914857 -0.104492 0.748718 -0.142090 -0.638977 1441914857 -0.104492 0.748718 -0.142090 -0.638977 1441914857 -0.104492 0.748718 -0.142090 -0.638977 1441914857 -0.104492 0.748718 -0.142090 -0.638977 1441914857 -0.104492 0.748718 -0.142090 -0.638977 1441914857 -0.104492 0.748718 -0.142090 -0.638977 1441914857 -0.104492 0.748718 -0.142090 -0.638977 1441914857 -0.085999 0.751343 -0.125977 -0.642029 1441914857 -0.085999 0.751343 -0.125977 -0.642029 1441914857 -0.085999 0.751343 -0.125977 -0.642029 1441914857 -0.085999 0.751343 -0.125977 -0.642029 1441914857 -0.085999 0.751343 -0.125977 -0.642029 1441914857 -0.085999 0.751343 -0.125977 -0.642029 1441914857 -0.057068 0.756104 -0.096741 -0.644775 1441914857 -0.057068 0.756104 -0.096741 -0.644775 1441914857 -0.057068 0.756104 -0.096741 -0.644775 1441914857 -0.057068 0.756104 -0.096741 -0.644775 1441914857 -0.057068 0.756104 -0.096741 -0.644775 1441914857 -0.057068 0.756104 -0.096741 -0.644775 1441914857 -0.019043 0.760071 -0.057312 -0.647034 1441914857 -0.019043 0.760071 -0.057312 -0.647034 1441914857 -0.019043 0.760071 -0.057312 -0.647034 1441914857 -0.019043 0.760071 -0.057312 -0.647034 1441914857 -0.019043 0.760071 -0.057312 -0.647034 1441914857 -0.019043 0.760071 -0.057312 -0.647034 1441914857 0.025635 0.762329 -0.008972 -0.646606 1441914857 0.025635 0.762329 -0.008972 -0.646606 1441914857 0.025635 0.762329 -0.008972 -0.646606 1441914857 0.025635 0.762329 -0.008972 -0.646606 1441914857 0.025635 0.762329 -0.008972 -0.646606 1441914857 0.025635 0.762329 -0.008972 -0.646606 1441914857 0.025635 0.762329 -0.008972 -0.646606 1441914857 0.076111 0.761108 0.047241 -0.642395 1441914857 0.076111 0.761108 0.047241 -0.642395 1441914857 0.076111 0.761108 0.047241 -0.642395 1441914857 0.076111 0.761108 0.047241 -0.642395 1441914857 0.076111 0.761108 0.047241 -0.642395 1441914857 0.129639 0.754272 0.109070 -0.634338 1441914857 0.129639 0.754272 0.109070 -0.634338 1441914857 0.129639 0.754272 0.109070 -0.634338 1441914857 0.129639 0.754272 0.109070 -0.634338 1441914857 0.129639 0.754272 0.109070 -0.634338 1441914857 0.129639 0.754272 0.109070 -0.634338 1441914857 0.181335 0.741943 0.170349 -0.622559 1441914858 0.181335 0.741943 0.170349 -0.622559 1441914858 0.181335 0.741943 0.170349 -0.622559 1441914858 0.181335 0.741943 0.170349 -0.622559 1441914858 0.181335 0.741943 0.170349 -0.622559 1441914858 0.181335 0.741943 0.170349 -0.622559 1441914858 0.229126 0.725464 0.227112 -0.607971 1441914858 0.229126 0.725464 0.227112 -0.607971 1441914858 0.229126 0.725464 0.227112 -0.607971 1441914858 0.229126 0.725464 0.227112 -0.607971 1441914858 0.229126 0.725464 0.227112 -0.607971 1441914858 0.229126 0.725464 0.227112 -0.607971 1441914858 0.270874 0.706238 0.278442 -0.591858 1441914858 0.270874 0.706238 0.278442 -0.591858 1441914858 0.270874 0.706238 0.278442 -0.591858 1441914858 0.270874 0.706238 0.278442 -0.591858 1441914858 0.270874 0.706238 0.278442 -0.591858 1441914858 0.302124 0.688171 0.319397 -0.577148 1441914858 0.302124 0.688171 0.319397 -0.577148 1441914858 0.302124 0.688171 0.319397 -0.577148 1441914858 0.302124 0.688171 0.319397 -0.577148 1441914858 0.302124 0.688171 0.319397 -0.577148 1441914858 0.302124 0.688171 0.319397 -0.577148 1441914858 0.322388 0.674316 0.348572 -0.565613 1441914858 0.322388 0.674316 0.348572 -0.565613 1441914858 0.322388 0.674316 0.348572 -0.565613 1441914858 0.322388 0.674316 0.348572 -0.565613 1441914858 0.322388 0.674316 0.348572 -0.565613 1441914858 0.322388 0.674316 0.348572 -0.565613 1441914858 0.331177 0.666016 0.364746 -0.559998 1441914858 0.331177 0.666016 0.364746 -0.559998 1441914858 0.331177 0.666016 0.364746 -0.559998 1441914858 0.331177 0.666016 0.364746 -0.559998 1441914858 0.331177 0.666016 0.364746 -0.559998 1441914858 0.331177 0.666016 0.364746 -0.559998 1441914858 0.327576 0.665588 0.366394 -0.561584 1441914858 0.327576 0.665588 0.366394 -0.561584 1441914858 0.327576 0.665588 0.366394 -0.561584 1441914858 0.312866 0.672485 0.354065 -0.569580 1441914858 0.312866 0.672485 0.354065 -0.569580 1441914858 0.312866 0.672485 0.354065 -0.569580 1441914858 0.312866 0.672485 0.354065 -0.569580 1441914858 0.312866 0.672485 0.354065 -0.569580 1441914858 0.289246 0.684509 0.328918 -0.582703 1441914858 0.289246 0.684509 0.328918 -0.582703 1441914858 0.289246 0.684509 0.328918 -0.582703 1441914858 0.289246 0.684509 0.328918 -0.582703 1441914858 0.289246 0.684509 0.328918 -0.582703 1441914858 0.289246 0.684509 0.328918 -0.582703 1441914858 0.256165 0.698975 0.294189 -0.599365 1441914858 0.256165 0.698975 0.294189 -0.599365 1441914858 0.256165 0.698975 0.294189 -0.599365 1441914858 0.256165 0.698975 0.294189 -0.599365 1441914858 0.256165 0.698975 0.294189 -0.599365 1441914858 0.256165 0.698975 0.294189 -0.599365 1441914858 0.214966 0.715027 0.250488 -0.616211 1441914858 0.214966 0.715027 0.250488 -0.616211 1441914858 0.214966 0.715027 0.250488 -0.616211 1441914858 0.214966 0.715027 0.250488 -0.616211 1441914858 0.214966 0.715027 0.250488 -0.616211 1441914858 0.214966 0.715027 0.250488 -0.616211 1441914858 0.169128 0.730103 0.200378 -0.631042 1441914858 0.169128 0.730103 0.200378 -0.631042 1441914858 0.169128 0.730103 0.200378 -0.631042 1441914858 0.169128 0.730103 0.200378 -0.631042 1441914858 0.169128 0.730103 0.200378 -0.631042 1441914858 0.169128 0.730103 0.200378 -0.631042 1441914858 0.169128 0.730103 0.200378 -0.631042 1441914858 0.120483 0.742493 0.146301 -0.642517 1441914858 0.120483 0.742493 0.146301 -0.642517 1441914858 0.120483 0.742493 0.146301 -0.642517 1441914858 0.120483 0.742493 0.146301 -0.642517 1441914858 0.120483 0.742493 0.146301 -0.642517 1441914858 0.071411 0.751465 0.090332 -0.649597 1441914858 0.071411 0.751465 0.090332 -0.649597 1441914858 0.071411 0.751465 0.090332 -0.649597 1441914858 0.071411 0.751465 0.090332 -0.649597 1441914858 0.071411 0.751465 0.090332 -0.649597 1441914858 0.071411 0.751465 0.090332 -0.649597 1441914858 0.023438 0.756531 0.034729 -0.652588 1441914858 0.023438 0.756531 0.034729 -0.652588 1441914858 0.023438 0.756531 0.034729 -0.652588 1441914858 0.023438 0.756531 0.034729 -0.652588 1441914858 0.023438 0.756531 0.034729 -0.652588 1441914858 0.023438 0.756531 0.034729 -0.652588 1441914858 -0.021790 0.759216 -0.017822 -0.650269 1441914858 -0.021790 0.759216 -0.017822 -0.650269 1441914858 -0.021790 0.759216 -0.017822 -0.650269 1441914858 -0.021790 0.759216 -0.017822 -0.650269 1441914858 -0.021790 0.759216 -0.017822 -0.650269 1441914858 -0.021790 0.759216 -0.017822 -0.650269 1441914858 -0.021790 0.759216 -0.017822 -0.650269 1441914858 -0.060913 0.757568 -0.065369 -0.646606 1441914858 -0.060913 0.757568 -0.065369 -0.646606 1441914858 -0.060913 0.757568 -0.065369 -0.646606 1441914858 -0.060913 0.757568 -0.065369 -0.646606 1441914858 -0.060913 0.757568 -0.065369 -0.646606 1441914858 -0.060913 0.757568 -0.065369 -0.646606 1441914858 -0.060913 0.757568 -0.065369 -0.646606 1441914858 -0.088623 0.753784 -0.102112 -0.643066 1441914858 -0.088623 0.753784 -0.102112 -0.643066 1441914858 -0.088623 0.753784 -0.102112 -0.643066 1441914858 -0.088623 0.753784 -0.102112 -0.643066 1441914858 -0.088623 0.753784 -0.102112 -0.643066 1441914858 -0.088623 0.753784 -0.102112 -0.643066 1441914858 -0.103455 0.750122 -0.125732 -0.640930 1441914859 -0.106201 0.747742 -0.135315 -0.641296 1441914859 -0.106201 0.747742 -0.135315 -0.641296 1441914859 -0.106201 0.747742 -0.135315 -0.641296 1441914859 -0.106201 0.747742 -0.135315 -0.641296 1441914859 -0.106201 0.747742 -0.135315 -0.641296 1441914859 -0.106201 0.747742 -0.135315 -0.641296 1441914859 -0.098389 0.747437 -0.131775 -0.643677 1441914859 -0.098389 0.747437 -0.131775 -0.643677 1441914859 -0.098389 0.747437 -0.131775 -0.643677 1441914859 -0.098389 0.747437 -0.131775 -0.643677 1441914859 -0.098389 0.747437 -0.131775 -0.643677 1441914859 -0.098389 0.747437 -0.131775 -0.643677 1441914859 -0.098389 0.747437 -0.131775 -0.643677 1441914859 -0.079346 0.749512 -0.114502 -0.647217 1441914859 -0.079346 0.749512 -0.114502 -0.647217 1441914859 -0.079346 0.749512 -0.114502 -0.647217 1441914859 -0.079346 0.749512 -0.114502 -0.647217 1441914859 -0.079346 0.749512 -0.114502 -0.647217 1441914859 -0.079346 0.749512 -0.114502 -0.647217 1441914859 -0.049011 0.752625 -0.085327 -0.651062 1441914859 -0.049011 0.752625 -0.085327 -0.651062 1441914859 -0.049011 0.752625 -0.085327 -0.651062 1441914859 -0.049011 0.752625 -0.085327 -0.651062 1441914859 -0.049011 0.752625 -0.085327 -0.651062 1441914859 -0.049011 0.752625 -0.085327 -0.651062 1441914859 -0.049011 0.752625 -0.085327 -0.651062 1441914859 -0.010376 0.754272 -0.045776 -0.654846 1441914859 -0.010376 0.754272 -0.045776 -0.654846 1441914859 -0.010376 0.754272 -0.045776 -0.654846 1441914859 -0.010376 0.754272 -0.045776 -0.654846 1441914859 -0.010376 0.754272 -0.045776 -0.654846 1441914859 -0.010376 0.754272 -0.045776 -0.654846 1441914859 0.034851 0.754028 0.001404 -0.655884 1441914859 0.034851 0.754028 0.001404 -0.655884 1441914859 0.034851 0.754028 0.001404 -0.655884 1441914859 0.034851 0.754028 0.001404 -0.655884 1441914859 0.034851 0.754028 0.001404 -0.655884 1441914859 0.034851 0.754028 0.001404 -0.655884 1441914859 0.085083 0.750854 0.054199 -0.652710 1441914859 0.085083 0.750854 0.054199 -0.652710 1441914859 0.085083 0.750854 0.054199 -0.652710 1441914859 0.085083 0.750854 0.054199 -0.652710 1441914859 0.085083 0.750854 0.054199 -0.652710 1441914859 0.085083 0.750854 0.054199 -0.652710 1441914859 0.136292 0.743896 0.109070 -0.645081 1441914859 0.136292 0.743896 0.109070 -0.645081 1441914859 0.136292 0.743896 0.109070 -0.645081 1441914859 0.136292 0.743896 0.109070 -0.645081 1441914859 0.136292 0.743896 0.109070 -0.645081 1441914859 0.136292 0.743896 0.109070 -0.645081 1441914859 0.187500 0.732239 0.164917 -0.633545 1441914859 0.187500 0.732239 0.164917 -0.633545 1441914859 0.187500 0.732239 0.164917 -0.633545 1441914859 0.187500 0.732239 0.164917 -0.633545 1441914859 0.187500 0.732239 0.164917 -0.633545 1441914859 0.187500 0.732239 0.164917 -0.633545 1441914859 0.187500 0.732239 0.164917 -0.633545 1441914859 0.237061 0.717468 0.219421 -0.617126 1441914859 0.237061 0.717468 0.219421 -0.617126 1441914859 0.237061 0.717468 0.219421 -0.617126 1441914859 0.237061 0.717468 0.219421 -0.617126 1441914859 0.237061 0.717468 0.219421 -0.617126 1441914859 0.237061 0.717468 0.219421 -0.617126 1441914859 0.280151 0.700134 0.267517 -0.599731 1441914859 0.280151 0.700134 0.267517 -0.599731 1441914859 0.280151 0.700134 0.267517 -0.599731 1441914859 0.280151 0.700134 0.267517 -0.599731 1441914859 0.280151 0.700134 0.267517 -0.599731 1441914859 0.280151 0.700134 0.267517 -0.599731 1441914859 0.313049 0.683716 0.307556 -0.583008 1441914859 0.313049 0.683716 0.307556 -0.583008 1441914859 0.313049 0.683716 0.307556 -0.583008 1441914859 0.313049 0.683716 0.307556 -0.583008 1441914859 0.313049 0.683716 0.307556 -0.583008 1441914859 0.313049 0.683716 0.307556 -0.583008 1441914859 0.337524 0.669373 0.336609 -0.569763 1441914859 0.337524 0.669373 0.336609 -0.569763 1441914859 0.337524 0.669373 0.336609 -0.569763 1441914859 0.337524 0.669373 0.336609 -0.569763 1441914859 0.337524 0.669373 0.336609 -0.569763 1441914859 0.350586 0.659363 0.353821 -0.563049 1441914859 0.350586 0.659363 0.353821 -0.563049 1441914859 0.350586 0.659363 0.353821 -0.563049 1441914859 0.350586 0.659363 0.353821 -0.563049 1441914859 0.350586 0.659363 0.353821 -0.563049 1441914859 0.350586 0.659363 0.353821 -0.563049 1441914859 0.351257 0.656738 0.358887 -0.562500 1441914859 0.351257 0.656738 0.358887 -0.562500 1441914859 0.351257 0.656738 0.358887 -0.562500 1441914859 0.351257 0.656738 0.358887 -0.562500 1441914859 0.351257 0.656738 0.358887 -0.562500 1441914859 0.342407 0.660767 0.352661 -0.567139 1441914859 0.342407 0.660767 0.352661 -0.567139 1441914859 0.342407 0.660767 0.352661 -0.567139 1441914859 0.342407 0.660767 0.352661 -0.567139 1441914859 0.342407 0.660767 0.352661 -0.567139 1441914859 0.342407 0.660767 0.352661 -0.567139 1441914859 0.323914 0.669189 0.336304 -0.578064 1441914859 0.323914 0.669189 0.336304 -0.578064 1441914859 0.323914 0.669189 0.336304 -0.578064 1441914859 0.323914 0.669189 0.336304 -0.578064 1441914859 0.323914 0.669189 0.336304 -0.578064 1441914859 0.323914 0.669189 0.336304 -0.578064 1441914859 0.295898 0.681824 0.310913 -0.592346 1441914859 0.295898 0.681824 0.310913 -0.592346 1441914859 0.295898 0.681824 0.310913 -0.592346 1441914860 0.295898 0.681824 0.310913 -0.592346 1441914860 0.295898 0.681824 0.310913 -0.592346 1441914860 0.295898 0.681824 0.310913 -0.592346 1441914860 0.260498 0.697266 0.276062 -0.608032 1441914860 0.260498 0.697266 0.276062 -0.608032 1441914860 0.260498 0.697266 0.276062 -0.608032 1441914860 0.260498 0.697266 0.276062 -0.608032 1441914860 0.260498 0.697266 0.276062 -0.608032 1441914860 0.260498 0.697266 0.276062 -0.608032 1441914860 0.218750 0.713440 0.233704 -0.623352 1441914860 0.218750 0.713440 0.233704 -0.623352 1441914860 0.218750 0.713440 0.233704 -0.623352 1441914860 0.218750 0.713440 0.233704 -0.623352 1441914860 0.218750 0.713440 0.233704 -0.623352 1441914860 0.218750 0.713440 0.233704 -0.623352 1441914860 0.172852 0.728210 0.185364 -0.636780 1441914860 0.172852 0.728210 0.185364 -0.636780 1441914860 0.172852 0.728210 0.185364 -0.636780 1441914860 0.172852 0.728210 0.185364 -0.636780 1441914860 0.172852 0.728210 0.185364 -0.636780 1441914860 0.123962 0.739624 0.133789 -0.647766 1441914860 0.123962 0.739624 0.133789 -0.647766 1441914860 0.123962 0.739624 0.133789 -0.647766 1441914860 0.123962 0.739624 0.133789 -0.647766 1441914860 0.123962 0.739624 0.133789 -0.647766 1441914860 0.123962 0.739624 0.133789 -0.647766 1441914860 0.123962 0.739624 0.133789 -0.647766 1441914860 0.073059 0.747620 0.079956 -0.655212 1441914860 0.073059 0.747620 0.079956 -0.655212 1441914860 0.073059 0.747620 0.079956 -0.655212 1441914860 0.073059 0.747620 0.079956 -0.655212 1441914860 0.073059 0.747620 0.079956 -0.655212 1441914860 0.073059 0.747620 0.079956 -0.655212 1441914860 0.022339 0.752441 0.025513 -0.657776 1441914860 0.022339 0.752441 0.025513 -0.657776 1441914860 0.022339 0.752441 0.025513 -0.657776 1441914860 0.022339 0.752441 0.025513 -0.657776 1441914860 0.022339 0.752441 0.025513 -0.657776 1441914860 0.022339 0.752441 0.025513 -0.657776 1441914860 -0.023743 0.754700 -0.025330 -0.655151 1441914860 -0.023743 0.754700 -0.025330 -0.655151 1441914860 -0.023743 0.754700 -0.025330 -0.655151 1441914860 -0.023743 0.754700 -0.025330 -0.655151 1441914860 -0.023743 0.754700 -0.025330 -0.655151 1441914860 -0.023743 0.754700 -0.025330 -0.655151 1441914860 -0.061279 0.754028 -0.068787 -0.650330 1441914860 -0.061279 0.754028 -0.068787 -0.650330 1441914860 -0.061279 0.754028 -0.068787 -0.650330 1441914860 -0.061279 0.754028 -0.068787 -0.650330 1441914860 -0.061279 0.754028 -0.068787 -0.650330 1441914860 -0.061279 0.754028 -0.068787 -0.650330 1441914860 -0.088379 0.752869 -0.104431 -0.643799 1441914860 -0.088379 0.752869 -0.104431 -0.643799 1441914860 -0.088379 0.752869 -0.104431 -0.643799 1441914860 -0.088379 0.752869 -0.104431 -0.643799 1441914860 -0.088379 0.752869 -0.104431 -0.643799 1441914860 -0.088379 0.752869 -0.104431 -0.643799 1441914860 -0.104797 0.750549 -0.129456 -0.639526 1441914860 -0.104797 0.750549 -0.129456 -0.639526 1441914860 -0.104797 0.750549 -0.129456 -0.639526 1441914860 -0.104797 0.750549 -0.129456 -0.639526 1441914860 -0.104797 0.750549 -0.129456 -0.639526 1441914860 -0.104797 0.750549 -0.129456 -0.639526 1441914860 -0.104797 0.750549 -0.129456 -0.639526 1441914860 -0.109924 0.748840 -0.141968 -0.638000 1441914860 -0.109924 0.748840 -0.141968 -0.638000 1441914860 -0.109924 0.748840 -0.141968 -0.638000 1441914860 -0.109924 0.748840 -0.141968 -0.638000 1441914860 -0.109924 0.748840 -0.141968 -0.638000 1441914860 -0.109924 0.748840 -0.141968 -0.638000 1441914860 -0.104065 0.749695 -0.141296 -0.638123 1441914860 -0.104065 0.749695 -0.141296 -0.638123 1441914860 -0.104065 0.749695 -0.141296 -0.638123 1441914860 -0.104065 0.749695 -0.141296 -0.638123 1441914860 -0.104065 0.749695 -0.141296 -0.638123 1441914860 -0.104065 0.749695 -0.141296 -0.638123 1441914860 -0.087402 0.752686 -0.126892 -0.640076 1441914860 -0.087402 0.752686 -0.126892 -0.640076 1441914860 -0.087402 0.752686 -0.126892 -0.640076 1441914860 -0.087402 0.752686 -0.126892 -0.640076 1441914860 -0.087402 0.752686 -0.126892 -0.640076 1441914860 -0.087402 0.752686 -0.126892 -0.640076 1441914860 -0.060059 0.756714 -0.100281 -0.643250 1441914860 -0.060059 0.756714 -0.100281 -0.643250 1441914860 -0.060059 0.756714 -0.100281 -0.643250 1441914860 -0.060059 0.756714 -0.100281 -0.643250 1441914860 -0.060059 0.756714 -0.100281 -0.643250 1441914860 -0.060059 0.756714 -0.100281 -0.643250 1441914860 -0.024292 0.760742 -0.063110 -0.645508 1441914860 -0.024292 0.760742 -0.063110 -0.645508 1441914860 -0.024292 0.760742 -0.063110 -0.645508 1441914860 -0.024292 0.760742 -0.063110 -0.645508 1441914860 -0.024292 0.760742 -0.063110 -0.645508 1441914860 -0.024292 0.760742 -0.063110 -0.645508 1441914860 -0.024292 0.760742 -0.063110 -0.645508 1441914860 0.018372 0.763367 -0.017151 -0.645508 1441914860 0.018372 0.763367 -0.017151 -0.645508 1441914860 0.018372 0.763367 -0.017151 -0.645508 1441914860 0.018372 0.763367 -0.017151 -0.645508 1441914860 0.018372 0.763367 -0.017151 -0.645508 1441914860 0.018372 0.763367 -0.017151 -0.645508 1441914860 0.067139 0.762878 0.035461 -0.642090 1441914860 0.067139 0.762878 0.035461 -0.642090 1441914860 0.067139 0.762878 0.035461 -0.642090 1441914860 0.067139 0.762878 0.035461 -0.642090 1441914860 0.067139 0.762878 0.035461 -0.642090 1441914860 0.067139 0.762878 0.035461 -0.642090 1441914860 0.118530 0.757813 0.093506 -0.634766 1441914860 0.118530 0.757813 0.093506 -0.634766 1441914860 0.118530 0.757813 0.093506 -0.634766 1441914861 0.118530 0.757813 0.093506 -0.634766 1441914861 0.118530 0.757813 0.093506 -0.634766 1441914861 0.118530 0.757813 0.093506 -0.634766 1441914861 0.169067 0.748047 0.152710 -0.623291 1441914861 0.169067 0.748047 0.152710 -0.623291 1441914861 0.169067 0.748047 0.152710 -0.623291 1441914861 0.169067 0.748047 0.152710 -0.623291 1441914861 0.169067 0.748047 0.152710 -0.623291 1441914861 0.169067 0.748047 0.152710 -0.623291 1441914861 0.169067 0.748047 0.152710 -0.623291 1441914861 0.217224 0.734314 0.208801 -0.608215 1441914861 0.217224 0.734314 0.208801 -0.608215 1441914861 0.217224 0.734314 0.208801 -0.608215 1441914861 0.217224 0.734314 0.208801 -0.608215 1441914861 0.217224 0.734314 0.208801 -0.608215 1441914861 0.217224 0.734314 0.208801 -0.608215 1441914861 0.260742 0.716858 0.260315 -0.591858 1441914861 0.260742 0.716858 0.260315 -0.591858 1441914861 0.260742 0.716858 0.260315 -0.591858 1441914861 0.260742 0.716858 0.260315 -0.591858 1441914861 0.260742 0.716858 0.260315 -0.591858 1441914861 0.260742 0.716858 0.260315 -0.591858 1441914861 0.297668 0.696167 0.303467 -0.578491 1441914861 0.297668 0.696167 0.303467 -0.578491 1441914861 0.297668 0.696167 0.303467 -0.578491 1441914861 0.297668 0.696167 0.303467 -0.578491 1441914861 0.297668 0.696167 0.303467 -0.578491 1441914861 0.297668 0.696167 0.303467 -0.578491 1441914861 0.323975 0.678284 0.335205 -0.567932 1441914861 0.323975 0.678284 0.335205 -0.567932 1441914861 0.323975 0.678284 0.335205 -0.567932 1441914861 0.323975 0.678284 0.335205 -0.567932 1441914861 0.323975 0.678284 0.335205 -0.567932 1441914861 0.337891 0.667297 0.354858 -0.560852 1441914861 0.337891 0.667297 0.354858 -0.560852 1441914861 0.337891 0.667297 0.354858 -0.560852 1441914861 0.337891 0.667297 0.354858 -0.560852 1441914861 0.337891 0.667297 0.354858 -0.560852 1441914861 0.337891 0.667297 0.354858 -0.560852 1441914861 0.337891 0.667297 0.354858 -0.560852 1441914861 0.338928 0.663818 0.361694 -0.560059 1441914861 0.338928 0.663818 0.361694 -0.560059 1441914861 0.338928 0.663818 0.361694 -0.560059 1441914861 0.338928 0.663818 0.361694 -0.560059 1441914861 0.338928 0.663818 0.361694 -0.560059 1441914861 0.327942 0.668396 0.354126 -0.565857 1441914861 0.327942 0.668396 0.354126 -0.565857 1441914861 0.327942 0.668396 0.354126 -0.565857 1441914861 0.327942 0.668396 0.354126 -0.565857 1441914861 0.327942 0.668396 0.354126 -0.565857 1441914861 0.327942 0.668396 0.354126 -0.565857 1441914861 0.327942 0.668396 0.354126 -0.565857 1441914861 0.307617 0.678101 0.334351 -0.577698 1441914861 0.307617 0.678101 0.334351 -0.577698 1441914861 0.307617 0.678101 0.334351 -0.577698 1441914861 0.307617 0.678101 0.334351 -0.577698 1441914861 0.307617 0.678101 0.334351 -0.577698 1441914861 0.307617 0.678101 0.334351 -0.577698 1441914861 0.278320 0.691040 0.305237 -0.593079 1441914861 0.278320 0.691040 0.305237 -0.593079 1441914861 0.278320 0.691040 0.305237 -0.593079 1441914861 0.278320 0.691040 0.305237 -0.593079 1441914861 0.278320 0.691040 0.305237 -0.593079 1441914861 0.278320 0.691040 0.305237 -0.593079 1441914861 0.241699 0.706238 0.267212 -0.609375 1441914861 0.241699 0.706238 0.267212 -0.609375 1441914861 0.241699 0.706238 0.267212 -0.609375 1441914861 0.241699 0.706238 0.267212 -0.609375 1441914861 0.241699 0.706238 0.267212 -0.609375 1441914861 0.241699 0.706238 0.267212 -0.609375 1441914861 0.198853 0.720764 0.222046 -0.625793 1441914861 0.198853 0.720764 0.222046 -0.625793 1441914861 0.198853 0.720764 0.222046 -0.625793 1441914861 0.198853 0.720764 0.222046 -0.625793 1441914861 0.198853 0.720764 0.222046 -0.625793 1441914861 0.198853 0.720764 0.222046 -0.625793 1441914861 0.151062 0.734192 0.171509 -0.639282 1441914861 0.151062 0.734192 0.171509 -0.639282 1441914861 0.151062 0.734192 0.171509 -0.639282 1441914861 0.151062 0.734192 0.171509 -0.639282 1441914861 0.151062 0.734192 0.171509 -0.639282 1441914861 0.151062 0.734192 0.171509 -0.639282 1441914861 0.101013 0.745728 0.117249 -0.648010 1441914861 0.101013 0.745728 0.117249 -0.648010 1441914861 0.101013 0.745728 0.117249 -0.648010 1441914861 0.101013 0.745728 0.117249 -0.648010 1441914861 0.101013 0.745728 0.117249 -0.648010 1441914861 0.101013 0.745728 0.117249 -0.648010 1441914861 0.101013 0.745728 0.117249 -0.648010 1441914861 0.053162 0.753296 0.062073 -0.652588 1441914861 0.053162 0.753296 0.062073 -0.652588 1441914861 0.053162 0.753296 0.062073 -0.652588 1441914861 0.053162 0.753296 0.062073 -0.652588 1441914861 0.053162 0.753296 0.062073 -0.652588 1441914861 0.053162 0.753296 0.062073 -0.652588 1441914861 0.008545 0.756409 0.008423 -0.653992 1441914861 0.008545 0.756409 0.008423 -0.653992 1441914861 0.008545 0.756409 0.008423 -0.653992 1441914861 0.008545 0.756409 0.008423 -0.653992 1441914861 0.008545 0.756409 0.008423 -0.653992 1441914861 0.008545 0.756409 0.008423 -0.653992 1441914861 0.008545 0.756409 0.008423 -0.653992 1441914861 -0.033630 0.755981 -0.041870 -0.652344 1441914861 -0.033630 0.755981 -0.041870 -0.652344 1441914861 -0.033630 0.755981 -0.041870 -0.652344 1441914861 -0.033630 0.755981 -0.041870 -0.652344 1441914861 -0.033630 0.755981 -0.041870 -0.652344 1441914861 -0.070496 0.753479 -0.086548 -0.647949 1441914861 -0.070496 0.753479 -0.086548 -0.647949 1441914861 -0.070496 0.753479 -0.086548 -0.647949 1441914861 -0.070496 0.753479 -0.086548 -0.647949 1441914861 -0.070496 0.753479 -0.086548 -0.647949 1441914862 -0.070496 0.753479 -0.086548 -0.647949 1441914862 -0.070496 0.753479 -0.086548 -0.647949 1441914862 -0.096313 0.750305 -0.121460 -0.642700 1441914862 -0.096313 0.750305 -0.121460 -0.642700 1441914862 -0.096313 0.750305 -0.121460 -0.642700 1441914862 -0.096313 0.750305 -0.121460 -0.642700 1441914862 -0.096313 0.750305 -0.121460 -0.642700 1441914862 -0.096313 0.750305 -0.121460 -0.642700 1441914862 -0.108704 0.746643 -0.143372 -0.640381 1441914862 -0.108704 0.746643 -0.143372 -0.640381 1441914862 -0.108704 0.746643 -0.143372 -0.640381 1441914862 -0.108704 0.746643 -0.143372 -0.640381 1441914862 -0.108704 0.746643 -0.143372 -0.640381 1441914862 -0.108704 0.746643 -0.143372 -0.640381 1441914862 -0.109436 0.744080 -0.150330 -0.641663 1441914862 -0.109436 0.744080 -0.150330 -0.641663 1441914862 -0.109436 0.744080 -0.150330 -0.641663 1441914862 -0.109436 0.744080 -0.150330 -0.641663 1441914862 -0.109436 0.744080 -0.150330 -0.641663 1441914862 -0.109436 0.744080 -0.150330 -0.641663 1441914862 -0.109436 0.744080 -0.150330 -0.641663 1441914862 -0.100464 0.744202 -0.143005 -0.644714 1441914862 -0.100464 0.744202 -0.143005 -0.644714 1441914862 -0.100464 0.744202 -0.143005 -0.644714 1441914862 -0.100464 0.744202 -0.143005 -0.644714 1441914862 -0.100464 0.744202 -0.143005 -0.644714 1441914862 -0.100464 0.744202 -0.143005 -0.644714 1441914862 -0.080444 0.746460 -0.123901 -0.648865 1441914862 -0.080444 0.746460 -0.123901 -0.648865 1441914862 -0.080444 0.746460 -0.123901 -0.648865 1441914862 -0.080444 0.746460 -0.123901 -0.648865 1441914862 -0.080444 0.746460 -0.123901 -0.648865 1441914862 -0.080444 0.746460 -0.123901 -0.648865 1441914862 -0.080444 0.746460 -0.123901 -0.648865 1441914862 -0.049194 0.750244 -0.091919 -0.652893 1441914862 -0.049194 0.750244 -0.091919 -0.652893 1441914862 -0.049194 0.750244 -0.091919 -0.652893 1441914862 -0.049194 0.750244 -0.091919 -0.652893 1441914862 -0.049194 0.750244 -0.091919 -0.652893 1441914862 -0.049194 0.750244 -0.091919 -0.652893 1441914862 -0.009827 0.752747 -0.049927 -0.656372 1441914862 -0.009827 0.752747 -0.049927 -0.656372 1441914862 -0.009827 0.752747 -0.049927 -0.656372 1441914862 -0.009827 0.752747 -0.049927 -0.656372 1441914862 -0.009827 0.752747 -0.049927 -0.656372 1441914862 -0.009827 0.752747 -0.049927 -0.656372 1441914862 0.035767 0.753174 -0.000977 -0.656860 1441914862 0.035767 0.753174 -0.000977 -0.656860 1441914862 0.035767 0.753174 -0.000977 -0.656860 1441914862 0.035767 0.753174 -0.000977 -0.656860 1441914862 0.035767 0.753174 -0.000977 -0.656860 1441914862 0.035767 0.753174 -0.000977 -0.656860 1441914862 0.035767 0.753174 -0.000977 -0.656860 1441914862 0.086060 0.750366 0.052979 -0.653259 1441914862 0.086060 0.750366 0.052979 -0.653259 1441914862 0.086060 0.750366 0.052979 -0.653259 1441914862 0.086060 0.750366 0.052979 -0.653259 1441914862 0.086060 0.750366 0.052979 -0.653259 1441914862 0.086060 0.750366 0.052979 -0.653259 1441914862 0.137451 0.744324 0.109924 -0.644226 1441914862 0.137451 0.744324 0.109924 -0.644226 1441914862 0.137451 0.744324 0.109924 -0.644226 1441914862 0.137451 0.744324 0.109924 -0.644226 1441914862 0.137451 0.744324 0.109924 -0.644226 1441914862 0.137451 0.744324 0.109924 -0.644226 1441914862 0.187744 0.733765 0.166748 -0.631287 1441914862 0.187744 0.733765 0.166748 -0.631287 1441914862 0.187744 0.733765 0.166748 -0.631287 1441914862 0.187744 0.733765 0.166748 -0.631287 1441914862 0.187744 0.733765 0.166748 -0.631287 1441914862 0.187744 0.733765 0.166748 -0.631287 1441914862 0.234680 0.719482 0.220520 -0.615295 1441914862 
0.038025 0.751282 0.040527 -0.657654 1441914864 0.038025 0.751282 0.040527 -0.657654 1441914864 0.006897 0.755066 0.010315 -0.655518 1441914864 0.006897 0.755066 0.010315 -0.655518 1441914864 0.006897 0.755066 0.010315 -0.655518 1441914864 0.006897 0.755066 0.010315 -0.655518 1441914864 0.006897 0.755066 0.010315 -0.655518 1441914864 -0.028381 0.760498 -0.025940 -0.648193 1441914864 -0.028381 0.760498 -0.025940 -0.648193 1441914864 -0.028381 0.760498 -0.025940 -0.648193 1441914864 -0.028381 0.760498 -0.025940 -0.648193 1441914864 -0.028381 0.760498 -0.025940 -0.648193 1441914864 -0.028381 0.760498 -0.025940 -0.648193 1441914864 -0.062500 0.761597 -0.066956 -0.641541 1441914864 -0.062500 0.761597 -0.066956 -0.641541 1441914864 -0.062500 0.761597 -0.066956 -0.641541 1441914864 -0.062500 0.761597 -0.066956 -0.641541 1441914864 -0.062500 0.761597 -0.066956 -0.641541 1441914864 -0.062500 0.761597 -0.066956 -0.641541 1441914864 -0.062500 0.761597 -0.066956 -0.641541 1441914864 -0.094788 0.757080 -0.106995 -0.637512 1441914865 -0.094788 0.757080 -0.106995 -0.637512 1441914865 -0.094788 0.757080 -0.106995 -0.637512 1441914865 -0.094788 0.757080 -0.106995 -0.637512 1441914865 -0.094788 0.757080 -0.106995 -0.637512 1441914865 -0.121704 0.751526 -0.143372 -0.632324 1441914865 -0.121704 0.751526 -0.143372 -0.632324 1441914865 -0.121704 0.751526 -0.143372 -0.632324 1441914865 -0.121704 0.751526 -0.143372 -0.632324 1441914865 -0.121704 0.751526 -0.143372 -0.632324 1441914865 -0.121704 0.751526 -0.143372 -0.632324 1441914865 -0.121704 0.751526 -0.143372 -0.632324 1441914865 -0.141296 0.744202 -0.171875 -0.629822 1441914865 -0.141296 0.744202 -0.171875 -0.629822 1441914865 -0.141296 0.744202 -0.171875 -0.629822 1441914865 -0.141296 0.744202 -0.171875 -0.629822 1441914865 -0.141296 0.744202 -0.171875 -0.629822 1441914865 -0.141296 0.744202 -0.171875 -0.629822 1441914865 -0.152405 0.737854 -0.189087 -0.629761 1441914865 -0.152405 0.737854 -0.189087 -0.629761 1441914865 -0.152405 0.737854 -0.189087 -0.629761 1441914865 -0.152405 0.737854 -0.189087 -0.629761 1441914865 -0.152405 0.737854 -0.189087 -0.629761 1441914865 -0.152405 0.737854 -0.189087 -0.629761 1441914865 -0.152405 0.737854 -0.189087 -0.629761 1441914865 -0.151367 0.735107 -0.194214 -0.631653 1441914865 -0.151367 0.735107 -0.194214 -0.631653 1441914865 -0.151367 0.735107 -0.194214 -0.631653 1441914865 -0.151367 0.735107 -0.194214 -0.631653 1441914865 -0.151367 0.735107 -0.194214 -0.631653 1441914865 -0.151367 0.735107 -0.194214 -0.631653 1441914865 -0.140137 0.735962 -0.185608 -0.635803 1441914865 -0.140137 0.735962 -0.185608 -0.635803 1441914865 -0.140137 0.735962 -0.185608 -0.635803 1441914865 -0.140137 0.735962 -0.185608 -0.635803 1441914865 -0.140137 0.735962 -0.185608 -0.635803 1441914865 -0.140137 0.735962 -0.185608 -0.635803 1441914865 -0.118835 0.739929 -0.165405 -0.641113 1441914865 -0.118835 0.739929 -0.165405 -0.641113 1441914865 -0.118835 0.739929 -0.165405 -0.641113 1441914865 -0.118835 0.739929 -0.165405 -0.641113 1441914865 -0.118835 0.739929 -0.165405 -0.641113 1441914865 -0.118835 0.739929 -0.165405 -0.641113 1441914865 -0.118835 0.739929 -0.165405 -0.641113 1441914865 -0.087463 0.745178 -0.133911 -0.647400 1441914865 -0.087463 0.745178 -0.133911 -0.647400 1441914865 -0.087463 0.745178 -0.133911 -0.647400 1441914865 -0.087463 0.745178 -0.133911 -0.647400 1441914865 -0.087463 0.745178 -0.133911 -0.647400 1441914865 -0.087463 0.745178 -0.133911 -0.647400 1441914865 -0.047668 0.749939 -0.091614 -0.653381 1441914865 -0.047668 0.749939 -0.091614 -0.653381 1441914865 -0.047668 0.749939 -0.091614 -0.653381 1441914865 -0.047668 0.749939 -0.091614 -0.653381 1441914865 -0.047668 0.749939 -0.091614 -0.653381 1441914865 -0.047668 0.749939 -0.091614 -0.653381 1441914865 -0.001038 0.753845 -0.041260 -0.655762 1441914865 -0.001038 0.753845 -0.041260 -0.655762 1441914865 -0.001038 0.753845 -0.041260 -0.655762 1441914865 -0.001038 0.753845 -0.041260 -0.655762 1441914865 -0.001038 0.753845 -0.041260 -0.655762 1441914865 -0.001038 0.753845 -0.041260 -0.655762 1441914865 -0.001038 0.753845 -0.041260 -0.655762 1441914865 0.049927 0.754517 0.015320 -0.654175 1441914865 0.049927 0.754517 0.015320 -0.654175 1441914865 0.049927 0.754517 0.015320 -0.654175 1441914865 0.049927 0.754517 0.015320 -0.654175 1441914865 0.049927 0.754517 0.015320 -0.654175 1441914865 0.049927 0.754517 0.015320 -0.654175 1441914865 0.104492 0.750610 0.075745 -0.648010 1441914865 0.104492 0.750610 0.075745 -0.648010 1441914865 0.104492 0.750610 0.075745 -0.648010 1441914865 0.104492 0.750610 0.075745 -0.648010 1441914865 0.104492 0.750610 0.075745 -0.648010 1441914865 0.104492 0.750610 0.075745 -0.648010 1441914865 0.160339 0.741211 0.138428 -0.636963 1441914865 0.160339 0.741211 0.138428 -0.636963 1441914865 0.160339 0.741211 0.138428 -0.636963 1441914865 0.160339 0.741211 0.138428 -0.636963 1441914865 0.160339 0.741211 0.138428 -0.636963 1441914865 0.160339 0.741211 0.138428 -0.636963 1441914865 0.160339 0.741211 0.138428 -0.636963 1441914865 0.213928 0.727600 0.200256 -0.620239 1441914865 0.213928 0.727600 0.200256 -0.620239 1441914865 0.213928 0.727600 0.200256 -0.620239 1441914865 0.213928 0.727600 0.200256 -0.620239 1441914865 0.213928 0.727600 0.200256 -0.620239 1441914865 0.213928 0.727600 0.200256 -0.620239 1441914865 0.260559 0.711487 0.257690 -0.599548 1441914865 0.260559 0.711487 0.257690 -0.599548 1441914865 0.260559 0.711487 0.257690 -0.599548 1441914865 0.260559 0.711487 0.257690 -0.599548 1441914865 0.260559 0.711487 0.257690 -0.599548 1441914865 0.260559 0.711487 0.257690 -0.599548 1441914865 0.299683 0.694458 0.308838 -0.576660 1441914865 0.299683 0.694458 0.308838 -0.576660 1441914865 0.299683 0.694458 0.308838 -0.576660 1441914865 0.299683 0.694458 0.308838 -0.576660 1441914865 0.299683 0.694458 0.308838 -0.576660 1441914865 0.299683 0.694458 0.308838 -0.576660 1441914865 0.329224 0.677185 0.348083 -0.558411 1441914865 0.329224 0.677185 0.348083 -0.558411 1441914865 0.329224 0.677185 0.348083 -0.558411 1441914865 0.329224 0.677185 0.348083 -0.558411 1441914865 0.329224 0.677185 0.348083 -0.558411 1441914865 0.329224 0.677185 0.348083 -0.558411 1441914865 0.347107 0.663757 0.373352 -0.547241 1441914865 0.347107 0.663757 0.373352 -0.547241 1441914865 0.347107 0.663757 0.373352 -0.547241 1441914865 0.347107 0.663757 0.373352 -0.547241 1441914865 0.347107 0.663757 0.373352 -0.547241 1441914865 0.352600 0.657104 0.385193 -0.543579 1441914865 0.352600 0.657104 0.385193 -0.543579 1441914866 0.352600 0.657104 0.385193 -0.543579 1441914866 0.352600 0.657104 0.385193 -0.543579 1441914866 0.352600 0.657104 0.385193 -0.543579 1441914866 0.352600 0.657104 0.385193 -0.543579 1441914866 0.347168 0.658203 0.383850 -0.546753 1441914866 0.347168 0.658203 0.383850 -0.546753 1441914866 0.347168 0.658203 0.383850 -0.546753 1441914866 0.347168 0.658203 0.383850 -0.546753 1441914866 0.347168 0.658203 0.383850 -0.546753 1441914866 0.347168 0.658203 0.383850 -0.546753 1441914866 0.330566 0.666870 0.369263 -0.556396 1441914866 0.330566 0.666870 0.369263 -0.556396 1441914866 0.330566 0.666870 0.369263 -0.556396 1441914866 0.330566 0.666870 0.369263 -0.556396 1441914866 0.330566 0.666870 0.369263 -0.556396 1441914866 0.330566 0.666870 0.369263 -0.556396 1441914866 0.303833 0.680786 0.344177 -0.570740 1441914866 0.303833 0.680786 0.344177 -0.570740 1441914866 0.303833 0.680786 0.344177 -0.570740 1441914866 0.303833 0.680786 0.344177 -0.570740 1441914866 0.303833 0.680786 0.344177 -0.570740 1441914866 0.303833 0.680786 0.344177 -0.570740 1441914866 0.269226 0.697571 0.308899 -0.587769 1441914866 0.269226 0.697571 0.308899 -0.587769 1441914866 0.269226 0.697571 0.308899 -0.587769 1441914866 0.269226 0.697571 0.308899 -0.587769 1441914866 0.269226 0.697571 0.308899 -0.587769 1441914866 0.269226 0.697571 0.308899 -0.587769 1441914866 0.269226 0.697571 0.308899 -0.587769 1441914866 0.227661 0.715271 0.264954 -0.605225 1441914866 0.227661 0.715271 0.264954 -0.605225 1441914866 0.227661 0.715271 0.264954 -0.605225 1441914866 0.227661 0.715271 0.264954 -0.605225 1441914866 0.227661 0.715271 0.264954 -0.605225 1441914866 0.227661 0.715271 0.264954 -0.605225 1441914866 0.180420 0.732361 0.214050 -0.620667 1441914866 0.180420 0.732361 0.214050 -0.620667 1441914866 0.180420 0.732361 0.214050 -0.620667 1441914866 0.180420 0.732361 0.214050 -0.620667 1441914866 0.180420 0.732361 0.214050 -0.620667 1441914866 0.180420 0.732361 0.214050 -0.620667 1441914866 0.130432 0.747070 0.158142 -0.632324 1441914866 0.130432 0.747070 0.158142 -0.632324 1441914866 0.130432 0.747070 0.158142 -0.632324 1441914866 0.130432 0.747070 0.158142 -0.632324 1441914866 0.130432 0.747070 0.158142 -0.632324 1441914866 0.130432 0.747070 0.158142 -0.632324 1441914866 0.130432 0.747070 0.158142 -0.632324 1441914866 0.077881 0.757446 0.098389 -0.640686 1441914866 0.077881 0.757446 0.098389 -0.640686 1441914866 0.077881 0.757446 0.098389 -0.640686 1441914866 0.077881 0.757446 0.098389 -0.640686 1441914866 0.077881 0.757446 0.098389 -0.640686 1441914866 0.077881 0.757446 0.098389 -0.640686 1441914866 0.026855 0.760742 0.039490 -0.647278 1441914866 0.026855 0.760742 0.039490 -0.647278 1441914866 0.026855 0.760742 0.039490 -0.647278 1441914866 0.026855 0.760742 0.039490 -0.647278 1441914866 0.026855 0.760742 0.039490 -0.647278 1441914866 0.026855 0.760742 0.039490 -0.647278 1441914866 -0.021606 0.760071 -0.016968 -0.649292 1441914866 -0.021606 0.760071 -0.016968 -0.649292 1441914866 -0.021606 0.760071 -0.016968 -0.649292 1441914866 -0.021606 0.760071 -0.016968 -0.649292 1441914866 -0.021606 0.760071 -0.016968 -0.649292 1441914866 -0.021606 0.760071 -0.016968 -0.649292 1441914866 -0.065857 0.756287 -0.068420 -0.647339 1441914866 -0.065857 0.756287 -0.068420 -0.647339 1441914866 -0.065857 0.756287 -0.068420 -0.647339 1441914866 -0.065857 0.756287 -0.068420 -0.647339 1441914866 -0.065857 0.756287 -0.068420 -0.647339 1441914866 -0.065857 0.756287 -0.068420 -0.647339 1441914866 -0.100708 0.752136 -0.111389 -0.641663 1441914866 -0.100708 0.752136 -0.111389 -0.641663 1441914866 -0.100708 0.752136 -0.111389 -0.641663 1441914866 -0.100708 0.752136 -0.111389 -0.641663 1441914866 -0.100708 0.752136 -0.111389 -0.641663 1441914866 -0.100708 0.752136 -0.111389 -0.641663 1441914866 -0.124634 0.746887 -0.143982 -0.637146 1441914866 -0.124634 0.746887 -0.143982 -0.637146 1441914866 -0.124634 0.746887 -0.143982 -0.637146 1441914866 -0.124634 0.746887 -0.143982 -0.637146 1441914866 -0.124634 0.746887 -0.143982 -0.637146 1441914866 -0.124634 0.746887 -0.143982 -0.637146 1441914866 -0.137390 0.742065 -0.164551 -0.635132 1441914866 -0.137390 0.742065 -0.164551 -0.635132 1441914866 -0.137390 0.742065 -0.164551 -0.635132 1441914866 -0.137390 0.742065 -0.164551 -0.635132 1441914866 -0.137390 0.742065 -0.164551 -0.635132 1441914866 -0.137390 0.742065 -0.164551 -0.635132 1441914866 -0.139404 0.740295 -0.171387 -0.634949 1441914866 -0.139404 0.740295 -0.171387 -0.634949 1441914866 -0.139404 0.740295 -0.171387 -0.634949 1441914866 -0.139404 0.740295 -0.171387 -0.634949 1441914866 -0.139404 0.740295 -0.171387 -0.634949 1441914866 -0.139404 0.740295 -0.171387 -0.634949 1441914866 -0.139404 0.740295 -0.171387 -0.634949 1441914866 -0.129639 0.742310 -0.165466 -0.636230 1441914866 -0.129639 0.742310 -0.165466 -0.636230 1441914866 -0.129639 0.742310 -0.165466 -0.636230 1441914866 -0.129639 0.742310 -0.165466 -0.636230 1441914866 -0.129639 0.742310 -0.165466 -0.636230 1441914866 -0.129639 0.742310 -0.165466 -0.636230 1441914866 -0.106934 0.745972 -0.146484 -0.640808 1441914866 -0.106934 0.745972 -0.146484 -0.640808 1441914866 -0.106934 0.745972 -0.146484 -0.640808 1441914866 -0.106934 0.745972 -0.146484 -0.640808 1441914866 -0.106934 0.745972 -0.146484 -0.640808 1441914866 -0.106934 0.745972 -0.146484 -0.640808 1441914866 -0.075134 0.751648 -0.115906 -0.644958 1441914866 -0.075134 0.751648 -0.115906 -0.644958 1441914866 -0.075134 0.751648 -0.115906 -0.644958 1441914866 -0.075134 0.751648 -0.115906 -0.644958 1441914867 -0.075134 0.751648 -0.115906 -0.644958 1441914867 -0.075134 0.751648 -0.115906 -0.644958 1441914867 -0.034119 0.757202 -0.073853 -0.648071 1441914867 -0.034119 0.757202 -0.073853 -0.648071 1441914867 -0.034119 0.757202 -0.073853 -0.648071 1441914867 -0.034119 0.757202 -0.073853 -0.648071 1441914867 -0.034119 0.757202 -0.073853 -0.648071 1441914867 0.013794 0.759399 -0.023560 -0.650024 1441914867 0.013794 0.759399 -0.023560 -0.650024 1441914867 0.013794 0.759399 -0.023560 -0.650024 1441914867 0.013794 0.759399 -0.023560 -0.650024 1441914867 0.013794 0.759399 -0.023560 -0.650024 1441914867 0.013794 0.759399 -0.023560 -0.650024 1441914867 0.065674 0.757507 0.033508 -0.648682 1441914867 0.065674 0.757507 0.033508 -0.648682 1441914867 0.065674 0.757507 0.033508 -0.648682 1441914867 0.065674 0.757507 0.033508 -0.648682 1441914867 0.065674 0.757507 0.033508 -0.648682 1441914867 0.065674 0.757507 0.033508 -0.648682 1441914867 0.119019 0.751221 0.093689 -0.642395 1441914867 0.119019 0.751221 0.093689 -0.642395 1441914867 0.119019 0.751221 0.093689 -0.642395 1441914867 0.119019 0.751221 0.093689 -0.642395 1441914867 0.172791 0.740173 0.155090 -0.631042 1441914867 0.172791 0.740173 0.155090 -0.631042 1441914867 0.172791 0.740173 0.155090 -0.631042 1441914867 0.172791 0.740173 0.155090 -0.631042 1441914867 0.172791 0.740173 0.155090 -0.631042 1441914867 0.172791 0.740173 0.155090 -0.631042 1441914867 0.223816 0.725159 0.213928 -0.615051 1441914867 0.223816 0.725159 0.213928 -0.615051 1441914867 0.223816 0.725159 0.213928 -0.615051 1441914867 0.223816 0.725159 0.213928 -0.615051 1441914867 0.223816 0.725159 0.213928 -0.615051 1441914867 0.223816 0.725159 0.213928 -0.615051 1441914867 0.223816 0.725159 0.213928 -0.615051 1441914867 0.269104 0.707825 0.266724 -0.596130 1441914867 0.269104 0.707825 0.266724 -0.596130 1441914867 0.269104 0.707825 0.266724 -0.596130 1441914867 0.269104 0.707825 0.266724 -0.596130 1441914867 0.269104 0.707825 0.266724 -0.596130 1441914867 0.269104 0.707825 0.266724 -0.596130 1441914867 0.305054 0.689514 0.311462 -0.578308 1441914867 0.305054 0.689514 0.311462 -0.578308 1441914867 0.305054 0.689514 0.311462 -0.578308 1441914867 0.305054 0.689514 0.311462 -0.578308 1441914867 0.305054 0.689514 0.311462 -0.578308 1441914867 0.305054 0.689514 0.311462 -0.578308 1441914867 0.305054 0.689514 0.311462 -0.578308 1441914867 0.330872 0.672485 0.344727 -0.565125 1441914867 0.330872 0.672485 0.344727 -0.565125 1441914867 0.330872 0.672485 0.344727 -0.565125 1441914867 0.330872 0.672485 0.344727 -0.565125 1441914867 0.330872 0.672485 0.344727 -0.565125 1441914867 0.344482 0.660400 0.363953 -0.559143 1441914867 0.344482 0.660400 0.363953 -0.559143 1441914867 0.344482 0.660400 0.363953 -0.559143 1441914867 0.344482 0.660400 0.363953 -0.559143 1441914867 0.344482 0.660400 0.363953 -0.559143 1441914867 0.344482 0.660400 0.363953 -0.559143 1441914867 0.345581 0.656189 0.369507 -0.559875 1441914867 0.345581 0.656189 0.369507 -0.559875 1441914867 0.345581 0.656189 0.369507 -0.559875 1441914867 0.345581 0.656189 0.369507 -0.559875 1441914867 0.345581 0.656189 0.369507 -0.559875 1441914867 0.345581 0.656189 0.369507 -0.559875 1441914867 0.335876 0.658997 0.362793 -0.566711 1441914867 0.335876 0.658997 0.362793 -0.566711 1441914867 0.335876 0.658997 0.362793 -0.566711 1441914867 0.335876 0.658997 0.362793 -0.566711 1441914867 0.335876 0.658997 0.362793 -0.566711 1441914867 0.316162 0.668091 0.343445 -0.579407 1441914867 0.316162 0.668091 0.343445 -0.579407 1441914867 0.316162 0.668091 0.343445 -0.579407 1441914867 0.316162 0.668091 0.343445 -0.579407 1441914867 0.316162 0.668091 0.343445 -0.579407 1441914867 0.316162 0.668091 0.343445 -0.579407 1441914867 0.316162 0.668091 0.343445 -0.579407 1441914867 0.285706 0.681396 0.314270 -0.596008 1441914867 0.285706 0.681396 0.314270 -0.596008 1441914867 0.285706 0.681396 0.314270 -0.596008 1441914867 0.285706 0.681396 0.314270 -0.596008 1441914867 0.285706 0.681396 0.314270 -0.596008 1441914867 0.285706 0.681396 0.314270 -0.596008 1441914867 0.246521 0.697205 0.275757 -0.614014 1441914867 0.246521 0.697205 0.275757 -0.614014 1441914867 0.246521 0.697205 0.275757 -0.614014 1441914867 0.246521 0.697205 0.275757 -0.614014 1441914867 0.246521 0.697205 0.275757 -0.614014 1441914867 0.246521 0.697205 0.275757 -0.614014 1441914867 0.200989 0.713318 0.229309 -0.630981 1441914867 0.200989 0.713318 0.229309 -0.630981 1441914867 0.200989 0.713318 0.229309 -0.630981 1441914867 0.200989 0.713318 0.229309 -0.630981 1441914867 0.200989 0.713318 0.229309 -0.630981 1441914867 0.200989 0.713318 0.229309 -0.630981 1441914867 0.150146 0.727844 0.176758 -0.645325 1441914867 0.150146 0.727844 0.176758 -0.645325 1441914867 0.150146 0.727844 0.176758 -0.645325 1441914867 0.150146 0.727844 0.176758 -0.645325 1441914867 0.150146 0.727844 0.176758 -0.645325 1441914867 0.150146 0.727844 0.176758 -0.645325 1441914867 0.096313 0.740295 0.119995 -0.654419 1441914867 0.096313 0.740295 0.119995 -0.654419 1441914867 0.096313 0.740295 0.119995 -0.654419 1441914867 0.096313 0.740295 0.119995 -0.654419 1441914867 0.096313 0.740295 0.119995 -0.654419 1441914867 0.096313 0.740295 0.119995 -0.654419 1441914868 0.044556 0.749573 0.062500 -0.657410 1441914868 0.044556 0.749573 0.062500 -0.657410 1441914868 0.044556 0.749573 0.062500 -0.657410 1441914868 0.044556 0.749573 0.062500 -0.657410 1441914868 0.044556 0.749573 0.062500 -0.657410 1441914868 0.044556 0.749573 0.062500 -0.657410 1441914868 -0.004333 0.754456 0.004944 -0.656311 1441914868 -0.004333 0.754456 0.004944 -0.656311 1441914868 -0.004333 0.754456 0.004944 -0.656311 1441914868 -0.004333 0.754456 0.004944 -0.656311 1441914868 -0.004333 0.754456 0.004944 -0.656311 1441914868 -0.004333 0.754456 0.004944 -0.656311 1441914868 -0.004333 0.754456 0.004944 -0.656311 1441914868 -0.049622 0.754822 -0.048889 -0.652222 1441914868 -0.049622 0.754822 -0.048889 -0.652222 1441914868 -0.049622 0.754822 -0.048889 -0.652222 1441914868 -0.049622 0.754822 -0.048889 -0.652222 1441914868 -0.049622 0.754822 -0.048889 -0.652222 1441914868 -0.049622 0.754822 -0.048889 -0.652222 1441914868 -0.088501 0.752502 -0.095947 -0.645508 1441914868 -0.088501 0.752502 -0.095947 -0.645508 1441914868 -0.088501 0.752502 -0.095947 -0.645508 1441914868 -0.088501 0.752502 -0.095947 -0.645508 1441914868 -0.088501 0.752502 -0.095947 -0.645508 1441914868 -0.088501 0.752502 -0.095947 -0.645508 1441914868 -0.118103 0.748535 -0.134277 -0.638550 1441914868 -0.118103 0.748535 -0.134277 -0.638550 1441914868 -0.118103 0.748535 -0.134277 -0.638550 1441914868 -0.118103 0.748535 -0.134277 -0.638550 1441914868 -0.118103 0.748535 -0.134277 -0.638550 1441914868 -0.118103 0.748535 -0.134277 -0.638550 1441914868 -0.118103 0.748535 -0.134277 -0.638550 1441914868 -0.133911 0.744385 -0.160522 -0.634216 1441914868 -0.133911 0.744385 -0.160522 -0.634216 1441914868 -0.133911 0.744385 -0.160522 -0.634216 1441914868 -0.133911 0.744385 -0.160522 -0.634216 1441914868 -0.133911 0.744385 -0.160522 -0.634216 1441914868 -0.133911 0.744385 -0.160522 -0.634216 1441914868 -0.137756 0.741028 -0.172729 -0.634094 1441914868 -0.137756 0.741028 -0.172729 -0.634094 1441914868 -0.137756 0.741028 -0.172729 -0.634094 1441914868 -0.137756 0.741028 -0.172729 -0.634094 1441914868 -0.137756 0.741028 -0.172729 -0.634094 1441914868 -0.137756 0.741028 -0.172729 -0.634094 1441914868 -0.131226 0.740784 -0.169739 -0.636597 1441914868 -0.131226 0.740784 -0.169739 -0.636597 1441914868 -0.131226 0.740784 -0.169739 -0.636597 1441914868 -0.131226 0.740784 -0.169739 -0.636597 1441914868 -0.131226 0.740784 -0.169739 -0.636597 1441914868 -0.131226 0.740784 -0.169739 -0.636597 1441914868 -0.131226 0.740784 -0.169739 -0.636597 1441914868 -0.113831 0.743958 -0.154541 -0.640076 1441914868 -0.113831 0.743958 -0.154541 -0.640076 1441914868 -0.113831 0.743958 -0.154541 -0.640076 1441914868 -0.113831 0.743958 -0.154541 -0.640076 1441914868 -0.113831 0.743958 -0.154541 -0.640076 1441914868 -0.113831 0.743958 -0.154541 -0.640076 1441914868 -0.087341 0.748535 -0.127258 -0.644897 1441914868 -0.087341 0.748535 -0.127258 -0.644897 1441914868 -0.087341 0.748535 -0.127258 -0.644897 1441914868 -0.087341 0.748535 -0.127258 -0.644897 1441914868 -0.087341 0.748535 -0.127258 -0.644897 1441914868 -0.087341 0.748535 -0.127258 -0.644897 1441914868 -0.052307 0.753052 -0.089111 -0.649841 1441914868 -0.052307 0.753052 -0.089111 -0.649841 1441914868 -0.052307 0.753052 -0.089111 -0.649841 1441914868 -0.052307 0.753052 -0.089111 -0.649841 1441914868 -0.052307 0.753052 -0.089111 -0.649841 1441914868 -0.052307 0.753052 -0.089111 -0.649841 1441914868 -0.052307 0.753052 -0.089111 -0.649841 1441914868 -0.010315 0.756409 -0.042297 -0.652649 1441914868 -0.010315 0.756409 -0.042297 -0.652649 1441914868 -0.010315 0.756409 -0.042297 -0.652649 1441914868 -0.010315 0.756409 -0.042297 -0.652649 1441914868 -0.010315 0.756409 -0.042297 -0.652649 1441914868 0.036987 0.756958 0.010742 -0.652344 1441914868 0.036987 0.756958 0.010742 -0.652344 1441914868 0.036987 0.756958 0.010742 -0.652344 1441914868 0.036987 0.756958 0.010742 -0.652344 1441914868 0.036987 0.756958 0.010742 -0.652344 1441914868 0.087952 0.753784 0.067871 -0.647644 1441914868 0.087952 0.753784 0.067871 -0.647644 1441914868 0.087952 0.753784 0.067871 -0.647644 1441914868 0.087952 0.753784 0.067871 -0.647644 1441914868 0.087952 0.753784 0.067871 -0.647644 1441914868 0.139404 0.746521 0.126709 -0.638062 1441914868 0.139404 0.746521 0.126709 -0.638062 1441914868 0.139404 0.746521 0.126709 -0.638062 1441914868 0.139404 0.746521 0.126709 -0.638062 1441914868 0.139404 0.746521 0.126709 -0.638062 1441914868 0.139404 0.746521 0.126709 -0.638062 1441914868 0.190063 0.735352 0.184143 -0.623840 1441914868 0.190063 0.735352 0.184143 -0.623840 1441914868 0.190063 0.735352 0.184143 -0.623840 1441914868 0.190063 0.735352 0.184143 -0.623840 1441914868 0.190063 0.735352 0.184143 -0.623840 1441914868 0.190063 0.735352 0.184143 -0.623840 1441914868 0.235107 0.721497 0.238281 -0.606079 1441914868 0.235107 0.721497 0.238281 -0.606079 1441914868 0.235107 0.721497 0.238281 -0.606079 1441914868 0.235107 0.721497 0.238281 -0.606079 1441914868 0.235107 0.721497 0.238281 -0.606079 1441914868 0.235107 0.721497 0.238281 -0.606079 1441914868 0.235107 0.721497 0.238281 -0.606079 1441914868 0.273193 0.705750 0.286682 -0.587402 1441914868 0.273193 0.705750 0.286682 -0.587402 1441914868 0.273193 0.705750 0.286682 -0.587402 1441914868 0.273193 0.705750 0.286682 -0.587402 1441914869 0.304565 0.690430 0.325867 -0.569519 1441914869 0.304565 0.690430 0.325867 -0.569519 1441914869 0.304565 0.690430 0.325867 -0.569519 1441914869 0.304565 0.690430 0.325867 -0.569519 1441914869 0.304565 0.690430 0.325867 -0.569519 1441914869 0.304565 0.690430 0.325867 -0.569519 1441914869 0.325989 0.677185 0.354309 -0.556396 1441914869 0.325989 0.677185 0.354309 -0.556396 1441914869 0.325989 0.677185 0.354309 -0.556396 1441914869 0.325989 0.677185 0.354309 -0.556396 1441914869 0.325989 0.677185 0.354309 -0.556396 1441914869 0.325989 0.677185 0.354309 -0.556396 1441914869 0.336670 0.668762 0.370239 -0.549805 1441914869 0.336670 0.668762 0.370239 -0.549805 1441914869 0.336670 0.668762 0.370239 -0.549805 1441914869 0.336670 0.668762 0.370239 -0.549805 1441914869 0.336182 0.667358 0.374207 -0.549133 1441914869 0.336182 0.667358 0.374207 -0.549133 1441914869 0.336182 0.667358 0.374207 -0.549133 1441914869 0.336182 0.667358 0.374207 -0.549133 1441914869 0.336182 0.667358 0.374207 -0.549133 1441914869 0.325684 0.672119 0.366211 -0.554993 1441914869 0.325684 0.672119 0.366211 -0.554993 1441914869 0.325684 0.672119 0.366211 -0.554993 1441914869 0.325684 0.672119 0.366211 -0.554993 1441914869 0.325684 0.672119 0.366211 -0.554993 1441914869 0.325684 0.672119 0.366211 -0.554993 1441914869 0.305542 0.682129 0.346680 -0.566589 1441914869 0.305542 0.682129 0.346680 -0.566589 1441914869 0.305542 0.682129 0.346680 -0.566589 1441914869 0.305542 0.682129 0.346680 -0.566589 1441914869 0.305542 0.682129 0.346680 -0.566589 1441914869 0.305542 0.682129 0.346680 -0.566589 1441914869 0.275757 0.696106 0.316833 -0.582214 1441914869 0.275757 0.696106 0.316833 -0.582214 1441914869 0.275757 0.696106 0.316833 -0.582214 1441914869 0.275757 0.696106 0.316833 -0.582214 1441914869 0.275757 0.696106 0.316833 -0.582214 1441914869 0.275757 0.696106 0.316833 -0.582214 1441914869 0.237915 0.711914 0.277405 -0.599670 1441914869 0.237915 0.711914 0.277405 -0.599670 1441914869 0.237915 0.711914 0.277405 -0.599670 1441914869 0.237915 0.711914 0.277405 -0.599670 1441914869 0.237915 0.711914 0.277405 -0.599670 1441914869 0.237915 0.711914 0.277405 -0.599670 1441914869 0.193237 0.728577 0.229980 -0.615540 1441914869 0.193237 0.728577 0.229980 -0.615540 1441914869 0.193237 0.728577 0.229980 -0.615540 1441914869 0.193237 0.728577 0.229980 -0.615540 1441914869 0.193237 0.728577 0.229980 -0.615540 1441914869 0.193237 0.728577 0.229980 -0.615540 1441914869 0.144287 0.743530 0.176636 -0.628601 1441914869 0.144287 0.743530 0.176636 -0.628601 1441914869 0.144287 0.743530 0.176636 -0.628601 1441914869 0.144287 0.743530 0.176636 -0.628601 1441914869 0.144287 0.743530 0.176636 -0.628601 1441914869 0.144287 0.743530 0.176636 -0.628601 1441914869 0.093079 0.754578 0.119751 -0.638428 1441914869 0.093079 0.754578 0.119751 -0.638428 1441914869 0.093079 0.754578 0.119751 -0.638428 1441914869 0.093079 0.754578 0.119751 -0.638428 1441914869 0.093079 0.754578 0.119751 -0.638428 1441914869 0.093079 0.754578 0.119751 -0.638428 1441914869 0.093079 0.754578 0.119751 -0.638428 1441914869 0.041992 0.761047 0.061829 -0.644348 1441914869 0.041992 0.761047 0.061829 -0.644348 1441914869 0.041992 0.761047 0.061829 -0.644348 1441914869 0.041992 0.761047 0.061829 -0.644348 1441914869 0.041992 0.761047 0.061829 -0.644348 1441914869 0.041992 0.761047 0.061829 -0.644348 1441914869 -0.007080 0.762878 0.005310 -0.646423 1441914869 -0.007080 0.762878 0.005310 -0.646423 1441914869 -0.007080 0.762878 0.005310 -0.646423 1441914869 -0.007080 0.762878 0.005310 -0.646423 1441914869 -0.007080 0.762878 0.005310 -0.646423 1441914869 -0.007080 0.762878 0.005310 -0.646423 1441914869 -0.049805 0.760681 -0.046082 -0.645569 1441914869 -0.049805 0.760681 -0.046082 -0.645569 1441914869 -0.049805 0.760681 -0.046082 -0.645569 1441914869 -0.049805 0.760681 -0.046082 -0.645569 1441914869 -0.049805 0.760681 -0.046082 -0.645569 1441914869 -0.049805 0.760681 -0.046082 -0.645569 1441914869 -0.085144 0.756287 -0.089539 -0.642456 1441914869 -0.085144 0.756287 -0.089539 -0.642456 1441914869 -0.085144 0.756287 -0.089539 -0.642456 1441914869 -0.085144 0.756287 -0.089539 -0.642456 1441914869 -0.085144 0.756287 -0.089539 -0.642456 1441914869 -0.085144 0.756287 -0.089539 -0.642456 1441914869 -0.085144 0.756287 -0.089539 -0.642456 1441914869 -0.110596 0.751343 -0.123169 -0.638855 1441914869 -0.110596 0.751343 -0.123169 -0.638855 1441914869 -0.110596 0.751343 -0.123169 -0.638855 1441914869 -0.110596 0.751343 -0.123169 -0.638855 1441914869 -0.110596 0.751343 -0.123169 -0.638855 1441914869 -0.110596 0.751343 -0.123169 -0.638855 1441914869 -0.123535 0.746521 -0.144775 -0.637634 1441914869 -0.123535 0.746521 -0.144775 -0.637634 1441914869 -0.123535 0.746521 -0.144775 -0.637634 1441914869 -0.123535 0.746521 -0.144775 -0.637634 1441914869 -0.123535 0.746521 -0.144775 -0.637634 1441914869 -0.123535 0.746521 -0.144775 -0.637634 1441914869 -0.123535 0.746521 -0.144775 -0.637634 1441914869 -0.123718 0.743835 -0.151672 -0.639099 1441914869 -0.123718 0.743835 -0.151672 -0.639099 1441914869 -0.123718 0.743835 -0.151672 -0.639099 1441914869 -0.123718 0.743835 -0.151672 -0.639099 1441914869 -0.123718 0.743835 -0.151672 -0.639099 1441914869 -0.123718 0.743835 -0.151672 -0.639099 1441914869 -0.123718 0.743835 -0.151672 -0.639099 1441914869 -0.112671 0.744629 -0.144592 -0.641785 1441914870 -0.112671 0.744629 -0.144592 -0.641785 1441914870 -0.112671 0.744629 -0.144592 -0.641785 1441914870 -0.112671 0.744629 -0.144592 -0.641785 1441914870 -0.112671 0.744629 -0.144592 -0.641785 1441914870 -0.112671 0.744629 -0.144592 -0.641785 1441914870 -0.090881 0.748108 -0.124329 -0.645447 1441914870 -0.090881 0.748108 -0.124329 -0.645447 1441914870 -0.090881 0.748108 -0.124329 -0.645447 1441914870 -0.090881 0.748108 -0.124329 -0.645447 1441914870 -0.090881 0.748108 -0.124329 -0.645447 1441914870 -0.090881 0.748108 -0.124329 -0.645447 1441914870 -0.059448 0.752136 -0.093262 -0.649658 1441914870 -0.059448 0.752136 -0.093262 -0.649658 1441914870 -0.059448 0.752136 -0.093262 -0.649658 1441914870 -0.059448 0.752136 -0.093262 -0.649658 1441914870 -0.059448 0.752136 -0.093262 -0.649658 1441914870 -0.059448 0.752136 -0.093262 -0.649658 1441914870 -0.059448 0.752136 -0.093262 -0.649658 1441914870 -0.019409 0.755981 -0.052673 -0.652161 1441914870 -0.019409 0.755981 -0.052673 -0.652161 1441914870 -0.019409 0.755981 -0.052673 -0.652161 1441914870 -0.019409 0.755981 -0.052673 -0.652161 1441914870 -0.019409 0.755981 -0.052673 -0.652161 1441914870 -0.019409 0.755981 -0.052673 -0.652161 1441914870 0.027100 0.756958 -0.005005 -0.652893 1441914870 0.027100 0.756958 -0.005005 -0.652893 1441914870 0.027100 0.756958 -0.005005 -0.652893 1441914870 0.027100 0.756958 -0.005005 -0.652893 1441914870 0.027100 0.756958 -0.005005 -0.652893 1441914870 0.077271 0.754211 0.047852 -0.650330 1441914870 0.077271 0.754211 0.047852 -0.650330 1441914870 0.077271 0.754211 0.047852 -0.650330 1441914870 0.077271 0.754211 0.047852 -0.650330 1441914870 0.077271 0.754211 0.047852 -0.650330 1441914870 0.077271 0.754211 0.047852 -0.650330 1441914870 0.077271 0.754211 0.047852 -0.650330 1441914870 0.128723 0.747437 0.102966 -0.643555 1441914870 0.128723 0.747437 0.102966 -0.643555 1441914870 0.128723 0.747437 0.102966 -0.643555 1441914870 0.128723 0.747437 0.102966 -0.643555 1441914870 0.128723 0.747437 0.102966 -0.643555 1441914870 0.128723 0.747437 0.102966 -0.643555 1441914870 0.179077 0.737854 0.158691 -0.631104 1441914870 0.179077 0.737854 0.158691 -0.631104 1441914870 0.179077 0.737854 0.158691 -0.631104 1441914870 0.179077 0.737854 0.158691 -0.631104 1441914870 0.179077 0.737854 0.158691 -0.631104 1441914870 0.227051 0.724548 0.213623 -0.614624 1441914870 0.227051 0.724548 0.213623 -0.614624 1441914870 0.227051 0.724548 0.213623 -0.614624 1441914870 0.227051 0.724548 0.213623 -0.614624 1441914870 0.227051 0.724548 0.213623 -0.614624 1441914870 0.227051 0.724548 0.213623 -0.614624 1441914870 0.227051 0.724548 0.213623 -0.614624 1441914870 0.271179 0.709106 0.264526 -0.594727 1441914870 0.271179 0.709106 0.264526 -0.594727 1441914870 0.271179 0.709106 0.264526 -0.594727 1441914870 0.271179 0.709106 0.264526 -0.594727 1441914870 0.271179 0.709106 0.264526 -0.594727 1441914870 0.271179 0.709106 0.264526 -0.594727 1441914870 0.271179 0.709106 0.264526 -0.594727 1441914870 0.309082 0.692627 0.309570 -0.573425 1441914870 0.309082 0.692627 0.309570 -0.573425 1441914870 0.309082 0.692627 0.309570 -0.573425 1441914870 0.309082 0.692627 0.309570 -0.573425 1441914870 0.309082 0.692627 0.309570 -0.573425 1441914870 0.309082 0.692627 0.309570 -0.573425 1441914870 0.339050 0.677063 0.345642 -0.554260 1441914870 0.339050 0.677063 0.345642 -0.554260 1441914870 0.339050 0.677063 0.345642 -0.554260 1441914870 0.339050 0.677063 0.345642 -0.554260 1441914870 0.339050 0.677063 0.345642 -0.554260 1441914870 0.339050 0.677063 0.345642 -0.554260 1441914870 0.360352 0.662781 0.371826 -0.540833 1441914870 0.360352 0.662781 0.371826 -0.540833 1441914870 0.360352 0.662781 0.371826 -0.540833 1441914870 0.360352 0.662781 0.371826 -0.540833 1441914870 0.360352 0.662781 0.371826 -0.540833 1441914870 0.360352 0.662781 0.371826 -0.540833 1441914870 0.371460 0.651917 0.387085 -0.535889 1441914870 0.371460 0.651917 0.387085 -0.535889 1441914870 0.371460 0.651917 0.387085 -0.535889 1441914870 0.371460 0.651917 0.387085 -0.535889 1441914870 0.371460 0.651917 0.387085 -0.535889 1441914870 0.371460 0.651917 0.387085 -0.535889 1441914870 0.371460 0.647888 0.391052 -0.537842 1441914870 0.371460 0.647888 0.391052 -0.537842 1441914870 0.371460 0.647888 0.391052 -0.537842 1441914870 0.371460 0.647888 0.391052 -0.537842 1441914870 0.371460 0.647888 0.391052 -0.537842 1441914870 0.371460 0.647888 0.391052 -0.537842 1441914870 0.359436 0.651367 0.383301 -0.547302 1441914870 0.359436 0.651367 0.383301 -0.547302 1441914870 0.359436 0.651367 0.383301 -0.547302 1441914870 0.359436 0.651367 0.383301 -0.547302 1441914870 0.359436 0.651367 0.383301 -0.547302 1441914870 0.336487 0.661926 0.362976 -0.562927 1441914870 0.336487 0.661926 0.362976 -0.562927 1441914870 0.336487 0.661926 0.362976 -0.562927 1441914870 0.336487 0.661926 0.362976 -0.562927 1441914870 0.336487 0.661926 0.362976 -0.562927 1441914870 0.336487 0.661926 0.362976 -0.562927 1441914870 0.336487 0.661926 0.362976 -0.562927 1441914870 0.303528 0.677124 0.331177 -0.582825 1441914870 0.303528 0.677124 0.331177 -0.582825 1441914870 0.303528 0.677124 0.331177 -0.582825 1441914870 0.303528 0.677124 0.331177 -0.582825 1441914870 0.303528 0.677124 0.331177 -0.582825 1441914870 0.262390 0.694458 0.289795 -0.604065 1441914870 0.262390 0.694458 0.289795 -0.604065 1441914871 0.262390 0.694458 0.289795 -0.604065 1441914871 0.262390 0.694458 0.289795 -0.604065 1441914871 0.262390 0.694458 0.289795 -0.604065 1441914871 0.262390 0.694458 0.289795 -0.604065 1441914871 0.213745 0.712402 0.241211 -0.623352 1441914871 0.213745 0.712402 0.241211 -0.623352 1441914871 0.213745 0.712402 0.241211 -0.623352 1441914871 0.213745 0.712402 0.241211 -0.623352 1441914871 0.213745 0.712402 0.241211 -0.623352 1441914871 0.160583 0.730225 0.187988 -0.636902 1441914871 0.160583 0.730225 0.187988 -0.636902 1441914871 0.160583 0.730225 0.187988 -0.636902 1441914871 0.160583 0.730225 0.187988 -0.636902 1441914871 0.160583 0.730225 0.187988 -0.636902 1441914871 0.160583 0.730225 0.187988 -0.636902 1441914871 0.107422 0.745667 0.131104 -0.644409 1441914871 0.107422 0.745667 0.131104 -0.644409 1441914871 0.107422 0.745667 0.131104 -0.644409 1441914871 0.107422 0.745667 0.131104 -0.644409 1441914871 0.107422 0.745667 0.131104 -0.644409 1441914871 0.107422 0.745667 0.131104 -0.644409 1441914871 0.054993 0.756104 0.073059 -0.648071 1441914871 0.054993 0.756104 0.073059 -0.648071 1441914871 0.054993 0.756104 0.073059 -0.648071 1441914871 0.054993 0.756104 0.073059 -0.648071 1441914871 0.054993 0.756104 0.073059 -0.648071 1441914871 0.054993 0.756104 0.073059 -0.648071 1441914871 0.003235 0.760986 0.014648 -0.648621 1441914871 0.003235 0.760986 0.014648 -0.648621 1441914871 0.003235 0.760986 0.014648 -0.648621 1441914871 0.003235 0.760986 0.014648 -0.648621 1441914871 0.003235 0.760986 0.014648 -0.648621 1441914871 0.003235 0.760986 0.014648 -0.648621 1441914871 0.003235 0.760986 0.014648 -0.648621 1441914871 -0.044067 0.759949 -0.041138 -0.647156 1441914871 -0.044067 0.759949 -0.041138 -0.647156 1441914871 -0.044067 0.759949 -0.041138 -0.647156 1441914871 -0.044067 0.759949 -0.041138 -0.647156 1441914871 -0.044067 0.759949 -0.041138 -0.647156 1441914871 -0.044067 0.759949 -0.041138 -0.647156 1441914871 -0.084290 0.755188 -0.091125 -0.643616 1441914871 -0.084290 0.755188 -0.091125 -0.643616 1441914871 -0.084290 0.755188 -0.091125 -0.643616 1441914871 -0.084290 0.755188 -0.091125 -0.643616 1441914871 -0.084290 0.755188 -0.091125 -0.643616 1441914871 -0.084290 0.755188 -0.091125 -0.643616 1441914871 -0.114990 0.749268 -0.131348 -0.638855 1441914871 -0.114990 0.749268 -0.131348 -0.638855 1441914871 -0.114990 0.749268 -0.131348 -0.638855 1441914871 -0.114990 0.749268 -0.131348 -0.638855 1441914871 -0.114990 0.749268 -0.131348 -0.638855 1441914871 -0.114990 0.749268 -0.131348 -0.638855 1441914871 -0.114990 0.749268 -0.131348 -0.638855 1441914871 -0.133667 0.744324 -0.159058 -0.634705 1441914871 -0.133667 0.744324 -0.159058 -0.634705 1441914871 -0.133667 0.744324 -0.159058 -0.634705 1441914871 -0.133667 0.744324 -0.159058 -0.634705 1441914871 -0.133667 0.744324 -0.159058 -0.634705 1441914871 -0.133667 0.744324 -0.159058 -0.634705 1441914871 -0.139282 0.741943 -0.172729 -0.632690 1441914871 -0.139282 0.741943 -0.172729 -0.632690 1441914871 -0.139282 0.741943 -0.172729 -0.632690 1441914871 -0.139282 0.741943 -0.172729 -0.632690 1441914871 -0.139282 0.741943 -0.172729 -0.632690 1441914871 -0.139282 0.741943 -0.172729 -0.632690 1441914871 -0.139282 0.741943 -0.172729 -0.632690 1441914871 -0.132324 0.743774 -0.170471 -0.632690 1441914871 -0.132324 0.743774 -0.170471 -0.632690 1441914871 -0.132324 0.743774 -0.170471 -0.632690 1441914871 -0.132324 0.743774 -0.170471 -0.632690 1441914871 -0.132324 0.743774 -0.170471 -0.632690 1441914871 -0.132324 0.743774 -0.170471 -0.632690 1441914871 -0.113770 0.748474 -0.153137 -0.635132 1441914871 -0.113770 0.748474 -0.153137 -0.635132 1441914871 -0.113770 0.748474 -0.153137 -0.635132 1441914871 -0.113770 0.748474 -0.153137 -0.635132 1441914871 -0.113770 0.748474 -0.153137 -0.635132 1441914871 -0.113770 0.748474 -0.153137 -0.635132 1441914871 -0.084534 0.755005 -0.123047 -0.638489 1441914871 -0.084534 0.755005 -0.123047 -0.638489 1441914871 -0.084534 0.755005 -0.123047 -0.638489 1441914871 -0.084534 0.755005 -0.123047 -0.638489 1441914871 -0.084534 0.755005 -0.123047 -0.638489 1441914871 -0.084534 0.755005 -0.123047 -0.638489 1441914871 -0.047119 0.762024 -0.081665 -0.640625 1441914871 -0.047119 0.762024 -0.081665 -0.640625 1441914871 -0.047119 0.762024 -0.081665 -0.640625 1441914871 -0.047119 0.762024 -0.081665 -0.640625 1441914871 -0.047119 0.762024 -0.081665 -0.640625 1441914871 -0.047119 0.762024 -0.081665 -0.640625 1441914871 -0.002563 0.766541 -0.031006 -0.641418 1441914871 -0.002563 0.766541 -0.031006 -0.641418 1441914871 -0.002563 0.766541 -0.031006 -0.641418 1441914871 -0.002563 0.766541 -0.031006 -0.641418 1441914871 -0.002563 0.766541 -0.031006 -0.641418 1441914871 -0.002563 0.766541 -0.031006 -0.641418 1441914871 -0.002563 0.766541 -0.031006 -0.641418 1441914871 0.048218 0.766052 0.025818 -0.640442 1441914871 0.048218 0.766052 0.025818 -0.640442 1441914871 0.048218 0.766052 0.025818 -0.640442 1441914871 0.048218 0.766052 0.025818 -0.640442 1441914871 0.048218 0.766052 0.025818 -0.640442 1441914871 0.048218 0.766052 0.025818 -0.640442 1441914871 0.098572 0.761597 0.086060 -0.634705 1441914871 0.098572 0.761597 0.086060 -0.634705 1441914871 0.098572 0.761597 0.086060 -0.634705 1441914871 0.098572 0.761597 0.086060 -0.634705 1441914871 0.098572 0.761597 0.086060 -0.634705 1441914871 0.149475 0.752747 0.146362 -0.624207 1441914871 0.149475 0.752747 0.146362 -0.624207 1441914872 0.149475 0.752747 0.146362 -0.624207 1441914872 0.149475 0.752747 0.146362 -0.624207 1441914872 0.149475 0.752747 0.146362 -0.624207 1441914872 0.201233 0.738281 0.205261 -0.610107 1441914872 0.201233 0.738281 0.205261 -0.610107 1441914872 0.201233 0.738281 0.205261 -0.610107 1441914872 0.201233 0.738281 0.205261 -0.610107 1441914872 0.201233 0.738281 0.205261 -0.610107 1441914872 0.247498 0.720764 0.259521 -0.593201 1441914872 0.247498 0.720764 0.259521 -0.593201 1441914872 0.247498 0.720764 0.259521 -0.593201 1441914872 0.247498 0.720764 0.259521 -0.593201 1441914872 
