# Supplementary material for: Quaternion-Based Gesture Recognition Using Wireless Wearable Motion Capture Sensors
Source: Sensors (Basel). 2016 Apr 28;16(5):605. doi: 10.3390/s16050605 (PMC4883296; doi:10.3390/s16050605)
Supplement: Supplementary file 1 [file sensors-16-00605-s001.zip › MultiSensorGestureData/P5/1. Jab/Training15.txt]

0.564453 -0.195496 -0.396606 0.697021 1441916122 0.564453 -0.195496 -0.396606 0.697021 1441916122 0.564453 -0.195496 -0.396606 0.697021 1441916122 0.564453 -0.195496 -0.396606 0.697021 1441916122 0.564453 -0.195496 -0.396606 0.697021 1441916122 0.488953 -0.305176 -0.302979 0.758911 1441916122 0.488953 -0.305176 -0.302979 0.758911 1441916122 0.488953 -0.305176 -0.302979 0.758911 1441916122 0.488953 -0.305176 -0.302979 0.758911 1441916122 0.488953 -0.305176 -0.302979 0.758911 1441916122 0.488953 -0.305176 -0.302979 0.758911 1441916122 0.407288 -0.357849 -0.190918 0.818298 1441916122 0.407288 -0.357849 -0.190918 0.818298 1441916122 0.407288 -0.357849 -0.190918 0.818298 1441916122 0.407288 -0.357849 -0.190918 0.818298 1441916122 0.407288 -0.357849 -0.190918 0.818298 1441916122 0.407288 -0.357849 -0.190918 0.818298 1441916122 0.333984 -0.374146 -0.073547 0.861938 1441916122 0.333984 -0.374146 -0.073547 0.861938 1441916122 0.333984 -0.374146 -0.073547 0.861938 1441916122 0.333984 -0.374146 -0.073547 0.861938 1441916122 0.333984 -0.374146 -0.073547 0.861938 1441916122 0.294739 -0.362000 0.033508 0.883667 1441916122 0.294739 -0.362000 0.033508 0.883667 1441916122 0.294739 -0.362000 0.033508 0.883667 1441916122 0.294739 -0.362000 0.033508 0.883667 1441916122 0.294739 -0.362000 0.033508 0.883667 1441916122 0.294739 -0.362000 0.033508 0.883667 1441916122 0.302063 -0.354492 0.061951 0.882690 1441916122 0.302063 -0.354492 0.061951 0.882690 1441916122 0.302063 -0.354492 0.061951 0.882690 1441916122 0.302063 -0.354492 0.061951 0.882690 1441916122 0.302063 -0.354492 0.061951 0.882690 1441916122 0.302063 -0.354492 0.061951 0.882690 1441916122 0.380310 -0.313416 0.075256 0.866821 1441916122 0.380310 -0.313416 0.075256 0.866821 1441916122 0.380310 -0.313416 0.075256 0.866821 1441916122 0.380310 -0.313416 0.075256 0.866821 1441916122 0.380310 -0.313416 0.075256 0.866821 1441916122 0.380310 -0.313416 0.075256 0.866821 1441916122 0.517883 -0.239502 0.044800 0.819946 1441916122 0.517883 -0.239502 0.044800 0.819946 1441916122 0.517883 -0.239502 0.044800 0.819946 1441916122 0.517883 -0.239502 0.044800 0.819946 1441916122 0.517883 -0.239502 0.044800 0.819946 1441916122 0.517883 -0.239502 0.044800 0.819946 1441916122 0.609375 -0.183411 -0.016846 0.771118 1441916122 0.609375 -0.183411 -0.016846 0.771118 1441916122 0.609375 -0.183411 -0.016846 0.771118 1441916122 0.609375 -0.183411 -0.016846 0.771118 1441916122 0.609375 -0.183411 -0.016846 0.771118 1441916122 0.609375 -0.183411 -0.016846 0.771118 1441916122 0.610046 -0.186523 -0.036682 0.769226 1441916122 0.610046 -0.186523 -0.036682 0.769226 1441916122 0.610046 -0.186523 -0.036682 0.769226 1441916122 0.610046 -0.186523 -0.036682 0.769226 1441916122 0.610046 -0.186523 -0.036682 0.769226 1441916122 0.610046 -0.186523 -0.036682 0.769226 1441916122 0.588440 -0.168335 -0.015930 0.790649 1441916122 0.588440 -0.168335 -0.015930 0.790649 1441916122 0.588440 -0.168335 -0.015930 0.790649 1441916122 0.588440 -0.168335 -0.015930 0.790649 1441916122 0.588440 -0.168335 -0.015930 0.790649 1441916122 0.588440 -0.168335 -0.015930 0.790649 1441916122 0.546204 -0.159668 0.011963 0.822144 1441916122 0.546204 -0.159668 0.011963 0.822144 1441916122 0.546204 -0.159668 0.011963 0.822144 1441916122 0.546204 -0.159668 0.011963 0.822144 1441916122 0.546204 -0.159668 0.011963 0.822144 1441916122 0.546204 -0.159668 0.011963 0.822144 1441916122 0.488098 -0.159790 0.033508 0.857361 1441916122 0.488098 -0.159790 0.033508 0.857361 1441916122 0.488098 -0.159790 0.033508 0.857361 1441916122 0.488098 -0.159790 0.033508 0.857361 1441916122 0.488098 -0.159790 0.033508 0.857361 1441916122 0.488098 -0.159790 0.033508 0.857361 1441916122 0.407715 -0.158630 0.049438 0.897827 1441916122 0.407715 -0.158630 0.049438 0.897827 1441916122 0.407715 -0.158630 0.049438 0.897827 1441916122 0.407715 -0.158630 0.049438 0.897827 1441916122 0.407715 -0.158630 0.049438 0.897827 1441916122 0.407715 -0.158630 0.049438 0.897827 1441916122 0.329102 -0.168640 0.056885 0.927368 1441916122 0.329102 -0.168640 0.056885 0.927368 1441916122 0.329102 -0.168640 0.056885 0.927368 1441916122 0.329102 -0.168640 0.056885 0.927368 1441916122 0.329102 -0.168640 0.056885 0.927368 1441916122 0.329102 -0.168640 0.056885 0.927368 1441916122 0.275269 -0.176453 0.102905 0.939392 1441916122 0.275269 -0.176453 0.102905 0.939392 1441916122 0.275269 -0.176453 0.102905 0.939392 1441916123 0.275269 -0.176453 0.102905 0.939392 1441916123 0.275269 -0.176453 0.102905 0.939392 1441916123 0.275269 -0.176453 0.102905 0.939392 1441916123 0.241272 -0.203369 0.141541 0.938293 1441916123 0.241272 -0.203369 0.141541 0.938293 1441916123 0.241272 -0.203369 0.141541 0.938293 1441916123 0.241272 -0.203369 0.141541 0.938293 1441916123 0.241272 -0.203369 0.141541 0.938293 1441916123 0.241272 -0.203369 0.141541 0.938293 1441916123 0.215942 -0.237915 0.166626 0.932190 1441916123 0.215942 -0.237915 0.166626 0.932190 1441916123 0.215942 -0.237915 0.166626 0.932190 1441916123 0.215942 -0.237915 0.166626 0.932190 1441916123 0.215942 -0.237915 0.166626 0.932190 1441916123 0.205444 -0.265320 0.163269 0.927734 1441916123 0.205444 -0.265320 0.163269 0.927734 1441916123 0.205444 -0.265320 0.163269 0.927734 1441916123 0.205444 -0.265320 0.163269 0.927734 1441916123 0.205444 -0.265320 0.163269 0.927734 1441916123 0.205444 -0.265320 0.163269 0.927734 1441916123 0.205444 -0.265320 0.163269 0.927734 1441916123 0.213623 -0.278015 0.176880 0.919617 1441916123 0.213623 -0.278015 0.176880 0.919617 1441916123 0.213623 -0.278015 0.176880 0.919617 1441916123 0.213623 -0.278015 0.176880 0.919617 1441916123 0.213623 -0.278015 0.176880 0.919617 1441916123 0.213623 -0.278015 0.176880 0.919617 1441916123 0.241516 -0.288574 0.173157 0.910156 1441916123 0.241516 -0.288574 0.173157 0.910156 1441916123 0.241516 -0.288574 0.173157 0.910156 1441916123 0.241516 -0.288574 0.173157 0.910156 1441916123 0.241516 -0.288574 0.173157 0.910156 1441916123 0.303162 -0.287842 0.163147 0.893616 1441916123 0.303162 -0.287842 0.163147 0.893616 1441916123 0.303162 -0.287842 0.163147 0.893616 1441916123 0.303162 -0.287842 0.163147 0.893616 1441916123 0.303162 -0.287842 0.163147 0.893616 1441916123 0.303162 -0.287842 0.163147 0.893616 1441916123 0.303162 -0.287842 0.163147 0.893616 1441916123 0.409058 -0.273804 0.113037 0.863037 1441916123 0.409058 -0.273804 0.113037 0.863037 1441916123 0.409058 -0.273804 0.113037 0.863037 1441916123 0.409058 -0.273804 0.113037 0.863037 1441916123 0.409058 -0.273804 0.113037 0.863037 1441916123 0.409058 -0.273804 0.113037 0.863037 1441916123 0.547668 -0.214294 0.038574 0.807861 1441916123 0.547668 -0.214294 0.038574 0.807861 1441916123 0.547668 -0.214294 0.038574 0.807861 1441916123 0.547668 -0.214294 0.038574 0.807861 1441916123 0.547668 -0.214294 0.038574 0.807861 1441916123 0.598389 -0.210754 -0.018311 0.772705 1441916123 0.598389 -0.210754 -0.018311 0.772705 1441916123 0.598389 -0.210754 -0.018311 0.772705 1441916123 0.598389 -0.210754 -0.018311 0.772705 1441916123 0.598389 -0.210754 -0.018311 0.772705 1441916123 0.598389 -0.210754 -0.018311 0.772705 1441916123 0.595581 -0.160828 0.019287 0.786743 1441916123 0.595581 -0.160828 0.019287 0.786743 1441916123 0.595581 -0.160828 0.019287 0.786743 1441916123 0.595581 -0.160828 0.019287 0.786743 1441916123 0.595581 -0.160828 0.019287 0.786743 1441916123 0.595581 -0.160828 0.019287 0.786743 1441916123 0.547119 -0.154114 0.032104 0.822083 1441916123 0.547119 -0.154114 0.032104 0.822083 1441916123 0.547119 -0.154114 0.032104 0.822083 1441916123 0.547119 -0.154114 0.032104 0.822083 1441916123 0.547119 -0.154114 0.032104 0.822083 1441916123 0.475830 -0.177795 0.014343 0.861206 1441916123 0.475830 -0.177795 0.014343 0.861206 1441916123 0.475830 -0.177795 0.014343 0.861206 1441916123 0.475830 -0.177795 0.014343 0.861206 1441916123 0.475830 -0.177795 0.014343 0.861206 1441916123 0.475830 -0.177795 0.014343 0.861206 1441916123 0.407349 -0.169861 0.027710 0.896851 1441916123 0.407349 -0.169861 0.027710 0.896851 1441916123 0.407349 -0.169861 0.027710 0.896851 1441916123 0.407349 -0.169861 0.027710 0.896851 1441916123 0.407349 -0.169861 0.027710 0.896851 1441916123 0.407349 -0.169861 0.027710 0.896851 1441916123 0.327881 -0.161072 0.047119 0.929688 1441916123 0.327881 -0.161072 0.047119 0.929688 1441916123 0.327881 -0.161072 0.047119 0.929688 1441916123 0.327881 -0.161072 0.047119 0.929688 1441916123 0.327881 -0.161072 0.047119 0.929688 1441916123 0.327881 -0.161072 0.047119 0.929688 1441916123 0.327881 -0.161072 0.047119 0.929688 1441916123 0.260742 -0.163818 0.060974 0.949402 1441916123 0.260742 -0.163818 0.060974 0.949402 1441916123 0.260742 -0.163818 0.060974 0.949402 1441916123 0.260742 -0.163818 0.060974 0.949402 1441916123 0.260742 -0.163818 0.060974 0.949402 1441916123 0.260742 -0.163818 0.060974 0.949402 1441916123 0.216370 -0.176575 0.085205 0.956421 1441916123 0.216370 -0.176575 0.085205 0.956421 1441916123 0.216370 -0.176575 0.085205 0.956421 1441916123 0.216370 -0.176575 0.085205 0.956421 1441916123 0.216370 -0.176575 0.085205 0.956421 1441916123 0.216370 -0.176575 0.085205 0.956421 1441916123 0.185120 -0.191650 0.103088 0.958313 1441916123 0.185120 -0.191650 0.103088 0.958313 1441916123 0.185120 -0.191650 0.103088 0.958313 1441916123 0.185120 -0.191650 0.103088 0.958313 1441916123 0.185120 -0.191650 0.103088 0.958313 1441916123 0.185120 -0.191650 0.103088 0.958313 1441916123 0.185120 -0.191650 0.103088 0.958313 1441916123 0.183472 -0.207214 0.095337 0.956177 1441916123 0.183472 -0.207214 0.095337 0.956177 1441916123 0.183472 -0.207214 0.095337 0.956177 1441916123 0.183472 -0.207214 0.095337 0.956177 1441916123 0.195068 -0.229919 0.071411 0.950745 1441916124 0.195068 -0.229919 0.071411 0.950745 1441916124 0.195068 -0.229919 0.071411 0.950745 1441916124 0.195068 -0.229919 0.071411 0.950745 1441916124 0.195068 -0.229919 0.071411 0.950745 1441916124 0.215210 -0.244019 0.089478 0.941284 1441916124 0.215210 -0.244019 0.089478 0.941284 1441916124 0.215210 -0.244019 0.089478 0.941284 1441916124 0.215210 -0.244019 0.089478 0.941284 1441916124 0.215210 -0.244019 0.089478 0.941284 1441916124 0.215210 -0.244019 0.089478 0.941284 1441916124 0.250916 -0.254761 0.114136 0.926819 1441916124 0.250916 -0.254761 0.114136 0.926819 1441916124 0.250916 -0.254761 0.114136 0.926819 1441916124 0.250916 -0.254761 0.114136 0.926819 1441916124 0.250916 -0.254761 0.114136 0.926819 1441916124 0.250916 -0.254761 0.114136 0.926819 1441916124 0.310791 -0.261047 0.100891 0.908325 1441916124 0.310791 -0.261047 0.100891 0.908325 1441916124 0.310791 -0.261047 0.100891 0.908325 1441916124 0.310791 -0.261047 0.100891 0.908325 1441916124 0.310791 -0.261047 0.100891 0.908325 1441916124 0.310791 -0.261047 0.100891 0.908325 1441916124 0.419006 -0.242126 0.057434 0.873169 1441916124 0.419006 -0.242126 0.057434 0.873169 1441916124 0.419006 -0.242126 0.057434 0.873169 1441916124 0.419006 -0.242126 0.057434 0.873169 1441916124 0.419006 -0.242126 0.057434 0.873169 1441916124 0.419006 -0.242126 0.057434 0.873169 1441916124 0.562256 -0.144531 0.021606 0.813904 1441916124 0.562256 -0.144531 0.021606 0.813904 1441916124 0.562256 -0.144531 0.021606 0.813904 1441916124 0.562256 -0.144531 0.021606 0.813904 1441916124 0.562256 -0.144531 0.021606 0.813904 1441916124 0.562256 -0.144531 0.021606 0.813904 1441916124 0.623230 -0.119751 -0.015625 0.772644 1441916124 0.623230 -0.119751 -0.015625 0.772644 1441916124 0.623230 -0.119751 -0.015625 0.772644 1441916124 0.623230 -0.119751 -0.015625 0.772644 1441916124 0.623230 -0.119751 -0.015625 0.772644 1441916124 0.622559 -0.101685 -0.015869 0.775696 1441916124 0.622559 -0.101685 -0.015869 0.775696 1441916124 0.622559 -0.101685 -0.015869 0.775696 1441916124 0.622559 -0.101685 -0.015869 0.775696 1441916124 0.622559 -0.101685 -0.015869 0.775696 1441916124 0.622559 -0.101685 -0.015869 0.775696 1441916124 0.596436 -0.099060 -0.010376 0.796387 1441916124 0.596436 -0.099060 -0.010376 0.796387 1441916124 0.596436 -0.099060 -0.010376 0.796387 1441916124 0.596436 -0.099060 -0.010376 0.796387 1441916124 0.596436 -0.099060 -0.010376 0.796387 1441916124 0.596436 -0.099060 -0.010376 0.796387 1441916124 0.549988 -0.104004 0.000366 0.828613 1441916124 0.549988 -0.104004 0.000366 0.828613 1441916124 0.549988 -0.104004 0.000366 0.828613 1441916124 0.549988 -0.104004 0.000366 0.828613 1441916124 0.549988 -0.104004 0.000366 0.828613 1441916124 0.549988 -0.104004 0.000366 0.828613 1441916124 0.485291 -0.117126 0.022156 0.866150 1441916124 0.485291 -0.117126 0.022156 0.866150 1441916124 0.485291 -0.117126 0.022156 0.866150 1441916124 0.485291 -0.117126 0.022156 0.866150 1441916124 0.485291 -0.117126 0.022156 0.866150 1441916124 0.485291 -0.117126 0.022156 0.866150 1441916124 0.414490 -0.129089 0.049805 0.899414 1441916124 0.414490 -0.129089 0.049805 0.899414 1441916124 0.414490 -0.129089 0.049805 0.899414 1441916124 0.414490 -0.129089 0.049805 0.899414 1441916124 0.414490 -0.129089 0.049805 0.899414 1441916124 0.414490 -0.129089 0.049805 0.899414 1441916124 0.351074 -0.144714 0.070679 0.922363 1441916124 0.351074 -0.144714 0.070679 0.922363 1441916124 0.351074 -0.144714 0.070679 0.922363 1441916124 0.351074 -0.144714 0.070679 0.922363 1441916124 0.351074 -0.144714 0.070679 0.922363 1441916124 0.303040 -0.178345 0.079102 0.932739 1441916124 0.303040 -0.178345 0.079102 0.932739 1441916124 0.303040 -0.178345 0.079102 0.932739 1441916124 0.303040 -0.178345 0.079102 0.932739 1441916124 0.303040 -0.178345 0.079102 0.932739 1441916124 0.269531 -0.209290 0.089478 0.935669 1441916124 0.269531 -0.209290 0.089478 0.935669 1441916124 0.269531 -0.209290 0.089478 0.935669 1441916124 0.269531 -0.209290 0.089478 0.935669 1441916124 0.269531 -0.209290 0.089478 0.935669 1441916124 0.269531 -0.209290 0.089478 0.935669 1441916124 0.269531 -0.209290 0.089478 0.935669 1441916124 0.254761 -0.225281 0.114929 0.933289 1441916124 0.254761 -0.225281 0.114929 0.933289 1441916124 0.254761 -0.225281 0.114929 0.933289 1441916124 0.254761 -0.225281 0.114929 0.933289 1441916124 0.254761 -0.225281 0.114929 0.933289 1441916124 0.254761 -0.225281 0.114929 0.933289 1441916124 0.245667 -0.235657 0.136292 0.930298 1441916124 0.245667 -0.235657 0.136292 0.930298 1441916124 0.245667 -0.235657 0.136292 0.930298 1441916124 0.245667 -0.235657 0.136292 0.930298 1441916124 0.245667 -0.235657 0.136292 0.930298 1441916124 0.245667 -0.235657 0.136292 0.930298 1441916124 0.245422 -0.244934 0.142578 0.927002 1441916124 0.245422 -0.244934 0.142578 0.927002 1441916124 0.245422 -0.244934 0.142578 0.927002 1441916124 0.245422 -0.244934 0.142578 0.927002 1441916124 0.245422 -0.244934 0.142578 0.927002 1441916124 0.245422 -0.244934 0.142578 0.927002 1441916124 0.245422 -0.244934 0.142578 0.927002 1441916125 0.255554 -0.252686 0.147705 0.921387 1441916125 0.255554 -0.252686 0.147705 0.921387 1441916125 0.255554 -0.252686 0.147705 0.921387 1441916125 0.255554 -0.252686 0.147705 0.921387 1441916125 0.255554 -0.252686 0.147705 0.921387 1441916125 0.255554 -0.252686 0.147705 0.921387 1441916125 0.283813 -0.252258 0.150635 0.912720 1441916125 0.283813 -0.252258 0.150635 0.912720 1441916125 0.283813 -0.252258 0.150635 0.912720 1441916125 0.283813 -0.252258 0.150635 0.912720 1441916125 0.283813 -0.252258 0.150635 0.912720 1441916125 0.283813 -0.252258 0.150635 0.912720 1441916125 0.338867 -0.239868 0.126770 0.900818 1441916125 0.338867 -0.239868 0.126770 0.900818 1441916125 0.338867 -0.239868 0.126770 0.900818 1441916125 0.338867 -0.239868 0.126770 0.900818 1441916125 0.338867 -0.239868 0.126770 0.900818 1441916125 0.445984 -0.199829 0.072144 0.869385 1441916125 0.445984 -0.199829 0.072144 0.869385 1441916125 0.445984 -0.199829 0.072144 0.869385 1441916125 0.585938 -0.102173 0.037048 0.802979 1441916125 0.585938 -0.102173 0.037048 0.802979 1441916125 0.585938 -0.102173 0.037048 0.802979 1441916125 0.585938 -0.102173 0.037048 0.802979 1441916125 0.585938 -0.102173 0.037048 0.802979 1441916125 0.585938 -0.102173 0.037048 0.802979 1441916125 0.633972 -0.099854 -0.012878 0.766724 1441916125 0.633972 -0.099854 -0.012878 0.766724 1441916125 0.633972 -0.099854 -0.012878 0.766724 1441916125 0.633972 -0.099854 -0.012878 0.766724 1441916125 0.633972 -0.099854 -0.012878 0.766724 1441916125 0.619995 -0.088318 -0.015076 0.779419 1441916125 0.619995 -0.088318 -0.015076 0.779419 1441916125 0.619995 -0.088318 -0.015076 0.779419 1441916125 0.619995 -0.088318 -0.015076 0.779419 1441916125 0.619995 -0.088318 -0.015076 0.779419 1441916125 0.619995 -0.088318 -0.015076 0.779419 1441916125 0.590881 -0.082214 -0.001221 0.802490 1441916125 0.590881 -0.082214 -0.001221 0.802490 1441916125 0.590881 -0.082214 -0.001221 0.802490 1441916125 0.590881 -0.082214 -0.001221 0.802490 1441916125 0.590881 -0.082214 -0.001221 0.802490 1441916125 0.590881 -0.082214 -0.001221 0.802490 1441916125 0.549011 -0.088013 0.006470 0.831116 1441916125 0.549011 -0.088013 0.006470 0.831116 1441916125 0.549011 -0.088013 0.006470 0.831116 1441916125 0.549011 -0.088013 0.006470 0.831116 1441916125 0.549011 -0.088013 0.006470 0.831116 1441916125 0.549011 -0.088013 0.006470 0.831116 1441916125 0.489258 -0.094055 0.018311 0.866821 1441916125 0.489258 -0.094055 0.018311 0.866821 1441916125 0.489258 -0.094055 0.018311 0.866821 1441916125 0.489258 -0.094055 0.018311 0.866821 1441916125 0.489258 -0.094055 0.018311 0.866821 1441916125 0.489258 -0.094055 0.018311 0.866821 1441916125 0.420044 -0.104980 0.021057 0.901123 1441916125 0.420044 -0.104980 0.021057 0.901123 1441916125 0.420044 -0.104980 0.021057 0.901123 1441916125 0.420044 -0.104980 0.021057 0.901123 1441916125 0.420044 -0.104980 0.021057 0.901123 1441916125 0.420044 -0.104980 0.021057 0.901123 1441916125 0.348816 -0.112610 0.021790 0.930115 1441916125 0.348816 -0.112610 0.021790 0.930115 1441916125 0.348816 -0.112610 0.021790 0.930115 1441916125 0.348816 -0.112610 0.021790 0.930115 1441916125 0.348816 -0.112610 0.021790 0.930115 1441916125 0.348816 -0.112610 0.021790 0.930115 1441916125 0.282776 -0.125122 0.019958 0.950745 1441916125 0.282776 -0.125122 0.019958 0.950745 1441916125 0.282776 -0.125122 0.019958 0.950745 1441916125 0.282776 -0.125122 0.019958 0.950745 1441916125 0.282776 -0.125122 0.019958 0.950745 1441916125 0.282776 -0.125122 0.019958 0.950745 1441916125 0.243958 -0.132874 0.044556 0.959595 1441916125 0.243958 -0.132874 0.044556 0.959595 1441916125 0.243958 -0.132874 0.044556 0.959595 1441916125 0.243958 -0.132874 0.044556 0.959595 1441916125 0.243958 -0.132874 0.044556 0.959595 1441916125 0.243958 -0.132874 0.044556 0.959595 1441916125 0.225037 -0.153503 0.044617 0.961121 1441916125 0.225037 -0.153503 0.044617 0.961121 1441916125 0.225037 -0.153503 0.044617 0.961121 1441916125 0.225037 -0.153503 0.044617 0.961121 1441916125 0.225037 -0.153503 0.044617 0.961121 1441916125 0.225037 -0.153503 0.044617 0.961121 1441916125 0.217407 -0.167480 0.052612 0.960144 1441916125 0.217407 -0.167480 0.052612 0.960144 1441916125 0.217407 -0.167480 0.052612 0.960144 1441916125 0.217407 -0.167480 0.052612 0.960144 1441916125 0.217407 -0.167480 0.052612 0.960144 1441916125 0.217407 -0.167480 0.052612 0.960144 1441916125 0.221558 -0.181519 0.051514 0.956665 1441916125 0.221558 -0.181519 0.051514 0.956665 1441916125 0.221558 -0.181519 0.051514 0.956665 1441916125 0.221558 -0.181519 0.051514 0.956665 1441916125 0.221558 -0.181519 0.051514 0.956665 1441916125 0.230957 -0.189575 0.062927 0.952209 1441916125 0.230957 -0.189575 0.062927 0.952209 1441916125 0.230957 -0.189575 0.062927 0.952209 1441916125 0.230957 -0.189575 0.062927 0.952209 1441916125 0.230957 -0.189575 0.062927 0.952209 1441916126 0.253113 -0.189331 0.076416 0.945618 1441916126 0.253113 -0.189331 0.076416 0.945618 1441916126 0.253113 -0.189331 0.076416 0.945618 1441916126 0.253113 -0.189331 0.076416 0.945618 1441916126 0.253113 -0.189331 0.076416 0.945618 1441916126 0.253113 -0.189331 0.076416 0.945618 1441916126 0.303162 -0.181030 0.084167 0.931763 1441916126 0.303162 -0.181030 0.084167 0.931763 1441916126 0.303162 -0.181030 0.084167 0.931763 1441916126 0.303162 -0.181030 0.084167 0.931763 1441916126 0.303162 -0.181030 0.084167 0.931763 1441916126 0.303162 -0.181030 0.084167 0.931763 1441916126 0.389343 -0.161926 0.064514 0.904419 1441916126 0.389343 -0.161926 0.064514 0.904419 1441916126 0.389343 -0.161926 0.064514 0.904419 1441916126 0.389343 -0.161926 0.064514 0.904419 1441916126 0.389343 -0.161926 0.064514 0.904419 1441916126 0.389343 -0.161926 0.064514 0.904419 1441916126 0.514465 -0.122131 0.035706 0.847961 1441916126 0.514465 -0.122131 0.035706 0.847961 1441916126 0.514465 -0.122131 0.035706 0.847961 1441916126 0.514465 -0.122131 0.035706 0.847961 1441916126 0.514465 -0.122131 0.035706 0.847961 1441916126 0.514465 -0.122131 0.035706 0.847961 1441916126 0.616516 -0.091309 -0.013062 0.781860 1441916126 0.616516 -0.091309 -0.013062 0.781860 1441916126 0.616516 -0.091309 -0.013062 0.781860 1441916126 0.616516 -0.091309 -0.013062 0.781860 1441916126 0.616516 -0.091309 -0.013062 0.781860 1441916126 0.616516 -0.091309 -0.013062 0.781860 1441916126 0.646362 -0.112061 -0.055664 0.752686 1441916126 0.646362 -0.112061 -0.055664 0.752686 1441916126 0.646362 -0.112061 -0.055664 0.752686 1441916126 0.646362 -0.112061 -0.055664 0.752686 1441916126 0.646362 -0.112061 -0.055664 0.752686 1441916126 0.646362 -0.112061 -0.055664 0.752686 1441916126 0.629333 -0.079895 -0.034485 0.772217 1441916126 0.629333 -0.079895 -0.034485 0.772217 1441916126 0.629333 -0.079895 -0.034485 0.772217 1441916126 0.629333 -0.079895 -0.034485 0.772217 1441916126 0.629333 -0.079895 -0.034485 0.772217 1441916126 0.629333 -0.079895 -0.034485 0.772217 1441916126 0.595154 -0.078552 -0.026611 0.799255 1441916126 0.595154 -0.078552 -0.026611 0.799255 1441916126 0.595154 -0.078552 -0.026611 0.799255 1441916126 0.595154 -0.078552 -0.026611 0.799255 1441916126 0.595154 -0.078552 -0.026611 0.799255 1441916126 0.595154 -0.078552 -0.026611 0.799255 1441916126 0.546997 -0.078552 -0.015930 0.833252 1441916126 0.546997 -0.078552 -0.015930 0.833252 1441916126 0.546997 -0.078552 -0.015930 0.833252 1441916126 0.546997 -0.078552 -0.015930 0.833252 1441916126 0.546997 -0.078552 -0.015930 0.833252 1441916126 0.476929 -0.100220 -0.022949 0.872864 1441916126 0.476929 -0.100220 -0.022949 0.872864 1441916126 0.476929 -0.100220 -0.022949 0.872864 1441916126 0.476929 -0.100220 -0.022949 0.872864 1441916126 0.476929 -0.100220 -0.022949 0.872864 1441916126 0.476929 -0.100220 -0.022949 0.872864 1441916126 0.402344 -0.116638 -0.025818 0.907593 1441916126 0.402344 -0.116638 -0.025818 0.907593 1441916126 0.402344 -0.116638 -0.025818 0.907593 1441916126 0.402344 -0.116638 -0.025818 0.907593 1441916126 0.402344 -0.116638 -0.025818 0.907593 1441916126 0.402344 -0.116638 -0.025818 0.907593 1441916126 0.333984 -0.128845 -0.018127 0.933533 1441916126 0.333984 -0.128845 -0.018127 0.933533 1441916126 0.333984 -0.128845 -0.018127 0.933533 1441916126 0.333984 -0.128845 -0.018127 0.933533 1441916126 0.333984 -0.128845 -0.018127 0.933533 1441916126 0.333984 -0.128845 -0.018127 0.933533 1441916126 0.333984 -0.128845 -0.018127 0.933533 1441916126 0.278198 -0.135864 0.002441 0.950806 1441916126 0.278198 -0.135864 0.002441 0.950806 1441916126 0.278198 -0.135864 0.002441 0.950806 1441916126 0.278198 -0.135864 0.002441 0.950806 1441916126 0.278198 -0.135864 0.002441 0.950806 1441916126 0.278198 -0.135864 0.002441 0.950806 1441916126 0.248962 -0.142456 0.025696 0.957581 1441916126 0.248962 -0.142456 0.025696 0.957581 1441916126 0.248962 -0.142456 0.025696 0.957581 1441916126 0.248962 -0.142456 0.025696 0.957581 1441916126 0.248962 -0.142456 0.025696 0.957581 1441916126 0.235291 -0.149231 0.044434 0.959351 1441916126 0.235291 -0.149231 0.044434 0.959351 1441916126 0.235291 -0.149231 0.044434 0.959351 1441916126 0.235291 -0.149231 0.044434 0.959351 1441916126 0.235291 -0.149231 0.044434 0.959351 1441916126 0.235291 -0.149231 0.044434 0.959351 1441916126 0.235291 -0.149231 0.044434 0.959351 1441916126 0.235657 -0.155273 0.044922 0.958252 1441916126 0.235657 -0.155273 0.044922 0.958252 1441916126 0.235657 -0.155273 0.044922 0.958252 1441916126 0.235657 -0.155273 0.044922 0.958252 1441916126 0.235657 -0.155273 0.044922 0.958252 1441916126 0.235657 -0.155273 0.044922 0.958252 1441916126 0.243408 -0.162598 0.047668 0.954956 1441916126 0.243408 -0.162598 0.047668 0.954956 1441916126 0.243408 -0.162598 0.047668 0.954956 1441916126 0.243408 -0.162598 0.047668 0.954956 1441916126 0.243408 -0.162598 0.047668 0.954956 1441916126 0.243408 -0.162598 0.047668 0.954956 1441916126 0.257141 -0.172180 0.058594 0.949036 1441916126 0.257141 -0.172180 0.058594 0.949036 1441916126 0.257141 -0.172180 0.058594 0.949036 1441916126 0.257141 -0.172180 0.058594 0.949036 1441916126 0.257141 -0.172180 0.058594 0.949036 1441916126 0.257141 -0.172180 0.058594 0.949036 1441916126 0.291687 -0.178589 0.069946 0.937073 1441916126 0.291687 -0.178589 0.069946 0.937073 1441916127 0.291687 -0.178589 0.069946 0.937073 1441916127 0.291687 -0.178589 0.069946 0.937073 1441916127 0.291687 -0.178589 0.069946 0.937073 1441916127 0.291687 -0.178589 0.069946 0.937073 1441916127 0.361267 -0.171936 0.070374 0.913757 1441916127 0.361267 -0.171936 0.070374 0.913757 1441916127 0.361267 -0.171936 0.070374 0.913757 1441916127 0.361267 -0.171936 0.070374 0.913757 1441916127 0.361267 -0.171936 0.070374 0.913757 1441916127 0.361267 -0.171936 0.070374 0.913757 1441916127 0.480713 -0.146057 0.048706 0.863220 1441916127 0.480713 -0.146057 0.048706 0.863220 1441916127 0.480713 -0.146057 0.048706 0.863220 1441916127 0.480713 -0.146057 0.048706 0.863220 1441916127 0.589233 -0.103394 -0.008240 0.801208 1441916127 0.589233 -0.103394 -0.008240 0.801208 1441916127 0.589233 -0.103394 -0.008240 0.801208 1441916127 0.589233 -0.103394 -0.008240 0.801208 1441916127 0.589233 -0.103394 -0.008240 0.801208 1441916127 0.589233 -0.103394 -0.008240 0.801208 1441916127 0.631836 -0.122070 -0.064941 0.762634 1441916127 
0.650085 0.192261 -0.615173 0.402405 1441916131 0.650085 0.192261 -0.615173 0.402405 1441916131 0.650085 0.192261 -0.615173 0.402405 1441916131 0.655762 0.184021 -0.618408 0.392029 1441916131 0.655762 0.184021 -0.618408 0.392029 1441916131 0.655762 0.184021 -0.618408 0.392029 1441916131 0.655762 0.184021 -0.618408 0.392029 1441916131 0.655762 0.184021 -0.618408 0.392029 1441916131 0.662292 0.169373 -0.623657 0.379089 1441916131 0.662292 0.169373 -0.623657 0.379089 1441916131 0.662292 0.169373 -0.623657 0.379089 1441916131 0.662292 0.169373 -0.623657 0.379089 1441916131 0.662292 0.169373 -0.623657 0.379089 1441916131 0.662292 0.169373 -0.623657 0.379089 1441916131 0.662292 0.169373 -0.623657 0.379089 1441916131 0.669434 0.152161 -0.627075 0.368042 1441916131 0.669434 0.152161 -0.627075 0.368042 1441916131 0.669434 0.152161 -0.627075 0.368042 1441916131 0.669434 0.152161 -0.627075 0.368042 1441916131 0.669434 0.152161 -0.627075 0.368042 1441916131 0.669434 0.152161 -0.627075 0.368042 1441916131 0.671997 0.136841 -0.630127 0.364197 1441916131 0.671997 0.136841 -0.630127 0.364197 1441916131 0.671997 0.136841 -0.630127 0.364197 1441916131 0.671997 0.136841 -0.630127 0.364197 1441916131 0.671997 0.136841 -0.630127 0.364197 1441916131 0.671997 0.136841 -0.630127 0.364197 1441916131 0.668762 0.132690 -0.629761 0.372192 1441916131 0.668762 0.132690 -0.629761 0.372192 1441916132 0.668762 0.132690 -0.629761 0.372192 1441916132 0.668762 0.132690 -0.629761 0.372192 1441916132 0.668762 0.132690 -0.629761 0.372192 1441916132 0.668762 0.132690 -0.629761 0.372192 1441916132 0.668762 0.132690 -0.629761 0.372192 1441916132 0.662659 0.143311 -0.624023 0.388489 1441916132 0.662659 0.143311 -0.624023 0.388489 1441916132 0.662659 0.143311 -0.624023 0.388489 1441916132 0.662659 0.143311 -0.624023 0.388489 1441916132 0.662659 0.143311 -0.624023 0.388489 1441916132 0.662659 0.143311 -0.624023 0.388489 1441916132 0.656128 0.160217 -0.615173 0.406616 1441916132 0.656128 0.160217 -0.615173 0.406616 1441916132 0.656128 0.160217 -0.615173 0.406616 1441916132 0.656128 0.160217 -0.615173 0.406616 1441916132 0.656128 0.160217 -0.615173 0.406616 1441916132 0.656128 0.160217 -0.615173 0.406616 1441916132 0.651978 0.168884 -0.608215 0.419983 1441916132 0.651978 0.168884 -0.608215 0.419983 1441916132 0.651978 0.168884 -0.608215 0.419983 1441916132 0.651978 0.168884 -0.608215 0.419983 1441916132 0.651978 0.168884 -0.608215 0.419983 1441916132 0.651978 0.168884 -0.608215 0.419983 1441916132 0.643982 0.177612 -0.605103 0.433044 1441916132 0.643982 0.177612 -0.605103 0.433044 1441916132 0.643982 0.177612 -0.605103 0.433044 1441916132 0.643982 0.177612 -0.605103 0.433044 1441916132 0.643982 0.177612 -0.605103 0.433044 1441916132 0.643982 0.177612 -0.605103 0.433044 1441916132 0.636414 0.189331 -0.602966 0.442139 1441916132 0.636414 0.189331 -0.602966 0.442139 1441916132 0.636414 0.189331 -0.602966 0.442139 1441916132 0.636414 0.189331 -0.602966 0.442139 1441916132 0.636414 0.189331 -0.602966 0.442139 1441916132 0.636414 0.189331 -0.602966 0.442139 1441916132 0.641907 0.183044 -0.609619 0.427551 1441916132 0.641907 0.183044 -0.609619 0.427551 1441916132 0.641907 0.183044 -0.609619 0.427551 1441916132 0.641907 0.183044 -0.609619 0.427551 1441916132 0.641907 0.183044 -0.609619 0.427551 1441916132 0.641907 0.183044 -0.609619 0.427551 1441916132 0.660767 0.146240 -0.625610 0.388062 1441916132 0.660767 0.146240 -0.625610 0.388062 1441916132 0.660767 0.146240 -0.625610 0.388062 1441916132 0.660767 0.146240 -0.625610 0.388062 1441916132 0.660767 0.146240 -0.625610 0.388062 1441916132 0.660767 0.146240 -0.625610 0.388062 1441916132 0.671936 0.123291 -0.631836 0.366150 1441916132 0.671936 0.123291 -0.631836 0.366150 1441916132 0.671936 0.123291 -0.631836 0.366150 1441916132 0.671936 0.123291 -0.631836 0.366150 1441916132 0.671936 0.123291 -0.631836 0.366150 1441916132 0.671936 0.123291 -0.631836 0.366150 1441916132 0.671936 0.123291 -0.631836 0.366150 1441916132 0.669495 0.138550 -0.627747 0.372070 1441916132 0.669495 0.138550 -0.627747 0.372070 1441916132 0.669495 0.138550 -0.627747 0.372070 1441916132 0.669495 0.138550 -0.627747 0.372070 1441916132 0.669495 0.138550 -0.627747 0.372070 1441916132 0.669495 0.138550 -0.627747 0.372070 1441916132 0.675293 0.133423 -0.628784 0.361633 1441916132 0.675293 0.133423 -0.628784 0.361633 1441916132 0.675293 0.133423 -0.628784 0.361633 1441916132 0.675293 0.133423 -0.628784 0.361633 1441916132 0.675293 0.133423 -0.628784 0.361633 1441916132 0.675293 0.133423 -0.628784 0.361633 1441916132 0.681335 0.113525 -0.637207 0.341736 1441916132 0.681335 0.113525 -0.637207 0.341736 1441916132 0.681335 0.113525 -0.637207 0.341736 1441916132 0.681335 0.113525 -0.637207 0.341736 1441916132 0.681335 0.113525 -0.637207 0.341736 1441916132 0.681335 0.113525 -0.637207 0.341736 1441916132 0.689514 0.094666 -0.643555 0.318420 1441916132 0.689514 0.094666 -0.643555 0.318420 1441916132 0.689514 0.094666 -0.643555 0.318420 1441916132 0.689514 0.094666 -0.643555 0.318420 1441916132 0.689514 0.094666 -0.643555 0.318420 1441916132 0.689514 0.094666 -0.643555 0.318420 1441916132 0.689514 0.094666 -0.643555 0.318420 1441916132 0.697571 0.078857 -0.647095 0.297424 1441916132 0.697571 0.078857 -0.647095 0.297424 1441916132 0.697571 0.078857 -0.647095 0.297424 1441916132 0.697571 0.078857 -0.647095 0.297424 1441916132 0.697571 0.078857 -0.647095 0.297424 1441916132 0.697571 0.078857 -0.647095 0.297424 1441916132 0.697571 0.078857 -0.647095 0.297424 1441916132 0.700684 0.075317 -0.645630 0.294067 1441916132 0.700684 0.075317 -0.645630 0.294067 1441916132 0.700684 0.075317 -0.645630 0.294067 1441916132 0.700684 0.075317 -0.645630 0.294067 1441916132 0.700684 0.075317 -0.645630 0.294067 1441916132 0.696167 0.086670 -0.641785 0.309692 1441916132 0.696167 0.086670 -0.641785 0.309692 1441916132 0.696167 0.086670 -0.641785 0.309692 1441916132 0.696167 0.086670 -0.641785 0.309692 1441916132 0.696167 0.086670 -0.641785 0.309692 1441916132 0.696167 0.086670 -0.641785 0.309692 1441916132 0.690430 0.098145 -0.637573 0.327332 1441916132 0.690430 0.098145 -0.637573 0.327332 1441916132 0.690430 0.098145 -0.637573 0.327332 1441916132 0.690430 0.098145 -0.637573 0.327332 1441916132 0.690430 0.098145 -0.637573 0.327332 1441916132 0.684082 0.109558 -0.634399 0.342896 1441916132 0.684082 0.109558 -0.634399 0.342896 1441916132 0.684082 0.109558 -0.634399 0.342896 1441916132 0.684082 0.109558 -0.634399 0.342896 1441916132 0.684082 0.109558 -0.634399 0.342896 1441916132 0.684082 0.109558 -0.634399 0.342896 1441916132 0.680054 0.121216 -0.629761 0.355286 1441916132 0.680054 0.121216 -0.629761 0.355286 1441916133 0.680054 0.121216 -0.629761 0.355286 1441916133 0.680054 0.121216 -0.629761 0.355286 1441916133 0.676086 0.134399 -0.623413 0.369019 1441916133 0.676086 0.134399 -0.623413 0.369019 1441916133 0.676086 0.134399 -0.623413 0.369019 1441916133 0.676086 0.134399 -0.623413 0.369019 1441916133 0.676086 0.134399 -0.623413 0.369019 1441916133 0.676086 0.134399 -0.623413 0.369019 1441916133 0.676086 0.134399 -0.623413 0.369019 1441916133 0.669739 0.151123 -0.614563 0.388428 1441916133 0.669739 0.151123 -0.614563 0.388428 1441916133 0.669739 0.151123 -0.614563 0.388428 1441916133 0.669739 0.151123 -0.614563 0.388428 1441916133 0.669739 0.151123 -0.614563 0.388428 1441916133 0.669739 0.151123 -0.614563 0.388428 1441916133 0.655640 0.177307 -0.606018 0.414001 1441916133 0.655640 0.177307 -0.606018 0.414001 1441916133 0.655640 0.177307 -0.606018 0.414001 1441916133 0.655640 0.177307 -0.606018 0.414001 1441916133 0.655640 0.177307 -0.606018 0.414001 1441916133 0.655640 0.177307 -0.606018 0.414001 1441916133 0.641235 0.200684 -0.601318 0.432251 1441916133 0.641235 0.200684 -0.601318 0.432251 1441916133 0.641235 0.200684 -0.601318 0.432251 1441916133 0.641235 0.200684 -0.601318 0.432251 1441916133 0.641235 0.200684 -0.601318 0.432251 1441916133 0.641235 0.200684 -0.601318 0.432251 1441916133 0.641235 0.200684 -0.601318 0.432251 1441916133 0.646667 0.198730 -0.606018 0.418335 1441916133 0.646667 0.198730 -0.606018 0.418335 1441916133 0.646667 0.198730 -0.606018 0.418335 1441916133 0.646667 0.198730 -0.606018 0.418335 1441916133 0.646667 0.198730 -0.606018 0.418335 1441916133 0.646667 0.198730 -0.606018 0.418335 1441916133 0.669128 0.158997 -0.622131 0.374023 1441916133 0.669128 0.158997 -0.622131 0.374023 1441916133 0.669128 0.158997 -0.622131 0.374023 1441916133 0.669128 0.158997 -0.622131 0.374023 1441916133 0.669128 0.158997 -0.622131 0.374023 1441916133 0.669128 0.158997 -0.622131 0.374023 1441916133 0.684387 0.122803 -0.630066 0.345642 1441916133 0.684387 0.122803 -0.630066 0.345642 1441916133 0.684387 0.122803 -0.630066 0.345642 1441916133 0.684387 0.122803 -0.630066 0.345642 1441916133 0.684387 0.122803 -0.630066 0.345642 1441916133 0.684387 0.122803 -0.630066 0.345642 1441916133 0.684387 0.122803 -0.630066 0.345642 1441916133 0.679932 0.128784 -0.631836 0.348999 1441916133 0.679932 0.128784 -0.631836 0.348999 1441916133 0.679932 0.128784 -0.631836 0.348999 1441916133 0.679932 0.128784 -0.631836 0.348999 1441916133 0.679932 0.128784 -0.631836 0.348999 1441916133 0.679932 0.128784 -0.631836 0.348999 1441916133 0.681396 0.123718 -0.632751 0.346375 1441916133 0.681396 0.123718 -0.632751 0.346375 1441916133 0.681396 0.123718 -0.632751 0.346375 1441916133 0.681396 0.123718 -0.632751 0.346375 1441916133 0.681396 0.123718 -0.632751 0.346375 1441916133 0.681396 0.123718 -0.632751 0.346375 1441916133 0.679749 0.125488 -0.633789 0.347046 1441916133 0.679749 0.125488 -0.633789 0.347046 1441916133 0.679749 0.125488 -0.633789 0.347046 1441916133 0.679749 0.125488 -0.633789 0.347046 1441916133 0.679749 0.125488 -0.633789 0.347046 1441916133 0.679749 0.125488 -0.633789 0.347046 1441916133 0.679016 0.133667 -0.632141 0.348450 1441916133 0.679016 0.133667 -0.632141 0.348450 1441916133 0.679016 0.133667 -0.632141 0.348450 1441916133 0.679016 0.133667 -0.632141 0.348450 1441916133 0.679016 0.133667 -0.632141 0.348450 1441916133 0.679016 0.133667 -0.632141 0.348450 1441916133 0.679871 0.138916 -0.630615 0.347595 1441916133 0.679871 0.138916 -0.630615 0.347595 1441916133 0.679871 0.138916 -0.630615 0.347595 1441916133 0.679871 0.138916 -0.630615 0.347595 1441916133 0.679871 0.138916 -0.630615 0.347595 1441916133 0.679871 0.138916 -0.630615 0.347595 1441916133 0.682556 0.135437 -0.630371 0.344055 1441916133 0.682556 0.135437 -0.630371 0.344055 1441916133 0.682556 0.135437 -0.630371 0.344055 1441916133 0.682556 0.135437 -0.630371 0.344055 1441916133 0.682556 0.135437 -0.630371 0.344055 1441916133 0.682556 0.135437 -0.630371 0.344055 1441916133 0.682556 0.135437 -0.630371 0.344055 1441916133 0.685852 0.128540 -0.630981 0.338989 1441916133 0.685852 0.128540 -0.630981 0.338989 1441916133 0.685852 0.128540 -0.630981 0.338989 1441916133 0.685852 0.128540 -0.630981 0.338989 1441916133 0.685852 0.128540 -0.630981 0.338989 1441916133 0.685852 0.128540 -0.630981 0.338989 1441916133 0.685852 0.128540 -0.630981 0.338989 1441916133 0.687317 0.121460 -0.631409 0.337830 1441916133 0.687317 0.121460 -0.631409 0.337830 1441916133 0.687317 0.121460 -0.631409 0.337830 1441916133 0.687317 0.121460 -0.631409 0.337830 1441916133 0.687317 0.121460 -0.631409 0.337830 1441916133 0.687317 0.121460 -0.631409 0.337830 1441916133 0.685059 0.123901 -0.629517 0.344971 1441916133 0.685059 0.123901 -0.629517 0.344971 1441916133 0.685059 0.123901 -0.629517 0.344971 1441916133 0.685059 0.123901 -0.629517 0.344971 1441916133 0.683838 0.128845 -0.625305 0.353149 1441916133 0.683838 0.128845 -0.625305 0.353149 1441916133 0.683838 0.128845 -0.625305 0.353149 1441916133 0.683838 0.128845 -0.625305 0.353149 1441916133 0.683838 0.128845 -0.625305 0.353149 1441916133 0.683838 0.128845 -0.625305 0.353149 1441916133 0.683105 0.133240 -0.621399 0.359802 1441916133 0.683105 0.133240 -0.621399 0.359802 1441916133 0.683105 0.133240 -0.621399 0.359802 1441916133 0.683105 0.133240 -0.621399 0.359802 1441916134 0.683105 0.133240 -0.621399 0.359802 1441916134 0.683105 0.133240 -0.621399 0.359802 1441916134 0.683105 0.133240 -0.621399 0.359802 1441916134 0.682617 0.138855 -0.616577 0.366821 1441916134 0.682617 0.138855 -0.616577 0.366821 1441916134 0.682617 0.138855 -0.616577 0.366821 1441916134 0.682617 0.138855 -0.616577 0.366821 1441916134 0.682617 0.138855 -0.616577 0.366821 1441916134 0.682617 0.138855 -0.616577 0.366821 1441916134 0.679443 0.146545 -0.613098 0.375488 1441916134 0.679443 0.146545 -0.613098 0.375488 1441916134 0.679443 0.146545 -0.613098 0.375488 1441916134 0.679443 0.146545 -0.613098 0.375488 1441916134 0.670898 0.161621 -0.613098 0.384583 1441916134 0.670898 0.161621 -0.613098 0.384583 1441916134 0.670898 0.161621 -0.613098 0.384583 1441916134 0.670898 0.161621 -0.613098 0.384583 1441916134 0.670898 0.161621 -0.613098 0.384583 1441916134 0.670898 0.161621 -0.613098 0.384583 1441916134 0.677551 0.156250 -0.616821 0.368835 1441916134 0.677551 0.156250 -0.616821 0.368835 1441916134 0.677551 0.156250 -0.616821 0.368835 1441916134 0.677551 0.156250 -0.616821 0.368835 1441916134 0.677551 0.156250 -0.616821 0.368835 1441916134 0.677551 0.156250 -0.616821 0.368835 1441916134 0.694397 0.114807 -0.630066 0.328003 1441916134 0.694397 0.114807 -0.630066 0.328003 1441916134 0.694397 0.114807 -0.630066 0.328003 1441916134 0.694397 0.114807 -0.630066 0.328003 1441916134 0.694397 0.114807 -0.630066 0.328003 1441916134 0.694397 0.114807 -0.630066 0.328003 1441916134 0.694397 0.114807 -0.630066 0.328003 1441916134 0.695984 0.103271 -0.635193 0.318481 1441916134 0.695984 0.103271 -0.635193 0.318481 1441916134 0.695984 0.103271 -0.635193 0.318481 1441916134 0.695984 0.103271 -0.635193 0.318481 1441916134 0.695984 0.103271 -0.635193 0.318481 1441916134 0.695984 0.103271 -0.635193 0.318481 1441916134 0.690063 0.123108 -0.632385 0.329651 1441916134 0.690063 0.123108 -0.632385 0.329651 1441916134 0.690063 0.123108 -0.632385 0.329651 1441916134 0.690063 0.123108 -0.632385 0.329651 1441916134 0.690063 0.123108 -0.632385 0.329651 1441916134 0.690063 0.123108 -0.632385 0.329651 1441916134 0.690308 0.115051 -0.634949 0.327148 1441916134 0.690308 0.115051 -0.634949 0.327148 1441916134 0.690308 0.115051 -0.634949 0.327148 1441916134 0.690308 0.115051 -0.634949 0.327148 1441916134 0.690308 0.115051 -0.634949 0.327148 1441916134 0.690308 0.115051 -0.634949 0.327148 1441916134 0.690308 0.115051 -0.634949 0.327148 1441916134 0.686462 0.123230 -0.633667 0.334656 1441916134 0.686462 0.123230 -0.633667 0.334656 1441916134 0.686462 0.123230 -0.633667 0.334656 1441916134 0.686462 0.123230 -0.633667 0.334656 1441916134 0.686462 0.123230 -0.633667 0.334656 1441916134 0.686462 0.123230 -0.633667 0.334656 1441916134 0.687073 0.133118 -0.628357 0.339661 1441916134 0.687073 0.133118 -0.628357 0.339661 1441916134 0.687073 0.133118 -0.628357 0.339661 1441916134 0.687073 0.133118 -0.628357 0.339661 1441916134 0.687073 0.133118 -0.628357 0.339661 1441916134 0.687073 0.133118 -0.628357 0.339661 1441916134 0.687195 0.135376 -0.629333 0.336670 1441916134 0.687195 0.135376 -0.629333 0.336670 1441916134 0.687195 0.135376 -0.629333 0.336670 1441916134 0.687195 0.135376 -0.629333 0.336670 1441916134 0.687195 0.135376 -0.629333 0.336670 1441916134 0.687195 0.135376 -0.629333 0.336670 1441916134 0.691956 0.132751 -0.629089 0.328369 1441916134 0.691956 0.132751 -0.629089 0.328369 1441916134 0.691956 0.132751 -0.629089 0.328369 1441916134 0.691956 0.132751 -0.629089 0.328369 1441916134 0.691956 0.132751 -0.629089 0.328369 1441916134 0.694702 0.124146 -0.628601 0.326721 1441916134 0.694702 0.124146 -0.628601 0.326721 1441916134 0.694702 0.124146 -0.628601 0.326721 1441916134 0.694702 0.124146 -0.628601 0.326721 1441916134 0.694702 0.124146 -0.628601 0.326721 1441916134 0.694702 0.124146 -0.628601 0.326721 1441916134 0.686584 0.138489 -0.623413 0.347473 1441916134 0.686584 0.138489 -0.623413 0.347473 1441916134 0.686584 0.138489 -0.623413 0.347473 1441916134 0.686584 0.138489 -0.623413 0.347473 1441916134 0.686584 0.138489 -0.623413 0.347473 1441916134 0.686584 0.138489 -0.623413 0.347473 1441916134 0.676880 0.159424 -0.613892 0.373535 1441916134 0.676880 0.159424 -0.613892 0.373535 1441916134 0.676880 0.159424 -0.613892 0.373535 1441916134 0.676880 0.159424 -0.613892 0.373535 1441916134 0.676880 0.159424 -0.613892 0.373535 1441916134 0.676880 0.159424 -0.613892 0.373535 1441916134 0.676880 0.159424 -0.613892 0.373535 1441916134 0.673096 0.172058 -0.605408 0.388245 1441916134 0.673096 0.172058 -0.605408 0.388245 1441916134 0.673096 0.172058 -0.605408 0.388245 1441916134 0.673096 0.172058 -0.605408 0.388245 1441916134 0.673096 0.172058 -0.605408 0.388245 1441916134 0.673096 0.172058 -0.605408 0.388245 1441916134 0.673096 0.172058 -0.605408 0.388245 1441916134 0.671631 0.176392 -0.601868 0.394287 1441916134 0.671631 0.176392 -0.601868 0.394287 1441916134 0.671631 0.176392 -0.601868 0.394287 1441916134 0.671631 0.176392 -0.601868 0.394287 1441916134 0.671631 0.176392 -0.601868 0.394287 1441916134 0.671631 0.176392 -0.601868 0.394287 1441916134 0.669189 0.183411 -0.597839 0.401367 1441916134 0.669189 0.183411 -0.597839 0.401367 1441916134 0.669189 0.183411 -0.597839 0.401367 1441916134 0.669189 0.183411 -0.597839 0.401367 1441916134 0.669189 0.183411 -0.597839 0.401367 1441916135 0.669189 0.183411 -0.597839 0.401367 1441916135 0.669189 0.189575 -0.593872 0.404358 1441916135 0.669189 0.189575 -0.593872 0.404358 1441916135 0.669189 0.189575 -0.593872 0.404358 1441916135 0.669189 0.189575 -0.593872 0.404358 1441916135 0.669189 0.189575 -0.593872 0.404358 1441916135 0.669189 0.189575 -0.593872 0.404358 1441916135 0.668579 0.195129 -0.590027 0.408386 1441916135 0.668579 0.195129 -0.590027 0.408386 1441916135 0.668579 0.195129 -0.590027 0.408386 1441916135 0.668579 0.195129 -0.590027 0.408386 1441916135 0.668579 0.195129 -0.590027 0.408386 1441916135 0.668579 0.195129 -0.590027 0.408386 1441916135 0.668579 0.195129 -0.590027 0.408386 1441916135 0.662842 0.203796 -0.590820 0.412292 1441916135 0.662842 0.203796 -0.590820 0.412292 1441916135 0.662842 0.203796 -0.590820 0.412292 1441916135 0.668640 0.190002 -0.601440 0.393738 1441916135 0.668640 0.190002 -0.601440 0.393738 1441916135 0.668640 0.190002 -0.601440 0.393738 1441916135 0.668640 0.190002 -0.601440 0.393738 1441916135 0.668640 0.190002 -0.601440 0.393738 1441916135 0.668640 0.190002 -0.601440 0.393738 1441916135 0.668640 0.190002 -0.601440 0.393738 1441916135 0.688416 0.145142 -0.618530 0.349854 1441916135 0.688416 0.145142 -0.618530 0.349854 1441916135 0.688416 0.145142 -0.618530 0.349854 1441916135 0.688416 0.145142 -0.618530 0.349854 1441916135 0.688416 0.145142 -0.618530 0.349854 1441916135 0.688416 0.145142 -0.618530 0.349854 1441916135 0.698364 0.110413 -0.630432 0.320374 1441916135 0.698364 0.110413 -0.630432 0.320374 1441916135 0.698364 0.110413 -0.630432 0.320374 1441916135 0.698364 0.110413 -0.630432 0.320374 1441916135 0.698364 0.110413 -0.630432 0.320374 1441916135 0.698364 0.110413 -0.630432 0.320374 1441916135 0.698364 0.110413 -0.630432 0.320374 1441916135 0.698608 0.108826 -0.631836 0.317444 1441916135 0.698608 0.108826 -0.631836 0.317444 1441916135 0.698608 0.108826 -0.631836 0.317444 1441916135 0.698608 0.108826 -0.631836 0.317444 1441916135 0.698608 0.108826 -0.631836 0.317444 1441916135 0.698608 0.108826 -0.631836 0.317444 1441916135 0.696106 0.108032 -0.631348 0.324219 1441916135 0.696106 0.108032 -0.631348 0.324219 1441916135 0.696106 0.108032 -0.631348 0.324219 1441916135 0.696106 0.108032 -0.631348 0.324219 1441916135 0.696106 0.108032 -0.631348 0.324219 1441916135 0.696106 0.108032 -0.631348 0.324219 1441916135 0.684937 0.137939 -0.625732 0.346802 1441916135 0.684937 0.137939 -0.625732 0.346802 1441916135 0.684937 0.137939 -0.625732 0.346802 1441916135 0.684937 0.137939 -0.625732 0.346802 1441916135 0.684937 0.137939 -0.625732 0.346802 1441916135 0.684937 0.137939 -0.625732 0.346802 1441916135 0.684021 0.163879 -0.616455 0.353760 1441916135 0.684021 0.163879 -0.616455 0.353760 1441916135 0.684021 0.163879 -0.616455 0.353760 1441916135 0.684021 0.163879 -0.616455 0.353760 1441916135 0.684021 0.163879 -0.616455 0.353760 1441916135 0.684021 0.163879 -0.616455 0.353760 1441916135 0.689392 0.159058 -0.618042 0.342712 1441916135 0.689392 0.159058 -0.618042 0.342712 1441916135 0.689392 0.159058 -0.618042 0.342712 1441916135 0.689392 0.159058 -0.618042 0.342712 1441916135 0.689392 0.159058 -0.618042 0.342712 1441916135 0.689392 0.159058 -0.618042 0.342712 1441916135 0.689392 0.159058 -0.618042 0.342712 1441916135 0.690735 0.154297 -0.618713 0.340881 1441916135 0.690735 0.154297 -0.618713 0.340881 1441916135 0.690735 0.154297 -0.618713 0.340881 1441916135 0.690735 0.154297 -0.618713 0.340881 1441916135 0.690735 0.154297 -0.618713 0.340881 1441916135 0.690735 0.154297 -0.618713 0.340881 1441916135 0.685303 0.164307 -0.614563 0.354492 1441916135 0.685303 0.164307 -0.614563 0.354492 1441916135 0.685303 0.164307 -0.614563 0.354492 1441916135 0.685303 0.164307 -0.614563 0.354492 1441916135 0.685303 0.164307 -0.614563 0.354492 1441916135 0.685303 0.164307 -0.614563 0.354492 1441916135 0.679199 0.174072 -0.609558 0.369812 1441916135 0.679199 0.174072 -0.609558 0.369812 1441916135 0.679199 0.174072 -0.609558 0.369812 1441916135 0.679199 0.174072 -0.609558 0.369812 1441916135 0.679199 0.174072 -0.609558 0.369812 1441916135 0.679199 0.174072 -0.609558 0.369812 1441916135 0.674072 0.185425 -0.604797 0.381348 1441916135 0.674072 0.185425 -0.604797 0.381348 1441916135 0.674072 0.185425 -0.604797 0.381348 1441916135 0.674072 0.185425 -0.604797 0.381348 1441916135 0.674072 0.185425 -0.604797 0.381348 1441916135 0.674072 0.185425 -0.604797 0.381348 1441916135 0.671509 0.193054 -0.599915 0.389709 1441916135 0.671509 0.193054 -0.599915 0.389709 1441916135 0.671509 0.193054 -0.599915 0.389709 1441916135 0.671509 0.193054 -0.599915 0.389709 1441916135 0.671509 0.193054 -0.599915 0.389709 1441916135 0.671509 0.193054 -0.599915 0.389709 1441916135 0.671509 0.193054 -0.599915 0.389709 1441916135 0.669983 0.198059 -0.595703 0.396179 1441916135 0.669983 0.198059 -0.595703 0.396179 1441916135 0.669983 0.198059 -0.595703 0.396179 1441916135 0.669983 0.198059 -0.595703 0.396179 1441916135 0.669983 0.198059 -0.595703 0.396179 1441916135 0.669983 0.198059 -0.595703 0.396179 1441916135 0.669861 0.197937 -0.593994 0.399109 1441916135 0.669861 0.197937 -0.593994 0.399109 1441916135 0.669861 0.197937 -0.593994 0.399109 1441916135 0.669861 0.197937 -0.593994 0.399109 1441916135 0.669861 0.197937 -0.593994 0.399109 1441916135 0.669861 0.197937 -0.593994 0.399109 1441916136 0.671021 0.194519 -0.592712 0.400696 1441916136 0.671021 0.194519 -0.592712 0.400696 1441916136 0.671021 0.194519 -0.592712 0.400696 1441916136 0.671021 0.194519 -0.592712 0.400696 1441916136 0.671021 0.194519 -0.592712 0.400696 1441916136 0.671021 0.194519 -0.592712 0.400696 1441916136 0.671021 0.194519 -0.592712 0.400696 1441916136 0.668762 0.199707 -0.587158 0.410034 1441916136 0.668762 0.199707 -0.587158 0.410034 1441916136 0.668762 0.199707 -0.587158 0.410034 1441916136 0.660767 0.213257 -0.582703 0.422241 1441916136 0.660767 0.213257 -0.582703 0.422241 1441916136 0.660767 0.213257 -0.582703 0.422241 1441916136 0.660767 0.213257 -0.582703 0.422241 1441916136 0.660767 0.213257 -0.582703 0.422241 1441916136 0.661316 0.217529 -0.584290 0.417053 1441916136 0.661316 0.217529 -0.584290 0.417053 1441916136 0.661316 0.217529 -0.584290 0.417053 1441916136 0.661316 0.217529 -0.584290 0.417053 1441916136 0.661316 0.217529 -0.584290 0.417053 1441916136 0.661316 0.217529 -0.584290 0.417053 1441916136 0.678223 0.188599 -0.598999 0.381653 1441916136 0.678223 0.188599 -0.598999 0.381653 1441916136 0.678223 0.188599 -0.598999 0.381653 1441916136 0.678223 0.188599 -0.598999 0.381653 1441916136 0.678223 0.188599 -0.598999 0.381653 1441916136 0.678223 0.188599 -0.598999 0.381653 1441916136 0.688477 0.156128 -0.612366 0.355896 1441916136 0.688477 0.156128 -0.612366 0.355896 1441916136 0.688477 0.156128 -0.612366 0.355896 1441916136 0.688477 0.156128 -0.612366 0.355896 1441916136 0.688477 0.156128 -0.612366 0.355896 1441916136 0.688477 0.156128 -0.612366 0.355896 1441916136 0.688477 0.156128 -0.612366 0.355896 1441916136 0.687073 0.147705 -0.618591 0.351379 1441916136 0.687073 0.147705 -0.618591 0.351379 1441916136 0.687073 0.147705 -0.618591 0.351379 1441916136 0.687073 0.147705 -0.618591 0.351379 1441916136 0.687073 0.147705 -0.618591 0.351379 1441916136 0.687073 0.147705 -0.618591 0.351379 1441916136 0.688171 0.141418 -0.619751 0.349731 1441916136 0.688171 0.141418 -0.619751 0.349731 1441916136 0.688171 0.141418 -0.619751 0.349731 1441916136 0.688171 0.141418 -0.619751 0.349731 1441916136 0.688171 0.141418 -0.619751 0.349731 1441916136 0.688171 0.141418 -0.619751 0.349731 1441916136 0.685181 0.149902 -0.617798 0.355408 1441916136 0.685181 0.149902 -0.617798 0.355408 1441916136 0.685181 0.149902 -0.617798 0.355408 1441916136 0.685181 0.149902 -0.617798 0.355408 1441916136 0.685181 0.149902 -0.617798 0.355408 1441916136 0.685181 0.149902 -0.617798 0.355408 1441916136 0.685181 0.149902 -0.617798 0.355408 1441916136 0.681335 0.166382 -0.612976 0.363708 1441916136 0.681335 0.166382 -0.612976 0.363708 1441916136 0.681335 0.166382 -0.612976 0.363708 1441916136 0.681335 0.166382 -0.612976 0.363708 1441916136 0.681335 0.166382 -0.612976 0.363708 1441916136 0.681335 0.166382 -0.612976 0.363708 1441916136 0.681335 0.166382 -0.612976 0.363708 1441916136 0.677002 0.180664 -0.610168 0.369690 1441916136 0.677002 0.180664 -0.610168 0.369690 1441916136 0.677002 0.180664 -0.610168 0.369690 1441916136 0.677002 0.180664 -0.610168 0.369690 1441916136 0.677002 0.180664 -0.610168 0.369690 1441916136 0.680847 0.182739 -0.606079 0.368469 1441916136 0.680847 0.182739 -0.606079 0.368469 1441916136 0.680847 0.182739 -0.606079 0.368469 1441916136 0.680847 0.182739 -0.606079 0.368469 1441916136 0.680847 0.182739 -0.606079 0.368469 1441916136 0.680847 0.182739 -0.606079 0.368469 1441916136 0.680847 0.182739 -0.606079 0.368469 1441916136 0.680298 0.181458 -0.604065 0.373291 1441916136 0.680298 0.181458 -0.604065 0.373291 1441916136 0.680298 0.181458 -0.604065 0.373291 1441916136 0.680298 0.181458 -0.604065 0.373291 1441916136 0.680298 0.181458 -0.604065 0.373291 1441916136 0.673096 0.192139 -0.598511 0.389587 1441916136 0.673096 0.192139 -0.598511 0.389587 1441916136 0.673096 0.192139 -0.598511 0.389587 1441916136 0.673096 0.192139 -0.598511 0.389587 1441916136 0.673096 0.192139 -0.598511 0.389587 1441916136 0.673096 0.192139 -0.598511 0.389587 1441916136 0.673096 0.192139 -0.598511 0.389587 1441916136 0.665527 0.204895 -0.591431 0.406555 1441916136 0.665527 0.204895 -0.591431 0.406555 1441916136 0.665527 0.204895 -0.591431 0.406555 1441916136 0.665527 0.204895 -0.591431 0.406555 1441916136 0.665527 0.204895 -0.591431 0.406555 1441916136 0.665527 0.204895 -0.591431 0.406555 1441916136 0.660095 0.218384 -0.584412 0.418335 1441916136 0.660095 0.218384 -0.584412 0.418335 1441916136 0.660095 0.218384 -0.584412 0.418335 1441916136 0.660095 0.218384 -0.584412 0.418335 1441916136 0.660095 0.218384 -0.584412 0.418335 1441916136 0.660095 0.218384 -0.584412 0.418335 1441916136 0.661377 0.226013 -0.579956 0.418518 1441916136 0.661377 0.226013 -0.579956 0.418518 1441916136 0.661377 0.226013 -0.579956 0.418518 1441916136 0.661377 0.226013 -0.579956 0.418518 1441916136 0.661377 0.226013 -0.579956 0.418518 1441916136 
0.677856 0.102051 -0.589111 0.427795 1441916139 0.677856 0.102051 -0.589111 0.427795 1441916139 0.677856 0.102051 -0.589111 0.427795 1441916139 0.677856 0.102051 -0.589111 0.427795 1441916139 0.690918 0.034668 -0.601990 0.398804 1441916139 0.690918 0.034668 -0.601990 0.398804 1441916139 0.690918 0.034668 -0.601990 0.398804 1441916139 0.690918 0.034668 -0.601990 0.398804 1441916139 0.690918 0.034668 -0.601990 0.398804 1441916139 0.690918 0.034668 -0.601990 0.398804 1441916139 0.697449 0.018433 -0.601807 0.388672 1441916139 0.697449 0.018433 -0.601807 0.388672 1441916139 0.697449 0.018433 -0.601807 0.388672 1441916139 0.697449 0.018433 -0.601807 0.388672 1441916139 0.697449 0.018433 -0.601807 0.388672 1441916139 0.697449 0.018433 -0.601807 0.388672 1441916139 0.697449 0.018433 -0.601807 0.388672 1441916139 0.701111 0.022034 -0.600159 0.384399 1441916139 0.701111 0.022034 -0.600159 0.384399 1441916139 0.701111 0.022034 -0.600159 0.384399 1441916139 0.701111 0.022034 -0.600159 0.384399 1441916139 0.701111 0.022034 -0.600159 0.384399 1441916139 0.701111 0.022034 -0.600159 0.384399 1441916139 0.697632 0.010559 -0.603333 0.386230 1441916139 0.697632 0.010559 -0.603333 0.386230 1441916139 0.697632 0.010559 -0.603333 0.386230 1441916139 0.697632 0.010559 -0.603333 0.386230 1441916139 0.697632 0.010559 -0.603333 0.386230 1441916139 0.697632 0.010559 -0.603333 0.386230 1441916139 0.692322 -0.025208 -0.595398 0.406921 1441916139 0.692322 -0.025208 -0.595398 0.406921 1441916139 0.692322 -0.025208 -0.595398 0.406921 1441916140 0.692322 -0.025208 -0.595398 0.406921 1441916140 0.692322 -0.025208 -0.595398 0.406921 1441916140 0.692322 -0.025208 -0.595398 0.406921 1441916140 0.663025 -0.049866 -0.562378 0.491516 1441916140 0.663025 -0.049866 -0.562378 0.491516 1441916140 0.663025 -0.049866 -0.562378 0.491516 1441916140 0.663025 -0.049866 -0.562378 0.491516 1441916140 0.624512 -0.093933 -0.485107 0.604797 1441916140 0.624512 -0.093933 -0.485107 0.604797 1441916140 0.624512 -0.093933 -0.485107 0.604797 1441916140 0.624512 -0.093933 -0.485107 0.604797 1441916140 0.624512 -0.093933 -0.485107 0.604797 1441916140 0.624512 -0.093933 -0.485107 0.604797 1441916140 0.568665 -0.188965 -0.397583 0.694824 1441916140 0.568665 -0.188965 -0.397583 0.694824 1441916140 0.568665 -0.188965 -0.397583 0.694824 1441916140 0.568665 -0.188965 -0.397583 0.694824 1441916140 0.568665 -0.188965 -0.397583 0.694824 1441916140 0.568665 -0.188965 -0.397583 0.694824 1441916140 0.486511 -0.289795 -0.311646 0.763000 1441916140 0.486511 -0.289795 -0.311646 0.763000 1441916140 0.486511 -0.289795 -0.311646 0.763000 1441916140 0.486511 -0.289795 -0.311646 0.763000 1441916140 0.486511 -0.289795 -0.311646 0.763000 1441916140 0.486511 -0.289795 -0.311646 0.763000 1441916140 0.486511 -0.289795 -0.311646 0.763000 1441916140 0.393188 -0.340393 -0.184509 0.833923 1441916140 0.393188 -0.340393 -0.184509 0.833923 1441916140 0.393188 -0.340393 -0.184509 0.833923 1441916140 0.393188 -0.340393 -0.184509 0.833923 1441916140 0.393188 -0.340393 -0.184509 0.833923 1441916140 0.393188 -0.340393 -0.184509 0.833923 1441916140 0.393188 -0.340393 -0.184509 0.833923 1441916140 0.302185 -0.369446 -0.070679 0.875854 1441916140 0.302185 -0.369446 -0.070679 0.875854 1441916140 0.302185 -0.369446 -0.070679 0.875854 1441916140 0.302185 -0.369446 -0.070679 0.875854 1441916140 0.302185 -0.369446 -0.070679 0.875854 1441916140 0.302185 -0.369446 -0.070679 0.875854 1441916140 0.231140 -0.382019 0.024170 0.894409 1441916140 0.231140 -0.382019 0.024170 0.894409 1441916140 0.231140 -0.382019 0.024170 0.894409 1441916140 0.231140 -0.382019 0.024170 0.894409 1441916140 0.231140 -0.382019 0.024170 0.894409 1441916140 0.231140 -0.382019 0.024170 0.894409 1441916140 0.207947 -0.389099 0.055115 0.895691 1441916140 0.207947 -0.389099 0.055115 0.895691 1441916140 0.207947 -0.389099 0.055115 0.895691 1441916140 0.207947 -0.389099 0.055115 0.895691 1441916140 0.207947 -0.389099 0.055115 0.895691 1441916140 0.254578 -0.366394 0.065857 0.892517 1441916140 0.254578 -0.366394 0.065857 0.892517 1441916140 0.254578 -0.366394 0.065857 0.892517 1441916140 0.254578 -0.366394 0.065857 0.892517 1441916140 0.254578 -0.366394 0.065857 0.892517 1441916140 0.254578 -0.366394 0.065857 0.892517 1441916140 0.357422 -0.308655 0.036194 0.880676 1441916140 0.357422 -0.308655 0.036194 0.880676 1441916140 0.357422 -0.308655 0.036194 0.880676 1441916140 0.357422 -0.308655 0.036194 0.880676 1441916140 0.357422 -0.308655 0.036194 0.880676 1441916140 0.357422 -0.308655 0.036194 0.880676 1441916140 0.533997 -0.188171 -0.004578 0.824219 1441916140 0.533997 -0.188171 -0.004578 0.824219 1441916140 0.533997 -0.188171 -0.004578 0.824219 1441916140 0.533997 -0.188171 -0.004578 0.824219 1441916140 0.533997 -0.188171 -0.004578 0.824219 1441916140 0.609436 -0.162537 -0.044922 0.774658 1441916140 0.609436 -0.162537 -0.044922 0.774658 1441916140 0.609436 -0.162537 -0.044922 0.774658 1441916140 0.589905 -0.181580 -0.064392 0.784119 1441916140 0.589905 -0.181580 -0.064392 0.784119 1441916140 0.589905 -0.181580 -0.064392 0.784119 1441916140 0.589905 -0.181580 -0.064392 0.784119 1441916140 0.589905 -0.181580 -0.064392 0.784119 1441916140 0.589905 -0.181580 -0.064392 0.784119 1441916140 0.564270 -0.153992 -0.036011 0.810242 1441916140 0.564270 -0.153992 -0.036011 0.810242 1441916140 0.564270 -0.153992 -0.036011 0.810242 1441916140 0.564270 -0.153992 -0.036011 0.810242 1441916140 0.529968 -0.160156 -0.041321 0.831726 1441916140 0.529968 -0.160156 -0.041321 0.831726 1441916140 0.529968 -0.160156 -0.041321 0.831726 1441916140 0.529968 -0.160156 -0.041321 0.831726 1441916140 0.529968 -0.160156 -0.041321 0.831726 1441916140 0.529968 -0.160156 -0.041321 0.831726 1441916140 0.491333 -0.152344 -0.042114 0.856445 1441916140 0.491333 -0.152344 -0.042114 0.856445 1441916140 0.491333 -0.152344 -0.042114 0.856445 1441916140 0.491333 -0.152344 -0.042114 0.856445 1441916140 0.491333 -0.152344 -0.042114 0.856445 1441916140 0.491333 -0.152344 -0.042114 0.856445 1441916140 0.491333 -0.152344 -0.042114 0.856445 1441916140 0.426270 -0.130859 -0.046265 0.893860 1441916140 0.426270 -0.130859 -0.046265 0.893860 1441916140 0.426270 -0.130859 -0.046265 0.893860 1441916140 0.426270 -0.130859 -0.046265 0.893860 1441916140 0.426270 -0.130859 -0.046265 0.893860 1441916140 0.426270 -0.130859 -0.046265 0.893860 1441916140 0.347351 -0.111511 -0.056946 0.929321 1441916140 0.347351 -0.111511 -0.056946 0.929321 1441916140 0.347351 -0.111511 -0.056946 0.929321 1441916140 0.347351 -0.111511 -0.056946 0.929321 1441916141 0.347351 -0.111511 -0.056946 0.929321 1441916141 0.269287 -0.105408 -0.045471 0.956177 1441916141 0.269287 -0.105408 -0.045471 0.956177 1441916141 0.269287 -0.105408 -0.045471 0.956177 1441916141 0.269287 -0.105408 -0.045471 0.956177 1441916141 0.269287 -0.105408 -0.045471 0.956177 1441916141 0.269287 -0.105408 -0.045471 0.956177 1441916141 0.218689 -0.115234 -0.015686 0.968811 1441916141 0.218689 -0.115234 -0.015686 0.968811 1441916141 0.218689 -0.115234 -0.015686 0.968811 1441916141 0.218689 -0.115234 -0.015686 0.968811 1441916141 0.218689 -0.115234 -0.015686 0.968811 1441916141 0.218689 -0.115234 -0.015686 0.968811 1441916141 0.218689 -0.115234 -0.015686 0.968811 1441916141 0.196411 -0.132019 0.017700 0.971375 1441916141 0.196411 -0.132019 0.017700 0.971375 1441916141 0.196411 -0.132019 0.017700 0.971375 1441916141 0.196411 -0.132019 0.017700 0.971375 1441916141 0.196411 -0.132019 0.017700 0.971375 1441916141 0.196411 -0.132019 0.017700 0.971375 1441916141 0.197510 -0.163208 0.002136 0.966614 1441916141 0.197510 -0.163208 0.002136 0.966614 1441916141 0.197510 -0.163208 0.002136 0.966614 1441916141 0.197510 -0.163208 0.002136 0.966614 1441916141 0.197510 -0.163208 0.002136 0.966614 1441916141 0.197510 -0.163208 0.002136 0.966614 1441916141 0.204712 -0.193909 -0.023804 0.959106 1441916141 0.204712 -0.193909 -0.023804 0.959106 1441916141 0.204712 -0.193909 -0.023804 0.959106 1441916141 0.204712 -0.193909 -0.023804 0.959106 1441916141 0.204712 -0.193909 -0.023804 0.959106 1441916141 0.204712 -0.193909 -0.023804 0.959106 1441916141 0.204712 -0.193909 -0.023804 0.959106 1441916141 0.211609 -0.212952 -0.008301 0.953796 1441916141 0.211609 -0.212952 -0.008301 0.953796 1441916141 0.211609 -0.212952 -0.008301 0.953796 1441916141 0.211609 -0.212952 -0.008301 0.953796 1441916141 0.211609 -0.212952 -0.008301 0.953796 1441916141 0.211609 -0.212952 -0.008301 0.953796 1441916141 0.226379 -0.222412 0.033997 0.947693 1441916141 0.226379 -0.222412 0.033997 0.947693 1441916141 0.226379 -0.222412 0.033997 0.947693 1441916141 0.226379 -0.222412 0.033997 0.947693 1441916141 0.226379 -0.222412 0.033997 0.947693 1441916141 0.226379 -0.222412 0.033997 0.947693 1441916141 0.258484 -0.224060 0.073608 0.936707 1441916141 0.258484 -0.224060 0.073608 0.936707 1441916141 0.258484 -0.224060 0.073608 0.936707 1441916141 0.258484 -0.224060 0.073608 0.936707 1441916141 0.258484 -0.224060 0.073608 0.936707 1441916141 0.258484 -0.224060 0.073608 0.936707 1441916141 0.258484 -0.224060 0.073608 0.936707 1441916141 0.317261 -0.220581 0.075317 0.919189 1441916141 0.317261 -0.220581 0.075317 0.919189 1441916141 0.317261 -0.220581 0.075317 0.919189 1441916141 0.424988 -0.194824 0.055481 0.882202 1441916141 0.424988 -0.194824 0.055481 0.882202 1441916141 0.424988 -0.194824 0.055481 0.882202 1441916141 0.424988 -0.194824 0.055481 0.882202 1441916141 0.424988 -0.194824 0.055481 0.882202 1441916141 0.424988 -0.194824 0.055481 0.882202 1441916141 0.574646 -0.126831 0.039307 0.807556 1441916141 0.574646 -0.126831 0.039307 0.807556 1441916141 0.574646 -0.126831 0.039307 0.807556 1441916141 0.574646 -0.126831 0.039307 0.807556 1441916141 0.574646 -0.126831 0.039307 0.807556 1441916141 0.574646 -0.126831 0.039307 0.807556 1441916141 0.634277 -0.154053 -0.024536 0.757141 1441916141 0.634277 -0.154053 -0.024536 0.757141 1441916141 0.634277 -0.154053 -0.024536 0.757141 1441916141 0.634277 -0.154053 -0.024536 0.757141 1441916141 0.634277 -0.154053 -0.024536 0.757141 1441916141 0.634277 -0.154053 -0.024536 0.757141 1441916141 0.634277 -0.154053 -0.024536 0.757141 1441916141 0.618164 -0.153809 -0.025452 0.770386 1441916141 0.618164 -0.153809 -0.025452 0.770386 1441916141 0.618164 -0.153809 -0.025452 0.770386 1441916141 0.618164 -0.153809 -0.025452 0.770386 1441916141 0.618164 -0.153809 -0.025452 0.770386 1441916141 0.618164 -0.153809 -0.025452 0.770386 1441916141 0.592529 -0.128479 0.000183 0.795166 1441916141 0.592529 -0.128479 0.000183 0.795166 1441916141 0.592529 -0.128479 0.000183 0.795166 1441916141 0.592529 -0.128479 0.000183 0.795166 1441916141 0.592529 -0.128479 0.000183 0.795166 1441916141 0.592529 -0.128479 0.000183 0.795166 1441916141 0.550476 -0.140991 -0.011658 0.822693 1441916141 0.550476 -0.140991 -0.011658 0.822693 1441916141 0.550476 -0.140991 -0.011658 0.822693 1441916141 0.550476 -0.140991 -0.011658 0.822693 1441916141 0.550476 -0.140991 -0.011658 0.822693 1441916141 0.550476 -0.140991 -0.011658 0.822693 1441916141 0.483582 -0.156799 -0.026550 0.860718 1441916141 0.483582 -0.156799 -0.026550 0.860718 1441916141 0.483582 -0.156799 -0.026550 0.860718 1441916141 0.483582 -0.156799 -0.026550 0.860718 1441916141 0.483582 -0.156799 -0.026550 0.860718 1441916141 0.483582 -0.156799 -0.026550 0.860718 1441916141 0.408386 -0.158142 -0.019653 0.898743 1441916141 0.408386 -0.158142 -0.019653 0.898743 1441916141 0.408386 -0.158142 -0.019653 0.898743 1441916141 0.408386 -0.158142 -0.019653 0.898743 1441916141 0.408386 -0.158142 -0.019653 0.898743 1441916141 0.337036 -0.156677 -0.012817 0.928223 1441916141 0.337036 -0.156677 -0.012817 0.928223 1441916141 0.337036 -0.156677 -0.012817 0.928223 1441916141 0.337036 -0.156677 -0.012817 0.928223 1441916141 0.337036 -0.156677 -0.012817 0.928223 1441916142 0.337036 -0.156677 -0.012817 0.928223 1441916142 0.286560 -0.161621 -0.013062 0.944214 1441916142 0.286560 -0.161621 -0.013062 0.944214 1441916142 0.286560 -0.161621 -0.013062 0.944214 1441916142 0.286560 -0.161621 -0.013062 0.944214 1441916142 0.286560 -0.161621 -0.013062 0.944214 1441916142 0.286560 -0.161621 -0.013062 0.944214 1441916142 0.275818 -0.169556 0.006226 0.946106 1441916142 0.275818 -0.169556 0.006226 0.946106 1441916142 0.275818 -0.169556 0.006226 0.946106 1441916142 0.275818 -0.169556 0.006226 0.946106 1441916142 0.275818 -0.169556 0.006226 0.946106 1441916142 0.275818 -0.169556 0.006226 0.946106 1441916142 0.275818 -0.169556 0.006226 0.946106 1441916142 0.276367 -0.186707 0.006714 0.942688 1441916142 0.276367 -0.186707 0.006714 0.942688 1441916142 0.276367 -0.186707 0.006714 0.942688 1441916142 0.276367 -0.186707 0.006714 0.942688 1441916142 0.276367 -0.186707 0.006714 0.942688 1441916142 0.276367 -0.186707 0.006714 0.942688 1441916142 0.279602 -0.210449 0.010925 0.936646 1441916142 0.279602 -0.210449 0.010925 0.936646 1441916142 0.279602 -0.210449 0.010925 0.936646 1441916142 0.279602 -0.210449 0.010925 0.936646 1441916142 0.279602 -0.210449 0.010925 0.936646 1441916142 0.279602 -0.210449 0.010925 0.936646 1441916142 0.277283 -0.221436 0.041016 0.933960 1441916142 0.277283 -0.221436 0.041016 0.933960 1441916142 0.277283 -0.221436 0.041016 0.933960 1441916142 0.277283 -0.221436 0.041016 0.933960 1441916142 0.277283 -0.221436 0.041016 0.933960 1441916142 0.277283 -0.221436 0.041016 0.933960 1441916142 0.269958 -0.229004 0.064819 0.932983 1441916142 0.269958 -0.229004 0.064819 0.932983 1441916142 0.269958 -0.229004 0.064819 0.932983 1441916142 0.269958 -0.229004 0.064819 0.932983 1441916142 0.269958 -0.229004 0.064819 0.932983 1441916142 0.269958 -0.229004 0.064819 0.932983 1441916142 0.269958 -0.229004 0.064819 0.932983 1441916142 0.269836 -0.236938 0.082642 0.929626 1441916142 0.269836 -0.236938 0.082642 0.929626 1441916142 0.302063 -0.237549 0.100952 0.917664 1441916142 0.302063 -0.237549 0.100952 0.917664 1441916142 0.302063 -0.237549 0.100952 0.917664 1441916142 0.302063 -0.237549 0.100952 0.917664 1441916142 0.302063 -0.237549 0.100952 0.917664 1441916142 0.375122 -0.217834 0.096863 0.895752 1441916142 0.375122 -0.217834 0.096863 0.895752 1441916142 0.375122 -0.217834 0.096863 0.895752 1441916142 0.375122 -0.217834 0.096863 0.895752 1441916142 0.375122 -0.217834 0.096863 0.895752 1441916142 0.375122 -0.217834 0.096863 0.895752 1441916142 0.495544 -0.175293 0.053833 0.848938 1441916142 0.495544 -0.175293 0.053833 0.848938 1441916142 0.495544 -0.175293 0.053833 0.848938 1441916142 0.495544 -0.175293 0.053833 0.848938 1441916142 0.495544 -0.175293 0.053833 0.848938 1441916142 0.495544 -0.175293 0.053833 0.848938 1441916142 0.601501 -0.117676 0.008545 0.790039 1441916142 0.601501 -0.117676 0.008545 0.790039 1441916142 0.601501 -0.117676 0.008545 0.790039 1441916142 0.601501 -0.117676 0.008545 0.790039 1441916142 0.601501 -0.117676 0.008545 0.790039 1441916142 0.601501 -0.117676 0.008545 0.790039 1441916142 0.631409 -0.125244 -0.028015 0.764709 1441916142 0.631409 -0.125244 -0.028015 0.764709 1441916142 0.631409 -0.125244 -0.028015 0.764709 1441916142 0.631409 -0.125244 -0.028015 0.764709 1441916142 0.631409 -0.125244 -0.028015 0.764709 1441916142 0.614258 -0.093506 -0.002869 0.783447 1441916142 0.614258 -0.093506 -0.002869 0.783447 1441916142 0.614258 -0.093506 -0.002869 0.783447 1441916142 0.614258 -0.093506 -0.002869 0.783447 1441916142 0.614258 -0.093506 -0.002869 0.783447 1441916142 0.575134 -0.104004 -0.007507 0.811340 1441916142 0.575134 -0.104004 -0.007507 0.811340 1441916142 0.575134 -0.104004 -0.007507 0.811340 1441916142 0.575134 -0.104004 -0.007507 0.811340 1441916142 0.575134 -0.104004 -0.007507 0.811340 1441916142 0.575134 -0.104004 -0.007507 0.811340 1441916142 0.527466 -0.108826 -0.011414 0.842468 1441916142 0.527466 -0.108826 -0.011414 0.842468 1441916142 0.527466 -0.108826 -0.011414 0.842468 1441916142 0.527466 -0.108826 -0.011414 0.842468 1441916142 0.527466 -0.108826 -0.011414 0.842468 1441916142 0.463135 -0.099915 -0.009949 0.880554 1441916142 0.463135 -0.099915 -0.009949 0.880554 1441916142 0.463135 -0.099915 -0.009949 0.880554 1441916142 0.463135 -0.099915 -0.009949 0.880554 1441916142 0.463135 -0.099915 -0.009949 0.880554 1441916142 0.463135 -0.099915 -0.009949 0.880554 1441916142 0.386597 -0.094543 -0.023132 0.917053 1441916142 0.386597 -0.094543 -0.023132 0.917053 1441916142 0.386597 -0.094543 -0.023132 0.917053 1441916142 0.386597 -0.094543 -0.023132 0.917053 1441916142 0.386597 -0.094543 -0.023132 0.917053 1441916142 0.386597 -0.094543 -0.023132 0.917053 1441916142 0.315674 -0.076782 -0.016357 0.945557 1441916142 0.315674 -0.076782 -0.016357 0.945557 1441916142 0.315674 -0.076782 -0.016357 0.945557 1441916142 0.315674 -0.076782 -0.016357 0.945557 1441916142 0.315674 -0.076782 -0.016357 0.945557 1441916142 0.315674 -0.076782 -0.016357 0.945557 1441916142 0.315674 -0.076782 -0.016357 0.945557 1441916143 0.273682 -0.077454 -0.009888 0.958618 1441916143 0.273682 -0.077454 -0.009888 0.958618 1441916143 0.273682 -0.077454 -0.009888 0.958618 1441916143 0.273682 -0.077454 -0.009888 0.958618 1441916143 0.273682 -0.077454 -0.009888 0.958618 1441916143 0.257019 -0.094116 -0.004028 0.961792 1441916143 0.257019 -0.094116 -0.004028 0.961792 1441916143 0.257019 -0.094116 -0.004028 0.961792 1441916143 0.257019 -0.094116 -0.004028 0.961792 1441916143 0.257019 -0.094116 -0.004028 0.961792 1441916143 0.257019 -0.094116 -0.004028 0.961792 1441916143 0.263428 -0.113708 -0.004456 0.957886 1441916143 0.263428 -0.113708 -0.004456 0.957886 1441916143 0.263428 -0.113708 -0.004456 0.957886 1441916143 0.263428 -0.113708 -0.004456 0.957886 1441916143 0.263428 -0.113708 -0.004456 0.957886 1441916143 0.263428 -0.113708 -0.004456 0.957886 1441916143 0.274841 -0.130432 -0.006165 0.952515 1441916143 0.274841 -0.130432 -0.006165 0.952515 1441916143 0.274841 -0.130432 -0.006165 0.952515 1441916143 0.274841 -0.130432 -0.006165 0.952515 1441916143 0.274841 -0.130432 -0.006165 0.952515 1441916143 0.274841 -0.130432 -0.006165 0.952515 1441916143 0.274841 -0.130432 -0.006165 0.952515 1441916143 0.283630 -0.138367 0.013367 0.948792 1441916143 0.283630 -0.138367 0.013367 0.948792 1441916143 0.283630 -0.138367 0.013367 0.948792 1441916143 0.283630 -0.138367 0.013367 0.948792 1441916143 0.283630 -0.138367 0.013367 0.948792 1441916143 0.296570 -0.148804 0.039856 0.942505 1441916143 0.296570 -0.148804 0.039856 0.942505 1441916143 0.296570 -0.148804 0.039856 0.942505 1441916143 0.296570 -0.148804 0.039856 0.942505 1441916143 0.296570 -0.148804 0.039856 0.942505 1441916143 0.296570 -0.148804 0.039856 0.942505 1441916143 0.330933 -0.158325 0.071228 0.927490 1441916143 0.330933 -0.158325 0.071228 0.927490 1441916143 0.330933 -0.158325 0.071228 0.927490 1441916143 0.330933 -0.158325 0.071228 0.927490 1441916143 0.330933 -0.158325 0.071228 0.927490 1441916143 0.330933 -0.158325 0.071228 0.927490 1441916143 0.398682 -0.159119 0.071167 0.900330 1441916143 0.398682 -0.159119 0.071167 0.900330 1441916143 0.398682 -0.159119 0.071167 0.900330 1441916143 0.398682 -0.159119 0.071167 0.900330 1441916143 0.398682 -0.159119 0.071167 0.900330 1441916143 0.520081 -0.134033 0.042297 0.842407 1441916143 0.520081 -0.134033 0.042297 0.842407 1441916143 0.520081 -0.134033 0.042297 0.842407 1441916143 0.520081 -0.134033 0.042297 0.842407 1441916143 0.520081 -0.134033 0.042297 0.842407 1441916143 0.520081 -0.134033 0.042297 0.842407 1441916143 0.638611 -0.092651 0.004578 0.763855 1441916143 0.638611 -0.092651 0.004578 0.763855 1441916143 0.638611 -0.092651 0.004578 0.763855 1441916143 0.638611 -0.092651 0.004578 0.763855 1441916143 0.638611 -0.092651 0.004578 0.763855 1441916143 0.638611 -0.092651 0.004578 0.763855 1441916143 0.655640 -0.136353 -0.052734 0.740723 1441916143 0.655640 -0.136353 -0.052734 0.740723 1441916143 0.655640 -0.136353 -0.052734 0.740723 1441916143 0.655640 -0.136353 -0.052734 0.740723 1441916143 0.655640 -0.136353 -0.052734 0.740723 1441916143 0.655640 -0.136353 -0.052734 0.740723 1441916143 0.628967 -0.100647 -0.018066 0.770630 1441916143 0.628967 -0.100647 -0.018066 0.770630 1441916143 0.628967 -0.100647 -0.018066 0.770630 1441916143 0.628967 -0.100647 -0.018066 0.770630 1441916143 0.628967 -0.100647 -0.018066 0.770630 1441916143 0.628967 -0.100647 -0.018066 0.770630 1441916143 0.628967 -0.100647 -0.018066 0.770630 1441916143 0.605713 -0.097351 -0.005127 0.789612 1441916143 0.605713 -0.097351 -0.005127 0.789612 1441916143 0.605713 -0.097351 -0.005127 0.789612 1441916143 0.605713 -0.097351 -0.005127 0.789612 1441916143 0.605713 -0.097351 -0.005127 0.789612 1441916143 0.605713 -0.097351 -0.005127 0.789612 1441916143 0.572510 -0.107544 -0.010803 0.812683 1441916143 0.572510 -0.107544 -0.010803 0.812683 1441916143 0.572510 -0.107544 -0.010803 0.812683 1441916143 0.572510 -0.107544 -0.010803 0.812683 1441916143 0.572510 -0.107544 -0.010803 0.812683 1441916143 0.572510 -0.107544 -0.010803 0.812683 1441916143 0.520874 -0.118713 -0.008972 0.845215 1441916143 0.520874 -0.118713 -0.008972 0.845215 1441916143 0.520874 -0.118713 -0.008972 0.845215 1441916143 0.520874 -0.118713 -0.008972 0.845215 1441916143 0.520874 -0.118713 -0.008972 0.845215 1441916143 0.520874 -0.118713 -0.008972 0.845215 1441916143 0.436584 -0.142151 -0.019775 0.888123 1441916143 0.436584 -0.142151 -0.019775 0.888123 1441916143 0.436584 -0.142151 -0.019775 0.888123 1441916143 0.436584 -0.142151 -0.019775 0.888123 1441916143 0.436584 -0.142151 -0.019775 0.888123 1441916143 0.436584 -0.142151 -0.019775 0.888123 1441916143 0.361450 -0.150208 -0.010132 0.920105 1441916143 0.361450 -0.150208 -0.010132 0.920105 1441916143 0.361450 -0.150208 -0.010132 0.920105 1441916143 0.361450 -0.150208 -0.010132 0.920105 1441916143 0.361450 -0.150208 -0.010132 0.920105 1441916143 0.361450 -0.150208 -0.010132 0.920105 1441916143 0.308716 -0.165833 0.005432 0.936523 1441916143 0.308716 -0.165833 0.005432 0.936523 1441916143 0.308716 -0.165833 0.005432 0.936523 1441916143 0.308716 -0.165833 0.005432 0.936523 1441916143 0.308716 -0.165833 0.005432 0.936523 1441916143 0.308716 -0.165833 0.005432 0.936523 1441916143 0.292908 -0.200623 0.009827 0.934753 1441916144 0.292908 -0.200623 0.009827 0.934753 1441916144 0.292908 -0.200623 0.009827 0.934753 1441916144 0.292908 -0.200623 0.009827 0.934753 1441916144 0.292908 -0.200623 0.009827 0.934753 1441916144 0.292786 -0.234375 0.014343 0.926880 1441916144 0.292786 -0.234375 0.014343 0.926880 1441916144 0.292786 -0.234375 0.014343 0.926880 1441916144 0.292786 -0.234375 0.014343 0.926880 1441916144 0.292786 -0.234375 0.014343 0.926880 1441916144 0.292786 -0.234375 0.014343 0.926880 1441916144 0.296509 -0.265320 0.019226 0.917236 1441916144 0.296509 -0.265320 0.019226 0.917236 1441916144 0.296509 -0.265320 0.019226 0.917236 1441916144 0.296509 -0.265320 0.019226 0.917236 1441916144 0.296509 -0.265320 0.019226 0.917236 1441916144 0.296509 -0.265320 0.019226 0.917236 1441916144 0.288574 -0.288086 0.032349 0.912476 1441916144 0.288574 -0.288086 0.032349 0.912476 1441916144 0.288574 -0.288086 0.032349 0.912476 1441916144 0.288574 -0.288086 0.032349 0.912476 1441916144 0.288574 -0.288086 0.032349 0.912476 1441916144 0.288574 -0.288086 0.032349 0.912476 1441916144 0.274170 -0.297424 0.057617 0.912659 1441916144 0.274170 -0.297424 0.057617 0.912659 1441916144 0.274170 -0.297424 0.057617 0.912659 1441916144 0.274170 -0.297424 0.057617 0.912659 1441916144 0.274170 -0.297424 0.057617 0.912659 1441916144 0.274170 -0.297424 0.057617 0.912659 1441916144 0.269043 -0.302856 0.074402 0.911194 1441916144 0.269043 -0.302856 0.074402 0.911194 1441916144 0.269043 -0.302856 0.074402 0.911194 1441916144 0.269043 -0.302856 0.074402 0.911194 1441916144 0.269043 -0.302856 0.074402 0.911194 1441916144 0.269043 -0.302856 0.074402 0.911194 1441916144 0.291199 -0.292664 0.079834 0.907288 1441916144 0.291199 -0.292664 0.079834 0.907288 1441916144 0.291199 -0.292664 0.079834 0.907288 1441916144 0.291199 -0.292664 0.079834 0.907288 1441916144 0.291199 -0.292664 0.079834 0.907288 1441916144 0.350525 -0.267761 0.055908 0.895691 1441916144 0.350525 -0.267761 0.055908 0.895691 1441916144 0.350525 -0.267761 0.055908 0.895691 1441916144 0.350525 -0.267761 0.055908 0.895691 1441916144 0.350525 -0.267761 0.055908 0.895691 1441916144 0.350525 -0.267761 0.055908 0.895691 1441916144 0.470642 -0.212646 0.020264 0.856018 1441916144 0.470642 -0.212646 0.020264 0.856018 1441916144 0.470642 -0.212646 0.020264 0.856018 1441916144 0.470642 -0.212646 0.020264 0.856018 1441916144 0.470642 -0.212646 0.020264 0.856018 1441916144 0.470642 -0.212646 0.020264 0.856018 1441916144 0.590576 -0.122375 -0.016113 0.797424 1441916144 0.590576 -0.122375 -0.016113 0.797424 1441916144 0.590576 -0.122375 -0.016113 0.797424 1441916144 0.590576 -0.122375 -0.016113 0.797424 1441916144 0.590576 -0.122375 -0.016113 0.797424 1441916144 0.590576 -0.122375 -0.016113 0.797424 1441916144 0.622009 -0.132202 -0.055786 0.769714 1441916144 0.622009 -0.132202 -0.055786 0.769714 1441916144 0.622009 -0.132202 -0.055786 0.769714 1441916144 0.622009 -0.132202 -0.055786 0.769714 1441916144 0.622009 -0.132202 -0.055786 0.769714 1441916144 0.608093 -0.087830 -0.017883 0.788757 1441916144 0.608093 -0.087830 -0.017883 0.788757 1441916144 0.608093 -0.087830 -0.017883 0.788757 1441916144 0.608093 -0.087830 -0.017883 0.788757 1441916144 0.608093 -0.087830 -0.017883 0.788757 1441916144 0.608093 -0.087830 -0.017883 0.788757 1441916144 0.573242 -0.098450 -0.019531 0.813171 1441916144 0.573242 -0.098450 -0.019531 0.813171 1441916144 0.573242 -0.098450 -0.019531 0.813171 1441916144 0.573242 -0.098450 -0.019531 0.813171 1441916144 0.573242 -0.098450 -0.019531 0.813171 1441916144 0.573242 -0.098450 -0.019531 0.813171 1441916144 0.533081 -0.102173 -0.017212 0.839661 1441916144 0.533081 -0.102173 -0.017212 0.839661 1441916144 0.533081 -0.102173 -0.017212 0.839661 1441916144 0.533081 -0.102173 -0.017212 0.839661 1441916144 0.533081 -0.102173 -0.017212 0.839661 1441916144 0.533081 -0.102173 -0.017212 0.839661 1441916144 0.473206 -0.084595 0.014832 0.876709 1441916144 0.473206 -0.084595 0.014832 0.876709 1441916144 0.473206 -0.084595 0.014832 0.876709 1441916144 0.473206 -0.084595 0.014832 0.876709 1441916144 0.473206 -0.084595 0.014832 0.876709 1441916144 0.473206 -0.084595 0.014832 0.876709 1441916144 0.395142 -0.097290 0.015625 0.913269 1441916144 0.395142 -0.097290 0.015625 0.913269 1441916144 0.395142 -0.097290 0.015625 0.913269 1441916144 0.395142 -0.097290 0.015625 0.913269 1441916144 0.395142 -0.097290 0.015625 0.913269 1441916144 0.395142 -0.097290 0.015625 0.913269 1441916144 0.320129 -0.106995 0.023376 0.940979 1441916144 0.320129 -0.106995 0.023376 0.940979 1441916144 0.320129 -0.106995 0.023376 0.940979 1441916144 0.320129 -0.106995 0.023376 0.940979 1441916144 0.320129 -0.106995 0.023376 0.940979 1441916144 0.320129 -0.106995 0.023376 0.940979 1441916144 0.263794 -0.137207 0.016235 0.954590 1441916144 0.263794 -0.137207 0.016235 0.954590 1441916144 0.263794 -0.137207 0.016235 0.954590 1441916144 0.263794 -0.137207 0.016235 0.954590 1441916144 0.263794 -0.137207 0.016235 0.954590 1441916144 0.263794 -0.137207 0.016235 0.954590 1441916144 0.245972 -0.173157 0.012634 0.953552 1441916144 0.245972 -0.173157 0.012634 0.953552 1441916145 0.245972 -0.173157 0.012634 0.953552 1441916145 0.245972 -0.173157 0.012634 0.953552 1441916145 0.245972 -0.173157 0.012634 0.953552 1441916145 0.245972 -0.173157 0.012634 0.953552 1441916145 0.245422 -0.205200 0.017273 0.947266 1441916145 0.245422 -0.205200 0.017273 0.947266 1441916145 
0.643555 0.182556 -0.622620 0.405945 1441916150 0.643555 0.182556 -0.622620 0.405945 1441916150 0.626221 0.210144 -0.606934 0.441895 1441916150 0.626221 0.210144 -0.606934 0.441895 1441916150 0.626221 0.210144 -0.606934 0.441895 1441916150 0.626221 0.210144 -0.606934 0.441895 1441916150 0.626221 0.210144 -0.606934 0.441895 1441916150 0.626221 0.210144 -0.606934 0.441895 1441916150 0.609680 0.235413 -0.591003 0.472778 1441916150 0.609680 0.235413 -0.591003 0.472778 1441916150 0.609680 0.235413 -0.591003 0.472778 1441916150 0.609680 0.235413 -0.591003 0.472778 1441916150 0.609680 0.235413 -0.591003 0.472778 1441916150 0.601379 0.247437 -0.578979 0.491821 1441916150 0.601379 0.247437 -0.578979 0.491821 1441916150 0.601379 0.247437 -0.578979 0.491821 1441916150 0.601379 0.247437 -0.578979 0.491821 1441916150 0.601379 0.247437 -0.578979 0.491821 1441916150 0.599854 0.243042 -0.576843 0.498352 1441916150 0.599854 0.243042 -0.576843 0.498352 1441916150 0.599854 0.243042 -0.576843 0.498352 1441916150 0.599854 0.243042 -0.576843 0.498352 1441916150 0.599854 0.243042 -0.576843 0.498352 1441916150 0.599854 0.243042 -0.576843 0.498352 1441916150 0.599854 0.243042 -0.576843 0.498352 1441916150 0.595642 0.233765 -0.584412 0.498901 1441916150 0.595642 0.233765 -0.584412 0.498901 1441916150 0.595642 0.233765 -0.584412 0.498901 1441916150 0.595642 0.233765 -0.584412 0.498901 1441916150 0.595642 0.233765 -0.584412 0.498901 1441916150 0.595642 0.233765 -0.584412 0.498901 1441916150 0.588562 0.242615 -0.583435 0.504211 1441916150 0.588562 0.242615 -0.583435 0.504211 1441916150 0.588562 0.242615 -0.583435 0.504211 1441916150 0.588562 0.242615 -0.583435 0.504211 1441916150 0.588562 0.242615 -0.583435 0.504211 1441916150 0.588562 0.242615 -0.583435 0.504211 1441916150 0.597168 0.245850 -0.580933 0.495361 1441916150 0.597168 0.245850 -0.580933 0.495361 1441916150 0.597168 0.245850 -0.580933 0.495361 1441916150 0.597168 0.245850 -0.580933 0.495361 1441916150 0.597168 0.245850 -0.580933 0.495361 1441916150 0.597168 0.245850 -0.580933 0.495361 1441916150 0.597168 0.245850 -0.580933 0.495361 1441916150 0.615051 0.228943 -0.588440 0.472229 1441916150 0.615051 0.228943 -0.588440 0.472229 1441916150 0.615051 0.228943 -0.588440 0.472229 1441916150 0.615051 0.228943 -0.588440 0.472229 1441916150 0.615051 0.228943 -0.588440 0.472229 1441916150 0.615051 0.228943 -0.588440 0.472229 1441916150 0.624573 0.221252 -0.594788 0.455200 1441916150 0.624573 0.221252 -0.594788 0.455200 1441916150 0.624573 0.221252 -0.594788 0.455200 1441916150 0.624573 0.221252 -0.594788 0.455200 1441916150 0.624573 0.221252 -0.594788 0.455200 1441916150 0.624573 0.221252 -0.594788 0.455200 1441916150 0.635620 0.214600 -0.599854 0.435974 1441916150 0.635620 0.214600 -0.599854 0.435974 1441916150 0.635620 0.214600 -0.599854 0.435974 1441916150 0.635620 0.214600 -0.599854 0.435974 1441916150 0.635620 0.214600 -0.599854 0.435974 1441916150 0.635620 0.214600 -0.599854 0.435974 1441916150 0.648438 0.202026 -0.608337 0.410583 1441916150 0.648438 0.202026 -0.608337 0.410583 1441916150 0.648438 0.202026 -0.608337 0.410583 1441916150 0.648438 0.202026 -0.608337 0.410583 1441916150 0.648438 0.202026 -0.608337 0.410583 1441916150 0.648438 0.202026 -0.608337 0.410583 1441916150 0.648438 0.202026 -0.608337 0.410583 1441916150 0.657227 0.193359 -0.615723 0.389160 1441916150 0.657227 0.193359 -0.615723 0.389160 1441916150 0.657227 0.193359 -0.615723 0.389160 1441916150 0.657227 0.193359 -0.615723 0.389160 1441916150 0.657227 0.193359 -0.615723 0.389160 1441916150 0.657227 0.193359 -0.615723 0.389160 1441916150 0.662537 0.192932 -0.615967 0.379944 1441916150 0.662537 0.192932 -0.615967 0.379944 1441916150 0.662537 0.192932 -0.615967 0.379944 1441916150 0.662537 0.192932 -0.615967 0.379944 1441916150 0.662537 0.192932 -0.615967 0.379944 1441916150 0.662537 0.192932 -0.615967 0.379944 1441916150 0.666992 0.187866 -0.614563 0.376953 1441916150 0.666992 0.187866 -0.614563 0.376953 1441916150 0.666992 0.187866 -0.614563 0.376953 1441916150 0.666992 0.187866 -0.614563 0.376953 1441916150 0.666992 0.187866 -0.614563 0.376953 1441916150 0.666992 0.187866 -0.614563 0.376953 1441916150 0.666992 0.187866 -0.614563 0.376953 1441916150 0.667358 0.185059 -0.609314 0.386108 1441916150 0.667358 0.185059 -0.609314 0.386108 1441916150 0.667358 0.185059 -0.609314 0.386108 1441916150 0.667358 0.185059 -0.609314 0.386108 1441916150 0.667358 0.185059 -0.609314 0.386108 1441916150 0.667358 0.185059 -0.609314 0.386108 1441916150 0.662354 0.189209 -0.601257 0.404907 1441916150 0.662354 0.189209 -0.601257 0.404907 1441916150 0.662354 0.189209 -0.601257 0.404907 1441916150 0.662354 0.189209 -0.601257 0.404907 1441916150 0.662354 0.189209 -0.601257 0.404907 1441916150 0.662354 0.189209 -0.601257 0.404907 1441916150 0.657532 0.185181 -0.597046 0.420471 1441916150 0.657532 0.185181 -0.597046 0.420471 1441916150 0.657532 0.185181 -0.597046 0.420471 1441916150 0.657532 0.185181 -0.597046 0.420471 1441916151 0.657532 0.185181 -0.597046 0.420471 1441916151 0.657532 0.185181 -0.597046 0.420471 1441916151 0.657532 0.185181 -0.597046 0.420471 1441916151 0.653564 0.179626 -0.593750 0.433594 1441916151 0.653564 0.179626 -0.593750 0.433594 1441916151 0.653564 0.179626 -0.593750 0.433594 1441916151 0.653564 0.179626 -0.593750 0.433594 1441916151 0.653564 0.179626 -0.593750 0.433594 1441916151 0.653564 0.179626 -0.593750 0.433594 1441916151 0.653564 0.179626 -0.593750 0.433594 1441916151 0.650513 0.174866 -0.590698 0.444214 1441916151 0.650513 0.174866 -0.590698 0.444214 1441916151 0.650513 0.174866 -0.590698 0.444214 1441916151 0.650513 0.174866 -0.590698 0.444214 1441916151 0.650513 0.174866 -0.590698 0.444214 1441916151 0.650513 0.174866 -0.590698 0.444214 1441916151 0.646362 0.169128 -0.591919 0.450806 1441916151 0.646362 0.169128 -0.591919 0.450806 1441916151 0.646362 0.169128 -0.591919 0.450806 1441916151 0.646362 0.169128 -0.591919 0.450806 1441916151 0.646362 0.169128 -0.591919 0.450806 1441916151 0.646362 0.169128 -0.591919 0.450806 1441916151 0.641541 0.160156 -0.601074 0.448792 1441916151 0.641541 0.160156 -0.601074 0.448792 1441916151 0.641541 0.160156 -0.601074 0.448792 1441916151 0.641541 0.160156 -0.601074 0.448792 1441916151 0.641541 0.160156 -0.601074 0.448792 1441916151 0.641541 0.160156 -0.601074 0.448792 1441916151 0.641541 0.160156 -0.601074 0.448792 1441916151 0.641479 0.153076 -0.612000 0.436462 1441916151 0.641479 0.153076 -0.612000 0.436462 1441916151 0.641479 0.153076 -0.612000 0.436462 1441916151 0.641479 0.153076 -0.612000 0.436462 1441916151 0.641479 0.153076 -0.612000 0.436462 1441916151 0.641479 0.153076 -0.612000 0.436462 1441916151 0.649231 0.152527 -0.615723 0.419678 1441916151 0.649231 0.152527 -0.615723 0.419678 1441916151 0.649231 0.152527 -0.615723 0.419678 1441916151 0.649231 0.152527 -0.615723 0.419678 1441916151 0.649231 0.152527 -0.615723 0.419678 1441916151 0.649231 0.152527 -0.615723 0.419678 1441916151 0.660461 0.147461 -0.617188 0.401367 1441916151 0.660461 0.147461 -0.617188 0.401367 1441916151 0.660461 0.147461 -0.617188 0.401367 1441916151 0.660461 0.147461 -0.617188 0.401367 1441916151 0.660461 0.147461 -0.617188 0.401367 1441916151 0.660461 0.147461 -0.617188 0.401367 1441916151 0.660461 0.147461 -0.617188 0.401367 1441916151 0.664185 0.152344 -0.616272 0.394714 1441916151 0.664185 0.152344 -0.616272 0.394714 1441916151 0.665466 0.162048 -0.616577 0.388184 1441916151 0.665466 0.162048 -0.616577 0.388184 1441916151 0.665466 0.162048 -0.616577 0.388184 1441916151 0.665466 0.162048 -0.616577 0.388184 1441916151 0.665466 0.162048 -0.616577 0.388184 1441916151 0.665466 0.162048 -0.616577 0.388184 1441916151 0.671692 0.158752 -0.622864 0.368286 1441916151 0.671692 0.158752 -0.622864 0.368286 1441916151 0.671692 0.158752 -0.622864 0.368286 1441916151 0.671692 0.158752 -0.622864 0.368286 1441916151 0.671692 0.158752 -0.622864 0.368286 1441916151 0.671692 0.158752 -0.622864 0.368286 1441916151 0.671692 0.158752 -0.622864 0.368286 1441916151 0.673584 0.167664 -0.625610 0.355957 1441916151 0.673584 0.167664 -0.625610 0.355957 1441916151 0.673584 0.167664 -0.625610 0.355957 1441916151 0.673584 0.167664 -0.625610 0.355957 1441916151 0.673584 0.167664 -0.625610 0.355957 1441916151 0.673584 0.167664 -0.625610 0.355957 1441916151 0.670837 0.193298 -0.618591 0.360474 1441916151 0.670837 0.193298 -0.618591 0.360474 1441916151 0.670837 0.193298 -0.618591 0.360474 1441916151 0.670837 0.193298 -0.618591 0.360474 1441916151 0.670837 0.193298 -0.618591 0.360474 1441916151 0.670837 0.193298 -0.618591 0.360474 1441916151 0.666748 0.215027 -0.609314 0.371277 1441916151 0.666748 0.215027 -0.609314 0.371277 1441916151 0.666748 0.215027 -0.609314 0.371277 1441916151 0.666748 0.215027 -0.609314 0.371277 1441916151 0.666748 0.215027 -0.609314 0.371277 1441916151 0.666748 0.215027 -0.609314 0.371277 1441916151 0.666748 0.215027 -0.609314 0.371277 1441916151 0.665222 0.217712 -0.603455 0.381958 1441916151 0.665222 0.217712 -0.603455 0.381958 1441916151 0.665222 0.217712 -0.603455 0.381958 1441916151 0.665222 0.217712 -0.603455 0.381958 1441916151 0.665222 0.217712 -0.603455 0.381958 1441916151 0.665222 0.217712 -0.603455 0.381958 1441916151 0.661987 0.209412 -0.601257 0.395386 1441916151 0.661987 0.209412 -0.601257 0.395386 1441916151 0.661987 0.209412 -0.601257 0.395386 1441916151 0.661987 0.209412 -0.601257 0.395386 1441916151 0.661987 0.209412 -0.601257 0.395386 1441916151 0.661987 0.209412 -0.601257 0.395386 1441916151 0.661987 0.209412 -0.601257 0.395386 1441916151 0.658325 0.196594 -0.602661 0.405823 1441916151 0.658325 0.196594 -0.602661 0.405823 1441916151 0.658325 0.196594 -0.602661 0.405823 1441916151 0.658325 0.196594 -0.602661 0.405823 1441916151 0.658325 0.196594 -0.602661 0.405823 1441916151 0.658325 0.196594 -0.602661 0.405823 1441916151 0.658325 0.196594 -0.602661 0.405823 1441916151 0.655396 0.185730 -0.604370 0.413147 1441916151 0.655396 0.185730 -0.604370 0.413147 1441916151 0.655396 0.185730 -0.604370 0.413147 1441916151 0.652954 0.184143 -0.599731 0.424316 1441916151 0.652954 0.184143 -0.599731 0.424316 1441916151 0.652954 0.184143 -0.599731 0.424316 1441916152 0.652954 0.184143 -0.599731 0.424316 1441916152 0.652954 0.184143 -0.599731 0.424316 1441916152 0.652954 0.184143 -0.599731 0.424316 1441916152 0.652954 0.184143 -0.599731 0.424316 1441916152 0.648987 0.188782 -0.592773 0.437927 1441916152 0.648987 0.188782 -0.592773 0.437927 1441916152 0.648987 0.188782 -0.592773 0.437927 1441916152 0.648987 0.188782 -0.592773 0.437927 1441916152 0.648987 0.188782 -0.592773 0.437927 1441916152 0.648987 0.188782 -0.592773 0.437927 1441916152 0.642639 0.186890 -0.594604 0.445557 1441916152 0.642639 0.186890 -0.594604 0.445557 1441916152 0.642639 0.186890 -0.594604 0.445557 1441916152 0.642639 0.186890 -0.594604 0.445557 1441916152 0.642639 0.186890 -0.594604 0.445557 1441916152 0.642639 0.186890 -0.594604 0.445557 1441916152 0.642639 0.186890 -0.594604 0.445557 1441916152 0.638611 0.183472 -0.603271 0.441040 1441916152 0.638611 0.183472 -0.603271 0.441040 1441916152 0.638611 0.183472 -0.603271 0.441040 1441916152 0.638611 0.183472 -0.603271 0.441040 1441916152 0.638611 0.183472 -0.603271 0.441040 1441916152 0.638611 0.183472 -0.603271 0.441040 1441916152 0.647583 0.177551 -0.610046 0.420593 1441916152 0.647583 0.177551 -0.610046 0.420593 1441916152 0.647583 0.177551 -0.610046 0.420593 1441916152 0.647583 0.177551 -0.610046 0.420593 1441916152 0.647583 0.177551 -0.610046 0.420593 1441916152 0.647583 0.177551 -0.610046 0.420593 1441916152 0.647583 0.177551 -0.610046 0.420593 1441916152 0.666199 0.157776 -0.613892 0.392883 1441916152 0.666199 0.157776 -0.613892 0.392883 1441916152 0.666199 0.157776 -0.613892 0.392883 1441916152 0.666199 0.157776 -0.613892 0.392883 1441916152 0.666199 0.157776 -0.613892 0.392883 1441916152 0.666199 0.157776 -0.613892 0.392883 1441916152 0.666016 0.171143 -0.608337 0.396240 1441916152 0.666016 0.171143 -0.608337 0.396240 1441916152 0.666016 0.171143 -0.608337 0.396240 1441916152 0.666016 0.171143 -0.608337 0.396240 1441916152 0.666016 0.171143 -0.608337 0.396240 1441916152 0.666016 0.171143 -0.608337 0.396240 1441916152 0.662720 0.191406 -0.601074 0.403625 1441916152 0.662720 0.191406 -0.601074 0.403625 1441916152 0.662720 0.191406 -0.601074 0.403625 1441916152 0.662720 0.191406 -0.601074 0.403625 1441916152 0.662720 0.191406 -0.601074 0.403625 1441916152 0.662720 0.191406 -0.601074 0.403625 1441916152 0.667358 0.187012 -0.606689 0.389282 1441916152 0.667358 0.187012 -0.606689 0.389282 1441916152 0.667358 0.187012 -0.606689 0.389282 1441916152 0.667358 0.187012 -0.606689 0.389282 1441916152 0.674866 0.172180 -0.616821 0.366577 1441916152 0.674866 0.172180 -0.616821 0.366577 1441916152 0.674866 0.172180 -0.616821 0.366577 1441916152 0.674866 0.172180 -0.616821 0.366577 1441916152 0.674866 0.172180 -0.616821 0.366577 1441916152 0.674866 0.172180 -0.616821 0.366577 1441916152 0.674683 0.180054 -0.616882 0.363037 1441916152 0.674683 0.180054 -0.616882 0.363037 1441916152 0.674683 0.180054 -0.616882 0.363037 1441916152 0.674683 0.180054 -0.616882 0.363037 1441916152 0.674683 0.180054 -0.616882 0.363037 1441916152 0.674683 0.180054 -0.616882 0.363037 1441916152 0.674683 0.180054 -0.616882 0.363037 1441916152 0.671387 0.195984 -0.611084 0.370667 1441916152 0.671387 0.195984 -0.611084 0.370667 1441916152 0.671387 0.195984 -0.611084 0.370667 1441916152 0.671387 0.195984 -0.611084 0.370667 1441916152 0.671387 0.195984 -0.611084 0.370667 1441916152 0.671387 0.195984 -0.611084 0.370667 1441916152 0.674011 0.190735 -0.610107 0.370239 1441916152 0.674011 0.190735 -0.610107 0.370239 1441916152 0.674011 0.190735 -0.610107 0.370239 1441916152 0.674011 0.190735 -0.610107 0.370239 1441916152 0.674011 0.190735 -0.610107 0.370239 1441916152 0.674011 0.190735 -0.610107 0.370239 1441916152 0.674255 0.179260 -0.609375 0.376648 1441916152 0.674255 0.179260 -0.609375 0.376648 1441916152 0.674255 0.179260 -0.609375 0.376648 1441916152 0.674255 0.179260 -0.609375 0.376648 1441916152 0.674255 0.179260 -0.609375 0.376648 1441916152 0.674255 0.179260 -0.609375 0.376648 1441916152 0.674255 0.179260 -0.609375 0.376648 1441916152 0.667053 0.185486 -0.603027 0.396179 1441916152 0.667053 0.185486 -0.603027 0.396179 1441916152 0.667053 0.185486 -0.603027 0.396179 1441916152 0.667053 0.185486 -0.603027 0.396179 1441916152 0.667053 0.185486 -0.603027 0.396179 1441916152 0.667053 0.185486 -0.603027 0.396179 1441916152 0.661438 0.191406 -0.595703 0.413513 1441916152 0.661438 0.191406 -0.595703 0.413513 1441916152 0.661438 0.191406 -0.595703 0.413513 1441916152 0.661438 0.191406 -0.595703 0.413513 1441916152 0.661438 0.191406 -0.595703 0.413513 1441916152 0.661438 0.191406 -0.595703 0.413513 1441916152 0.661438 0.191406 -0.595703 0.413513 1441916152 0.657104 0.194214 -0.589111 0.428284 1441916152 0.657104 0.194214 -0.589111 0.428284 1441916152 0.657104 0.194214 -0.589111 0.428284 1441916152 0.657104 0.194214 -0.589111 0.428284 1441916152 0.657104 0.194214 -0.589111 0.428284 1441916152 0.657104 0.194214 -0.589111 0.428284 1441916152 0.657104 0.194214 -0.589111 0.428284 1441916152 0.653381 0.195313 -0.584290 0.439941 1441916152 0.653381 0.195313 -0.584290 0.439941 1441916152 0.653381 0.195313 -0.584290 0.439941 1441916152 0.653381 0.195313 -0.584290 0.439941 1441916152 0.653381 0.195313 -0.584290 0.439941 1441916152 0.653381 0.195313 -0.584290 0.439941 1441916152 0.654053 0.183472 -0.587402 0.439880 1441916152 0.654053 0.183472 -0.587402 0.439880 1441916152 0.654053 0.183472 -0.587402 0.439880 1441916152 0.654053 0.183472 -0.587402 0.439880 1441916152 0.654053 0.183472 -0.587402 0.439880 1441916153 0.654053 0.183472 -0.587402 0.439880 1441916153 0.654053 0.183472 -0.587402 0.439880 1441916153 0.650452 0.165588 -0.601990 0.432556 1441916153 0.650452 0.165588 -0.601990 0.432556 1441916153 0.650452 0.165588 -0.601990 0.432556 1441916153 0.650452 0.165588 -0.601990 0.432556 1441916153 0.650452 0.165588 -0.601990 0.432556 1441916153 0.650452 0.165588 -0.601990 0.432556 1441916153 0.642639 0.170349 -0.612488 0.427612 1441916153 0.642639 0.170349 -0.612488 0.427612 1441916153 0.642639 0.170349 -0.612488 0.427612 1441916153 0.642639 0.170349 -0.612488 0.427612 1441916153 0.642639 0.170349 -0.612488 0.427612 1441916153 0.642639 0.170349 -0.612488 0.427612 1441916153 0.642639 0.170349 -0.612488 0.427612 1441916153 0.663269 0.142883 -0.625000 0.385986 1441916153 0.663269 0.142883 -0.625000 0.385986 1441916153 0.663269 0.142883 -0.625000 0.385986 1441916153 0.663269 0.142883 -0.625000 0.385986 1441916153 0.663269 0.142883 -0.625000 0.385986 1441916153 0.663269 0.142883 -0.625000 0.385986 1441916153 0.682312 0.113037 -0.631592 0.350403 1441916153 0.682312 0.113037 -0.631592 0.350403 1441916153 0.682312 0.113037 -0.631592 0.350403 1441916153 0.682312 0.113037 -0.631592 0.350403 1441916153 0.682312 0.113037 -0.631592 0.350403 1441916153 0.682312 0.113037 -0.631592 0.350403 1441916153 0.682312 0.113037 -0.631592 0.350403 1441916153 0.674011 0.162109 -0.614929 0.375793 1441916153 0.674011 0.162109 -0.614929 0.375793 1441916153 0.674011 0.162109 -0.614929 0.375793 1441916153 0.674011 0.162109 -0.614929 0.375793 1441916153 0.674011 0.162109 -0.614929 0.375793 1441916153 0.674011 0.162109 -0.614929 0.375793 1441916153 0.665955 0.209595 -0.595093 0.397949 1441916153 0.665955 0.209595 -0.595093 0.397949 1441916153 0.665955 0.209595 -0.595093 0.397949 1441916153 0.665955 0.209595 -0.595093 0.397949 1441916153 0.665955 0.209595 -0.595093 0.397949 1441916153 0.665955 0.209595 -0.595093 0.397949 1441916153 0.670349 0.207703 -0.599426 0.384888 1441916153 0.670349 0.207703 -0.599426 0.384888 1441916153 0.670349 0.207703 -0.599426 0.384888 1441916153 0.670349 0.207703 -0.599426 0.384888 1441916153 0.678650 0.182983 -0.614258 0.358643 1441916153 0.678650 0.182983 -0.614258 0.358643 1441916153 0.678650 0.182983 -0.614258 0.358643 1441916153 0.678650 0.182983 -0.614258 0.358643 1441916153 0.678650 0.182983 -0.614258 0.358643 1441916153 0.678650 0.182983 -0.614258 0.358643 1441916153 0.682556 0.173157 -0.619385 0.346985 1441916153 0.682556 0.173157 -0.619385 0.346985 1441916153 0.682556 0.173157 -0.619385 0.346985 1441916153 0.682556 0.173157 -0.619385 0.346985 1441916153 0.682556 0.173157 -0.619385 0.346985 1441916153 0.682556 0.173157 -0.619385 0.346985 1441916153 0.682129 0.176758 -0.616394 0.351440 1441916153 0.682129 0.176758 -0.616394 0.351440 1441916153 0.682129 0.176758 -0.616394 0.351440 1441916153 0.682129 0.176758 -0.616394 0.351440 1441916153 0.682129 0.176758 -0.616394 0.351440 1441916153 0.682129 0.176758 -0.616394 0.351440 1441916153 0.676880 0.186340 -0.608459 0.369934 1441916153 0.676880 0.186340 -0.608459 0.369934 1441916153 0.676880 0.186340 -0.608459 0.369934 1441916153 0.676880 0.186340 -0.608459 0.369934 1441916153 0.676880 0.186340 -0.608459 0.369934 1441916153 0.676880 0.186340 -0.608459 0.369934 1441916153 0.676880 0.186340 -0.608459 0.369934 1441916153 0.671021 0.193054 -0.600098 0.390198 1441916153 0.671021 0.193054 -0.600098 0.390198 1441916153 0.671021 0.193054 -0.600098 0.390198 1441916153 0.671021 0.193054 -0.600098 0.390198 1441916153 0.671021 0.193054 -0.600098 0.390198 1441916153 0.671021 0.193054 -0.600098 0.390198 1441916153 0.669495 0.184021 -0.598938 0.398926 1441916153 0.669495 0.184021 -0.598938 0.398926 1441916153 0.669495 0.184021 -0.598938 0.398926 1441916153 0.669495 0.184021 -0.598938 0.398926 1441916153 0.669495 0.184021 -0.598938 0.398926 1441916153 0.669495 0.184021 -0.598938 0.398926 1441916153 0.669312 0.169556 -0.601746 0.401367 1441916153 0.669312 0.169556 -0.601746 0.401367 1441916153 0.669312 0.169556 -0.601746 0.401367 1441916153 0.669312 0.169556 -0.601746 0.401367 1441916153 0.669312 0.169556 -0.601746 0.401367 1441916153 0.669312 0.169556 -0.601746 0.401367 1441916153 0.666504 0.165894 -0.601929 0.407288 1441916153 0.666504 0.165894 -0.601929 0.407288 1441916153 0.666504 0.165894 -0.601929 0.407288 1441916153 0.666504 0.165894 -0.601929 0.407288 1441916153 0.666504 0.165894 -0.601929 0.407288 1441916153 0.662476 0.170410 -0.600220 0.414551 1441916153 0.662476 0.170410 -0.600220 0.414551 1441916153 0.662476 0.170410 -0.600220 0.414551 1441916153 0.662476 0.170410 -0.600220 0.414551 1441916153 0.662476 0.170410 -0.600220 0.414551 1441916153 0.657410 0.177490 -0.599426 0.420654 1441916153 0.657410 0.177490 -0.599426 0.420654 1441916153 0.657410 0.177490 -0.599426 0.420654 1441916153 0.657410 0.177490 -0.599426 0.420654 1441916153 0.657410 0.177490 -0.599426 0.420654 1441916153 0.655884 0.182434 -0.601318 0.418274 1441916153 0.655884 0.182434 -0.601318 0.418274 1441916153 0.655884 0.182434 -0.601318 0.418274 1441916153 0.655884 0.182434 -0.601318 0.418274 1441916154 0.655884 0.182434 -0.601318 0.418274 1441916154 0.668701 0.158569 -0.614990 0.386597 1441916154 0.668701 0.158569 -0.614990 0.386597 1441916154 0.668701 0.158569 -0.614990 0.386597 1441916154 0.668701 0.158569 -0.614990 0.386597 1441916154 0.668701 0.158569 -0.614990 0.386597 1441916154 0.668701 0.158569 -0.614990 0.386597 1441916154 0.668701 0.158569 -0.614990 0.386597 1441916154 0.686462 0.123413 -0.627625 0.345825 1441916154 0.686462 0.123413 -0.627625 0.345825 1441916154 0.686462 0.123413 -0.627625 0.345825 1441916154 0.686462 0.123413 -0.627625 0.345825 1441916154 0.686462 0.123413 -0.627625 0.345825 1441916154 0.686462 0.123413 -0.627625 0.345825 1441916154 0.691528 0.121155 -0.627869 0.335938 1441916154 0.691528 0.121155 -0.627869 0.335938 1441916154 0.691528 0.121155 -0.627869 0.335938 1441916154 0.691528 0.121155 -0.627869 0.335938 1441916154 0.691528 0.121155 -0.627869 0.335938 1441916154 0.691528 0.121155 -0.627869 0.335938 1441916154 0.689087 0.146667 -0.619934 0.345459 1441916154 0.689087 0.146667 -0.619934 0.345459 1441916154 0.689087 0.146667 -0.619934 0.345459 1441916154 0.689087 0.146667 -0.619934 0.345459 1441916154 0.689087 0.146667 -0.619934 0.345459 1441916154 0.689087 0.146667 -0.619934 0.345459 1441916154 0.689087 0.146667 -0.619934 0.345459 1441916154 0.690369 0.152893 -0.618347 0.342957 1441916154 0.690369 0.152893 -0.618347 0.342957 1441916154 0.690369 0.152893 -0.618347 0.342957 1441916154 0.690369 0.152893 -0.618347 0.342957 1441916154 0.690369 0.152893 -0.618347 0.342957 1441916154 0.690369 0.152893 -0.618347 0.342957 1441916154 0.692993 0.147461 -0.621216 0.334839 1441916154 0.692993 0.147461 -0.621216 0.334839 1441916154 0.692993 0.147461 -0.621216 0.334839 1441916154 0.692993 0.147461 -0.621216 0.334839 1441916154 0.692993 0.147461 -0.621216 0.334839 1441916154 0.692993 0.147461 -0.621216 0.334839 1441916154 0.691162 0.156616 -0.620483 0.335876 1441916154 0.691162 0.156616 -0.620483 0.335876 1441916154 0.691162 0.156616 -0.620483 0.335876 1441916154 0.691162 0.156616 -0.620483 0.335876 1441916154 0.691162 0.156616 -0.620483 0.335876 1441916154 0.691162 0.156616 -0.620483 0.335876 1441916154 0.691162 0.156616 -0.620483 0.335876 1441916154 0.689453 0.169495 -0.615967 0.341309 1441916154 0.689453 0.169495 -0.615967 0.341309 1441916154 0.689453 0.169495 -0.615967 0.341309 1441916154 0.689453 0.169495 -0.615967 0.341309 1441916154 0.689453 0.169495 -0.615967 0.341309 1441916154 0.689453 0.169495 -0.615967 0.341309 1441916154 0.687500 0.180359 -0.609192 0.351563 1441916154 0.687500 0.180359 -0.609192 0.351563 1441916154 0.687500 0.180359 -0.609192 0.351563 1441916154 0.687500 0.180359 -0.609192 0.351563 1441916154 0.687500 0.180359 -0.609192 0.351563 1441916154 0.687500 0.180359 -0.609192 0.351563 1441916154 0.684387 0.185852 -0.603027 0.365234 1441916154 0.684387 0.185852 -0.603027 0.365234 1441916154 0.684387 0.185852 -0.603027 0.365234 1441916154 0.684387 0.185852 -0.603027 0.365234 1441916154 0.684387 0.185852 -0.603027 0.365234 1441916154 0.684387 0.185852 -0.603027 0.365234 1441916154 0.684387 0.185852 -0.603027 0.365234 1441916154 0.682251 0.180115 -0.601257 0.375000 1441916154 0.682251 0.180115 -0.601257 0.375000 1441916154 0.682251 0.180115 -0.601257 0.375000 1441916154 0.682251 0.180115 -0.601257 0.375000 1441916154 0.682251 0.180115 -0.601257 0.375000 1441916154 0.682251 0.180115 -0.601257 0.375000 1441916154 0.681152 0.165466 -0.604309 0.378723 1441916154 0.681152 0.165466 -0.604309 0.378723 1441916154 0.681152 0.165466 -0.604309 0.378723 1441916154 0.681152 0.165466 -0.604309 0.378723 1441916154 0.681152 0.165466 -0.604309 0.378723 1441916154 0.681152 0.165466 -0.604309 0.378723 1441916154 0.678833 0.157532 -0.605591 0.384155 1441916154 0.678833 0.157532 -0.605591 0.384155 1441916154 0.678833 0.157532 -0.605591 0.384155 1441916154 0.678833 0.157532 -0.605591 0.384155 1441916154 0.678833 0.157532 -0.605591 0.384155 1441916154 0.678833 0.157532 -0.605591 0.384155 1441916154 0.674927 0.161438 -0.602905 0.393555 1441916154 0.674927 0.161438 -0.602905 0.393555 1441916154 0.674927 0.161438 -0.602905 0.393555 1441916154 0.674927 0.161438 -0.602905 0.393555 1441916154 0.674927 0.161438 -0.602905 0.393555 1441916154 0.674927 0.161438 -0.602905 0.393555 1441916154 0.674927 0.161438 -0.602905 0.393555 1441916154 0.670959 0.166199 -0.600769 0.401550 1441916154 0.670959 0.166199 -0.600769 0.401550 1441916154 0.670959 0.166199 -0.600769 0.401550 1441916154 0.670959 0.166199 -0.600769 0.401550 1441916154 0.670959 0.166199 -0.600769 0.401550 1441916154 0.670959 0.166199 -0.600769 0.401550 1441916154 0.665771 0.172668 -0.601624 0.406067 1441916154 0.665771 0.172668 -0.601624 0.406067 1441916154 0.665771 0.172668 -0.601624 0.406067 1441916154 0.665771 0.172668 -0.601624 0.406067 1441916154 0.665771 0.172668 -0.601624 0.406067 1441916154 0.665771 0.172668 -0.601624 0.406067 1441916154 0.669067 0.168274 -0.607178 0.394165 1441916154 0.669067 0.168274 -0.607178 0.394165 1441916154 0.669067 0.168274 -0.607178 0.394165 1441916154 0.669067 0.168274 -0.607178 0.394165 1441916154 0.669067 0.168274 -0.607178 0.394165 1441916154 0.669067 0.168274 -0.607178 0.394165 1441916154 0.681274 0.145386 -0.618103 0.364136 1441916154 0.681274 0.145386 -0.618103 0.364136 1441916154 0.681274 0.145386 -0.618103 0.364136 1441916154 0.681274 0.145386 -0.618103 0.364136 1441916154 0.681274 0.145386 -0.618103 0.364136 1441916154 0.681274 0.145386 -0.618103 0.364136 1441916155 0.688477 0.137451 -0.623230 0.344421 1441916155 0.688477 0.137451 -0.623230 0.344421 1441916155 0.688477 0.137451 -0.623230 0.344421 1441916155 0.688477 0.137451 -0.623230 0.344421 1441916155 0.688477 0.137451 -0.623230 0.344421 1441916155 0.688477 0.137451 -0.623230 0.344421 1441916155 0.688477 0.137451 -0.623230 0.344421 1441916155 0.688354 0.149292 -0.620239 0.345154 1441916155 0.688354 0.149292 -0.620239 0.345154 1441916155 0.688354 0.149292 -0.620239 0.345154 1441916155 0.688354 0.149292 -0.620239 0.345154 1441916155 0.688354 0.149292 -0.620239 0.345154 1441916155 0.688354 0.149292 -0.620239 0.345154 1441916155 0.685425 0.161621 -0.616577 0.351990 1441916155 0.685425 0.161621 -0.616577 0.351990 1441916155 0.685425 0.161621 -0.616577 0.351990 1441916155 0.685425 0.161621 -0.616577 0.351990 1441916155 0.685425 0.161621 -0.616577 0.351990 1441916155 0.685425 0.161621 -0.616577 0.351990 1441916155 0.682861 0.163513 -0.617554 0.354309 1441916155 0.682861 0.163513 -0.617554 0.354309 1441916155 0.682861 0.163513 -0.617554 0.354309 1441916155 0.682861 0.163513 -0.617554 0.354309 1441916155 0.682861 0.163513 -0.617554 0.354309 1441916155 0.682861 0.163513 -0.617554 0.354309 1441916155 0.679443 0.168396 -0.616333 0.360657 1441916155 0.679443 0.168396 -0.616333 0.360657 1441916155 0.679443 0.168396 -0.616333 0.360657 1441916155 0.679443 0.168396 -0.616333 0.360657 1441916155 0.679443 0.168396 -0.616333 0.360657 1441916155 0.679443 0.168396 -0.616333 0.360657 1441916155 0.679443 0.168396 -0.616333 0.360657 1441916155 0.674255 0.184937 -0.610291 0.372498 1441916155 0.674255 0.184937 -0.610291 0.372498 1441916155 0.674255 0.184937 -0.610291 0.372498 1441916155 0.674255 0.184937 -0.610291 0.372498 1441916155 0.674255 0.184937 -0.610291 0.372498 1441916155 0.674255 0.184937 -0.610291 0.372498 1441916155 0.672363 0.191528 -0.606689 0.378296 1441916155 0.672363 0.191528 -0.606689 0.378296 1441916155 0.672363 0.191528 -0.606689 0.378296 1441916155 0.672363 0.191528 -0.606689 0.378296 1441916155 0.672363 0.191528 -0.606689 0.378296 1441916155 0.672363 0.191528 -0.606689 0.378296 1441916155 0.670593 0.190979 -0.605835 0.383179 1441916155 0.670593 0.190979 -0.605835 0.383179 1441916155 
0.435547 -0.381592 -0.278870 0.766113 1441916159 0.327454 -0.399048 -0.122681 0.847595 1441916159 0.327454 -0.399048 -0.122681 0.847595 1441916159 0.327454 -0.399048 -0.122681 0.847595 1441916159 0.327454 -0.399048 -0.122681 0.847595 1441916159 0.327454 -0.399048 -0.122681 0.847595 1441916159 0.327454 -0.399048 -0.122681 0.847595 1441916159 0.241455 -0.401672 0.012939 0.883240 1441916159 0.241455 -0.401672 0.012939 0.883240 1441916159 0.241455 -0.401672 0.012939 0.883240 1441916159 0.241455 -0.401672 0.012939 0.883240 1441916159 0.241455 -0.401672 0.012939 0.883240 1441916159 0.241455 -0.401672 0.012939 0.883240 1441916159 0.207947 -0.400513 0.074158 0.889282 1441916159 0.207947 -0.400513 0.074158 0.889282 1441916159 0.207947 -0.400513 0.074158 0.889282 1441916159 0.207947 -0.400513 0.074158 0.889282 1441916159 0.207947 -0.400513 0.074158 0.889282 1441916159 0.207947 -0.400513 0.074158 0.889282 1441916159 0.207947 -0.400513 0.074158 0.889282 1441916159 0.253174 -0.376892 0.095642 0.885803 1441916159 0.253174 -0.376892 0.095642 0.885803 1441916159 0.253174 -0.376892 0.095642 0.885803 1441916159 0.253174 -0.376892 0.095642 0.885803 1441916159 0.253174 -0.376892 0.095642 0.885803 1441916159 0.368103 -0.323181 0.077515 0.868286 1441916159 0.368103 -0.323181 0.077515 0.868286 1441916159 0.368103 -0.323181 0.077515 0.868286 1441916159 0.368103 -0.323181 0.077515 0.868286 1441916159 0.368103 -0.323181 0.077515 0.868286 1441916159 0.368103 -0.323181 0.077515 0.868286 1441916159 0.506897 -0.226685 0.024719 0.831299 1441916159 0.506897 -0.226685 0.024719 0.831299 1441916159 0.506897 -0.226685 0.024719 0.831299 1441916159 0.506897 -0.226685 0.024719 0.831299 1441916159 0.556335 -0.188782 -0.012634 0.809082 1441916159 0.556335 -0.188782 -0.012634 0.809082 1441916159 0.556335 -0.188782 -0.012634 0.809082 1441916159 0.556335 -0.188782 -0.012634 0.809082 1441916159 0.556335 -0.188782 -0.012634 0.809082 1441916159 0.556335 -0.188782 -0.012634 0.809082 1441916159 0.550354 -0.182007 -0.028320 0.814331 1441916159 0.550354 -0.182007 -0.028320 0.814331 1441916159 0.550354 -0.182007 -0.028320 0.814331 1441916159 0.550354 -0.182007 -0.028320 0.814331 1441916159 0.550354 -0.182007 -0.028320 0.814331 1441916159 0.527222 -0.138062 -0.000916 0.838379 1441916159 0.527222 -0.138062 -0.000916 0.838379 1441916159 0.527222 -0.138062 -0.000916 0.838379 1441916159 0.527222 -0.138062 -0.000916 0.838379 1441916159 0.527222 -0.138062 -0.000916 0.838379 1441916159 0.527222 -0.138062 -0.000916 0.838379 1441916159 0.484009 -0.122192 0.006653 0.866394 1441916159 0.484009 -0.122192 0.006653 0.866394 1441916159 0.484009 -0.122192 0.006653 0.866394 1441916159 0.484009 -0.122192 0.006653 0.866394 1441916159 0.484009 -0.122192 0.006653 0.866394 1441916159 0.484009 -0.122192 0.006653 0.866394 1441916159 0.422607 -0.106201 0.014282 0.899902 1441916159 0.422607 -0.106201 0.014282 0.899902 1441916159 0.422607 -0.106201 0.014282 0.899902 1441916159 0.422607 -0.106201 0.014282 0.899902 1441916159 0.422607 -0.106201 0.014282 0.899902 1441916159 0.422607 -0.106201 0.014282 0.899902 1441916159 0.344238 -0.095337 0.017029 0.933838 1441916159 0.344238 -0.095337 0.017029 0.933838 1441916159 0.344238 -0.095337 0.017029 0.933838 1441916159 0.344238 -0.095337 0.017029 0.933838 1441916159 0.344238 -0.095337 0.017029 0.933838 1441916159 0.344238 -0.095337 0.017029 0.933838 1441916159 0.279236 -0.096619 0.017334 0.955139 1441916159 0.279236 -0.096619 0.017334 0.955139 1441916159 0.279236 -0.096619 0.017334 0.955139 1441916159 0.279236 -0.096619 0.017334 0.955139 1441916159 0.279236 -0.096619 0.017334 0.955139 1441916159 0.279236 -0.096619 0.017334 0.955139 1441916159 0.240417 -0.125000 0.006226 0.962524 1441916159 0.240417 -0.125000 0.006226 0.962524 1441916159 0.240417 -0.125000 0.006226 0.962524 1441916159 0.240417 -0.125000 0.006226 0.962524 1441916159 0.240417 -0.125000 0.006226 0.962524 1441916159 0.240417 -0.125000 0.006226 0.962524 1441916159 0.222046 -0.155640 0.008728 0.962463 1441916159 0.222046 -0.155640 0.008728 0.962463 1441916159 0.222046 -0.155640 0.008728 0.962463 1441916159 0.222046 -0.155640 0.008728 0.962463 1441916159 0.222046 -0.155640 0.008728 0.962463 1441916159 0.222046 -0.155640 0.008728 0.962463 1441916159 0.216553 -0.172546 0.029175 0.960449 1441916159 0.216553 -0.172546 0.029175 0.960449 1441916159 0.216553 -0.172546 0.029175 0.960449 1441916159 0.216553 -0.172546 0.029175 0.960449 1441916159 0.216553 -0.172546 0.029175 0.960449 1441916159 0.216553 -0.172546 0.029175 0.960449 1441916159 0.213135 -0.179688 0.048523 0.959106 1441916159 0.213135 -0.179688 0.048523 0.959106 1441916159 0.213135 -0.179688 0.048523 0.959106 1441916159 0.213135 -0.179688 0.048523 0.959106 1441916159 0.213135 -0.179688 0.048523 0.959106 1441916159 0.216370 -0.181396 0.073242 0.956482 1441916159 0.216370 -0.181396 0.073242 0.956482 1441916159 0.216370 -0.181396 0.073242 0.956482 1441916159 0.216370 -0.181396 0.073242 0.956482 1441916159 0.216370 -0.181396 0.073242 0.956482 1441916159 0.216370 -0.181396 0.073242 0.956482 1441916160 0.216370 -0.181396 0.073242 0.956482 1441916160 0.234558 -0.182312 0.095215 0.950073 1441916160 0.234558 -0.182312 0.095215 0.950073 1441916160 0.234558 -0.182312 0.095215 0.950073 1441916160 0.234558 -0.182312 0.095215 0.950073 1441916160 0.234558 -0.182312 0.095215 0.950073 1441916160 0.234558 -0.182312 0.095215 0.950073 1441916160 0.279175 -0.183167 0.113281 0.935730 1441916160 0.279175 -0.183167 0.113281 0.935730 1441916160 0.279175 -0.183167 0.113281 0.935730 1441916160 0.279175 -0.183167 0.113281 0.935730 1441916160 0.279175 -0.183167 0.113281 0.935730 1441916160 0.279175 -0.183167 0.113281 0.935730 1441916160 0.279175 -0.183167 0.113281 0.935730 1441916160 0.352844 -0.173950 0.102661 0.913574 1441916160 0.352844 -0.173950 0.102661 0.913574 1441916160 0.352844 -0.173950 0.102661 0.913574 1441916160 0.352844 -0.173950 0.102661 0.913574 1441916160 0.474792 -0.143860 0.078491 0.864685 1441916160 0.474792 -0.143860 0.078491 0.864685 1441916160 0.474792 -0.143860 0.078491 0.864685 1441916160 0.474792 -0.143860 0.078491 0.864685 1441916160 0.474792 -0.143860 0.078491 0.864685 1441916160 0.474792 -0.143860 0.078491 0.864685 1441916160 0.474792 -0.143860 0.078491 0.864685 1441916160 0.590942 -0.090332 0.042725 0.800476 1441916160 0.590942 -0.090332 0.042725 0.800476 1441916160 0.590942 -0.090332 0.042725 0.800476 1441916160 0.590942 -0.090332 0.042725 0.800476 1441916160 0.590942 -0.090332 0.042725 0.800476 1441916160 0.590942 -0.090332 0.042725 0.800476 1441916160 0.637390 -0.111816 -0.005615 0.762329 1441916160 0.637390 -0.111816 -0.005615 0.762329 1441916160 0.637390 -0.111816 -0.005615 0.762329 1441916160 0.637390 -0.111816 -0.005615 0.762329 1441916160 0.637390 -0.111816 -0.005615 0.762329 1441916160 0.627136 -0.108032 -0.005920 0.771301 1441916160 0.627136 -0.108032 -0.005920 0.771301 1441916160 0.627136 -0.108032 -0.005920 0.771301 1441916160 0.627136 -0.108032 -0.005920 0.771301 1441916160 0.627136 -0.108032 -0.005920 0.771301 1441916160 0.627136 -0.108032 -0.005920 0.771301 1441916160 0.596069 -0.108276 -0.001465 0.795532 1441916160 0.596069 -0.108276 -0.001465 0.795532 1441916160 0.596069 -0.108276 -0.001465 0.795532 1441916160 0.596069 -0.108276 -0.001465 0.795532 1441916160 0.596069 -0.108276 -0.001465 0.795532 1441916160 0.596069 -0.108276 -0.001465 0.795532 1441916160 0.548157 -0.114563 -0.003540 0.828430 1441916160 0.548157 -0.114563 -0.003540 0.828430 1441916160 0.548157 -0.114563 -0.003540 0.828430 1441916160 0.548157 -0.114563 -0.003540 0.828430 1441916160 0.548157 -0.114563 -0.003540 0.828430 1441916160 0.548157 -0.114563 -0.003540 0.828430 1441916160 0.482849 -0.125671 -0.005310 0.866577 1441916160 0.482849 -0.125671 -0.005310 0.866577 1441916160 0.482849 -0.125671 -0.005310 0.866577 1441916160 0.482849 -0.125671 -0.005310 0.866577 1441916160 0.482849 -0.125671 -0.005310 0.866577 1441916160 0.482849 -0.125671 -0.005310 0.866577 1441916160 0.405273 -0.134644 -0.001465 0.904175 1441916160 0.405273 -0.134644 -0.001465 0.904175 1441916160 0.405273 -0.134644 -0.001465 0.904175 1441916160 0.405273 -0.134644 -0.001465 0.904175 1441916160 0.405273 -0.134644 -0.001465 0.904175 1441916160 0.332336 -0.146179 0.007690 0.931702 1441916160 0.332336 -0.146179 0.007690 0.931702 1441916160 0.332336 -0.146179 0.007690 0.931702 1441916160 0.332336 -0.146179 0.007690 0.931702 1441916160 0.332336 -0.146179 0.007690 0.931702 1441916160 0.332336 -0.146179 0.007690 0.931702 1441916160 0.290039 -0.158386 0.028198 0.943359 1441916160 0.290039 -0.158386 0.028198 0.943359 1441916160 0.290039 -0.158386 0.028198 0.943359 1441916160 0.290039 -0.158386 0.028198 0.943359 1441916160 0.290039 -0.158386 0.028198 0.943359 1441916160 0.270752 -0.166016 0.056641 0.946472 1441916160 0.270752 -0.166016 0.056641 0.946472 1441916160 0.270752 -0.166016 0.056641 0.946472 1441916160 0.270752 -0.166016 0.056641 0.946472 1441916160 0.270752 -0.166016 0.056641 0.946472 1441916160 0.263977 -0.171753 0.070190 0.946472 1441916160 0.263977 -0.171753 0.070190 0.946472 1441916160 0.263977 -0.171753 0.070190 0.946472 1441916160 0.263977 -0.171753 0.070190 0.946472 1441916160 0.263977 -0.171753 0.070190 0.946472 1441916160 0.263977 -0.171753 0.070190 0.946472 1441916160 0.258911 -0.179565 0.075195 0.946045 1441916160 0.258911 -0.179565 0.075195 0.946045 1441916160 0.258911 -0.179565 0.075195 0.946045 1441916160 0.258911 -0.179565 0.075195 0.946045 1441916160 0.258911 -0.179565 0.075195 0.946045 1441916160 0.258911 -0.179565 0.075195 0.946045 1441916160 0.258911 -0.179565 0.075195 0.946045 1441916160 0.258057 -0.179382 0.098633 0.944153 1441916160 0.258057 -0.179382 0.098633 0.944153 1441916160 0.258057 -0.179382 0.098633 0.944153 1441916160 0.258057 -0.179382 0.098633 0.944153 1441916160 0.258057 -0.179382 0.098633 0.944153 1441916160 0.258057 -0.179382 0.098633 0.944153 1441916160 0.267090 -0.180725 0.123047 0.938477 1441916160 0.267090 -0.180725 0.123047 0.938477 1441916160 0.267090 -0.180725 0.123047 0.938477 1441916160 0.267090 -0.180725 0.123047 0.938477 1441916160 0.267090 -0.180725 0.123047 0.938477 1441916160 0.267090 -0.180725 0.123047 0.938477 1441916161 0.294983 -0.186340 0.129578 0.928101 1441916161 0.294983 -0.186340 0.129578 0.928101 1441916161 0.294983 -0.186340 0.129578 0.928101 1441916161 0.294983 -0.186340 0.129578 0.928101 1441916161 0.294983 -0.186340 0.129578 0.928101 1441916161 0.294983 -0.186340 0.129578 0.928101 1441916161 0.353699 -0.186035 0.115234 0.909363 1441916161 0.353699 -0.186035 0.115234 0.909363 1441916161 0.353699 -0.186035 0.115234 0.909363 1441916161 0.353699 -0.186035 0.115234 0.909363 1441916161 0.353699 -0.186035 0.115234 0.909363 1441916161 0.461426 -0.157776 0.085205 0.868835 1441916161 0.461426 -0.157776 0.085205 0.868835 1441916161 0.461426 -0.157776 0.085205 0.868835 1441916161 0.461426 -0.157776 0.085205 0.868835 1441916161 0.570862 -0.106934 0.033081 0.813354 1441916161 0.570862 -0.106934 0.033081 0.813354 1441916161 0.570862 -0.106934 0.033081 0.813354 1441916161 0.570862 -0.106934 0.033081 0.813354 1441916161 0.570862 -0.106934 0.033081 0.813354 1441916161 0.570862 -0.106934 0.033081 0.813354 1441916161 0.615784 -0.120300 -0.018738 0.778381 1441916161 0.615784 -0.120300 -0.018738 0.778381 1441916161 0.615784 -0.120300 -0.018738 0.778381 1441916161 0.615784 -0.120300 -0.018738 0.778381 1441916161 0.615784 -0.120300 -0.018738 0.778381 1441916161 0.615784 -0.120300 -0.018738 0.778381 1441916161 0.612915 -0.099854 -0.019409 0.783508 1441916161 0.612915 -0.099854 -0.019409 0.783508 1441916161 0.612915 -0.099854 -0.019409 0.783508 1441916161 0.612915 -0.099854 -0.019409 0.783508 1441916161 0.612915 -0.099854 -0.019409 0.783508 1441916161 0.612915 -0.099854 -0.019409 0.783508 1441916161 0.588135 -0.093140 -0.016907 0.803162 1441916161 0.588135 -0.093140 -0.016907 0.803162 1441916161 0.588135 -0.093140 -0.016907 0.803162 1441916161 0.588135 -0.093140 -0.016907 0.803162 1441916161 0.588135 -0.093140 -0.016907 0.803162 1441916161 0.588135 -0.093140 -0.016907 0.803162 1441916161 0.543518 -0.092896 -0.015808 0.834045 1441916161 0.543518 -0.092896 -0.015808 0.834045 1441916161 0.543518 -0.092896 -0.015808 0.834045 1441916161 0.543518 -0.092896 -0.015808 0.834045 1441916161 0.543518 -0.092896 -0.015808 0.834045 1441916161 0.543518 -0.092896 -0.015808 0.834045 1441916161 0.481628 -0.105286 -0.020142 0.869751 1441916161 0.481628 -0.105286 -0.020142 0.869751 1441916161 0.481628 -0.105286 -0.020142 0.869751 1441916161 0.481628 -0.105286 -0.020142 0.869751 1441916161 0.481628 -0.105286 -0.020142 0.869751 1441916161 0.481628 -0.105286 -0.020142 0.869751 1441916161 0.402588 -0.117493 -0.023132 0.907471 1441916161 0.402588 -0.117493 -0.023132 0.907471 1441916161 0.402588 -0.117493 -0.023132 0.907471 1441916161 0.402588 -0.117493 -0.023132 0.907471 1441916161 0.402588 -0.117493 -0.023132 0.907471 1441916161 0.402588 -0.117493 -0.023132 0.907471 1441916161 0.333557 -0.119507 -0.003357 0.935059 1441916161 0.333557 -0.119507 -0.003357 0.935059 1441916161 0.333557 -0.119507 -0.003357 0.935059 1441916161 0.333557 -0.119507 -0.003357 0.935059 1441916161 0.333557 -0.119507 -0.003357 0.935059 1441916161 0.333557 -0.119507 -0.003357 0.935059 1441916161 0.274841 -0.135498 0.017517 0.951721 1441916161 0.274841 -0.135498 0.017517 0.951721 1441916161 0.274841 -0.135498 0.017517 0.951721 1441916161 0.274841 -0.135498 0.017517 0.951721 1441916161 0.274841 -0.135498 0.017517 0.951721 1441916161 0.236694 -0.153748 0.036987 0.958618 1441916161 0.236694 -0.153748 0.036987 0.958618 1441916161 0.236694 -0.153748 0.036987 0.958618 1441916161 0.236694 -0.153748 0.036987 0.958618 1441916161 0.236694 -0.153748 0.036987 0.958618 1441916161 0.216064 -0.160889 0.064331 0.960815 1441916161 0.216064 -0.160889 0.064331 0.960815 1441916161 0.216064 -0.160889 0.064331 0.960815 1441916161 0.216064 -0.160889 0.064331 0.960815 1441916161 0.216064 -0.160889 0.064331 0.960815 1441916161 0.216064 -0.160889 0.064331 0.960815 1441916161 0.204834 -0.169128 0.073975 0.961182 1441916161 0.204834 -0.169128 0.073975 0.961182 1441916161 0.204834 -0.169128 0.073975 0.961182 1441916161 0.204834 -0.169128 0.073975 0.961182 1441916161 0.204834 -0.169128 0.073975 0.961182 1441916161 0.204834 -0.169128 0.073975 0.961182 1441916161 0.207397 -0.172607 0.090332 0.958618 1441916161 0.207397 -0.172607 0.090332 0.958618 1441916161 0.207397 -0.172607 0.090332 0.958618 1441916161 0.207397 -0.172607 0.090332 0.958618 1441916161 0.207397 -0.172607 0.090332 0.958618 1441916161 0.207397 -0.172607 0.090332 0.958618 1441916161 0.207397 -0.172607 0.090332 0.958618 1441916161 0.224792 -0.176392 0.112732 0.951599 1441916161 0.224792 -0.176392 0.112732 0.951599 1441916161 0.224792 -0.176392 0.112732 0.951599 1441916161 0.224792 -0.176392 0.112732 0.951599 1441916161 0.224792 -0.176392 0.112732 0.951599 1441916161 0.224792 -0.176392 0.112732 0.951599 1441916161 0.262634 -0.185547 0.113892 0.940002 1441916161 0.262634 -0.185547 0.113892 0.940002 1441916161 0.262634 -0.185547 0.113892 0.940002 1441916161 0.262634 -0.185547 0.113892 0.940002 1441916161 0.262634 -0.185547 0.113892 0.940002 1441916161 0.262634 -0.185547 0.113892 0.940002 1441916161 0.335083 -0.185364 0.096985 0.918640 1441916162 0.335083 -0.185364 0.096985 0.918640 1441916162 0.335083 -0.185364 0.096985 0.918640 1441916162 0.335083 -0.185364 0.096985 0.918640 1441916162 0.335083 -0.185364 0.096985 0.918640 1441916162 0.335083 -0.185364 0.096985 0.918640 1441916162 0.455200 -0.152405 0.061279 0.875061 1441916162 0.455200 -0.152405 0.061279 0.875061 1441916162 0.455200 -0.152405 0.061279 0.875061 1441916162 0.455200 -0.152405 0.061279 0.875061 1441916162 0.455200 -0.152405 0.061279 0.875061 1441916162 0.455200 -0.152405 0.061279 0.875061 1441916162 0.579102 -0.092224 -0.019043 0.809753 1441916162 0.579102 -0.092224 -0.019043 0.809753 1441916162 0.579102 -0.092224 -0.019043 0.809753 1441916162 0.579102 -0.092224 -0.019043 0.809753 1441916162 0.579102 -0.092224 -0.019043 0.809753 1441916162 0.579102 -0.092224 -0.019043 0.809753 1441916162 0.621155 -0.165710 -0.130127 0.754822 1441916162 0.621155 -0.165710 -0.130127 0.754822 1441916162 0.621155 -0.165710 -0.130127 0.754822 1441916162 0.621155 -0.165710 -0.130127 0.754822 1441916162 0.621155 -0.165710 -0.130127 0.754822 1441916162 0.621155 -0.165710 -0.130127 0.754822 1441916162 0.605408 -0.147400 -0.119812 0.772888 1441916162 0.605408 -0.147400 -0.119812 0.772888 1441916162 0.559509 -0.109436 -0.088013 0.816833 1441916162 0.559509 -0.109436 -0.088013 0.816833 1441916162 0.559509 -0.109436 -0.088013 0.816833 1441916162 0.559509 -0.109436 -0.088013 0.816833 1441916162 0.559509 -0.109436 -0.088013 0.816833 1441916162 0.559509 -0.109436 -0.088013 0.816833 1441916162 0.559509 -0.109436 -0.088013 0.816833 1441916162 0.501221 -0.127625 -0.105286 0.849304 1441916162 0.501221 -0.127625 -0.105286 0.849304 1441916162 0.501221 -0.127625 -0.105286 0.849304 1441916162 0.501221 -0.127625 -0.105286 0.849304 1441916162 0.501221 -0.127625 -0.105286 0.849304 1441916162 0.501221 -0.127625 -0.105286 0.849304 1441916162 0.436584 -0.146606 -0.107605 0.881042 1441916162 0.436584 -0.146606 -0.107605 0.881042 1441916162 0.436584 -0.146606 -0.107605 0.881042 1441916162 0.436584 -0.146606 -0.107605 0.881042 1441916162 0.436584 -0.146606 -0.107605 0.881042 1441916162 0.358887 -0.150024 -0.082336 0.917542 1441916162 0.358887 -0.150024 -0.082336 0.917542 1441916162 0.358887 -0.150024 -0.082336 0.917542 1441916162 0.358887 -0.150024 -0.082336 0.917542 1441916162 0.358887 -0.150024 -0.082336 0.917542 1441916162 0.358887 -0.150024 -0.082336 0.917542 1441916162 0.286743 -0.163330 -0.044617 0.942871 1441916162 0.286743 -0.163330 -0.044617 0.942871 1441916162 0.286743 -0.163330 -0.044617 0.942871 1441916162 0.286743 -0.163330 -0.044617 0.942871 1441916162 0.286743 -0.163330 -0.044617 0.942871 1441916162 0.286743 -0.163330 -0.044617 0.942871 1441916162 0.247620 -0.188904 -0.007874 0.950195 1441916162 0.247620 -0.188904 -0.007874 0.950195 1441916162 0.247620 -0.188904 -0.007874 0.950195 1441916162 0.247620 -0.188904 -0.007874 0.950195 1441916162 0.247620 -0.188904 -0.007874 0.950195 1441916162 0.247620 -0.188904 -0.007874 0.950195 1441916162 0.228577 -0.218567 0.027893 0.948242 1441916162 0.228577 -0.218567 0.027893 0.948242 1441916162 0.228577 -0.218567 0.027893 0.948242 1441916162 0.228577 -0.218567 0.027893 0.948242 1441916162 0.228577 -0.218567 0.027893 0.948242 1441916162 0.228577 -0.218567 0.027893 0.948242 1441916162 0.228577 -0.218567 0.027893 0.948242 1441916162 0.213928 -0.231689 0.068176 0.946472 1441916162 0.213928 -0.231689 0.068176 0.946472 1441916162 0.213928 -0.231689 0.068176 0.946472 1441916162 0.213928 -0.231689 0.068176 0.946472 1441916162 0.213928 -0.231689 0.068176 0.946472 1441916162 0.193848 -0.234558 0.096008 0.947693 1441916162 0.193848 -0.234558 0.096008 0.947693 1441916162 0.193848 -0.234558 0.096008 0.947693 1441916162 0.193848 -0.234558 0.096008 0.947693 1441916162 0.193848 -0.234558 0.096008 0.947693 1441916162 0.193848 -0.234558 0.096008 0.947693 1441916162 0.193848 -0.234558 0.096008 0.947693 1441916162 0.178528 -0.240723 0.098389 0.948914 1441916162 0.178528 -0.240723 0.098389 0.948914 1441916162 0.178528 -0.240723 0.098389 0.948914 1441916162 0.178528 -0.240723 0.098389 0.948914 1441916162 0.178528 -0.240723 0.098389 0.948914 1441916162 0.178528 -0.240723 0.098389 0.948914 1441916162 0.180054 -0.241089 0.107971 0.947510 1441916162 0.180054 -0.241089 0.107971 0.947510 1441916162 0.180054 -0.241089 0.107971 0.947510 1441916162 0.180054 -0.241089 0.107971 0.947510 1441916162 0.180054 -0.241089 0.107971 0.947510 1441916162 0.180054 -0.241089 0.107971 0.947510 1441916162 0.205872 -0.237854 0.110413 0.942749 1441916162 0.205872 -0.237854 0.110413 0.942749 1441916162 0.205872 -0.237854 0.110413 0.942749 1441916162 0.205872 -0.237854 0.110413 0.942749 1441916162 0.205872 -0.237854 0.110413 0.942749 1441916162 0.205872 -0.237854 0.110413 0.942749 1441916162 0.258667 -0.231323 0.085144 0.933960 1441916162 0.258667 -0.231323 0.085144 0.933960 1441916162 0.258667 -0.231323 0.085144 0.933960 1441916162 0.258667 -0.231323 0.085144 0.933960 1441916162 0.258667 -0.231323 0.085144 0.933960 1441916162 0.258667 -0.231323 0.085144 0.933960 1441916162 0.348083 -0.206360 0.036194 0.913696 1441916162 0.348083 -0.206360 0.036194 0.913696 1441916163 0.348083 -0.206360 0.036194 0.913696 1441916163 0.348083 -0.206360 0.036194 0.913696 1441916163 0.348083 -0.206360 0.036194 0.913696 1441916163 0.348083 -0.206360 0.036194 0.913696 1441916163 0.480286 -0.152832 -0.017700 0.863464 1441916163 0.480286 -0.152832 -0.017700 0.863464 1441916163 0.480286 -0.152832 -0.017700 0.863464 1441916163 0.480286 -0.152832 -0.017700 0.863464 1441916163 0.480286 -0.152832 -0.017700 0.863464 1441916163 0.480286 -0.152832 -0.017700 0.863464 1441916163 0.601685 -0.077820 -0.050232 0.793335 1441916163 0.601685 -0.077820 -0.050232 0.793335 1441916163 0.601685 -0.077820 -0.050232 0.793335 1441916163 0.601685 -0.077820 -0.050232 0.793335 1441916163 0.601685 -0.077820 -0.050232 0.793335 1441916163 0.601685 -0.077820 -0.050232 0.793335 1441916163 0.637939 -0.074158 -0.078003 0.762451 1441916163 0.637939 -0.074158 -0.078003 0.762451 1441916163 0.637939 -0.074158 -0.078003 0.762451 1441916163 0.637939 -0.074158 -0.078003 0.762451 1441916163 0.637939 -0.074158 -0.078003 0.762451 1441916163 0.637939 -0.074158 -0.078003 0.762451 1441916163 0.609314 -0.053772 -0.057129 0.789001 1441916163 0.609314 -0.053772 -0.057129 0.789001 1441916163 0.609314 -0.053772 -0.057129 0.789001 1441916163 0.609314 -0.053772 -0.057129 0.789001 1441916163 0.609314 -0.053772 -0.057129 0.789001 1441916163 0.609314 -0.053772 -0.057129 0.789001 1441916163 0.562012 -0.082886 -0.073425 0.819641 1441916163 0.562012 -0.082886 -0.073425 0.819641 1441916163 0.562012 -0.082886 -0.073425 0.819641 1441916163 0.562012 -0.082886 -0.073425 0.819641 1441916163 0.562012 -0.082886 -0.073425 0.819641 1441916163 0.562012 -0.082886 -0.073425 0.819641 1441916163 0.505737 -0.101013 -0.078186 0.853149 1441916163 0.505737 -0.101013 -0.078186 0.853149 1441916163 0.505737 -0.101013 -0.078186 0.853149 1441916163 0.505737 -0.101013 -0.078186 0.853149 1441916163 0.505737 -0.101013 -0.078186 0.853149 1441916163 0.505737 -0.101013 -0.078186 0.853149 1441916163 0.431580 -0.125549 -0.072998 0.890259 1441916163 0.431580 -0.125549 -0.072998 0.890259 1441916163 0.431580 -0.125549 -0.072998 0.890259 1441916163 0.431580 -0.125549 -0.072998 0.890259 1441916163 0.431580 -0.125549 -0.072998 0.890259 1441916163 0.431580 -0.125549 -0.072998 0.890259 1441916163 0.361572 -0.145813 -0.049316 0.919556 1441916163 0.361572 -0.145813 -0.049316 0.919556 1441916163 0.361572 -0.145813 -0.049316 0.919556 1441916163 0.361572 -0.145813 -0.049316 0.919556 1441916163 0.361572 -0.145813 -0.049316 0.919556 1441916163 0.297241 -0.177368 -0.035706 0.937500 1441916163 0.297241 -0.177368 -0.035706 0.937500 1441916163 0.297241 -0.177368 -0.035706 0.937500 1441916163 0.297241 -0.177368 -0.035706 0.937500 1441916163 0.297241 -0.177368 -0.035706 0.937500 1441916163 0.297241 -0.177368 -0.035706 0.937500 1441916163 0.267456 -0.199646 -0.005188 0.942627 1441916163 0.267456 -0.199646 -0.005188 0.942627 1441916163 0.267456 -0.199646 -0.005188 0.942627 1441916163 0.267456 -0.199646 -0.005188 0.942627 1441916163 0.267456 -0.199646 -0.005188 0.942627 1441916163 0.267456 -0.199646 -0.005188 0.942627 1441916163 0.257690 -0.215149 0.017334 0.941772 1441916163 0.257690 -0.215149 0.017334 0.941772 1441916163 0.257690 -0.215149 0.017334 0.941772 1441916163 0.257690 -0.215149 0.017334 0.941772 1441916163 0.257690 -0.215149 0.017334 0.941772 1441916163 0.257690 -0.215149 0.017334 0.941772 1441916163 0.252319 -0.237366 0.015259 0.937927 1441916163 0.252319 -0.237366 0.015259 0.937927 1441916163 0.252319 -0.237366 0.015259 0.937927 1441916163 0.252319 -0.237366 0.015259 0.937927 1441916163 0.252319 -0.237366 0.015259 0.937927 1441916163 0.252319 -0.237366 0.015259 0.937927 1441916163 0.252319 -0.237366 0.015259 0.937927 1441916163 0.254028 -0.250244 0.026733 0.933838 1441916163 0.254028 -0.250244 0.026733 0.933838 1441916163 0.254028 -0.250244 0.026733 0.933838 1441916163 0.254028 -0.250244 0.026733 0.933838 1441916163 0.254028 -0.250244 0.026733 0.933838 1441916163 0.254028 -0.250244 0.026733 0.933838 1441916163 0.256226 -0.261475 0.039917 0.929688 1441916163 0.256226 -0.261475 0.039917 0.929688 1441916163 0.256226 -0.261475 0.039917 0.929688 1441916163 0.256226 -0.261475 0.039917 0.929688 1441916163 0.256226 -0.261475 0.039917 0.929688 1441916163 0.256226 -0.261475 0.039917 0.929688 1441916163 0.252991 -0.273010 0.049683 0.926758 1441916163 0.252991 -0.273010 0.049683 0.926758 1441916163 0.252991 -0.273010 0.049683 0.926758 1441916163 0.252991 -0.273010 0.049683 0.926758 1441916163 0.252991 -0.273010 0.049683 0.926758 1441916163 0.252991 -0.273010 0.049683 0.926758 1441916163 0.255432 -0.276489 0.065613 0.924072 1441916163 0.255432 -0.276489 0.065613 0.924072 1441916163 0.255432 -0.276489 0.065613 0.924072 1441916163 0.255432 -0.276489 0.065613 0.924072 1441916163 0.255432 -0.276489 0.065613 0.924072 1441916163 0.255432 -0.276489 0.065613 0.924072 1441916163 0.279053 -0.265747 0.076172 0.919617 1441916163 0.279053 -0.265747 0.076172 0.919617 1441916163 0.279053 -0.265747 0.076172 0.919617 1441916163 0.279053 -0.265747 0.076172 0.919617 1441916163 0.279053 -0.265747 0.076172 0.919617 1441916163 0.279053 -0.265747 0.076172 0.919617 1441916163 0.336548 -0.235046 0.060913 0.909790 1441916163 0.336548 -0.235046 0.060913 0.909790 1441916163 0.336548 -0.235046 0.060913 0.909790 1441916164 0.336548 -0.235046 0.060913 0.909790 1441916164 0.336548 -0.235046 0.060913 0.909790 1441916164 0.436096 -0.178589 0.020813 0.881714 1441916164 0.436096 -0.178589 0.020813 0.881714 1441916164 0.436096 -0.178589 0.020813 0.881714 1441916164 0.436096 -0.178589 0.020813 0.881714 1441916164 0.436096 -0.178589 0.020813 0.881714 1441916164 0.550598 -0.102905 -0.007263 0.828308 1441916164 0.550598 -0.102905 -0.007263 0.828308 1441916164 0.550598 -0.102905 -0.007263 0.828308 1441916164 0.550598 -0.102905 -0.007263 0.828308 1441916164 0.550598 -0.102905 -0.007263 0.828308 1441916164 0.550598 -0.102905 -0.007263 0.828308 1441916164 0.600952 -0.087097 -0.033875 0.793762 1441916164 0.600952 -0.087097 -0.033875 0.793762 1441916164 0.600952 -0.087097 -0.033875 0.793762 1441916164 0.600952 -0.087097 -0.033875 0.793762 1441916164 0.600952 -0.087097 -0.033875 0.793762 1441916164 0.600952 -0.087097 -0.033875 0.793762 1441916164 0.581604 -0.085083 -0.042175 0.807861 1441916164 0.581604 -0.085083 -0.042175 0.807861 1441916164 0.581604 -0.085083 -0.042175 0.807861 1441916164 0.581604 -0.085083 -0.042175 0.807861 1441916164 0.581604 -0.085083 -0.042175 0.807861 1441916164 0.581604 -0.085083 -0.042175 0.807861 1441916164 0.581604 -0.085083 -0.042175 0.807861 1441916164 0.520569 -0.088318 -0.057983 0.847229 1441916164 0.520569 -0.088318 -0.057983 0.847229 1441916164 0.520569 -0.088318 -0.057983 0.847229 1441916164 0.520569 -0.088318 -0.057983 0.847229 1441916164 0.520569 -0.088318 -0.057983 0.847229 1441916164 0.520569 -0.088318 -0.057983 0.847229 1441916164 0.448181 -0.099243 -0.087341 0.884033 1441916164 0.448181 -0.099243 -0.087341 0.884033 1441916164 0.448181 -0.099243 -0.087341 0.884033 1441916164 0.448181 -0.099243 -0.087341 0.884033 1441916164 0.358704 -0.083862 -0.087463 0.925537 1441916164 0.358704 -0.083862 -0.087463 0.925537 1441916164 0.358704 -0.083862 -0.087463 0.925537 1441916164 0.358704 -0.083862 -0.087463 0.925537 1441916164 0.358704 -0.083862 -0.087463 0.925537 1441916164 0.358704 -0.083862 -0.087463 0.925537 1441916164 0.358704 -0.083862 -0.087463 0.925537 1441916164 0.270508 -0.072510 -0.071106 0.957275 1441916164 0.270508 -0.072510 -0.071106 0.957275 1441916164 0.270508 -0.072510 -0.071106 0.957275 1441916164 0.202942 -0.092773 -0.061340 0.972839 1441916164 0.202942 -0.092773 -0.061340 0.972839 1441916164 0.202942 -0.092773 -0.061340 0.972839 1441916164 0.202942 -0.092773 -0.061340 0.972839 1441916164 0.202942 -0.092773 -0.061340 0.972839 1441916164 
0.621338 0.227234 -0.599731 0.450134 1441916167 0.621338 0.227234 -0.599731 0.450134 1441916167 0.621338 0.227234 -0.599731 0.450134 1441916167 0.621338 0.227234 -0.599731 0.450134 1441916167 0.623901 0.222595 -0.602051 0.445740 1441916167 0.623901 0.222595 -0.602051 0.445740 1441916167 0.623901 0.222595 -0.602051 0.445740 1441916167 0.623901 0.222595 -0.602051 0.445740 1441916167 0.623901 0.222595 -0.602051 0.445740 1441916167 0.623901 0.222595 -0.602051 0.445740 1441916167 0.623901 0.222595 -0.602051 0.445740 1441916167 0.629150 0.209229 -0.607300 0.437683 1441916167 0.629150 0.209229 -0.607300 0.437683 1441916167 0.629150 0.209229 -0.607300 0.437683 1441916167 0.629150 0.209229 -0.607300 0.437683 1441916167 0.629150 0.209229 -0.607300 0.437683 1441916167 0.629150 0.209229 -0.607300 0.437683 1441916167 0.628235 0.203735 -0.609314 0.438782 1441916167 0.628235 0.203735 -0.609314 0.438782 1441916167 0.628235 0.203735 -0.609314 0.438782 1441916167 0.628235 0.203735 -0.609314 0.438782 1441916167 0.628235 0.203735 -0.609314 0.438782 1441916167 0.628235 0.203735 -0.609314 0.438782 1441916167 0.628235 0.203735 -0.609314 0.438782 1441916167 0.614624 0.227783 -0.596863 0.462708 1441916167 0.614624 0.227783 -0.596863 0.462708 1441916167 0.614624 0.227783 -0.596863 0.462708 1441916167 0.614624 0.227783 -0.596863 0.462708 1441916167 0.614624 0.227783 -0.596863 0.462708 1441916167 0.614624 0.227783 -0.596863 0.462708 1441916167 0.598572 0.258850 -0.578430 0.489990 1441916167 0.598572 0.258850 -0.578430 0.489990 1441916167 0.598572 0.258850 -0.578430 0.489990 1441916167 0.598572 0.258850 -0.578430 0.489990 1441916167 0.598572 0.258850 -0.578430 0.489990 1441916167 0.598572 0.258850 -0.578430 0.489990 1441916167 0.588440 0.275085 -0.567810 0.505554 1441916167 0.588440 0.275085 -0.567810 0.505554 1441916167 0.588440 0.275085 -0.567810 0.505554 1441916167 0.588440 0.275085 -0.567810 0.505554 1441916167 0.588440 0.275085 -0.567810 0.505554 1441916167 0.588440 0.275085 -0.567810 0.505554 1441916167 0.582825 0.280640 -0.561707 0.515747 1441916167 0.582825 0.280640 -0.561707 0.515747 1441916167 0.582825 0.280640 -0.561707 0.515747 1441916167 0.582825 0.280640 -0.561707 0.515747 1441916167 0.582825 0.280640 -0.561707 0.515747 1441916167 0.582825 0.280640 -0.561707 0.515747 1441916167 0.582825 0.280640 -0.561707 0.515747 1441916167 0.576477 0.285278 -0.557983 0.524292 1441916167 0.576477 0.285278 -0.557983 0.524292 1441916167 0.576477 0.285278 -0.557983 0.524292 1441916167 0.576477 0.285278 -0.557983 0.524292 1441916167 0.576477 0.285278 -0.557983 0.524292 1441916167 0.576477 0.285278 -0.557983 0.524292 1441916167 0.573853 0.288452 -0.557800 0.525635 1441916167 0.573853 0.288452 -0.557800 0.525635 1441916167 0.573853 0.288452 -0.557800 0.525635 1441916167 0.573853 0.288452 -0.557800 0.525635 1441916167 0.573853 0.288452 -0.557800 0.525635 1441916167 0.591003 0.275818 -0.566528 0.503601 1441916167 0.591003 0.275818 -0.566528 0.503601 1441916167 0.591003 0.275818 -0.566528 0.503601 1441916167 0.591003 0.275818 -0.566528 0.503601 1441916167 0.591003 0.275818 -0.566528 0.503601 1441916167 0.591003 0.275818 -0.566528 0.503601 1441916167 0.622559 0.233521 -0.589294 0.458923 1441916167 0.622559 0.233521 -0.589294 0.458923 1441916168 0.622559 0.233521 -0.589294 0.458923 1441916168 0.622559 0.233521 -0.589294 0.458923 1441916168 0.622559 0.233521 -0.589294 0.458923 1441916168 0.622559 0.233521 -0.589294 0.458923 1441916168 0.631287 0.220825 -0.596130 0.444214 1441916168 0.631287 0.220825 -0.596130 0.444214 1441916168 0.631287 0.220825 -0.596130 0.444214 1441916168 0.631287 0.220825 -0.596130 0.444214 1441916168 0.631287 0.220825 -0.596130 0.444214 1441916168 0.631287 0.220825 -0.596130 0.444214 1441916168 0.631287 0.220825 -0.596130 0.444214 1441916168 0.627625 0.241882 -0.588013 0.449158 1441916168 0.627625 0.241882 -0.588013 0.449158 1441916168 0.627625 0.241882 -0.588013 0.449158 1441916168 0.627625 0.241882 -0.588013 0.449158 1441916168 0.627625 0.241882 -0.588013 0.449158 1441916168 0.627625 0.241882 -0.588013 0.449158 1441916168 0.635742 0.235779 -0.593201 0.433960 1441916168 0.635742 0.235779 -0.593201 0.433960 1441916168 0.635742 0.235779 -0.593201 0.433960 1441916168 0.635742 0.235779 -0.593201 0.433960 1441916168 0.635742 0.235779 -0.593201 0.433960 1441916168 0.635742 0.235779 -0.593201 0.433960 1441916168 0.648071 0.213928 -0.605408 0.409485 1441916168 0.648071 0.213928 -0.605408 0.409485 1441916168 0.648071 0.213928 -0.605408 0.409485 1441916168 0.648071 0.213928 -0.605408 0.409485 1441916168 0.648071 0.213928 -0.605408 0.409485 1441916168 0.648071 0.213928 -0.605408 0.409485 1441916168 0.648071 0.213928 -0.605408 0.409485 1441916168 0.651550 0.208191 -0.609619 0.400635 1441916168 0.651550 0.208191 -0.609619 0.400635 1441916168 0.651550 0.208191 -0.609619 0.400635 1441916168 0.651550 0.208191 -0.609619 0.400635 1441916168 0.651550 0.208191 -0.609619 0.400635 1441916168 0.651550 0.208191 -0.609619 0.400635 1441916168 0.647827 0.218872 -0.605103 0.407715 1441916168 0.647827 0.218872 -0.605103 0.407715 1441916168 0.647827 0.218872 -0.605103 0.407715 1441916168 0.647827 0.218872 -0.605103 0.407715 1441916168 0.647827 0.218872 -0.605103 0.407715 1441916168 0.647827 0.218872 -0.605103 0.407715 1441916168 0.647827 0.218872 -0.605103 0.407715 1441916168 0.643250 0.230530 -0.596802 0.420532 1441916168 0.643250 0.230530 -0.596802 0.420532 1441916168 0.643250 0.230530 -0.596802 0.420532 1441916168 0.643250 0.230530 -0.596802 0.420532 1441916168 0.643250 0.230530 -0.596802 0.420532 1441916168 0.643250 0.230530 -0.596802 0.420532 1441916168 0.637390 0.238464 -0.588074 0.437012 1441916168 0.637390 0.238464 -0.588074 0.437012 1441916168 0.637390 0.238464 -0.588074 0.437012 1441916168 0.637390 0.238464 -0.588074 0.437012 1441916168 0.637390 0.238464 -0.588074 0.437012 1441916168 0.637390 0.238464 -0.588074 0.437012 1441916168 0.637390 0.238464 -0.588074 0.437012 1441916168 0.634277 0.238831 -0.583618 0.447205 1441916168 0.634277 0.238831 -0.583618 0.447205 1441916168 0.634277 0.238831 -0.583618 0.447205 1441916168 0.634277 0.238831 -0.583618 0.447205 1441916168 0.634277 0.238831 -0.583618 0.447205 1441916168 0.634277 0.238831 -0.583618 0.447205 1441916168 0.633850 0.226746 -0.587402 0.449158 1441916168 0.633850 0.226746 -0.587402 0.449158 1441916168 0.633850 0.226746 -0.587402 0.449158 1441916168 0.633850 0.226746 -0.587402 0.449158 1441916168 0.628174 0.224487 -0.589478 0.455505 1441916168 0.628174 0.224487 -0.589478 0.455505 1441916168 0.628174 0.224487 -0.589478 0.455505 1441916168 0.628174 0.224487 -0.589478 0.455505 1441916168 0.628174 0.224487 -0.589478 0.455505 1441916168 0.628174 0.224487 -0.589478 0.455505 1441916168 0.620483 0.239807 -0.581116 0.468750 1441916168 0.620483 0.239807 -0.581116 0.468750 1441916168 0.620483 0.239807 -0.581116 0.468750 1441916168 0.620483 0.239807 -0.581116 0.468750 1441916168 0.620483 0.239807 -0.581116 0.468750 1441916168 0.620483 0.239807 -0.581116 0.468750 1441916168 0.618713 0.250000 -0.572876 0.475891 1441916168 0.618713 0.250000 -0.572876 0.475891 1441916168 0.618713 0.250000 -0.572876 0.475891 1441916168 0.618713 0.250000 -0.572876 0.475891 1441916168 0.618713 0.250000 -0.572876 0.475891 1441916168 0.618713 0.250000 -0.572876 0.475891 1441916168 0.620361 0.251160 -0.568665 0.478149 1441916168 0.620361 0.251160 -0.568665 0.478149 1441916168 0.620361 0.251160 -0.568665 0.478149 1441916168 0.620361 0.251160 -0.568665 0.478149 1441916168 0.620361 0.251160 -0.568665 0.478149 1441916168 0.620361 0.251160 -0.568665 0.478149 1441916168 0.622375 0.244324 -0.572693 0.474304 1441916168 0.622375 0.244324 -0.572693 0.474304 1441916168 0.622375 0.244324 -0.572693 0.474304 1441916168 0.622375 0.244324 -0.572693 0.474304 1441916168 0.622375 0.244324 -0.572693 0.474304 1441916168 0.622375 0.244324 -0.572693 0.474304 1441916168 0.622375 0.244324 -0.572693 0.474304 1441916168 0.624817 0.235107 -0.584351 0.461304 1441916168 0.624817 0.235107 -0.584351 0.461304 1441916168 0.624817 0.235107 -0.584351 0.461304 1441916168 0.624817 0.235107 -0.584351 0.461304 1441916168 0.624817 0.235107 -0.584351 0.461304 1441916168 0.624817 0.235107 -0.584351 0.461304 1441916168 0.644348 0.202942 -0.605347 0.420837 1441916168 0.644348 0.202942 -0.605347 0.420837 1441916168 0.644348 0.202942 -0.605347 0.420837 1441916168 0.644348 0.202942 -0.605347 0.420837 1441916168 0.668335 0.152466 -0.624573 0.374084 1441916168 0.668335 0.152466 -0.624573 0.374084 1441916168 0.668335 0.152466 -0.624573 0.374084 1441916169 0.668335 0.152466 -0.624573 0.374084 1441916169 0.668335 0.152466 -0.624573 0.374084 1441916169 0.668335 0.152466 -0.624573 0.374084 1441916169 0.666870 0.157715 -0.626404 0.371521 1441916169 0.666870 0.157715 -0.626404 0.371521 1441916169 0.666870 0.157715 -0.626404 0.371521 1441916169 0.666870 0.157715 -0.626404 0.371521 1441916169 0.666870 0.157715 -0.626404 0.371521 1441916169 0.666870 0.157715 -0.626404 0.371521 1441916169 0.663086 0.177734 -0.620178 0.379578 1441916169 0.663086 0.177734 -0.620178 0.379578 1441916169 0.663086 0.177734 -0.620178 0.379578 1441916169 0.663086 0.177734 -0.620178 0.379578 1441916169 0.663086 0.177734 -0.620178 0.379578 1441916169 0.663086 0.177734 -0.620178 0.379578 1441916169 0.661438 0.180786 -0.619995 0.381409 1441916169 0.661438 0.180786 -0.619995 0.381409 1441916169 0.661438 0.180786 -0.619995 0.381409 1441916169 0.661438 0.180786 -0.619995 0.381409 1441916169 0.661438 0.180786 -0.619995 0.381409 1441916169 0.661438 0.180786 -0.619995 0.381409 1441916169 0.651978 0.197144 -0.616638 0.394714 1441916169 0.651978 0.197144 -0.616638 0.394714 1441916169 0.651978 0.197144 -0.616638 0.394714 1441916169 0.651978 0.197144 -0.616638 0.394714 1441916169 0.651978 0.197144 -0.616638 0.394714 1441916169 0.651978 0.197144 -0.616638 0.394714 1441916169 0.651978 0.197144 -0.616638 0.394714 1441916169 0.640930 0.220947 -0.608459 0.412415 1441916169 0.640930 0.220947 -0.608459 0.412415 1441916169 0.640930 0.220947 -0.608459 0.412415 1441916169 0.640930 0.220947 -0.608459 0.412415 1441916169 0.640930 0.220947 -0.608459 0.412415 1441916169 0.640930 0.220947 -0.608459 0.412415 1441916169 0.634399 0.236938 -0.600586 0.424988 1441916169 0.634399 0.236938 -0.600586 0.424988 1441916169 0.634399 0.236938 -0.600586 0.424988 1441916169 0.634399 0.236938 -0.600586 0.424988 1441916169 0.634399 0.236938 -0.600586 0.424988 1441916169 0.634399 0.236938 -0.600586 0.424988 1441916169 0.633362 0.239624 -0.596008 0.431396 1441916169 0.633362 0.239624 -0.596008 0.431396 1441916169 0.633362 0.239624 -0.596008 0.431396 1441916169 0.633362 0.239624 -0.596008 0.431396 1441916169 0.633362 0.239624 -0.596008 0.431396 1441916169 0.633362 0.239624 -0.596008 0.431396 1441916169 0.632141 0.234741 -0.595947 0.436035 1441916169 0.632141 0.234741 -0.595947 0.436035 1441916169 0.632141 0.234741 -0.595947 0.436035 1441916169 0.632141 0.234741 -0.595947 0.436035 1441916169 0.632141 0.234741 -0.595947 0.436035 1441916169 0.632141 0.234741 -0.595947 0.436035 1441916169 0.632141 0.234741 -0.595947 0.436035 1441916169 0.629761 0.228455 -0.597351 0.440857 1441916169 0.629761 0.228455 -0.597351 0.440857 1441916169 0.629761 0.228455 -0.597351 0.440857 1441916169 0.629761 0.228455 -0.597351 0.440857 1441916169 0.629761 0.228455 -0.597351 0.440857 1441916169 0.629761 0.228455 -0.597351 0.440857 1441916169 0.628967 0.226074 -0.597473 0.443054 1441916169 0.628967 0.226074 -0.597473 0.443054 1441916169 0.628967 0.226074 -0.597473 0.443054 1441916169 0.628967 0.226074 -0.597473 0.443054 1441916169 0.628967 0.226074 -0.597473 0.443054 1441916169 0.628967 0.226074 -0.597473 0.443054 1441916169 0.628967 0.226074 -0.597473 0.443054 1441916169 0.634583 0.219299 -0.598511 0.437012 1441916169 0.634583 0.219299 -0.598511 0.437012 1441916169 0.634583 0.219299 -0.598511 0.437012 1441916169 0.634583 0.219299 -0.598511 0.437012 1441916169 0.634583 0.219299 -0.598511 0.437012 1441916169 0.634583 0.219299 -0.598511 0.437012 1441916169 0.640381 0.210938 -0.599365 0.431396 1441916169 0.640381 0.210938 -0.599365 0.431396 1441916169 0.640381 0.210938 -0.599365 0.431396 1441916169 0.640381 0.210938 -0.599365 0.431396 1441916169 0.640381 0.210938 -0.599365 0.431396 1441916169 0.640381 0.210938 -0.599365 0.431396 1441916169 0.640381 0.210938 -0.599365 0.431396 1441916169 0.641479 0.209656 -0.599426 0.430359 1441916169 0.641479 0.209656 -0.599426 0.430359 1441916169 0.641479 0.209656 -0.599426 0.430359 1441916169 0.641479 0.209656 -0.599426 0.430359 1441916169 0.641479 0.209656 -0.599426 0.430359 1441916169 0.641479 0.209656 -0.599426 0.430359 1441916169 0.644043 0.205505 -0.603882 0.422180 1441916169 0.644043 0.205505 -0.603882 0.422180 1441916169 0.644043 0.205505 -0.603882 0.422180 1441916169 0.644043 0.205505 -0.603882 0.422180 1441916169 0.644043 0.205505 -0.603882 0.422180 1441916169 0.644043 0.205505 -0.603882 0.422180 1441916169 0.656311 0.183228 -0.617004 0.393616 1441916169 0.656311 0.183228 -0.617004 0.393616 1441916169 0.656311 0.183228 -0.617004 0.393616 1441916169 0.656311 0.183228 -0.617004 0.393616 1441916169 0.656311 0.183228 -0.617004 0.393616 1441916169 0.656311 0.183228 -0.617004 0.393616 1441916169 0.672424 0.146973 -0.630066 0.359436 1441916169 0.672424 0.146973 -0.630066 0.359436 1441916169 0.672424 0.146973 -0.630066 0.359436 1441916169 0.672424 0.146973 -0.630066 0.359436 1441916169 0.672424 0.146973 -0.630066 0.359436 1441916169 0.672424 0.146973 -0.630066 0.359436 1441916169 0.672363 0.145569 -0.630188 0.359924 1441916169 0.672363 0.145569 -0.630188 0.359924 1441916169 0.672363 0.145569 -0.630188 0.359924 1441916169 0.672363 0.145569 -0.630188 0.359924 1441916169 0.672363 0.145569 -0.630188 0.359924 1441916169 0.672363 0.145569 -0.630188 0.359924 1441916169 0.672363 0.145569 -0.630188 0.359924 1441916169 0.669250 0.157471 -0.625977 0.368103 1441916169 0.669250 0.157471 -0.625977 0.368103 1441916169 0.669250 0.157471 -0.625977 0.368103 1441916169 0.669250 0.157471 -0.625977 0.368103 1441916169 0.669250 0.157471 -0.625977 0.368103 1441916170 0.669250 0.157471 -0.625977 0.368103 1441916170 0.666382 0.159546 -0.627014 0.370544 1441916170 0.666382 0.159546 -0.627014 0.370544 1441916170 0.666382 0.159546 -0.627014 0.370544 1441916170 0.666382 0.159546 -0.627014 0.370544 1441916170 0.666382 0.159546 -0.627014 0.370544 1441916170 0.666382 0.159546 -0.627014 0.370544 1441916170 0.666382 0.159546 -0.627014 0.370544 1441916170 0.661926 0.172607 -0.626038 0.374390 1441916170 0.661926 0.172607 -0.626038 0.374390 1441916170 0.661926 0.172607 -0.626038 0.374390 1441916170 0.661926 0.172607 -0.626038 0.374390 1441916170 0.661926 0.172607 -0.626038 0.374390 1441916170 0.661926 0.172607 -0.626038 0.374390 1441916170 0.658936 0.187134 -0.621582 0.379944 1441916170 0.658936 0.187134 -0.621582 0.379944 1441916170 0.658936 0.187134 -0.621582 0.379944 1441916170 0.658936 0.187134 -0.621582 0.379944 1441916170 0.658936 0.187134 -0.621582 0.379944 1441916170 0.658936 0.187134 -0.621582 0.379944 1441916170 0.657837 0.192566 -0.619507 0.382507 1441916170 0.657837 0.192566 -0.619507 0.382507 1441916170 0.657837 0.192566 -0.619507 0.382507 1441916170 0.657837 0.192566 -0.619507 0.382507 1441916170 0.657837 0.192566 -0.619507 0.382507 1441916170 0.657837 0.192566 -0.619507 0.382507 1441916170 0.657837 0.192566 -0.619507 0.382507 1441916170 0.657593 0.192688 -0.617126 0.386719 1441916170 0.657593 0.192688 -0.617126 0.386719 1441916170 0.657593 0.192688 -0.617126 0.386719 1441916170 0.657593 0.192688 -0.617126 0.386719 1441916170 0.657593 0.192688 -0.617126 0.386719 1441916170 0.654480 0.195862 -0.612061 0.398376 1441916170 0.654480 0.195862 -0.612061 0.398376 1441916170 0.654480 0.195862 -0.612061 0.398376 1441916170 0.654480 0.195862 -0.612061 0.398376 1441916170 0.654480 0.195862 -0.612061 0.398376 1441916170 0.654480 0.195862 -0.612061 0.398376 1441916170 0.654480 0.195862 -0.612061 0.398376 1441916170 0.646912 0.204163 -0.605530 0.416077 1441916170 0.646912 0.204163 -0.605530 0.416077 1441916170 0.646912 0.204163 -0.605530 0.416077 1441916170 0.646912 0.204163 -0.605530 0.416077 1441916170 0.646912 0.204163 -0.605530 0.416077 1441916170 0.646912 0.204163 -0.605530 0.416077 1441916170 0.640686 0.209167 -0.601013 0.429565 1441916170 0.640686 0.209167 -0.601013 0.429565 1441916170 0.640686 0.209167 -0.601013 0.429565 1441916170 0.640686 0.209167 -0.601013 0.429565 1441916170 0.640686 0.209167 -0.601013 0.429565 1441916170 0.640686 0.209167 -0.601013 0.429565 1441916170 0.640686 0.209167 -0.601013 0.429565 1441916170 0.634766 0.212585 -0.598267 0.440430 1441916170 0.634766 0.212585 -0.598267 0.440430 1441916170 0.634766 0.212585 -0.598267 0.440430 1441916170 0.634766 0.212585 -0.598267 0.440430 1441916170 0.634766 0.212585 -0.598267 0.440430 1441916170 0.634766 0.212585 -0.598267 0.440430 1441916170 0.628479 0.225830 -0.590698 0.452820 1441916170 0.628479 0.225830 -0.590698 0.452820 1441916170 0.628479 0.225830 -0.590698 0.452820 1441916170 0.628479 0.225830 -0.590698 0.452820 1441916170 0.628479 0.225830 -0.590698 0.452820 1441916170 0.628479 0.225830 -0.590698 0.452820 1441916170 0.628845 0.235413 -0.583862 0.456360 1441916170 0.628845 0.235413 -0.583862 0.456360 1441916170 0.628845 0.235413 -0.583862 0.456360 1441916170 0.628845 0.235413 -0.583862 0.456360 1441916170 0.628845 0.235413 -0.583862 0.456360 1441916170 0.628845 0.235413 -0.583862 0.456360 1441916170 0.633423 0.235168 -0.584961 0.448608 1441916170 0.633423 0.235168 -0.584961 0.448608 1441916170 0.633423 0.235168 -0.584961 0.448608 1441916170 0.633423 0.235168 -0.584961 0.448608 1441916170 0.633423 0.235168 -0.584961 0.448608 1441916170 0.637695 0.227722 -0.593323 0.435242 1441916170 0.637695 0.227722 -0.593323 0.435242 1441916170 0.637695 0.227722 -0.593323 0.435242 1441916170 0.637695 0.227722 -0.593323 0.435242 1441916170 0.637695 0.227722 -0.593323 0.435242 1441916170 0.647766 0.210022 -0.606323 0.410706 1441916170 0.647766 0.210022 -0.606323 0.410706 1441916170 0.647766 0.210022 -0.606323 0.410706 1441916170 0.647766 0.210022 -0.606323 0.410706 1441916170 0.647766 0.210022 -0.606323 0.410706 1441916170 0.647766 0.210022 -0.606323 0.410706 1441916170 0.647766 0.210022 -0.606323 0.410706 1441916170 0.663696 0.176086 -0.619385 0.380554 1441916170 0.663696 0.176086 -0.619385 0.380554 1441916170 0.663696 0.176086 -0.619385 0.380554 1441916170 0.663696 0.176086 -0.619385 0.380554 1441916170 0.663696 0.176086 -0.619385 0.380554 1441916170 0.663696 0.176086 -0.619385 0.380554 1441916170 0.665039 0.171509 -0.620911 0.377808 1441916170 0.665039 0.171509 -0.620911 0.377808 1441916170 0.665039 0.171509 -0.620911 0.377808 1441916170 0.665039 0.171509 -0.620911 0.377808 1441916170 0.665039 0.171509 -0.620911 0.377808 1441916170 0.665039 0.171509 -0.620911 0.377808 1441916170 0.658203 0.189636 -0.616394 0.388245 1441916170 0.658203 0.189636 -0.616394 0.388245 1441916170 0.658203 0.189636 -0.616394 0.388245 1441916170 0.658203 0.189636 -0.616394 0.388245 1441916170 0.658203 0.189636 -0.616394 0.388245 1441916170 0.658203 0.189636 -0.616394 0.388245 1441916170 0.658203 0.189636 -0.616394 0.388245 1441916170 0.657532 0.188660 -0.616577 0.389648 1441916170 0.657532 0.188660 -0.616577 0.389648 1441916170 0.657532 0.188660 -0.616577 0.389648 1441916170 0.657532 0.188660 -0.616577 0.389648 1441916171 0.649048 0.204651 -0.614258 0.399414 1441916171 0.649048 0.204651 -0.614258 0.399414 1441916171 0.649048 0.204651 -0.614258 0.399414 1441916171 0.649048 0.204651 -0.614258 0.399414 1441916171 0.649048 0.204651 -0.614258 0.399414 1441916171 0.649048 0.204651 -0.614258 0.399414 1441916171 0.649048 0.204651 -0.614258 0.399414 1441916171 0.644653 0.223755 -0.606018 0.408752 1441916171 0.644653 0.223755 -0.606018 0.408752 1441916171 0.644653 0.223755 -0.606018 0.408752 1441916171 0.644653 0.223755 -0.606018 0.408752 1441916171 0.644653 0.223755 -0.606018 0.408752 1441916171 0.644653 0.223755 -0.606018 0.408752 1441916171 0.646790 0.229187 -0.602478 0.407593 1441916171 0.646790 0.229187 -0.602478 0.407593 1441916171 0.646790 0.229187 -0.602478 0.407593 1441916171 0.646790 0.229187 -0.602478 0.407593 1441916171 0.646790 0.229187 -0.602478 0.407593 1441916171 0.646790 0.229187 -0.602478 0.407593 1441916171 0.648132 0.228271 -0.601379 0.407532 1441916171 0.648132 0.228271 -0.601379 0.407532 1441916171 0.648132 0.228271 -0.601379 0.407532 1441916171 0.648132 0.228271 -0.601379 0.407532 1441916171 0.648132 0.228271 -0.601379 0.407532 1441916171 0.648132 0.228271 -0.601379 0.407532 1441916171 0.646057 0.230042 -0.597534 0.415405 1441916171 0.646057 0.230042 -0.597534 0.415405 1441916171 0.646057 0.230042 -0.597534 0.415405 1441916171 0.646057 0.230042 -0.597534 0.415405 1441916171 0.646057 0.230042 -0.597534 0.415405 1441916171 0.646057 0.230042 -0.597534 0.415405 1441916171 0.642639 0.232544 -0.592285 0.426758 1441916171 0.642639 0.232544 -0.592285 0.426758 1441916171 0.642639 0.232544 -0.592285 0.426758 1441916171 0.642639 0.232544 -0.592285 0.426758 1441916171 0.642639 0.232544 -0.592285 0.426758 1441916171 0.642639 0.232544 -0.592285 0.426758 1441916171 0.640625 0.229309 -0.590515 0.433960 1441916171 0.640625 0.229309 -0.590515 0.433960 1441916171 0.640625 0.229309 -0.590515 0.433960 1441916171 0.640625 0.229309 -0.590515 0.433960 1441916171 0.640625 0.229309 -0.590515 0.433960 1441916171 0.640625 0.229309 -0.590515 0.433960 1441916171 0.640381 0.224731 -0.590027 0.437256 1441916171 0.640381 0.224731 -0.590027 0.437256 1441916171 0.640381 0.224731 -0.590027 0.437256 1441916171 0.640381 0.224731 -0.590027 0.437256 1441916171 0.640381 0.224731 -0.590027 0.437256 1441916171 0.640808 0.226135 -0.587524 0.439270 1441916171 0.640808 0.226135 -0.587524 0.439270 1441916171 0.640808 0.226135 -0.587524 0.439270 1441916171 0.640808 0.226135 -0.587524 0.439270 1441916171 0.640808 0.226135 -0.587524 0.439270 1441916171 0.640808 0.226135 -0.587524 0.439270 1441916171 0.643921 0.225769 -0.585327 0.437866 1441916171 0.643921 0.225769 -0.585327 0.437866 1441916171 0.643921 0.225769 -0.585327 0.437866 1441916171 0.643921 0.225769 -0.585327 0.437866 1441916171 0.643921 0.225769 -0.585327 0.437866 1441916171 0.643921 0.225769 -0.585327 0.437866 1441916171 0.647461 0.219177 -0.586853 0.433899 1441916171 0.647461 0.219177 -0.586853 0.433899 1441916171 0.647461 0.219177 -0.586853 0.433899 1441916171 0.647461 0.219177 -0.586853 0.433899 1441916171 0.647461 0.219177 -0.586853 0.433899 1441916171 0.647461 0.219177 -0.586853 0.433899 1441916171 0.650635 0.209229 -0.593628 0.424866 1441916171 0.650635 0.209229 -0.593628 0.424866 1441916171 0.650635 0.209229 -0.593628 0.424866 1441916171 0.650635 0.209229 -0.593628 0.424866 1441916171 0.650635 0.209229 -0.593628 0.424866 1441916171 0.650635 0.209229 -0.593628 0.424866 1441916171 0.659424 0.189941 -0.607483 0.400024 1441916171 0.659424 0.189941 -0.607483 0.400024 1441916171 0.659424 0.189941 -0.607483 0.400024 1441916171 0.659424 0.189941 -0.607483 0.400024 1441916171 0.659424 0.189941 -0.607483 0.400024 1441916171 0.659424 0.189941 -0.607483 0.400024 1441916171 0.675781 0.154419 -0.623291 0.361877 1441916171 0.675781 0.154419 -0.623291 0.361877 1441916171 0.675781 0.154419 -0.623291 0.361877 1441916171 0.675781 0.154419 -0.623291 0.361877 1441916171 0.675781 0.154419 -0.623291 0.361877 1441916171 0.675781 0.154419 -0.623291 0.361877 1441916171 0.683044 0.135132 -0.629089 0.345520 1441916171 0.683044 0.135132 -0.629089 0.345520 1441916171 0.683044 0.135132 -0.629089 0.345520 1441916171 0.683044 0.135132 -0.629089 0.345520 1441916171 0.683044 0.135132 -0.629089 0.345520 1441916171 0.683044 0.135132 -0.629089 0.345520 1441916171 0.683044 0.135132 -0.629089 0.345520 1441916171 0.677124 0.154785 -0.624390 0.357239 1441916171 0.677124 0.154785 -0.624390 0.357239 1441916171 0.677124 0.154785 -0.624390 0.357239 1441916171 0.677124 0.154785 -0.624390 0.357239 1441916171 0.677124 0.154785 -0.624390 0.357239 1441916171 0.677124 0.154785 -0.624390 0.357239 1441916171 0.674927 0.159851 -0.622925 0.361816 1441916171 0.674927 0.159851 -0.622925 0.361816 1441916171 0.674927 0.159851 -0.622925 0.361816 1441916171 0.674927 0.159851 -0.622925 0.361816 1441916171 0.674927 0.159851 -0.622925 0.361816 1441916171 0.674927 0.159851 -0.622925 0.361816 1441916171 0.665344 0.176636 -0.620056 0.376404 1441916171 0.665344 0.176636 -0.620056 0.376404 1441916171 0.665344 0.176636 -0.620056 0.376404 1441916171 0.665344 0.176636 -0.620056 0.376404 1441916171 0.665344 0.176636 -0.620056 0.376404 1441916171 0.665344 0.176636 -0.620056 0.376404 1441916171 0.654114 0.207703 -0.608887 0.397705 1441916172 0.654114 0.207703 -0.608887 0.397705 1441916172 0.654114 0.207703 -0.608887 0.397705 1441916172 0.654114 0.207703 -0.608887 0.397705 1441916172 0.654114 0.207703 -0.608887 0.397705 1441916172 0.654114 0.207703 -0.608887 0.397705 1441916172 0.647400 0.228394 -0.598511 0.412842 1441916172 0.647400 0.228394 -0.598511 0.412842 1441916172 0.647400 0.228394 -0.598511 0.412842 1441916172 0.647400 0.228394 -0.598511 0.412842 1441916172 0.647400 0.228394 -0.598511 0.412842 1441916172 0.647400 0.228394 -0.598511 0.412842 1441916172 0.647400 0.228394 -0.598511 0.412842 1441916172 0.646729 0.236145 -0.591858 0.419006 1441916172 0.646729 0.236145 -0.591858 0.419006 1441916172 0.646729 0.236145 -0.591858 0.419006 1441916172 0.646729 0.236145 -0.591858 0.419006 1441916172 0.646729 0.236145 -0.591858 0.419006 1441916172 0.646729 0.236145 -0.591858 0.419006 1441916172 0.650635 0.229797 -0.590088 0.419006 1441916172 0.650635 0.229797 -0.590088 0.419006 1441916172 0.650635 0.229797 -0.590088 0.419006 1441916172 0.650635 0.229797 -0.590088 0.419006 1441916172 0.650635 0.229797 -0.590088 0.419006 1441916172 0.650635 0.229797 -0.590088 0.419006 1441916172 0.652649 0.220398 -0.589783 0.421448 1441916172 0.652649 0.220398 -0.589783 0.421448 1441916172 0.652649 0.220398 -0.589783 0.421448 1441916172 0.652649 0.220398 -0.589783 0.421448 1441916172 0.652649 0.220398 -0.589783 0.421448 1441916172 0.652649 0.220398 -0.589783 0.421448 1441916172 0.651184 0.214783 -0.589294 0.427185 1441916172 0.651184 0.214783 -0.589294 0.427185 1441916172 0.651184 0.214783 -0.589294 0.427185 1441916172 0.651184 0.214783 -0.589294 0.427185 1441916172 0.651184 0.214783 -0.589294 0.427185 1441916172 0.651184 0.214783 -0.589294 0.427185 1441916172 0.651184 0.214783 -0.589294 0.427185 1441916172 0.647827 0.211975 -0.589172 0.433838 1441916172 0.647827 0.211975 -0.589172 0.433838 1441916172 0.647827 0.211975 -0.589172 0.433838 1441916172 0.647827 0.211975 -0.589172 0.433838 1441916172 0.647827 0.211975 -0.589172 0.433838 1441916172 0.643250 0.217651 -0.585999 0.442017 1441916172 0.643250 0.217651 -0.585999 0.442017 1441916172 0.640320 0.227417 -0.579712 0.449646 1441916172 0.640320 0.227417 -0.579712 0.449646 1441916172 0.640320 0.227417 -0.579712 0.449646 1441916172 0.640320 0.227417 -0.579712 0.449646 1441916172 0.640320 0.227417 -0.579712 0.449646 1441916172 0.640320 0.227417 -0.579712 0.449646 1441916172 0.638000 0.231689 -0.576843 0.454407 1441916172 0.638000 0.231689 -0.576843 0.454407 1441916172 0.638000 0.231689 -0.576843 0.454407 1441916172 0.638000 0.231689 -0.576843 0.454407 1441916172 0.638000 0.231689 -0.576843 0.454407 1441916172 0.638000 0.231689 -0.576843 0.454407 1441916172 0.637146 0.225342 -0.583252 0.450623 1441916172 0.637146 0.225342 -0.583252 0.450623 1441916172 0.637146 0.225342 -0.583252 0.450623 1441916172 0.637146 0.225342 -0.583252 0.450623 1441916172 0.637146 0.225342 -0.583252 0.450623 1441916172 0.637146 0.225342 -0.583252 0.450623 1441916172 0.637146 0.225342 -0.583252 0.450623 1441916172 
0.662781 0.202759 -0.595032 0.406860 1441916175 0.662781 0.202759 -0.595032 0.406860 1441916175 0.662781 0.202759 -0.595032 0.406860 1441916175 0.662781 0.202759 -0.595032 0.406860 1441916175 0.662781 0.202759 -0.595032 0.406860 1441916175 0.662781 0.202759 -0.595032 0.406860 1441916175 0.660156 0.205444 -0.595581 0.408936 1441916175 0.660156 0.205444 -0.595581 0.408936 1441916175 0.660156 0.205444 -0.595581 0.408936 1441916175 0.660156 0.205444 -0.595581 0.408936 1441916175 0.660156 0.205444 -0.595581 0.408936 1441916175 0.660156 0.205444 -0.595581 0.408936 1441916175 0.660156 0.198669 -0.596802 0.410522 1441916175 0.660156 0.198669 -0.596802 0.410522 1441916175 0.660156 0.198669 -0.596802 0.410522 1441916175 0.660156 0.198669 -0.596802 0.410522 1441916175 0.660156 0.198669 -0.596802 0.410522 1441916175 0.660156 0.198669 -0.596802 0.410522 1441916175 0.657166 0.191223 -0.595764 0.420227 1441916175 0.657166 0.191223 -0.595764 0.420227 1441916175 0.657166 0.191223 -0.595764 0.420227 1441916175 0.657166 0.191223 -0.595764 0.420227 1441916175 0.657166 0.191223 -0.595764 0.420227 1441916175 0.657166 0.191223 -0.595764 0.420227 1441916175 0.657166 0.191223 -0.595764 0.420227 1441916175 0.655334 0.161804 -0.587341 0.446533 1441916175 0.655334 0.161804 -0.587341 0.446533 1441916175 0.655334 0.161804 -0.587341 0.446533 1441916175 0.655334 0.161804 -0.587341 0.446533 1441916175 0.655334 0.161804 -0.587341 0.446533 1441916175 0.655334 0.161804 -0.587341 0.446533 1441916175 0.642700 0.089050 -0.576660 0.496399 1441916175 0.642700 0.089050 -0.576660 0.496399 1441916175 0.642700 0.089050 -0.576660 0.496399 1441916175 0.642700 0.089050 -0.576660 0.496399 1441916175 0.642700 0.089050 -0.576660 0.496399 1441916175 0.642700 0.089050 -0.576660 0.496399 1441916175 0.603760 -0.026184 -0.534363 0.590942 1441916175 0.603760 -0.026184 -0.534363 0.590942 1441916175 0.603760 -0.026184 -0.534363 0.590942 1441916175 0.603760 -0.026184 -0.534363 0.590942 1441916175 0.603760 -0.026184 -0.534363 0.590942 1441916176 0.603760 -0.026184 -0.534363 0.590942 1441916176 0.546814 -0.145935 -0.458984 0.684875 1441916176 0.546814 -0.145935 -0.458984 0.684875 1441916176 0.546814 -0.145935 -0.458984 0.684875 1441916176 0.546814 -0.145935 -0.458984 0.684875 1441916176 0.546814 -0.145935 -0.458984 0.684875 1441916176 0.546814 -0.145935 -0.458984 0.684875 1441916176 0.460571 -0.272034 -0.369629 0.759766 1441916176 0.460571 -0.272034 -0.369629 0.759766 1441916176 0.460571 -0.272034 -0.369629 0.759766 1441916176 0.460571 -0.272034 -0.369629 0.759766 1441916176 0.460571 -0.272034 -0.369629 0.759766 1441916176 0.460571 -0.272034 -0.369629 0.759766 1441916176 0.368896 -0.325623 -0.224365 0.841125 1441916176 0.368896 -0.325623 -0.224365 0.841125 1441916176 0.368896 -0.325623 -0.224365 0.841125 1441916176 0.368896 -0.325623 -0.224365 0.841125 1441916176 0.368896 -0.325623 -0.224365 0.841125 1441916176 0.368896 -0.325623 -0.224365 0.841125 1441916176 0.368896 -0.325623 -0.224365 0.841125 1441916176 0.301880 -0.339905 -0.060425 0.888611 1441916176 0.301880 -0.339905 -0.060425 0.888611 1441916176 0.301880 -0.339905 -0.060425 0.888611 1441916176 0.301880 -0.339905 -0.060425 0.888611 1441916176 0.301880 -0.339905 -0.060425 0.888611 1441916176 0.301880 -0.339905 -0.060425 0.888611 1441916176 0.250488 -0.347473 0.034546 0.902893 1441916176 0.250488 -0.347473 0.034546 0.902893 1441916176 0.250488 -0.347473 0.034546 0.902893 1441916176 0.250488 -0.347473 0.034546 0.902893 1441916176 0.250488 -0.347473 0.034546 0.902893 1441916176 0.250488 -0.347473 0.034546 0.902893 1441916176 0.245483 -0.344604 0.064514 0.903748 1441916176 0.245483 -0.344604 0.064514 0.903748 1441916176 0.245483 -0.344604 0.064514 0.903748 1441916176 0.245483 -0.344604 0.064514 0.903748 1441916176 0.245483 -0.344604 0.064514 0.903748 1441916176 0.299988 -0.322937 0.049561 0.896240 1441916176 0.299988 -0.322937 0.049561 0.896240 1441916176 0.299988 -0.322937 0.049561 0.896240 1441916176 0.299988 -0.322937 0.049561 0.896240 1441916176 0.299988 -0.322937 0.049561 0.896240 1441916176 0.433411 -0.265137 0.005859 0.861267 1441916176 0.433411 -0.265137 0.005859 0.861267 1441916176 0.433411 -0.265137 0.005859 0.861267 1441916176 0.433411 -0.265137 0.005859 0.861267 1441916176 0.433411 -0.265137 0.005859 0.861267 1441916176 0.433411 -0.265137 0.005859 0.861267 1441916176 0.433411 -0.265137 0.005859 0.861267 1441916176 0.555969 -0.168640 -0.024780 0.813538 1441916176 0.555969 -0.168640 -0.024780 0.813538 1441916176 0.555969 -0.168640 -0.024780 0.813538 1441916176 0.555969 -0.168640 -0.024780 0.813538 1441916176 0.555969 -0.168640 -0.024780 0.813538 1441916176 0.555969 -0.168640 -0.024780 0.813538 1441916176 0.579224 -0.148743 -0.044128 0.800232 1441916176 0.579224 -0.148743 -0.044128 0.800232 1441916176 0.579224 -0.148743 -0.044128 0.800232 1441916176 0.554016 -0.137085 -0.034546 0.820374 1441916176 0.554016 -0.137085 -0.034546 0.820374 1441916176 0.554016 -0.137085 -0.034546 0.820374 1441916176 0.554016 -0.137085 -0.034546 0.820374 1441916176 0.554016 -0.137085 -0.034546 0.820374 1441916176 0.554016 -0.137085 -0.034546 0.820374 1441916176 0.500793 -0.134094 -0.028259 0.854614 1441916176 0.500793 -0.134094 -0.028259 0.854614 1441916176 0.500793 -0.134094 -0.028259 0.854614 1441916176 0.500793 -0.134094 -0.028259 0.854614 1441916176 0.500793 -0.134094 -0.028259 0.854614 1441916176 0.500793 -0.134094 -0.028259 0.854614 1441916176 0.431641 -0.114075 -0.012268 0.894653 1441916176 0.431641 -0.114075 -0.012268 0.894653 1441916176 0.431641 -0.114075 -0.012268 0.894653 1441916176 0.431641 -0.114075 -0.012268 0.894653 1441916176 0.431641 -0.114075 -0.012268 0.894653 1441916176 0.431641 -0.114075 -0.012268 0.894653 1441916176 0.349365 -0.099182 0.002502 0.931702 1441916176 0.349365 -0.099182 0.002502 0.931702 1441916176 0.349365 -0.099182 0.002502 0.931702 1441916176 0.349365 -0.099182 0.002502 0.931702 1441916176 0.349365 -0.099182 0.002502 0.931702 1441916176 0.349365 -0.099182 0.002502 0.931702 1441916176 0.270020 -0.093323 0.011597 0.958191 1441916176 0.270020 -0.093323 0.011597 0.958191 1441916176 0.270020 -0.093323 0.011597 0.958191 1441916176 0.270020 -0.093323 0.011597 0.958191 1441916176 0.270020 -0.093323 0.011597 0.958191 1441916176 0.270020 -0.093323 0.011597 0.958191 1441916176 0.270020 -0.093323 0.011597 0.958191 1441916176 0.209595 -0.104004 0.016052 0.972107 1441916176 0.209595 -0.104004 0.016052 0.972107 1441916176 0.209595 -0.104004 0.016052 0.972107 1441916176 0.209595 -0.104004 0.016052 0.972107 1441916176 0.184204 -0.116272 0.046753 0.974854 1441916176 0.184204 -0.116272 0.046753 0.974854 1441916176 0.184204 -0.116272 0.046753 0.974854 1441916176 0.184204 -0.116272 0.046753 0.974854 1441916176 0.184204 -0.116272 0.046753 0.974854 1441916176 0.184204 -0.116272 0.046753 0.974854 1441916176 0.177490 -0.136658 0.062317 0.972595 1441916176 0.177490 -0.136658 0.062317 0.972595 1441916176 0.177490 -0.136658 0.062317 0.972595 1441916176 0.177490 -0.136658 0.062317 0.972595 1441916176 0.177490 -0.136658 0.062317 0.972595 1441916176 0.177490 -0.136658 0.062317 0.972595 1441916177 0.177490 -0.136658 0.062317 0.972595 1441916177 0.182007 -0.144653 0.068665 0.970154 1441916177 0.182007 -0.144653 0.068665 0.970154 1441916177 0.182007 -0.144653 0.068665 0.970154 1441916177 0.182007 -0.144653 0.068665 0.970154 1441916177 0.182007 -0.144653 0.068665 0.970154 1441916177 0.182007 -0.144653 0.068665 0.970154 1441916177 0.190063 -0.144775 0.078552 0.967834 1441916177 0.190063 -0.144775 0.078552 0.967834 1441916177 0.190063 -0.144775 0.078552 0.967834 1441916177 0.190063 -0.144775 0.078552 0.967834 1441916177 0.190063 -0.144775 0.078552 0.967834 1441916177 0.190063 -0.144775 0.078552 0.967834 1441916177 0.202576 -0.148438 0.097473 0.963013 1441916177 0.202576 -0.148438 0.097473 0.963013 1441916177 0.202576 -0.148438 0.097473 0.963013 1441916177 0.202576 -0.148438 0.097473 0.963013 1441916177 0.202576 -0.148438 0.097473 0.963013 1441916177 0.202576 -0.148438 0.097473 0.963013 1441916177 0.227844 -0.160461 0.109863 0.954041 1441916177 0.227844 -0.160461 0.109863 0.954041 1441916177 0.227844 -0.160461 0.109863 0.954041 1441916177 0.227844 -0.160461 0.109863 0.954041 1441916177 0.227844 -0.160461 0.109863 0.954041 1441916177 0.227844 -0.160461 0.109863 0.954041 1441916177 0.277283 -0.173401 0.109680 0.938599 1441916177 0.277283 -0.173401 0.109680 0.938599 1441916177 0.277283 -0.173401 0.109680 0.938599 1441916177 0.277283 -0.173401 0.109680 0.938599 1441916177 0.277283 -0.173401 0.109680 0.938599 1441916177 0.358337 -0.184326 0.078125 0.911865 1441916177 0.358337 -0.184326 0.078125 0.911865 1441916177 0.358337 -0.184326 0.078125 0.911865 1441916177 0.358337 -0.184326 0.078125 0.911865 1441916177 0.358337 -0.184326 0.078125 0.911865 1441916177 0.358337 -0.184326 0.078125 0.911865 1441916177 0.473755 -0.169678 0.034851 0.863403 1441916177 0.473755 -0.169678 0.034851 0.863403 1441916177 0.473755 -0.169678 0.034851 0.863403 1441916177 0.473755 -0.169678 0.034851 0.863403 1441916177 0.473755 -0.169678 0.034851 0.863403 1441916177 0.473755 -0.169678 0.034851 0.863403 1441916177 0.569763 -0.146545 -0.025818 0.808167 1441916177 0.569763 -0.146545 -0.025818 0.808167 1441916177 0.569763 -0.146545 -0.025818 0.808167 1441916177 0.569763 -0.146545 -0.025818 0.808167 1441916177 0.607971 -0.134705 -0.040588 0.781372 1441916177 0.607971 -0.134705 -0.040588 0.781372 1441916177 0.607971 -0.134705 -0.040588 0.781372 1441916177 0.607971 -0.134705 -0.040588 0.781372 1441916177 0.607971 -0.134705 -0.040588 0.781372 1441916177 0.607971 -0.134705 -0.040588 0.781372 1441916177 0.588745 -0.112671 -0.020752 0.800110 1441916177 0.588745 -0.112671 -0.020752 0.800110 1441916177 0.588745 -0.112671 -0.020752 0.800110 1441916177 0.588745 -0.112671 -0.020752 0.800110 1441916177 0.588745 -0.112671 -0.020752 0.800110 1441916177 0.541931 -0.118835 -0.025024 0.831543 1441916177 0.541931 -0.118835 -0.025024 0.831543 1441916177 0.541931 -0.118835 -0.025024 0.831543 1441916177 0.541931 -0.118835 -0.025024 0.831543 1441916177 0.486694 -0.120422 -0.022034 0.864929 1441916177 0.486694 -0.120422 -0.022034 0.864929 1441916177 0.486694 -0.120422 -0.022034 0.864929 1441916177 0.486694 -0.120422 -0.022034 0.864929 1441916177 0.417603 -0.134338 -0.027649 0.898193 1441916177 0.417603 -0.134338 -0.027649 0.898193 1441916177 0.417603 -0.134338 -0.027649 0.898193 1441916177 0.343567 -0.144775 -0.034485 0.927246 1441916177 0.343567 -0.144775 -0.034485 0.927246 1441916177 0.343567 -0.144775 -0.034485 0.927246 1441916177 0.343567 -0.144775 -0.034485 0.927246 1441916177 0.343567 -0.144775 -0.034485 0.927246 1441916177 0.343567 -0.144775 -0.034485 0.927246 1441916177 0.286682 -0.145447 -0.030823 0.946350 1441916177 0.286682 -0.145447 -0.030823 0.946350 1441916177 0.286682 -0.145447 -0.030823 0.946350 1441916177 0.286682 -0.145447 -0.030823 0.946350 1441916177 0.286682 -0.145447 -0.030823 0.946350 1441916177 0.286682 -0.145447 -0.030823 0.946350 1441916177 0.286682 -0.145447 -0.030823 0.946350 1441916177 0.265625 -0.155151 -0.005432 0.951477 1441916177 0.265625 -0.155151 -0.005432 0.951477 1441916177 0.265625 -0.155151 -0.005432 0.951477 1441916177 0.265625 -0.155151 -0.005432 0.951477 1441916177 0.265625 -0.155151 -0.005432 0.951477 1441916177 0.261108 -0.165283 0.017578 0.950867 1441916177 0.261108 -0.165283 0.017578 0.950867 1441916177 0.261108 -0.165283 0.017578 0.950867 1441916177 0.261108 -0.165283 0.017578 0.950867 1441916177 0.261108 -0.165283 0.017578 0.950867 1441916177 0.254028 -0.164978 0.045959 0.951904 1441916177 0.254028 -0.164978 0.045959 0.951904 1441916177 0.254028 -0.164978 0.045959 0.951904 1441916177 0.254028 -0.164978 0.045959 0.951904 1441916177 0.246094 -0.166992 0.059326 0.952881 1441916178 0.246094 -0.166992 0.059326 0.952881 1441916178 0.246094 -0.166992 0.059326 0.952881 1441916178 0.246094 -0.166992 0.059326 0.952881 1441916178 0.246094 -0.166992 0.059326 0.952881 1441916178 0.243042 -0.171326 0.082336 0.951172 1441916178 0.243042 -0.171326 0.082336 0.951172 1441916178 0.243042 -0.171326 0.082336 0.951172 1441916178 0.243042 -0.171326 0.082336 0.951172 1441916178 0.243042 -0.171326 0.082336 0.951172 1441916178 0.243042 -0.171326 0.082336 0.951172 1441916178 0.253845 -0.179871 0.102356 0.944824 1441916178 0.253845 -0.179871 0.102356 0.944824 1441916178 0.253845 -0.179871 0.102356 0.944824 1441916178 0.253845 -0.179871 0.102356 0.944824 1441916178 0.253845 -0.179871 0.102356 0.944824 1441916178 0.253845 -0.179871 0.102356 0.944824 1441916178 0.253845 -0.179871 0.102356 0.944824 1441916178 0.294067 -0.190491 0.105896 0.930603 1441916178 0.294067 -0.190491 0.105896 0.930603 1441916178 0.294067 -0.190491 0.105896 0.930603 1441916178 0.294067 -0.190491 0.105896 0.930603 1441916178 0.294067 -0.190491 0.105896 0.930603 1441916178 0.377991 -0.187256 0.080933 0.903015 1441916178 0.377991 -0.187256 0.080933 0.903015 1441916178 0.377991 -0.187256 0.080933 0.903015 1441916178 0.377991 -0.187256 0.080933 0.903015 1441916178 0.377991 -0.187256 0.080933 0.903015 1441916178 0.377991 -0.187256 0.080933 0.903015 1441916178 0.507385 -0.157349 0.022217 0.846863 1441916178 0.507385 -0.157349 0.022217 0.846863 1441916178 0.507385 -0.157349 0.022217 0.846863 1441916178 0.507385 -0.157349 0.022217 0.846863 1441916178 0.507385 -0.157349 0.022217 0.846863 1441916178 0.595703 -0.139526 -0.047607 0.789490 1441916178 0.595703 -0.139526 -0.047607 0.789490 1441916178 0.595703 -0.139526 -0.047607 0.789490 1441916178 0.595703 -0.139526 -0.047607 0.789490 1441916178 0.595703 -0.139526 -0.047607 0.789490 1441916178 0.595703 -0.139526 -0.047607 0.789490 1441916178 0.595703 -0.139526 -0.047607 0.789490 1441916178 0.605652 -0.137573 -0.063049 0.781189 1441916178 0.605652 -0.137573 -0.063049 0.781189 1441916178 0.605652 -0.137573 -0.063049 0.781189 1441916178 0.605652 -0.137573 -0.063049 0.781189 1441916178 0.605652 -0.137573 -0.063049 0.781189 1441916178 0.605652 -0.137573 -0.063049 0.781189 1441916178 0.574585 -0.109863 -0.033386 0.810303 1441916178 0.574585 -0.109863 -0.033386 0.810303 1441916178 0.574585 -0.109863 -0.033386 0.810303 1441916178 0.574585 -0.109863 -0.033386 0.810303 1441916178 0.574585 -0.109863 -0.033386 0.810303 1441916178 0.574585 -0.109863 -0.033386 0.810303 1441916178 0.574585 -0.109863 -0.033386 0.810303 1441916178 0.520691 -0.121948 -0.035828 0.844177 1441916178 0.520691 -0.121948 -0.035828 0.844177 1441916178 0.520691 -0.121948 -0.035828 0.844177 1441916178 0.520691 -0.121948 -0.035828 0.844177 1441916178 0.520691 -0.121948 -0.035828 0.844177 1441916178 0.520691 -0.121948 -0.035828 0.844177 1441916178 0.460632 -0.128601 -0.032532 0.877563 1441916178 0.460632 -0.128601 -0.032532 0.877563 1441916178 0.460632 -0.128601 -0.032532 0.877563 1441916178 0.460632 -0.128601 -0.032532 0.877563 1441916178 0.460632 -0.128601 -0.032532 0.877563 1441916178 0.405029 -0.122437 -0.008789 0.906006 1441916178 0.405029 -0.122437 -0.008789 0.906006 1441916178 0.405029 -0.122437 -0.008789 0.906006 1441916178 0.405029 -0.122437 -0.008789 0.906006 1441916178 0.405029 -0.122437 -0.008789 0.906006 1441916178 0.405029 -0.122437 -0.008789 0.906006 1441916178 0.349976 -0.128601 -0.002563 0.927856 1441916178 0.349976 -0.128601 -0.002563 0.927856 1441916178 0.349976 -0.128601 -0.002563 0.927856 1441916178 0.349976 -0.128601 -0.002563 0.927856 1441916178 0.349976 -0.128601 -0.002563 0.927856 1441916178 0.349976 -0.128601 -0.002563 0.927856 1441916178 0.305054 -0.132385 -0.007690 0.943054 1441916178 0.305054 -0.132385 -0.007690 0.943054 1441916178 0.305054 -0.132385 -0.007690 0.943054 1441916178 0.305054 -0.132385 -0.007690 0.943054 1441916178 0.305054 -0.132385 -0.007690 0.943054 1441916178 0.305054 -0.132385 -0.007690 0.943054 1441916178 0.305054 -0.132385 -0.007690 0.943054 1441916178 0.288757 -0.137390 -0.007324 0.947388 1441916178 0.288757 -0.137390 -0.007324 0.947388 1441916178 0.288757 -0.137390 -0.007324 0.947388 1441916178 0.288757 -0.137390 -0.007324 0.947388 1441916178 0.288757 -0.137390 -0.007324 0.947388 1441916178 0.287903 -0.145935 0.000549 0.946411 1441916178 0.287903 -0.145935 0.000549 0.946411 1441916178 0.287903 -0.145935 0.000549 0.946411 1441916178 0.287903 -0.145935 0.000549 0.946411 1441916178 0.287903 -0.145935 0.000549 0.946411 1441916178 0.287903 -0.145935 0.000549 0.946411 1441916178 0.290649 -0.153564 0.010254 0.944336 1441916178 0.290649 -0.153564 0.010254 0.944336 1441916178 0.290649 -0.153564 0.010254 0.944336 1441916178 0.290649 -0.153564 0.010254 0.944336 1441916178 0.290649 -0.153564 0.010254 0.944336 1441916178 0.290649 -0.153564 0.010254 0.944336 1441916178 0.289429 -0.156738 0.028809 0.943787 1441916178 0.289429 -0.156738 0.028809 0.943787 1441916178 0.289429 -0.156738 0.028809 0.943787 1441916178 0.289429 -0.156738 0.028809 0.943787 1441916178 0.289429 -0.156738 0.028809 0.943787 1441916178 0.283813 -0.163208 0.042969 0.943848 1441916179 0.283813 -0.163208 0.042969 0.943848 1441916179 0.283813 -0.163208 0.042969 0.943848 1441916179 0.283813 -0.163208 0.042969 0.943848 1441916179 0.283813 -0.163208 0.042969 0.943848 1441916179 0.283813 -0.163208 0.042969 0.943848 1441916179 0.281921 -0.175842 0.049377 0.941833 1441916179 0.281921 -0.175842 0.049377 0.941833 1441916179 0.281921 -0.175842 0.049377 0.941833 1441916179 0.281921 -0.175842 0.049377 0.941833 1441916179 0.302490 -0.186462 0.056091 0.932983 1441916179 0.302490 -0.186462 0.056091 0.932983 1441916179 0.302490 -0.186462 0.056091 0.932983 1441916179 0.302490 -0.186462 0.056091 0.932983 1441916179 0.302490 -0.186462 0.056091 0.932983 1441916179 0.302490 -0.186462 0.056091 0.932983 1441916179 0.302490 -0.186462 0.056091 0.932983 1441916179 0.356934 -0.183777 0.057068 0.914063 1441916179 0.356934 -0.183777 0.057068 0.914063 1441916179 0.356934 -0.183777 0.057068 0.914063 1441916179 0.356934 -0.183777 0.057068 0.914063 1441916179 0.356934 -0.183777 0.057068 0.914063 1441916179 0.455383 -0.165161 0.022583 0.874512 1441916179 0.455383 -0.165161 0.022583 0.874512 1441916179 0.455383 -0.165161 0.022583 0.874512 1441916179 0.455383 -0.165161 0.022583 0.874512 1441916179 0.455383 -0.165161 0.022583 0.874512 1441916179 0.455383 -0.165161 0.022583 0.874512 1441916179 0.565491 -0.118958 -0.018799 0.815857 1441916179 0.565491 -0.118958 -0.018799 0.815857 1441916179 0.565491 -0.118958 -0.018799 0.815857 1441916179 0.565491 -0.118958 -0.018799 0.815857 1441916179 0.565491 -0.118958 -0.018799 0.815857 1441916179 0.565491 -0.118958 -0.018799 0.815857 1441916179 0.609375 -0.113892 -0.049255 0.783020 1441916179 0.609375 -0.113892 -0.049255 0.783020 1441916179 0.609375 -0.113892 -0.049255 0.783020 1441916179 0.609375 -0.113892 -0.049255 0.783020 1441916179 0.609375 -0.113892 -0.049255 0.783020 1441916179 0.609375 -0.113892 -0.049255 0.783020 1441916179 0.591980 -0.089844 -0.032532 0.800171 1441916179 0.591980 -0.089844 -0.032532 0.800171 1441916179 0.591980 -0.089844 -0.032532 0.800171 1441916179 0.591980 -0.089844 -0.032532 0.800171 1441916179 0.591980 -0.089844 -0.032532 0.800171 1441916179 0.548950 -0.081726 -0.018066 0.831604 1441916179 0.548950 -0.081726 -0.018066 0.831604 1441916179 0.548950 -0.081726 -0.018066 0.831604 1441916179 0.548950 -0.081726 -0.018066 0.831604 1441916179 0.548950 -0.081726 -0.018066 0.831604 1441916179 0.479431 -0.083557 -0.016968 0.873352 1441916179 0.479431 -0.083557 -0.016968 0.873352 1441916179 0.479431 -0.083557 -0.016968 0.873352 1441916179 0.479431 -0.083557 -0.016968 0.873352 1441916179 0.479431 -0.083557 -0.016968 0.873352 1441916179 0.479431 -0.083557 -0.016968 0.873352 1441916179 0.402466 -0.085022 -0.012817 0.911316 1441916179 0.402466 -0.085022 -0.012817 0.911316 1441916179 0.402466 -0.085022 -0.012817 0.911316 1441916179 0.402466 -0.085022 -0.012817 0.911316 1441916179 0.402466 -0.085022 -0.012817 0.911316 1441916179 0.402466 -0.085022 -0.012817 0.911316 1441916179 0.315247 -0.087463 -0.015320 0.944824 1441916179 0.315247 -0.087463 -0.015320 0.944824 1441916179 0.315247 -0.087463 -0.015320 0.944824 1441916179 0.315247 -0.087463 -0.015320 0.944824 1441916179 0.254089 -0.086182 -0.007263 0.963257 1441916179 0.254089 -0.086182 -0.007263 0.963257 1441916179 0.254089 -0.086182 -0.007263 0.963257 1441916179 0.254089 -0.086182 -0.007263 0.963257 1441916179 0.254089 -0.086182 -0.007263 0.963257 1441916179 0.254089 -0.086182 -0.007263 0.963257 1441916179 0.221008 -0.099243 -0.008179 0.970154 1441916179 0.221008 -0.099243 -0.008179 0.970154 1441916179 0.221008 -0.099243 -0.008179 0.970154 1441916179 0.221008 -0.099243 -0.008179 0.970154 1441916179 0.221008 -0.099243 -0.008179 0.970154 1441916179 0.221008 -0.099243 -0.008179 0.970154 1441916179 0.220398 -0.126099 -0.015808 0.967041 1441916179 0.220398 -0.126099 -0.015808 0.967041 1441916179 0.220398 -0.126099 -0.015808 0.967041 1441916179 0.220398 -0.126099 -0.015808 0.967041 1441916179 0.220398 -0.126099 -0.015808 0.967041 1441916179 0.220398 -0.126099 -0.015808 0.967041 1441916179 0.231628 -0.154663 -0.025757 0.960022 1441916179 0.231628 -0.154663 -0.025757 0.960022 1441916179 0.231628 -0.154663 -0.025757 0.960022 1441916179 0.231628 -0.154663 -0.025757 0.960022 1441916179 0.231628 -0.154663 -0.025757 0.960022 1441916179 0.231628 -0.154663 -0.025757 0.960022 1441916179 0.236755 -0.171509 -0.008118 0.956238 1441916179 0.236755 -0.171509 -0.008118 0.956238 1441916179 0.236755 -0.171509 -0.008118 0.956238 1441916179 0.236755 -0.171509 -0.008118 0.956238 1441916179 0.236755 -0.171509 -0.008118 0.956238 1441916179 0.236755 -0.171509 -0.008118 0.956238 1441916179 0.231567 -0.188416 0.017761 0.954224 1441916179 0.231567 -0.188416 0.017761 0.954224 1441916179 0.231567 -0.188416 0.017761 0.954224 1441916179 0.231567 -0.188416 0.017761 0.954224 1441916179 0.231567 -0.188416 0.017761 0.954224 1441916179 0.231567 -0.188416 0.017761 0.954224 1441916179 0.222168 -0.207825 0.045349 0.951477 1441916179 0.222168 -0.207825 0.045349 0.951477 1441916180 0.222168 -0.207825 0.045349 0.951477 1441916180 0.222168 -0.207825 0.045349 0.951477 1441916180 0.222168 -0.207825 0.045349 0.951477 1441916180 0.222168 -0.207825 0.045349 0.951477 1441916180 0.227478 -0.229797 0.070007 0.943665 1441916180 0.227478 -0.229797 0.070007 0.943665 1441916180 0.227478 -0.229797 0.070007 0.943665 1441916180 0.227478 -0.229797 0.070007 0.943665 1441916180 0.227478 -0.229797 0.070007 0.943665 1441916180 0.227478 -0.229797 0.070007 0.943665 1441916180 0.266418 -0.243225 0.080078 0.929199 1441916180 0.266418 -0.243225 0.080078 0.929199 1441916180 0.266418 -0.243225 0.080078 0.929199 1441916180 0.266418 -0.243225 0.080078 0.929199 1441916180 0.266418 -0.243225 0.080078 0.929199 1441916180 0.353577 -0.230774 0.071594 0.903625 1441916180 0.353577 -0.230774 0.071594 0.903625 1441916180 0.353577 -0.230774 0.071594 0.903625 1441916180 0.353577 -0.230774 0.071594 0.903625 1441916180 0.353577 -0.230774 0.071594 0.903625 1441916180 0.353577 -0.230774 0.071594 0.903625 1441916180 0.486938 -0.190552 0.010925 0.852295 1441916180 0.486938 -0.190552 0.010925 0.852295 1441916180 0.486938 -0.190552 0.010925 0.852295 1441916180 0.486938 -0.190552 0.010925 0.852295 1441916180 0.486938 -0.190552 0.010925 0.852295 1441916180 0.486938 -0.190552 0.010925 0.852295 1441916180 0.601074 -0.144653 -0.068237 0.783020 1441916180 0.601074 -0.144653 -0.068237 0.783020 1441916180 0.601074 -0.144653 -0.068237 0.783020 1441916180 0.601074 -0.144653 -0.068237 0.783020 1441916180 0.601074 -0.144653 -0.068237 0.783020 1441916180 0.601074 -0.144653 -0.068237 0.783020 1441916180 0.635925 -0.148193 -0.101013 0.750610 1441916180 0.635925 -0.148193 -0.101013 0.750610 1441916180 0.635925 -0.148193 -0.101013 0.750610 1441916180 0.635925 -0.148193 -0.101013 0.750610 1441916180 0.635925 -0.148193 -0.101013 0.750610 1441916180 0.617676 -0.105042 -0.062988 0.776794 1441916180 0.617676 -0.105042 -0.062988 0.776794 1441916180 0.617676 -0.105042 -0.062988 0.776794 1441916180 0.617676 -0.105042 -0.062988 0.776794 1441916180 0.617676 -0.105042 -0.062988 0.776794 1441916180 0.617676 -0.105042 -0.062988 0.776794 1441916180 0.581299 -0.118774 -0.063965 0.802368 1441916180 0.581299 -0.118774 -0.063965 0.802368 1441916180 0.581299 -0.118774 -0.063965 0.802368 1441916180 0.581299 -0.118774 -0.063965 0.802368 1441916180 0.581299 -0.118774 -0.063965 0.802368 1441916180 0.581299 -0.118774 -0.063965 0.802368 1441916180 0.535583 -0.127991 -0.061768 0.832397 1441916180 0.535583 -0.127991 -0.061768 0.832397 1441916180 0.535583 -0.127991 -0.061768 0.832397 1441916180 0.535583 -0.127991 -0.061768 0.832397 1441916180 0.535583 -0.127991 -0.061768 0.832397 1441916180 0.535583 -0.127991 -0.061768 0.832397 1441916180 0.473083 -0.106384 -0.026672 0.874084 1441916180 0.473083 -0.106384 -0.026672 0.874084 1441916180 0.473083 -0.106384 -0.026672 0.874084 1441916180 0.473083 -0.106384 -0.026672 0.874084 1441916180 0.473083 -0.106384 -0.026672 0.874084 1441916180 0.473083 -0.106384 -0.026672 0.874084 1441916180 0.398315 -0.100342 -0.009888 0.911621 1441916180 0.398315 -0.100342 -0.009888 0.911621 1441916180 0.398315 -0.100342 -0.009888 0.911621 1441916180 0.398315 -0.100342 -0.009888 0.911621 1441916180 0.398315 -0.100342 -0.009888 0.911621 1441916180 0.398315 -0.100342 -0.009888 0.911621 1441916180 0.326538 -0.105469 -0.010315 0.939209 1441916180 0.326538 -0.105469 -0.010315 0.939209 1441916180 0.326538 -0.105469 -0.010315 0.939209 1441916180 0.326538 -0.105469 -0.010315 0.939209 1441916180 0.326538 -0.105469 -0.010315 0.939209 1441916180 0.326538 -0.105469 -0.010315 0.939209 1441916180 0.271118 -0.121643 -0.026306 0.954468 1441916180 0.271118 -0.121643 -0.026306 0.954468 1441916180 0.271118 -0.121643 -0.026306 0.954468 1441916180 0.271118 -0.121643 -0.026306 0.954468 1441916180 0.271118 -0.121643 -0.026306 0.954468 1441916180 0.247375 -0.134155 -0.024902 0.959229 1441916180 0.247375 -0.134155 -0.024902 0.959229 1441916180 0.247375 -0.134155 -0.024902 0.959229 1441916180 0.247375 -0.134155 -0.024902 0.959229 1441916180 0.247375 -0.134155 -0.024902 0.959229 1441916180 0.247375 -0.134155 -0.024902 0.959229 1441916180 0.237610 -0.152710 -0.028320 0.958862 1441916180 0.237610 -0.152710 -0.028320 0.958862 1441916180 0.237610 -0.152710 -0.028320 0.958862 1441916180 0.237610 -0.152710 -0.028320 0.958862 1441916180 0.237610 -0.152710 -0.028320 0.958862 1441916180 0.237610 -0.152710 -0.028320 0.958862 1441916180 0.229858 -0.170349 -0.023315 0.957886 1441916180 0.229858 -0.170349 -0.023315 0.957886 1441916180 0.229858 -0.170349 -0.023315 0.957886 1441916180 0.229858 -0.170349 -0.023315 0.957886 1441916180 0.229858 -0.170349 -0.023315 0.957886 1441916180 0.229858 -0.170349 -0.023315 0.957886 1441916180 0.222107 -0.184082 0.002075 0.957458 1441916180 0.222107 -0.184082 0.002075 0.957458 1441916180 0.222107 -0.184082 0.002075 0.957458 1441916180 0.222107 -0.184082 0.002075 0.957458 1441916180 0.222107 -0.184082 0.002075 0.957458 1441916180 0.222107 -0.184082 0.002075 0.957458 1441916180 0.211792 -0.199951 0.031799 0.956055 1441916180 0.211792 -0.199951 0.031799 0.956055 1441916181 0.211792 -0.199951 0.031799 0.956055 1441916181 0.211792 -0.199951 0.031799 0.956055 1441916181 0.211792 -0.199951 0.031799 0.956055 1441916181 0.209595 -0.215393 0.063721 0.951599 1441916181 0.209595 -0.215393 0.063721 0.951599 1441916181 0.209595 -0.215393 0.063721 0.951599 1441916181 0.209595 -0.215393 0.063721 0.951599 1441916181 0.209595 -0.215393 0.063721 0.951599 1441916181 0.209595 -0.215393 0.063721 0.951599 1441916181 0.231995 -0.226440 0.081787 0.942444 1441916181 0.231995 -0.226440 0.081787 0.942444 1441916181 0.231995 -0.226440 0.081787 0.942444 1441916181 0.231995 -0.226440 0.081787 0.942444 1441916181 0.231995 -0.226440 0.081787 0.942444 1441916181 0.231995 -0.226440 0.081787 0.942444 1441916181 0.231995 -0.226440 0.081787 0.942444 1441916181 0.288025 -0.224426 0.074280 0.927917 1441916181 0.288025 -0.224426 0.074280 0.927917 1441916181 0.288025 -0.224426 0.074280 0.927917 1441916181 0.288025 -0.224426 0.074280 0.927917 1441916181 0.288025 -0.224426 0.074280 0.927917 1441916181 0.386719 -0.200867 0.035828 0.899292 1441916181 0.386719 -0.200867 0.035828 0.899292 1441916181 0.386719 -0.200867 0.035828 0.899292 1441916181 0.386719 -0.200867 0.035828 0.899292 1441916181 0.386719 -0.200867 0.035828 0.899292 1441916181 0.386719 -0.200867 0.035828 0.899292 1441916181 0.526123 -0.145020 0.000305 0.837891 1441916181 0.526123 -0.145020 0.000305 0.837891 1441916181 0.526123 -0.145020 0.000305 0.837891 1441916181 0.526123 -0.145020 0.000305 0.837891 1441916181 0.526123 -0.145020 0.000305 0.837891 1441916181 0.616455 -0.123962 -0.060913 0.775146 1441916181 0.616455 -0.123962 -0.060913 0.775146 1441916181 0.616455 -0.123962 -0.060913 0.775146 1441916181 0.616455 -0.123962 -0.060913 0.775146 1441916181 0.616455 -0.123962 -0.060913 0.775146 1441916181 0.616455 -0.123962 -0.060913 0.775146 1441916181 0.619995 -0.125671 -0.073608 0.770935 1441916181 0.619995 -0.125671 -0.073608 0.770935 1441916181 0.619995 -0.125671 -0.073608 0.770935 1441916181 0.619995 -0.125671 -0.073608 0.770935 1441916181 0.619995 -0.125671 -0.073608 0.770935 1441916181 0.619995 -0.125671 -0.073608 0.770935 1441916181 0.586548 -0.098999 -0.042786 0.802612 1441916181 0.586548 -0.098999 -0.042786 0.802612 1441916181 0.586548 -0.098999 -0.042786 0.802612 1441916181 0.586548 -0.098999 -0.042786 0.802612 1441916181 0.586548 -0.098999 -0.042786 0.802612 1441916181 0.586548 -0.098999 -0.042786 0.802612 1441916181 0.533997 -0.114502 -0.046875 0.836365 1441916181 0.533997 -0.114502 -0.046875 0.836365 1441916181 0.533997 -0.114502 -0.046875 0.836365 1441916181 0.533997 -0.114502 -0.046875 0.836365 1441916181 0.533997 -0.114502 -0.046875 0.836365 1441916181 0.533997 -0.114502 -0.046875 0.836365 1441916181 0.485413 -0.112488 -0.038635 0.866089 1441916181 0.485413 -0.112488 -0.038635 0.866089 1441916181 0.485413 -0.112488 -0.038635 0.866089 1441916181 0.485413 -0.112488 -0.038635 0.866089 1441916181 0.485413 -0.112488 -0.038635 0.866089 1441916181 0.485413 -0.112488 -0.038635 0.866089 1441916181 
0.583862 0.290100 -0.567505 0.502808 1441916185 0.583862 0.290100 -0.567505 0.502808 1441916185 0.583862 0.290100 -0.567505 0.502808 1441916185 0.583862 0.290100 -0.567505 0.502808 1441916185 0.583862 0.290100 -0.567505 0.502808 1441916185 0.583862 0.290100 -0.567505 0.502808 1441916185 0.583862 0.290100 -0.567505 0.502808 1441916185 0.581665 0.278442 -0.576355 0.501831 1441916185 0.581665 0.278442 -0.576355 0.501831 1441916185 0.581665 0.278442 -0.576355 0.501831 1441916185 0.581665 0.278442 -0.576355 0.501831 1441916185 0.581665 0.278442 -0.576355 0.501831 1441916185 0.581665 0.278442 -0.576355 0.501831 1441916185 0.576660 0.271851 -0.585876 0.500244 1441916185 0.576660 0.271851 -0.585876 0.500244 1441916185 0.576660 0.271851 -0.585876 0.500244 1441916185 0.576660 0.271851 -0.585876 0.500244 1441916185 0.576660 0.271851 -0.585876 0.500244 1441916185 0.576660 0.271851 -0.585876 0.500244 1441916185 0.584167 0.271667 -0.585510 0.492004 1441916185 0.584167 0.271667 -0.585510 0.492004 1441916185 0.584167 0.271667 -0.585510 0.492004 1441916185 0.584167 0.271667 -0.585510 0.492004 1441916185 0.584167 0.271667 -0.585510 0.492004 1441916185 0.584167 0.271667 -0.585510 0.492004 1441916185 0.609436 0.247253 -0.592651 0.464905 1441916185 0.609436 0.247253 -0.592651 0.464905 1441916185 0.609436 0.247253 -0.592651 0.464905 1441916185 0.609436 0.247253 -0.592651 0.464905 1441916185 0.609436 0.247253 -0.592651 0.464905 1441916185 0.609436 0.247253 -0.592651 0.464905 1441916185 0.609436 0.247253 -0.592651 0.464905 1441916185 0.623535 0.227112 -0.598999 0.448059 1441916185 0.623535 0.227112 -0.598999 0.448059 1441916185 0.623535 0.227112 -0.598999 0.448059 1441916185 0.623535 0.227112 -0.598999 0.448059 1441916185 0.623535 0.227112 -0.598999 0.448059 1441916185 0.623535 0.227112 -0.598999 0.448059 1441916185 0.631226 0.216858 -0.603699 0.435974 1441916185 0.631226 0.216858 -0.603699 0.435974 1441916185 0.631226 0.216858 -0.603699 0.435974 1441916185 0.631226 0.216858 -0.603699 0.435974 1441916185 0.631226 0.216858 -0.603699 0.435974 1441916185 0.631226 0.216858 -0.603699 0.435974 1441916185 0.631226 0.216858 -0.603699 0.435974 1441916185 0.641907 0.196167 -0.615295 0.413330 1441916185 0.641907 0.196167 -0.615295 0.413330 1441916185 0.641907 0.196167 -0.615295 0.413330 1441916185 0.641907 0.196167 -0.615295 0.413330 1441916185 0.641907 0.196167 -0.615295 0.413330 1441916185 0.641907 0.196167 -0.615295 0.413330 1441916185 0.652771 0.179321 -0.624207 0.389954 1441916185 0.652771 0.179321 -0.624207 0.389954 1441916185 0.652771 0.179321 -0.624207 0.389954 1441916185 0.652771 0.179321 -0.624207 0.389954 1441916185 0.652771 0.179321 -0.624207 0.389954 1441916185 0.652771 0.179321 -0.624207 0.389954 1441916185 0.655640 0.188599 -0.619263 0.388611 1441916185 0.655640 0.188599 -0.619263 0.388611 1441916185 0.655640 0.188599 -0.619263 0.388611 1441916185 0.655640 0.188599 -0.619263 0.388611 1441916185 0.655640 0.188599 -0.619263 0.388611 1441916185 0.655640 0.188599 -0.619263 0.388611 1441916185 0.652588 0.214966 -0.604980 0.402283 1441916185 0.652588 0.214966 -0.604980 0.402283 1441916185 0.652588 0.214966 -0.604980 0.402283 1441916185 0.652588 0.214966 -0.604980 0.402283 1441916185 0.652588 0.214966 -0.604980 0.402283 1441916185 0.652588 0.214966 -0.604980 0.402283 1441916185 0.652954 0.218689 -0.596558 0.412170 1441916185 0.652954 0.218689 -0.596558 0.412170 1441916185 0.652954 0.218689 -0.596558 0.412170 1441916185 0.652954 0.218689 -0.596558 0.412170 1441916185 0.652954 0.218689 -0.596558 0.412170 1441916185 0.652954 0.218689 -0.596558 0.412170 1441916185 0.649353 0.207092 -0.598267 0.421265 1441916186 0.649353 0.207092 -0.598267 0.421265 1441916186 0.649353 0.207092 -0.598267 0.421265 1441916186 0.649353 0.207092 -0.598267 0.421265 1441916186 0.649353 0.207092 -0.598267 0.421265 1441916186 0.649353 0.207092 -0.598267 0.421265 1441916186 0.643677 0.196106 -0.601196 0.430969 1441916186 0.643677 0.196106 -0.601196 0.430969 1441916186 0.643677 0.196106 -0.601196 0.430969 1441916186 0.643677 0.196106 -0.601196 0.430969 1441916186 0.643677 0.196106 -0.601196 0.430969 1441916186 0.643677 0.196106 -0.601196 0.430969 1441916186 0.637695 0.194092 -0.600525 0.441528 1441916186 0.637695 0.194092 -0.600525 0.441528 1441916186 0.637695 0.194092 -0.600525 0.441528 1441916186 0.637695 0.194092 -0.600525 0.441528 1441916186 0.637695 0.194092 -0.600525 0.441528 1441916186 0.637695 0.194092 -0.600525 0.441528 1441916186 0.631531 0.203796 -0.595154 0.453125 1441916186 0.631531 0.203796 -0.595154 0.453125 1441916186 0.631531 0.203796 -0.595154 0.453125 1441916186 0.631531 0.203796 -0.595154 0.453125 1441916186 0.631531 0.203796 -0.595154 0.453125 1441916186 0.631531 0.203796 -0.595154 0.453125 1441916186 0.624939 0.220215 -0.586914 0.465210 1441916186 0.624939 0.220215 -0.586914 0.465210 1441916186 0.624939 0.220215 -0.586914 0.465210 1441916186 0.624939 0.220215 -0.586914 0.465210 1441916186 0.624939 0.220215 -0.586914 0.465210 1441916186 0.624939 0.220215 -0.586914 0.465210 1441916186 0.617859 0.233398 -0.582031 0.474304 1441916186 0.617859 0.233398 -0.582031 0.474304 1441916186 0.617859 0.233398 -0.582031 0.474304 1441916186 0.617859 0.233398 -0.582031 0.474304 1441916186 0.617859 0.233398 -0.582031 0.474304 1441916186 0.617859 0.233398 -0.582031 0.474304 1441916186 0.611877 0.238159 -0.584778 0.476318 1441916186 0.611877 0.238159 -0.584778 0.476318 1441916186 0.611877 0.238159 -0.584778 0.476318 1441916186 0.611877 0.238159 -0.584778 0.476318 1441916186 0.611877 0.238159 -0.584778 0.476318 1441916186 0.619751 0.224182 -0.597168 0.457153 1441916186 0.619751 0.224182 -0.597168 0.457153 1441916186 0.619751 0.224182 -0.597168 0.457153 1441916186 0.619751 0.224182 -0.597168 0.457153 1441916186 0.619751 0.224182 -0.597168 0.457153 1441916186 0.619751 0.224182 -0.597168 0.457153 1441916186 0.619751 0.224182 -0.597168 0.457153 1441916186 0.641174 0.186218 -0.614990 0.419495 1441916186 0.641174 0.186218 -0.614990 0.419495 1441916186 0.641174 0.186218 -0.614990 0.419495 1441916186 0.641174 0.186218 -0.614990 0.419495 1441916186 0.641174 0.186218 -0.614990 0.419495 1441916186 0.641174 0.186218 -0.614990 0.419495 1441916186 0.654053 0.164673 -0.620605 0.399902 1441916186 0.654053 0.164673 -0.620605 0.399902 1441916186 0.654053 0.164673 -0.620605 0.399902 1441916186 0.654053 0.164673 -0.620605 0.399902 1441916186 0.654053 0.164673 -0.620605 0.399902 1441916186 0.654053 0.164673 -0.620605 0.399902 1441916186 0.652405 0.175171 -0.615723 0.405640 1441916186 0.652405 0.175171 -0.615723 0.405640 1441916186 0.652405 0.175171 -0.615723 0.405640 1441916186 0.652405 0.175171 -0.615723 0.405640 1441916186 0.652405 0.175171 -0.615723 0.405640 1441916186 0.652405 0.175171 -0.615723 0.405640 1441916186 0.650879 0.177002 -0.615479 0.407654 1441916186 0.650879 0.177002 -0.615479 0.407654 1441916186 0.650879 0.177002 -0.615479 0.407654 1441916186 0.650879 0.177002 -0.615479 0.407654 1441916186 0.650879 0.177002 -0.615479 0.407654 1441916186 0.650879 0.177002 -0.615479 0.407654 1441916186 0.650879 0.177002 -0.615479 0.407654 1441916186 0.652832 0.169495 -0.622192 0.397400 1441916186 0.652832 0.169495 -0.622192 0.397400 1441916186 0.652832 0.169495 -0.622192 0.397400 1441916186 0.652832 0.169495 -0.622192 0.397400 1441916186 0.652832 0.169495 -0.622192 0.397400 1441916186 0.652832 0.169495 -0.622192 0.397400 1441916186 0.657654 0.162354 -0.628845 0.381592 1441916186 0.657654 0.162354 -0.628845 0.381592 1441916186 0.657654 0.162354 -0.628845 0.381592 1441916186 0.657654 0.162354 -0.628845 0.381592 1441916186 0.657654 0.162354 -0.628845 0.381592 1441916186 0.657654 0.162354 -0.628845 0.381592 1441916186 0.657654 0.162354 -0.628845 0.381592 1441916186 0.671692 0.151123 -0.632507 0.354797 1441916186 0.671692 0.151123 -0.632507 0.354797 1441916186 0.671692 0.151123 -0.632507 0.354797 1441916186 0.671692 0.151123 -0.632507 0.354797 1441916186 0.671692 0.151123 -0.632507 0.354797 1441916186 0.671692 0.151123 -0.632507 0.354797 1441916186 0.681396 0.144897 -0.629883 0.343384 1441916186 0.681396 0.144897 -0.629883 0.343384 1441916186 0.681396 0.144897 -0.629883 0.343384 1441916186 0.681396 0.144897 -0.629883 0.343384 1441916186 0.681396 0.144897 -0.629883 0.343384 1441916186 0.681396 0.144897 -0.629883 0.343384 1441916186 0.681396 0.144897 -0.629883 0.343384 1441916186 0.675293 0.174133 -0.615417 0.367188 1441916186 0.675293 0.174133 -0.615417 0.367188 1441916186 0.675293 0.174133 -0.615417 0.367188 1441916186 0.675293 0.174133 -0.615417 0.367188 1441916186 0.675293 0.174133 -0.615417 0.367188 1441916186 0.675293 0.174133 -0.615417 0.367188 1441916186 0.665771 0.197510 -0.601501 0.394897 1441916186 0.665771 0.197510 -0.601501 0.394897 1441916186 0.665771 0.197510 -0.601501 0.394897 1441916186 0.665771 0.197510 -0.601501 0.394897 1441916186 0.665771 0.197510 -0.601501 0.394897 1441916186 0.665771 0.197510 -0.601501 0.394897 1441916186 0.662048 0.192688 -0.599792 0.405884 1441916186 0.662048 0.192688 -0.599792 0.405884 1441916186 0.662048 0.192688 -0.599792 0.405884 1441916186 0.662048 0.192688 -0.599792 0.405884 1441916187 0.662048 0.192688 -0.599792 0.405884 1441916187 0.662048 0.192688 -0.599792 0.405884 1441916187 0.662048 0.192688 -0.599792 0.405884 1441916187 0.661133 0.177368 -0.604126 0.407959 1441916187 0.661133 0.177368 -0.604126 0.407959 1441916187 0.661133 0.177368 -0.604126 0.407959 1441916187 0.661133 0.177368 -0.604126 0.407959 1441916187 0.661133 0.177368 -0.604126 0.407959 1441916187 0.661133 0.177368 -0.604126 0.407959 1441916187 0.661133 0.177368 -0.604126 0.407959 1441916187 0.658203 0.176392 -0.602051 0.416077 1441916187 0.658203 0.176392 -0.602051 0.416077 1441916187 0.658203 0.176392 -0.602051 0.416077 1441916187 0.658203 0.176392 -0.602051 0.416077 1441916187 0.658203 0.176392 -0.602051 0.416077 1441916187 0.658203 0.176392 -0.602051 0.416077 1441916187 0.658203 0.176392 -0.602051 0.416077 1441916187 0.654419 0.184387 -0.594788 0.428833 1441916187 0.654419 0.184387 -0.594788 0.428833 1441916187 0.654419 0.184387 -0.594788 0.428833 1441916187 0.654419 0.184387 -0.594788 0.428833 1441916187 0.654419 0.184387 -0.594788 0.428833 1441916187 0.654419 0.184387 -0.594788 0.428833 1441916187 0.648010 0.191101 -0.589905 0.442200 1441916187 0.648010 0.191101 -0.589905 0.442200 1441916187 0.648010 0.191101 -0.589905 0.442200 1441916187 0.648010 0.191101 -0.589905 0.442200 1441916187 0.638062 0.198547 -0.589478 0.453796 1441916187 0.638062 0.198547 -0.589478 0.453796 1441916187 0.638062 0.198547 -0.589478 0.453796 1441916187 0.638062 0.198547 -0.589478 0.453796 1441916187 0.638062 0.198547 -0.589478 0.453796 1441916187 0.638062 0.198547 -0.589478 0.453796 1441916187 0.640076 0.193298 -0.595093 0.445862 1441916187 0.640076 0.193298 -0.595093 0.445862 1441916187 0.640076 0.193298 -0.595093 0.445862 1441916187 0.640076 0.193298 -0.595093 0.445862 1441916187 0.640076 0.193298 -0.595093 0.445862 1441916187 0.640076 0.193298 -0.595093 0.445862 1441916187 0.640076 0.193298 -0.595093 0.445862 1441916187 0.656616 0.166199 -0.608765 0.413086 1441916187 0.656616 0.166199 -0.608765 0.413086 1441916187 0.656616 0.166199 -0.608765 0.413086 1441916187 0.656616 0.166199 -0.608765 0.413086 1441916187 0.656616 0.166199 -0.608765 0.413086 1441916187 0.656616 0.166199 -0.608765 0.413086 1441916187 0.665039 0.158569 -0.613098 0.395874 1441916187 0.665039 0.158569 -0.613098 0.395874 1441916187 0.665039 0.158569 -0.613098 0.395874 1441916187 0.665039 0.158569 -0.613098 0.395874 1441916187 0.665039 0.158569 -0.613098 0.395874 1441916187 0.663940 0.180176 -0.605408 0.400208 1441916187 0.663940 0.180176 -0.605408 0.400208 1441916187 0.663940 0.180176 -0.605408 0.400208 1441916187 0.663940 0.180176 -0.605408 0.400208 1441916187 0.663940 0.180176 -0.605408 0.400208 1441916187 0.663940 0.180176 -0.605408 0.400208 1441916187 0.663940 0.180176 -0.605408 0.400208 1441916187 0.665466 0.181946 -0.606079 0.395813 1441916187 0.665466 0.181946 -0.606079 0.395813 1441916187 0.665466 0.181946 -0.606079 0.395813 1441916187 0.665466 0.181946 -0.606079 0.395813 1441916187 0.665466 0.181946 -0.606079 0.395813 1441916187 0.665466 0.181946 -0.606079 0.395813 1441916187 0.662903 0.180420 -0.611389 0.392639 1441916187 0.662903 0.180420 -0.611389 0.392639 1441916187 0.662903 0.180420 -0.611389 0.392639 1441916187 0.662903 0.180420 -0.611389 0.392639 1441916187 0.662903 0.180420 -0.611389 0.392639 1441916187 0.662903 0.180420 -0.611389 0.392639 1441916187 0.657227 0.193298 -0.609619 0.398804 1441916187 0.657227 0.193298 -0.609619 0.398804 1441916187 0.657227 0.193298 -0.609619 0.398804 1441916187 0.657227 0.193298 -0.609619 0.398804 1441916187 0.657227 0.193298 -0.609619 0.398804 1441916187 0.657227 0.193298 -0.609619 0.398804 1441916187 0.653992 0.206604 -0.605652 0.403442 1441916187 0.653992 0.206604 -0.605652 0.403442 1441916187 0.653992 0.206604 -0.605652 0.403442 1441916187 0.653992 0.206604 -0.605652 0.403442 1441916187 0.653992 0.206604 -0.605652 0.403442 1441916187 0.653992 0.206604 -0.605652 0.403442 1441916187 0.653992 0.206604 -0.605652 0.403442 1441916187 0.652283 0.213989 -0.603943 0.404907 1441916187 0.652283 0.213989 -0.603943 0.404907 1441916187 0.652283 0.213989 -0.603943 0.404907 1441916187 0.652283 0.213989 -0.603943 0.404907 1441916187 0.652283 0.213989 -0.603943 0.404907 1441916187 0.652283 0.213989 -0.603943 0.404907 1441916187 0.652527 0.214172 -0.603699 0.404724 1441916187 0.652527 0.214172 -0.603699 0.404724 1441916187 0.652527 0.214172 -0.603699 0.404724 1441916187 0.652527 0.214172 -0.603699 0.404724 1441916187 0.652527 0.214172 -0.603699 0.404724 1441916187 0.652527 0.214172 -0.603699 0.404724 1441916187 0.657166 0.202637 -0.605286 0.400818 1441916187 0.657166 0.202637 -0.605286 0.400818 1441916187 0.657166 0.202637 -0.605286 0.400818 1441916187 0.657166 0.202637 -0.605286 0.400818 1441916187 0.657166 0.202637 -0.605286 0.400818 1441916187 0.657166 0.202637 -0.605286 0.400818 1441916187 0.660767 0.189636 -0.606934 0.398682 1441916187 0.660767 0.189636 -0.606934 0.398682 1441916187 0.660767 0.189636 -0.606934 0.398682 1441916187 0.660767 0.189636 -0.606934 0.398682 1441916187 0.660767 0.189636 -0.606934 0.398682 1441916187 0.660767 0.189636 -0.606934 0.398682 1441916187 0.660767 0.189636 -0.606934 0.398682 1441916187 0.656799 0.189209 -0.607178 0.405151 1441916187 0.656799 0.189209 -0.607178 0.405151 1441916187 0.656799 0.189209 -0.607178 0.405151 1441916187 0.656799 0.189209 -0.607178 0.405151 1441916188 0.651367 0.198669 -0.602356 0.416443 1441916188 0.651367 0.198669 -0.602356 0.416443 1441916188 0.651367 0.198669 -0.602356 0.416443 1441916188 0.651367 0.198669 -0.602356 0.416443 1441916188 0.651367 0.198669 -0.602356 0.416443 1441916188 0.651367 0.198669 -0.602356 0.416443 1441916188 0.645752 0.211060 -0.594849 0.429688 1441916188 0.645752 0.211060 -0.594849 0.429688 1441916188 0.645752 0.211060 -0.594849 0.429688 1441916188 0.645752 0.211060 -0.594849 0.429688 1441916188 0.645752 0.211060 -0.594849 0.429688 1441916188 0.645752 0.211060 -0.594849 0.429688 1441916188 0.641541 0.217834 -0.591492 0.437073 1441916188 0.641541 0.217834 -0.591492 0.437073 1441916188 0.641541 0.217834 -0.591492 0.437073 1441916188 0.641541 0.217834 -0.591492 0.437073 1441916188 0.641541 0.217834 -0.591492 0.437073 1441916188 0.641541 0.217834 -0.591492 0.437073 1441916188 0.641541 0.217834 -0.591492 0.437073 1441916188 0.639893 0.205078 -0.601746 0.431641 1441916188 0.639893 0.205078 -0.601746 0.431641 1441916188 0.639893 0.205078 -0.601746 0.431641 1441916188 0.639893 0.205078 -0.601746 0.431641 1441916188 0.639893 0.205078 -0.601746 0.431641 1441916188 0.639893 0.205078 -0.601746 0.431641 1441916188 0.635559 0.197510 -0.613098 0.425598 1441916188 0.635559 0.197510 -0.613098 0.425598 1441916188 0.635559 0.197510 -0.613098 0.425598 1441916188 0.635559 0.197510 -0.613098 0.425598 1441916188 0.635559 0.197510 -0.613098 0.425598 1441916188 0.635559 0.197510 -0.613098 0.425598 1441916188 0.641663 0.191284 -0.619202 0.410156 1441916188 0.641663 0.191284 -0.619202 0.410156 1441916188 0.641663 0.191284 -0.619202 0.410156 1441916188 0.641663 0.191284 -0.619202 0.410156 1441916188 0.641663 0.191284 -0.619202 0.410156 1441916188 0.641663 0.191284 -0.619202 0.410156 1441916188 0.664429 0.151062 -0.629272 0.373718 1441916188 0.664429 0.151062 -0.629272 0.373718 1441916188 0.664429 0.151062 -0.629272 0.373718 1441916188 0.664429 0.151062 -0.629272 0.373718 1441916188 0.664429 0.151062 -0.629272 0.373718 1441916188 0.664429 0.151062 -0.629272 0.373718 1441916188 0.664429 0.151062 -0.629272 0.373718 1441916188 0.671875 0.132935 -0.628906 0.367859 1441916188 0.671875 0.132935 -0.628906 0.367859 1441916188 0.671875 0.132935 -0.628906 0.367859 1441916188 0.671875 0.132935 -0.628906 0.367859 1441916188 0.671875 0.132935 -0.628906 0.367859 1441916188 0.671875 0.132935 -0.628906 0.367859 1441916188 0.667664 0.150696 -0.619629 0.384094 1441916188 0.667664 0.150696 -0.619629 0.384094 1441916188 0.667664 0.150696 -0.619629 0.384094 1441916188 0.667664 0.150696 -0.619629 0.384094 1441916188 0.667664 0.150696 -0.619629 0.384094 1441916188 0.667664 0.150696 -0.619629 0.384094 1441916188 0.666809 0.149109 -0.620667 0.384521 1441916188 0.666809 0.149109 -0.620667 0.384521 1441916188 0.666809 0.149109 -0.620667 0.384521 1441916188 0.666809 0.149109 -0.620667 0.384521 1441916188 0.666809 0.149109 -0.620667 0.384521 1441916188 0.666809 0.149109 -0.620667 0.384521 1441916188 0.666809 0.149109 -0.620667 0.384521 1441916188 0.670715 0.135925 -0.630615 0.365967 1441916188 0.670715 0.135925 -0.630615 0.365967 1441916188 0.670715 0.135925 -0.630615 0.365967 1441916188 0.670715 0.135925 -0.630615 0.365967 1441916188 0.670715 0.135925 -0.630615 0.365967 1441916188 0.670715 0.135925 -0.630615 0.365967 1441916188 0.686890 0.111145 -0.637268 0.331177 1441916188 0.686890 0.111145 -0.637268 0.331177 1441916188 0.686890 0.111145 -0.637268 0.331177 1441916188 0.686890 0.111145 -0.637268 0.331177 1441916188 0.686890 0.111145 -0.637268 0.331177 1441916188 0.686890 0.111145 -0.637268 0.331177 1441916188 0.693481 0.106873 -0.636536 0.320129 1441916188 0.693481 0.106873 -0.636536 0.320129 1441916188 0.693481 0.106873 -0.636536 0.320129 1441916188 0.693481 0.106873 -0.636536 0.320129 1441916188 0.693481 0.106873 -0.636536 0.320129 1441916188 0.693481 0.106873 -0.636536 0.320129 1441916188 0.690674 0.130615 -0.624084 0.341187 1441916188 0.690674 0.130615 -0.624084 0.341187 1441916188 0.690674 0.130615 -0.624084 0.341187 1441916188 0.690674 0.130615 -0.624084 0.341187 1441916188 0.690674 0.130615 -0.624084 0.341187 1441916188 0.690674 0.130615 -0.624084 0.341187 1441916188 0.678345 0.165283 -0.607666 0.378479 1441916188 0.678345 0.165283 -0.607666 0.378479 1441916188 0.678345 0.165283 -0.607666 0.378479 1441916188 0.678345 0.165283 -0.607666 0.378479 1441916188 0.678345 0.165283 -0.607666 0.378479 1441916188 0.678345 0.165283 -0.607666 0.378479 1441916188 0.678345 0.165283 -0.607666 0.378479 1441916188 0.667786 0.182800 -0.595520 0.407349 1441916188 0.667786 0.182800 -0.595520 0.407349 1441916188 0.667786 0.182800 -0.595520 0.407349 1441916188 0.667786 0.182800 -0.595520 0.407349 1441916188 0.667786 0.182800 -0.595520 0.407349 1441916188 0.667786 0.182800 -0.595520 0.407349 1441916188 0.667786 0.182800 -0.595520 0.407349 1441916188 0.662292 0.182861 -0.590881 0.422729 1441916188 0.662292 0.182861 -0.590881 0.422729 1441916188 0.662292 0.182861 -0.590881 0.422729 1441916188 0.662292 0.182861 -0.590881 0.422729 1441916188 0.662292 0.182861 -0.590881 0.422729 1441916188 0.662292 0.182861 -0.590881 0.422729 1441916188 0.658630 0.177368 -0.590332 0.431519 1441916188 0.658630 0.177368 -0.590332 0.431519 1441916188 0.658630 0.177368 -0.590332 0.431519 1441916188 0.658630 0.177368 -0.590332 0.431519 1441916188 0.658630 0.177368 -0.590332 0.431519 1441916188 0.658630 0.177368 -0.590332 0.431519 1441916189 0.655334 0.176880 -0.589478 0.437927 1441916189 0.655334 0.176880 -0.589478 0.437927 1441916189 0.655334 0.176880 -0.589478 0.437927 1441916189 0.655334 0.176880 -0.589478 0.437927 1441916189 0.655334 0.176880 -0.589478 0.437927 1441916189 0.655334 0.176880 -0.589478 0.437927 1441916189 0.652588 0.180542 -0.589172 0.440918 1441916189 0.652588 0.180542 -0.589172 0.440918 1441916189 0.652588 0.180542 -0.589172 0.440918 1441916189 0.652588 0.180542 -0.589172 0.440918 1441916189 0.652588 0.180542 -0.589172 0.440918 1441916189 0.652588 0.180542 -0.589172 0.440918 1441916189 0.646057 0.190674 -0.588928 0.446533 1441916189 0.646057 0.190674 -0.588928 0.446533 1441916189 0.646057 0.190674 -0.588928 0.446533 1441916189 0.646057 0.190674 -0.588928 0.446533 1441916189 0.646057 0.190674 -0.588928 0.446533 1441916189 0.646057 0.190674 -0.588928 0.446533 1441916189 0.646057 0.190674 -0.588928 0.446533 1441916189 0.634705 0.210876 -0.584839 0.458862 1441916189 0.634705 0.210876 -0.584839 0.458862 1441916189 0.634705 0.210876 -0.584839 0.458862 1441916189 0.634705 0.210876 -0.584839 0.458862 1441916189 0.634705 0.210876 -0.584839 0.458862 1441916189 0.636292 0.212158 -0.588257 0.451721 1441916189 0.636292 0.212158 -0.588257 0.451721 1441916189 0.636292 0.212158 -0.588257 0.451721 1441916189 0.636292 0.212158 -0.588257 0.451721 1441916189 0.636292 0.212158 -0.588257 0.451721 1441916189 0.636292 0.212158 -0.588257 0.451721 1441916189 0.636292 0.212158 -0.588257 0.451721 1441916189 0.654968 0.181702 -0.605286 0.414185 1441916189 0.654968 0.181702 -0.605286 0.414185 1441916189 0.654968 0.181702 -0.605286 0.414185 1441916189 0.654968 0.181702 -0.605286 0.414185 1441916189 0.654968 0.181702 -0.605286 0.414185 1441916189 0.672852 0.150940 -0.617981 0.377502 1441916189 0.672852 0.150940 -0.617981 0.377502 1441916189 0.672852 0.150940 -0.617981 0.377502 1441916189 0.672852 0.150940 -0.617981 0.377502 1441916189 0.672852 0.150940 -0.617981 0.377502 1441916189 0.672852 0.150940 -0.617981 0.377502 1441916189 0.673462 0.162170 -0.614319 0.377747 1441916189 0.673462 0.162170 -0.614319 0.377747 1441916189 0.673462 0.162170 -0.614319 0.377747 1441916189 0.673462 0.162170 -0.614319 0.377747 1441916189 0.673462 0.162170 -0.614319 0.377747 1441916189 0.673462 0.162170 -0.614319 0.377747 1441916189 0.669983 0.180603 -0.606689 0.387878 1441916189 0.669983 0.180603 -0.606689 0.387878 1441916189 0.669983 0.180603 -0.606689 0.387878 1441916189 0.669983 0.180603 -0.606689 0.387878 1441916189 0.669983 0.180603 -0.606689 0.387878 1441916189 0.669983 0.180603 -0.606689 0.387878 1441916189 0.669983 0.180603 -0.606689 0.387878 1441916189 0.665222 0.184021 -0.608093 0.392151 1441916189 0.665222 0.184021 -0.608093 0.392151 1441916189 0.665222 0.184021 -0.608093 0.392151 1441916189 0.665222 0.184021 -0.608093 0.392151 1441916189 0.665222 0.184021 -0.608093 0.392151 1441916189 0.665222 0.184021 -0.608093 0.392151 1441916189 0.654846 0.195129 -0.607971 0.404297 1441916189 0.654846 0.195129 -0.607971 0.404297 1441916189 0.654846 0.195129 -0.607971 0.404297 1441916189 0.654846 0.195129 -0.607971 0.404297 1441916189 0.654846 0.195129 -0.607971 0.404297 1441916189 0.654846 0.195129 -0.607971 0.404297 1441916189 0.646118 0.216614 -0.600281 0.418701 1441916189 0.646118 0.216614 -0.600281 0.418701 1441916189 0.646118 0.216614 -0.600281 0.418701 1441916189 0.646118 0.216614 -0.600281 0.418701 1441916189 0.646118 0.216614 -0.600281 0.418701 1441916189 0.646118 0.216614 -0.600281 0.418701 1441916189 0.646118 0.216614 -0.600281 0.418701 1441916189 0.641479 0.234497 -0.591980 0.427795 1441916189 0.641479 0.234497 -0.591980 0.427795 1441916189 0.641479 0.234497 -0.591980 0.427795 1441916189 0.641479 0.234497 -0.591980 0.427795 1441916189 0.641479 0.234497 -0.591980 0.427795 1441916189 0.641479 0.234497 -0.591980 0.427795 1441916189 0.641296 0.242920 -0.586548 0.430847 1441916189 0.641296 0.242920 -0.586548 0.430847 1441916189 0.641296 0.242920 -0.586548 0.430847 1441916189 0.641296 0.242920 -0.586548 0.430847 1441916189 0.641296 0.242920 -0.586548 0.430847 1441916189 0.641296 0.242920 -0.586548 0.430847 1441916189 0.642944 0.239319 -0.586792 0.430115 1441916189 0.642944 0.239319 -0.586792 0.430115 1441916189 0.642944 0.239319 -0.586792 0.430115 1441916189 0.642944 0.239319 -0.586792 0.430115 1441916189 0.642944 0.239319 -0.586792 0.430115 1441916189 0.642944 0.239319 -0.586792 0.430115 1441916189 0.642944 0.239319 -0.586792 0.430115 1441916189 0.646301 0.229492 -0.588318 0.428406 1441916189 0.646301 0.229492 -0.588318 0.428406 1441916189 0.646301 0.229492 -0.588318 0.428406 1441916189 0.646301 0.229492 -0.588318 0.428406 1441916189 0.646301 0.229492 -0.588318 0.428406 1441916189 0.646301 0.229492 -0.588318 0.428406 1441916189 0.648193 0.218689 -0.589783 0.429138 1441916189 0.648193 0.218689 -0.589783 0.429138 1441916189 0.648193 0.218689 -0.589783 0.429138 1441916189 0.648193 0.218689 -0.589783 0.429138 1441916189 0.648193 0.218689 -0.589783 0.429138 1441916189 0.648193 0.218689 -0.589783 0.429138 1441916189 0.648193 0.218689 -0.589783 0.429138 1441916189 0.644226 0.219543 -0.587463 0.437744 1441916189 0.644226 0.219543 -0.587463 0.437744 1441916189 0.644226 0.219543 -0.587463 0.437744 1441916189 0.644226 0.219543 -0.587463 0.437744 1441916189 0.644226 0.219543 -0.587463 0.437744 1441916189 0.644226 0.219543 -0.587463 0.437744 1441916190 0.640442 0.221130 -0.584961 0.445740 1441916190 0.640442 0.221130 -0.584961 0.445740 1441916190 0.640442 0.221130 -0.584961 0.445740 1441916190 0.640442 0.221130 -0.584961 0.445740 1441916190 0.640442 0.221130 -0.584961 0.445740 1441916190 0.635498 0.225708 -0.582336 0.453857 1441916190 0.635498 0.225708 -0.582336 0.453857 1441916190 0.635498 0.225708 -0.582336 0.453857 1441916190 0.635498 0.225708 -0.582336 0.453857 1441916190 0.635498 0.225708 -0.582336 0.453857 1441916190 0.635498 0.225708 -0.582336 0.453857 1441916190 0.632080 0.232361 -0.577637 0.461243 1441916190 0.632080 0.232361 -0.577637 0.461243 1441916190 0.632080 0.232361 -0.577637 0.461243 1441916190 0.632080 0.232361 -0.577637 0.461243 1441916190 0.632080 0.232361 -0.577637 0.461243 1441916190 0.632080 0.232361 -0.577637 0.461243 1441916190 0.632080 0.232361 -0.577637 0.461243 1441916190 0.633240 0.232971 -0.575134 0.462524 1441916190 0.633240 0.232971 -0.575134 0.462524 1441916190 0.633240 0.232971 -0.575134 0.462524 1441916190 0.633240 0.232971 -0.575134 0.462524 1441916190 0.633240 0.232971 -0.575134 0.462524 1441916190 0.633240 0.232971 -0.575134 0.462524 1441916190 0.636292 0.221680 -0.581238 0.456238 1441916190 0.636292 0.221680 -0.581238 0.456238 1441916190 0.636292 0.221680 -0.581238 0.456238 1441916190 0.636292 0.221680 -0.581238 0.456238 1441916190 0.636292 0.221680 -0.581238 0.456238 1441916190 0.636292 0.221680 -0.581238 0.456238 1441916190 0.638794 0.211731 -0.592590 0.442566 1441916190 0.638794 0.211731 -0.592590 0.442566 1441916190 0.638794 0.211731 -0.592590 0.442566 1441916190 0.638794 0.211731 -0.592590 0.442566 1441916190 0.638794 0.211731 -0.592590 0.442566 1441916190 0.638794 0.211731 -0.592590 0.442566 1441916190 0.657715 0.177551 -0.613342 0.399597 1441916190 0.657715 0.177551 -0.613342 0.399597 1441916190 0.657715 0.177551 -0.613342 0.399597 1441916190 0.657715 0.177551 -0.613342 0.399597 1441916190 0.657715 0.177551 -0.613342 0.399597 1441916190 0.657715 0.177551 -0.613342 0.399597 1441916190 0.682495 0.128967 -0.630615 0.346130 1441916190 0.682495 0.128967 -0.630615 0.346130 1441916190 0.682495 0.128967 -0.630615 0.346130 1441916190 0.682495 0.128967 -0.630615 0.346130 1441916190 0.682495 0.128967 -0.630615 0.346130 1441916190 0.682495 0.128967 -0.630615 0.346130 1441916190 0.682495 0.128967 -0.630615 0.346130 1441916190 0.682129 0.137695 -0.627014 0.350098 1441916190 0.682129 0.137695 -0.627014 0.350098 1441916190 0.682129 0.137695 -0.627014 0.350098 1441916190 0.682129 0.137695 -0.627014 0.350098 1441916190 0.682129 0.137695 -0.627014 0.350098 1441916190 0.682129 0.137695 -0.627014 0.350098 1441916190 0.671326 0.179504 -0.611694 0.377991 1441916190 0.671326 0.179504 -0.611694 0.377991 1441916190 0.671326 0.179504 -0.611694 0.377991 1441916190 0.671326 0.179504 -0.611694 0.377991 1441916190 0.671326 0.179504 -0.611694 0.377991 1441916190 0.671326 0.179504 -0.611694 0.377991 1441916190 0.666382 0.192261 -0.608032 0.386230 1441916190 0.666382 0.192261 -0.608032 0.386230 1441916190 0.666382 0.192261 -0.608032 0.386230 1441916190 0.661865 0.191467 -0.610168 0.390991 1441916190 0.661865 0.191467 -0.610168 0.390991 1441916190 0.661865 0.191467 -0.610168 0.390991 1441916190 0.661865 0.191467 -0.610168 0.390991 1441916190 0.661865 0.191467 -0.610168 0.390991 1441916190 0.661865 0.191467 -0.610168 0.390991 1441916190 0.661865 0.191467 -0.610168 0.390991 1441916190 0.650879 0.213806 -0.602966 0.408752 1441916190 0.650879 0.213806 -0.602966 0.408752 1441916190 0.650879 0.213806 -0.602966 0.408752 1441916190 0.650879 0.213806 -0.602966 0.408752 1441916190 
0.351135 -0.371826 -0.205383 0.834412 1441916193 0.351135 -0.371826 -0.205383 0.834412 1441916193 0.351135 -0.371826 -0.205383 0.834412 1441916193 0.351135 -0.371826 -0.205383 0.834412 1441916193 0.273621 -0.386902 -0.034973 0.879883 1441916193 0.273621 -0.386902 -0.034973 0.879883 1441916193 0.273621 -0.386902 -0.034973 0.879883 1441916193 0.273621 -0.386902 -0.034973 0.879883 1441916193 0.273621 -0.386902 -0.034973 0.879883 1441916193 0.273621 -0.386902 -0.034973 0.879883 1441916193 0.232910 -0.385132 0.077087 0.889648 1441916193 0.232910 -0.385132 0.077087 0.889648 1441916193 0.232910 -0.385132 0.077087 0.889648 1441916193 0.232910 -0.385132 0.077087 0.889648 1441916193 0.232910 -0.385132 0.077087 0.889648 1441916193 0.232910 -0.385132 0.077087 0.889648 1441916193 0.245605 -0.371826 0.092590 0.890381 1441916193 0.245605 -0.371826 0.092590 0.890381 1441916193 0.245605 -0.371826 0.092590 0.890381 1441916193 0.245605 -0.371826 0.092590 0.890381 1441916193 0.245605 -0.371826 0.092590 0.890381 1441916193 0.326111 -0.326416 0.068481 0.884521 1441916193 0.326111 -0.326416 0.068481 0.884521 1441916193 0.326111 -0.326416 0.068481 0.884521 1441916193 0.326111 -0.326416 0.068481 0.884521 1441916193 0.326111 -0.326416 0.068481 0.884521 1441916193 0.475708 -0.240540 0.002319 0.846008 1441916193 0.475708 -0.240540 0.002319 0.846008 1441916193 0.475708 -0.240540 0.002319 0.846008 1441916193 0.475708 -0.240540 0.002319 0.846008 1441916193 0.591736 -0.165771 -0.054626 0.786987 1441916193 0.591736 -0.165771 -0.054626 0.786987 1441916193 0.591736 -0.165771 -0.054626 0.786987 1441916193 0.591736 -0.165771 -0.054626 0.786987 1441916193 0.591736 -0.165771 -0.054626 0.786987 1441916193 0.591736 -0.165771 -0.054626 0.786987 1441916193 0.614319 -0.159302 -0.073608 0.769226 1441916193 0.614319 -0.159302 -0.073608 0.769226 1441916193 0.614319 -0.159302 -0.073608 0.769226 1441916193 0.614319 -0.159302 -0.073608 0.769226 1441916194 0.614319 -0.159302 -0.073608 0.769226 1441916194 0.614319 -0.159302 -0.073608 0.769226 1441916194 0.578186 -0.132751 -0.047913 0.803528 1441916194 0.578186 -0.132751 -0.047913 0.803528 1441916194 0.578186 -0.132751 -0.047913 0.803528 1441916194 0.578186 -0.132751 -0.047913 0.803528 1441916194 0.578186 -0.132751 -0.047913 0.803528 1441916194 0.514648 -0.127808 -0.038269 0.846924 1441916194 0.514648 -0.127808 -0.038269 0.846924 1441916194 0.514648 -0.127808 -0.038269 0.846924 1441916194 0.514648 -0.127808 -0.038269 0.846924 1441916194 0.514648 -0.127808 -0.038269 0.846924 1441916194 0.514648 -0.127808 -0.038269 0.846924 1441916194 0.434998 -0.114502 -0.044373 0.891968 1441916194 0.434998 -0.114502 -0.044373 0.891968 1441916194 0.434998 -0.114502 -0.044373 0.891968 1441916194 0.434998 -0.114502 -0.044373 0.891968 1441916194 0.343140 -0.104553 -0.049622 0.932068 1441916194 0.343140 -0.104553 -0.049622 0.932068 1441916194 0.343140 -0.104553 -0.049622 0.932068 1441916194 0.343140 -0.104553 -0.049622 0.932068 1441916194 0.343140 -0.104553 -0.049622 0.932068 1441916194 0.343140 -0.104553 -0.049622 0.932068 1441916194 0.343140 -0.104553 -0.049622 0.932068 1441916194 0.261963 -0.095642 -0.043030 0.959351 1441916194 0.261963 -0.095642 -0.043030 0.959351 1441916194 0.261963 -0.095642 -0.043030 0.959351 1441916194 0.261963 -0.095642 -0.043030 0.959351 1441916194 0.261963 -0.095642 -0.043030 0.959351 1441916194 0.261963 -0.095642 -0.043030 0.959351 1441916194 0.199341 -0.114685 -0.037964 0.972412 1441916194 0.199341 -0.114685 -0.037964 0.972412 1441916194 0.199341 -0.114685 -0.037964 0.972412 1441916194 0.199341 -0.114685 -0.037964 0.972412 1441916194 0.199341 -0.114685 -0.037964 0.972412 1441916194 0.199341 -0.114685 -0.037964 0.972412 1441916194 0.164856 -0.146606 -0.016174 0.975220 1441916194 0.164856 -0.146606 -0.016174 0.975220 1441916194 0.164856 -0.146606 -0.016174 0.975220 1441916194 0.164856 -0.146606 -0.016174 0.975220 1441916194 0.164856 -0.146606 -0.016174 0.975220 1441916194 0.164856 -0.146606 -0.016174 0.975220 1441916194 0.164856 -0.146606 -0.016174 0.975220 1441916194 0.151306 -0.181519 0.017578 0.971497 1441916194 0.151306 -0.181519 0.017578 0.971497 1441916194 0.151306 -0.181519 0.017578 0.971497 1441916194 0.151306 -0.181519 0.017578 0.971497 1441916194 0.151306 -0.181519 0.017578 0.971497 1441916194 0.151306 -0.181519 0.017578 0.971497 1441916194 0.153198 -0.200195 0.035706 0.966980 1441916194 0.153198 -0.200195 0.035706 0.966980 1441916194 0.153198 -0.200195 0.035706 0.966980 1441916194 0.153198 -0.200195 0.035706 0.966980 1441916194 0.153198 -0.200195 0.035706 0.966980 1441916194 0.153198 -0.200195 0.035706 0.966980 1441916194 0.163086 -0.206726 0.053040 0.963196 1441916194 0.163086 -0.206726 0.053040 0.963196 1441916194 0.163086 -0.206726 0.053040 0.963196 1441916194 0.163086 -0.206726 0.053040 0.963196 1441916194 0.163086 -0.206726 0.053040 0.963196 1441916194 0.163086 -0.206726 0.053040 0.963196 1441916194 0.163086 -0.206726 0.053040 0.963196 1441916194 0.175171 -0.207886 0.074402 0.959412 1441916194 0.175171 -0.207886 0.074402 0.959412 1441916194 0.175171 -0.207886 0.074402 0.959412 1441916194 0.175171 -0.207886 0.074402 0.959412 1441916194 0.175171 -0.207886 0.074402 0.959412 1441916194 0.175171 -0.207886 0.074402 0.959412 1441916194 0.195679 -0.211365 0.099609 0.952393 1441916194 0.195679 -0.211365 0.099609 0.952393 1441916194 0.195679 -0.211365 0.099609 0.952393 1441916194 0.195679 -0.211365 0.099609 0.952393 1441916194 0.195679 -0.211365 0.099609 0.952393 1441916194 0.195679 -0.211365 0.099609 0.952393 1441916194 0.195679 -0.211365 0.099609 0.952393 1441916194 0.237793 -0.223694 0.109131 0.938843 1441916194 0.237793 -0.223694 0.109131 0.938843 1441916194 0.237793 -0.223694 0.109131 0.938843 1441916194 0.237793 -0.223694 0.109131 0.938843 1441916194 0.237793 -0.223694 0.109131 0.938843 1441916194 0.237793 -0.223694 0.109131 0.938843 1441916194 0.312134 -0.224731 0.099426 0.917664 1441916194 0.312134 -0.224731 0.099426 0.917664 1441916194 0.312134 -0.224731 0.099426 0.917664 1441916194 0.312134 -0.224731 0.099426 0.917664 1441916194 0.312134 -0.224731 0.099426 0.917664 1441916194 0.312134 -0.224731 0.099426 0.917664 1441916194 0.431091 -0.198120 0.063843 0.877930 1441916194 0.550903 -0.153809 0.004211 0.820251 1441916194 0.550903 -0.153809 0.004211 0.820251 1441916194 0.550903 -0.153809 0.004211 0.820251 1441916194 0.550903 -0.153809 0.004211 0.820251 1441916194 0.550903 -0.153809 0.004211 0.820251 1441916194 0.550903 -0.153809 0.004211 0.820251 1441916194 0.614929 -0.138672 -0.032654 0.775513 1441916194 0.614929 -0.138672 -0.032654 0.775513 1441916194 0.614929 -0.138672 -0.032654 0.775513 1441916194 0.614929 -0.138672 -0.032654 0.775513 1441916194 0.614929 -0.138672 -0.032654 0.775513 1441916194 0.614929 -0.138672 -0.032654 0.775513 1441916194 0.609009 -0.126099 -0.024902 0.782593 1441916194 0.609009 -0.126099 -0.024902 0.782593 1441916194 0.609009 -0.126099 -0.024902 0.782593 1441916194 0.609009 -0.126099 -0.024902 0.782593 1441916194 0.609009 -0.126099 -0.024902 0.782593 1441916194 0.609009 -0.126099 -0.024902 0.782593 1441916195 0.575623 -0.110962 -0.012939 0.809998 1441916195 0.575623 -0.110962 -0.012939 0.809998 1441916195 0.575623 -0.110962 -0.012939 0.809998 1441916195 0.575623 -0.110962 -0.012939 0.809998 1441916195 0.527039 -0.107117 -0.012634 0.842957 1441916195 0.527039 -0.107117 -0.012634 0.842957 1441916195 0.527039 -0.107117 -0.012634 0.842957 1441916195 0.527039 -0.107117 -0.012634 0.842957 1441916195 0.527039 -0.107117 -0.012634 0.842957 1441916195 0.527039 -0.107117 -0.012634 0.842957 1441916195 0.465088 -0.104431 -0.016357 0.878906 1441916195 0.465088 -0.104431 -0.016357 0.878906 1441916195 0.465088 -0.104431 -0.016357 0.878906 1441916195 0.465088 -0.104431 -0.016357 0.878906 1441916195 0.465088 -0.104431 -0.016357 0.878906 1441916195 0.465088 -0.104431 -0.016357 0.878906 1441916195 0.387390 -0.108643 -0.020691 0.915222 1441916195 0.387390 -0.108643 -0.020691 0.915222 1441916195 0.387390 -0.108643 -0.020691 0.915222 1441916195 0.387390 -0.108643 -0.020691 0.915222 1441916195 0.387390 -0.108643 -0.020691 0.915222 1441916195 0.387390 -0.108643 -0.020691 0.915222 1441916195 0.309082 -0.104187 -0.022705 0.945007 1441916195 0.309082 -0.104187 -0.022705 0.945007 1441916195 0.309082 -0.104187 -0.022705 0.945007 1441916195 0.309082 -0.104187 -0.022705 0.945007 1441916195 0.309082 -0.104187 -0.022705 0.945007 1441916195 0.309082 -0.104187 -0.022705 0.945007 1441916195 0.309082 -0.104187 -0.022705 0.945007 1441916195 0.250916 -0.099365 -0.020935 0.962646 1441916195 0.250916 -0.099365 -0.020935 0.962646 1441916195 0.250916 -0.099365 -0.020935 0.962646 1441916195 0.250916 -0.099365 -0.020935 0.962646 1441916195 0.250916 -0.099365 -0.020935 0.962646 1441916195 0.250916 -0.099365 -0.020935 0.962646 1441916195 0.224182 -0.101807 -0.018188 0.968994 1441916195 0.224182 -0.101807 -0.018188 0.968994 1441916195 0.224182 -0.101807 -0.018188 0.968994 1441916195 0.224182 -0.101807 -0.018188 0.968994 1441916195 0.224182 -0.101807 -0.018188 0.968994 1441916195 0.224182 -0.101807 -0.018188 0.968994 1441916195 0.208069 -0.110840 -0.029358 0.971313 1441916195 0.208069 -0.110840 -0.029358 0.971313 1441916195 0.208069 -0.110840 -0.029358 0.971313 1441916195 0.208069 -0.110840 -0.029358 0.971313 1441916195 0.208069 -0.110840 -0.029358 0.971313 1441916195 0.208069 -0.110840 -0.029358 0.971313 1441916195 0.208069 -0.110840 -0.029358 0.971313 1441916195 0.195984 -0.124939 -0.031311 0.972107 1441916195 0.195984 -0.124939 -0.031311 0.972107 1441916195 0.195984 -0.124939 -0.031311 0.972107 1441916195 0.195984 -0.124939 -0.031311 0.972107 1441916195 0.195984 -0.124939 -0.031311 0.972107 1441916195 0.195984 -0.124939 -0.031311 0.972107 1441916195 0.185913 -0.145874 -0.006348 0.971619 1441916195 0.185913 -0.145874 -0.006348 0.971619 1441916195 0.185913 -0.145874 -0.006348 0.971619 1441916195 0.185913 -0.145874 -0.006348 0.971619 1441916195 0.185913 -0.145874 -0.006348 0.971619 1441916195 0.185913 -0.145874 -0.006348 0.971619 1441916195 0.181274 -0.161072 0.055115 0.968567 1441916195 0.181274 -0.161072 0.055115 0.968567 1441916195 0.181274 -0.161072 0.055115 0.968567 1441916195 0.181274 -0.161072 0.055115 0.968567 1441916195 0.181274 -0.161072 0.055115 0.968567 1441916195 0.181274 -0.161072 0.055115 0.968567 1441916195 0.189880 -0.187073 0.095825 0.958984 1441916195 0.189880 -0.187073 0.095825 0.958984 1441916195 0.189880 -0.187073 0.095825 0.958984 1441916195 0.189880 -0.187073 0.095825 0.958984 1441916195 0.189880 -0.187073 0.095825 0.958984 1441916195 0.189880 -0.187073 0.095825 0.958984 1441916195 0.225891 -0.214233 0.114075 0.943420 1441916195 0.225891 -0.214233 0.114075 0.943420 1441916195 0.225891 -0.214233 0.114075 0.943420 1441916195 0.225891 -0.214233 0.114075 0.943420 1441916195 0.225891 -0.214233 0.114075 0.943420 1441916195 0.225891 -0.214233 0.114075 0.943420 1441916195 0.225891 -0.214233 0.114075 0.943420 1441916195 0.296875 -0.219299 0.111084 0.922668 1441916195 0.296875 -0.219299 0.111084 0.922668 1441916195 0.296875 -0.219299 0.111084 0.922668 1441916195 0.296875 -0.219299 0.111084 0.922668 1441916195 0.296875 -0.219299 0.111084 0.922668 1441916195 0.407837 -0.200195 0.066895 0.888306 1441916195 0.407837 -0.200195 0.066895 0.888306 1441916195 0.407837 -0.200195 0.066895 0.888306 1441916195 0.407837 -0.200195 0.066895 0.888306 1441916195 0.407837 -0.200195 0.066895 0.888306 1441916195 0.407837 -0.200195 0.066895 0.888306 1441916195 0.541626 -0.133057 0.031250 0.829346 1441916195 0.541626 -0.133057 0.031250 0.829346 1441916195 0.541626 -0.133057 0.031250 0.829346 1441916195 0.541626 -0.133057 0.031250 0.829346 1441916195 0.541626 -0.133057 0.031250 0.829346 1441916195 0.601074 -0.145386 -0.042114 0.784668 1441916195 0.601074 -0.145386 -0.042114 0.784668 1441916195 0.601074 -0.145386 -0.042114 0.784668 1441916195 0.601074 -0.145386 -0.042114 0.784668 1441916195 0.601074 -0.145386 -0.042114 0.784668 1441916195 0.601074 -0.145386 -0.042114 0.784668 1441916195 0.581970 -0.129150 -0.031738 0.802246 1441916195 0.581970 -0.129150 -0.031738 0.802246 1441916195 0.581970 -0.129150 -0.031738 0.802246 1441916195 0.581970 -0.129150 -0.031738 0.802246 1441916195 0.581970 -0.129150 -0.031738 0.802246 1441916195 0.581970 -0.129150 -0.031738 0.802246 1441916195 0.564270 -0.110779 -0.012756 0.817993 1441916196 0.564270 -0.110779 -0.012756 0.817993 1441916196 0.564270 -0.110779 -0.012756 0.817993 1441916196 0.564270 -0.110779 -0.012756 0.817993 1441916196 0.564270 -0.110779 -0.012756 0.817993 1441916196 0.564270 -0.110779 -0.012756 0.817993 1441916196 0.527954 -0.118042 -0.016113 0.840820 1441916196 0.527954 -0.118042 -0.016113 0.840820 1441916196 0.527954 -0.118042 -0.016113 0.840820 1441916196 0.527954 -0.118042 -0.016113 0.840820 1441916196 0.527954 -0.118042 -0.016113 0.840820 1441916196 0.527954 -0.118042 -0.016113 0.840820 1441916196 0.468628 -0.129089 -0.024353 0.873535 1441916196 0.468628 -0.129089 -0.024353 0.873535 1441916196 0.468628 -0.129089 -0.024353 0.873535 1441916196 0.468628 -0.129089 -0.024353 0.873535 1441916196 0.468628 -0.129089 -0.024353 0.873535 1441916196 0.468628 -0.129089 -0.024353 0.873535 1441916196 0.468628 -0.129089 -0.024353 0.873535 1441916196 0.387451 -0.131592 -0.024597 0.912048 1441916196 0.387451 -0.131592 -0.024597 0.912048 1441916196 0.387451 -0.131592 -0.024597 0.912048 1441916196 0.387451 -0.131592 -0.024597 0.912048 1441916196 0.387451 -0.131592 -0.024597 0.912048 1441916196 0.311401 -0.130310 -0.019775 0.941040 1441916196 0.311401 -0.130310 -0.019775 0.941040 1441916196 0.311401 -0.130310 -0.019775 0.941040 1441916196 0.311401 -0.130310 -0.019775 0.941040 1441916196 0.311401 -0.130310 -0.019775 0.941040 1441916196 0.311401 -0.130310 -0.019775 0.941040 1441916196 0.311401 -0.130310 -0.019775 0.941040 1441916196 0.247437 -0.129700 -0.006409 0.960144 1441916196 0.247437 -0.129700 -0.006409 0.960144 1441916196 0.247437 -0.129700 -0.006409 0.960144 1441916196 0.247437 -0.129700 -0.006409 0.960144 1441916196 0.247437 -0.129700 -0.006409 0.960144 1441916196 0.247437 -0.129700 -0.006409 0.960144 1441916196 0.217712 -0.137573 0.002563 0.966248 1441916196 0.217712 -0.137573 0.002563 0.966248 1441916196 0.217712 -0.137573 0.002563 0.966248 1441916196 0.217712 -0.137573 0.002563 0.966248 1441916196 0.217712 -0.137573 0.002563 0.966248 1441916196 0.217712 -0.137573 0.002563 0.966248 1441916196 0.206360 -0.154541 0.008545 0.966125 1441916196 0.206360 -0.154541 0.008545 0.966125 1441916196 0.206360 -0.154541 0.008545 0.966125 1441916196 0.206360 -0.154541 0.008545 0.966125 1441916196 0.206360 -0.154541 0.008545 0.966125 1441916196 0.206360 -0.154541 0.008545 0.966125 1441916196 0.206360 -0.154541 0.008545 0.966125 1441916196 0.196289 -0.171448 0.013245 0.965332 1441916196 0.196289 -0.171448 0.013245 0.965332 1441916196 0.196289 -0.171448 0.013245 0.965332 1441916196 0.196289 -0.171448 0.013245 0.965332 1441916196 0.196289 -0.171448 0.013245 0.965332 1441916196 0.190735 -0.183044 0.026733 0.964050 1441916196 0.190735 -0.183044 0.026733 0.964050 1441916196 0.190735 -0.183044 0.026733 0.964050 1441916196 0.190735 -0.183044 0.026733 0.964050 1441916196 0.190735 -0.183044 0.026733 0.964050 1441916196 0.190735 -0.183044 0.026733 0.964050 1441916196 0.190735 -0.183044 0.026733 0.964050 1441916196 0.186462 -0.190918 0.049011 0.962463 1441916196 0.186462 -0.190918 0.049011 0.962463 1441916196 0.186462 -0.190918 0.049011 0.962463 1441916196 0.186462 -0.190918 0.049011 0.962463 1441916196 0.186462 -0.190918 0.049011 0.962463 1441916196 0.186462 -0.190918 0.049011 0.962463 1441916196 0.181335 -0.201172 0.068787 0.960144 1441916196 0.181335 -0.201172 0.068787 0.960144 1441916196 0.181335 -0.201172 0.068787 0.960144 1441916196 0.181335 -0.201172 0.068787 0.960144 1441916196 0.181335 -0.201172 0.068787 0.960144 1441916196 0.181335 -0.201172 0.068787 0.960144 1441916196 0.194153 -0.213684 0.087646 0.953369 1441916196 0.194153 -0.213684 0.087646 0.953369 1441916196 0.194153 -0.213684 0.087646 0.953369 1441916196 0.194153 -0.213684 0.087646 0.953369 1441916196 0.194153 -0.213684 0.087646 0.953369 1441916196 0.194153 -0.213684 0.087646 0.953369 1441916196 0.239502 -0.217346 0.094666 0.941467 1441916196 0.239502 -0.217346 0.094666 0.941467 1441916196 0.239502 -0.217346 0.094666 0.941467 1441916196 0.239502 -0.217346 0.094666 0.941467 1441916196 0.239502 -0.217346 0.094666 0.941467 1441916196 0.239502 -0.217346 0.094666 0.941467 1441916196 0.322754 -0.203369 0.073486 0.921387 1441916196 0.322754 -0.203369 0.073486 0.921387 1441916196 0.322754 -0.203369 0.073486 0.921387 1441916196 0.322754 -0.203369 0.073486 0.921387 1441916196 0.322754 -0.203369 0.073486 0.921387 1441916196 0.322754 -0.203369 0.073486 0.921387 1441916196 0.322754 -0.203369 0.073486 0.921387 1441916196 0.441895 -0.162842 0.036194 0.881409 1441916196 0.441895 -0.162842 0.036194 0.881409 1441916196 0.441895 -0.162842 0.036194 0.881409 1441916196 0.441895 -0.162842 0.036194 0.881409 1441916196 0.441895 -0.162842 0.036194 0.881409 1441916196 0.441895 -0.162842 0.036194 0.881409 1441916196 0.544434 -0.098938 0.021851 0.832642 1441916196 0.544434 -0.098938 0.021851 0.832642 1441916196 0.544434 -0.098938 0.021851 0.832642 1441916196 0.544434 -0.098938 0.021851 0.832642 1441916196 0.544434 -0.098938 0.021851 0.832642 1441916196 0.584534 -0.089600 -0.013123 0.806274 1441916196 0.584534 -0.089600 -0.013123 0.806274 1441916196 0.584534 -0.089600 -0.013123 0.806274 1441916196 0.584534 -0.089600 -0.013123 0.806274 1441916196 0.584534 -0.089600 -0.013123 0.806274 1441916196 0.584534 -0.089600 -0.013123 0.806274 1441916196 0.556580 -0.101318 -0.030090 0.823975 1441916196 0.556580 -0.101318 -0.030090 0.823975 1441916197 0.556580 -0.101318 -0.030090 0.823975 1441916197 0.556580 -0.101318 -0.030090 0.823975 1441916197 0.556580 -0.101318 -0.030090 0.823975 1441916197 0.556580 -0.101318 -0.030090 0.823975 1441916197 0.505249 -0.094421 -0.020447 0.857483 1441916197 0.505249 -0.094421 -0.020447 0.857483 1441916197 0.505249 -0.094421 -0.020447 0.857483 1441916197 0.505249 -0.094421 -0.020447 0.857483 1441916197 0.505249 -0.094421 -0.020447 0.857483 1441916197 0.505249 -0.094421 -0.020447 0.857483 1441916197 0.505249 -0.094421 -0.020447 0.857483 1441916197 0.436157 -0.086670 -0.016541 0.895508 1441916197 0.436157 -0.086670 -0.016541 0.895508 1441916197 0.436157 -0.086670 -0.016541 0.895508 1441916197 0.436157 -0.086670 -0.016541 0.895508 1441916197 0.436157 -0.086670 -0.016541 0.895508 1441916197 0.436157 -0.086670 -0.016541 0.895508 1441916197 0.357727 -0.095764 -0.033569 0.928223 1441916197 0.357727 -0.095764 -0.033569 0.928223 1441916197 0.357727 -0.095764 -0.033569 0.928223 1441916197 0.357727 -0.095764 -0.033569 0.928223 1441916197 0.357727 -0.095764 -0.033569 0.928223 1441916197 0.357727 -0.095764 -0.033569 0.928223 1441916197 0.288330 -0.102661 -0.048706 0.950745 1441916197 0.288330 -0.102661 -0.048706 0.950745 1441916197 0.288330 -0.102661 -0.048706 0.950745 1441916197 0.288330 -0.102661 -0.048706 0.950745 1441916197 0.288330 -0.102661 -0.048706 0.950745 1441916197 0.230286 -0.120361 -0.071106 0.963013 1441916197 0.230286 -0.120361 -0.071106 0.963013 1441916197 0.230286 -0.120361 -0.071106 0.963013 1441916197 0.230286 -0.120361 -0.071106 0.963013 1441916197 0.230286 -0.120361 -0.071106 0.963013 1441916197 0.230286 -0.120361 -0.071106 0.963013 1441916197 0.211609 -0.138794 -0.076843 0.964355 1441916197 0.211609 -0.138794 -0.076843 0.964355 1441916197 0.211609 -0.138794 -0.076843 0.964355 1441916197 0.211609 -0.138794 -0.076843 0.964355 1441916197 0.211609 -0.138794 -0.076843 0.964355 1441916197 0.211609 -0.138794 -0.076843 0.964355 1441916197 0.219116 -0.174866 -0.085144 0.956116 1441916197 0.219116 -0.174866 -0.085144 0.956116 1441916197 0.219116 -0.174866 -0.085144 0.956116 1441916197 0.219116 -0.174866 -0.085144 0.956116 1441916197 0.219116 -0.174866 -0.085144 0.956116 1441916197 0.219116 -0.174866 -0.085144 0.956116 1441916197 0.219116 -0.174866 -0.085144 0.956116 1441916197 0.227905 -0.201965 -0.079590 0.949158 1441916197 0.227905 -0.201965 -0.079590 0.949158 1441916197 0.227905 -0.201965 -0.079590 0.949158 1441916197 0.227905 -0.201965 -0.079590 0.949158 1441916197 0.227905 -0.201965 -0.079590 0.949158 1441916197 0.227905 -0.201965 -0.079590 0.949158 1441916197 0.225464 -0.219482 -0.044861 0.948120 1441916197 0.225464 -0.219482 -0.044861 0.948120 1441916197 0.225464 -0.219482 -0.044861 0.948120 1441916197 0.225464 -0.219482 -0.044861 0.948120 1441916197 0.225464 -0.219482 -0.044861 0.948120 1441916197 0.225464 -0.219482 -0.044861 0.948120 1441916197 0.216370 -0.232117 0.004395 0.948303 1441916197 0.216370 -0.232117 0.004395 0.948303 1441916197 0.216370 -0.232117 0.004395 0.948303 1441916197 0.216370 -0.232117 0.004395 0.948303 1441916197 0.216370 -0.232117 0.004395 0.948303 1441916197 0.216370 -0.232117 0.004395 0.948303 1441916197 0.216370 -0.232117 0.004395 0.948303 1441916197 0.212524 -0.244507 0.052368 0.944580 1441916197 0.212524 -0.244507 0.052368 0.944580 1441916197 0.212524 -0.244507 0.052368 0.944580 1441916197 0.212524 -0.244507 0.052368 0.944580 1441916197 0.212524 -0.244507 0.052368 0.944580 1441916197 0.212524 -0.244507 0.052368 0.944580 1441916197 0.234253 -0.252319 0.093262 0.934204 1441916197 0.234253 -0.252319 0.093262 0.934204 1441916197 0.234253 -0.252319 0.093262 0.934204 1441916197 0.234253 -0.252319 0.093262 0.934204 1441916197 0.234253 -0.252319 0.093262 0.934204 1441916197 0.286072 -0.250000 0.103638 0.919128 1441916197 0.286072 -0.250000 0.103638 0.919128 1441916197 0.286072 -0.250000 0.103638 0.919128 1441916197 0.286072 -0.250000 0.103638 0.919128 1441916197 0.286072 -0.250000 0.103638 0.919128 1441916197 0.286072 -0.250000 0.103638 0.919128 1441916197 0.373169 -0.236572 0.061218 0.894958 1441916197 0.373169 -0.236572 0.061218 0.894958 1441916197 0.373169 -0.236572 0.061218 0.894958 1441916197 0.373169 -0.236572 0.061218 0.894958 1441916197 0.373169 -0.236572 0.061218 0.894958 1441916197 0.373169 -0.236572 0.061218 0.894958 1441916197 0.500366 -0.197571 -0.019409 0.842712 1441916197 0.500366 -0.197571 -0.019409 0.842712 1441916197 0.500366 -0.197571 -0.019409 0.842712 1441916197 0.500366 -0.197571 -0.019409 0.842712 1441916197 0.500366 -0.197571 -0.019409 0.842712 1441916197 0.500366 -0.197571 -0.019409 0.842712 1441916197 0.591980 -0.188599 -0.100342 0.777100 1441916197 0.591980 -0.188599 -0.100342 0.777100 1441916197 0.591980 -0.188599 -0.100342 0.777100 1441916197 0.591980 -0.188599 -0.100342 0.777100 1441916197 0.591980 -0.188599 -0.100342 0.777100 1441916197 0.591980 -0.188599 -0.100342 0.777100 1441916197 0.595764 -0.176697 -0.099792 0.777100 1441916197 0.595764 -0.176697 -0.099792 0.777100 1441916197 0.595764 -0.176697 -0.099792 0.777100 1441916197 0.595764 -0.176697 -0.099792 0.777100 1441916197 0.595764 -0.176697 -0.099792 0.777100 1441916197 0.558594 -0.106812 -0.039917 0.821533 1441916197 0.558594 -0.106812 -0.039917 0.821533 1441916197 0.558594 -0.106812 -0.039917 0.821533 1441916197 0.558594 -0.106812 -0.039917 0.821533 1441916198 0.558594 -0.106812 -0.039917 0.821533 1441916198 0.558594 -0.106812 -0.039917 0.821533 1441916198 0.558594 -0.106812 -0.039917 0.821533 1441916198 0.494263 -0.117249 -0.050354 0.859863 1441916198 0.494263 -0.117249 -0.050354 0.859863 1441916198 0.494263 -0.117249 -0.050354 0.859863 1441916198 0.494263 -0.117249 -0.050354 0.859863 1441916198 0.494263 -0.117249 -0.050354 0.859863 1441916198 0.494263 -0.117249 -0.050354 0.859863 1441916198 0.425842 -0.124817 -0.061279 0.894043 1441916198 0.425842 -0.124817 -0.061279 0.894043 1441916198 0.425842 -0.124817 -0.061279 0.894043 1441916198 0.425842 -0.124817 -0.061279 0.894043 1441916198 0.354248 -0.109436 -0.032715 0.928101 1441916198 0.354248 -0.109436 -0.032715 0.928101 1441916198 0.354248 -0.109436 -0.032715 0.928101 1441916198 0.354248 -0.109436 -0.032715 0.928101 1441916198 0.354248 -0.109436 -0.032715 0.928101 1441916198 0.354248 -0.109436 -0.032715 0.928101 1441916198 0.282410 -0.098999 -0.007935 0.954102 1441916198 0.282410 -0.098999 -0.007935 0.954102 1441916198 0.282410 -0.098999 -0.007935 0.954102 1441916198 0.282410 -0.098999 -0.007935 0.954102 1441916198 0.282410 -0.098999 -0.007935 0.954102 1441916198 0.282410 -0.098999 -0.007935 0.954102 1441916198 0.216248 -0.106934 -0.011658 0.970337 1441916198 0.216248 -0.106934 -0.011658 0.970337 1441916198 0.216248 -0.106934 -0.011658 0.970337 1441916198 0.216248 -0.106934 -0.011658 0.970337 1441916198 0.216248 -0.106934 -0.011658 0.970337 1441916198 0.175110 -0.119629 -0.020874 0.976990 1441916198 0.175110 -0.119629 -0.020874 0.976990 1441916198 0.175110 -0.119629 -0.020874 0.976990 1441916198 0.175110 -0.119629 -0.020874 0.976990 1441916198 0.175110 -0.119629 -0.020874 0.976990 1441916198 0.175110 -0.119629 -0.020874 0.976990 1441916198 0.175110 -0.119629 -0.020874 0.976990 1441916198 0.164795 -0.140015 -0.026184 0.975952 1441916198 0.164795 -0.140015 -0.026184 0.975952 1441916198 0.164795 -0.140015 -0.026184 0.975952 1441916198 0.164795 -0.140015 -0.026184 0.975952 1441916198 0.164795 -0.140015 -0.026184 0.975952 1441916198 0.164795 -0.140015 -0.026184 0.975952 1441916198 0.161499 -0.153687 -0.018738 0.974609 1441916198 0.161499 -0.153687 -0.018738 0.974609 1441916198 0.161499 -0.153687 -0.018738 0.974609 1441916198 0.161499 -0.153687 -0.018738 0.974609 1441916198 0.161499 -0.153687 -0.018738 0.974609 1441916198 0.161499 -0.153687 -0.018738 0.974609 1441916198 0.162415 -0.166870 -0.015686 0.972351 1441916198 0.162415 -0.166870 -0.015686 0.972351 1441916198 0.162415 -0.166870 -0.015686 0.972351 1441916198 0.162415 -0.166870 -0.015686 0.972351 1441916198 0.162415 -0.166870 -0.015686 0.972351 1441916198 0.162415 -0.166870 -0.015686 0.972351 1441916198 0.164795 -0.177185 0.011414 0.970215 1441916198 0.164795 -0.177185 0.011414 0.970215 1441916198 0.164795 -0.177185 0.011414 0.970215 1441916198 0.164795 -0.177185 0.011414 0.970215 1441916198 0.164795 -0.177185 0.011414 0.970215 1441916198 0.164795 -0.177185 0.011414 0.970215 1441916198 0.169617 -0.190002 0.044739 0.965942 1441916198 0.169617 -0.190002 0.044739 0.965942 1441916198 0.169617 -0.190002 0.044739 0.965942 1441916198 0.169617 -0.190002 0.044739 0.965942 1441916198 0.169617 -0.190002 0.044739 0.965942 1441916198 0.169617 -0.190002 0.044739 0.965942 1441916198 0.186523 -0.200928 0.065369 0.959412 1441916198 0.186523 -0.200928 0.065369 0.959412 1441916198 0.186523 -0.200928 0.065369 0.959412 1441916198 0.186523 -0.200928 0.065369 0.959412 1441916198 0.186523 -0.200928 0.065369 0.959412 1441916198 0.186523 -0.200928 0.065369 0.959412 1441916198 0.225708 -0.206482 0.069153 0.949524 1441916198 0.225708 -0.206482 0.069153 0.949524 1441916198 0.225708 -0.206482 0.069153 0.949524 1441916198 0.225708 -0.206482 0.069153 0.949524 1441916198 0.225708 -0.206482 0.069153 0.949524 1441916198 0.225708 -0.206482 0.069153 0.949524 1441916198 0.290100 -0.199890 0.040100 0.934998 1441916198 0.290100 -0.199890 0.040100 0.934998 1441916198 0.290100 -0.199890 0.040100 0.934998 1441916198 0.290100 -0.199890 0.040100 0.934998 1441916198 0.394348 -0.171326 0.000305 0.902832 1441916198 0.394348 -0.171326 0.000305 0.902832 1441916198 0.394348 -0.171326 0.000305 0.902832 1441916198 0.394348 -0.171326 0.000305 0.902832 1441916198 0.394348 -0.171326 0.000305 0.902832 1441916198 0.394348 -0.171326 0.000305 0.902832 1441916198 0.394348 -0.171326 0.000305 0.902832 1441916198 0.513794 -0.124023 -0.034729 0.848145 1441916198 0.513794 -0.124023 -0.034729 0.848145 1441916198 0.513794 -0.124023 -0.034729 0.848145 1441916198 0.513794 -0.124023 -0.034729 0.848145 1441916198 0.513794 -0.124023 -0.034729 0.848145 1441916198 0.513794 -0.124023 -0.034729 0.848145 1441916198 0.513794 -0.124023 -0.034729 0.848145 1441916198 0.592224 -0.112854 -0.079468 0.793823 1441916198 0.592224 -0.112854 -0.079468 0.793823 1441916198 0.592224 -0.112854 -0.079468 0.793823 1441916198 0.593384 -0.124268 -0.098206 0.789124 1441916198 0.593384 -0.124268 -0.098206 0.789124 1441916198 0.593384 -0.124268 -0.098206 0.789124 1441916198 0.593384 -0.124268 -0.098206 0.789124 1441916198 0.593384 -0.124268 -0.098206 0.789124 1441916199 0.593384 -0.124268 -0.098206 0.789124 1441916199 0.593384 -0.124268 -0.098206 0.789124 1441916199 0.554260 -0.110107 -0.084106 0.820679 1441916199 0.554260 -0.110107 -0.084106 0.820679 1441916199 0.554260 -0.110107 -0.084106 0.820679 1441916199 0.554260 -0.110107 -0.084106 0.820679 1441916199 0.554260 -0.110107 -0.084106 0.820679 1441916199 0.554260 -0.110107 -0.084106 0.820679 1441916199 0.494568 -0.115417 -0.085999 0.857056 1441916199 0.494568 -0.115417 -0.085999 0.857056 1441916199 0.494568 -0.115417 -0.085999 0.857056 1441916199 0.494568 -0.115417 -0.085999 0.857056 1441916199 0.494568 -0.115417 -0.085999 0.857056 1441916199 0.494568 -0.115417 -0.085999 0.857056 1441916199 0.423340 -0.127319 -0.087402 0.892639 1441916199 0.423340 -0.127319 -0.087402 0.892639 1441916199 0.423340 -0.127319 -0.087402 0.892639 1441916199 0.423340 -0.127319 -0.087402 0.892639 1441916199 0.423340 -0.127319 -0.087402 0.892639 1441916199 0.423340 -0.127319 -0.087402 0.892639 1441916199 
0.623779 0.232361 -0.599792 0.443909 1441916201 0.623779 0.232361 -0.599792 0.443909 1441916201 0.623779 0.232361 -0.599792 0.443909 1441916201 0.623779 0.232361 -0.599792 0.443909 1441916201 0.623779 0.232361 -0.599792 0.443909 1441916201 0.612488 0.251221 -0.587769 0.464966 1441916201 0.612488 0.251221 -0.587769 0.464966 1441916201 0.612488 0.251221 -0.587769 0.464966 1441916201 0.612488 0.251221 -0.587769 0.464966 1441916201 0.612488 0.251221 -0.587769 0.464966 1441916201 0.612488 0.251221 -0.587769 0.464966 1441916201 0.612488 0.251221 -0.587769 0.464966 1441916201 0.602051 0.267761 -0.576660 0.482971 1441916201 0.602051 0.267761 -0.576660 0.482971 1441916201 0.602051 0.267761 -0.576660 0.482971 1441916201 0.602051 0.267761 -0.576660 0.482971 1441916201 0.602051 0.267761 -0.576660 0.482971 1441916201 0.602051 0.267761 -0.576660 0.482971 1441916201 0.596558 0.275635 -0.570007 0.493164 1441916201 0.596558 0.275635 -0.570007 0.493164 1441916201 0.596558 0.275635 -0.570007 0.493164 1441916201 0.596558 0.275635 -0.570007 0.493164 1441916201 0.596558 0.275635 -0.570007 0.493164 1441916201 0.596558 0.275635 -0.570007 0.493164 1441916201 0.596558 0.275635 -0.570007 0.493164 1441916201 0.591187 0.286377 -0.560669 0.504089 1441916201 0.591187 0.286377 -0.560669 0.504089 1441916201 0.591187 0.286377 -0.560669 0.504089 1441916201 0.591187 0.286377 -0.560669 0.504089 1441916201 0.591187 0.286377 -0.560669 0.504089 1441916201 0.591187 0.286377 -0.560669 0.504089 1441916201 0.581726 0.300781 -0.550781 0.517395 1441916201 0.581726 0.300781 -0.550781 0.517395 1441916201 0.581726 0.300781 -0.550781 0.517395 1441916201 0.581726 0.300781 -0.550781 0.517395 1441916201 0.581726 0.300781 -0.550781 0.517395 1441916201 0.581726 0.300781 -0.550781 0.517395 1441916201 0.569397 0.312683 -0.547119 0.527893 1441916201 0.569397 0.312683 -0.547119 0.527893 1441916201 0.569397 0.312683 -0.547119 0.527893 1441916201 0.569397 0.312683 -0.547119 0.527893 1441916201 0.569397 0.312683 -0.547119 0.527893 1441916201 0.569397 0.312683 -0.547119 0.527893 1441916201 0.568787 0.313416 -0.552734 0.522156 1441916201 0.568787 0.313416 -0.552734 0.522156 1441916201 0.568787 0.313416 -0.552734 0.522156 1441916201 0.568787 0.313416 -0.552734 0.522156 1441916201 0.568787 0.313416 -0.552734 0.522156 1441916201 0.568787 0.313416 -0.552734 0.522156 1441916201 0.568787 0.313416 -0.552734 0.522156 1441916201 0.595520 0.281982 -0.576477 0.483093 1441916201 0.595520 0.281982 -0.576477 0.483093 1441916201 0.595520 0.281982 -0.576477 0.483093 1441916201 0.595520 0.281982 -0.576477 0.483093 1441916201 0.595520 0.281982 -0.576477 0.483093 1441916201 0.595520 0.281982 -0.576477 0.483093 1441916201 0.626648 0.230225 -0.603760 0.435547 1441916202 0.626648 0.230225 -0.603760 0.435547 1441916202 0.626648 0.230225 -0.603760 0.435547 1441916202 0.626648 0.230225 -0.603760 0.435547 1441916202 0.626648 0.230225 -0.603760 0.435547 1441916202 0.626648 0.230225 -0.603760 0.435547 1441916202 0.626648 0.230225 -0.603760 0.435547 1441916202 0.629578 0.223938 -0.609741 0.426270 1441916202 0.629578 0.223938 -0.609741 0.426270 1441916202 0.629578 0.223938 -0.609741 0.426270 1441916202 0.629578 0.223938 -0.609741 0.426270 1441916202 0.629578 0.223938 -0.609741 0.426270 1441916202 0.629578 0.223938 -0.609741 0.426270 1441916202 0.628235 0.238708 -0.605713 0.425964 1441916202 0.628235 0.238708 -0.605713 0.425964 1441916202 0.628235 0.238708 -0.605713 0.425964 1441916202 0.628235 0.238708 -0.605713 0.425964 1441916202 0.628235 0.238708 -0.605713 0.425964 1441916202 0.628235 0.238708 -0.605713 0.425964 1441916202 0.628235 0.238708 -0.605713 0.425964 1441916202 0.638245 0.223755 -0.612488 0.409180 1441916202 0.638245 0.223755 -0.612488 0.409180 1441916202 0.638245 0.223755 -0.612488 0.409180 1441916202 0.638245 0.223755 -0.612488 0.409180 1441916202 0.638245 0.223755 -0.612488 0.409180 1441916202 0.638245 0.223755 -0.612488 0.409180 1441916202 0.640686 0.214294 -0.618103 0.401855 1441916202 0.640686 0.214294 -0.618103 0.401855 1441916202 0.640686 0.214294 -0.618103 0.401855 1441916202 0.640686 0.214294 -0.618103 0.401855 1441916202 0.640686 0.214294 -0.618103 0.401855 1441916202 0.640686 0.214294 -0.618103 0.401855 1441916202 0.636780 0.224609 -0.614990 0.407166 1441916202 0.636780 0.224609 -0.614990 0.407166 1441916202 0.636780 0.224609 -0.614990 0.407166 1441916202 0.636780 0.224609 -0.614990 0.407166 1441916202 0.636780 0.224609 -0.614990 0.407166 1441916202 0.636780 0.224609 -0.614990 0.407166 1441916202 0.636780 0.224609 -0.614990 0.407166 1441916202 0.633850 0.236450 -0.609070 0.413940 1441916202 0.633850 0.236450 -0.609070 0.413940 1441916202 0.633850 0.236450 -0.609070 0.413940 1441916202 0.633850 0.236450 -0.609070 0.413940 1441916202 0.633850 0.236450 -0.609070 0.413940 1441916202 0.633850 0.236450 -0.609070 0.413940 1441916202 0.635010 0.236755 -0.606384 0.415955 1441916202 0.635010 0.236755 -0.606384 0.415955 1441916202 0.635010 0.236755 -0.606384 0.415955 1441916202 0.635010 0.236755 -0.606384 0.415955 1441916202 0.635010 0.236755 -0.606384 0.415955 1441916202 0.635010 0.236755 -0.606384 0.415955 1441916202 0.634460 0.233765 -0.603333 0.422791 1441916202 0.634460 0.233765 -0.603333 0.422791 1441916202 0.634460 0.233765 -0.603333 0.422791 1441916202 0.634460 0.233765 -0.603333 0.422791 1441916202 0.634460 0.233765 -0.603333 0.422791 1441916202 0.634460 0.233765 -0.603333 0.422791 1441916202 0.634460 0.233765 -0.603333 0.422791 1441916202 0.629578 0.237793 -0.596497 0.437378 1441916202 0.629578 0.237793 -0.596497 0.437378 1441916202 0.629578 0.237793 -0.596497 0.437378 1441916202 0.629578 0.237793 -0.596497 0.437378 1441916202 0.629578 0.237793 -0.596497 0.437378 1441916202 0.629578 0.237793 -0.596497 0.437378 1441916202 0.622314 0.245911 -0.589111 0.452942 1441916202 0.622314 0.245911 -0.589111 0.452942 1441916202 0.622314 0.245911 -0.589111 0.452942 1441916202 0.622314 0.245911 -0.589111 0.452942 1441916202 0.622314 0.245911 -0.589111 0.452942 1441916202 0.622314 0.245911 -0.589111 0.452942 1441916202 0.622314 0.245911 -0.589111 0.452942 1441916202 0.618347 0.246643 -0.585754 0.462280 1441916202 0.618347 0.246643 -0.585754 0.462280 1441916202 0.618347 0.246643 -0.585754 0.462280 1441916202 0.618347 0.246643 -0.585754 0.462280 1441916202 0.618347 0.246643 -0.585754 0.462280 1441916202 0.618347 0.246643 -0.585754 0.462280 1441916202 0.608826 0.257324 -0.580383 0.475586 1441916202 0.608826 0.257324 -0.580383 0.475586 1441916202 0.608826 0.257324 -0.580383 0.475586 1441916202 0.608826 0.257324 -0.580383 0.475586 1441916202 0.608826 0.257324 -0.580383 0.475586 1441916202 0.608826 0.257324 -0.580383 0.475586 1441916202 0.608826 0.257324 -0.580383 0.475586 1441916202 0.599548 0.275452 -0.569885 0.489746 1441916202 0.599548 0.275452 -0.569885 0.489746 1441916202 0.599548 0.275452 -0.569885 0.489746 1441916202 0.599548 0.275452 -0.569885 0.489746 1441916202 0.599548 0.275452 -0.569885 0.489746 1441916202 0.599548 0.275452 -0.569885 0.489746 1441916202 0.599548 0.275452 -0.569885 0.489746 1441916202 0.596008 0.286255 -0.561768 0.497192 1441916202 0.596008 0.286255 -0.561768 0.497192 1441916202 0.596008 0.286255 -0.561768 0.497192 1441916202 0.596008 0.286255 -0.561768 0.497192 1441916202 0.596008 0.286255 -0.561768 0.497192 1441916202 0.596008 0.286255 -0.561768 0.497192 1441916202 0.597656 0.283203 -0.566406 0.491699 1441916202 0.597656 0.283203 -0.566406 0.491699 1441916202 0.597656 0.283203 -0.566406 0.491699 1441916202 0.597656 0.283203 -0.566406 0.491699 1441916202 0.597656 0.283203 -0.566406 0.491699 1441916202 0.597656 0.283203 -0.566406 0.491699 1441916202 0.609680 0.264099 -0.584045 0.466309 1441916202 0.609680 0.264099 -0.584045 0.466309 1441916202 0.609680 0.264099 -0.584045 0.466309 1441916202 0.609680 0.264099 -0.584045 0.466309 1441916202 0.609680 0.264099 -0.584045 0.466309 1441916202 0.609680 0.264099 -0.584045 0.466309 1441916202 0.609680 0.264099 -0.584045 0.466309 1441916202 0.636841 0.218140 -0.610718 0.416870 1441916202 0.636841 0.218140 -0.610718 0.416870 1441916202 0.636841 0.218140 -0.610718 0.416870 1441916202 0.636841 0.218140 -0.610718 0.416870 1441916202 0.636841 0.218140 -0.610718 0.416870 1441916202 0.636841 0.218140 -0.610718 0.416870 1441916202 0.657288 0.172302 -0.628540 0.378357 1441916203 0.657288 0.172302 -0.628540 0.378357 1441916203 0.657288 0.172302 -0.628540 0.378357 1441916203 0.657288 0.172302 -0.628540 0.378357 1441916203 0.658569 0.170532 -0.633545 0.368530 1441916203 0.658569 0.170532 -0.633545 0.368530 1441916203 0.658569 0.170532 -0.633545 0.368530 1441916203 0.658569 0.170532 -0.633545 0.368530 1441916203 0.658569 0.170532 -0.633545 0.368530 1441916203 0.658569 0.170532 -0.633545 0.368530 1441916203 0.662109 0.165649 -0.635254 0.361450 1441916203 0.662109 0.165649 -0.635254 0.361450 1441916203 0.662109 0.165649 -0.635254 0.361450 1441916203 0.662109 0.165649 -0.635254 0.361450 1441916203 0.662109 0.165649 -0.635254 0.361450 1441916203 0.662109 0.165649 -0.635254 0.361450 1441916203 0.657776 0.172485 -0.635010 0.366516 1441916203 0.657776 0.172485 -0.635010 0.366516 1441916203 0.657776 0.172485 -0.635010 0.366516 1441916203 0.657776 0.172485 -0.635010 0.366516 1441916203 0.657776 0.172485 -0.635010 0.366516 1441916203 0.657776 0.172485 -0.635010 0.366516 1441916203 0.657776 0.172485 -0.635010 0.366516 1441916203 0.649536 0.195557 -0.626221 0.384338 1441916203 0.649536 0.195557 -0.626221 0.384338 1441916203 0.649536 0.195557 -0.626221 0.384338 1441916203 0.649536 0.195557 -0.626221 0.384338 1441916203 0.649536 0.195557 -0.626221 0.384338 1441916203 0.649536 0.195557 -0.626221 0.384338 1441916203 0.641541 0.221313 -0.613708 0.403503 1441916203 0.641541 0.221313 -0.613708 0.403503 1441916203 0.641541 0.221313 -0.613708 0.403503 1441916203 0.641541 0.221313 -0.613708 0.403503 1441916203 0.641541 0.221313 -0.613708 0.403503 1441916203 0.641541 0.221313 -0.613708 0.403503 1441916203 0.641541 0.221313 -0.613708 0.403503 1441916203 0.637207 0.233215 -0.605652 0.415588 1441916203 0.637207 0.233215 -0.605652 0.415588 1441916203 0.637207 0.233215 -0.605652 0.415588 1441916203 0.637207 0.233215 -0.605652 0.415588 1441916203 0.637207 0.233215 -0.605652 0.415588 1441916203 0.637207 0.233215 -0.605652 0.415588 1441916203 0.635376 0.236328 -0.601624 0.422485 1441916203 0.635376 0.236328 -0.601624 0.422485 1441916203 0.635376 0.236328 -0.601624 0.422485 1441916203 0.635376 0.236328 -0.601624 0.422485 1441916203 0.635193 0.234802 -0.599426 0.426697 1441916203 0.635193 0.234802 -0.599426 0.426697 1441916203 0.635193 0.234802 -0.599426 0.426697 1441916203 0.635193 0.234802 -0.599426 0.426697 1441916203 0.635193 0.234802 -0.599426 0.426697 1441916203 0.635010 0.233032 -0.595825 0.432861 1441916203 0.635010 0.233032 -0.595825 0.432861 1441916203 0.635010 0.233032 -0.595825 0.432861 1441916203 0.635010 0.233032 -0.595825 0.432861 1441916203 0.635010 0.233032 -0.595825 0.432861 1441916203 0.635010 0.233032 -0.595825 0.432861 1441916203 0.633789 0.233521 -0.591187 0.440674 1441916203 0.633789 0.233521 -0.591187 0.440674 1441916203 0.633789 0.233521 -0.591187 0.440674 1441916203 0.633789 0.233521 -0.591187 0.440674 1441916203 0.633789 0.233521 -0.591187 0.440674 1441916203 0.633789 0.233521 -0.591187 0.440674 1441916203 0.633789 0.233521 -0.591187 0.440674 1441916203 0.632324 0.232056 -0.588440 0.447266 1441916203 0.632324 0.232056 -0.588440 0.447266 1441916203 0.632324 0.232056 -0.588440 0.447266 1441916203 0.632324 0.232056 -0.588440 0.447266 1441916203 0.632324 0.232056 -0.588440 0.447266 1441916203 0.632324 0.232056 -0.588440 0.447266 1441916203 0.627563 0.234802 -0.585632 0.456116 1441916203 0.627563 0.234802 -0.585632 0.456116 1441916203 0.627563 0.234802 -0.585632 0.456116 1441916203 0.627563 0.234802 -0.585632 0.456116 1441916203 0.627563 0.234802 -0.585632 0.456116 1441916203 0.627563 0.234802 -0.585632 0.456116 1441916203 0.621704 0.240967 -0.582458 0.464966 1441916203 0.621704 0.240967 -0.582458 0.464966 1441916203 0.621704 0.240967 -0.582458 0.464966 1441916203 0.621704 0.240967 -0.582458 0.464966 1441916203 0.621704 0.240967 -0.582458 0.464966 1441916203 0.621704 0.240967 -0.582458 0.464966 1441916203 0.621704 0.240967 -0.582458 0.464966 1441916203 0.618347 0.245728 -0.581482 0.468018 1441916203 0.618347 0.245728 -0.581482 0.468018 1441916203 0.618347 0.245728 -0.581482 0.468018 1441916203 0.618347 0.245728 -0.581482 0.468018 1441916203 0.618347 0.245728 -0.581482 0.468018 1441916203 0.618347 0.245728 -0.581482 0.468018 1441916203 0.629761 0.229614 -0.593140 0.445862 1441916203 0.629761 0.229614 -0.593140 0.445862 1441916203 0.629761 0.229614 -0.593140 0.445862 1441916203 0.629761 0.229614 -0.593140 0.445862 1441916203 0.629761 0.229614 -0.593140 0.445862 1441916203 0.629761 0.229614 -0.593140 0.445862 1441916203 0.629761 0.229614 -0.593140 0.445862 1441916203 0.654053 0.182678 -0.616211 0.398926 1441916203 0.654053 0.182678 -0.616211 0.398926 1441916203 0.654053 0.182678 -0.616211 0.398926 1441916203 0.654053 0.182678 -0.616211 0.398926 1441916203 0.654053 0.182678 -0.616211 0.398926 1441916203 0.654053 0.182678 -0.616211 0.398926 1441916203 0.671997 0.141907 -0.629089 0.364075 1441916203 0.671997 0.141907 -0.629089 0.364075 1441916203 0.671997 0.141907 -0.629089 0.364075 1441916203 0.671997 0.141907 -0.629089 0.364075 1441916203 0.671997 0.141907 -0.629089 0.364075 1441916203 0.671997 0.141907 -0.629089 0.364075 1441916203 0.671997 0.141907 -0.629089 0.364075 1441916203 0.668091 0.156677 -0.627563 0.367737 1441916203 0.668091 0.156677 -0.627563 0.367737 1441916203 0.668091 0.156677 -0.627563 0.367737 1441916204 0.668091 0.156677 -0.627563 0.367737 1441916204 0.668091 0.156677 -0.627563 0.367737 1441916204 0.668091 0.156677 -0.627563 0.367737 1441916204 0.668518 0.159424 -0.628235 0.364685 1441916204 0.668518 0.159424 -0.628235 0.364685 1441916204 0.668518 0.159424 -0.628235 0.364685 1441916204 0.668518 0.159424 -0.628235 0.364685 1441916204 0.668518 0.159424 -0.628235 0.364685 1441916204 0.668518 0.159424 -0.628235 0.364685 1441916204 0.668701 0.155396 -0.632385 0.358887 1441916204 0.668701 0.155396 -0.632385 0.358887 1441916204 0.668701 0.155396 -0.632385 0.358887 1441916204 0.668701 0.155396 -0.632385 0.358887 1441916204 0.668701 0.155396 -0.632385 0.358887 1441916204 0.667480 0.165344 -0.630066 0.360840 1441916204 0.667480 0.165344 -0.630066 0.360840 1441916204 0.667480 0.165344 -0.630066 0.360840 1441916204 0.663757 0.183533 -0.623596 0.369873 1441916204 0.663757 0.183533 -0.623596 0.369873 1441916204 0.663757 0.183533 -0.623596 0.369873 1441916204 0.663757 0.183533 -0.623596 0.369873 1441916204 0.663757 0.183533 -0.623596 0.369873 1441916204 0.663757 0.183533 -0.623596 0.369873 1441916204 0.663757 0.183533 -0.623596 0.369873 1441916204 0.658203 0.201355 -0.614014 0.386169 1441916204 0.658203 0.201355 -0.614014 0.386169 1441916204 0.658203 0.201355 -0.614014 0.386169 1441916204 0.658203 0.201355 -0.614014 0.386169 1441916204 0.658203 0.201355 -0.614014 0.386169 1441916204 0.658203 0.201355 -0.614014 0.386169 1441916204 0.650391 0.215515 -0.603271 0.408081 1441916204 0.650391 0.215515 -0.603271 0.408081 1441916204 0.650391 0.215515 -0.603271 0.408081 1441916204 0.650391 0.215515 -0.603271 0.408081 1441916204 0.650391 0.215515 -0.603271 0.408081 1441916204 0.650391 0.215515 -0.603271 0.408081 1441916204 0.643982 0.221130 -0.594666 0.427490 1441916204 0.643982 0.221130 -0.594666 0.427490 1441916204 0.643982 0.221130 -0.594666 0.427490 1441916204 0.643982 0.221130 -0.594666 0.427490 1441916204 0.643982 0.221130 -0.594666 0.427490 1441916204 0.643982 0.221130 -0.594666 0.427490 1441916204 0.642334 0.213379 -0.592529 0.436768 1441916204 0.642334 0.213379 -0.592529 0.436768 1441916204 0.642334 0.213379 -0.592529 0.436768 1441916204 0.642334 0.213379 -0.592529 0.436768 1441916204 0.642334 0.213379 -0.592529 0.436768 1441916204 0.642334 0.213379 -0.592529 0.436768 1441916204 0.641602 0.200867 -0.593872 0.441895 1441916204 0.641602 0.200867 -0.593872 0.441895 1441916204 0.641602 0.200867 -0.593872 0.441895 1441916204 0.641602 0.200867 -0.593872 0.441895 1441916204 0.641602 0.200867 -0.593872 0.441895 1441916204 0.641602 0.200867 -0.593872 0.441895 1441916204 0.639709 0.195496 -0.593079 0.447998 1441916204 0.639709 0.195496 -0.593079 0.447998 1441916204 0.639709 0.195496 -0.593079 0.447998 1441916204 0.639709 0.195496 -0.593079 0.447998 1441916204 0.639709 0.195496 -0.593079 0.447998 1441916204 0.639709 0.195496 -0.593079 0.447998 1441916204 0.636292 0.197205 -0.591980 0.453674 1441916204 0.636292 0.197205 -0.591980 0.453674 1441916204 0.636292 0.197205 -0.591980 0.453674 1441916204 0.636292 0.197205 -0.591980 0.453674 1441916204 0.632324 0.203247 -0.591980 0.456543 1441916204 0.632324 0.203247 -0.591980 0.456543 1441916204 0.632324 0.203247 -0.591980 0.456543 1441916204 0.632324 0.203247 -0.591980 0.456543 1441916204 0.632324 0.203247 -0.591980 0.456543 1441916204 0.632324 0.203247 -0.591980 0.456543 1441916204 0.638245 0.199036 -0.597229 0.442993 1441916204 0.638245 0.199036 -0.597229 0.442993 1441916204 0.638245 0.199036 -0.597229 0.442993 1441916204 0.638245 0.199036 -0.597229 0.442993 1441916204 0.638245 0.199036 -0.597229 0.442993 1441916204 0.638245 0.199036 -0.597229 0.442993 1441916204 0.658142 0.163940 -0.616211 0.400330 1441916204 0.658142 0.163940 -0.616211 0.400330 1441916204 0.658142 0.163940 -0.616211 0.400330 1441916204 0.658142 0.163940 -0.616211 0.400330 1441916204 0.658142 0.163940 -0.616211 0.400330 1441916204 0.658142 0.163940 -0.616211 0.400330 1441916204 0.682983 0.104980 -0.638306 0.339233 1441916204 0.682983 0.104980 -0.638306 0.339233 1441916204 0.682983 0.104980 -0.638306 0.339233 1441916204 0.682983 0.104980 -0.638306 0.339233 1441916204 0.682983 0.104980 -0.638306 0.339233 1441916204 0.682983 0.104980 -0.638306 0.339233 1441916204 0.682983 0.104980 -0.638306 0.339233 1441916204 0.690613 0.085938 -0.645935 0.313721 1441916204 0.690613 0.085938 -0.645935 0.313721 1441916204 0.690613 0.085938 -0.645935 0.313721 1441916204 0.690613 0.085938 -0.645935 0.313721 1441916204 0.690613 0.085938 -0.645935 0.313721 1441916204 0.690613 0.085938 -0.645935 0.313721 1441916204 0.688721 0.109741 -0.639526 0.323486 1441916204 0.688721 0.109741 -0.639526 0.323486 1441916204 0.688721 0.109741 -0.639526 0.323486 1441916204 0.688721 0.109741 -0.639526 0.323486 1441916204 0.688721 0.109741 -0.639526 0.323486 1441916204 0.688721 0.109741 -0.639526 0.323486 1441916204 0.682678 0.135315 -0.635559 0.334229 1441916204 0.682678 0.135315 -0.635559 0.334229 1441916204 0.682678 0.135315 -0.635559 0.334229 1441916204 0.682678 0.135315 -0.635559 0.334229 1441916204 0.682678 0.135315 -0.635559 0.334229 1441916205 0.682678 0.135315 -0.635559 0.334229 1441916205 0.682678 0.135315 -0.635559 0.334229 1441916205 0.685120 0.129333 -0.638672 0.325439 1441916205 0.685120 0.129333 -0.638672 0.325439 1441916205 0.685120 0.129333 -0.638672 0.325439 1441916205 0.685120 0.129333 -0.638672 0.325439 1441916205 0.685120 0.129333 -0.638672 0.325439 1441916205 0.685120 0.129333 -0.638672 0.325439 1441916205 0.680664 0.140991 -0.637085 0.332947 1441916205 0.680664 0.140991 -0.637085 0.332947 1441916205 0.680664 0.140991 -0.637085 0.332947 1441916205 0.680664 0.140991 -0.637085 0.332947 1441916205 0.680664 0.140991 -0.637085 0.332947 1441916205 0.680664 0.140991 -0.637085 0.332947 1441916205 0.671753 0.171570 -0.629456 0.350708 1441916205 0.671753 0.171570 -0.629456 0.350708 1441916205 0.671753 0.171570 -0.629456 0.350708 1441916205 0.671753 0.171570 -0.629456 0.350708 1441916205 0.671753 0.171570 -0.629456 0.350708 1441916205 0.671753 0.171570 -0.629456 0.350708 1441916205 0.671753 0.171570 -0.629456 0.350708 1441916205 0.663940 0.198425 -0.618835 0.369873 1441916205 0.663940 0.198425 -0.618835 0.369873 1441916205 0.663940 0.198425 -0.618835 0.369873 1441916205 0.663940 0.198425 -0.618835 0.369873 1441916205 0.663940 0.198425 -0.618835 0.369873 1441916205 0.663940 0.198425 -0.618835 0.369873 1441916205 0.658081 0.212708 -0.609009 0.388245 1441916205 0.658081 0.212708 -0.609009 0.388245 1441916205 0.658081 0.212708 -0.609009 0.388245 1441916205 0.658081 0.212708 -0.609009 0.388245 1441916205 0.658081 0.212708 -0.609009 0.388245 1441916205 0.658081 0.212708 -0.609009 0.388245 1441916205 0.649597 0.221558 -0.599487 0.411682 1441916205 0.649597 0.221558 -0.599487 0.411682 1441916205 0.649597 0.221558 -0.599487 0.411682 1441916205 0.649597 0.221558 -0.599487 0.411682 1441916205 0.649597 0.221558 -0.599487 0.411682 1441916205 0.649597 0.221558 -0.599487 0.411682 1441916205 0.643433 0.220703 -0.594421 0.428833 1441916205 0.643433 0.220703 -0.594421 0.428833 1441916205 0.643433 0.220703 -0.594421 0.428833 1441916205 0.643433 0.220703 -0.594421 0.428833 1441916205 0.642212 0.203430 -0.596863 0.435791 1441916205 0.642212 0.203430 -0.596863 0.435791 1441916205 0.642212 0.203430 -0.596863 0.435791 1441916205 0.642212 0.203430 -0.596863 0.435791 1441916205 0.642212 0.203430 -0.596863 0.435791 1441916205 0.642212 0.203430 -0.596863 0.435791 1441916205 0.642212 0.203430 -0.596863 0.435791 1441916205 0.639282 0.188599 -0.601685 0.440125 1441916205 0.639282 0.188599 -0.601685 0.440125 1441916205 0.639282 0.188599 -0.601685 0.440125 1441916205 0.639282 0.188599 -0.601685 0.440125 1441916205 0.639282 0.188599 -0.601685 0.440125 1441916205 0.639282 0.188599 -0.601685 0.440125 1441916205 0.633911 0.185730 -0.603027 0.447205 1441916205 0.633911 0.185730 -0.603027 0.447205 1441916205 0.633911 0.185730 -0.603027 0.447205 1441916205 0.633911 0.185730 -0.603027 0.447205 1441916205 0.633911 0.185730 -0.603027 0.447205 1441916205 0.626648 0.195068 -0.600769 0.456360 1441916205 0.626648 0.195068 -0.600769 0.456360 1441916205 0.626648 0.195068 -0.600769 0.456360 1441916205 0.626648 0.195068 -0.600769 0.456360 1441916205 0.626648 0.195068 -0.600769 0.456360 1441916205 0.621887 0.204956 -0.598938 0.460938 1441916205 0.621887 0.204956 -0.598938 0.460938 1441916205 0.621887 0.204956 -0.598938 0.460938 1441916205 0.621887 0.204956 -0.598938 0.460938 1441916205 0.621887 0.204956 -0.598938 0.460938 1441916205 0.621887 0.204956 -0.598938 0.460938 1441916205 0.630127 0.194214 -0.606689 0.443970 1441916205 0.630127 0.194214 -0.606689 0.443970 1441916205 0.630127 0.194214 -0.606689 0.443970 1441916205 0.630127 0.194214 -0.606689 0.443970 1441916205 0.630127 0.194214 -0.606689 0.443970 1441916205 0.630127 0.194214 -0.606689 0.443970 1441916205 0.650879 0.155334 -0.625549 0.401062 1441916205 0.650879 0.155334 -0.625549 0.401062 1441916205 0.650879 0.155334 -0.625549 0.401062 1441916205 0.650879 0.155334 -0.625549 0.401062 1441916205 0.650879 0.155334 -0.625549 0.401062 1441916205 0.650879 0.155334 -0.625549 0.401062 1441916205 0.670044 0.109314 -0.642212 0.355835 1441916205 0.670044 0.109314 -0.642212 0.355835 1441916205 0.670044 0.109314 -0.642212 0.355835 1441916205 0.670044 0.109314 -0.642212 0.355835 1441916205 0.670044 0.109314 -0.642212 0.355835 1441916205 0.670044 0.109314 -0.642212 0.355835 1441916205 0.670593 0.120544 -0.639648 0.355713 1441916205 0.670593 0.120544 -0.639648 0.355713 1441916205 0.670593 0.120544 -0.639648 0.355713 1441916205 0.670593 0.120544 -0.639648 0.355713 1441916205 0.670593 0.120544 -0.639648 0.355713 1441916205 0.670593 0.120544 -0.639648 0.355713 1441916205 0.670593 0.120544 -0.639648 0.355713 1441916205 0.664978 0.158447 -0.627930 0.372009 1441916205 0.664978 0.158447 -0.627930 0.372009 1441916205 0.664978 0.158447 -0.627930 0.372009 1441916205 0.665100 0.168213 -0.626282 0.370239 1441916205 0.665100 0.168213 -0.626282 0.370239 1441916205 0.665100 0.168213 -0.626282 0.370239 1441916205 0.665100 0.168213 -0.626282 0.370239 1441916206 0.665100 0.168213 -0.626282 0.370239 1441916206 0.672546 0.146667 -0.635132 0.350342 1441916206 0.672546 0.146667 -0.635132 0.350342 1441916206 0.672546 0.146667 -0.635132 0.350342 1441916206 0.672546 0.146667 -0.635132 0.350342 1441916206 0.672546 0.146667 -0.635132 0.350342 1441916206 0.672546 0.146667 -0.635132 0.350342 1441916206 0.672546 0.146667 -0.635132 0.350342 1441916206 0.672302 0.141602 -0.637085 0.349243 1441916206 0.672302 0.141602 -0.637085 0.349243 1441916206 0.672302 0.141602 -0.637085 0.349243 1441916206 0.672302 0.141602 -0.637085 0.349243 1441916206 0.665222 0.161682 -0.630493 0.365723 1441916206 0.665222 0.161682 -0.630493 0.365723 1441916206 0.665222 0.161682 -0.630493 0.365723 1441916206 0.665222 0.161682 -0.630493 0.365723 1441916206 0.665222 0.161682 -0.630493 0.365723 1441916206 0.665222 0.161682 -0.630493 0.365723 1441916206 0.656982 0.184937 -0.621155 0.385010 1441916206 0.656982 0.184937 -0.621155 0.385010 1441916206 0.656982 0.184937 -0.621155 0.385010 1441916206 0.656982 0.184937 -0.621155 0.385010 1441916206 0.656982 0.184937 -0.621155 0.385010 1441916206 0.656982 0.184937 -0.621155 0.385010 1441916206 0.656982 0.184937 -0.621155 0.385010 1441916206 0.649414 0.203674 -0.613281 0.400757 1441916206 0.649414 0.203674 -0.613281 0.400757 1441916206 0.649414 0.203674 -0.613281 0.400757 1441916206 0.649414 0.203674 -0.613281 0.400757 1441916206 0.649414 0.203674 -0.613281 0.400757 1441916206 0.649414 0.203674 -0.613281 0.400757 1441916206 0.644531 0.214417 -0.603943 0.416931 1441916206 0.644531 0.214417 -0.603943 0.416931 1441916206 0.644531 0.214417 -0.603943 0.416931 1441916206 0.644531 0.214417 -0.603943 0.416931 1441916206 0.644531 0.214417 -0.603943 0.416931 1441916206 0.644531 0.214417 -0.603943 0.416931 1441916206 0.644531 0.214417 -0.603943 0.416931 1441916206 0.639099 0.221191 -0.595642 0.433289 1441916206 0.639099 0.221191 -0.595642 0.433289 1441916206 0.639099 0.221191 -0.595642 0.433289 1441916206 0.639099 0.221191 -0.595642 0.433289 1441916206 0.639099 0.221191 -0.595642 0.433289 1441916206 0.639099 0.221191 -0.595642 0.433289 1441916206 0.638306 0.216675 -0.593628 0.439514 1441916206 0.638306 0.216675 -0.593628 0.439514 1441916206 0.638306 0.216675 -0.593628 0.439514 1441916206 0.638306 0.216675 -0.593628 0.439514 1441916206 0.638306 0.216675 -0.593628 0.439514 1441916206 0.638306 0.216675 -0.593628 0.439514 1441916206 0.638123 0.204895 -0.598083 0.439392 1441916206 0.638123 0.204895 -0.598083 0.439392 1441916206 0.638123 0.204895 -0.598083 0.439392 1441916206 0.638123 0.204895 -0.598083 0.439392 1441916206 0.638123 0.204895 -0.598083 0.439392 1441916206 0.638123 0.204895 -0.598083 0.439392 1441916206 0.638123 0.204895 -0.598083 0.439392 1441916206 0.631958 0.207886 -0.597900 0.447021 1441916206 0.631958 0.207886 -0.597900 0.447021 1441916206 0.631958 0.207886 -0.597900 0.447021 1441916206 0.631958 0.207886 -0.597900 0.447021 1441916206 0.631958 0.207886 -0.597900 0.447021 1441916206 0.631958 0.207886 -0.597900 0.447021 1441916206 0.624451 0.225342 -0.590332 0.459106 1441916206 0.624451 0.225342 -0.590332 0.459106 1441916206 0.624451 0.225342 -0.590332 0.459106 1441916206 0.624451 0.225342 -0.590332 0.459106 1441916206 0.624451 0.225342 -0.590332 0.459106 1441916206 0.624451 0.225342 -0.590332 0.459106 1441916206 0.627563 0.227478 -0.587097 0.457947 1441916206 0.627563 0.227478 -0.587097 0.457947 1441916206 0.627563 0.227478 -0.587097 0.457947 1441916206 0.627563 0.227478 -0.587097 0.457947 1441916206 0.627563 0.227478 -0.587097 0.457947 1441916206 0.627563 0.227478 -0.587097 0.457947 1441916206 0.627563 0.227478 -0.587097 0.457947 1441916206 0.636780 0.216980 -0.590210 0.446167 1441916206 0.636780 0.216980 -0.590210 0.446167 1441916206 0.636780 0.216980 -0.590210 0.446167 1441916206 0.636780 0.216980 -0.590210 0.446167 1441916206 0.636780 0.216980 -0.590210 0.446167 1441916206 0.636780 0.216980 -0.590210 0.446167 1441916206 0.649536 0.193970 -0.601746 0.422241 1441916206 0.649536 0.193970 -0.601746 0.422241 1441916206 0.649536 0.193970 -0.601746 0.422241 1441916206 0.649536 0.193970 -0.601746 0.422241 1441916206 0.649536 0.193970 -0.601746 0.422241 1441916206 0.649536 0.193970 -0.601746 0.422241 1441916206 0.665405 0.156189 -0.622375 0.381409 1441916206 0.665405 0.156189 -0.622375 0.381409 1441916206 0.665405 0.156189 -0.622375 0.381409 1441916206 0.665405 0.156189 -0.622375 0.381409 1441916206 0.665405 0.156189 -0.622375 0.381409 1441916206 0.665405 0.156189 -0.622375 0.381409 1441916206 0.665405 0.156189 -0.622375 0.381409 1441916206 0.685120 0.105652 -0.640930 0.329590 1441916206 0.685120 0.105652 -0.640930 0.329590 1441916206 0.685120 0.105652 -0.640930 0.329590 1441916206 0.685120 0.105652 -0.640930 0.329590 1441916206 0.685120 0.105652 -0.640930 0.329590 1441916206 0.685120 0.105652 -0.640930 0.329590 1441916206 0.691772 0.086975 -0.645996 0.310730 1441916206 
0.509949 -0.142090 -0.418701 0.737793 1441916209 0.509949 -0.142090 -0.418701 0.737793 1441916209 0.447876 -0.165710 -0.354187 0.804016 1441916209 0.447876 -0.165710 -0.354187 0.804016 1441916209 0.447876 -0.165710 -0.354187 0.804016 1441916209 0.447876 -0.165710 -0.354187 0.804016 1441916209 0.447876 -0.165710 -0.354187 0.804016 1441916209 0.447876 -0.165710 -0.354187 0.804016 1441916209 0.387207 -0.176514 -0.293335 0.856018 1441916209 0.387207 -0.176514 -0.293335 0.856018 1441916209 0.387207 -0.176514 -0.293335 0.856018 1441916209 0.387207 -0.176514 -0.293335 0.856018 1441916209 0.387207 -0.176514 -0.293335 0.856018 1441916209 0.335144 -0.185913 -0.232178 0.893982 1441916209 0.335144 -0.185913 -0.232178 0.893982 1441916209 0.335144 -0.185913 -0.232178 0.893982 1441916209 0.335144 -0.185913 -0.232178 0.893982 1441916209 0.335144 -0.185913 -0.232178 0.893982 1441916209 0.335144 -0.185913 -0.232178 0.893982 1441916209 0.303162 -0.194519 -0.157593 0.919434 1441916209 0.303162 -0.194519 -0.157593 0.919434 1441916209 0.303162 -0.194519 -0.157593 0.919434 1441916209 0.303162 -0.194519 -0.157593 0.919434 1441916209 0.303162 -0.194519 -0.157593 0.919434 1441916209 0.303162 -0.194519 -0.157593 0.919434 1441916209 0.274536 -0.216919 -0.083008 0.933105 1441916209 0.274536 -0.216919 -0.083008 0.933105 1441916209 0.274536 -0.216919 -0.083008 0.933105 1441916209 0.274536 -0.216919 -0.083008 0.933105 1441916209 0.274536 -0.216919 -0.083008 0.933105 1441916209 0.274536 -0.216919 -0.083008 0.933105 1441916209 0.274536 -0.216919 -0.083008 0.933105 1441916209 0.248474 -0.232849 0.025940 0.939880 1441916209 0.248474 -0.232849 0.025940 0.939880 1441916209 0.248474 -0.232849 0.025940 0.939880 1441916209 0.248474 -0.232849 0.025940 0.939880 1441916209 0.248474 -0.232849 0.025940 0.939880 1441916209 0.248474 -0.232849 0.025940 0.939880 1441916209 0.237061 -0.265808 0.085571 0.930481 1441916209 0.237061 -0.265808 0.085571 0.930481 1441916209 0.237061 -0.265808 0.085571 0.930481 1441916209 0.237061 -0.265808 0.085571 0.930481 1441916209 0.237061 -0.265808 0.085571 0.930481 1441916209 0.237061 -0.265808 0.085571 0.930481 1441916209 0.267883 -0.287109 0.091797 0.915039 1441916209 0.267883 -0.287109 0.091797 0.915039 1441916210 0.267883 -0.287109 0.091797 0.915039 1441916210 0.267883 -0.287109 0.091797 0.915039 1441916210 0.267883 -0.287109 0.091797 0.915039 1441916210 0.267883 -0.287109 0.091797 0.915039 1441916210 0.366577 -0.271912 0.054321 0.888062 1441916210 0.366577 -0.271912 0.054321 0.888062 1441916210 0.366577 -0.271912 0.054321 0.888062 1441916210 0.366577 -0.271912 0.054321 0.888062 1441916210 0.366577 -0.271912 0.054321 0.888062 1441916210 0.366577 -0.271912 0.054321 0.888062 1441916210 0.517944 -0.183716 0.004761 0.835388 1441916210 0.517944 -0.183716 0.004761 0.835388 1441916210 0.517944 -0.183716 0.004761 0.835388 1441916210 0.517944 -0.183716 0.004761 0.835388 1441916210 0.517944 -0.183716 0.004761 0.835388 1441916210 0.517944 -0.183716 0.004761 0.835388 1441916210 0.574341 -0.154541 -0.043274 0.802673 1441916210 0.574341 -0.154541 -0.043274 0.802673 1441916210 0.574341 -0.154541 -0.043274 0.802673 1441916210 0.574341 -0.154541 -0.043274 0.802673 1441916210 0.574341 -0.154541 -0.043274 0.802673 1441916210 0.574341 -0.154541 -0.043274 0.802673 1441916210 0.574341 -0.154541 -0.043274 0.802673 1441916210 0.563660 -0.140198 -0.029053 0.813477 1441916210 0.563660 -0.140198 -0.029053 0.813477 1441916210 0.563660 -0.140198 -0.029053 0.813477 1441916210 0.563660 -0.140198 -0.029053 0.813477 1441916210 0.563660 -0.140198 -0.029053 0.813477 1441916210 0.563660 -0.140198 -0.029053 0.813477 1441916210 0.534668 -0.126526 -0.014160 0.835388 1441916210 0.534668 -0.126526 -0.014160 0.835388 1441916210 0.534668 -0.126526 -0.014160 0.835388 1441916210 0.534668 -0.126526 -0.014160 0.835388 1441916210 0.534668 -0.126526 -0.014160 0.835388 1441916210 0.534668 -0.126526 -0.014160 0.835388 1441916210 0.482483 -0.126465 -0.005310 0.866638 1441916210 0.482483 -0.126465 -0.005310 0.866638 1441916210 0.427979 -0.106079 0.016663 0.897339 1441916210 0.427979 -0.106079 0.016663 0.897339 1441916210 0.427979 -0.106079 0.016663 0.897339 1441916210 0.427979 -0.106079 0.016663 0.897339 1441916210 0.427979 -0.106079 0.016663 0.897339 1441916210 0.427979 -0.106079 0.016663 0.897339 1441916210 0.427979 -0.106079 0.016663 0.897339 1441916210 0.363708 -0.090271 0.027527 0.926697 1441916210 0.363708 -0.090271 0.027527 0.926697 1441916210 0.363708 -0.090271 0.027527 0.926697 1441916210 0.363708 -0.090271 0.027527 0.926697 1441916210 0.363708 -0.090271 0.027527 0.926697 1441916210 0.363708 -0.090271 0.027527 0.926697 1441916210 0.307434 -0.091858 0.012085 0.947021 1441916210 0.307434 -0.091858 0.012085 0.947021 1441916210 0.307434 -0.091858 0.012085 0.947021 1441916210 0.307434 -0.091858 0.012085 0.947021 1441916210 0.271606 -0.096313 0.002625 0.957520 1441916210 0.271606 -0.096313 0.002625 0.957520 1441916210 0.271606 -0.096313 0.002625 0.957520 1441916210 0.271606 -0.096313 0.002625 0.957520 1441916210 0.271606 -0.096313 0.002625 0.957520 1441916210 0.271606 -0.096313 0.002625 0.957520 1441916210 0.260498 -0.107361 0.001648 0.959473 1441916210 0.260498 -0.107361 0.001648 0.959473 1441916210 0.260498 -0.107361 0.001648 0.959473 1441916210 0.260498 -0.107361 0.001648 0.959473 1441916210 0.260498 -0.107361 0.001648 0.959473 1441916210 0.260498 -0.107361 0.001648 0.959473 1441916210 0.249207 -0.116333 0.002441 0.961365 1441916210 0.249207 -0.116333 0.002441 0.961365 1441916210 0.249207 -0.116333 0.002441 0.961365 1441916210 0.249207 -0.116333 0.002441 0.961365 1441916210 0.249207 -0.116333 0.002441 0.961365 1441916210 0.249207 -0.116333 0.002441 0.961365 1441916210 0.249207 -0.116333 0.002441 0.961365 1441916210 0.230835 -0.123779 0.018494 0.964905 1441916210 0.230835 -0.123779 0.018494 0.964905 1441916210 0.230835 -0.123779 0.018494 0.964905 1441916210 0.230835 -0.123779 0.018494 0.964905 1441916210 0.230835 -0.123779 0.018494 0.964905 1441916210 0.214111 -0.131042 0.052979 0.966492 1441916210 0.214111 -0.131042 0.052979 0.966492 1441916210 0.214111 -0.131042 0.052979 0.966492 1441916210 0.214111 -0.131042 0.052979 0.966492 1441916210 0.214111 -0.131042 0.052979 0.966492 1441916210 0.214111 -0.131042 0.052979 0.966492 1441916210 0.210815 -0.142639 0.090149 0.962830 1441916210 0.210815 -0.142639 0.090149 0.962830 1441916210 0.210815 -0.142639 0.090149 0.962830 1441916210 0.210815 -0.142639 0.090149 0.962830 1441916210 0.210815 -0.142639 0.090149 0.962830 1441916210 0.210815 -0.142639 0.090149 0.962830 1441916210 0.210815 -0.142639 0.090149 0.962830 1441916210 0.232849 -0.160828 0.105530 0.953247 1441916210 0.232849 -0.160828 0.105530 0.953247 1441916210 0.232849 -0.160828 0.105530 0.953247 1441916210 0.232849 -0.160828 0.105530 0.953247 1441916210 0.232849 -0.160828 0.105530 0.953247 1441916210 0.232849 -0.160828 0.105530 0.953247 1441916210 0.290100 -0.169678 0.099487 0.936523 1441916210 0.290100 -0.169678 0.099487 0.936523 1441916210 0.290100 -0.169678 0.099487 0.936523 1441916210 0.290100 -0.169678 0.099487 0.936523 1441916210 0.290100 -0.169678 0.099487 0.936523 1441916210 0.290100 -0.169678 0.099487 0.936523 1441916210 0.391541 -0.157776 0.064514 0.904175 1441916210 0.391541 -0.157776 0.064514 0.904175 1441916210 0.391541 -0.157776 0.064514 0.904175 1441916211 0.391541 -0.157776 0.064514 0.904175 1441916211 0.391541 -0.157776 0.064514 0.904175 1441916211 0.391541 -0.157776 0.064514 0.904175 1441916211 0.507324 -0.115234 0.018738 0.853760 1441916211 0.507324 -0.115234 0.018738 0.853760 1441916211 0.507324 -0.115234 0.018738 0.853760 1441916211 0.507324 -0.115234 0.018738 0.853760 1441916211 0.507324 -0.115234 0.018738 0.853760 1441916211 0.507324 -0.115234 0.018738 0.853760 1441916211 0.577148 -0.103455 -0.027710 0.809570 1441916211 0.577148 -0.103455 -0.027710 0.809570 1441916211 0.577148 -0.103455 -0.027710 0.809570 1441916211 0.577148 -0.103455 -0.027710 0.809570 1441916211 0.577148 -0.103455 -0.027710 0.809570 1441916211 0.577148 -0.103455 -0.027710 0.809570 1441916211 0.581055 -0.091797 -0.022949 0.808289 1441916211 0.581055 -0.091797 -0.022949 0.808289 1441916211 0.581055 -0.091797 -0.022949 0.808289 1441916211 0.581055 -0.091797 -0.022949 0.808289 1441916211 0.581055 -0.091797 -0.022949 0.808289 1441916211 0.581055 -0.091797 -0.022949 0.808289 1441916211 0.544373 -0.085083 -0.009583 0.834412 1441916211 0.544373 -0.085083 -0.009583 0.834412 1441916211 0.544373 -0.085083 -0.009583 0.834412 1441916211 0.544373 -0.085083 -0.009583 0.834412 1441916211 0.544373 -0.085083 -0.009583 0.834412 1441916211 0.544373 -0.085083 -0.009583 0.834412 1441916211 0.479492 -0.100281 -0.022705 0.871460 1441916211 0.479492 -0.100281 -0.022705 0.871460 1441916211 0.479492 -0.100281 -0.022705 0.871460 1441916211 0.479492 -0.100281 -0.022705 0.871460 1441916211 0.479492 -0.100281 -0.022705 0.871460 1441916211 0.395813 -0.099670 -0.028320 0.912415 1441916211 0.395813 -0.099670 -0.028320 0.912415 1441916211 0.395813 -0.099670 -0.028320 0.912415 1441916211 0.395813 -0.099670 -0.028320 0.912415 1441916211 0.395813 -0.099670 -0.028320 0.912415 1441916211 0.395813 -0.099670 -0.028320 0.912415 1441916211 0.316406 -0.088745 -0.008484 0.944397 1441916211 0.316406 -0.088745 -0.008484 0.944397 1441916211 0.316406 -0.088745 -0.008484 0.944397 1441916211 0.316406 -0.088745 -0.008484 0.944397 1441916211 0.316406 -0.088745 -0.008484 0.944397 1441916211 0.247559 -0.098633 -0.005371 0.963806 1441916211 0.247559 -0.098633 -0.005371 0.963806 1441916211 0.247559 -0.098633 -0.005371 0.963806 1441916211 0.247559 -0.098633 -0.005371 0.963806 1441916211 0.247559 -0.098633 -0.005371 0.963806 1441916211 0.247559 -0.098633 -0.005371 0.963806 1441916211 0.217896 -0.119324 -0.001221 0.968628 1441916211 0.217896 -0.119324 -0.001221 0.968628 1441916211 0.217896 -0.119324 -0.001221 0.968628 1441916211 0.217896 -0.119324 -0.001221 0.968628 1441916211 0.217896 -0.119324 -0.001221 0.968628 1441916211 0.217896 -0.119324 -0.001221 0.968628 1441916211 0.217896 -0.119324 -0.001221 0.968628 1441916211 0.213135 -0.142090 0.000488 0.966614 1441916211 0.213135 -0.142090 0.000488 0.966614 1441916211 0.213135 -0.142090 0.000488 0.966614 1441916211 0.213135 -0.142090 0.000488 0.966614 1441916211 0.209595 -0.154785 0.003296 0.965454 1441916211 0.209595 -0.154785 0.003296 0.965454 1441916211 0.209595 -0.154785 0.003296 0.965454 1441916211 0.209595 -0.154785 0.003296 0.965454 1441916211 0.209595 -0.154785 0.003296 0.965454 1441916211 0.209595 -0.154785 0.003296 0.965454 1441916211 0.209595 -0.154785 0.003296 0.965454 1441916211 0.199829 -0.159241 0.013184 0.966675 1441916211 0.199829 -0.159241 0.013184 0.966675 1441916211 0.199829 -0.159241 0.013184 0.966675 1441916211 0.199829 -0.159241 0.013184 0.966675 1441916211 0.191040 -0.161621 0.029663 0.967712 1441916211 0.191040 -0.161621 0.029663 0.967712 1441916211 0.191040 -0.161621 0.029663 0.967712 1441916211 0.194580 -0.160889 0.051758 0.966187 1441916211 0.194580 -0.160889 0.051758 0.966187 1441916211 0.194580 -0.160889 0.051758 0.966187 1441916211 0.194580 -0.160889 0.051758 0.966187 1441916211 0.194580 -0.160889 0.051758 0.966187 1441916211 0.194580 -0.160889 0.051758 0.966187 1441916211 0.225464 -0.158508 0.067078 0.958923 1441916211 0.225464 -0.158508 0.067078 0.958923 1441916211 0.225464 -0.158508 0.067078 0.958923 1441916211 0.225464 -0.158508 0.067078 0.958923 1441916211 0.225464 -0.158508 0.067078 0.958923 1441916211 0.225464 -0.158508 0.067078 0.958923 1441916211 0.298584 -0.149841 0.057495 0.940735 1441916211 0.298584 -0.149841 0.057495 0.940735 1441916211 0.426880 -0.117065 0.041626 0.895691 1441916211 0.426880 -0.117065 0.041626 0.895691 1441916211 0.426880 -0.117065 0.041626 0.895691 1441916211 0.426880 -0.117065 0.041626 0.895691 1441916211 0.558167 -0.054871 0.010376 0.827820 1441916211 0.558167 -0.054871 0.010376 0.827820 1441916211 0.558167 -0.054871 0.010376 0.827820 1441916211 0.558167 -0.054871 0.010376 0.827820 1441916212 0.558167 -0.054871 0.010376 0.827820 1441916212 0.558167 -0.054871 0.010376 0.827820 1441916212 0.616150 -0.082825 -0.059021 0.781006 1441916212 0.616150 -0.082825 -0.059021 0.781006 1441916212 0.616150 -0.082825 -0.059021 0.781006 1441916212 0.616150 -0.082825 -0.059021 0.781006 1441916212 0.604370 -0.064941 -0.049561 0.792480 1441916212 0.604370 -0.064941 -0.049561 0.792480 1441916212 0.604370 -0.064941 -0.049561 0.792480 1441916212 0.604370 -0.064941 -0.049561 0.792480 1441916212 0.604370 -0.064941 -0.049561 0.792480 1441916212 0.604370 -0.064941 -0.049561 0.792480 1441916212 0.561890 -0.059387 -0.041199 0.823975 1441916212 0.561890 -0.059387 -0.041199 0.823975 1441916212 0.561890 -0.059387 -0.041199 0.823975 1441916212 0.561890 -0.059387 -0.041199 0.823975 1441916212 0.561890 -0.059387 -0.041199 0.823975 1441916212 0.561890 -0.059387 -0.041199 0.823975 1441916212 0.499695 -0.083069 -0.065247 0.859680 1441916212 0.499695 -0.083069 -0.065247 0.859680 1441916212 0.499695 -0.083069 -0.065247 0.859680 1441916212 0.499695 -0.083069 -0.065247 0.859680 1441916212 0.499695 -0.083069 -0.065247 0.859680 1441916212 0.499695 -0.083069 -0.065247 0.859680 1441916212 0.416443 -0.100281 -0.076538 0.900330 1441916212 0.416443 -0.100281 -0.076538 0.900330 1441916212 0.416443 -0.100281 -0.076538 0.900330 1441916212 0.416443 -0.100281 -0.076538 0.900330 1441916212 0.416443 -0.100281 -0.076538 0.900330 1441916212 0.346375 -0.090698 -0.049377 0.932373 1441916212 0.346375 -0.090698 -0.049377 0.932373 1441916212 0.346375 -0.090698 -0.049377 0.932373 1441916212 0.346375 -0.090698 -0.049377 0.932373 1441916212 0.346375 -0.090698 -0.049377 0.932373 1441916212 0.346375 -0.090698 -0.049377 0.932373 1441916212 0.289795 -0.102295 -0.040100 0.950745 1441916212 0.289795 -0.102295 -0.040100 0.950745 1441916212 0.289795 -0.102295 -0.040100 0.950745 1441916212 0.289795 -0.102295 -0.040100 0.950745 1441916212 0.289795 -0.102295 -0.040100 0.950745 1441916212 0.289795 -0.102295 -0.040100 0.950745 1441916212 0.265442 -0.124146 -0.037964 0.955322 1441916212 0.265442 -0.124146 -0.037964 0.955322 1441916212 0.265442 -0.124146 -0.037964 0.955322 1441916212 0.265442 -0.124146 -0.037964 0.955322 1441916212 0.260864 -0.140442 -0.031372 0.954529 1441916212 0.260864 -0.140442 -0.031372 0.954529 1441916212 0.260864 -0.140442 -0.031372 0.954529 1441916212 0.260864 -0.140442 -0.031372 0.954529 1441916212 0.260864 -0.140442 -0.031372 0.954529 1441916212 0.260864 -0.140442 -0.031372 0.954529 1441916212 0.259949 -0.145752 -0.013123 0.954407 1441916212 0.259949 -0.145752 -0.013123 0.954407 1441916212 0.259949 -0.145752 -0.013123 0.954407 1441916212 0.259949 -0.145752 -0.013123 0.954407 1441916212 0.259949 -0.145752 -0.013123 0.954407 1441916212 0.259949 -0.145752 -0.013123 0.954407 1441916212 0.256104 -0.150391 0.006592 0.954834 1441916212 0.256104 -0.150391 0.006592 0.954834 1441916212 0.256104 -0.150391 0.006592 0.954834 1441916212 0.256104 -0.150391 0.006592 0.954834 1441916212 0.256104 -0.150391 0.006592 0.954834 1441916212 0.256104 -0.150391 0.006592 0.954834 1441916212 0.253418 -0.154297 0.034790 0.954285 1441916212 0.253418 -0.154297 0.034790 0.954285 1441916212 0.253418 -0.154297 0.034790 0.954285 1441916212 0.253418 -0.154297 0.034790 0.954285 1441916212 0.253418 -0.154297 0.034790 0.954285 1441916212 0.253418 -0.154297 0.034790 0.954285 1441916212 0.259094 -0.160706 0.054932 0.950745 1441916212 0.259094 -0.160706 0.054932 0.950745 1441916212 0.259094 -0.160706 0.054932 0.950745 1441916212 0.259094 -0.160706 0.054932 0.950745 1441916212 0.259094 -0.160706 0.054932 0.950745 1441916212 0.259094 -0.160706 0.054932 0.950745 1441916212 0.284363 -0.173462 0.049561 0.941528 1441916212 0.284363 -0.173462 0.049561 0.941528 1441916212 0.284363 -0.173462 0.049561 0.941528 1441916212 0.284363 -0.173462 0.049561 0.941528 1441916212 0.284363 -0.173462 0.049561 0.941528 1441916212 0.341187 -0.182495 0.021484 0.921814 1441916212 0.341187 -0.182495 0.021484 0.921814 1441916212 0.341187 -0.182495 0.021484 0.921814 1441916212 0.341187 -0.182495 0.021484 0.921814 1441916212 0.443237 -0.161560 0.003418 0.881653 1441916212 0.443237 -0.161560 0.003418 0.881653 1441916212 0.443237 -0.161560 0.003418 0.881653 1441916212 0.443237 -0.161560 0.003418 0.881653 1441916212 0.443237 -0.161560 0.003418 0.881653 1441916212 0.443237 -0.161560 0.003418 0.881653 1441916212 0.558594 -0.106201 -0.005798 0.822571 1441916212 0.558594 -0.106201 -0.005798 0.822571 1441916212 0.558594 -0.106201 -0.005798 0.822571 1441916212 0.558594 -0.106201 -0.005798 0.822571 1441916212 0.558594 -0.106201 -0.005798 0.822571 1441916212 0.558594 -0.106201 -0.005798 0.822571 1441916212 0.614319 -0.087646 -0.041931 0.782959 1441916212 0.614319 -0.087646 -0.041931 0.782959 1441916212 0.614319 -0.087646 -0.041931 0.782959 1441916212 0.614319 -0.087646 -0.041931 0.782959 1441916212 0.614319 -0.087646 -0.041931 0.782959 1441916213 0.614319 -0.087646 -0.041931 0.782959 1441916213 0.606812 -0.089783 -0.045715 0.788391 1441916213 0.606812 -0.089783 -0.045715 0.788391 1441916213 0.606812 -0.089783 -0.045715 0.788391 1441916213 0.606812 -0.089783 -0.045715 0.788391 1441916213 0.606812 -0.089783 -0.045715 0.788391 1441916213 0.606812 -0.089783 -0.045715 0.788391 1441916213 0.557556 -0.087158 -0.036804 0.824707 1441916213 0.557556 -0.087158 -0.036804 0.824707 1441916213 0.557556 -0.087158 -0.036804 0.824707 1441916213 0.489624 -0.098328 -0.043579 0.865234 1441916213 0.489624 -0.098328 -0.043579 0.865234 1441916213 0.489624 -0.098328 -0.043579 0.865234 1441916213 0.489624 -0.098328 -0.043579 0.865234 1441916213 0.412659 -0.083862 -0.024780 0.906616 1441916213 0.412659 -0.083862 -0.024780 0.906616 1441916213 0.412659 -0.083862 -0.024780 0.906616 1441916213 0.412659 -0.083862 -0.024780 0.906616 1441916213 0.412659 -0.083862 -0.024780 0.906616 1441916213 0.412659 -0.083862 -0.024780 0.906616 1441916213 0.340149 -0.079041 -0.018311 0.936829 1441916213 0.340149 -0.079041 -0.018311 0.936829 1441916213 0.340149 -0.079041 -0.018311 0.936829 1441916213 0.340149 -0.079041 -0.018311 0.936829 1441916213 0.340149 -0.079041 -0.018311 0.936829 1441916213 0.340149 -0.079041 -0.018311 0.936829 1441916213 0.287537 -0.087708 -0.031433 0.953186 1441916213 0.287537 -0.087708 -0.031433 0.953186 1441916213 0.287537 -0.087708 -0.031433 0.953186 1441916213 0.287537 -0.087708 -0.031433 0.953186 1441916213 0.287537 -0.087708 -0.031433 0.953186 1441916213 0.287537 -0.087708 -0.031433 0.953186 1441916213 0.266541 -0.101868 -0.048035 0.957214 1441916213 0.266541 -0.101868 -0.048035 0.957214 1441916213 0.266541 -0.101868 -0.048035 0.957214 1441916213 0.266541 -0.101868 -0.048035 0.957214 1441916213 0.271179 -0.116760 -0.067688 0.953003 1441916213 0.271179 -0.116760 -0.067688 0.953003 1441916213 0.271179 -0.116760 -0.067688 0.953003 1441916213 0.271179 -0.116760 -0.067688 0.953003 1441916213 0.271179 -0.116760 -0.067688 0.953003 1441916213 0.271179 -0.116760 -0.067688 0.953003 1441916213 0.278870 -0.125916 -0.083252 0.948364 1441916213 0.278870 -0.125916 -0.083252 0.948364 1441916213 0.278870 -0.125916 -0.083252 0.948364 1441916213 0.278870 -0.125916 -0.083252 0.948364 1441916213 0.278870 -0.125916 -0.083252 0.948364 1441916213 0.278870 -0.125916 -0.083252 0.948364 1441916213 0.279602 -0.131897 -0.077576 0.947815 1441916213 0.279602 -0.131897 -0.077576 0.947815 1441916213 0.279602 -0.131897 -0.077576 0.947815 1441916213 0.279602 -0.131897 -0.077576 0.947815 1441916213 0.279602 -0.131897 -0.077576 0.947815 1441916213 0.279602 -0.131897 -0.077576 0.947815 1441916213 0.273254 -0.134460 -0.055725 0.950867 1441916213 0.273254 -0.134460 -0.055725 0.950867 1441916213 0.273254 -0.134460 -0.055725 0.950867 1441916213 0.273254 -0.134460 -0.055725 0.950867 1441916213 0.273254 -0.134460 -0.055725 0.950867 1441916213 0.273254 -0.134460 -0.055725 0.950867 1441916213 0.273254 -0.134460 -0.055725 0.950867 1441916213 0.258728 -0.134094 -0.036316 0.955872 1441916213 0.258728 -0.134094 -0.036316 0.955872 1441916213 0.258728 -0.134094 -0.036316 0.955872 1441916213 0.258728 -0.134094 -0.036316 0.955872 1441916213 0.258728 -0.134094 -0.036316 0.955872 1441916213 0.258728 -0.134094 -0.036316 0.955872 1441916213 0.252014 -0.132813 -0.013367 0.958435 1441916213 0.252014 -0.132813 -0.013367 0.958435 1441916213 0.252014 -0.132813 -0.013367 0.958435 1441916213 0.252014 -0.132813 -0.013367 0.958435 1441916213 0.252014 -0.132813 -0.013367 0.958435 1441916213 0.252014 -0.132813 -0.013367 0.958435 1441916213 0.278320 -0.128845 0.020386 0.951538 1441916213 0.278320 -0.128845 0.020386 0.951538 1441916213 0.278320 -0.128845 0.020386 0.951538 1441916213 0.278320 -0.128845 0.020386 0.951538 1441916213 0.278320 -0.128845 0.020386 0.951538 1441916213 0.278320 -0.128845 0.020386 0.951538 1441916213 0.343567 -0.119385 0.037170 0.930725 1441916213 0.343567 -0.119385 0.037170 0.930725 1441916213 0.343567 -0.119385 0.037170 0.930725 1441916213 0.343567 -0.119385 0.037170 0.930725 1441916213 0.343567 -0.119385 0.037170 0.930725 1441916213 0.447632 -0.101929 0.030029 0.887817 1441916213 0.447632 -0.101929 0.030029 0.887817 1441916213 0.447632 -0.101929 0.030029 0.887817 1441916213 0.447632 -0.101929 0.030029 0.887817 1441916213 0.447632 -0.101929 0.030029 0.887817 1441916213 0.447632 -0.101929 0.030029 0.887817 1441916213 0.447632 -0.101929 0.030029 0.887817 1441916213 0.529785 -0.082092 0.001587 0.844116 1441916213 0.529785 -0.082092 0.001587 0.844116 1441916213 0.529785 -0.082092 0.001587 0.844116 1441916213 0.529785 -0.082092 0.001587 0.844116 1441916213 0.529785 -0.082092 0.001587 0.844116 1441916213 0.529785 -0.082092 0.001587 0.844116 1441916213 0.562134 -0.095825 -0.047058 0.820068 1441916213 0.562134 -0.095825 -0.047058 0.820068 1441916213 0.562134 -0.095825 -0.047058 0.820068 1441916213 0.562134 -0.095825 -0.047058 0.820068 1441916213 0.562134 -0.095825 -0.047058 0.820068 1441916213 0.562134 -0.095825 -0.047058 0.820068 1441916213 0.562134 -0.095825 -0.047058 0.820068 1441916214 0.534119 -0.070129 -0.028870 0.841980 1441916214 0.534119 -0.070129 -0.028870 0.841980 1441916214 0.534119 -0.070129 -0.028870 0.841980 1441916214 0.534119 -0.070129 -0.028870 0.841980 1441916214 0.534119 -0.070129 -0.028870 0.841980 1441916214 0.534119 -0.070129 -0.028870 0.841980 1441916214 0.472778 -0.072876 -0.031311 0.877563 1441916214 0.472778 -0.072876 -0.031311 0.877563 1441916214 0.472778 -0.072876 -0.031311 0.877563 1441916214 0.472778 -0.072876 -0.031311 0.877563 1441916214 0.399353 -0.058838 -0.016418 0.914734 1441916214 0.399353 -0.058838 -0.016418 0.914734 1441916214 0.399353 -0.058838 -0.016418 0.914734 1441916214 0.399353 -0.058838 -0.016418 0.914734 1441916214 0.399353 -0.058838 -0.016418 0.914734 1441916214 0.399353 -0.058838 -0.016418 0.914734 1441916214 0.322021 -0.060120 -0.023071 0.944519 1441916214 0.322021 -0.060120 -0.023071 0.944519 1441916214 0.322021 -0.060120 -0.023071 0.944519 1441916214 0.322021 -0.060120 -0.023071 0.944519 1441916214 0.322021 -0.060120 -0.023071 0.944519 1441916214 0.322021 -0.060120 -0.023071 0.944519 1441916214 0.247681 -0.060913 -0.038147 0.966125 1441916214 0.247681 -0.060913 -0.038147 0.966125 1441916214 0.247681 -0.060913 -0.038147 0.966125 1441916214 0.247681 -0.060913 -0.038147 0.966125 1441916214 0.247681 -0.060913 -0.038147 0.966125 1441916214 0.247681 -0.060913 -0.038147 0.966125 1441916214 0.195618 -0.054504 -0.041199 0.978271 1441916214 0.195618 -0.054504 -0.041199 0.978271 1441916214 0.195618 -0.054504 -0.041199 0.978271 1441916214 0.195618 -0.054504 -0.041199 0.978271 1441916214 0.195618 -0.054504 -0.041199 0.978271 1441916214 0.195618 -0.054504 -0.041199 0.978271 1441916214 0.168518 -0.052307 -0.042908 0.983337 1441916214 0.168518 -0.052307 -0.042908 0.983337 1441916214 0.168518 -0.052307 -0.042908 0.983337 1441916214 0.168518 -0.052307 -0.042908 0.983337 1441916214 0.168518 -0.052307 -0.042908 0.983337 1441916214 0.168518 -0.052307 -0.042908 0.983337 1441916214 0.165894 -0.059143 -0.052673 0.982910 1441916214 0.165894 -0.059143 -0.052673 0.982910 1441916214 0.165894 -0.059143 -0.052673 0.982910 1441916214 0.165894 -0.059143 -0.052673 0.982910 1441916214 0.165894 -0.059143 -0.052673 0.982910 1441916214 0.165894 -0.059143 -0.052673 0.982910 1441916214 0.166138 -0.064148 -0.048523 0.982788 1441916214 0.166138 -0.064148 -0.048523 0.982788 1441916214 0.166138 -0.064148 -0.048523 0.982788 1441916214 0.166138 -0.064148 -0.048523 0.982788 1441916214 0.166138 -0.064148 -0.048523 0.982788 1441916214 0.166138 -0.064148 -0.048523 0.982788 1441916214 0.166138 -0.064148 -0.048523 0.982788 1441916214 0.166504 -0.060852 -0.013672 0.984009 1441916214 0.166504 -0.060852 -0.013672 0.984009 1441916214 0.166504 -0.060852 -0.013672 0.984009 1441916214 0.166504 -0.060852 -0.013672 0.984009 1441916214 0.166504 -0.060852 -0.013672 0.984009 1441916214 0.166504 -0.060852 -0.013672 0.984009 1441916214 0.171875 -0.060120 0.022034 0.983032 1441916214 0.171875 -0.060120 0.022034 0.983032 1441916214 0.171875 -0.060120 0.022034 0.983032 1441916214 0.171875 -0.060120 0.022034 0.983032 1441916214 0.171875 -0.060120 0.022034 0.983032 1441916214 0.171875 -0.060120 0.022034 0.983032 1441916214 0.195190 -0.068481 0.044434 0.977356 1441916214 0.195190 -0.068481 0.044434 0.977356 1441916214 0.195190 -0.068481 0.044434 0.977356 1441916214 0.195190 -0.068481 0.044434 0.977356 1441916214 0.195190 -0.068481 0.044434 0.977356 1441916214 0.195190 -0.068481 0.044434 0.977356 1441916214 0.251404 -0.072083 0.076965 0.962097 1441916214 0.251404 -0.072083 0.076965 0.962097 1441916214 0.251404 -0.072083 0.076965 0.962097 1441916214 0.251404 -0.072083 0.076965 0.962097 1441916214 0.251404 -0.072083 0.076965 0.962097 1441916214 0.251404 -0.072083 0.076965 0.962097 1441916214 0.340576 -0.067017 0.080933 0.934265 1441916214 0.340576 -0.067017 0.080933 0.934265 1441916214 0.340576 -0.067017 0.080933 0.934265 1441916214 0.340576 -0.067017 0.080933 0.934265 1441916214 0.340576 -0.067017 0.080933 0.934265 1441916214 0.340576 -0.067017 0.080933 0.934265 1441916214 0.453003 -0.047729 0.074402 0.887085 1441916214 0.453003 -0.047729 0.074402 0.887085 1441916214 0.453003 -0.047729 0.074402 0.887085 1441916214 0.453003 -0.047729 0.074402 0.887085 1441916214 0.453003 -0.047729 0.074402 0.887085 1441916214 0.453003 -0.047729 0.074402 0.887085 1441916214 0.453003 -0.047729 0.074402 0.887085 1441916214 0.533875 -0.043335 0.030762 0.843872 1441916214 
0.607788 0.260620 -0.591675 0.460999 1441916217 0.606567 0.262390 -0.590332 0.463440 1441916217 0.606567 0.262390 -0.590332 0.463440 1441916217 0.606567 0.262390 -0.590332 0.463440 1441916217 0.606567 0.262390 -0.590332 0.463440 1441916217 0.606567 0.262390 -0.590332 0.463440 1441916217 0.606567 0.262390 -0.590332 0.463440 1441916217 0.604004 0.261780 -0.590698 0.466614 1441916217 0.604004 0.261780 -0.590698 0.466614 1441916217 0.604004 0.261780 -0.590698 0.466614 1441916217 0.604004 0.261780 -0.590698 0.466614 1441916217 0.604004 0.261780 -0.590698 0.466614 1441916217 0.604004 0.261780 -0.590698 0.466614 1441916217 0.600647 0.258911 -0.594604 0.467529 1441916217 0.600647 0.258911 -0.594604 0.467529 1441916217 0.600647 0.258911 -0.594604 0.467529 1441916217 0.600647 0.258911 -0.594604 0.467529 1441916217 0.600647 0.258911 -0.594604 0.467529 1441916217 0.600647 0.258911 -0.594604 0.467529 1441916217 0.606384 0.244995 -0.601624 0.458557 1441916217 0.606384 0.244995 -0.601624 0.458557 1441916217 0.606384 0.244995 -0.601624 0.458557 1441916217 0.606384 0.244995 -0.601624 0.458557 1441916217 0.606384 0.244995 -0.601624 0.458557 1441916217 0.606384 0.244995 -0.601624 0.458557 1441916217 0.606384 0.244995 -0.601624 0.458557 1441916217 0.611938 0.232178 -0.604004 0.454773 1441916217 0.611938 0.232178 -0.604004 0.454773 1441916217 0.611938 0.232178 -0.604004 0.454773 1441916217 0.611938 0.232178 -0.604004 0.454773 1441916217 0.611938 0.232178 -0.604004 0.454773 1441916217 0.611938 0.232178 -0.604004 0.454773 1441916217 0.603027 0.244690 -0.592529 0.474670 1441916217 0.603027 0.244690 -0.592529 0.474670 1441916217 0.603027 0.244690 -0.592529 0.474670 1441916217 0.603027 0.244690 -0.592529 0.474670 1441916217 0.603027 0.244690 -0.592529 0.474670 1441916217 0.603027 0.244690 -0.592529 0.474670 1441916217 0.589050 0.267273 -0.574463 0.501465 1441916217 0.589050 0.267273 -0.574463 0.501465 1441916217 0.589050 0.267273 -0.574463 0.501465 1441916217 0.589050 0.267273 -0.574463 0.501465 1441916217 0.589050 0.267273 -0.574463 0.501465 1441916217 0.589050 0.267273 -0.574463 0.501465 1441916217 0.584229 0.269470 -0.568909 0.512268 1441916217 0.584229 0.269470 -0.568909 0.512268 1441916217 0.584229 0.269470 -0.568909 0.512268 1441916217 0.584229 0.269470 -0.568909 0.512268 1441916217 0.584229 0.269470 -0.568909 0.512268 1441916217 0.584229 0.269470 -0.568909 0.512268 1441916217 0.584229 0.269470 -0.568909 0.512268 1441916217 0.583984 0.258789 -0.573303 0.513123 1441916217 0.583984 0.258789 -0.573303 0.513123 1441916217 0.583984 0.258789 -0.573303 0.513123 1441916217 0.583984 0.258789 -0.573303 0.513123 1441916217 0.583984 0.258789 -0.573303 0.513123 1441916217 0.583984 0.258789 -0.573303 0.513123 1441916217 0.577637 0.254272 -0.578003 0.517273 1441916217 0.577637 0.254272 -0.578003 0.517273 1441916217 0.577637 0.254272 -0.578003 0.517273 1441916217 0.577637 0.254272 -0.578003 0.517273 1441916217 0.577637 0.254272 -0.578003 0.517273 1441916217 0.577637 0.254272 -0.578003 0.517273 1441916217 0.565063 0.263123 -0.579651 0.524841 1441916217 0.565063 0.263123 -0.579651 0.524841 1441916217 0.565063 0.263123 -0.579651 0.524841 1441916217 0.565063 0.263123 -0.579651 0.524841 1441916217 0.565063 0.263123 -0.579651 0.524841 1441916217 0.565063 0.263123 -0.579651 0.524841 1441916217 0.565674 0.272217 -0.578430 0.520874 1441916217 0.565674 0.272217 -0.578430 0.520874 1441916217 0.565674 0.272217 -0.578430 0.520874 1441916217 0.565674 0.272217 -0.578430 0.520874 1441916217 0.565674 0.272217 -0.578430 0.520874 1441916217 0.597900 0.230042 -0.603088 0.475281 1441916217 0.597900 0.230042 -0.603088 0.475281 1441916217 0.597900 0.230042 -0.603088 0.475281 1441916218 0.597900 0.230042 -0.603088 0.475281 1441916218 0.597900 0.230042 -0.603088 0.475281 1441916218 0.622131 0.186401 -0.622559 0.436523 1441916218 0.622131 0.186401 -0.622559 0.436523 1441916218 0.622131 0.186401 -0.622559 0.436523 1441916218 0.622131 0.186401 -0.622559 0.436523 1441916218 0.622131 0.186401 -0.622559 0.436523 1441916218 0.622131 0.186401 -0.622559 0.436523 1441916218 0.622131 0.186401 -0.622559 0.436523 1441916218 0.622986 0.200195 -0.620422 0.432190 1441916218 0.622986 0.200195 -0.620422 0.432190 1441916218 0.622986 0.200195 -0.620422 0.432190 1441916218 0.622986 0.200195 -0.620422 0.432190 1441916218 0.622986 0.200195 -0.620422 0.432190 1441916218 0.622986 0.200195 -0.620422 0.432190 1441916218 0.629150 0.210022 -0.619141 0.420349 1441916218 0.629150 0.210022 -0.619141 0.420349 1441916218 0.629150 0.210022 -0.619141 0.420349 1441916218 0.629150 0.210022 -0.619141 0.420349 1441916218 0.629150 0.210022 -0.619141 0.420349 1441916218 0.629150 0.210022 -0.619141 0.420349 1441916218 0.636536 0.210938 -0.624084 0.401001 1441916218 0.636536 0.210938 -0.624084 0.401001 1441916218 0.636536 0.210938 -0.624084 0.401001 1441916218 0.636536 0.210938 -0.624084 0.401001 1441916218 0.636536 0.210938 -0.624084 0.401001 1441916218 0.636536 0.210938 -0.624084 0.401001 1441916218 0.641052 0.214844 -0.626587 0.387573 1441916218 0.641052 0.214844 -0.626587 0.387573 1441916218 0.641052 0.214844 -0.626587 0.387573 1441916218 0.641052 0.214844 -0.626587 0.387573 1441916218 0.641052 0.214844 -0.626587 0.387573 1441916218 0.641052 0.214844 -0.626587 0.387573 1441916218 0.641052 0.214844 -0.626587 0.387573 1441916218 0.644104 0.215881 -0.626831 0.381470 1441916218 0.644104 0.215881 -0.626831 0.381470 1441916218 0.644104 0.215881 -0.626831 0.381470 1441916218 0.644104 0.215881 -0.626831 0.381470 1441916218 0.644104 0.215881 -0.626831 0.381470 1441916218 0.644470 0.211914 -0.626404 0.383789 1441916218 0.644470 0.211914 -0.626404 0.383789 1441916218 0.644470 0.211914 -0.626404 0.383789 1441916218 0.644470 0.211914 -0.626404 0.383789 1441916218 0.644470 0.211914 -0.626404 0.383789 1441916218 0.644470 0.211914 -0.626404 0.383789 1441916218 0.644470 0.211914 -0.626404 0.383789 1441916218 0.637756 0.214600 -0.620728 0.402344 1441916218 0.637756 0.214600 -0.620728 0.402344 1441916218 0.637756 0.214600 -0.620728 0.402344 1441916218 0.637756 0.214600 -0.620728 0.402344 1441916218 0.637756 0.214600 -0.620728 0.402344 1441916218 0.637756 0.214600 -0.620728 0.402344 1441916218 0.637756 0.214600 -0.620728 0.402344 1441916218 0.625793 0.229797 -0.608215 0.430786 1441916218 0.625793 0.229797 -0.608215 0.430786 1441916218 0.625793 0.229797 -0.608215 0.430786 1441916218 0.625793 0.229797 -0.608215 0.430786 1441916218 0.625793 0.229797 -0.608215 0.430786 1441916218 0.625793 0.229797 -0.608215 0.430786 1441916218 0.617249 0.236328 -0.597534 0.453918 1441916218 0.617249 0.236328 -0.597534 0.453918 1441916218 0.617249 0.236328 -0.597534 0.453918 1441916218 0.617249 0.236328 -0.597534 0.453918 1441916218 0.617249 0.236328 -0.597534 0.453918 1441916218 0.617249 0.236328 -0.597534 0.453918 1441916218 0.611389 0.230896 -0.594604 0.468262 1441916218 0.611389 0.230896 -0.594604 0.468262 1441916218 0.611389 0.230896 -0.594604 0.468262 1441916218 0.611389 0.230896 -0.594604 0.468262 1441916218 0.611389 0.230896 -0.594604 0.468262 1441916218 0.611389 0.230896 -0.594604 0.468262 1441916218 0.611389 0.230896 -0.594604 0.468262 1441916218 0.604187 0.229187 -0.591919 0.481750 1441916218 0.604187 0.229187 -0.591919 0.481750 1441916218 0.604187 0.229187 -0.591919 0.481750 1441916218 0.604187 0.229187 -0.591919 0.481750 1441916218 0.597290 0.232727 -0.587524 0.493896 1441916218 0.597290 0.232727 -0.587524 0.493896 1441916218 0.597290 0.232727 -0.587524 0.493896 1441916218 0.597290 0.232727 -0.587524 0.493896 1441916218 0.597290 0.232727 -0.587524 0.493896 1441916218 0.597290 0.232727 -0.587524 0.493896 1441916218 0.592102 0.233887 -0.585571 0.501770 1441916218 0.592102 0.233887 -0.585571 0.501770 1441916218 0.592102 0.233887 -0.585571 0.501770 1441916218 0.592102 0.233887 -0.585571 0.501770 1441916218 0.592102 0.233887 -0.585571 0.501770 1441916218 0.592102 0.233887 -0.585571 0.501770 1441916218 0.592102 0.233887 -0.585571 0.501770 1441916218 0.585083 0.232910 -0.588318 0.507202 1441916218 0.585083 0.232910 -0.588318 0.507202 1441916218 0.585083 0.232910 -0.588318 0.507202 1441916218 0.585083 0.232910 -0.588318 0.507202 1441916218 0.585083 0.232910 -0.588318 0.507202 1441916218 0.585083 0.232910 -0.588318 0.507202 1441916218 0.577576 0.235779 -0.593506 0.508484 1441916218 0.577576 0.235779 -0.593506 0.508484 1441916218 0.577576 0.235779 -0.593506 0.508484 1441916218 0.577576 0.235779 -0.593506 0.508484 1441916218 0.577576 0.235779 -0.593506 0.508484 1441916218 0.577576 0.235779 -0.593506 0.508484 1441916218 0.590759 0.221863 -0.604614 0.485962 1441916218 0.590759 0.221863 -0.604614 0.485962 1441916218 0.590759 0.221863 -0.604614 0.485962 1441916218 0.590759 0.221863 -0.604614 0.485962 1441916218 0.590759 0.221863 -0.604614 0.485962 1441916218 0.590759 0.221863 -0.604614 0.485962 1441916218 0.590759 0.221863 -0.604614 0.485962 1441916218 0.615906 0.189880 -0.620789 0.446350 1441916218 0.615906 0.189880 -0.620789 0.446350 1441916218 0.615906 0.189880 -0.620789 0.446350 1441916218 0.615906 0.189880 -0.620789 0.446350 1441916218 0.615906 0.189880 -0.620789 0.446350 1441916218 0.615906 0.189880 -0.620789 0.446350 1441916219 0.630798 0.171875 -0.631714 0.416565 1441916219 0.630798 0.171875 -0.631714 0.416565 1441916219 0.630798 0.171875 -0.631714 0.416565 1441916219 0.630798 0.171875 -0.631714 0.416565 1441916219 0.630798 0.171875 -0.631714 0.416565 1441916219 0.630798 0.171875 -0.631714 0.416565 1441916219 0.639404 0.171143 -0.632385 0.402344 1441916219 0.639404 0.171143 -0.632385 0.402344 1441916219 0.639404 0.171143 -0.632385 0.402344 1441916219 0.639404 0.171143 -0.632385 0.402344 1441916219 0.639404 0.171143 -0.632385 0.402344 1441916219 0.639404 0.171143 -0.632385 0.402344 1441916219 0.639404 0.171143 -0.632385 0.402344 1441916219 0.644287 0.181152 -0.630859 0.392456 1441916219 0.644287 0.181152 -0.630859 0.392456 1441916219 0.644287 0.181152 -0.630859 0.392456 1441916219 0.644287 0.181152 -0.630859 0.392456 1441916219 0.644287 0.181152 -0.630859 0.392456 1441916219 0.644287 0.181152 -0.630859 0.392456 1441916219 0.650879 0.189392 -0.630859 0.377502 1441916219 0.650879 0.189392 -0.630859 0.377502 1441916219 0.650879 0.189392 -0.630859 0.377502 1441916219 0.650879 0.189392 -0.630859 0.377502 1441916219 0.650879 0.189392 -0.630859 0.377502 1441916219 0.650879 0.189392 -0.630859 0.377502 1441916219 0.650879 0.189392 -0.630859 0.377502 1441916219 0.653503 0.199219 -0.630615 0.368164 1441916219 0.653503 0.199219 -0.630615 0.368164 1441916219 0.653503 0.199219 -0.630615 0.368164 1441916219 0.653503 0.199219 -0.630615 0.368164 1441916219 0.653503 0.199219 -0.630615 0.368164 1441916219 0.653503 0.199219 -0.630615 0.368164 1441916219 0.654358 0.205627 -0.627808 0.367920 1441916219 0.654358 0.205627 -0.627808 0.367920 1441916219 0.654358 0.205627 -0.627808 0.367920 1441916219 0.654358 0.205627 -0.627808 0.367920 1441916219 0.654358 0.205627 -0.627808 0.367920 1441916219 0.654358 0.205627 -0.627808 0.367920 1441916219 0.654358 0.205627 -0.627808 0.367920 1441916219 0.653503 0.204834 -0.624268 0.375793 1441916219 0.653503 0.204834 -0.624268 0.375793 1441916219 0.653503 0.204834 -0.624268 0.375793 1441916219 0.653503 0.204834 -0.624268 0.375793 1441916219 0.653503 0.204834 -0.624268 0.375793 1441916219 0.653503 0.204834 -0.624268 0.375793 1441916219 0.643494 0.216187 -0.613342 0.403748 1441916219 0.643494 0.216187 -0.613342 0.403748 1441916219 0.643494 0.216187 -0.613342 0.403748 1441916219 0.643494 0.216187 -0.613342 0.403748 1441916219 0.643494 0.216187 -0.613342 0.403748 1441916219 0.643494 0.216187 -0.613342 0.403748 1441916219 0.643494 0.216187 -0.613342 0.403748 1441916219 0.632446 0.225281 -0.602783 0.431091 1441916219 0.632446 0.225281 -0.602783 0.431091 1441916219 0.632446 0.225281 -0.602783 0.431091 1441916219 0.632446 0.225281 -0.602783 0.431091 1441916219 0.632446 0.225281 -0.602783 0.431091 1441916219 0.632446 0.225281 -0.602783 0.431091 1441916219 0.626953 0.215332 -0.601685 0.445557 1441916219 0.626953 0.215332 -0.601685 0.445557 1441916219 0.626953 0.215332 -0.601685 0.445557 1441916219 0.626953 0.215332 -0.601685 0.445557 1441916219 0.626953 0.215332 -0.601685 0.445557 1441916219 0.626953 0.215332 -0.601685 0.445557 1441916219 0.626953 0.215332 -0.601685 0.445557 1441916219 0.621216 0.208069 -0.600586 0.458252 1441916219 0.621216 0.208069 -0.600586 0.458252 1441916219 0.621216 0.208069 -0.600586 0.458252 1441916219 0.621216 0.208069 -0.600586 0.458252 1441916219 0.621216 0.208069 -0.600586 0.458252 1441916219 0.621216 0.208069 -0.600586 0.458252 1441916219 0.614563 0.212524 -0.594116 0.473389 1441916219 0.614563 0.212524 -0.594116 0.473389 1441916219 0.614563 0.212524 -0.594116 0.473389 1441916219 0.614563 0.212524 -0.594116 0.473389 1441916219 0.614563 0.212524 -0.594116 0.473389 1441916219 0.610413 0.214661 -0.589478 0.483521 1441916219 0.610413 0.214661 -0.589478 0.483521 1441916219 0.610413 0.214661 -0.589478 0.483521 1441916219 0.610413 0.214661 -0.589478 0.483521 1441916219 0.610413 0.214661 -0.589478 0.483521 1441916219 0.610413 0.214661 -0.589478 0.483521 1441916219 0.610413 0.214661 -0.589478 0.483521 1441916219 0.607117 0.209778 -0.591614 0.487183 1441916219 0.607117 0.209778 -0.591614 0.487183 1441916219 0.607117 0.209778 -0.591614 0.487183 1441916219 0.607117 0.209778 -0.591614 0.487183 1441916219 0.607117 0.209778 -0.591614 0.487183 1441916219 0.607117 0.209778 -0.591614 0.487183 1441916219 0.606079 0.198669 -0.601563 0.480896 1441916219 0.606079 0.198669 -0.601563 0.480896 1441916219 0.606079 0.198669 -0.601563 0.480896 1441916219 0.606079 0.198669 -0.601563 0.480896 1441916219 0.606079 0.198669 -0.601563 0.480896 1441916219 0.606079 0.198669 -0.601563 0.480896 1441916219 0.609314 0.192627 -0.609436 0.469238 1441916219 0.609314 0.192627 -0.609436 0.469238 1441916219 0.609314 0.192627 -0.609436 0.469238 1441916219 0.609314 0.192627 -0.609436 0.469238 1441916219 0.609314 0.192627 -0.609436 0.469238 1441916219 0.609314 0.192627 -0.609436 0.469238 1441916219 0.618286 0.195557 -0.608521 0.457275 1441916219 0.618286 0.195557 -0.608521 0.457275 1441916219 0.618286 0.195557 -0.608521 0.457275 1441916219 0.618286 0.195557 -0.608521 0.457275 1441916219 0.618286 0.195557 -0.608521 0.457275 1441916219 0.618286 0.195557 -0.608521 0.457275 1441916219 0.618286 0.195557 -0.608521 0.457275 1441916219 0.626892 0.204773 -0.604675 0.446594 1441916219 0.626892 0.204773 -0.604675 0.446594 1441916219 0.626892 0.204773 -0.604675 0.446594 1441916219 0.626892 0.204773 -0.604675 0.446594 1441916219 0.626892 0.204773 -0.604675 0.446594 1441916219 0.626892 0.204773 -0.604675 0.446594 1441916219 0.637634 0.202698 -0.606384 0.429565 1441916220 0.637634 0.202698 -0.606384 0.429565 1441916220 0.637634 0.202698 -0.606384 0.429565 1441916220 0.637634 0.202698 -0.606384 0.429565 1441916220 0.637634 0.202698 -0.606384 0.429565 1441916220 0.637634 0.202698 -0.606384 0.429565 1441916220 0.647888 0.194519 -0.610901 0.411316 1441916220 0.647888 0.194519 -0.610901 0.411316 1441916220 0.647888 0.194519 -0.610901 0.411316 1441916220 0.647888 0.194519 -0.610901 0.411316 1441916220 0.647888 0.194519 -0.610901 0.411316 1441916220 0.647888 0.194519 -0.610901 0.411316 1441916220 0.647888 0.194519 -0.610901 0.411316 1441916220 0.654175 0.190369 -0.614868 0.397156 1441916220 0.654175 0.190369 -0.614868 0.397156 1441916220 0.654175 0.190369 -0.614868 0.397156 1441916220 0.654175 0.190369 -0.614868 0.397156 1441916220 0.654175 0.190369 -0.614868 0.397156 1441916220 0.654175 0.190369 -0.614868 0.397156 1441916220 0.657593 0.190979 -0.616577 0.388367 1441916220 0.657593 0.190979 -0.616577 0.388367 1441916220 0.657593 0.190979 -0.616577 0.388367 1441916220 0.657593 0.190979 -0.616577 0.388367 1441916220 0.657593 0.190979 -0.616577 0.388367 1441916220 0.657593 0.190979 -0.616577 0.388367 1441916220 0.657593 0.190979 -0.616577 0.388367 1441916220 0.659485 0.196472 -0.613892 0.386780 1441916220 0.659485 0.196472 -0.613892 0.386780 1441916220 0.659485 0.196472 -0.613892 0.386780 1441916220 0.659485 0.196472 -0.613892 0.386780 1441916220 0.659485 0.196472 -0.613892 0.386780 1441916220 0.659485 0.196472 -0.613892 0.386780 1441916220 0.659485 0.196472 -0.613892 0.386780 1441916220 0.659912 0.203125 -0.607056 0.393372 1441916220 0.659912 0.203125 -0.607056 0.393372 1441916220 0.659912 0.203125 -0.607056 0.393372 1441916220 0.659912 0.203125 -0.607056 0.393372 1441916220 0.659912 0.203125 -0.607056 0.393372 1441916220 0.659912 0.203125 -0.607056 0.393372 1441916220 0.657471 0.207214 -0.600220 0.405579 1441916220 0.657471 0.207214 -0.600220 0.405579 1441916220 0.657471 0.207214 -0.600220 0.405579 1441916220 0.657471 0.207214 -0.600220 0.405579 1441916220 0.657471 0.207214 -0.600220 0.405579 1441916220 0.657471 0.207214 -0.600220 0.405579 1441916220 0.657471 0.207214 -0.600220 0.405579 1441916220 0.654907 0.200562 -0.597168 0.417358 1441916220 0.654907 0.200562 -0.597168 0.417358 1441916220 0.654907 0.200562 -0.597168 0.417358 1441916220 0.654907 0.200562 -0.597168 0.417358 1441916220 0.654907 0.200562 -0.597168 0.417358 1441916220 0.654907 0.200562 -0.597168 0.417358 1441916220 0.652222 0.184570 -0.598877 0.426453 1441916220 0.652222 0.184570 -0.598877 0.426453 1441916220 0.652222 0.184570 -0.598877 0.426453 1441916220 0.652222 0.184570 -0.598877 0.426453 1441916220 0.652222 0.184570 -0.598877 0.426453 1441916220 0.652222 0.184570 -0.598877 0.426453 1441916220 0.652222 0.184570 -0.598877 0.426453 1441916220 0.647095 0.173340 -0.600647 0.436340 1441916220 0.647095 0.173340 -0.600647 0.436340 1441916220 0.647095 0.173340 -0.600647 0.436340 1441916220 0.647095 0.173340 -0.600647 0.436340 1441916220 0.647095 0.173340 -0.600647 0.436340 1441916220 0.647095 0.173340 -0.600647 0.436340 1441916220 0.642334 0.168701 -0.600891 0.444824 1441916220 0.642334 0.168701 -0.600891 0.444824 1441916220 0.642334 0.168701 -0.600891 0.444824 1441916220 0.642334 0.168701 -0.600891 0.444824 1441916220 0.642334 0.168701 -0.600891 0.444824 1441916220 0.642334 0.168701 -0.600891 0.444824 1441916220 0.639282 0.167542 -0.600769 0.449768 1441916220 0.639282 0.167542 -0.600769 0.449768 1441916220 0.639282 0.167542 -0.600769 0.449768 1441916220 0.639282 0.167542 -0.600769 0.449768 1441916220 0.639282 0.167542 -0.600769 0.449768 1441916220 0.639282 0.167542 -0.600769 0.449768 1441916220 0.639282 0.167542 -0.600769 0.449768 1441916220 0.636536 0.166260 -0.601868 0.452637 1441916220 0.636536 0.166260 -0.601868 0.452637 1441916220 0.636536 0.166260 -0.601868 0.452637 1441916220 0.636536 0.166260 -0.601868 0.452637 1441916220 0.636536 0.166260 -0.601868 0.452637 1441916220 0.636536 0.166260 -0.601868 0.452637 1441916220 0.632263 0.164490 -0.607849 0.451294 1441916220 0.632263 0.164490 -0.607849 0.451294 1441916220 0.632263 0.164490 -0.607849 0.451294 1441916220 0.632263 0.164490 -0.607849 0.451294 1441916220 0.632263 0.164490 -0.607849 0.451294 1441916220 0.632263 0.164490 -0.607849 0.451294 1441916220 0.633789 0.158081 -0.616150 0.440002 1441916220 0.633789 0.158081 -0.616150 0.440002 1441916220 0.633789 0.158081 -0.616150 0.440002 1441916220 0.633789 0.158081 -0.616150 0.440002 1441916220 0.633789 0.158081 -0.616150 0.440002 1441916220 0.633789 0.158081 -0.616150 0.440002 1441916220 0.644165 0.146851 -0.623901 0.417358 1441916220 0.644165 0.146851 -0.623901 0.417358 1441916220 0.644165 0.146851 -0.623901 0.417358 1441916220 0.644165 0.146851 -0.623901 0.417358 1441916220 0.644165 0.146851 -0.623901 0.417358 1441916220 0.644165 0.146851 -0.623901 0.417358 1441916220 0.644165 0.146851 -0.623901 0.417358 1441916220 0.654236 0.145935 -0.626038 0.398438 1441916220 0.654236 0.145935 -0.626038 0.398438 1441916220 0.654236 0.145935 -0.626038 0.398438 1441916220 0.654236 0.145935 -0.626038 0.398438 1441916220 0.654236 0.145935 -0.626038 0.398438 1441916220 0.654236 0.145935 -0.626038 0.398438 1441916220 0.660767 0.152100 -0.625366 0.386108 1441916220 0.660767 0.152100 -0.625366 0.386108 1441916220 0.660767 0.152100 -0.625366 0.386108 1441916220 0.660767 0.152100 -0.625366 0.386108 1441916220 0.660767 0.152100 -0.625366 0.386108 1441916220 0.660767 0.152100 -0.625366 0.386108 1441916220 0.665833 0.158630 -0.625244 0.374878 1441916220 0.665833 0.158630 -0.625244 0.374878 1441916221 0.665833 0.158630 -0.625244 0.374878 1441916221 0.665833 0.158630 -0.625244 0.374878 1441916221 0.665833 0.158630 -0.625244 0.374878 1441916221 0.665833 0.158630 -0.625244 0.374878 1441916221 0.670044 0.163696 -0.626099 0.363647 1441916221 0.670044 0.163696 -0.626099 0.363647 1441916221 0.670044 0.163696 -0.626099 0.363647 1441916221 0.670044 0.163696 -0.626099 0.363647 1441916221 0.670044 0.163696 -0.626099 0.363647 1441916221 0.670044 0.163696 -0.626099 0.363647 1441916221 0.670044 0.163696 -0.626099 0.363647 1441916221 0.671509 0.165283 -0.629822 0.353638 1441916221 0.671509 0.165283 -0.629822 0.353638 1441916221 0.671509 0.165283 -0.629822 0.353638 1441916221 0.671509 0.165283 -0.629822 0.353638 1441916221 0.671509 0.165283 -0.629822 0.353638 1441916221 0.671509 0.165283 -0.629822 0.353638 1441916221 0.670898 0.168579 -0.631958 0.349365 1441916221 0.670898 0.168579 -0.631958 0.349365 1441916221 0.670898 0.168579 -0.631958 0.349365 1441916221 0.670898 0.168579 -0.631958 0.349365 1441916221 0.670898 0.168579 -0.631958 0.349365 1441916221 0.670898 0.168579 -0.631958 0.349365 1441916221 0.670166 0.172729 -0.629517 0.353210 1441916221 0.670166 0.172729 -0.629517 0.353210 1441916221 0.670166 0.172729 -0.629517 0.353210 1441916221 0.670166 0.172729 -0.629517 0.353210 1441916221 0.670166 0.172729 -0.629517 0.353210 1441916221 0.670166 0.172729 -0.629517 0.353210 1441916221 0.670166 0.172729 -0.629517 0.353210 1441916221 0.665955 0.176758 -0.623169 0.369995 1441916221 0.665955 0.176758 -0.623169 0.369995 1441916221 0.665955 0.176758 -0.623169 0.369995 1441916221 0.665955 0.176758 -0.623169 0.369995 1441916221 0.665955 0.176758 -0.623169 0.369995 1441916221 0.665955 0.176758 -0.623169 0.369995 1441916221 0.658752 0.185669 -0.613403 0.393982 1441916221 0.658752 0.185669 -0.613403 0.393982 1441916221 0.658752 0.185669 -0.613403 0.393982 1441916221 0.658752 0.185669 -0.613403 0.393982 1441916221 0.658752 0.185669 -0.613403 0.393982 1441916221 0.658752 0.185669 -0.613403 0.393982 1441916221 0.658752 0.185669 -0.613403 0.393982 1441916221 0.654114 0.179688 -0.610168 0.409241 1441916221 0.654114 0.179688 -0.610168 0.409241 1441916221 0.654114 0.179688 -0.610168 0.409241 1441916221 0.654114 0.179688 -0.610168 0.409241 1441916221 0.654114 0.179688 -0.610168 0.409241 1441916221 0.654114 0.179688 -0.610168 0.409241 1441916221 0.652405 0.163757 -0.611511 0.416565 1441916221 0.652405 0.163757 -0.611511 0.416565 1441916221 0.652405 0.163757 -0.611511 0.416565 1441916221 0.652405 0.163757 -0.611511 0.416565 1441916221 0.652405 0.163757 -0.611511 0.416565 1441916221 0.652405 0.163757 -0.611511 0.416565 1441916221 0.648315 0.161316 -0.608032 0.428894 1441916221 0.648315 0.161316 -0.608032 0.428894 1441916221 0.648315 0.161316 -0.608032 0.428894 1441916221 0.648315 0.161316 -0.608032 0.428894 1441916221 0.648315 0.161316 -0.608032 0.428894 1441916221 0.648315 0.161316 -0.608032 0.428894 1441916221 0.646179 0.163269 -0.601868 0.439941 1441916221 0.646179 0.163269 -0.601868 0.439941 1441916221 0.646179 0.163269 -0.601868 0.439941 1441916221 0.646179 0.163269 -0.601868 0.439941 1441916221 0.646179 0.163269 -0.601868 0.439941 1441916221 0.646179 0.163269 -0.601868 0.439941 1441916221 0.646484 0.154663 -0.601990 0.442383 1441916221 0.646484 0.154663 -0.601990 0.442383 1441916221 0.646484 0.154663 -0.601990 0.442383 1441916221 0.646484 0.154663 -0.601990 0.442383 1441916221 0.646484 0.154663 -0.601990 0.442383 1441916221 0.646484 0.154663 -0.601990 0.442383 1441916221 0.646484 0.154663 -0.601990 0.442383 1441916221 0.644653 0.143005 -0.609802 0.438293 1441916221 0.644653 0.143005 -0.609802 0.438293 1441916221 0.644653 0.143005 -0.609802 0.438293 1441916221 0.644653 0.143005 -0.609802 0.438293 1441916221 0.644653 0.143005 -0.609802 0.438293 1441916221 0.644653 0.143005 -0.609802 0.438293 1441916221 0.644165 0.137024 -0.618286 0.428894 1441916221 0.644165 0.137024 -0.618286 0.428894 1441916221 0.644165 0.137024 -0.618286 0.428894 1441916221 0.644165 0.137024 -0.618286 0.428894 1441916221 0.644165 0.137024 -0.618286 0.428894 1441916221 0.644165 0.137024 -0.618286 0.428894 1441916221 0.647400 0.143494 -0.620972 0.417969 1441916221 0.647400 0.143494 -0.620972 0.417969 1441916221 0.647400 0.143494 -0.620972 0.417969 1441916221 0.647400 0.143494 -0.620972 0.417969 1441916221 0.647400 0.143494 -0.620972 0.417969 1441916221 0.647400 0.143494 -0.620972 0.417969 1441916221 0.651917 0.164185 -0.616455 0.409790 1441916221 0.651917 0.164185 -0.616455 0.409790 1441916221 0.651917 0.164185 -0.616455 0.409790 1441916221 0.651917 0.164185 -0.616455 0.409790 1441916221 0.651917 0.164185 -0.616455 0.409790 1441916221 0.651917 0.164185 -0.616455 0.409790 1441916221 0.658203 0.181763 -0.612305 0.398438 1441916221 0.658203 0.181763 -0.612305 0.398438 1441916221 0.658203 0.181763 -0.612305 0.398438 1441916221 0.658203 0.181763 -0.612305 0.398438 1441916221 0.658203 0.181763 -0.612305 0.398438 1441916221 0.658203 0.181763 -0.612305 0.398438 1441916221 0.668457 0.176147 -0.616028 0.377563 1441916221 0.668457 0.176147 -0.616028 0.377563 1441916221 0.668457 0.176147 -0.616028 0.377563 1441916221 0.668457 0.176147 -0.616028 0.377563 1441916221 0.668457 0.176147 -0.616028 0.377563 1441916221 0.668457 0.176147 -0.616028 0.377563 1441916221 0.668457 0.176147 -0.616028 0.377563 1441916221 0.672546 0.179504 -0.617615 0.366028 1441916221 0.672546 0.179504 -0.617615 0.366028 1441916222 0.672546 0.179504 -0.617615 0.366028 1441916222 0.672546 0.179504 -0.617615 0.366028 1441916222 0.672546 0.179504 -0.617615 0.366028 1441916222 0.672546 0.179504 -0.617615 0.366028 1441916222 0.675781 0.187622 -0.614807 0.360718 1441916222 0.675781 0.187622 -0.614807 0.360718 1441916222 0.675781 0.187622 -0.614807 0.360718 1441916222 0.675781 0.187622 -0.614807 0.360718 1441916222 0.675781 0.187622 -0.614807 0.360718 1441916222 0.675781 0.187622 -0.614807 0.360718 1441916222 0.677917 0.192749 -0.612976 0.357056 1441916222 0.677917 0.192749 -0.612976 0.357056 1441916222 0.677917 0.192749 -0.612976 0.357056 1441916222 0.677917 0.192749 -0.612976 0.357056 1441916222 0.677917 0.192749 -0.612976 0.357056 1441916222 0.677917 0.192749 -0.612976 0.357056 1441916222 0.679077 0.194336 -0.611145 0.357178 1441916222 0.679077 0.194336 -0.611145 0.357178 1441916222 0.679077 0.194336 -0.611145 0.357178 1441916222 0.679077 0.194336 -0.611145 0.357178 1441916222 0.679077 0.194336 -0.611145 0.357178 1441916222 0.679077 0.194336 -0.611145 0.357178 1441916222 0.679077 0.194336 -0.611145 0.357178 1441916222 0.678406 0.192810 -0.609192 0.362549 1441916222 0.678406 0.192810 -0.609192 0.362549 1441916222 0.678406 0.192810 -0.609192 0.362549 1441916222 0.678406 0.192810 -0.609192 0.362549 1441916222 0.678406 0.192810 -0.609192 0.362549 1441916222 0.678406 0.192810 -0.609192 0.362549 1441916222 0.675110 0.188477 -0.608948 0.371277 1441916222 0.675110 0.188477 -0.608948 0.371277 1441916222 0.675110 0.188477 -0.608948 0.371277 1441916222 0.675110 0.188477 -0.608948 0.371277 1441916222 0.675110 0.188477 -0.608948 0.371277 1441916222 0.675110 0.188477 -0.608948 0.371277 1441916222 0.675110 0.188477 -0.608948 0.371277 1441916222 0.670227 0.178833 -0.611206 0.381042 1441916222 0.670227 0.178833 -0.611206 0.381042 1441916222 0.670227 0.178833 -0.611206 0.381042 1441916222 0.670227 0.178833 -0.611206 0.381042 1441916222 
0.570313 -0.008118 -0.497131 0.653870 1441916224 0.570313 -0.008118 -0.497131 0.653870 1441916224 0.570313 -0.008118 -0.497131 0.653870 1441916224 0.513977 -0.092102 -0.437622 0.731934 1441916224 0.513977 -0.092102 -0.437622 0.731934 1441916224 0.513977 -0.092102 -0.437622 0.731934 1441916224 0.513977 -0.092102 -0.437622 0.731934 1441916224 0.513977 -0.092102 -0.437622 0.731934 1441916224 0.513977 -0.092102 -0.437622 0.731934 1441916224 0.443298 -0.151062 -0.366272 0.804016 1441916224 0.443298 -0.151062 -0.366272 0.804016 1441916224 0.443298 -0.151062 -0.366272 0.804016 1441916224 0.443298 -0.151062 -0.366272 0.804016 1441916224 0.443298 -0.151062 -0.366272 0.804016 1441916225 0.368286 -0.180176 -0.300476 0.861145 1441916225 0.368286 -0.180176 -0.300476 0.861145 1441916225 0.368286 -0.180176 -0.300476 0.861145 1441916225 0.368286 -0.180176 -0.300476 0.861145 1441916225 0.368286 -0.180176 -0.300476 0.861145 1441916225 0.368286 -0.180176 -0.300476 0.861145 1441916225 0.298340 -0.200562 -0.245422 0.900269 1441916225 0.298340 -0.200562 -0.245422 0.900269 1441916225 0.298340 -0.200562 -0.245422 0.900269 1441916225 0.298340 -0.200562 -0.245422 0.900269 1441916225 0.298340 -0.200562 -0.245422 0.900269 1441916225 0.298340 -0.200562 -0.245422 0.900269 1441916225 0.247559 -0.206665 -0.171265 0.930908 1441916225 0.247559 -0.206665 -0.171265 0.930908 1441916225 0.247559 -0.206665 -0.171265 0.930908 1441916225 0.247559 -0.206665 -0.171265 0.930908 1441916225 0.247559 -0.206665 -0.171265 0.930908 1441916225 0.247559 -0.206665 -0.171265 0.930908 1441916225 0.227539 -0.214783 -0.068359 0.947266 1441916225 0.227539 -0.214783 -0.068359 0.947266 1441916225 0.227539 -0.214783 -0.068359 0.947266 1441916225 0.227539 -0.214783 -0.068359 0.947266 1441916225 0.227539 -0.214783 -0.068359 0.947266 1441916225 0.227539 -0.214783 -0.068359 0.947266 1441916225 0.208435 -0.226685 0.032959 0.950806 1441916225 0.208435 -0.226685 0.032959 0.950806 1441916225 0.208435 -0.226685 0.032959 0.950806 1441916225 0.208435 -0.226685 0.032959 0.950806 1441916225 0.196960 -0.248291 0.093689 0.943787 1441916225 0.196960 -0.248291 0.093689 0.943787 1441916225 0.196960 -0.248291 0.093689 0.943787 1441916225 0.196960 -0.248291 0.093689 0.943787 1441916225 0.196960 -0.248291 0.093689 0.943787 1441916225 0.196960 -0.248291 0.093689 0.943787 1441916225 0.198303 -0.269104 0.110168 0.935974 1441916225 0.198303 -0.269104 0.110168 0.935974 1441916225 0.198303 -0.269104 0.110168 0.935974 1441916225 0.198303 -0.269104 0.110168 0.935974 1441916225 0.198303 -0.269104 0.110168 0.935974 1441916225 0.198303 -0.269104 0.110168 0.935974 1441916225 0.228271 -0.275574 0.099182 0.928467 1441916225 0.228271 -0.275574 0.099182 0.928467 1441916225 0.228271 -0.275574 0.099182 0.928467 1441916225 0.228271 -0.275574 0.099182 0.928467 1441916225 0.228271 -0.275574 0.099182 0.928467 1441916225 0.228271 -0.275574 0.099182 0.928467 1441916225 0.297241 -0.254272 0.070984 0.917542 1441916225 0.297241 -0.254272 0.070984 0.917542 1441916225 0.297241 -0.254272 0.070984 0.917542 1441916225 0.297241 -0.254272 0.070984 0.917542 1441916225 0.297241 -0.254272 0.070984 0.917542 1441916225 0.424744 -0.196960 0.045715 0.882385 1441916225 0.424744 -0.196960 0.045715 0.882385 1441916225 0.424744 -0.196960 0.045715 0.882385 1441916225 0.424744 -0.196960 0.045715 0.882385 1441916225 0.424744 -0.196960 0.045715 0.882385 1441916225 0.424744 -0.196960 0.045715 0.882385 1441916225 0.542419 -0.117798 0.006836 0.831726 1441916225 0.542419 -0.117798 0.006836 0.831726 1441916225 0.542419 -0.117798 0.006836 0.831726 1441916225 0.542419 -0.117798 0.006836 0.831726 1441916225 0.542419 -0.117798 0.006836 0.831726 1441916225 0.542419 -0.117798 0.006836 0.831726 1441916225 0.542419 -0.117798 0.006836 0.831726 1441916225 0.585327 -0.116211 -0.032471 0.801697 1441916225 0.585327 -0.116211 -0.032471 0.801697 1441916225 0.585327 -0.116211 -0.032471 0.801697 1441916225 0.585327 -0.116211 -0.032471 0.801697 1441916225 0.585327 -0.116211 -0.032471 0.801697 1441916225 0.585327 -0.116211 -0.032471 0.801697 1441916225 0.571350 -0.109741 -0.035645 0.812500 1441916225 0.571350 -0.109741 -0.035645 0.812500 1441916225 0.571350 -0.109741 -0.035645 0.812500 1441916225 0.571350 -0.109741 -0.035645 0.812500 1441916225 0.571350 -0.109741 -0.035645 0.812500 1441916225 0.571350 -0.109741 -0.035645 0.812500 1441916225 0.547546 -0.102112 -0.022217 0.830200 1441916225 0.547546 -0.102112 -0.022217 0.830200 1441916225 0.547546 -0.102112 -0.022217 0.830200 1441916225 0.547546 -0.102112 -0.022217 0.830200 1441916225 0.516418 -0.109741 -0.026794 0.848816 1441916225 0.516418 -0.109741 -0.026794 0.848816 1441916225 0.516418 -0.109741 -0.026794 0.848816 1441916225 0.516418 -0.109741 -0.026794 0.848816 1441916225 0.516418 -0.109741 -0.026794 0.848816 1441916225 0.466980 -0.111145 -0.031128 0.876648 1441916225 0.466980 -0.111145 -0.031128 0.876648 1441916225 0.466980 -0.111145 -0.031128 0.876648 1441916225 0.466980 -0.111145 -0.031128 0.876648 1441916225 0.466980 -0.111145 -0.031128 0.876648 1441916225 0.402039 -0.090820 -0.022522 0.910767 1441916225 0.402039 -0.090820 -0.022522 0.910767 1441916225 0.402039 -0.090820 -0.022522 0.910767 1441916225 0.402039 -0.090820 -0.022522 0.910767 1441916225 0.402039 -0.090820 -0.022522 0.910767 1441916225 0.402039 -0.090820 -0.022522 0.910767 1441916225 0.333435 -0.075012 -0.022522 0.939514 1441916225 0.333435 -0.075012 -0.022522 0.939514 1441916225 0.333435 -0.075012 -0.022522 0.939514 1441916225 0.333435 -0.075012 -0.022522 0.939514 1441916225 0.333435 -0.075012 -0.022522 0.939514 1441916225 0.333435 -0.075012 -0.022522 0.939514 1441916225 0.273376 -0.078735 -0.034302 0.958008 1441916226 0.273376 -0.078735 -0.034302 0.958008 1441916226 0.273376 -0.078735 -0.034302 0.958008 1441916226 0.273376 -0.078735 -0.034302 0.958008 1441916226 0.273376 -0.078735 -0.034302 0.958008 1441916226 0.273376 -0.078735 -0.034302 0.958008 1441916226 0.241516 -0.089233 -0.031006 0.965759 1441916226 0.241516 -0.089233 -0.031006 0.965759 1441916226 0.241516 -0.089233 -0.031006 0.965759 1441916226 0.241516 -0.089233 -0.031006 0.965759 1441916226 0.241516 -0.089233 -0.031006 0.965759 1441916226 0.241516 -0.089233 -0.031006 0.965759 1441916226 0.222046 -0.102417 -0.015564 0.969482 1441916226 0.222046 -0.102417 -0.015564 0.969482 1441916226 0.222046 -0.102417 -0.015564 0.969482 1441916226 0.222046 -0.102417 -0.015564 0.969482 1441916226 0.222046 -0.102417 -0.015564 0.969482 1441916226 0.222046 -0.102417 -0.015564 0.969482 1441916226 0.208008 -0.110291 -0.009399 0.971802 1441916226 0.208008 -0.110291 -0.009399 0.971802 1441916226 0.208008 -0.110291 -0.009399 0.971802 1441916226 0.208008 -0.110291 -0.009399 0.971802 1441916226 0.208008 -0.110291 -0.009399 0.971802 1441916226 0.208008 -0.110291 -0.009399 0.971802 1441916226 0.200684 -0.114014 0.000610 0.972961 1441916226 0.200684 -0.114014 0.000610 0.972961 1441916226 0.200684 -0.114014 0.000610 0.972961 1441916226 0.200684 -0.114014 0.000610 0.972961 1441916226 0.200684 -0.114014 0.000610 0.972961 1441916226 0.200684 -0.114014 0.000610 0.972961 1441916226 0.199341 -0.119873 0.026123 0.972168 1441916226 0.199341 -0.119873 0.026123 0.972168 1441916226 0.199341 -0.119873 0.026123 0.972168 1441916226 0.199341 -0.119873 0.026123 0.972168 1441916226 0.199341 -0.119873 0.026123 0.972168 1441916226 0.199341 -0.119873 0.026123 0.972168 1441916226 0.211609 -0.135010 0.056946 0.966309 1441916226 0.211609 -0.135010 0.056946 0.966309 1441916226 0.211609 -0.135010 0.056946 0.966309 1441916226 0.211609 -0.135010 0.056946 0.966309 1441916226 0.211609 -0.135010 0.056946 0.966309 1441916226 0.211609 -0.135010 0.056946 0.966309 1441916226 0.252319 -0.154480 0.079468 0.951904 1441916226 0.252319 -0.154480 0.079468 0.951904 1441916226 0.252319 -0.154480 0.079468 0.951904 1441916226 0.252319 -0.154480 0.079468 0.951904 1441916226 0.252319 -0.154480 0.079468 0.951904 1441916226 0.252319 -0.154480 0.079468 0.951904 1441916226 0.328125 -0.158875 0.077454 0.927917 1441916226 0.328125 -0.158875 0.077454 0.927917 1441916226 0.328125 -0.158875 0.077454 0.927917 1441916226 0.328125 -0.158875 0.077454 0.927917 1441916226 0.328125 -0.158875 0.077454 0.927917 1441916226 0.328125 -0.158875 0.077454 0.927917 1441916226 0.449524 -0.133545 0.067871 0.880554 1441916226 0.449524 -0.133545 0.067871 0.880554 1441916226 0.449524 -0.133545 0.067871 0.880554 1441916226 0.449524 -0.133545 0.067871 0.880554 1441916226 0.449524 -0.133545 0.067871 0.880554 1441916226 0.449524 -0.133545 0.067871 0.880554 1441916226 0.555969 -0.090637 0.024841 0.825867 1441916226 0.555969 -0.090637 0.024841 0.825867 1441916226 0.555969 -0.090637 0.024841 0.825867 1441916226 0.555969 -0.090637 0.024841 0.825867 1441916226 0.555969 -0.090637 0.024841 0.825867 1441916226 0.591553 -0.099915 -0.023621 0.799683 1441916226 0.591553 -0.099915 -0.023621 0.799683 1441916226 0.591553 -0.099915 -0.023621 0.799683 1441916226 0.591553 -0.099915 -0.023621 0.799683 1441916226 0.591553 -0.099915 -0.023621 0.799683 1441916226 0.591553 -0.099915 -0.023621 0.799683 1441916226 0.581970 -0.071838 -0.000854 0.809998 1441916226 0.581970 -0.071838 -0.000854 0.809998 1441916226 0.581970 -0.071838 -0.000854 0.809998 1441916226 0.581970 -0.071838 -0.000854 0.809998 1441916226 0.581970 -0.071838 -0.000854 0.809998 1441916226 0.581970 -0.071838 -0.000854 0.809998 1441916226 0.581970 -0.071838 -0.000854 0.809998 1441916226 0.540894 -0.076355 -0.003845 0.837585 1441916226 0.540894 -0.076355 -0.003845 0.837585 1441916226 0.540894 -0.076355 -0.003845 0.837585 1441916226 0.540894 -0.076355 -0.003845 0.837585 1441916226 0.540894 -0.076355 -0.003845 0.837585 1441916226 0.540894 -0.076355 -0.003845 0.837585 1441916226 0.540894 -0.076355 -0.003845 0.837585 1441916226 0.485413 -0.105103 -0.020996 0.867615 1441916226 0.485413 -0.105103 -0.020996 0.867615 1441916226 0.485413 -0.105103 -0.020996 0.867615 1441916226 0.485413 -0.105103 -0.020996 0.867615 1441916226 0.485413 -0.105103 -0.020996 0.867615 1441916226 0.411682 -0.127502 -0.019836 0.902100 1441916226 0.411682 -0.127502 -0.019836 0.902100 1441916226 0.411682 -0.127502 -0.019836 0.902100 1441916226 0.411682 -0.127502 -0.019836 0.902100 1441916226 0.411682 -0.127502 -0.019836 0.902100 1441916226 0.411682 -0.127502 -0.019836 0.902100 1441916226 0.335693 -0.143311 -0.004761 0.930969 1441916226 0.335693 -0.143311 -0.004761 0.930969 1441916226 0.335693 -0.143311 -0.004761 0.930969 1441916226 0.335693 -0.143311 -0.004761 0.930969 1441916226 0.335693 -0.143311 -0.004761 0.930969 1441916226 0.335693 -0.143311 -0.004761 0.930969 1441916226 0.277771 -0.154846 0.009155 0.947998 1441916226 0.277771 -0.154846 0.009155 0.947998 1441916226 0.277771 -0.154846 0.009155 0.947998 1441916226 0.277771 -0.154846 0.009155 0.947998 1441916226 0.277771 -0.154846 0.009155 0.947998 1441916226 0.277771 -0.154846 0.009155 0.947998 1441916226 0.250366 -0.159973 0.014038 0.954712 1441916226 0.250366 -0.159973 0.014038 0.954712 1441916227 0.250366 -0.159973 0.014038 0.954712 1441916227 0.250366 -0.159973 0.014038 0.954712 1441916227 0.250366 -0.159973 0.014038 0.954712 1441916227 0.250366 -0.159973 0.014038 0.954712 1441916227 0.238892 -0.156860 0.001221 0.958252 1441916227 0.238892 -0.156860 0.001221 0.958252 1441916227 0.238892 -0.156860 0.001221 0.958252 1441916227 0.238892 -0.156860 0.001221 0.958252 1441916227 0.238892 -0.156860 0.001221 0.958252 1441916227 0.238892 -0.156860 0.001221 0.958252 1441916227 0.235657 -0.162109 -0.018433 0.958008 1441916227 0.235657 -0.162109 -0.018433 0.958008 1441916227 0.235657 -0.162109 -0.018433 0.958008 1441916227 0.235657 -0.162109 -0.018433 0.958008 1441916227 0.235657 -0.162109 -0.018433 0.958008 1441916227 0.235657 -0.162109 -0.018433 0.958008 1441916227 0.231384 -0.166382 -0.007141 0.958496 1441916227 0.231384 -0.166382 -0.007141 0.958496 1441916227 0.231384 -0.166382 -0.007141 0.958496 1441916227 0.229858 -0.168762 0.034363 0.957825 1441916227 0.229858 -0.168762 0.034363 0.957825 1441916227 0.229858 -0.168762 0.034363 0.957825 1441916227 0.229858 -0.168762 0.034363 0.957825 1441916227 0.229858 -0.168762 0.034363 0.957825 1441916227 0.229858 -0.168762 0.034363 0.957825 1441916227 0.237183 -0.173035 0.063782 0.953735 1441916227 0.237183 -0.173035 0.063782 0.953735 1441916227 0.237183 -0.173035 0.063782 0.953735 1441916227 0.237183 -0.173035 0.063782 0.953735 1441916227 0.237183 -0.173035 0.063782 0.953735 1441916227 0.237183 -0.173035 0.063782 0.953735 1441916227 0.272827 -0.181458 0.076782 0.941650 1441916227 0.272827 -0.181458 0.076782 0.941650 1441916227 0.272827 -0.181458 0.076782 0.941650 1441916227 0.272827 -0.181458 0.076782 0.941650 1441916227 0.272827 -0.181458 0.076782 0.941650 1441916227 0.272827 -0.181458 0.076782 0.941650 1441916227 0.345520 -0.183838 0.058838 0.918335 1441916227 0.345520 -0.183838 0.058838 0.918335 1441916227 0.345520 -0.183838 0.058838 0.918335 1441916227 0.457947 -0.167725 0.009827 0.872925 1441916227 0.457947 -0.167725 0.009827 0.872925 1441916227 0.457947 -0.167725 0.009827 0.872925 1441916227 0.457947 -0.167725 0.009827 0.872925 1441916227 0.457947 -0.167725 0.009827 0.872925 1441916227 0.457947 -0.167725 0.009827 0.872925 1441916227 0.574158 -0.131653 -0.045715 0.806763 1441916227 0.574158 -0.131653 -0.045715 0.806763 1441916227 0.574158 -0.131653 -0.045715 0.806763 1441916227 0.574158 -0.131653 -0.045715 0.806763 1441916227 0.574158 -0.131653 -0.045715 0.806763 1441916227 0.613708 -0.151611 -0.107544 0.767334 1441916227 0.613708 -0.151611 -0.107544 0.767334 1441916227 0.613708 -0.151611 -0.107544 0.767334 1441916227 0.613708 -0.151611 -0.107544 0.767334 1441916227 0.613708 -0.151611 -0.107544 0.767334 1441916227 0.613708 -0.151611 -0.107544 0.767334 1441916227 0.600220 -0.107056 -0.069702 0.789490 1441916227 0.600220 -0.107056 -0.069702 0.789490 1441916227 0.600220 -0.107056 -0.069702 0.789490 1441916227 0.600220 -0.107056 -0.069702 0.789490 1441916227 0.600220 -0.107056 -0.069702 0.789490 1441916227 0.600220 -0.107056 -0.069702 0.789490 1441916227 0.565552 -0.090149 -0.044495 0.818542 1441916227 0.565552 -0.090149 -0.044495 0.818542 1441916227 0.565552 -0.090149 -0.044495 0.818542 1441916227 0.565552 -0.090149 -0.044495 0.818542 1441916227 0.565552 -0.090149 -0.044495 0.818542 1441916227 0.565552 -0.090149 -0.044495 0.818542 1441916227 0.509094 -0.101074 -0.055054 0.852966 1441916227 0.509094 -0.101074 -0.055054 0.852966 1441916227 0.509094 -0.101074 -0.055054 0.852966 1441916227 0.509094 -0.101074 -0.055054 0.852966 1441916227 0.509094 -0.101074 -0.055054 0.852966 1441916227 0.509094 -0.101074 -0.055054 0.852966 1441916227 0.436829 -0.087646 -0.044250 0.894165 1441916227 0.436829 -0.087646 -0.044250 0.894165 1441916227 0.436829 -0.087646 -0.044250 0.894165 1441916227 0.436829 -0.087646 -0.044250 0.894165 1441916227 0.362549 -0.080872 -0.041992 0.927490 1441916227 0.295044 -0.089600 -0.065552 0.948975 1441916227 0.295044 -0.089600 -0.065552 0.948975 1441916227 0.295044 -0.089600 -0.065552 0.948975 1441916227 0.295044 -0.089600 -0.065552 0.948975 1441916227 0.295044 -0.089600 -0.065552 0.948975 1441916227 0.295044 -0.089600 -0.065552 0.948975 1441916227 0.264038 -0.092896 -0.081299 0.956543 1441916227 0.264038 -0.092896 -0.081299 0.956543 1441916227 0.264038 -0.092896 -0.081299 0.956543 1441916227 0.264038 -0.092896 -0.081299 0.956543 1441916227 0.264038 -0.092896 -0.081299 0.956543 1441916227 0.264038 -0.092896 -0.081299 0.956543 1441916227 0.264771 -0.099854 -0.108276 0.952942 1441916227 0.264771 -0.099854 -0.108276 0.952942 1441916227 0.264771 -0.099854 -0.108276 0.952942 1441916228 0.264771 -0.099854 -0.108276 0.952942 1441916228 0.264771 -0.099854 -0.108276 0.952942 1441916228 0.264771 -0.099854 -0.108276 0.952942 1441916228 0.277344 -0.116333 -0.135742 0.943970 1441916228 0.277344 -0.116333 -0.135742 0.943970 1441916228 0.277344 -0.116333 -0.135742 0.943970 1441916228 0.277344 -0.116333 -0.135742 0.943970 1441916228 0.277344 -0.116333 -0.135742 0.943970 1441916228 0.277344 -0.116333 -0.135742 0.943970 1441916228 0.282043 -0.134460 -0.143799 0.938965 1441916228 0.282043 -0.134460 -0.143799 0.938965 1441916228 0.282043 -0.134460 -0.143799 0.938965 1441916228 0.282043 -0.134460 -0.143799 0.938965 1441916228 0.275513 -0.145996 -0.114258 0.943237 1441916228 0.275513 -0.145996 -0.114258 0.943237 1441916228 0.275513 -0.145996 -0.114258 0.943237 1441916228 0.275513 -0.145996 -0.114258 0.943237 1441916228 0.275513 -0.145996 -0.114258 0.943237 1441916228 0.275513 -0.145996 -0.114258 0.943237 1441916228 0.262390 -0.157654 -0.068176 0.949524 1441916228 0.262390 -0.157654 -0.068176 0.949524 1441916228 0.262390 -0.157654 -0.068176 0.949524 1441916228 0.262390 -0.157654 -0.068176 0.949524 1441916228 0.262390 -0.157654 -0.068176 0.949524 1441916228 0.262390 -0.157654 -0.068176 0.949524 1441916228 0.262390 -0.157654 -0.068176 0.949524 1441916228 0.257324 -0.172058 -0.016602 0.950745 1441916228 0.257324 -0.172058 -0.016602 0.950745 1441916228 0.257324 -0.172058 -0.016602 0.950745 1441916228 0.257324 -0.172058 -0.016602 0.950745 1441916228 0.257324 -0.172058 -0.016602 0.950745 1441916228 0.273071 -0.187073 0.026794 0.943237 1441916228 0.273071 -0.187073 0.026794 0.943237 1441916228 0.273071 -0.187073 0.026794 0.943237 1441916228 0.325623 -0.193787 0.041504 0.924438 1441916228 0.325623 -0.193787 0.041504 0.924438 1441916228 0.325623 -0.193787 0.041504 0.924438 1441916228 0.325623 -0.193787 0.041504 0.924438 1441916228 0.325623 -0.193787 0.041504 0.924438 1441916228 0.325623 -0.193787 0.041504 0.924438 1441916228 0.433350 -0.169250 0.041077 0.884216 1441916228 0.433350 -0.169250 0.041077 0.884216 1441916228 0.433350 -0.169250 0.041077 0.884216 1441916228 0.433350 -0.169250 0.041077 0.884216 1441916228 0.433350 -0.169250 0.041077 0.884216 1441916228 0.433350 -0.169250 0.041077 0.884216 1441916228 0.552917 -0.118530 -0.004700 0.824707 1441916228 0.552917 -0.118530 -0.004700 0.824707 1441916228 0.552917 -0.118530 -0.004700 0.824707 1441916228 0.552917 -0.118530 -0.004700 0.824707 1441916228 0.552917 -0.118530 -0.004700 0.824707 1441916228 0.552917 -0.118530 -0.004700 0.824707 1441916228 0.612122 -0.122742 -0.070557 0.777893 1441916228 0.612122 -0.122742 -0.070557 0.777893 1441916228 0.612122 -0.122742 -0.070557 0.777893 1441916228 0.612122 -0.122742 -0.070557 0.777893 1441916228 0.612122 -0.122742 -0.070557 0.777893 1441916228 0.612122 -0.122742 -0.070557 0.777893 1441916228 0.612122 -0.122742 -0.070557 0.777893 1441916228 0.605957 -0.128479 -0.082703 0.780640 1441916228 0.605957 -0.128479 -0.082703 0.780640 1441916228 0.605957 -0.128479 -0.082703 0.780640 1441916228 0.605957 -0.128479 -0.082703 0.780640 1441916228 0.605957 -0.128479 -0.082703 0.780640 1441916228 0.605957 -0.128479 -0.082703 0.780640 1441916228 0.566895 -0.113403 -0.063660 0.813416 1441916228 0.566895 -0.113403 -0.063660 0.813416 1441916228 0.566895 -0.113403 -0.063660 0.813416 1441916228 0.566895 -0.113403 -0.063660 0.813416 1441916228 0.566895 -0.113403 -0.063660 0.813416 1441916228 0.566895 -0.113403 -0.063660 0.813416 1441916228 0.511841 -0.098999 -0.044434 0.852173 1441916228 0.511841 -0.098999 -0.044434 0.852173 1441916228 0.511841 -0.098999 -0.044434 0.852173 1441916228 0.511841 -0.098999 -0.044434 0.852173 1441916228 0.511841 -0.098999 -0.044434 0.852173 1441916228 0.511841 -0.098999 -0.044434 0.852173 1441916228 0.441711 -0.110291 -0.032837 0.889709 1441916228 0.441711 -0.110291 -0.032837 0.889709 1441916228 0.441711 -0.110291 -0.032837 0.889709 1441916228 0.441711 -0.110291 -0.032837 0.889709 1441916228 0.441711 -0.110291 -0.032837 0.889709 1441916228 0.362061 -0.130188 -0.030762 0.922485 1441916228 0.362061 -0.130188 -0.030762 0.922485 1441916228 0.362061 -0.130188 -0.030762 0.922485 1441916228 0.362061 -0.130188 -0.030762 0.922485 1441916228 0.362061 -0.130188 -0.030762 0.922485 1441916228 0.362061 -0.130188 -0.030762 0.922485 1441916228 0.297913 -0.142761 -0.029846 0.943359 1441916228 0.297913 -0.142761 -0.029846 0.943359 1441916228 0.297913 -0.142761 -0.029846 0.943359 1441916228 0.297913 -0.142761 -0.029846 0.943359 1441916228 0.297913 -0.142761 -0.029846 0.943359 1441916228 0.297913 -0.142761 -0.029846 0.943359 1441916228 0.278687 -0.143250 -0.026794 0.949219 1441916228 0.278687 -0.143250 -0.026794 0.949219 1441916228 0.278687 -0.143250 -0.026794 0.949219 1441916228 0.278687 -0.143250 -0.026794 0.949219 1441916228 0.278687 -0.143250 -0.026794 0.949219 1441916228 0.278687 -0.143250 -0.026794 0.949219 1441916228 0.276428 -0.154114 -0.065247 0.946350 1441916228 0.276428 -0.154114 -0.065247 0.946350 1441916228 0.276428 -0.154114 -0.065247 0.946350 1441916228 0.276428 -0.154114 -0.065247 0.946350 1441916228 0.276428 -0.154114 -0.065247 0.946350 1441916229 0.276428 -0.154114 -0.065247 0.946350 1441916229 0.276428 -0.154114 -0.065247 0.946350 1441916229 0.279114 -0.165283 -0.098328 0.940796 1441916229 0.279114 -0.165283 -0.098328 0.940796 1441916229 0.279114 -0.165283 -0.098328 0.940796 1441916229 0.279114 -0.165283 -0.098328 0.940796 1441916229 0.279114 -0.165283 -0.098328 0.940796 1441916229 0.279114 -0.165283 -0.098328 0.940796 1441916229 0.271973 -0.171082 -0.088806 0.942749 1441916229 0.271973 -0.171082 -0.088806 0.942749 1441916229 0.271973 -0.171082 -0.088806 0.942749 1441916229 0.271973 -0.171082 -0.088806 0.942749 1441916229 0.271973 -0.171082 -0.088806 0.942749 1441916229 0.271973 -0.171082 -0.088806 0.942749 1441916229 0.253906 -0.182007 -0.062622 0.947876 1441916229 0.253906 -0.182007 -0.062622 0.947876 1441916229 0.253906 -0.182007 -0.062622 0.947876 1441916229 0.253906 -0.182007 -0.062622 0.947876 1441916229 0.253906 -0.182007 -0.062622 0.947876 1441916229 0.253906 -0.182007 -0.062622 0.947876 1441916229 0.253906 -0.182007 -0.062622 0.947876 1441916229 0.237610 -0.195129 -0.025513 0.951172 1441916229 0.237610 -0.195129 -0.025513 0.951172 1441916229 0.237610 -0.195129 -0.025513 0.951172 1441916229 0.237610 -0.195129 -0.025513 0.951172 1441916229 0.237610 -0.195129 -0.025513 0.951172 1441916229 0.237610 -0.195129 -0.025513 0.951172 1441916229 0.237610 -0.195129 -0.025513 0.951172 1441916229 0.240356 -0.217041 0.013794 0.945984 1441916229 0.240356 -0.217041 0.013794 0.945984 1441916229 0.240356 -0.217041 0.013794 0.945984 1441916229 0.240356 -0.217041 0.013794 0.945984 1441916229 0.240356 -0.217041 0.013794 0.945984 1441916229 0.240356 -0.217041 0.013794 0.945984 1441916229 0.273560 -0.238220 0.033691 0.931274 1441916229 0.273560 -0.238220 0.033691 0.931274 1441916229 0.273560 -0.238220 0.033691 0.931274 1441916229 0.273560 -0.238220 0.033691 0.931274 1441916229 0.273560 -0.238220 0.033691 0.931274 1441916229 0.273560 -0.238220 0.033691 0.931274 1441916229 0.273560 -0.238220 0.033691 0.931274 1441916229 0.342773 -0.237366 0.022095 0.908630 1441916229 0.342773 -0.237366 0.022095 0.908630 1441916229 0.342773 -0.237366 0.022095 0.908630 1441916229 0.342773 -0.237366 0.022095 0.908630 1441916229 0.342773 -0.237366 0.022095 0.908630 1441916229 0.342773 -0.237366 0.022095 0.908630 1441916229 0.459778 -0.201416 -0.013611 0.864746 1441916229 0.459778 -0.201416 -0.013611 0.864746 1441916229 0.459778 -0.201416 -0.013611 0.864746 1441916229 0.459778 -0.201416 -0.013611 0.864746 1441916229 0.459778 -0.201416 -0.013611 0.864746 1441916229 0.459778 -0.201416 -0.013611 0.864746 1441916229 0.559143 -0.143127 -0.052063 0.814941 1441916229 0.559143 -0.143127 -0.052063 0.814941 1441916229 0.559143 -0.143127 -0.052063 0.814941 1441916229 0.559143 -0.143127 -0.052063 0.814941 1441916229 0.597046 -0.094849 -0.030212 0.795959 1441916229 0.597046 -0.094849 -0.030212 0.795959 1441916229 0.597046 -0.094849 -0.030212 0.795959 1441916229 0.597046 -0.094849 -0.030212 0.795959 1441916229 0.597046 -0.094849 -0.030212 0.795959 1441916229 0.597046 -0.094849 -0.030212 0.795959 1441916229 0.582825 -0.067200 -0.005066 0.809753 1441916229 0.582825 -0.067200 -0.005066 0.809753 1441916229 0.582825 -0.067200 -0.005066 0.809753 1441916229 0.582825 -0.067200 -0.005066 0.809753 1441916229 0.582825 -0.067200 -0.005066 0.809753 1441916229 0.582825 -0.067200 -0.005066 0.809753 1441916229 0.582825 -0.067200 -0.005066 0.809753 1441916229 0.525146 -0.100037 -0.041504 0.844055 1441916229 0.525146 -0.100037 -0.041504 0.844055 1441916229 0.525146 -0.100037 -0.041504 0.844055 1441916229 0.525146 -0.100037 -0.041504 0.844055 1441916229 0.525146 -0.100037 -0.041504 0.844055 1441916229 0.455261 -0.108521 -0.065430 0.881226 1441916229 0.455261 -0.108521 -0.065430 0.881226 1441916229 0.455261 -0.108521 -0.065430 0.881226 1441916229 0.455261 -0.108521 -0.065430 0.881226 1441916229 0.455261 -0.108521 -0.065430 0.881226 1441916229 0.455261 -0.108521 -0.065430 0.881226 1441916229 0.455261 -0.108521 -0.065430 0.881226 1441916229 0.377502 -0.085083 -0.049744 0.920715 1441916229 0.377502 -0.085083 -0.049744 0.920715 1441916229 0.377502 -0.085083 -0.049744 0.920715 1441916229 0.377502 -0.085083 -0.049744 0.920715 1441916229 0.377502 -0.085083 -0.049744 0.920715 1441916229 0.314636 -0.065735 -0.041077 0.945984 1441916229 0.314636 -0.065735 -0.041077 0.945984 1441916229 0.314636 -0.065735 -0.041077 0.945984 1441916229 0.314636 -0.065735 -0.041077 0.945984 1441916229 0.314636 -0.065735 -0.041077 0.945984 1441916229 0.314636 -0.065735 -0.041077 0.945984 1441916229 0.314636 -0.065735 -0.041077 0.945984 1441916229 0.268616 -0.059021 -0.061768 0.959412 1441916229 0.268616 -0.059021 -0.061768 0.959412 1441916229 0.268616 -0.059021 -0.061768 0.959412 1441916229 0.268616 -0.059021 -0.061768 0.959412 1441916229 0.268616 -0.059021 -0.061768 0.959412 1441916229 0.268616 -0.059021 -0.061768 0.959412 1441916229 0.257324 -0.069031 -0.095947 0.959045 1441916229 0.257324 -0.069031 -0.095947 0.959045 1441916229 0.257324 -0.069031 -0.095947 0.959045 1441916229 0.257324 -0.069031 -0.095947 0.959045 1441916229 0.257324 -0.069031 -0.095947 0.959045 1441916229 0.257324 -0.069031 -0.095947 0.959045 1441916229 0.274780 -0.096008 -0.137756 0.946716 1441916229 0.274780 -0.096008 -0.137756 0.946716 1441916229 0.274780 -0.096008 -0.137756 0.946716 1441916229 0.274780 -0.096008 -0.137756 0.946716 1441916229 0.274780 -0.096008 -0.137756 0.946716 1441916230 0.274780 -0.096008 -0.137756 0.946716 1441916230 0.290588 -0.125000 -0.165283 0.934082 1441916230 0.290588 -0.125000 -0.165283 0.934082 1441916230 0.290588 -0.125000 -0.165283 0.934082 1441916230 0.290588 -0.125000 -0.165283 0.934082 1441916230 0.290588 -0.125000 -0.165283 0.934082 1441916230 0.290588 -0.125000 -0.165283 0.934082 1441916230 0.289551 -0.149292 -0.151001 0.933289 1441916230 0.289551 -0.149292 -0.151001 0.933289 1441916230 0.289551 -0.149292 -0.151001 0.933289 1441916230 0.289551 -0.149292 -0.151001 0.933289 1441916230 0.289551 -0.149292 -0.151001 0.933289 1441916230 0.289551 -0.149292 -0.151001 0.933289 1441916230 0.272888 -0.166870 -0.110474 0.940979 1441916230 0.272888 -0.166870 -0.110474 0.940979 1441916230 0.272888 -0.166870 -0.110474 0.940979 1441916230 0.272888 -0.166870 -0.110474 0.940979 1441916230 0.272888 -0.166870 -0.110474 0.940979 1441916230 0.272888 -0.166870 -0.110474 0.940979 1441916230 0.253174 -0.183411 -0.062622 0.947754 1441916230 0.253174 -0.183411 -0.062622 0.947754 1441916230 0.253174 -0.183411 -0.062622 0.947754 1441916230 0.253174 -0.183411 -0.062622 0.947754 1441916230 0.253174 -0.183411 -0.062622 0.947754 1441916230 0.253174 -0.183411 -0.062622 0.947754 1441916230 0.245850 -0.216553 -0.019043 0.944580 1441916230 0.245850 -0.216553 -0.019043 0.944580 1441916230 0.245850 -0.216553 -0.019043 0.944580 1441916230 
0.627380 0.222229 -0.597595 0.447021 1441916232 0.627380 0.222229 -0.597595 0.447021 1441916232 0.627380 0.222229 -0.597595 0.447021 1441916232 0.627380 0.222229 -0.597595 0.447021 1441916232 0.620117 0.231445 -0.592834 0.458679 1441916232 0.620117 0.231445 -0.592834 0.458679 1441916232 0.620117 0.231445 -0.592834 0.458679 1441916232 0.620117 0.231445 -0.592834 0.458679 1441916232 0.620117 0.231445 -0.592834 0.458679 1441916232 0.620117 0.231445 -0.592834 0.458679 1441916232 0.612244 0.242981 -0.585266 0.472839 1441916232 0.612244 0.242981 -0.585266 0.472839 1441916232 0.612244 0.242981 -0.585266 0.472839 1441916232 0.612244 0.242981 -0.585266 0.472839 1441916232 0.612244 0.242981 -0.585266 0.472839 1441916232 0.612244 0.242981 -0.585266 0.472839 1441916232 0.603210 0.254517 -0.579590 0.485168 1441916232 0.603210 0.254517 -0.579590 0.485168 1441916232 0.603210 0.254517 -0.579590 0.485168 1441916232 0.603210 0.254517 -0.579590 0.485168 1441916232 0.603210 0.254517 -0.579590 0.485168 1441916232 0.603210 0.254517 -0.579590 0.485168 1441916232 0.597534 0.264709 -0.574158 0.493103 1441916232 0.597534 0.264709 -0.574158 0.493103 1441916232 0.597534 0.264709 -0.574158 0.493103 1441916232 0.597534 0.264709 -0.574158 0.493103 1441916232 0.597534 0.264709 -0.574158 0.493103 1441916232 0.597534 0.264709 -0.574158 0.493103 1441916232 0.599548 0.267395 -0.571045 0.492859 1441916232 0.599548 0.267395 -0.571045 0.492859 1441916233 0.599548 0.267395 -0.571045 0.492859 1441916233 0.599548 0.267395 -0.571045 0.492859 1441916233 0.599548 0.267395 -0.571045 0.492859 1441916233 0.599548 0.267395 -0.571045 0.492859 1441916233 0.602234 0.264648 -0.572021 0.489929 1441916233 0.602234 0.264648 -0.572021 0.489929 1441916233 0.602234 0.264648 -0.572021 0.489929 1441916233 0.602234 0.264648 -0.572021 0.489929 1441916233 0.602234 0.264648 -0.572021 0.489929 1441916233 0.602234 0.264648 -0.572021 0.489929 1441916233 0.602234 0.264648 -0.572021 0.489929 1441916233 0.602173 0.258789 -0.578430 0.485596 1441916233 0.602173 0.258789 -0.578430 0.485596 1441916233 0.602173 0.258789 -0.578430 0.485596 1441916233 0.602173 0.258789 -0.578430 0.485596 1441916233 0.602173 0.258789 -0.578430 0.485596 1441916233 0.602173 0.258789 -0.578430 0.485596 1441916233 0.602234 0.251404 -0.584351 0.482239 1441916233 0.602234 0.251404 -0.584351 0.482239 1441916233 0.602234 0.251404 -0.584351 0.482239 1441916233 0.602234 0.251404 -0.584351 0.482239 1441916233 0.602234 0.251404 -0.584351 0.482239 1441916233 0.602234 0.251404 -0.584351 0.482239 1441916233 0.594360 0.261108 -0.578491 0.493774 1441916233 0.594360 0.261108 -0.578491 0.493774 1441916233 0.594360 0.261108 -0.578491 0.493774 1441916233 0.594360 0.261108 -0.578491 0.493774 1441916233 0.594360 0.261108 -0.578491 0.493774 1441916233 0.594360 0.261108 -0.578491 0.493774 1441916233 0.585938 0.277222 -0.565369 0.510010 1441916233 0.585938 0.277222 -0.565369 0.510010 1441916233 0.585938 0.277222 -0.565369 0.510010 1441916233 0.585938 0.277222 -0.565369 0.510010 1441916233 0.585938 0.277222 -0.565369 0.510010 1441916233 0.585938 0.277222 -0.565369 0.510010 1441916233 0.585938 0.277222 -0.565369 0.510010 1441916233 0.582703 0.283936 -0.556702 0.519470 1441916233 0.582703 0.283936 -0.556702 0.519470 1441916233 0.582703 0.283936 -0.556702 0.519470 1441916233 0.582703 0.283936 -0.556702 0.519470 1441916233 0.582703 0.283936 -0.556702 0.519470 1441916233 0.582703 0.283936 -0.556702 0.519470 1441916233 0.586365 0.279480 -0.556152 0.518372 1441916233 0.586365 0.279480 -0.556152 0.518372 1441916233 0.586365 0.279480 -0.556152 0.518372 1441916233 0.586365 0.279480 -0.556152 0.518372 1441916233 0.586365 0.279480 -0.556152 0.518372 1441916233 0.586365 0.279480 -0.556152 0.518372 1441916233 0.590271 0.270447 -0.560486 0.514038 1441916233 0.590271 0.270447 -0.560486 0.514038 1441916233 0.590271 0.270447 -0.560486 0.514038 1441916233 0.590271 0.270447 -0.560486 0.514038 1441916233 0.590271 0.270447 -0.560486 0.514038 1441916233 0.590271 0.270447 -0.560486 0.514038 1441916233 0.590271 0.270447 -0.560486 0.514038 1441916233 0.586731 0.269592 -0.564941 0.513672 1441916233 0.586731 0.269592 -0.564941 0.513672 1441916233 0.586731 0.269592 -0.564941 0.513672 1441916233 0.586731 0.269592 -0.564941 0.513672 1441916233 0.586731 0.269592 -0.564941 0.513672 1441916233 0.583069 0.276428 -0.565735 0.513306 1441916233 0.583069 0.276428 -0.565735 0.513306 1441916233 0.583069 0.276428 -0.565735 0.513306 1441916233 0.583069 0.276428 -0.565735 0.513306 1441916233 0.583069 0.276428 -0.565735 0.513306 1441916233 0.583069 0.276428 -0.565735 0.513306 1441916233 0.583069 0.276428 -0.565735 0.513306 1441916233 0.594482 0.265869 -0.572388 0.498230 1441916233 0.594482 0.265869 -0.572388 0.498230 1441916233 0.594482 0.265869 -0.572388 0.498230 1441916233 0.594482 0.265869 -0.572388 0.498230 1441916233 0.594482 0.265869 -0.572388 0.498230 1441916233 0.594482 0.265869 -0.572388 0.498230 1441916233 0.609131 0.238342 -0.586914 0.477051 1441916233 0.609131 0.238342 -0.586914 0.477051 1441916233 0.609131 0.238342 -0.586914 0.477051 1441916233 0.609131 0.238342 -0.586914 0.477051 1441916233 0.613037 0.231323 -0.590210 0.471497 1441916233 0.618103 0.229126 -0.591553 0.464172 1441916233 0.618103 0.229126 -0.591553 0.464172 1441916233 0.618103 0.229126 -0.591553 0.464172 1441916233 0.618103 0.229126 -0.591553 0.464172 1441916233 0.618103 0.229126 -0.591553 0.464172 1441916233 0.618103 0.229126 -0.591553 0.464172 1441916233 0.627197 0.221619 -0.595947 0.449768 1441916233 0.627197 0.221619 -0.595947 0.449768 1441916233 0.627197 0.221619 -0.595947 0.449768 1441916233 0.627197 0.221619 -0.595947 0.449768 1441916233 0.627197 0.221619 -0.595947 0.449768 1441916233 0.627197 0.221619 -0.595947 0.449768 1441916233 0.634277 0.219360 -0.599243 0.436401 1441916233 0.634277 0.219360 -0.599243 0.436401 1441916233 0.634277 0.219360 -0.599243 0.436401 1441916233 0.634277 0.219360 -0.599243 0.436401 1441916233 0.634277 0.219360 -0.599243 0.436401 1441916233 0.634277 0.219360 -0.599243 0.436401 1441916233 0.634277 0.219360 -0.599243 0.436401 1441916233 0.640320 0.219971 -0.600830 0.424988 1441916233 0.640320 0.219971 -0.600830 0.424988 1441916233 0.640320 0.219971 -0.600830 0.424988 1441916233 0.640320 0.219971 -0.600830 0.424988 1441916233 0.640320 0.219971 -0.600830 0.424988 1441916233 0.640320 0.219971 -0.600830 0.424988 1441916233 0.647522 0.213989 -0.601990 0.415283 1441916233 0.647522 0.213989 -0.601990 0.415283 1441916233 0.647522 0.213989 -0.601990 0.415283 1441916234 0.647522 0.213989 -0.601990 0.415283 1441916234 0.647522 0.213989 -0.601990 0.415283 1441916234 0.650269 0.204041 -0.601807 0.416321 1441916234 0.650269 0.204041 -0.601807 0.416321 1441916234 0.650269 0.204041 -0.601807 0.416321 1441916234 0.650269 0.204041 -0.601807 0.416321 1441916234 0.640930 0.210571 -0.596863 0.434326 1441916234 0.640930 0.210571 -0.596863 0.434326 1441916234 0.640930 0.210571 -0.596863 0.434326 1441916234 0.640930 0.210571 -0.596863 0.434326 1441916234 0.640930 0.210571 -0.596863 0.434326 1441916234 0.640930 0.210571 -0.596863 0.434326 1441916234 0.632080 0.221497 -0.589111 0.452026 1441916234 0.632080 0.221497 -0.589111 0.452026 1441916234 0.632080 0.221497 -0.589111 0.452026 1441916234 0.632080 0.221497 -0.589111 0.452026 1441916234 0.632080 0.221497 -0.589111 0.452026 1441916234 0.632080 0.221497 -0.589111 0.452026 1441916234 0.626343 0.229797 -0.582947 0.463684 1441916234 0.626343 0.229797 -0.582947 0.463684 1441916234 0.626343 0.229797 -0.582947 0.463684 1441916234 0.626343 0.229797 -0.582947 0.463684 1441916234 0.626343 0.229797 -0.582947 0.463684 1441916234 0.626343 0.229797 -0.582947 0.463684 1441916234 0.618591 0.244080 -0.575073 0.476440 1441916234 0.618591 0.244080 -0.575073 0.476440 1441916234 0.618591 0.244080 -0.575073 0.476440 1441916234 0.618591 0.244080 -0.575073 0.476440 1441916234 0.618591 0.244080 -0.575073 0.476440 1441916234 0.618591 0.244080 -0.575073 0.476440 1441916234 0.618591 0.244080 -0.575073 0.476440 1441916234 0.612732 0.256714 -0.568237 0.485535 1441916234 0.612732 0.256714 -0.568237 0.485535 1441916234 0.612732 0.256714 -0.568237 0.485535 1441916234 0.612732 0.256714 -0.568237 0.485535 1441916234 0.612732 0.256714 -0.568237 0.485535 1441916234 0.612732 0.256714 -0.568237 0.485535 1441916234 0.609131 0.256958 -0.567383 0.490906 1441916234 0.609131 0.256958 -0.567383 0.490906 1441916234 0.609131 0.256958 -0.567383 0.490906 1441916234 0.609131 0.256958 -0.567383 0.490906 1441916234 0.609131 0.256958 -0.567383 0.490906 1441916234 0.609131 0.256958 -0.567383 0.490906 1441916234 0.598816 0.255920 -0.571594 0.499146 1441916234 0.598816 0.255920 -0.571594 0.499146 1441916234 0.598816 0.255920 -0.571594 0.499146 1441916234 0.598816 0.255920 -0.571594 0.499146 1441916234 0.598816 0.255920 -0.571594 0.499146 1441916234 0.598816 0.255920 -0.571594 0.499146 1441916234 0.598816 0.255920 -0.571594 0.499146 1441916234 0.584778 0.264404 -0.572937 0.509705 1441916234 0.584778 0.264404 -0.572937 0.509705 1441916234 0.584778 0.264404 -0.572937 0.509705 1441916234 0.584778 0.264404 -0.572937 0.509705 1441916234 0.584778 0.264404 -0.572937 0.509705 1441916234 0.584778 0.264404 -0.572937 0.509705 1441916234 0.595337 0.251404 -0.583618 0.491638 1441916234 0.595337 0.251404 -0.583618 0.491638 1441916234 0.595337 0.251404 -0.583618 0.491638 1441916234 0.595337 0.251404 -0.583618 0.491638 1441916234 0.595337 0.251404 -0.583618 0.491638 1441916234 0.595337 0.251404 -0.583618 0.491638 1441916234 0.624329 0.205383 -0.606750 0.447083 1441916234 0.624329 0.205383 -0.606750 0.447083 1441916234 0.624329 0.205383 -0.606750 0.447083 1441916234 0.624329 0.205383 -0.606750 0.447083 1441916234 0.634155 0.182861 -0.618286 0.426758 1441916234 0.634155 0.182861 -0.618286 0.426758 1441916234 0.634155 0.182861 -0.618286 0.426758 1441916234 0.634155 0.182861 -0.618286 0.426758 1441916234 0.634155 0.182861 -0.618286 0.426758 1441916234 0.634155 0.182861 -0.618286 0.426758 1441916234 0.632446 0.200134 -0.610779 0.432312 1441916234 0.632446 0.200134 -0.610779 0.432312 1441916234 0.632446 0.200134 -0.610779 0.432312 1441916234 0.632446 0.200134 -0.610779 0.432312 1441916234 0.632446 0.200134 -0.610779 0.432312 1441916234 0.632446 0.200134 -0.610779 0.432312 1441916234 0.632446 0.200134 -0.610779 0.432312 1441916234 0.634094 0.207764 -0.607910 0.430298 1441916234 0.634094 0.207764 -0.607910 0.430298 1441916234 0.634094 0.207764 -0.607910 0.430298 1441916234 0.634094 0.207764 -0.607910 0.430298 1441916234 0.634094 0.207764 -0.607910 0.430298 1441916234 0.634094 0.207764 -0.607910 0.430298 1441916234 0.640076 0.198547 -0.613342 0.417908 1441916234 0.640076 0.198547 -0.613342 0.417908 1441916234 0.640076 0.198547 -0.613342 0.417908 1441916234 0.640076 0.198547 -0.613342 0.417908 1441916234 0.640076 0.198547 -0.613342 0.417908 1441916234 0.640076 0.198547 -0.613342 0.417908 1441916234 0.643555 0.190613 -0.619263 0.407410 1441916234 0.643555 0.190613 -0.619263 0.407410 1441916234 0.643555 0.190613 -0.619263 0.407410 1441916234 0.643555 0.190613 -0.619263 0.407410 1441916234 0.645630 0.189087 -0.620728 0.402649 1441916234 0.645630 0.189087 -0.620728 0.402649 1441916234 0.645630 0.189087 -0.620728 0.402649 1441916234 0.645630 0.189087 -0.620728 0.402649 1441916234 0.645630 0.189087 -0.620728 0.402649 1441916234 0.645630 0.189087 -0.620728 0.402649 1441916234 0.645630 0.189087 -0.620728 0.402649 1441916234 0.647034 0.188721 -0.617737 0.405090 1441916234 0.647034 0.188721 -0.617737 0.405090 1441916234 0.647034 0.188721 -0.617737 0.405090 1441916234 0.647034 0.188721 -0.617737 0.405090 1441916235 0.647034 0.188721 -0.617737 0.405090 1441916235 0.647034 0.188721 -0.617737 0.405090 1441916235 0.639648 0.201965 -0.607117 0.425964 1441916235 0.639648 0.201965 -0.607117 0.425964 1441916235 0.639648 0.201965 -0.607117 0.425964 1441916235 0.639648 0.201965 -0.607117 0.425964 1441916235 0.639648 0.201965 -0.607117 0.425964 1441916235 0.639648 0.201965 -0.607117 0.425964 1441916235 0.629456 0.218994 -0.592590 0.452332 1441916235 0.629456 0.218994 -0.592590 0.452332 1441916235 0.629456 0.218994 -0.592590 0.452332 1441916235 0.629456 0.218994 -0.592590 0.452332 1441916235 0.629456 0.218994 -0.592590 0.452332 1441916235 0.629456 0.218994 -0.592590 0.452332 1441916235 0.624329 0.219666 -0.587585 0.465454 1441916235 0.624329 0.219666 -0.587585 0.465454 1441916235 0.624329 0.219666 -0.587585 0.465454 1441916235 0.624329 0.219666 -0.587585 0.465454 1441916235 0.624329 0.219666 -0.587585 0.465454 1441916235 0.624329 0.219666 -0.587585 0.465454 1441916235 0.623474 0.203796 -0.592407 0.467712 1441916235 0.623474 0.203796 -0.592407 0.467712 1441916235 0.623474 0.203796 -0.592407 0.467712 1441916235 0.623474 0.203796 -0.592407 0.467712 1441916235 0.623474 0.203796 -0.592407 0.467712 1441916235 0.623474 0.203796 -0.592407 0.467712 1441916235 0.620789 0.195313 -0.596069 0.470276 1441916235 0.620789 0.195313 -0.596069 0.470276 1441916235 0.620789 0.195313 -0.596069 0.470276 1441916235 0.620789 0.195313 -0.596069 0.470276 1441916235 0.620789 0.195313 -0.596069 0.470276 1441916235 0.620789 0.195313 -0.596069 0.470276 1441916235 0.617859 0.200134 -0.593811 0.474915 1441916235 0.617859 0.200134 -0.593811 0.474915 1441916235 0.617859 0.200134 -0.593811 0.474915 1441916235 0.617859 0.200134 -0.593811 0.474915 1441916235 0.617859 0.200134 -0.593811 0.474915 1441916235 0.617859 0.200134 -0.593811 0.474915 1441916235 0.614807 0.213257 -0.587891 0.480469 1441916235 0.614807 0.213257 -0.587891 0.480469 1441916235 0.614807 0.213257 -0.587891 0.480469 1441916235 0.614807 0.213257 -0.587891 0.480469 1441916235 0.614807 0.213257 -0.587891 0.480469 1441916235 0.614807 0.213257 -0.587891 0.480469 1441916235 0.615540 0.217896 -0.587097 0.478455 1441916235 0.615540 0.217896 -0.587097 0.478455 1441916235 0.615540 0.217896 -0.587097 0.478455 1441916235 0.615540 0.217896 -0.587097 0.478455 1441916235 0.615540 0.217896 -0.587097 0.478455 1441916235 0.615540 0.217896 -0.587097 0.478455 1441916235 0.615540 0.217896 -0.587097 0.478455 1441916235 0.625854 0.203125 -0.597290 0.458496 1441916235 0.625854 0.203125 -0.597290 0.458496 1441916235 0.625854 0.203125 -0.597290 0.458496 1441916235 0.625854 0.203125 -0.597290 0.458496 1441916235 0.625854 0.203125 -0.597290 0.458496 1441916235 0.641235 0.173828 -0.615479 0.424011 1441916235 0.641235 0.173828 -0.615479 0.424011 1441916235 0.641235 0.173828 -0.615479 0.424011 1441916235 0.641235 0.173828 -0.615479 0.424011 1441916235 0.641235 0.173828 -0.615479 0.424011 1441916235 0.641235 0.173828 -0.615479 0.424011 1441916235 0.647766 0.173035 -0.617676 0.410889 1441916235 0.647766 0.173035 -0.617676 0.410889 1441916235 0.647766 0.173035 -0.617676 0.410889 1441916235 0.647766 0.173035 -0.617676 0.410889 1441916235 0.647766 0.173035 -0.617676 0.410889 1441916235 0.647766 0.173035 -0.617676 0.410889 1441916235 0.647644 0.196350 -0.606140 0.417786 1441916235 0.647644 0.196350 -0.606140 0.417786 1441916235 0.647644 0.196350 -0.606140 0.417786 1441916235 0.647644 0.196350 -0.606140 0.417786 1441916235 0.647644 0.196350 -0.606140 0.417786 1441916235 0.647644 0.196350 -0.606140 0.417786 1441916235 0.647644 0.196350 -0.606140 0.417786 1441916235 0.647522 0.208435 -0.603149 0.416504 1441916235 0.647522 0.208435 -0.603149 0.416504 1441916235 0.647522 0.208435 -0.603149 0.416504 1441916235 0.647522 0.208435 -0.603149 0.416504 1441916235 0.647522 0.208435 -0.603149 0.416504 1441916235 0.647522 0.208435 -0.603149 0.416504 1441916235 0.647522 0.208435 -0.603149 0.416504 1441916235 0.650085 0.195862 -0.614624 0.401428 1441916235 0.650085 0.195862 -0.614624 0.401428 1441916235 0.650085 0.195862 -0.614624 0.401428 1441916235 0.650085 0.195862 -0.614624 0.401428 1441916235 0.650085 0.195862 -0.614624 0.401428 1441916235 0.650085 0.195862 -0.614624 0.401428 1441916235 0.651672 0.192505 -0.620667 0.391174 1441916235 0.651672 0.192505 -0.620667 0.391174 1441916235 0.651672 0.192505 -0.620667 0.391174 1441916235 0.651672 0.192505 -0.620667 0.391174 1441916235 0.651672 0.192505 -0.620667 0.391174 1441916235 0.655457 0.195007 -0.619507 0.385315 1441916235 0.655457 0.195007 -0.619507 0.385315 1441916235 0.655457 0.195007 -0.619507 0.385315 1441916235 0.655457 0.195007 -0.619507 0.385315 1441916235 0.655457 0.195007 -0.619507 0.385315 1441916235 0.655457 0.195007 -0.619507 0.385315 1441916235 0.655457 0.195007 -0.619507 0.385315 1441916235 0.653992 0.204651 -0.613953 0.391724 1441916235 0.653992 0.204651 -0.613953 0.391724 1441916235 0.653992 0.204651 -0.613953 0.391724 1441916235 0.653992 0.204651 -0.613953 0.391724 1441916235 0.653992 0.204651 -0.613953 0.391724 1441916235 0.653992 0.204651 -0.613953 0.391724 1441916235 0.646301 0.220947 -0.602783 0.412415 1441916235 0.646301 0.220947 -0.602783 0.412415 1441916235 0.646301 0.220947 -0.602783 0.412415 1441916235 0.646301 0.220947 -0.602783 0.412415 1441916235 0.646301 0.220947 -0.602783 0.412415 1441916236 0.646301 0.220947 -0.602783 0.412415 1441916236 0.636963 0.226929 -0.596252 0.432678 1441916236 0.636963 0.226929 -0.596252 0.432678 1441916236 0.636963 0.226929 -0.596252 0.432678 1441916236 0.636963 0.226929 -0.596252 0.432678 1441916236 0.636963 0.226929 -0.596252 0.432678 1441916236 0.636963 0.226929 -0.596252 0.432678 1441916236 0.629822 0.218628 -0.596680 0.446655 1441916236 0.629822 0.218628 -0.596680 0.446655 1441916236 0.629822 0.218628 -0.596680 0.446655 1441916236 0.629822 0.218628 -0.596680 0.446655 1441916236 0.629822 0.218628 -0.596680 0.446655 1441916236 0.629822 0.218628 -0.596680 0.446655 1441916236 0.629822 0.218628 -0.596680 0.446655 1441916236 0.619812 0.215698 -0.594482 0.464600 1441916236 0.619812 0.215698 -0.594482 0.464600 1441916236 0.619812 0.215698 -0.594482 0.464600 1441916236 0.619812 0.215698 -0.594482 0.464600 1441916236 0.619812 0.215698 -0.594482 0.464600 1441916236 0.619812 0.215698 -0.594482 0.464600 1441916236 0.610413 0.217896 -0.589294 0.482300 1441916236 0.610413 0.217896 -0.589294 0.482300 1441916236 0.610413 0.217896 -0.589294 0.482300 1441916236 0.610413 0.217896 -0.589294 0.482300 1441916236 0.610413 0.217896 -0.589294 0.482300 1441916236 0.610413 0.217896 -0.589294 0.482300 1441916236 0.602600 0.222900 -0.584534 0.495483 1441916236 0.602600 0.222900 -0.584534 0.495483 1441916236 0.602600 0.222900 -0.584534 0.495483 1441916236 0.602600 0.222900 -0.584534 0.495483 1441916236 0.602600 0.222900 -0.584534 0.495483 1441916236 0.602600 0.222900 -0.584534 0.495483 1441916236 0.597900 0.231812 -0.576904 0.505798 1441916236 0.597900 0.231812 -0.576904 0.505798 1441916236 0.597900 0.231812 -0.576904 0.505798 1441916236 0.597900 0.231812 -0.576904 0.505798 1441916236 0.597900 0.231812 -0.576904 0.505798 1441916236 0.597900 0.231812 -0.576904 0.505798 1441916236 0.599426 0.237122 -0.570862 0.508484 1441916236 0.599426 0.237122 -0.570862 0.508484 1441916236 0.599426 0.237122 -0.570862 0.508484 1441916236 0.599426 0.237122 -0.570862 0.508484 1441916236 0.599426 0.237122 -0.570862 0.508484 1441916236 0.599426 0.237122 -0.570862 0.508484 1441916236 0.606140 0.229553 -0.574890 0.499390 1441916236 0.606140 0.229553 -0.574890 0.499390 1441916236 0.606140 0.229553 -0.574890 0.499390 1441916236 0.606140 0.229553 -0.574890 0.499390 1441916236 0.606140 0.229553 -0.574890 0.499390 1441916236 0.606140 0.229553 -0.574890 0.499390 1441916236 0.617554 0.207031 -0.591064 0.475769 1441916236 0.617554 0.207031 -0.591064 0.475769 1441916236 0.617554 0.207031 -0.591064 0.475769 1441916236 0.617554 0.207031 -0.591064 0.475769 1441916236 0.617554 0.207031 -0.591064 0.475769 1441916236 0.617554 0.207031 -0.591064 0.475769 1441916236 0.630859 0.179199 -0.612183 0.441711 1441916236 0.630859 0.179199 -0.612183 0.441711 1441916236 0.630859 0.179199 -0.612183 0.441711 1441916236 0.630859 0.179199 -0.612183 0.441711 1441916236 0.630859 0.179199 -0.612183 0.441711 1441916236 0.630859 0.179199 -0.612183 0.441711 1441916236 0.630859 0.179199 -0.612183 0.441711 1441916236 0.639404 0.168274 -0.621582 0.420044 1441916236 0.639404 0.168274 -0.621582 0.420044 1441916236 0.639404 0.168274 -0.621582 0.420044 1441916236 0.639404 0.168274 -0.621582 0.420044 1441916236 0.639404 0.168274 -0.621582 0.420044 1441916236 0.639404 0.168274 -0.621582 0.420044 1441916236 0.645447 0.172058 -0.622314 0.408081 1441916236 0.645447 0.172058 -0.622314 0.408081 1441916236 0.645447 0.172058 -0.622314 0.408081 1441916236 0.645447 0.172058 -0.622314 0.408081 1441916236 0.645447 0.172058 -0.622314 0.408081 1441916236 0.645447 0.172058 -0.622314 0.408081 1441916236 0.651733 0.167603 -0.624084 0.397034 1441916236 0.651733 0.167603 -0.624084 0.397034 1441916236 0.651733 0.167603 -0.624084 0.397034 1441916236 0.651733 0.167603 -0.624084 0.397034 1441916236 0.651733 0.167603 -0.624084 0.397034 1441916236 0.651733 0.167603 -0.624084 0.397034 1441916236 0.651733 0.167603 -0.624084 0.397034 1441916236 0.653137 0.168945 -0.625793 0.391418 1441916236 0.653137 0.168945 -0.625793 0.391418 1441916236 0.653137 0.168945 -0.625793 0.391418 1441916236 0.653137 0.168945 -0.625793 0.391418 1441916236 0.653137 0.168945 -0.625793 0.391418 1441916236 0.653137 0.168945 -0.625793 0.391418 1441916236 0.652283 0.175842 -0.625061 0.390991 1441916236 0.652283 0.175842 -0.625061 0.390991 1441916236 0.652283 0.175842 -0.625061 0.390991 1441916236 0.652283 0.175842 -0.625061 0.390991 1441916236 0.652283 0.175842 -0.625061 0.390991 1441916236 0.652283 0.175842 -0.625061 0.390991 1441916236 0.652283 0.175842 -0.625061 0.390991 1441916236 0.650574 0.184875 -0.624390 0.390808 1441916236 0.650574 0.184875 -0.624390 0.390808 1441916236 0.650574 0.184875 -0.624390 0.390808 1441916236 0.650574 0.184875 -0.624390 0.390808 1441916236 0.650574 0.184875 -0.624390 0.390808 1441916236 0.650574 0.184875 -0.624390 0.390808 1441916236 0.647522 0.195068 -0.621399 0.395508 1441916236 0.647522 0.195068 -0.621399 0.395508 1441916236 0.647522 0.195068 -0.621399 0.395508 1441916236 0.647522 0.195068 -0.621399 0.395508 1441916236 0.647522 0.195068 -0.621399 0.395508 1441916236 0.642578 0.207336 -0.614990 0.407288 1441916236 0.642578 0.207336 -0.614990 0.407288 1441916236 0.642578 0.207336 -0.614990 0.407288 1441916236 0.642578 0.207336 -0.614990 0.407288 1441916236 0.642578 0.207336 -0.614990 0.407288 1441916237 0.631714 0.225220 -0.603943 0.430542 1441916237 0.631714 0.225220 -0.603943 0.430542 1441916237 0.631714 0.225220 -0.603943 0.430542 1441916237 0.621826 0.237793 -0.593018 0.452881 1441916237 0.621826 0.237793 -0.593018 0.452881 1441916237 0.621826 0.237793 -0.593018 0.452881 1441916237 0.621826 0.237793 -0.593018 0.452881 1441916237 0.616150 0.233704 -0.590698 0.465637 1441916237 0.616150 0.233704 -0.590698 0.465637 1441916237 0.616150 0.233704 -0.590698 0.465637 1441916237 0.616150 0.233704 -0.590698 0.465637 1441916237 0.616150 0.233704 -0.590698 0.465637 1441916237 0.616150 0.233704 -0.590698 0.465637 1441916237 0.612366 0.223816 -0.590698 0.475342 1441916237 0.612366 0.223816 -0.590698 0.475342 1441916237 0.612366 0.223816 -0.590698 0.475342 1441916237 0.612366 0.223816 -0.590698 0.475342 1441916237 0.612366 0.223816 -0.590698 0.475342 1441916237 0.612366 0.223816 -0.590698 0.475342 1441916237 0.612366 0.223816 -0.590698 0.475342 1441916237 0.607727 0.217407 -0.589478 0.485657 1441916237 0.607727 0.217407 -0.589478 0.485657 1441916237 0.607727 0.217407 -0.589478 0.485657 1441916237 0.607727 0.217407 -0.589478 0.485657 1441916237 0.607727 0.217407 -0.589478 0.485657 1441916237 0.607727 0.217407 -0.589478 0.485657 1441916237 0.605408 0.211487 -0.588501 0.492310 1441916237 0.605408 0.211487 -0.588501 0.492310 1441916237 0.605408 0.211487 -0.588501 0.492310 1441916237 0.605408 0.211487 -0.588501 0.492310 1441916237 0.605408 0.211487 -0.588501 0.492310 1441916237 0.605408 0.211487 -0.588501 0.492310 1441916237 0.605957 0.205017 -0.589233 0.493469 1441916237 0.605957 0.205017 -0.589233 0.493469 1441916237 0.605957 0.205017 -0.589233 0.493469 1441916237 0.605957 0.205017 -0.589233 0.493469 1441916237 0.605957 0.205017 -0.589233 0.493469 1441916237 0.605957 0.205017 -0.589233 0.493469 1441916237 0.605957 0.205017 -0.589233 0.493469 1441916237 0.606689 0.199890 -0.591431 0.492126 1441916237 0.606689 0.199890 -0.591431 0.492126 1441916237 0.606689 0.199890 -0.591431 0.492126 1441916237 0.606689 0.199890 -0.591431 0.492126 1441916237 0.606689 0.199890 -0.591431 0.492126 1441916237 0.606689 0.199890 -0.591431 0.492126 1441916237 0.606873 0.199951 -0.592896 0.490112 1441916237 0.606873 0.199951 -0.592896 0.490112 1441916237 0.606873 0.199951 -0.592896 0.490112 1441916237 0.606873 0.199951 -0.592896 0.490112 1441916237 0.606873 0.199951 -0.592896 0.490112 1441916237 0.615601 0.189819 -0.602051 0.471680 1441916237 0.615601 0.189819 -0.602051 0.471680 1441916237 0.615601 0.189819 -0.602051 0.471680 1441916237 0.615601 0.189819 -0.602051 0.471680 1441916237 0.615601 0.189819 -0.602051 0.471680 1441916237 0.615601 0.189819 -0.602051 0.471680 1441916237 0.615601 0.189819 -0.602051 0.471680 1441916237 0.634949 0.161682 -0.618958 0.433044 1441916237 0.634949 0.161682 -0.618958 0.433044 1441916237 0.634949 0.161682 -0.618958 0.433044 1441916237 0.634949 0.161682 -0.618958 0.433044 1441916237 0.634949 0.161682 -0.618958 0.433044 1441916237 0.634949 0.161682 -0.618958 0.433044 1441916237 0.655029 0.137207 -0.630127 0.393738 1441916237 0.655029 0.137207 -0.630127 0.393738 1441916237 0.655029 0.137207 -0.630127 0.393738 1441916237 0.655029 0.137207 -0.630127 0.393738 1441916237 0.655029 0.137207 -0.630127 0.393738 1441916237 0.655029 0.137207 -0.630127 0.393738 1441916237 0.668701 0.132874 -0.628906 0.373596 1441916237 0.668701 0.132874 -0.628906 0.373596 1441916237 0.668701 0.132874 -0.628906 0.373596 1441916237 0.668701 0.132874 -0.628906 0.373596 1441916237 0.668701 0.132874 -0.628906 0.373596 1441916237 0.668701 0.132874 -0.628906 0.373596 1441916237 0.674805 0.143860 -0.623230 0.368103 1441916237 0.674805 0.143860 -0.623230 0.368103 1441916237 0.674805 0.143860 -0.623230 0.368103 1441916237 0.674805 0.143860 -0.623230 0.368103 1441916237 0.677124 0.151550 -0.622314 0.362183 1441916237 0.677124 0.151550 -0.622314 0.362183 1441916237 0.677124 0.151550 -0.622314 0.362183 1441916237 0.677124 0.151550 -0.622314 0.362183 1441916237 0.677124 0.151550 -0.622314 0.362183 1441916237 0.677124 0.151550 -0.622314 0.362183 1441916237 0.680054 0.152039 -0.624573 0.352600 1441916237 0.680054 0.152039 -0.624573 0.352600 1441916237 0.680054 0.152039 -0.624573 0.352600 1441916237 0.680054 0.152039 -0.624573 0.352600 1441916237 0.680054 0.152039 -0.624573 0.352600 1441916237 0.680054 0.152039 -0.624573 0.352600 1441916237 0.680054 0.152039 -0.624573 0.352600 1441916237 0.680908 0.156311 -0.625549 0.347229 1441916237 0.680908 0.156311 -0.625549 0.347229 1441916237 0.680908 0.156311 -0.625549 0.347229 1441916237 0.680908 0.156311 -0.625549 0.347229 1441916237 0.680908 0.156311 -0.625549 0.347229 1441916237 0.680908 0.156311 -0.625549 0.347229 1441916237 0.680908 0.156311 -0.625549 0.347229 1441916237 0.683228 0.157715 -0.624084 0.344666 1441916237 0.683228 0.157715 -0.624084 0.344666 1441916237 0.683228 0.157715 -0.624084 0.344666 1441916237 0.683228 0.157715 -0.624084 0.344666 1441916237 0.683228 0.157715 -0.624084 0.344666 1441916237 0.680969 0.163269 -0.621460 0.351196 1441916238 0.680969 0.163269 -0.621460 0.351196 1441916238 0.680969 0.163269 -0.621460 0.351196 1441916238 0.680969 0.163269 -0.621460 0.351196 1441916238 0.680969 0.163269 -0.621460 0.351196 1441916238 0.680969 0.163269 -0.621460 0.351196 1441916238 0.673096 0.177734 -0.613770 0.372314 1441916238 0.673096 0.177734 -0.613770 0.372314 1441916238 0.673096 0.177734 -0.613770 0.372314 1441916238 0.673096 0.177734 -0.613770 0.372314 1441916238 0.673096 0.177734 -0.613770 0.372314 1441916238 0.673096 0.177734 -0.613770 0.372314 1441916238 0.660767 0.196167 -0.601929 0.403137 1441916238 0.660767 0.196167 -0.601929 0.403137 1441916238 0.660767 0.196167 -0.601929 0.403137 1441916238 0.660767 0.196167 -0.601929 0.403137 1441916238 0.660767 0.196167 -0.601929 0.403137 1441916238 0.660767 0.196167 -0.601929 0.403137 1441916238 0.660767 0.196167 -0.601929 0.403137 1441916238 0.649475 0.207031 -0.591003 0.431335 1441916238 0.649475 0.207031 -0.591003 0.431335 1441916238 0.649475 0.207031 -0.591003 0.431335 1441916238 0.649475 0.207031 -0.591003 0.431335 1441916238 0.649475 0.207031 -0.591003 0.431335 1441916238
[truncated: 162,977 more chars]
