# Supplementary material for: Quaternion-Based Gesture Recognition Using Wireless Wearable Motion Capture Sensors
Source: Sensors (Basel). 2016 Apr 28;16(5):605. doi: 10.3390/s16050605 (PMC4883296; doi:10.3390/s16050605)
Supplement: Supplementary file 1 [file sensors-16-00605-s001.zip › MultiSensorGestureData/P5/1. Jab/Training16.txt]

0.425537 -0.500183 0.277527 0.701172 1441916122 0.492371 -0.421631 0.307861 0.696411 1441916122 0.492371 -0.421631 0.307861 0.696411 1441916122 0.492371 -0.421631 0.307861 0.696411 1441916122 0.492371 -0.421631 0.307861 0.696411 1441916122 0.492371 -0.421631 0.307861 0.696411 1441916122 0.492371 -0.421631 0.307861 0.696411 1441916122 0.517334 -0.326416 0.347107 0.710815 1441916122 0.517334 -0.326416 0.347107 0.710815 1441916122 0.517334 -0.326416 0.347107 0.710815 1441916122 0.517334 -0.326416 0.347107 0.710815 1441916122 0.517334 -0.326416 0.347107 0.710815 1441916122 0.517334 -0.326416 0.347107 0.710815 1441916122 0.494202 -0.225525 0.404053 0.735901 1441916122 0.494202 -0.225525 0.404053 0.735901 1441916122 0.494202 -0.225525 0.404053 0.735901 1441916122 0.494202 -0.225525 0.404053 0.735901 1441916122 0.494202 -0.225525 0.404053 0.735901 1441916122 0.494202 -0.225525 0.404053 0.735901 1441916122 0.401917 -0.139404 0.500000 0.754272 1441916122 0.401917 -0.139404 0.500000 0.754272 1441916122 0.401917 -0.139404 0.500000 0.754272 1441916122 0.401917 -0.139404 0.500000 0.754272 1441916122 0.401917 -0.139404 0.500000 0.754272 1441916122 0.401917 -0.139404 0.500000 0.754272 1441916122 0.266235 -0.102539 0.585449 0.758789 1441916122 0.266235 -0.102539 0.585449 0.758789 1441916122 0.266235 -0.102539 0.585449 0.758789 1441916122 0.266235 -0.102539 0.585449 0.758789 1441916122 0.266235 -0.102539 0.585449 0.758789 1441916122 0.266235 -0.102539 0.585449 0.758789 1441916122 0.123718 -0.115601 0.608826 0.774963 1441916122 0.123718 -0.115601 0.608826 0.774963 1441916122 0.123718 -0.115601 0.608826 0.774963 1441916122 0.123718 -0.115601 0.608826 0.774963 1441916122 0.123718 -0.115601 0.608826 0.774963 1441916122 0.123718 -0.115601 0.608826 0.774963 1441916122 -0.011963 -0.137756 0.575256 0.806152 1441916122 -0.011963 -0.137756 0.575256 0.806152 1441916122 -0.011963 -0.137756 0.575256 0.806152 1441916122 -0.011963 -0.137756 0.575256 0.806152 1441916122 -0.011963 -0.137756 0.575256 0.806152 1441916122 -0.011963 -0.137756 0.575256 0.806152 1441916122 -0.128601 -0.139282 0.564575 0.803284 1441916122 -0.128601 -0.139282 0.564575 0.803284 1441916122 -0.128601 -0.139282 0.564575 0.803284 1441916122 -0.128601 -0.139282 0.564575 0.803284 1441916122 -0.128601 -0.139282 0.564575 0.803284 1441916122 -0.128601 -0.139282 0.564575 0.803284 1441916122 -0.193542 -0.163452 0.512207 0.820618 1441916122 -0.193542 -0.163452 0.512207 0.820618 1441916122 -0.193542 -0.163452 0.512207 0.820618 1441916122 -0.193542 -0.163452 0.512207 0.820618 1441916122 -0.193542 -0.163452 0.512207 0.820618 1441916122 -0.193542 -0.163452 0.512207 0.820618 1441916122 -0.194824 -0.152832 0.526306 0.813416 1441916122 -0.194824 -0.152832 0.526306 0.813416 1441916122 -0.194824 -0.152832 0.526306 0.813416 1441916122 -0.194824 -0.152832 0.526306 0.813416 1441916122 -0.194824 -0.152832 0.526306 0.813416 1441916122 -0.194824 -0.152832 0.526306 0.813416 1441916122 -0.185852 -0.147156 0.531677 0.813049 1441916122 -0.185852 -0.147156 0.531677 0.813049 1441916122 -0.185852 -0.147156 0.531677 0.813049 1441916122 -0.185852 -0.147156 0.531677 0.813049 1441916122 -0.185852 -0.147156 0.531677 0.813049 1441916122 -0.185852 -0.147156 0.531677 0.813049 1441916122 -0.136169 -0.124451 0.528870 0.828369 1441916122 -0.136169 -0.124451 0.528870 0.828369 1441916122 -0.136169 -0.124451 0.528870 0.828369 1441916122 -0.136169 -0.124451 0.528870 0.828369 1441916122 -0.136169 -0.124451 0.528870 0.828369 1441916122 -0.136169 -0.124451 0.528870 0.828369 1441916122 -0.080750 -0.087830 0.536377 0.835449 1441916122 -0.080750 -0.087830 0.536377 0.835449 1441916122 -0.080750 -0.087830 0.536377 0.835449 1441916122 -0.080750 -0.087830 0.536377 0.835449 1441916122 -0.080750 -0.087830 0.536377 0.835449 1441916122 -0.080750 -0.087830 0.536377 0.835449 1441916122 -0.003113 -0.049988 0.530151 0.846375 1441916122 -0.003113 -0.049988 0.530151 0.846375 1441916122 -0.003113 -0.049988 0.530151 0.846375 1441916122 -0.003113 -0.049988 0.530151 0.846375 1441916122 -0.003113 -0.049988 0.530151 0.846375 1441916122 -0.003113 -0.049988 0.530151 0.846375 1441916122 0.086182 -0.017212 0.518311 0.850647 1441916122 0.086182 -0.017212 0.518311 0.850647 1441916122 0.086182 -0.017212 0.518311 0.850647 1441916122 0.086182 -0.017212 0.518311 0.850647 1441916122 0.086182 -0.017212 0.518311 0.850647 1441916122 0.086182 -0.017212 0.518311 0.850647 1441916122 0.160156 0.004333 0.523926 0.836487 1441916123 0.160156 0.004333 0.523926 0.836487 1441916123 0.160156 0.004333 0.523926 0.836487 1441916123 0.160156 0.004333 0.523926 0.836487 1441916123 0.160156 0.004333 0.523926 0.836487 1441916123 0.160156 0.004333 0.523926 0.836487 1441916123 0.201172 0.016296 0.536560 0.819336 1441916123 0.201172 0.016296 0.536560 0.819336 1441916123 0.201172 0.016296 0.536560 0.819336 1441916123 0.201172 0.016296 0.536560 0.819336 1441916123 0.201172 0.016296 0.536560 0.819336 1441916123 0.201172 0.016296 0.536560 0.819336 1441916123 0.210571 0.028442 0.572693 0.791687 1441916123 0.210571 0.028442 0.572693 0.791687 1441916123 0.210571 0.028442 0.572693 0.791687 1441916123 0.210571 0.028442 0.572693 0.791687 1441916123 0.192078 0.027588 0.595276 0.779663 1441916123 0.192078 0.027588 0.595276 0.779663 1441916123 0.192078 0.027588 0.595276 0.779663 1441916123 0.192078 0.027588 0.595276 0.779663 1441916123 0.192078 0.027588 0.595276 0.779663 1441916123 0.192078 0.027588 0.595276 0.779663 1441916123 0.142517 0.004028 0.587341 0.796631 1441916123 0.142517 0.004028 0.587341 0.796631 1441916123 0.142517 0.004028 0.587341 0.796631 1441916123 0.142517 0.004028 0.587341 0.796631 1441916123 0.067078 -0.033447 0.569031 0.818848 1441916123 0.067078 -0.033447 0.569031 0.818848 1441916123 0.067078 -0.033447 0.569031 0.818848 1441916123 0.067078 -0.033447 0.569031 0.818848 1441916123 0.067078 -0.033447 0.569031 0.818848 1441916123 0.067078 -0.033447 0.569031 0.818848 1441916123 -0.027039 -0.063110 0.562378 0.823975 1441916123 -0.027039 -0.063110 0.562378 0.823975 1441916123 -0.027039 -0.063110 0.562378 0.823975 1441916123 -0.027039 -0.063110 0.562378 0.823975 1441916123 -0.027039 -0.063110 0.562378 0.823975 1441916123 -0.027039 -0.063110 0.562378 0.823975 1441916123 -0.130371 -0.091125 0.590149 0.791443 1441916123 -0.130371 -0.091125 0.590149 0.791443 1441916123 -0.130371 -0.091125 0.590149 0.791443 1441916123 -0.130371 -0.091125 0.590149 0.791443 1441916123 -0.130371 -0.091125 0.590149 0.791443 1441916123 -0.130371 -0.091125 0.590149 0.791443 1441916123 -0.222717 -0.128662 0.573792 0.777527 1441916123 -0.222717 -0.128662 0.573792 0.777527 1441916123 -0.222717 -0.128662 0.573792 0.777527 1441916123 -0.222717 -0.128662 0.573792 0.777527 1441916123 -0.222717 -0.128662 0.573792 0.777527 1441916123 -0.222717 -0.128662 0.573792 0.777527 1441916123 -0.249756 -0.133301 0.522400 0.804321 1441916123 -0.249756 -0.133301 0.522400 0.804321 1441916123 -0.249756 -0.133301 0.522400 0.804321 1441916123 -0.249756 -0.133301 0.522400 0.804321 1441916123 -0.249756 -0.133301 0.522400 0.804321 1441916123 -0.249756 -0.133301 0.522400 0.804321 1441916123 -0.249756 -0.133301 0.522400 0.804321 1441916123 -0.249756 -0.133301 0.522400 0.804321 1441916123 -0.236450 -0.122620 0.523926 0.809021 1441916123 -0.236450 -0.122620 0.523926 0.809021 1441916123 -0.236450 -0.122620 0.523926 0.809021 1441916123 -0.236450 -0.122620 0.523926 0.809021 1441916123 -0.236450 -0.122620 0.523926 0.809021 1441916123 -0.236450 -0.122620 0.523926 0.809021 1441916123 -0.190125 -0.113037 0.531128 0.817871 1441916123 -0.190125 -0.113037 0.531128 0.817871 1441916123 -0.190125 -0.113037 0.531128 0.817871 1441916123 -0.190125 -0.113037 0.531128 0.817871 1441916123 -0.190125 -0.113037 0.531128 0.817871 1441916123 -0.190125 -0.113037 0.531128 0.817871 1441916123 -0.128174 -0.086060 0.533813 0.831360 1441916123 -0.128174 -0.086060 0.533813 0.831360 1441916123 -0.128174 -0.086060 0.533813 0.831360 1441916123 -0.128174 -0.086060 0.533813 0.831360 1441916123 -0.128174 -0.086060 0.533813 0.831360 1441916123 -0.128174 -0.086060 0.533813 0.831360 1441916123 -0.057739 -0.057922 0.531921 0.842773 1441916123 -0.057739 -0.057922 0.531921 0.842773 1441916123 -0.057739 -0.057922 0.531921 0.842773 1441916123 -0.057739 -0.057922 0.531921 0.842773 1441916123 -0.057739 -0.057922 0.531921 0.842773 1441916123 -0.057739 -0.057922 0.531921 0.842773 1441916123 0.026550 -0.031860 0.526733 0.848999 1441916123 0.026550 -0.031860 0.526733 0.848999 1441916123 0.110596 -0.012146 0.519653 0.847046 1441916123 0.110596 -0.012146 0.519653 0.847046 1441916123 0.179199 -0.005127 0.517639 0.836548 1441916123 0.179199 -0.005127 0.517639 0.836548 1441916123 0.179199 -0.005127 0.517639 0.836548 1441916123 0.179199 -0.005127 0.517639 0.836548 1441916123 0.179199 -0.005127 0.517639 0.836548 1441916123 0.179199 -0.005127 0.517639 0.836548 1441916123 0.179199 -0.005127 0.517639 0.836548 1441916123 0.179199 -0.005127 0.517639 0.836548 1441916123 0.221558 0.015442 0.531006 0.817688 1441916123 0.221558 0.015442 0.531006 0.817688 1441916123 0.221558 0.015442 0.531006 0.817688 1441916123 0.221558 0.015442 0.531006 0.817688 1441916123 0.221558 0.015442 0.531006 0.817688 1441916123 0.221558 0.015442 0.531006 0.817688 1441916123 0.231567 0.013611 0.537598 0.810608 1441916123 0.231567 0.013611 0.537598 0.810608 1441916123 0.231567 0.013611 0.537598 0.810608 1441916124 0.231567 0.013611 0.537598 0.810608 1441916124 0.215332 0.004761 0.551270 0.805969 1441916124 0.215332 0.004761 0.551270 0.805969 1441916124 0.215332 0.004761 0.551270 0.805969 1441916124 0.215332 0.004761 0.551270 0.805969 1441916124 0.215332 0.004761 0.551270 0.805969 1441916124 0.215332 0.004761 0.551270 0.805969 1441916124 0.167908 -0.016174 0.563171 0.808899 1441916124 0.167908 -0.016174 0.563171 0.808899 1441916124 0.167908 -0.016174 0.563171 0.808899 1441916124 0.167908 -0.016174 0.563171 0.808899 1441916124 0.167908 -0.016174 0.563171 0.808899 1441916124 0.167908 -0.016174 0.563171 0.808899 1441916124 0.088379 -0.061157 0.560852 0.820862 1441916124 0.088379 -0.061157 0.560852 0.820862 1441916124 0.088379 -0.061157 0.560852 0.820862 1441916124 0.088379 -0.061157 0.560852 0.820862 1441916124 0.088379 -0.061157 0.560852 0.820862 1441916124 0.088379 -0.061157 0.560852 0.820862 1441916124 -0.009521 -0.106995 0.559448 0.821838 1441916124 -0.009521 -0.106995 0.559448 0.821838 1441916124 -0.009521 -0.106995 0.559448 0.821838 1441916124 -0.009521 -0.106995 0.559448 0.821838 1441916124 -0.009521 -0.106995 0.559448 0.821838 1441916124 -0.009521 -0.106995 0.559448 0.821838 1441916124 -0.111023 -0.134399 0.587524 0.790161 1441916124 -0.111023 -0.134399 0.587524 0.790161 1441916124 -0.111023 -0.134399 0.587524 0.790161 1441916124 -0.111023 -0.134399 0.587524 0.790161 1441916124 -0.111023 -0.134399 0.587524 0.790161 1441916124 -0.111023 -0.134399 0.587524 0.790161 1441916124 -0.210449 -0.173767 0.561768 0.780945 1441916124 -0.210449 -0.173767 0.561768 0.780945 1441916124 -0.210449 -0.173767 0.561768 0.780945 1441916124 -0.210449 -0.173767 0.561768 0.780945 1441916124 -0.210449 -0.173767 0.561768 0.780945 1441916124 -0.210449 -0.173767 0.561768 0.780945 1441916124 -0.251587 -0.186646 0.491882 0.812317 1441916124 -0.251587 -0.186646 0.491882 0.812317 1441916124 -0.251587 -0.186646 0.491882 0.812317 1441916124 -0.251587 -0.186646 0.491882 0.812317 1441916124 -0.251587 -0.186646 0.491882 0.812317 1441916124 -0.251587 -0.186646 0.491882 0.812317 1441916124 -0.251770 -0.178528 0.481812 0.820068 1441916124 -0.251770 -0.178528 0.481812 0.820068 1441916124 -0.251770 -0.178528 0.481812 0.820068 1441916124 -0.251770 -0.178528 0.481812 0.820068 1441916124 -0.251770 -0.178528 0.481812 0.820068 1441916124 -0.251770 -0.178528 0.481812 0.820068 1441916124 -0.221436 -0.190796 0.514465 0.806152 1441916124 -0.221436 -0.190796 0.514465 0.806152 1441916124 -0.221436 -0.190796 0.514465 0.806152 1441916124 -0.221436 -0.190796 0.514465 0.806152 1441916124 -0.171143 -0.178040 0.532654 0.809448 1441916124 -0.171143 -0.178040 0.532654 0.809448 1441916124 -0.171143 -0.178040 0.532654 0.809448 1441916124 -0.171143 -0.178040 0.532654 0.809448 1441916124 -0.171143 -0.178040 0.532654 0.809448 1441916124 -0.171143 -0.178040 0.532654 0.809448 1441916124 -0.171143 -0.178040 0.532654 0.809448 1441916124 -0.171143 -0.178040 0.532654 0.809448 1441916124 -0.112915 -0.159546 0.530823 0.824585 1441916124 -0.112915 -0.159546 0.530823 0.824585 1441916124 -0.112915 -0.159546 0.530823 0.824585 1441916124 -0.112915 -0.159546 0.530823 0.824585 1441916124 -0.112915 -0.159546 0.530823 0.824585 1441916124 -0.112915 -0.159546 0.530823 0.824585 1441916124 -0.043457 -0.142883 0.521851 0.839844 1441916124 -0.043457 -0.142883 0.521851 0.839844 1441916124 -0.043457 -0.142883 0.521851 0.839844 1441916124 -0.043457 -0.142883 0.521851 0.839844 1441916124 -0.043457 -0.142883 0.521851 0.839844 1441916124 -0.043457 -0.142883 0.521851 0.839844 1441916124 0.037903 -0.126587 0.520020 0.843811 1441916124 0.037903 -0.126587 0.520020 0.843811 1441916124 0.037903 -0.126587 0.520020 0.843811 1441916124 0.037903 -0.126587 0.520020 0.843811 1441916124 0.037903 -0.126587 0.520020 0.843811 1441916124 0.037903 -0.126587 0.520020 0.843811 1441916124 0.112305 -0.119080 0.529724 0.832214 1441916124 0.112305 -0.119080 0.529724 0.832214 1441916124 0.112305 -0.119080 0.529724 0.832214 1441916124 0.112305 -0.119080 0.529724 0.832214 1441916124 0.112305 -0.119080 0.529724 0.832214 1441916124 0.112305 -0.119080 0.529724 0.832214 1441916124 0.186829 -0.101990 0.542847 0.812378 1441916124 0.186829 -0.101990 0.542847 0.812378 1441916124 0.186829 -0.101990 0.542847 0.812378 1441916124 0.186829 -0.101990 0.542847 0.812378 1441916124 0.186829 -0.101990 0.542847 0.812378 1441916124 0.186829 -0.101990 0.542847 0.812378 1441916124 0.238708 -0.082825 0.544067 0.800049 1441916124 0.238708 -0.082825 0.544067 0.800049 1441916124 0.238708 -0.082825 0.544067 0.800049 1441916124 0.238708 -0.082825 0.544067 0.800049 1441916124 0.238708 -0.082825 0.544067 0.800049 1441916124 0.238708 -0.082825 0.544067 0.800049 1441916124 0.250488 -0.069946 0.546021 0.796326 1441916124 0.250488 -0.069946 0.546021 0.796326 1441916124 0.250488 -0.069946 0.546021 0.796326 1441916124 0.250488 -0.069946 0.546021 0.796326 1441916124 0.250488 -0.069946 0.546021 0.796326 1441916124 0.250488 -0.069946 0.546021 0.796326 1441916124 0.228027 -0.066101 0.551575 0.799561 1441916124 0.228027 -0.066101 0.551575 0.799561 1441916124 0.228027 -0.066101 0.551575 0.799561 1441916124 0.228027 -0.066101 0.551575 0.799561 1441916124 0.228027 -0.066101 0.551575 0.799561 1441916125 0.228027 -0.066101 0.551575 0.799561 1441916125 0.176880 -0.070435 0.561279 0.805359 1441916125 0.176880 -0.070435 0.561279 0.805359 1441916125 0.176880 -0.070435 0.561279 0.805359 1441916125 0.176880 -0.070435 0.561279 0.805359 1441916125 0.176880 -0.070435 0.561279 0.805359 1441916125 0.176880 -0.070435 0.561279 0.805359 1441916125 0.100342 -0.086182 0.566040 0.813660 1441916125 0.100342 -0.086182 0.566040 0.813660 1441916125 0.100342 -0.086182 0.566040 0.813660 1441916125 0.100342 -0.086182 0.566040 0.813660 1441916125 0.100342 -0.086182 0.566040 0.813660 1441916125 0.100342 -0.086182 0.566040 0.813660 1441916125 0.000854 -0.110168 0.569214 0.814697 1441916125 0.000854 -0.110168 0.569214 0.814697 1441916125 0.000854 -0.110168 0.569214 0.814697 1441916125 0.000854 -0.110168 0.569214 0.814697 1441916125 0.000854 -0.110168 0.569214 0.814697 1441916125 0.000854 -0.110168 0.569214 0.814697 1441916125 0.000854 -0.110168 0.569214 0.814697 1441916125 0.000854 -0.110168 0.569214 0.814697 1441916125 -0.221069 -0.175476 0.513245 0.810486 1441916125 -0.221069 -0.175476 0.513245 0.810486 1441916125 -0.221069 -0.175476 0.513245 0.810486 1441916125 -0.221069 -0.175476 0.513245 0.810486 1441916125 -0.221069 -0.175476 0.513245 0.810486 1441916125 -0.221069 -0.175476 0.513245 0.810486 1441916125 -0.249756 -0.173279 0.460693 0.833862 1441916125 -0.249756 -0.173279 0.460693 0.833862 1441916125 -0.249756 -0.173279 0.460693 0.833862 1441916125 -0.249756 -0.173279 0.460693 0.833862 1441916125 -0.249756 -0.173279 0.460693 0.833862 1441916125 -0.249756 -0.173279 0.460693 0.833862 1441916125 -0.240601 -0.182129 0.496094 0.814148 1441916125 -0.240601 -0.182129 0.496094 0.814148 1441916125 -0.240601 -0.182129 0.496094 0.814148 1441916125 -0.240601 -0.182129 0.496094 0.814148 1441916125 -0.240601 -0.182129 0.496094 0.814148 1441916125 -0.240601 -0.182129 0.496094 0.814148 1441916125 -0.207764 -0.181763 0.511536 0.813660 1441916125 -0.207764 -0.181763 0.511536 0.813660 1441916125 -0.207764 -0.181763 0.511536 0.813660 1441916125 -0.207764 -0.181763 0.511536 0.813660 1441916125 -0.207764 -0.181763 0.511536 0.813660 1441916125 -0.207764 -0.181763 0.511536 0.813660 1441916125 -0.162842 -0.163452 0.531433 0.815002 1441916125 -0.162842 -0.163452 0.531433 0.815002 1441916125 -0.162842 -0.163452 0.531433 0.815002 1441916125 -0.162842 -0.163452 0.531433 0.815002 1441916125 -0.162842 -0.163452 0.531433 0.815002 1441916125 -0.162842 -0.163452 0.531433 0.815002 1441916125 -0.108643 -0.138977 0.538086 0.824158 1441916125 -0.108643 -0.138977 0.538086 0.824158 1441916125 -0.108643 -0.138977 0.538086 0.824158 1441916125 -0.108643 -0.138977 0.538086 0.824158 1441916125 -0.108643 -0.138977 0.538086 0.824158 1441916125 -0.108643 -0.138977 0.538086 0.824158 1441916125 -0.039368 -0.112244 0.520264 0.845642 1441916125 -0.039368 -0.112244 0.520264 0.845642 1441916125 -0.039368 -0.112244 0.520264 0.845642 1441916125 -0.039368 -0.112244 0.520264 0.845642 1441916125 -0.039368 -0.112244 0.520264 0.845642 1441916125 -0.039368 -0.112244 0.520264 0.845642 1441916125 0.041382 -0.086975 0.505676 0.857300 1441916125 0.041382 -0.086975 0.505676 0.857300 1441916125 0.041382 -0.086975 0.505676 0.857300 1441916125 0.041382 -0.086975 0.505676 0.857300 1441916125 0.041382 -0.086975 0.505676 0.857300 1441916125 0.041382 -0.086975 0.505676 0.857300 1441916125 0.041382 -0.086975 0.505676 0.857300 1441916125 0.041382 -0.086975 0.505676 0.857300 1441916125 0.122009 -0.059937 0.508057 0.850464 1441916125 0.122009 -0.059937 0.508057 0.850464 1441916125 0.122009 -0.059937 0.508057 0.850464 1441916125 0.122009 -0.059937 0.508057 0.850464 1441916125 0.122009 -0.059937 0.508057 0.850464 1441916125 0.122009 -0.059937 0.508057 0.850464 1441916125 0.192749 -0.042725 0.502747 0.841553 1441916125 0.192749 -0.042725 0.502747 0.841553 1441916125 0.240906 -0.017639 0.505188 0.828491 1441916125 0.240906 -0.017639 0.505188 0.828491 1441916125 0.240906 -0.017639 0.505188 0.828491 1441916125 0.240906 -0.017639 0.505188 0.828491 1441916125 0.222351 -0.017090 0.519409 0.824829 1441916125 0.222351 -0.017090 0.519409 0.824829 1441916125 0.222351 -0.017090 0.519409 0.824829 1441916125 0.222351 -0.017090 0.519409 0.824829 1441916125 0.174927 -0.022278 0.546692 0.818481 1441916125 0.174927 -0.022278 0.546692 0.818481 1441916125 0.174927 -0.022278 0.546692 0.818481 1441916125 0.174927 -0.022278 0.546692 0.818481 1441916125 0.174927 -0.022278 0.546692 0.818481 1441916125 0.174927 -0.022278 0.546692 0.818481 1441916126 0.174927 -0.022278 0.546692 0.818481 1441916126 0.174927 -0.022278 0.546692 0.818481 1441916126 0.097717 -0.046631 0.551697 0.826904 1441916126 0.097717 -0.046631 0.551697 0.826904 1441916126 0.097717 -0.046631 0.551697 0.826904 1441916126 0.097717 -0.046631 0.551697 0.826904 1441916126 0.097717 -0.046631 0.551697 0.826904 1441916126 0.097717 -0.046631 0.551697 0.826904 1441916126 0.003113 -0.079834 0.541748 0.836670 1441916126 0.003113 -0.079834 0.541748 0.836670 1441916126 0.003113 -0.079834 0.541748 0.836670 1441916126 0.003113 -0.079834 0.541748 0.836670 1441916126 0.003113 -0.079834 0.541748 0.836670 1441916126 0.003113 -0.079834 0.541748 0.836670 1441916126 -0.100159 -0.112305 0.540710 0.827637 1441916126 -0.100159 -0.112305 0.540710 0.827637 1441916126 -0.100159 -0.112305 0.540710 0.827637 1441916126 -0.100159 -0.112305 0.540710 0.827637 1441916126 -0.100159 -0.112305 0.540710 0.827637 1441916126 -0.100159 -0.112305 0.540710 0.827637 1441916126 -0.201721 -0.149475 0.546326 0.799011 1441916126 -0.201721 -0.149475 0.546326 0.799011 1441916126 -0.201721 -0.149475 0.546326 0.799011 1441916126 -0.201721 -0.149475 0.546326 0.799011 1441916126 -0.201721 -0.149475 0.546326 0.799011 1441916126 -0.201721 -0.149475 0.546326 0.799011 1441916126 -0.265442 -0.187317 0.496460 0.804932 1441916126 -0.265442 -0.187317 0.496460 0.804932 1441916126 -0.265442 -0.187317 0.496460 0.804932 1441916126 -0.265442 -0.187317 0.496460 0.804932 1441916126 -0.265442 -0.187317 0.496460 0.804932 1441916126 -0.265442 -0.187317 0.496460 0.804932 1441916126 -0.277100 -0.195496 0.489807 0.803101 1441916126 -0.277100 -0.195496 0.489807 0.803101 1441916126 -0.277100 -0.195496 0.489807 0.803101 1441916126 -0.277100 -0.195496 0.489807 0.803101 1441916126 -0.277100 -0.195496 0.489807 0.803101 1441916126 -0.277100 -0.195496 0.489807 0.803101 1441916126 -0.277100 -0.195496 0.489807 0.803101 1441916126 -0.277100 -0.195496 0.489807 0.803101 1441916126 -0.261658 -0.193359 0.484741 0.811890 1441916126 -0.261658 -0.193359 0.484741 0.811890 1441916126 -0.261658 -0.193359 0.484741 0.811890 1441916126 -0.261658 -0.193359 0.484741 0.811890 1441916126 -0.261658 -0.193359 0.484741 0.811890 1441916126 -0.261658 -0.193359 0.484741 0.811890 1441916126 -0.225159 -0.180237 0.489502 0.822876 1441916126 -0.225159 -0.180237 0.489502 0.822876 1441916126 -0.225159 -0.180237 0.489502 0.822876 1441916126 -0.225159 -0.180237 0.489502 0.822876 1441916126 -0.225159 -0.180237 0.489502 0.822876 1441916126 -0.225159 -0.180237 0.489502 0.822876 1441916126 -0.169678 -0.169434 0.523315 0.817627 1441916126 -0.169678 -0.169434 0.523315 0.817627 1441916126 -0.169678 -0.169434 0.523315 0.817627 1441916126 -0.169678 -0.169434 0.523315 0.817627 1441916126 -0.169678 -0.169434 0.523315 0.817627 1441916126 -0.169678 -0.169434 0.523315 0.817627 1441916126 -0.101624 -0.139282 0.538025 0.825073 1441916126 -0.101624 -0.139282 0.538025 0.825073 1441916126 -0.101624 -0.139282 0.538025 0.825073 1441916126 -0.101624 -0.139282 0.538025 0.825073 1441916126 -0.101624 -0.139282 0.538025 0.825073 1441916126 -0.101624 -0.139282 0.538025 0.825073 1441916126 -0.023560 -0.110901 0.518738 0.847351 1441916126 -0.023560 -0.110901 0.518738 0.847351 1441916126 -0.023560 -0.110901 0.518738 0.847351 1441916126 -0.023560 -0.110901 0.518738 0.847351 1441916126 -0.023560 -0.110901 0.518738 0.847351 1441916126 -0.023560 -0.110901 0.518738 0.847351 1441916126 0.064819 -0.087463 0.505188 0.856079 1441916126 0.064819 -0.087463 0.505188 0.856079 1441916126 0.064819 -0.087463 0.505188 0.856079 1441916126 0.064819 -0.087463 0.505188 0.856079 1441916126 0.064819 -0.087463 0.505188 0.856079 1441916126 0.064819 -0.087463 0.505188 0.856079 1441916126 0.152893 -0.050842 0.519897 0.838867 1441916126 0.152893 -0.050842 0.519897 0.838867 1441916126 0.152893 -0.050842 0.519897 0.838867 1441916126 0.152893 -0.050842 0.519897 0.838867 1441916126 0.152893 -0.050842 0.519897 0.838867 1441916126 0.152893 -0.050842 0.519897 0.838867 1441916126 0.215515 -0.016235 0.515564 0.829102 1441916126 0.215515 -0.016235 0.515564 0.829102 1441916126 0.215515 -0.016235 0.515564 0.829102 1441916126 0.215515 -0.016235 0.515564 0.829102 1441916126 0.215515 -0.016235 0.515564 0.829102 1441916126 0.215515 -0.016235 0.515564 0.829102 1441916126 0.237915 0.003845 0.509583 0.826782 1441916126 0.237915 0.003845 0.509583 0.826782 1441916126 0.237915 0.003845 0.509583 0.826782 1441916126 0.237915 0.003845 0.509583 0.826782 1441916126 0.237915 0.003845 0.509583 0.826782 1441916126 0.237915 0.003845 0.509583 0.826782 1441916126 0.219421 0.008484 0.502319 0.836304 1441916126 0.219421 0.008484 0.502319 0.836304 1441916126 0.219421 0.008484 0.502319 0.836304 1441916126 0.219421 0.008484 0.502319 0.836304 1441916126 0.219421 0.008484 0.502319 0.836304 1441916126 0.219421 0.008484 0.502319 0.836304 1441916126 0.185059 0.001770 0.512329 0.838562 1441916126 0.185059 0.001770 0.512329 0.838562 1441916126 0.185059 0.001770 0.512329 0.838562 1441916126 0.185059 0.001770 0.512329 0.838562 1441916126 0.185059 0.001770 0.512329 0.838562 1441916126 0.185059 0.001770 0.512329 0.838562 1441916126 0.128296 -0.014587 0.542358 0.830078 1441916126 0.128296 -0.014587 0.542358 0.830078 1441916126 0.128296 -0.014587 0.542358 0.830078 1441916126 0.128296 -0.014587 0.542358 0.830078 1441916126 0.128296 -0.014587 0.542358 0.830078 1441916126 0.128296 -0.014587 0.542358 0.830078 1441916126 0.042358 -0.050659 0.555969 0.828491 1441916127 0.042358 -0.050659 0.555969 0.828491 1441916127 0.042358 -0.050659 0.555969 0.828491 1441916127 0.042358 -0.050659 0.555969 0.828491 1441916127 0.042358 -0.050659 0.555969 0.828491 1441916127 0.042358 -0.050659 0.555969 0.828491 1441916127 -0.062500 -0.096375 0.553467 0.824890 1441916127 -0.062500 -0.096375 0.553467 0.824890 1441916127 -0.062500 -0.096375 0.553467 0.824890 1441916127 -0.062500 -0.096375 0.553467 0.824890 1441916127 -0.062500 -0.096375 0.553467 0.824890 1441916127 -0.062500 -0.096375 0.553467 0.824890 1441916127 -0.173218 -0.142334 0.553345 0.802185 1441916127 -0.173218 -0.142334 0.553345 0.802185 1441916127 -0.173218 -0.142334 0.553345 0.802185 1441916127 -0.173218 -0.142334 0.553345 0.802185 1441916127 -0.173218 -0.142334 0.553345 0.802185 1441916127 -0.173218 -0.142334 0.553345 0.802185 1441916127 -0.251221 -0.185181 0.516235 0.797485 1441916127 -0.251221 -0.185181 0.516235 0.797485 1441916127 -0.251221 -0.185181 0.516235 0.797485 1441916127 -0.251221 -0.185181 0.516235 0.797485 1441916127 -0.251221 -0.185181 0.516235 0.797485 1441916127 -0.251221 -0.185181 0.516235 0.797485 1441916127 -0.251221 -0.185181 0.516235 0.797485 1441916127 
0.245117 -0.601868 0.296204 0.699951 1441916131 0.250427 -0.600464 0.298767 0.698181 1441916131 0.250427 -0.600464 0.298767 0.698181 1441916131 0.250427 -0.600464 0.298767 0.698181 1441916131 0.250427 -0.600464 0.298767 0.698181 1441916131 0.250427 -0.600464 0.298767 0.698181 1441916131 0.250427 -0.600464 0.298767 0.698181 1441916131 0.250427 -0.600464 0.298767 0.698181 1441916131 0.250427 -0.600464 0.298767 0.698181 1441916131 0.252625 -0.599487 0.303467 0.696106 1441916131 0.252625 -0.599487 0.303467 0.696106 1441916131 0.252625 -0.599487 0.303467 0.696106 1441916131 0.252625 -0.599487 0.303467 0.696106 1441916131 0.252625 -0.599487 0.303467 0.696106 1441916131 0.252625 -0.599487 0.303467 0.696106 1441916131 0.251831 -0.599121 0.311523 0.693237 1441916131 0.251831 -0.599121 0.311523 0.693237 1441916131 0.251831 -0.599121 0.311523 0.693237 1441916131 0.251831 -0.599121 0.311523 0.693237 1441916131 0.251831 -0.599121 0.311523 0.693237 1441916131 0.251831 -0.599121 0.311523 0.693237 1441916131 0.257629 -0.591003 0.327271 0.690796 1441916131 0.257629 -0.591003 0.327271 0.690796 1441916131 0.257629 -0.591003 0.327271 0.690796 1441916131 0.257629 -0.591003 0.327271 0.690796 1441916131 0.257629 -0.591003 0.327271 0.690796 1441916132 0.257629 -0.591003 0.327271 0.690796 1441916132 0.251587 -0.589539 0.328552 0.693665 1441916132 0.251587 -0.589539 0.328552 0.693665 1441916132 0.251587 -0.589539 0.328552 0.693665 1441916132 0.251587 -0.589539 0.328552 0.693665 1441916132 0.251587 -0.589539 0.328552 0.693665 1441916132 0.251587 -0.589539 0.328552 0.693665 1441916132 0.230652 -0.597839 0.311890 0.701477 1441916132 0.230652 -0.597839 0.311890 0.701477 1441916132 0.230652 -0.597839 0.311890 0.701477 1441916132 0.230652 -0.597839 0.311890 0.701477 1441916132 0.230652 -0.597839 0.311890 0.701477 1441916132 0.230652 -0.597839 0.311890 0.701477 1441916132 0.216125 -0.603394 0.301086 0.706055 1441916132 0.216125 -0.603394 0.301086 0.706055 1441916132 0.216125 -0.603394 0.301086 0.706055 1441916132 0.216125 -0.603394 0.301086 0.706055 1441916132 0.216125 -0.603394 0.301086 0.706055 1441916132 0.216125 -0.603394 0.301086 0.706055 1441916132 0.211182 -0.603699 0.303223 0.706360 1441916132 0.211182 -0.603699 0.303223 0.706360 1441916132 0.211182 -0.603699 0.303223 0.706360 1441916132 0.211182 -0.603699 0.303223 0.706360 1441916132 0.211182 -0.603699 0.303223 0.706360 1441916132 0.211182 -0.603699 0.303223 0.706360 1441916132 0.211182 -0.603699 0.303223 0.706360 1441916132 0.211182 -0.603699 0.303223 0.706360 1441916132 0.210510 -0.598999 0.316223 0.704895 1441916132 0.210510 -0.598999 0.316223 0.704895 1441916132 0.210510 -0.598999 0.316223 0.704895 1441916132 0.210510 -0.598999 0.316223 0.704895 1441916132 0.210510 -0.598999 0.316223 0.704895 1441916132 0.210510 -0.598999 0.316223 0.704895 1441916132 0.227112 -0.588623 0.335632 0.699463 1441916132 0.227112 -0.588623 0.335632 0.699463 1441916132 0.227112 -0.588623 0.335632 0.699463 1441916132 0.227112 -0.588623 0.335632 0.699463 1441916132 0.227112 -0.588623 0.335632 0.699463 1441916132 0.227112 -0.588623 0.335632 0.699463 1441916132 0.240051 -0.583618 0.344421 0.695068 1441916132 0.240051 -0.583618 0.344421 0.695068 1441916132 0.240051 -0.583618 0.344421 0.695068 1441916132 0.240051 -0.583618 0.344421 0.695068 1441916132 0.240051 -0.583618 0.344421 0.695068 1441916132 0.240051 -0.583618 0.344421 0.695068 1441916132 0.235535 -0.591919 0.332520 0.695374 1441916132 0.235535 -0.591919 0.332520 0.695374 1441916132 0.235535 -0.591919 0.332520 0.695374 1441916132 0.235535 -0.591919 0.332520 0.695374 1441916132 0.235535 -0.591919 0.332520 0.695374 1441916132 0.235535 -0.591919 0.332520 0.695374 1441916132 0.238159 -0.596375 0.328247 0.692749 1441916132 0.238159 -0.596375 0.328247 0.692749 1441916132 0.238159 -0.596375 0.328247 0.692749 1441916132 0.238159 -0.596375 0.328247 0.692749 1441916132 0.238159 -0.596375 0.328247 0.692749 1441916132 0.238159 -0.596375 0.328247 0.692749 1441916132 0.238159 -0.596375 0.328247 0.692749 1441916132 0.238159 -0.596375 0.328247 0.692749 1441916132 0.256470 -0.587830 0.346802 0.684326 1441916132 0.256470 -0.587830 0.346802 0.684326 1441916132 0.256470 -0.587830 0.346802 0.684326 1441916132 0.256470 -0.587830 0.346802 0.684326 1441916132 0.256470 -0.587830 0.346802 0.684326 1441916132 0.256470 -0.587830 0.346802 0.684326 1441916132 0.285461 -0.571899 0.374146 0.671875 1441916132 0.285461 -0.571899 0.374146 0.671875 1441916132 0.285461 -0.571899 0.374146 0.671875 1441916132 0.285461 -0.571899 0.374146 0.671875 1441916132 0.305542 -0.561096 0.391968 0.661926 1441916132 0.305542 -0.561096 0.391968 0.661926 1441916132 0.305542 -0.561096 0.391968 0.661926 1441916132 0.305542 -0.561096 0.391968 0.661926 1441916132 0.305542 -0.561096 0.391968 0.661926 1441916132 0.305542 -0.561096 0.391968 0.661926 1441916132 0.314453 -0.559570 0.395630 0.656799 1441916132 0.314453 -0.559570 0.395630 0.656799 1441916132 0.314453 -0.559570 0.395630 0.656799 1441916132 0.314453 -0.559570 0.395630 0.656799 1441916132 0.314453 -0.559570 0.395630 0.656799 1441916132 0.314453 -0.559570 0.395630 0.656799 1441916132 0.313965 -0.563660 0.389160 0.657410 1441916132 0.313965 -0.563660 0.389160 0.657410 1441916132 0.313965 -0.563660 0.389160 0.657410 1441916132 0.313965 -0.563660 0.389160 0.657410 1441916132 0.313965 -0.563660 0.389160 0.657410 1441916132 0.313965 -0.563660 0.389160 0.657410 1441916132 0.308960 -0.568604 0.384277 0.658447 1441916132 0.308960 -0.568604 0.384277 0.658447 1441916132 0.308960 -0.568604 0.384277 0.658447 1441916132 0.308960 -0.568604 0.384277 0.658447 1441916132 0.308960 -0.568604 0.384277 0.658447 1441916132 0.308960 -0.568604 0.384277 0.658447 1441916132 0.302979 -0.568604 0.379456 0.664001 1441916132 0.302979 -0.568604 0.379456 0.664001 1441916132 0.302979 -0.568604 0.379456 0.664001 1441916132 0.302979 -0.568604 0.379456 0.664001 1441916132 0.302979 -0.568604 0.379456 0.664001 1441916132 0.302979 -0.568604 0.379456 0.664001 1441916132 0.300903 -0.566711 0.379089 0.666687 1441916132 0.300903 -0.566711 0.379089 0.666687 1441916132 0.300903 -0.566711 0.379089 0.666687 1441916132 0.300903 -0.566711 0.379089 0.666687 1441916132 0.300903 -0.566711 0.379089 0.666687 1441916132 0.300903 -0.566711 0.379089 0.666687 1441916132 0.289307 -0.571472 0.367798 0.674133 1441916132 0.289307 -0.571472 0.367798 0.674133 1441916132 0.289307 -0.571472 0.367798 0.674133 1441916132 0.289307 -0.571472 0.367798 0.674133 1441916132 0.289307 -0.571472 0.367798 0.674133 1441916132 0.289307 -0.571472 0.367798 0.674133 1441916132 0.266724 -0.583984 0.345093 0.684631 1441916133 0.266724 -0.583984 0.345093 0.684631 1441916133 0.266724 -0.583984 0.345093 0.684631 1441916133 0.266724 -0.583984 0.345093 0.684631 1441916133 0.266724 -0.583984 0.345093 0.684631 1441916133 0.266724 -0.583984 0.345093 0.684631 1441916133 0.241638 -0.596069 0.324829 0.693359 1441916133 0.241638 -0.596069 0.324829 0.693359 1441916133 0.241638 -0.596069 0.324829 0.693359 1441916133 0.241638 -0.596069 0.324829 0.693359 1441916133 0.241638 -0.596069 0.324829 0.693359 1441916133 0.241638 -0.596069 0.324829 0.693359 1441916133 0.223999 -0.600525 0.320862 0.697266 1441916133 0.223999 -0.600525 0.320862 0.697266 1441916133 0.223999 -0.600525 0.320862 0.697266 1441916133 0.223999 -0.600525 0.320862 0.697266 1441916133 0.223999 -0.600525 0.320862 0.697266 1441916133 0.223999 -0.600525 0.320862 0.697266 1441916133 0.230347 -0.590454 0.339050 0.695190 1441916133 0.230347 -0.590454 0.339050 0.695190 1441916133 0.230347 -0.590454 0.339050 0.695190 1441916133 0.230347 -0.590454 0.339050 0.695190 1441916133 0.230347 -0.590454 0.339050 0.695190 1441916133 0.230347 -0.590454 0.339050 0.695190 1441916133 0.249329 -0.578003 0.358521 0.689331 1441916133 0.249329 -0.578003 0.358521 0.689331 1441916133 0.249329 -0.578003 0.358521 0.689331 1441916133 0.249329 -0.578003 0.358521 0.689331 1441916133 0.249329 -0.578003 0.358521 0.689331 1441916133 0.249329 -0.578003 0.358521 0.689331 1441916133 0.247559 -0.582947 0.350769 0.689758 1441916133 0.247559 -0.582947 0.350769 0.689758 1441916133 0.247559 -0.582947 0.350769 0.689758 1441916133 0.247559 -0.582947 0.350769 0.689758 1441916133 0.247559 -0.582947 0.350769 0.689758 1441916133 0.247559 -0.582947 0.350769 0.689758 1441916133 0.247559 -0.582947 0.350769 0.689758 1441916133 0.239319 -0.595093 0.330017 0.692566 1441916133 0.239319 -0.595093 0.330017 0.692566 1441916133 0.239319 -0.595093 0.330017 0.692566 1441916133 0.239319 -0.595093 0.330017 0.692566 1441916133 0.239319 -0.595093 0.330017 0.692566 1441916133 0.239319 -0.595093 0.330017 0.692566 1441916133 0.243530 -0.599609 0.326843 0.688721 1441916133 0.243530 -0.599609 0.326843 0.688721 1441916133 0.243530 -0.599609 0.326843 0.688721 1441916133 0.243530 -0.599609 0.326843 0.688721 1441916133 0.243530 -0.599609 0.326843 0.688721 1441916133 0.243530 -0.599609 0.326843 0.688721 1441916133 0.264038 -0.588196 0.345520 0.681824 1441916133 0.264038 -0.588196 0.345520 0.681824 1441916133 0.264038 -0.588196 0.345520 0.681824 1441916133 0.264038 -0.588196 0.345520 0.681824 1441916133 0.264038 -0.588196 0.345520 0.681824 1441916133 0.264038 -0.588196 0.345520 0.681824 1441916133 0.264038 -0.588196 0.345520 0.681824 1441916133 0.288086 -0.574646 0.371033 0.670166 1441916133 0.288086 -0.574646 0.371033 0.670166 1441916133 0.288086 -0.574646 0.371033 0.670166 1441916133 0.288086 -0.574646 0.371033 0.670166 1441916133 0.288086 -0.574646 0.371033 0.670166 1441916133 0.287537 -0.575745 0.372559 0.668579 1441916133 0.287537 -0.575745 0.372559 0.668579 1441916133 0.287537 -0.575745 0.372559 0.668579 1441916133 0.287537 -0.575745 0.372559 0.668579 1441916133 0.287537 -0.575745 0.372559 0.668579 1441916133 0.287537 -0.575745 0.372559 0.668579 1441916133 0.287537 -0.575745 0.372559 0.668579 1441916133 0.282532 -0.581848 0.364136 0.670044 1441916133 0.282532 -0.581848 0.364136 0.670044 1441916133 0.282532 -0.581848 0.364136 0.670044 1441916133 0.282532 -0.581848 0.364136 0.670044 1441916133 0.282532 -0.581848 0.364136 0.670044 1441916133 0.282532 -0.581848 0.364136 0.670044 1441916133 0.282532 -0.581848 0.364136 0.670044 1441916133 0.287231 -0.581909 0.364075 0.668030 1441916133 0.287231 -0.581909 0.364075 0.668030 1441916133 0.287231 -0.581909 0.364075 0.668030 1441916133 0.287231 -0.581909 0.364075 0.668030 1441916133 0.287231 -0.581909 0.364075 0.668030 1441916133 0.287231 -0.581909 0.364075 0.668030 1441916133 0.295776 -0.577026 0.368774 0.665955 1441916133 0.295776 -0.577026 0.368774 0.665955 1441916133 0.295776 -0.577026 0.368774 0.665955 1441916133 0.295776 -0.577026 0.368774 0.665955 1441916133 0.295776 -0.577026 0.368774 0.665955 1441916133 0.295776 -0.577026 0.368774 0.665955 1441916133 0.294312 -0.576660 0.368652 0.666992 1441916133 0.294312 -0.576660 0.368652 0.666992 1441916133 0.294312 -0.576660 0.368652 0.666992 1441916133 0.294312 -0.576660 0.368652 0.666992 1441916133 0.294312 -0.576660 0.368652 0.666992 1441916133 0.294312 -0.576660 0.368652 0.666992 1441916133 0.290405 -0.576538 0.368042 0.669189 1441916133 0.290405 -0.576538 0.368042 0.669189 1441916133 0.290405 -0.576538 0.368042 0.669189 1441916133 0.290405 -0.576538 0.368042 0.669189 1441916133 0.290405 -0.576538 0.368042 0.669189 1441916133 0.290405 -0.576538 0.368042 0.669189 1441916133 0.290405 -0.576538 0.368042 0.669189 1441916133 0.289673 -0.573364 0.371460 0.670288 1441916133 0.289673 -0.573364 0.371460 0.670288 1441916133 0.289673 -0.573364 0.371460 0.670288 1441916133 0.289673 -0.573364 0.371460 0.670288 1441916133 0.282166 -0.575073 0.367126 0.674438 1441916133 0.282166 -0.575073 0.367126 0.674438 1441916133 0.282166 -0.575073 0.367126 0.674438 1441916133 0.282166 -0.575073 0.367126 0.674438 1441916133 0.282166 -0.575073 0.367126 0.674438 1441916133 0.282166 -0.575073 0.367126 0.674438 1441916133 0.269409 -0.580261 0.353882 0.682251 1441916133 0.269409 -0.580261 0.353882 0.682251 1441916134 0.269409 -0.580261 0.353882 0.682251 1441916134 0.269409 -0.580261 0.353882 0.682251 1441916134 0.269409 -0.580261 0.353882 0.682251 1441916134 0.269409 -0.580261 0.353882 0.682251 1441916134 0.252991 -0.587646 0.343323 0.687561 1441916134 0.252991 -0.587646 0.343323 0.687561 1441916134 0.252991 -0.587646 0.343323 0.687561 1441916134 0.252991 -0.587646 0.343323 0.687561 1441916134 0.252991 -0.587646 0.343323 0.687561 1441916134 0.252991 -0.587646 0.343323 0.687561 1441916134 0.252991 -0.587646 0.343323 0.687561 1441916134 0.249695 -0.587280 0.346130 0.687683 1441916134 0.249695 -0.587280 0.346130 0.687683 1441916134 0.249695 -0.587280 0.346130 0.687683 1441916134 0.249695 -0.587280 0.346130 0.687683 1441916134 0.249695 -0.587280 0.346130 0.687683 1441916134 0.249695 -0.587280 0.346130 0.687683 1441916134 0.277039 -0.570557 0.369629 0.679016 1441916134 0.277039 -0.570557 0.369629 0.679016 1441916134 0.277039 -0.570557 0.369629 0.679016 1441916134 0.277039 -0.570557 0.369629 0.679016 1441916134 0.277039 -0.570557 0.369629 0.679016 1441916134 0.277039 -0.570557 0.369629 0.679016 1441916134 0.288879 -0.565552 0.376770 0.674316 1441916134 0.288879 -0.565552 0.376770 0.674316 1441916134 0.288879 -0.565552 0.376770 0.674316 1441916134 0.288879 -0.565552 0.376770 0.674316 1441916134 0.288879 -0.565552 0.376770 0.674316 1441916134 0.288879 -0.565552 0.376770 0.674316 1441916134 0.280273 -0.576172 0.359009 0.678650 1441916134 0.280273 -0.576172 0.359009 0.678650 1441916134 0.280273 -0.576172 0.359009 0.678650 1441916134 0.280273 -0.576172 0.359009 0.678650 1441916134 0.280273 -0.576172 0.359009 0.678650 1441916134 0.280273 -0.576172 0.359009 0.678650 1441916134 0.280518 -0.581421 0.351685 0.677917 1441916134 0.280518 -0.581421 0.351685 0.677917 1441916134 0.280518 -0.581421 0.351685 0.677917 1441916134 0.280518 -0.581421 0.351685 0.677917 1441916134 0.280518 -0.581421 0.351685 0.677917 1441916134 0.280518 -0.581421 0.351685 0.677917 1441916134 0.280518 -0.581421 0.351685 0.677917 1441916134 0.287720 -0.579712 0.359863 0.671997 1441916134 0.287720 -0.579712 0.359863 0.671997 1441916134 0.287720 -0.579712 0.359863 0.671997 1441916134 0.287720 -0.579712 0.359863 0.671997 1441916134 0.287720 -0.579712 0.359863 0.671997 1441916134 0.287720 -0.579712 0.359863 0.671997 1441916134 0.296875 -0.573303 0.371521 0.667175 1441916134 0.296875 -0.573303 0.371521 0.667175 1441916134 0.296875 -0.573303 0.371521 0.667175 1441916134 0.296875 -0.573303 0.371521 0.667175 1441916134 0.296875 -0.573303 0.371521 0.667175 1441916134 0.296875 -0.573303 0.371521 0.667175 1441916134 0.298584 -0.572205 0.377197 0.664124 1441916134 0.298584 -0.572205 0.377197 0.664124 1441916134 0.298584 -0.572205 0.377197 0.664124 1441916134 0.298584 -0.572205 0.377197 0.664124 1441916134 0.298584 -0.572205 0.377197 0.664124 1441916134 0.298584 -0.572205 0.377197 0.664124 1441916134 0.293762 -0.575623 0.371216 0.666687 1441916134 0.293762 -0.575623 0.371216 0.666687 1441916134 0.293762 -0.575623 0.371216 0.666687 1441916134 0.293762 -0.575623 0.371216 0.666687 1441916134 0.293762 -0.575623 0.371216 0.666687 1441916134 0.293762 -0.575623 0.371216 0.666687 1441916134 0.293762 -0.575623 0.371216 0.666687 1441916134 0.300781 -0.572327 0.371399 0.666321 1441916134 0.300781 -0.572327 0.371399 0.666321 1441916134 0.300781 -0.572327 0.371399 0.666321 1441916134 0.300781 -0.572327 0.371399 0.666321 1441916134 0.300781 -0.572327 0.371399 0.666321 1441916134 0.300781 -0.572327 0.371399 0.666321 1441916134 0.304138 -0.573730 0.368530 0.665222 1441916134 0.304138 -0.573730 0.368530 0.665222 1441916134 0.304138 -0.573730 0.368530 0.665222 1441916134 0.304138 -0.573730 0.368530 0.665222 1441916134 0.279663 -0.588257 0.349976 0.673218 1441916134 0.279663 -0.588257 0.349976 0.673218 1441916134 0.279663 -0.588257 0.349976 0.673218 1441916134 0.279663 -0.588257 0.349976 0.673218 1441916134 0.279663 -0.588257 0.349976 0.673218 1441916134 0.279663 -0.588257 0.349976 0.673218 1441916134 0.274841 -0.585938 0.347839 0.678345 1441916134 0.274841 -0.585938 0.347839 0.678345 1441916134 0.274841 -0.585938 0.347839 0.678345 1441916134 0.274841 -0.585938 0.347839 0.678345 1441916134 0.274841 -0.585938 0.347839 0.678345 1441916134 0.274841 -0.585938 0.347839 0.678345 1441916134 0.274841 -0.585938 0.347839 0.678345 1441916134 0.279724 -0.578552 0.358093 0.677307 1441916134 0.279724 -0.578552 0.358093 0.677307 1441916134 0.279724 -0.578552 0.358093 0.677307 1441916134 0.279724 -0.578552 0.358093 0.677307 1441916134 0.279724 -0.578552 0.358093 0.677307 1441916134 0.279724 -0.578552 0.358093 0.677307 1441916134 0.261658 -0.584167 0.346680 0.685608 1441916134 0.261658 -0.584167 0.346680 0.685608 1441916134 0.261658 -0.584167 0.346680 0.685608 1441916134 0.261658 -0.584167 0.346680 0.685608 1441916134 0.261658 -0.584167 0.346680 0.685608 1441916134 0.261658 -0.584167 0.346680 0.685608 1441916134 0.261658 -0.584167 0.346680 0.685608 1441916134 0.248169 -0.589417 0.333191 0.692749 1441916134 0.248169 -0.589417 0.333191 0.692749 1441916134 0.248169 -0.589417 0.333191 0.692749 1441916134 0.248169 -0.589417 0.333191 0.692749 1441916134 0.248169 -0.589417 0.333191 0.692749 1441916134 0.248169 -0.589417 0.333191 0.692749 1441916134 0.244629 -0.590332 0.330627 0.694458 1441916134 0.244629 -0.590332 0.330627 0.694458 1441916134 0.244629 -0.590332 0.330627 0.694458 1441916135 0.244629 -0.590332 0.330627 0.694458 1441916135 0.244629 -0.590332 0.330627 0.694458 1441916135 0.244629 -0.590332 0.330627 0.694458 1441916135 0.234619 -0.591431 0.331238 0.696716 1441916135 0.234619 -0.591431 0.331238 0.696716 1441916135 0.234619 -0.591431 0.331238 0.696716 1441916135 0.234619 -0.591431 0.331238 0.696716 1441916135 0.234619 -0.591431 0.331238 0.696716 1441916135 0.234619 -0.591431 0.331238 0.696716 1441916135 0.239319 -0.585022 0.341309 0.695679 1441916135 0.239319 -0.585022 0.341309 0.695679 1441916135 0.239319 -0.585022 0.341309 0.695679 1441916135 0.239319 -0.585022 0.341309 0.695679 1441916135 0.239319 -0.585022 0.341309 0.695679 1441916135 0.239319 -0.585022 0.341309 0.695679 1441916135 0.263489 -0.570618 0.362305 0.688293 1441916135 0.263489 -0.570618 0.362305 0.688293 1441916135 0.263489 -0.570618 0.362305 0.688293 1441916135 0.263489 -0.570618 0.362305 0.688293 1441916135 0.263489 -0.570618 0.362305 0.688293 1441916135 0.263489 -0.570618 0.362305 0.688293 1441916135 0.276917 -0.566284 0.370911 0.681885 1441916135 0.276917 -0.566284 0.370911 0.681885 1441916135 0.276917 -0.566284 0.370911 0.681885 1441916135 0.276917 -0.566284 0.370911 0.681885 1441916135 0.276917 -0.566284 0.370911 0.681885 1441916135 0.276917 -0.566284 0.370911 0.681885 1441916135 0.276917 -0.566284 0.370911 0.681885 1441916135 0.273621 -0.575623 0.356384 0.683167 1441916135 0.273621 -0.575623 0.356384 0.683167 1441916135 0.273621 -0.575623 0.356384 0.683167 1441916135 0.273621 -0.575623 0.356384 0.683167 1441916135 0.273621 -0.575623 0.356384 0.683167 1441916135 0.273621 -0.575623 0.356384 0.683167 1441916135 0.274475 -0.581543 0.346985 0.682617 1441916135 0.274475 -0.581543 0.346985 0.682617 1441916135 0.274475 -0.581543 0.346985 0.682617 1441916135 0.274475 -0.581543 0.346985 0.682617 1441916135 0.274475 -0.581543 0.346985 0.682617 1441916135 0.274475 -0.581543 0.346985 0.682617 1441916135 0.287354 -0.578735 0.358093 0.673950 1441916135 0.287354 -0.578735 0.358093 0.673950 1441916135 0.287354 -0.578735 0.358093 0.673950 1441916135 0.287354 -0.578735 0.358093 0.673950 1441916135 0.287354 -0.578735 0.358093 0.673950 1441916135 0.287354 -0.578735 0.358093 0.673950 1441916135 0.287354 -0.578735 0.358093 0.673950 1441916135 0.295410 -0.570190 0.373230 0.669556 1441916135 0.295410 -0.570190 0.373230 0.669556 1441916135 0.295410 -0.570190 0.373230 0.669556 1441916135 0.295410 -0.570190 0.373230 0.669556 1441916135 0.295410 -0.570190 0.373230 0.669556 1441916135 0.295410 -0.570190 0.373230 0.669556 1441916135 0.306519 -0.561340 0.383606 0.666077 1441916135 0.306519 -0.561340 0.383606 0.666077 1441916135 0.306519 -0.561340 0.383606 0.666077 1441916135 0.306519 -0.561340 0.383606 0.666077 1441916135 0.306519 -0.561340 0.383606 0.666077 1441916135 0.306519 -0.561340 0.383606 0.666077 1441916135 0.308472 -0.564209 0.375732 0.667297 1441916135 0.308472 -0.564209 0.375732 0.667297 1441916135 0.308472 -0.564209 0.375732 0.667297 1441916135 0.308472 -0.564209 0.375732 0.667297 1441916135 0.308472 -0.564209 0.375732 0.667297 1441916135 0.308472 -0.564209 0.375732 0.667297 1441916135 0.295349 -0.579468 0.351440 0.673401 1441916135 0.295349 -0.579468 0.351440 0.673401 1441916135 0.295349 -0.579468 0.351440 0.673401 1441916135 0.295349 -0.579468 0.351440 0.673401 1441916135 0.295349 -0.579468 0.351440 0.673401 1441916135 0.295349 -0.579468 0.351440 0.673401 1441916135 0.295349 -0.579468 0.351440 0.673401 1441916135 0.284485 -0.588745 0.333862 0.678955 1441916135 0.284485 -0.588745 0.333862 0.678955 1441916135 0.284485 -0.588745 0.333862 0.678955 1441916135 0.284485 -0.588745 0.333862 0.678955 1441916135 0.284485 -0.588745 0.333862 0.678955 1441916135 0.284485 -0.588745 0.333862 0.678955 1441916135 0.289490 -0.583374 0.341675 0.677551 1441916135 0.289490 -0.583374 0.341675 0.677551 1441916135 0.289490 -0.583374 0.341675 0.677551 1441916135 0.289490 -0.583374 0.341675 0.677551 1441916135 0.289490 -0.583374 0.341675 0.677551 1441916135 0.289490 -0.583374 0.341675 0.677551 1441916135 0.289490 -0.583374 0.341675 0.677551 1441916135 0.288086 -0.578125 0.349609 0.678589 1441916135 0.288086 -0.578125 0.349609 0.678589 1441916135 0.288086 -0.578125 0.349609 0.678589 1441916135 0.288086 -0.578125 0.349609 0.678589 1441916135 0.288086 -0.578125 0.349609 0.678589 1441916135 0.288086 -0.578125 0.349609 0.678589 1441916135 0.275452 -0.582153 0.342285 0.684143 1441916135 0.275452 -0.582153 0.342285 0.684143 1441916135 0.275452 -0.582153 0.342285 0.684143 1441916135 0.275452 -0.582153 0.342285 0.684143 1441916135 0.275452 -0.582153 0.342285 0.684143 1441916135 0.275452 -0.582153 0.342285 0.684143 1441916135 0.275452 -0.582153 0.342285 0.684143 1441916135 0.261414 -0.590027 0.327454 0.690125 1441916135 0.261414 -0.590027 0.327454 0.690125 1441916135 0.261414 -0.590027 0.327454 0.690125 1441916135 0.261414 -0.590027 0.327454 0.690125 1441916135 0.261414 -0.590027 0.327454 0.690125 1441916135 0.261414 -0.590027 0.327454 0.690125 1441916135 0.249451 -0.595520 0.314148 0.695984 1441916135 0.249451 -0.595520 0.314148 0.695984 1441916135 0.249451 -0.595520 0.314148 0.695984 1441916135 0.249451 -0.595520 0.314148 0.695984 1441916135 0.249451 -0.595520 0.314148 0.695984 1441916135 0.249451 -0.595520 0.314148 0.695984 1441916135 0.242920 -0.596130 0.310425 0.699463 1441916135 0.242920 -0.596130 0.310425 0.699463 1441916135 0.242920 -0.596130 0.310425 0.699463 1441916135 0.242920 -0.596130 0.310425 0.699463 1441916135 0.242920 -0.596130 0.310425 0.699463 1441916136 0.242920 -0.596130 0.310425 0.699463 1441916136 0.242920 -0.596130 0.310425 0.699463 1441916136 0.234192 -0.596191 0.311584 0.701843 1441916136 0.234192 -0.596191 0.311584 0.701843 1441916136 0.234192 -0.596191 0.311584 0.701843 1441916136 0.234192 -0.596191 0.311584 0.701843 1441916136 0.234192 -0.596191 0.311584 0.701843 1441916136 0.234192 -0.596191 0.311584 0.701843 1441916136 0.235046 -0.589722 0.320557 0.703003 1441916136 0.235046 -0.589722 0.320557 0.703003 1441916136 0.235046 -0.589722 0.320557 0.703003 1441916136 0.235046 -0.589722 0.320557 0.703003 1441916136 0.257263 -0.573975 0.342957 0.697632 1441916136 0.257263 -0.573975 0.342957 0.697632 1441916136 0.257263 -0.573975 0.342957 0.697632 1441916136 0.257263 -0.573975 0.342957 0.697632 1441916136 0.257263 -0.573975 0.342957 0.697632 1441916136 0.257263 -0.573975 0.342957 0.697632 1441916136 0.266418 -0.569336 0.351196 0.693909 1441916136 0.266418 -0.569336 0.351196 0.693909 1441916136 0.266418 -0.569336 0.351196 0.693909 1441916136 0.266418 -0.569336 0.351196 0.693909 1441916136 0.266418 -0.569336 0.351196 0.693909 1441916136 0.266418 -0.569336 0.351196 0.693909 1441916136 0.256042 -0.581482 0.331543 0.697388 1441916136 0.256042 -0.581482 0.331543 0.697388 1441916136 0.256042 -0.581482 0.331543 0.697388 1441916136 0.256042 -0.581482 0.331543 0.697388 1441916136 0.256042 -0.581482 0.331543 0.697388 1441916136 0.256042 -0.581482 0.331543 0.697388 1441916136 0.252930 -0.592041 0.321045 0.694580 1441916136 0.252930 -0.592041 0.321045 0.694580 1441916136 0.252930 -0.592041 0.321045 0.694580 1441916136 0.252930 -0.592041 0.321045 0.694580 1441916136 0.252930 -0.592041 0.321045 0.694580 1441916136 0.252930 -0.592041 0.321045 0.694580 1441916136 0.266663 -0.586304 0.333984 0.688171 1441916136 0.266663 -0.586304 0.333984 0.688171 1441916136 0.266663 -0.586304 0.333984 0.688171 1441916136 0.266663 -0.586304 0.333984 0.688171 1441916136 0.266663 -0.586304 0.333984 0.688171 1441916136 0.266663 -0.586304 0.333984 0.688171 1441916136 0.266663 -0.586304 0.333984 0.688171 1441916136 0.280762 -0.575623 0.353943 0.681519 1441916136 0.280762 -0.575623 0.353943 0.681519 1441916136 0.280762 -0.575623 0.353943 0.681519 1441916136 0.280762 -0.575623 0.353943 0.681519 1441916136 0.280762 -0.575623 0.353943 0.681519 1441916136 0.280762 -0.575623 0.353943 0.681519 1441916136 0.277222 -0.575928 0.354370 0.682495 1441916136 0.277222 -0.575928 0.354370 0.682495 1441916136 0.277222 -0.575928 0.354370 0.682495 1441916136 0.277222 -0.575928 0.354370 0.682495 1441916136 0.277222 -0.575928 0.354370 0.682495 1441916136 0.277222 -0.575928 0.354370 0.682495 1441916136 0.273743 -0.580872 0.345764 0.684143 1441916136 0.273743 -0.580872 0.345764 0.684143 1441916136 0.273743 -0.580872 0.345764 0.684143 1441916136 0.273743 -0.580872 0.345764 0.684143 1441916136 0.273743 -0.580872 0.345764 0.684143 1441916136 0.273743 -0.580872 0.345764 0.684143 1441916136 0.277283 -0.581482 0.340942 0.684631 1441916136 0.277283 -0.581482 0.340942 0.684631 1441916136 0.277283 -0.581482 0.340942 0.684631 1441916136 0.277283 -0.581482 0.340942 0.684631 1441916136 0.277283 -0.581482 0.340942 0.684631 1441916136 0.277283 -0.581482 0.340942 0.684631 1441916136 0.277283 -0.581482 0.340942 0.684631 1441916136 0.269348 -0.588440 0.328735 0.687805 1441916136 0.269348 -0.588440 0.328735 0.687805 1441916136 0.269348 -0.588440 0.328735 0.687805 1441916136 0.269348 -0.588440 0.328735 0.687805 1441916136 0.269348 -0.588440 0.328735 0.687805 1441916136 0.269348 -0.588440 0.328735 0.687805 1441916136 0.260010 -0.592346 0.318787 0.692688 1441916136 0.260010 -0.592346 0.318787 0.692688 1441916136 0.260010 -0.592346 0.318787 0.692688 1441916136 0.260010 -0.592346 0.318787 0.692688 1441916136 0.260010 -0.592346 0.318787 0.692688 1441916136 0.260010 -0.592346 0.318787 0.692688 1441916136 0.260010 -0.592346 0.318787 0.692688 1441916136 0.252747 -0.591370 0.317566 0.696777 1441916136 0.252747 -0.591370 0.317566 0.696777 1441916136 0.252747 -0.591370 0.317566 0.696777 1441916136 0.252747 -0.591370 0.317566 0.696777 1441916136 0.252747 -0.591370 0.317566 0.696777 1441916136 0.252747 -0.591370 0.317566 0.696777 1441916136 0.246643 -0.591003 0.316467 0.699768 1441916136 0.246643 -0.591003 0.316467 0.699768 1441916136 0.246643 -0.591003 0.316467 0.699768 1441916136 0.246643 -0.591003 0.316467 0.699768 1441916136 0.246643 -0.591003 0.316467 0.699768 1441916136 0.246643 -0.591003 0.316467 0.699768 1441916136 0.238525 -0.593262 0.311096 0.703064 1441916136 0.238525 -0.593262 0.311096 0.703064 1441916136 0.238525 -0.593262 0.311096 0.703064 1441916136 0.238525 -0.593262 0.311096 0.703064 1441916136 0.238525 -0.593262 0.311096 0.703064 1441916136 0.234070 -0.595032 0.303528 0.706421 1441916136 0.234070 -0.595032 0.303528 0.706421 1441916136 0.234070 -0.595032 0.303528 0.706421 1441916136 0.234070 -0.595032 0.303528 0.706421 1441916136 
0.274780 -0.528870 0.327454 0.733154 1441916139 0.274780 -0.528870 0.327454 0.733154 1441916139 0.274780 -0.528870 0.327454 0.733154 1441916139 0.274780 -0.528870 0.327454 0.733154 1441916139 0.274780 -0.528870 0.327454 0.733154 1441916139 0.266296 -0.512573 0.338745 0.742676 1441916139 0.266296 -0.512573 0.338745 0.742676 1441916139 0.266296 -0.512573 0.338745 0.742676 1441916139 0.266296 -0.512573 0.338745 0.742676 1441916139 0.266296 -0.512573 0.338745 0.742676 1441916139 0.266296 -0.512573 0.338745 0.742676 1441916139 0.266296 -0.512573 0.338745 0.742676 1441916139 0.257568 -0.508728 0.340332 0.747681 1441916139 0.257568 -0.508728 0.340332 0.747681 1441916139 0.257568 -0.508728 0.340332 0.747681 1441916139 0.257568 -0.508728 0.340332 0.747681 1441916139 0.257568 -0.508728 0.340332 0.747681 1441916139 0.263428 -0.503601 0.340515 0.748962 1441916139 0.263428 -0.503601 0.340515 0.748962 1441916139 0.263428 -0.503601 0.340515 0.748962 1441916139 0.263428 -0.503601 0.340515 0.748962 1441916139 0.263428 -0.503601 0.340515 0.748962 1441916139 0.263428 -0.503601 0.340515 0.748962 1441916139 0.263428 -0.503601 0.340515 0.748962 1441916139 0.284119 -0.499023 0.344238 0.742737 1441916139 0.284119 -0.499023 0.344238 0.742737 1441916139 0.284119 -0.499023 0.344238 0.742737 1441916139 0.284119 -0.499023 0.344238 0.742737 1441916139 0.284119 -0.499023 0.344238 0.742737 1441916139 0.284119 -0.499023 0.344238 0.742737 1441916139 0.284119 -0.499023 0.344238 0.742737 1441916139 0.327209 -0.482788 0.348755 0.733582 1441916140 0.327209 -0.482788 0.348755 0.733582 1441916140 0.327209 -0.482788 0.348755 0.733582 1441916140 0.327209 -0.482788 0.348755 0.733582 1441916140 0.327209 -0.482788 0.348755 0.733582 1441916140 0.327209 -0.482788 0.348755 0.733582 1441916140 0.406616 -0.442017 0.345276 0.721130 1441916140 0.406616 -0.442017 0.345276 0.721130 1441916140 0.406616 -0.442017 0.345276 0.721130 1441916140 0.406616 -0.442017 0.345276 0.721130 1441916140 0.406616 -0.442017 0.345276 0.721130 1441916140 0.406616 -0.442017 0.345276 0.721130 1441916140 0.483826 -0.393677 0.327820 0.709534 1441916140 0.483826 -0.393677 0.327820 0.709534 1441916140 0.483826 -0.393677 0.327820 0.709534 1441916140 0.483826 -0.393677 0.327820 0.709534 1441916140 0.483826 -0.393677 0.327820 0.709534 1441916140 0.483826 -0.393677 0.327820 0.709534 1441916140 0.530945 -0.342102 0.319458 0.706360 1441916140 0.530945 -0.342102 0.319458 0.706360 1441916140 0.530945 -0.342102 0.319458 0.706360 1441916140 0.530945 -0.342102 0.319458 0.706360 1441916140 0.530945 -0.342102 0.319458 0.706360 1441916140 0.530945 -0.342102 0.319458 0.706360 1441916140 0.530945 -0.342102 0.319458 0.706360 1441916140 0.556030 -0.260132 0.347839 0.708557 1441916140 0.556030 -0.260132 0.347839 0.708557 1441916140 0.556030 -0.260132 0.347839 0.708557 1441916140 0.556030 -0.260132 0.347839 0.708557 1441916140 0.556030 -0.260132 0.347839 0.708557 1441916140 0.556030 -0.260132 0.347839 0.708557 1441916140 0.533386 -0.145935 0.427551 0.715088 1441916140 0.533386 -0.145935 0.427551 0.715088 1441916140 0.533386 -0.145935 0.427551 0.715088 1441916140 0.533386 -0.145935 0.427551 0.715088 1441916140 0.533386 -0.145935 0.427551 0.715088 1441916140 0.533386 -0.145935 0.427551 0.715088 1441916140 0.442993 -0.077087 0.530701 0.718384 1441916140 0.442993 -0.077087 0.530701 0.718384 1441916140 0.442993 -0.077087 0.530701 0.718384 1441916140 0.442993 -0.077087 0.530701 0.718384 1441916140 0.442993 -0.077087 0.530701 0.718384 1441916140 0.442993 -0.077087 0.530701 0.718384 1441916140 0.442993 -0.077087 0.530701 0.718384 1441916140 0.314758 -0.072876 0.601990 0.730164 1441916140 0.314758 -0.072876 0.601990 0.730164 1441916140 0.314758 -0.072876 0.601990 0.730164 1441916140 0.314758 -0.072876 0.601990 0.730164 1441916140 0.314758 -0.072876 0.601990 0.730164 1441916140 0.314758 -0.072876 0.601990 0.730164 1441916140 0.169067 -0.113892 0.620239 0.757385 1441916140 0.169067 -0.113892 0.620239 0.757385 1441916140 0.169067 -0.113892 0.620239 0.757385 1441916140 0.169067 -0.113892 0.620239 0.757385 1441916140 0.169067 -0.113892 0.620239 0.757385 1441916140 0.169067 -0.113892 0.620239 0.757385 1441916140 0.021912 -0.151245 0.587585 0.794556 1441916140 0.021912 -0.151245 0.587585 0.794556 1441916140 0.021912 -0.151245 0.587585 0.794556 1441916140 0.021912 -0.151245 0.587585 0.794556 1441916140 0.021912 -0.151245 0.587585 0.794556 1441916140 0.021912 -0.151245 0.587585 0.794556 1441916140 0.021912 -0.151245 0.587585 0.794556 1441916140 -0.109497 -0.161560 0.566467 0.800598 1441916140 -0.109497 -0.161560 0.566467 0.800598 1441916140 -0.109497 -0.161560 0.566467 0.800598 1441916140 -0.109497 -0.161560 0.566467 0.800598 1441916140 -0.109497 -0.161560 0.566467 0.800598 1441916140 -0.109497 -0.161560 0.566467 0.800598 1441916140 -0.229858 -0.166870 0.513062 0.809937 1441916140 -0.229858 -0.166870 0.513062 0.809937 1441916140 -0.229858 -0.166870 0.513062 0.809937 1441916140 -0.274414 -0.177063 0.429688 0.841797 1441916140 -0.274414 -0.177063 0.429688 0.841797 1441916140 -0.274414 -0.177063 0.429688 0.841797 1441916140 -0.274414 -0.177063 0.429688 0.841797 1441916140 -0.274414 -0.177063 0.429688 0.841797 1441916140 -0.267212 -0.160828 0.470398 0.825439 1441916140 -0.267212 -0.160828 0.470398 0.825439 1441916140 -0.267212 -0.160828 0.470398 0.825439 1441916140 -0.267212 -0.160828 0.470398 0.825439 1441916140 -0.267212 -0.160828 0.470398 0.825439 1441916140 -0.267212 -0.160828 0.470398 0.825439 1441916140 -0.267212 -0.160828 0.470398 0.825439 1441916140 -0.247009 -0.174683 0.503723 0.809143 1441916140 -0.247009 -0.174683 0.503723 0.809143 1441916140 -0.247009 -0.174683 0.503723 0.809143 1441916140 -0.247009 -0.174683 0.503723 0.809143 1441916140 -0.247009 -0.174683 0.503723 0.809143 1441916140 -0.247009 -0.174683 0.503723 0.809143 1441916140 -0.214417 -0.148132 0.501404 0.825012 1441916140 -0.214417 -0.148132 0.501404 0.825012 1441916140 -0.214417 -0.148132 0.501404 0.825012 1441916140 -0.214417 -0.148132 0.501404 0.825012 1441916140 -0.214417 -0.148132 0.501404 0.825012 1441916140 -0.214417 -0.148132 0.501404 0.825012 1441916140 -0.171143 -0.124634 0.497803 0.841003 1441916140 -0.171143 -0.124634 0.497803 0.841003 1441916140 -0.171143 -0.124634 0.497803 0.841003 1441916140 -0.171143 -0.124634 0.497803 0.841003 1441916140 -0.171143 -0.124634 0.497803 0.841003 1441916140 -0.171143 -0.124634 0.497803 0.841003 1441916140 -0.094666 -0.080322 0.492493 0.861389 1441916140 -0.094666 -0.080322 0.492493 0.861389 1441916140 -0.094666 -0.080322 0.492493 0.861389 1441916140 -0.094666 -0.080322 0.492493 0.861389 1441916140 -0.094666 -0.080322 0.492493 0.861389 1441916140 -0.094666 -0.080322 0.492493 0.861389 1441916140 -0.001953 -0.036621 0.477173 0.877991 1441916140 -0.001953 -0.036621 0.477173 0.877991 1441916141 -0.001953 -0.036621 0.477173 0.877991 1441916141 -0.001953 -0.036621 0.477173 0.877991 1441916141 -0.001953 -0.036621 0.477173 0.877991 1441916141 0.096863 -0.007935 0.473450 0.875366 1441916141 0.096863 -0.007935 0.473450 0.875366 1441916141 0.096863 -0.007935 0.473450 0.875366 1441916141 0.096863 -0.007935 0.473450 0.875366 1441916141 0.096863 -0.007935 0.473450 0.875366 1441916141 0.096863 -0.007935 0.473450 0.875366 1441916141 0.196594 0.025146 0.488892 0.849487 1441916141 0.196594 0.025146 0.488892 0.849487 1441916141 0.196594 0.025146 0.488892 0.849487 1441916141 0.196594 0.025146 0.488892 0.849487 1441916141 0.196594 0.025146 0.488892 0.849487 1441916141 0.196594 0.025146 0.488892 0.849487 1441916141 0.253784 0.044250 0.499573 0.827026 1441916141 0.253784 0.044250 0.499573 0.827026 1441916141 0.253784 0.044250 0.499573 0.827026 1441916141 0.253784 0.044250 0.499573 0.827026 1441916141 0.253784 0.044250 0.499573 0.827026 1441916141 0.253784 0.044250 0.499573 0.827026 1441916141 0.293823 0.048279 0.506470 0.809143 1441916141 0.293823 0.048279 0.506470 0.809143 1441916141 0.293823 0.048279 0.506470 0.809143 1441916141 0.293823 0.048279 0.506470 0.809143 1441916141 0.293823 0.048279 0.506470 0.809143 1441916141 0.293823 0.048279 0.506470 0.809143 1441916141 0.293823 0.048279 0.506470 0.809143 1441916141 0.294983 0.043701 0.523560 0.798035 1441916141 0.294983 0.043701 0.523560 0.798035 1441916141 0.294983 0.043701 0.523560 0.798035 1441916141 0.294983 0.043701 0.523560 0.798035 1441916141 0.294983 0.043701 0.523560 0.798035 1441916141 0.294983 0.043701 0.523560 0.798035 1441916141 0.260498 0.033630 0.552979 0.790649 1441916141 0.260498 0.033630 0.552979 0.790649 1441916141 0.260498 0.033630 0.552979 0.790649 1441916141 0.260498 0.033630 0.552979 0.790649 1441916141 0.260498 0.033630 0.552979 0.790649 1441916141 0.260498 0.033630 0.552979 0.790649 1441916141 0.196228 0.008301 0.565430 0.801025 1441916141 0.196228 0.008301 0.565430 0.801025 1441916141 0.196228 0.008301 0.565430 0.801025 1441916141 0.196228 0.008301 0.565430 0.801025 1441916141 0.196228 0.008301 0.565430 0.801025 1441916141 0.106934 -0.023376 0.562866 0.819214 1441916141 0.106934 -0.023376 0.562866 0.819214 1441916141 0.106934 -0.023376 0.562866 0.819214 1441916141 0.106934 -0.023376 0.562866 0.819214 1441916141 0.106934 -0.023376 0.562866 0.819214 1441916141 0.106934 -0.023376 0.562866 0.819214 1441916141 0.106934 -0.023376 0.562866 0.819214 1441916141 0.000916 -0.056946 0.562805 0.824585 1441916141 0.000916 -0.056946 0.562805 0.824585 1441916141 0.000916 -0.056946 0.562805 0.824585 1441916141 0.000916 -0.056946 0.562805 0.824585 1441916141 0.000916 -0.056946 0.562805 0.824585 1441916141 0.000916 -0.056946 0.562805 0.824585 1441916141 -0.117798 -0.086792 0.561157 0.814636 1441916141 -0.117798 -0.086792 0.561157 0.814636 1441916141 -0.117798 -0.086792 0.561157 0.814636 1441916141 -0.117798 -0.086792 0.561157 0.814636 1441916141 -0.117798 -0.086792 0.561157 0.814636 1441916141 -0.117798 -0.086792 0.561157 0.814636 1441916141 -0.222351 -0.132874 0.500488 0.826050 1441916141 -0.222351 -0.132874 0.500488 0.826050 1441916141 -0.222351 -0.132874 0.500488 0.826050 1441916141 -0.222351 -0.132874 0.500488 0.826050 1441916141 -0.222351 -0.132874 0.500488 0.826050 1441916141 -0.222351 -0.132874 0.500488 0.826050 1441916141 -0.222351 -0.132874 0.500488 0.826050 1441916141 -0.268188 -0.145142 0.474854 0.825500 1441916141 -0.268188 -0.145142 0.474854 0.825500 1441916141 -0.268188 -0.145142 0.474854 0.825500 1441916141 -0.268188 -0.145142 0.474854 0.825500 1441916141 -0.268188 -0.145142 0.474854 0.825500 1441916141 -0.268188 -0.145142 0.474854 0.825500 1441916141 -0.263611 -0.147339 0.494751 0.814819 1441916141 -0.263611 -0.147339 0.494751 0.814819 1441916141 -0.263611 -0.147339 0.494751 0.814819 1441916141 -0.263611 -0.147339 0.494751 0.814819 1441916141 -0.263611 -0.147339 0.494751 0.814819 1441916141 -0.263611 -0.147339 0.494751 0.814819 1441916141 -0.243530 -0.137878 0.472961 0.835449 1441916141 -0.243530 -0.137878 0.472961 0.835449 1441916141 -0.243530 -0.137878 0.472961 0.835449 1441916141 -0.243530 -0.137878 0.472961 0.835449 1441916141 -0.243530 -0.137878 0.472961 0.835449 1441916141 -0.243530 -0.137878 0.472961 0.835449 1441916141 -0.243530 -0.137878 0.472961 0.835449 1441916141 -0.199890 -0.124573 0.485718 0.841736 1441916141 -0.199890 -0.124573 0.485718 0.841736 1441916141 -0.199890 -0.124573 0.485718 0.841736 1441916141 -0.199890 -0.124573 0.485718 0.841736 1441916141 -0.199890 -0.124573 0.485718 0.841736 1441916141 -0.199890 -0.124573 0.485718 0.841736 1441916141 -0.199890 -0.124573 0.485718 0.841736 1441916141 -0.131836 -0.114624 0.534973 0.826599 1441916141 -0.131836 -0.114624 0.534973 0.826599 1441916141 -0.131836 -0.114624 0.534973 0.826599 1441916141 -0.131836 -0.114624 0.534973 0.826599 1441916141 -0.131836 -0.114624 0.534973 0.826599 1441916141 -0.131836 -0.114624 0.534973 0.826599 1441916141 -0.040771 -0.093079 0.553955 0.826233 1441916141 -0.040771 -0.093079 0.553955 0.826233 1441916141 -0.040771 -0.093079 0.553955 0.826233 1441916141 -0.040771 -0.093079 0.553955 0.826233 1441916141 -0.040771 -0.093079 0.553955 0.826233 1441916141 -0.040771 -0.093079 0.553955 0.826233 1441916141 -0.040771 -0.093079 0.553955 0.826233 1441916141 0.071533 -0.071228 0.534851 0.838806 1441916141 0.071533 -0.071228 0.534851 0.838806 1441916141 0.071533 -0.071228 0.534851 0.838806 1441916141 0.071533 -0.071228 0.534851 0.838806 1441916142 0.071533 -0.071228 0.534851 0.838806 1441916142 0.071533 -0.071228 0.534851 0.838806 1441916142 0.191162 -0.052429 0.522949 0.828918 1441916142 0.191162 -0.052429 0.522949 0.828918 1441916142 0.191162 -0.052429 0.522949 0.828918 1441916142 0.191162 -0.052429 0.522949 0.828918 1441916142 0.191162 -0.052429 0.522949 0.828918 1441916142 0.191162 -0.052429 0.522949 0.828918 1441916142 0.191162 -0.052429 0.522949 0.828918 1441916142 0.279785 -0.032410 0.512878 0.810852 1441916142 0.279785 -0.032410 0.512878 0.810852 1441916142 0.279785 -0.032410 0.512878 0.810852 1441916142 0.279785 -0.032410 0.512878 0.810852 1441916142 0.279785 -0.032410 0.512878 0.810852 1441916142 0.279785 -0.032410 0.512878 0.810852 1441916142 0.328247 -0.018921 0.510254 0.794678 1441916142 0.328247 -0.018921 0.510254 0.794678 1441916142 0.328247 -0.018921 0.510254 0.794678 1441916142 0.328247 -0.018921 0.510254 0.794678 1441916142 0.328247 -0.018921 0.510254 0.794678 1441916142 0.328247 -0.018921 0.510254 0.794678 1441916142 0.336365 -0.014587 0.520203 0.784790 1441916142 0.336365 -0.014587 0.520203 0.784790 1441916142 0.336365 -0.014587 0.520203 0.784790 1441916142 0.336365 -0.014587 0.520203 0.784790 1441916142 0.336365 -0.014587 0.520203 0.784790 1441916142 0.336365 -0.014587 0.520203 0.784790 1441916142 0.336365 -0.014587 0.520203 0.784790 1441916142 0.316833 -0.004150 0.546448 0.775146 1441916142 0.316833 -0.004150 0.546448 0.775146 1441916142 0.316833 -0.004150 0.546448 0.775146 1441916142 0.316833 -0.004150 0.546448 0.775146 1441916142 0.316833 -0.004150 0.546448 0.775146 1441916142 0.316833 -0.004150 0.546448 0.775146 1441916142 0.262268 -0.010193 0.567200 0.780579 1441916142 0.262268 -0.010193 0.567200 0.780579 1441916142 0.262268 -0.010193 0.567200 0.780579 1441916142 0.262268 -0.010193 0.567200 0.780579 1441916142 0.262268 -0.010193 0.567200 0.780579 1441916142 0.262268 -0.010193 0.567200 0.780579 1441916142 0.172424 -0.039429 0.572327 0.800659 1441916142 0.172424 -0.039429 0.572327 0.800659 1441916142 0.059570 -0.075195 0.570190 0.815857 1441916142 0.059570 -0.075195 0.570190 0.815857 1441916142 0.059570 -0.075195 0.570190 0.815857 1441916142 0.059570 -0.075195 0.570190 0.815857 1441916142 0.059570 -0.075195 0.570190 0.815857 1441916142 0.059570 -0.075195 0.570190 0.815857 1441916142 -0.059448 -0.106018 0.578430 0.806580 1441916142 -0.059448 -0.106018 0.578430 0.806580 1441916142 -0.059448 -0.106018 0.578430 0.806580 1441916142 -0.059448 -0.106018 0.578430 0.806580 1441916142 -0.059448 -0.106018 0.578430 0.806580 1441916142 -0.059448 -0.106018 0.578430 0.806580 1441916142 -0.059448 -0.106018 0.578430 0.806580 1441916142 -0.177124 -0.134399 0.576660 0.786072 1441916142 -0.177124 -0.134399 0.576660 0.786072 1441916142 -0.177124 -0.134399 0.576660 0.786072 1441916142 -0.177124 -0.134399 0.576660 0.786072 1441916142 -0.177124 -0.134399 0.576660 0.786072 1441916142 -0.177124 -0.134399 0.576660 0.786072 1441916142 -0.252197 -0.169373 0.492737 0.815369 1441916142 -0.252197 -0.169373 0.492737 0.815369 1441916142 -0.252197 -0.169373 0.492737 0.815369 1441916142 -0.252197 -0.169373 0.492737 0.815369 1441916142 -0.252197 -0.169373 0.492737 0.815369 1441916142 -0.269409 -0.163025 0.465271 0.827209 1441916142 -0.269409 -0.163025 0.465271 0.827209 1441916142 -0.269409 -0.163025 0.465271 0.827209 1441916142 -0.269409 -0.163025 0.465271 0.827209 1441916142 -0.269409 -0.163025 0.465271 0.827209 1441916142 -0.254395 -0.170288 0.489441 0.816528 1441916142 -0.254395 -0.170288 0.489441 0.816528 1441916142 -0.254395 -0.170288 0.489441 0.816528 1441916142 -0.254395 -0.170288 0.489441 0.816528 1441916142 -0.254395 -0.170288 0.489441 0.816528 1441916142 -0.254395 -0.170288 0.489441 0.816528 1441916142 -0.215759 -0.158142 0.497742 0.825012 1441916142 -0.215759 -0.158142 0.497742 0.825012 1441916142 -0.215759 -0.158142 0.497742 0.825012 1441916142 -0.215759 -0.158142 0.497742 0.825012 1441916142 -0.215759 -0.158142 0.497742 0.825012 1441916142 -0.163452 -0.144104 0.523254 0.823792 1441916142 -0.163452 -0.144104 0.523254 0.823792 1441916142 -0.163452 -0.144104 0.523254 0.823792 1441916142 -0.163452 -0.144104 0.523254 0.823792 1441916142 -0.163452 -0.144104 0.523254 0.823792 1441916142 -0.163452 -0.144104 0.523254 0.823792 1441916142 -0.163452 -0.144104 0.523254 0.823792 1441916142 -0.088806 -0.113098 0.533813 0.833252 1441916142 -0.088806 -0.113098 0.533813 0.833252 1441916142 -0.088806 -0.113098 0.533813 0.833252 1441916142 -0.088806 -0.113098 0.533813 0.833252 1441916142 -0.088806 -0.113098 0.533813 0.833252 1441916142 -0.088806 -0.113098 0.533813 0.833252 1441916142 -0.001343 -0.075317 0.517517 0.852295 1441916142 -0.001343 -0.075317 0.517517 0.852295 1441916142 -0.001343 -0.075317 0.517517 0.852295 1441916142 -0.001343 -0.075317 0.517517 0.852295 1441916142 -0.001343 -0.075317 0.517517 0.852295 1441916142 -0.001343 -0.075317 0.517517 0.852295 1441916142 -0.001343 -0.075317 0.517517 0.852295 1441916142 0.093018 -0.048218 0.495728 0.862061 1441916142 0.093018 -0.048218 0.495728 0.862061 1441916142 0.093018 -0.048218 0.495728 0.862061 1441916142 0.093018 -0.048218 0.495728 0.862061 1441916143 0.093018 -0.048218 0.495728 0.862061 1441916143 0.093018 -0.048218 0.495728 0.862061 1441916143 0.190247 -0.020020 0.486084 0.852661 1441916143 0.190247 -0.020020 0.486084 0.852661 1441916143 0.190247 -0.020020 0.486084 0.852661 1441916143 0.190247 -0.020020 0.486084 0.852661 1441916143 0.190247 -0.020020 0.486084 0.852661 1441916143 0.257019 0.007690 0.481934 0.837585 1441916143 0.257019 0.007690 0.481934 0.837585 1441916143 0.257019 0.007690 0.481934 0.837585 1441916143 0.257019 0.007690 0.481934 0.837585 1441916143 0.257019 0.007690 0.481934 0.837585 1441916143 0.257019 0.007690 0.481934 0.837585 1441916143 0.297974 0.035339 0.491577 0.817444 1441916143 0.297974 0.035339 0.491577 0.817444 1441916143 0.297974 0.035339 0.491577 0.817444 1441916143 0.297974 0.035339 0.491577 0.817444 1441916143 0.297974 0.035339 0.491577 0.817444 1441916143 0.297302 0.048828 0.503052 0.809998 1441916143 0.297302 0.048828 0.503052 0.809998 1441916143 0.297302 0.048828 0.503052 0.809998 1441916143 0.297302 0.048828 0.503052 0.809998 1441916143 0.297302 0.048828 0.503052 0.809998 1441916143 0.297302 0.048828 0.503052 0.809998 1441916143 0.262878 0.043091 0.510254 0.817688 1441916143 0.262878 0.043091 0.510254 0.817688 1441916143 0.262878 0.043091 0.510254 0.817688 1441916143 0.262878 0.043091 0.510254 0.817688 1441916143 0.262878 0.043091 0.510254 0.817688 1441916143 0.262878 0.043091 0.510254 0.817688 1441916143 0.196716 0.016357 0.522705 0.829285 1441916143 0.196716 0.016357 0.522705 0.829285 1441916143 0.196716 0.016357 0.522705 0.829285 1441916143 0.196716 0.016357 0.522705 0.829285 1441916143 0.196716 0.016357 0.522705 0.829285 1441916143 0.196716 0.016357 0.522705 0.829285 1441916143 0.196716 0.016357 0.522705 0.829285 1441916143 0.098938 -0.023071 0.542725 0.833679 1441916143 0.098938 -0.023071 0.542725 0.833679 1441916143 0.098938 -0.023071 0.542725 0.833679 1441916143 0.098938 -0.023071 0.542725 0.833679 1441916143 0.098938 -0.023071 0.542725 0.833679 1441916143 0.098938 -0.023071 0.542725 0.833679 1441916143 -0.016174 -0.068237 0.569153 0.819214 1441916143 -0.016174 -0.068237 0.569153 0.819214 1441916143 -0.016174 -0.068237 0.569153 0.819214 1441916143 -0.016174 -0.068237 0.569153 0.819214 1441916143 -0.016174 -0.068237 0.569153 0.819214 1441916143 -0.016174 -0.068237 0.569153 0.819214 1441916143 -0.016174 -0.068237 0.569153 0.819214 1441916143 -0.144348 -0.114807 0.568542 0.801636 1441916143 -0.144348 -0.114807 0.568542 0.801636 1441916143 -0.144348 -0.114807 0.568542 0.801636 1441916143 -0.144348 -0.114807 0.568542 0.801636 1441916143 -0.144348 -0.114807 0.568542 0.801636 1441916143 -0.144348 -0.114807 0.568542 0.801636 1441916143 -0.226013 -0.166992 0.483582 0.828918 1441916143 -0.226013 -0.166992 0.483582 0.828918 1441916143 -0.226013 -0.166992 0.483582 0.828918 1441916143 -0.226013 -0.166992 0.483582 0.828918 1441916143 -0.226013 -0.166992 0.483582 0.828918 1441916143 -0.249268 -0.165344 0.485718 0.821350 1441916143 -0.249268 -0.165344 0.485718 0.821350 1441916143 -0.249268 -0.165344 0.485718 0.821350 1441916143 -0.249268 -0.165344 0.485718 0.821350 1441916143 -0.249268 -0.165344 0.485718 0.821350 1441916143 -0.249268 -0.165344 0.485718 0.821350 1441916143 -0.249268 -0.165344 0.485718 0.821350 1441916143 -0.244995 -0.173279 0.486328 0.820618 1441916143 -0.244995 -0.173279 0.486328 0.820618 1441916143 -0.244995 -0.173279 0.486328 0.820618 1441916143 -0.244995 -0.173279 0.486328 0.820618 1441916143 -0.244995 -0.173279 0.486328 0.820618 1441916143 -0.244995 -0.173279 0.486328 0.820618 1441916143 -0.244995 -0.173279 0.486328 0.820618 1441916143 -0.216492 -0.152466 0.478516 0.837158 1441916143 -0.216492 -0.152466 0.478516 0.837158 1441916143 -0.216492 -0.152466 0.478516 0.837158 1441916143 -0.216492 -0.152466 0.478516 0.837158 1441916143 -0.216492 -0.152466 0.478516 0.837158 1441916143 -0.216492 -0.152466 0.478516 0.837158 1441916143 -0.180908 -0.153687 0.524902 0.817383 1441916143 -0.180908 -0.153687 0.524902 0.817383 1441916143 -0.180908 -0.153687 0.524902 0.817383 1441916143 -0.180908 -0.153687 0.524902 0.817383 1441916143 -0.180908 -0.153687 0.524902 0.817383 1441916143 -0.180908 -0.153687 0.524902 0.817383 1441916143 -0.110535 -0.142334 0.545349 0.818604 1441916143 -0.110535 -0.142334 0.545349 0.818604 1441916143 -0.110535 -0.142334 0.545349 0.818604 1441916143 -0.110535 -0.142334 0.545349 0.818604 1441916143 -0.110535 -0.142334 0.545349 0.818604 1441916143 -0.110535 -0.142334 0.545349 0.818604 1441916143 -0.012329 -0.123901 0.533997 0.836243 1441916143 -0.012329 -0.123901 0.533997 0.836243 1441916143 -0.012329 -0.123901 0.533997 0.836243 1441916143 -0.012329 -0.123901 0.533997 0.836243 1441916143 -0.012329 -0.123901 0.533997 0.836243 1441916143 -0.012329 -0.123901 0.533997 0.836243 1441916143 -0.012329 -0.123901 0.533997 0.836243 1441916143 0.107178 -0.119446 0.512939 0.843262 1441916143 0.107178 -0.119446 0.512939 0.843262 1441916143 0.107178 -0.119446 0.512939 0.843262 1441916143 0.107178 -0.119446 0.512939 0.843262 1441916143 0.107178 -0.119446 0.512939 0.843262 1441916143 0.107178 -0.119446 0.512939 0.843262 1441916143 0.238098 -0.109802 0.513855 0.816772 1441916143 0.238098 -0.109802 0.513855 0.816772 1441916143 0.238098 -0.109802 0.513855 0.816772 1441916143 0.238098 -0.109802 0.513855 0.816772 1441916143 0.238098 -0.109802 0.513855 0.816772 1441916143 0.238098 -0.109802 0.513855 0.816772 1441916144 0.338196 -0.096802 0.513916 0.782349 1441916144 0.338196 -0.096802 0.513916 0.782349 1441916144 0.338196 -0.096802 0.513916 0.782349 1441916144 0.338196 -0.096802 0.513916 0.782349 1441916144 0.338196 -0.096802 0.513916 0.782349 1441916144 0.338196 -0.096802 0.513916 0.782349 1441916144 0.393311 -0.076294 0.518921 0.755066 1441916144 0.393311 -0.076294 0.518921 0.755066 1441916144 0.393311 -0.076294 0.518921 0.755066 1441916144 0.393311 -0.076294 0.518921 0.755066 1441916144 0.393311 -0.076294 0.518921 0.755066 1441916144 0.393311 -0.076294 0.518921 0.755066 1441916144 0.393311 -0.076294 0.518921 0.755066 1441916144 0.399536 -0.074097 0.527283 0.746155 1441916144 0.399536 -0.074097 0.527283 0.746155 1441916144 0.399536 -0.074097 0.527283 0.746155 1441916144 0.399536 -0.074097 0.527283 0.746155 1441916144 0.399536 -0.074097 0.527283 0.746155 1441916144 0.399536 -0.074097 0.527283 0.746155 1441916144 0.367859 -0.066162 0.554932 0.743164 1441916144 0.367859 -0.066162 0.554932 0.743164 1441916144 0.367859 -0.066162 0.554932 0.743164 1441916144 0.367859 -0.066162 0.554932 0.743164 1441916144 0.367859 -0.066162 0.554932 0.743164 1441916144 0.367859 -0.066162 0.554932 0.743164 1441916144 0.367859 -0.066162 0.554932 0.743164 1441916144 0.295532 -0.074768 0.580017 0.755310 1441916144 0.295532 -0.074768 0.580017 0.755310 1441916144 0.295532 -0.074768 0.580017 0.755310 1441916144 0.295532 -0.074768 0.580017 0.755310 1441916144 0.295532 -0.074768 0.580017 0.755310 1441916144 0.195801 -0.099731 0.590149 0.776733 1441916144 0.195801 -0.099731 0.590149 0.776733 1441916144 0.195801 -0.099731 0.590149 0.776733 1441916144 0.195801 -0.099731 0.590149 0.776733 1441916144 0.195801 -0.099731 0.590149 0.776733 1441916144 0.195801 -0.099731 0.590149 0.776733 1441916144 0.195801 -0.099731 0.590149 0.776733 1441916144 0.080688 -0.118347 0.603394 0.784424 1441916144 0.080688 -0.118347 0.603394 0.784424 1441916144 0.080688 -0.118347 0.603394 0.784424 1441916144 0.080688 -0.118347 0.603394 0.784424 1441916144 0.080688 -0.118347 0.603394 0.784424 1441916144 -0.039429 -0.137634 0.617615 0.773254 1441916144 -0.039429 -0.137634 0.617615 0.773254 1441916144 -0.039429 -0.137634 0.617615 0.773254 1441916144 -0.039429 -0.137634 0.617615 0.773254 1441916144 -0.039429 -0.137634 0.617615 0.773254 1441916144 -0.039429 -0.137634 0.617615 0.773254 1441916144 -0.039429 -0.137634 0.617615 0.773254 1441916144 -0.173096 -0.165833 0.594971 0.767151 1441916144 -0.173096 -0.165833 0.594971 0.767151 1441916144 -0.173096 -0.165833 0.594971 0.767151 1441916144 -0.173096 -0.165833 0.594971 0.767151 1441916144 -0.173096 -0.165833 0.594971 0.767151 1441916144 -0.173096 -0.165833 0.594971 0.767151 1441916144 -0.257568 -0.191772 0.497437 0.805847 1441916144 -0.257568 -0.191772 0.497437 0.805847 1441916144 -0.257568 -0.191772 0.497437 0.805847 1441916144 -0.257568 -0.191772 0.497437 0.805847 1441916144 -0.257568 -0.191772 0.497437 0.805847 1441916144 -0.257568 -0.191772 0.497437 0.805847 1441916144 -0.257568 -0.191772 0.497437 0.805847 1441916144 -0.281189 -0.181580 0.465820 0.819092 1441916144 -0.281189 -0.181580 0.465820 0.819092 1441916144 -0.281189 -0.181580 0.465820 0.819092 1441916144 -0.281189 -0.181580 0.465820 0.819092 1441916144 -0.281189 -0.181580 0.465820 0.819092 1441916144 -0.281189 -0.181580 0.465820 0.819092 1441916144 -0.271851 -0.191223 0.494934 0.802795 1441916144 -0.271851 -0.191223 0.494934 0.802795 1441916144 -0.271851 -0.191223 0.494934 0.802795 1441916144 -0.271851 -0.191223 0.494934 0.802795 1441916144 -0.271851 -0.191223 0.494934 0.802795 1441916144 -0.271851 -0.191223 0.494934 0.802795 1441916144 -0.271851 -0.191223 0.494934 0.802795 1441916144 -0.238403 -0.185730 0.502563 0.809937 1441916144 -0.238403 -0.185730 0.502563 0.809937 1441916144 -0.238403 -0.185730 0.502563 0.809937 1441916144 -0.238403 -0.185730 0.502563 0.809937 1441916144 -0.238403 -0.185730 0.502563 0.809937 1441916144 -0.238403 -0.185730 0.502563 0.809937 1441916144 -0.193665 -0.178650 0.522278 0.810974 1441916144 -0.193665 -0.178650 0.522278 0.810974 1441916144 -0.193665 -0.178650 0.522278 0.810974 1441916144 -0.193665 -0.178650 0.522278 0.810974 1441916144 -0.193665 -0.178650 0.522278 0.810974 1441916144 -0.193665 -0.178650 0.522278 0.810974 1441916144 -0.124023 -0.158691 0.533508 0.821411 1441916144 -0.124023 -0.158691 0.533508 0.821411 1441916144 -0.124023 -0.158691 0.533508 0.821411 1441916144 -0.124023 -0.158691 0.533508 0.821411 1441916144 -0.124023 -0.158691 0.533508 0.821411 1441916144 -0.124023 -0.158691 0.533508 0.821411 1441916144 -0.124023 -0.158691 0.533508 0.821411 1441916144 -0.039185 -0.132813 0.521484 0.841919 1441916144 -0.039185 -0.132813 0.521484 0.841919 1441916144 -0.039185 -0.132813 0.521484 0.841919 1441916144 -0.039185 -0.132813 0.521484 0.841919 1441916144 -0.039185 -0.132813 0.521484 0.841919 1441916144 0.069763 -0.118774 0.502319 0.853577 1441916144 0.069763 -0.118774 0.502319 0.853577 1441916144 0.069763 -0.118774 0.502319 0.853577 1441916144 0.069763 -0.118774 0.502319 0.853577 1441916144 0.069763 -0.118774 0.502319 0.853577 1441916144 0.069763 -0.118774 0.502319 0.853577 1441916144 0.184692 -0.105103 0.497437 0.841003 1441916144 0.184692 -0.105103 0.497437 0.841003 1441916144 0.184692 -0.105103 0.497437 0.841003 1441916144 0.184692 -0.105103 0.497437 0.841003 1441916144 0.184692 -0.105103 0.497437 0.841003 1441916144 0.184692 -0.105103 0.497437 0.841003 1441916144 0.296875 -0.083618 0.502563 0.807617 1441916145 0.296875 -0.083618 0.502563 0.807617 1441916145 0.296875 -0.083618 0.502563 0.807617 1441916145 0.296875 -0.083618 0.502563 0.807617 1441916145 0.296875 -0.083618 0.502563 0.807617 1441916145 0.296875 -0.083618 0.502563 0.807617 1441916145 0.367004 -0.058105 0.502930 0.780334 1441916145 
0.224731 -0.613770 0.296753 0.696167 1441916150 0.224731 -0.613770 0.296753 0.696167 1441916150 0.224731 -0.613770 0.296753 0.696167 1441916150 0.224731 -0.613770 0.296753 0.696167 1441916150 0.196228 -0.622742 0.274780 0.705750 1441916150 0.196228 -0.622742 0.274780 0.705750 1441916150 0.196228 -0.622742 0.274780 0.705750 1441916150 0.196228 -0.622742 0.274780 0.705750 1441916150 0.196228 -0.622742 0.274780 0.705750 1441916150 0.196228 -0.622742 0.274780 0.705750 1441916150 0.196228 -0.622742 0.274780 0.705750 1441916150 0.174316 -0.625488 0.260742 0.714417 1441916150 0.174316 -0.625488 0.260742 0.714417 1441916150 0.174316 -0.625488 0.260742 0.714417 1441916150 0.174316 -0.625488 0.260742 0.714417 1441916150 0.174316 -0.625488 0.260742 0.714417 1441916150 0.174316 -0.625488 0.260742 0.714417 1441916150 0.157593 -0.628845 0.257202 0.716553 1441916150 0.157593 -0.628845 0.257202 0.716553 1441916150 0.157593 -0.628845 0.257202 0.716553 1441916150 0.157593 -0.628845 0.257202 0.716553 1441916150 0.157593 -0.628845 0.257202 0.716553 1441916150 0.157593 -0.628845 0.257202 0.716553 1441916150 0.159485 -0.624451 0.274048 0.713806 1441916150 0.159485 -0.624451 0.274048 0.713806 1441916150 0.159485 -0.624451 0.274048 0.713806 1441916150 0.159485 -0.624451 0.274048 0.713806 1441916150 0.159485 -0.624451 0.274048 0.713806 1441916150 0.159485 -0.624451 0.274048 0.713806 1441916150 0.159485 -0.624451 0.274048 0.713806 1441916150 0.179993 -0.611877 0.302063 0.708496 1441916150 0.179993 -0.611877 0.302063 0.708496 1441916150 0.179993 -0.611877 0.302063 0.708496 1441916150 0.179993 -0.611877 0.302063 0.708496 1441916150 0.179993 -0.611877 0.302063 0.708496 1441916150 0.179993 -0.611877 0.302063 0.708496 1441916150 0.181030 -0.610840 0.305054 0.707825 1441916150 0.181030 -0.610840 0.305054 0.707825 1441916150 0.181030 -0.610840 0.305054 0.707825 1441916150 0.181030 -0.610840 0.305054 0.707825 1441916150 0.181030 -0.610840 0.305054 0.707825 1441916150 0.181030 -0.610840 0.305054 0.707825 1441916150 0.181030 -0.610840 0.305054 0.707825 1441916150 0.173889 -0.617615 0.288940 0.710510 1441916150 0.173889 -0.617615 0.288940 0.710510 1441916150 0.173889 -0.617615 0.288940 0.710510 1441916150 0.173889 -0.617615 0.288940 0.710510 1441916150 0.173889 -0.617615 0.288940 0.710510 1441916150 0.188049 -0.617004 0.290649 0.706726 1441916150 0.188049 -0.617004 0.290649 0.706726 1441916150 0.188049 -0.617004 0.290649 0.706726 1441916150 0.188049 -0.617004 0.290649 0.706726 1441916150 0.188049 -0.617004 0.290649 0.706726 1441916150 0.188049 -0.617004 0.290649 0.706726 1441916150 0.188049 -0.617004 0.290649 0.706726 1441916150 0.221558 -0.603882 0.312378 0.698975 1441916150 0.221558 -0.603882 0.312378 0.698975 1441916150 0.221558 -0.603882 0.312378 0.698975 1441916150 0.221558 -0.603882 0.312378 0.698975 1441916150 0.221558 -0.603882 0.312378 0.698975 1441916150 0.221558 -0.603882 0.312378 0.698975 1441916150 0.221558 -0.603882 0.312378 0.698975 1441916150 0.252258 -0.591919 0.333618 0.688965 1441916150 0.252258 -0.591919 0.333618 0.688965 1441916150 0.252258 -0.591919 0.333618 0.688965 1441916150 0.252258 -0.591919 0.333618 0.688965 1441916150 0.252258 -0.591919 0.333618 0.688965 1441916150 0.252258 -0.591919 0.333618 0.688965 1441916150 0.269592 -0.586670 0.341858 0.682800 1441916150 0.269592 -0.586670 0.341858 0.682800 1441916150 0.269592 -0.586670 0.341858 0.682800 1441916150 0.269592 -0.586670 0.341858 0.682800 1441916150 0.269592 -0.586670 0.341858 0.682800 1441916150 0.269592 -0.586670 0.341858 0.682800 1441916150 0.286560 -0.583801 0.344116 0.677246 1441916150 0.286560 -0.583801 0.344116 0.677246 1441916150 0.286560 -0.583801 0.344116 0.677246 1441916150 0.286560 -0.583801 0.344116 0.677246 1441916150 0.286560 -0.583801 0.344116 0.677246 1441916150 0.286560 -0.583801 0.344116 0.677246 1441916150 0.285095 -0.590454 0.336487 0.675842 1441916150 0.285095 -0.590454 0.336487 0.675842 1441916150 0.285095 -0.590454 0.336487 0.675842 1441916150 0.285095 -0.590454 0.336487 0.675842 1441916150 0.285095 -0.590454 0.336487 0.675842 1441916150 0.285095 -0.590454 0.336487 0.675842 1441916150 0.274902 -0.597229 0.328003 0.678345 1441916150 0.274902 -0.597229 0.328003 0.678345 1441916150 0.274902 -0.597229 0.328003 0.678345 1441916150 0.274902 -0.597229 0.328003 0.678345 1441916150 0.274902 -0.597229 0.328003 0.678345 1441916150 0.274902 -0.597229 0.328003 0.678345 1441916150 0.271484 -0.592712 0.335449 0.680054 1441916150 0.271484 -0.592712 0.335449 0.680054 1441916150 0.271484 -0.592712 0.335449 0.680054 1441916150 0.271484 -0.592712 0.335449 0.680054 1441916150 0.271484 -0.592712 0.335449 0.680054 1441916150 0.271484 -0.592712 0.335449 0.680054 1441916150 0.271484 -0.592712 0.335449 0.680054 1441916150 0.260315 -0.588989 0.340271 0.685181 1441916150 0.260315 -0.588989 0.340271 0.685181 1441916150 0.260315 -0.588989 0.340271 0.685181 1441916150 0.260315 -0.588989 0.340271 0.685181 1441916150 0.260315 -0.588989 0.340271 0.685181 1441916150 0.260315 -0.588989 0.340271 0.685181 1441916150 0.240906 -0.590332 0.334656 0.693848 1441916151 0.240906 -0.590332 0.334656 0.693848 1441916151 0.240906 -0.590332 0.334656 0.693848 1441916151 0.240906 -0.590332 0.334656 0.693848 1441916151 0.240906 -0.590332 0.334656 0.693848 1441916151 0.240906 -0.590332 0.334656 0.693848 1441916151 0.218628 -0.594482 0.325623 0.701904 1441916151 0.218628 -0.594482 0.325623 0.701904 1441916151 0.218628 -0.594482 0.325623 0.701904 1441916151 0.218628 -0.594482 0.325623 0.701904 1441916151 0.218628 -0.594482 0.325623 0.701904 1441916151 0.218628 -0.594482 0.325623 0.701904 1441916151 0.201721 -0.596069 0.328247 0.704468 1441916151 0.201721 -0.596069 0.328247 0.704468 1441916151 0.201721 -0.596069 0.328247 0.704468 1441916151 0.201721 -0.596069 0.328247 0.704468 1441916151 0.201721 -0.596069 0.328247 0.704468 1441916151 0.201721 -0.596069 0.328247 0.704468 1441916151 0.206848 -0.587036 0.345276 0.702393 1441916151 0.206848 -0.587036 0.345276 0.702393 1441916151 0.206848 -0.587036 0.345276 0.702393 1441916151 0.206848 -0.587036 0.345276 0.702393 1441916151 0.206848 -0.587036 0.345276 0.702393 1441916151 0.206848 -0.587036 0.345276 0.702393 1441916151 0.206848 -0.587036 0.345276 0.702393 1441916151 0.225830 -0.578613 0.362122 0.695007 1441916151 0.225830 -0.578613 0.362122 0.695007 1441916151 0.225830 -0.578613 0.362122 0.695007 1441916151 0.225830 -0.578613 0.362122 0.695007 1441916151 0.225830 -0.578613 0.362122 0.695007 1441916151 0.229126 -0.584717 0.358154 0.690857 1441916151 0.229126 -0.584717 0.358154 0.690857 1441916151 0.229126 -0.584717 0.358154 0.690857 1441916151 0.229126 -0.584717 0.358154 0.690857 1441916151 0.229126 -0.584717 0.358154 0.690857 1441916151 0.229126 -0.584717 0.358154 0.690857 1441916151 0.229126 -0.584717 0.358154 0.690857 1441916151 0.227478 -0.594116 0.343811 0.690735 1441916151 0.227478 -0.594116 0.343811 0.690735 1441916151 0.227478 -0.594116 0.343811 0.690735 1441916151 0.227478 -0.594116 0.343811 0.690735 1441916151 0.227478 -0.594116 0.343811 0.690735 1441916151 0.227478 -0.594116 0.343811 0.690735 1441916151 0.233276 -0.597961 0.343018 0.685791 1441916151 0.233276 -0.597961 0.343018 0.685791 1441916151 0.233276 -0.597961 0.343018 0.685791 1441916151 0.233276 -0.597961 0.343018 0.685791 1441916151 0.233276 -0.597961 0.343018 0.685791 1441916151 0.233276 -0.597961 0.343018 0.685791 1441916151 0.233276 -0.597961 0.343018 0.685791 1441916151 0.259277 -0.587036 0.358582 0.677917 1441916151 0.259277 -0.587036 0.358582 0.677917 1441916151 0.259277 -0.587036 0.358582 0.677917 1441916151 0.285400 -0.575317 0.370972 0.670715 1441916151 0.285400 -0.575317 0.370972 0.670715 1441916151 0.285400 -0.575317 0.370972 0.670715 1441916151 0.285400 -0.575317 0.370972 0.670715 1441916151 0.285400 -0.575317 0.370972 0.670715 1441916151 0.285400 -0.575317 0.370972 0.670715 1441916151 0.295410 -0.576355 0.363892 0.669434 1441916151 0.295410 -0.576355 0.363892 0.669434 1441916151 0.295410 -0.576355 0.363892 0.669434 1441916151 0.295410 -0.576355 0.363892 0.669434 1441916151 0.295410 -0.576355 0.363892 0.669434 1441916151 0.295410 -0.576355 0.363892 0.669434 1441916151 0.295593 -0.585876 0.346130 0.670471 1441916151 0.295593 -0.585876 0.346130 0.670471 1441916151 0.295593 -0.585876 0.346130 0.670471 1441916151 0.295593 -0.585876 0.346130 0.670471 1441916151 0.295593 -0.585876 0.346130 0.670471 1441916151 0.295593 -0.585876 0.346130 0.670471 1441916151 0.295593 -0.585876 0.346130 0.670471 1441916151 0.290649 -0.597900 0.328979 0.670654 1441916151 0.290649 -0.597900 0.328979 0.670654 1441916151 0.290649 -0.597900 0.328979 0.670654 1441916151 0.290649 -0.597900 0.328979 0.670654 1441916151 0.290649 -0.597900 0.328979 0.670654 1441916151 0.276611 -0.607788 0.317322 0.673279 1441916151 0.276611 -0.607788 0.317322 0.673279 1441916151 0.276611 -0.607788 0.317322 0.673279 1441916151 0.276611 -0.607788 0.317322 0.673279 1441916151 0.276611 -0.607788 0.317322 0.673279 1441916151 0.276611 -0.607788 0.317322 0.673279 1441916151 0.269470 -0.607727 0.318604 0.675720 1441916151 0.269470 -0.607727 0.318604 0.675720 1441916151 0.269470 -0.607727 0.318604 0.675720 1441916151 0.269470 -0.607727 0.318604 0.675720 1441916151 0.269470 -0.607727 0.318604 0.675720 1441916151 0.261841 -0.601868 0.326721 0.679993 1441916151 0.261841 -0.601868 0.326721 0.679993 1441916151 0.261841 -0.601868 0.326721 0.679993 1441916151 0.261841 -0.601868 0.326721 0.679993 1441916151 0.261841 -0.601868 0.326721 0.679993 1441916151 0.261841 -0.601868 0.326721 0.679993 1441916151 0.261841 -0.601868 0.326721 0.679993 1441916151 0.254089 -0.595886 0.332581 0.685364 1441916151 0.254089 -0.595886 0.332581 0.685364 1441916151 0.254089 -0.595886 0.332581 0.685364 1441916151 0.254089 -0.595886 0.332581 0.685364 1441916151 0.254089 -0.595886 0.332581 0.685364 1441916151 0.254089 -0.595886 0.332581 0.685364 1441916151 0.254089 -0.595886 0.332581 0.685364 1441916151 0.235229 -0.599365 0.325500 0.692444 1441916151 0.235229 -0.599365 0.325500 0.692444 1441916151 0.235229 -0.599365 0.325500 0.692444 1441916151 0.235229 -0.599365 0.325500 0.692444 1441916151 0.235229 -0.599365 0.325500 0.692444 1441916151 0.207214 -0.609253 0.311646 0.699097 1441916152 0.207214 -0.609253 0.311646 0.699097 1441916152 0.207214 -0.609253 0.311646 0.699097 1441916152 0.207214 -0.609253 0.311646 0.699097 1441916152 0.207214 -0.609253 0.311646 0.699097 1441916152 0.207214 -0.609253 0.311646 0.699097 1441916152 0.202148 -0.606018 0.319885 0.699646 1441916152 0.202148 -0.606018 0.319885 0.699646 1441916152 0.202148 -0.606018 0.319885 0.699646 1441916152 0.202148 -0.606018 0.319885 0.699646 1441916152 0.202148 -0.606018 0.319885 0.699646 1441916152 0.202148 -0.606018 0.319885 0.699646 1441916152 0.225891 -0.590027 0.346375 0.693359 1441916152 0.225891 -0.590027 0.346375 0.693359 1441916152 0.225891 -0.590027 0.346375 0.693359 1441916152 0.225891 -0.590027 0.346375 0.693359 1441916152 0.225891 -0.590027 0.346375 0.693359 1441916152 0.225891 -0.590027 0.346375 0.693359 1441916152 0.225891 -0.590027 0.346375 0.693359 1441916152 0.238037 -0.584778 0.354187 0.689819 1441916152 0.238037 -0.584778 0.354187 0.689819 1441916152 0.238037 -0.584778 0.354187 0.689819 1441916152 0.238037 -0.584778 0.354187 0.689819 1441916152 0.238037 -0.584778 0.354187 0.689819 1441916152 0.238037 -0.584778 0.354187 0.689819 1441916152 0.231995 -0.593994 0.337097 0.692566 1441916152 0.231995 -0.593994 0.337097 0.692566 1441916152 0.231995 -0.593994 0.337097 0.692566 1441916152 0.231995 -0.593994 0.337097 0.692566 1441916152 0.231995 -0.593994 0.337097 0.692566 1441916152 0.230652 -0.602051 0.326538 0.691162 1441916152 0.230652 -0.602051 0.326538 0.691162 1441916152 0.230652 -0.602051 0.326538 0.691162 1441916152 0.230652 -0.602051 0.326538 0.691162 1441916152 0.230652 -0.602051 0.326538 0.691162 1441916152 0.230652 -0.602051 0.326538 0.691162 1441916152 0.246826 -0.595520 0.336365 0.686462 1441916152 0.246826 -0.595520 0.336365 0.686462 1441916152 0.246826 -0.595520 0.336365 0.686462 1441916152 0.246826 -0.595520 0.336365 0.686462 1441916152 0.246826 -0.595520 0.336365 0.686462 1441916152 0.246826 -0.595520 0.336365 0.686462 1441916152 0.268677 -0.583557 0.351440 0.680969 1441916152 0.268677 -0.583557 0.351440 0.680969 1441916152 0.268677 -0.583557 0.351440 0.680969 1441916152 0.268677 -0.583557 0.351440 0.680969 1441916152 0.268677 -0.583557 0.351440 0.680969 1441916152 0.285583 -0.578247 0.357605 0.675354 1441916152 0.285583 -0.578247 0.357605 0.675354 1441916152 0.285583 -0.578247 0.357605 0.675354 1441916152 0.285583 -0.578247 0.357605 0.675354 1441916152 0.285583 -0.578247 0.357605 0.675354 1441916152 0.285583 -0.578247 0.357605 0.675354 1441916152 0.285583 -0.578247 0.357605 0.675354 1441916152 0.289001 -0.583923 0.349609 0.673218 1441916152 0.289001 -0.583923 0.349609 0.673218 1441916152 0.289001 -0.583923 0.349609 0.673218 1441916152 0.289001 -0.583923 0.349609 0.673218 1441916152 0.289001 -0.583923 0.349609 0.673218 1441916152 0.289001 -0.583923 0.349609 0.673218 1441916152 0.282654 -0.594055 0.338684 0.672668 1441916152 0.282654 -0.594055 0.338684 0.672668 1441916152 0.282654 -0.594055 0.338684 0.672668 1441916152 0.282654 -0.594055 0.338684 0.672668 1441916152 0.282654 -0.594055 0.338684 0.672668 1441916152 0.282654 -0.594055 0.338684 0.672668 1441916152 0.285095 -0.594238 0.340149 0.670715 1441916152 0.285095 -0.594238 0.340149 0.670715 1441916152 0.285095 -0.594238 0.340149 0.670715 1441916152 0.285095 -0.594238 0.340149 0.670715 1441916152 0.285095 -0.594238 0.340149 0.670715 1441916152 0.285095 -0.594238 0.340149 0.670715 1441916152 0.285095 -0.594238 0.340149 0.670715 1441916152 0.282471 -0.593079 0.342773 0.671570 1441916152 0.282471 -0.593079 0.342773 0.671570 1441916152 0.282471 -0.593079 0.342773 0.671570 1441916152 0.282471 -0.593079 0.342773 0.671570 1441916152 0.282471 -0.593079 0.342773 0.671570 1441916152 0.282471 -0.593079 0.342773 0.671570 1441916152 0.274658 -0.590576 0.343872 0.676392 1441916152 0.274658 -0.590576 0.343872 0.676392 1441916152 0.274658 -0.590576 0.343872 0.676392 1441916152 0.274658 -0.590576 0.343872 0.676392 1441916152 0.274658 -0.590576 0.343872 0.676392 1441916152 0.274658 -0.590576 0.343872 0.676392 1441916152 0.261475 -0.588928 0.343262 0.683350 1441916152 0.261475 -0.588928 0.343262 0.683350 1441916152 0.261475 -0.588928 0.343262 0.683350 1441916152 0.261475 -0.588928 0.343262 0.683350 1441916152 0.261475 -0.588928 0.343262 0.683350 1441916152 0.261475 -0.588928 0.343262 0.683350 1441916152 0.243652 -0.590881 0.337341 0.691101 1441916152 0.243652 -0.590881 0.337341 0.691101 1441916152 0.243652 -0.590881 0.337341 0.691101 1441916152 0.243652 -0.590881 0.337341 0.691101 1441916152 0.243652 -0.590881 0.337341 0.691101 1441916152 0.243652 -0.590881 0.337341 0.691101 1441916152 0.222656 -0.595703 0.326477 0.699280 1441916152 0.222656 -0.595703 0.326477 0.699280 1441916152 0.222656 -0.595703 0.326477 0.699280 1441916152 0.222656 -0.595703 0.326477 0.699280 1441916152 0.222656 -0.595703 0.326477 0.699280 1441916152 0.222656 -0.595703 0.326477 0.699280 1441916152 0.222656 -0.595703 0.326477 0.699280 1441916152 0.205505 -0.599915 0.322266 0.702881 1441916152 0.205505 -0.599915 0.322266 0.702881 1441916152 0.205505 -0.599915 0.322266 0.702881 1441916152 0.205505 -0.599915 0.322266 0.702881 1441916152 0.205505 -0.599915 0.322266 0.702881 1441916152 0.205505 -0.599915 0.322266 0.702881 1441916152 0.211060 -0.594971 0.338989 0.697510 1441916152 0.211060 -0.594971 0.338989 0.697510 1441916152 0.211060 -0.594971 0.338989 0.697510 1441916153 0.211060 -0.594971 0.338989 0.697510 1441916153 0.211060 -0.594971 0.338989 0.697510 1441916153 0.211060 -0.594971 0.338989 0.697510 1441916153 0.211060 -0.594971 0.338989 0.697510 1441916153 0.240356 -0.579407 0.367126 0.686829 1441916153 0.240356 -0.579407 0.367126 0.686829 1441916153 0.240356 -0.579407 0.367126 0.686829 1441916153 0.240356 -0.579407 0.367126 0.686829 1441916153 0.240356 -0.579407 0.367126 0.686829 1441916153 0.240356 -0.579407 0.367126 0.686829 1441916153 0.250916 -0.577942 0.369080 0.683228 1441916153 0.250916 -0.577942 0.369080 0.683228 1441916153 0.250916 -0.577942 0.369080 0.683228 1441916153 0.250916 -0.577942 0.369080 0.683228 1441916153 0.250916 -0.577942 0.369080 0.683228 1441916153 0.250916 -0.577942 0.369080 0.683228 1441916153 0.242981 -0.590149 0.346558 0.687439 1441916153 0.242981 -0.590149 0.346558 0.687439 1441916153 0.242981 -0.590149 0.346558 0.687439 1441916153 0.242981 -0.590149 0.346558 0.687439 1441916153 0.242981 -0.590149 0.346558 0.687439 1441916153 0.242981 -0.590149 0.346558 0.687439 1441916153 0.242981 -0.590149 0.346558 0.687439 1441916153 0.246155 -0.596191 0.335693 0.686462 1441916153 0.246155 -0.596191 0.335693 0.686462 1441916153 0.246155 -0.596191 0.335693 0.686462 1441916153 0.246155 -0.596191 0.335693 0.686462 1441916153 0.246155 -0.596191 0.335693 0.686462 1441916153 0.246155 -0.596191 0.335693 0.686462 1441916153 0.258057 -0.592041 0.341980 0.682556 1441916153 0.258057 -0.592041 0.341980 0.682556 1441916153 0.258057 -0.592041 0.341980 0.682556 1441916153 0.258057 -0.592041 0.341980 0.682556 1441916153 0.258057 -0.592041 0.341980 0.682556 1441916153 0.268677 -0.586853 0.348022 0.679871 1441916153 0.268677 -0.586853 0.348022 0.679871 1441916153 0.268677 -0.586853 0.348022 0.679871 1441916153 0.268677 -0.586853 0.348022 0.679871 1441916153 0.268677 -0.586853 0.348022 0.679871 1441916153 0.268677 -0.586853 0.348022 0.679871 1441916153 0.268677 -0.586853 0.348022 0.679871 1441916153 0.283997 -0.582947 0.352966 0.674500 1441916153 0.283997 -0.582947 0.352966 0.674500 1441916153 0.283997 -0.582947 0.352966 0.674500 1441916153 0.294617 -0.583679 0.352905 0.669250 1441916153 0.294617 -0.583679 0.352905 0.669250 1441916153 0.294617 -0.583679 0.352905 0.669250 1441916153 0.294617 -0.583679 0.352905 0.669250 1441916153 0.294617 -0.583679 0.352905 0.669250 1441916153 0.294617 -0.583679 0.352905 0.669250 1441916153 0.293823 -0.589539 0.345703 0.668213 1441916153 0.293823 -0.589539 0.345703 0.668213 1441916153 0.293823 -0.589539 0.345703 0.668213 1441916153 0.293823 -0.589539 0.345703 0.668213 1441916153 0.293823 -0.589539 0.345703 0.668213 1441916153 0.293823 -0.589539 0.345703 0.668213 1441916153 0.282898 -0.595886 0.336487 0.672058 1441916153 0.282898 -0.595886 0.336487 0.672058 1441916153 0.282898 -0.595886 0.336487 0.672058 1441916153 0.282898 -0.595886 0.336487 0.672058 1441916153 0.282898 -0.595886 0.336487 0.672058 1441916153 0.282898 -0.595886 0.336487 0.672058 1441916153 0.270691 -0.597107 0.334045 0.677185 1441916153 0.270691 -0.597107 0.334045 0.677185 1441916153 0.270691 -0.597107 0.334045 0.677185 1441916153 0.270691 -0.597107 0.334045 0.677185 1441916153 0.270691 -0.597107 0.334045 0.677185 1441916153 0.270691 -0.597107 0.334045 0.677185 1441916153 0.270691 -0.597107 0.334045 0.677185 1441916153 0.263123 -0.592896 0.339050 0.681335 1441916153 0.263123 -0.592896 0.339050 0.681335 1441916153 0.263123 -0.592896 0.339050 0.681335 1441916153 0.263123 -0.592896 0.339050 0.681335 1441916153 0.263123 -0.592896 0.339050 0.681335 1441916153 0.263123 -0.592896 0.339050 0.681335 1441916153 0.254395 -0.589722 0.343933 0.684937 1441916153 0.254395 -0.589722 0.343933 0.684937 1441916153 0.254395 -0.589722 0.343933 0.684937 1441916153 0.254395 -0.589722 0.343933 0.684937 1441916153 0.254395 -0.589722 0.343933 0.684937 1441916153 0.254395 -0.589722 0.343933 0.684937 1441916153 0.241516 -0.589905 0.343872 0.689514 1441916153 0.241516 -0.589905 0.343872 0.689514 1441916153 0.241516 -0.589905 0.343872 0.689514 1441916153 0.241516 -0.589905 0.343872 0.689514 1441916153 0.241516 -0.589905 0.343872 0.689514 1441916153 0.241516 -0.589905 0.343872 0.689514 1441916153 0.232056 -0.590942 0.344055 0.691772 1441916153 0.232056 -0.590942 0.344055 0.691772 1441916153 0.232056 -0.590942 0.344055 0.691772 1441916153 0.232056 -0.590942 0.344055 0.691772 1441916153 0.232056 -0.590942 0.344055 0.691772 1441916153 0.232056 -0.590942 0.344055 0.691772 1441916153 0.232056 -0.590942 0.344055 0.691772 1441916153 0.226318 -0.592773 0.344910 0.691650 1441916153 0.226318 -0.592773 0.344910 0.691650 1441916153 0.226318 -0.592773 0.344910 0.691650 1441916153 0.226318 -0.592773 0.344910 0.691650 1441916153 0.226318 -0.592773 0.344910 0.691650 1441916153 0.226318 -0.592773 0.344910 0.691650 1441916153 0.231018 -0.589722 0.351440 0.689392 1441916153 0.231018 -0.589722 0.351440 0.689392 1441916153 0.231018 -0.589722 0.351440 0.689392 1441916153 0.231018 -0.589722 0.351440 0.689392 1441916153 0.231018 -0.589722 0.351440 0.689392 1441916153 0.231018 -0.589722 0.351440 0.689392 1441916153 0.248840 -0.582520 0.362732 0.683472 1441916153 0.248840 -0.582520 0.362732 0.683472 1441916153 0.248840 -0.582520 0.362732 0.683472 1441916154 0.248840 -0.582520 0.362732 0.683472 1441916154 0.263672 -0.578979 0.367798 0.678223 1441916154 0.263672 -0.578979 0.367798 0.678223 1441916154 0.263672 -0.578979 0.367798 0.678223 1441916154 0.263672 -0.578979 0.367798 0.678223 1441916154 0.263672 -0.578979 0.367798 0.678223 1441916154 0.263672 -0.578979 0.367798 0.678223 1441916154 0.268433 -0.582642 0.361328 0.676697 1441916154 0.268433 -0.582642 0.361328 0.676697 1441916154 0.268433 -0.582642 0.361328 0.676697 1441916154 0.268433 -0.582642 0.361328 0.676697 1441916154 0.268433 -0.582642 0.361328 0.676697 1441916154 0.268433 -0.582642 0.361328 0.676697 1441916154 0.275024 -0.584473 0.359131 0.673645 1441916154 0.275024 -0.584473 0.359131 0.673645 1441916154 0.275024 -0.584473 0.359131 0.673645 1441916154 0.275024 -0.584473 0.359131 0.673645 1441916154 0.275024 -0.584473 0.359131 0.673645 1441916154 0.275024 -0.584473 0.359131 0.673645 1441916154 0.275024 -0.584473 0.359131 0.673645 1441916154 0.286926 -0.580078 0.363281 0.670227 1441916154 0.286926 -0.580078 0.363281 0.670227 1441916154 0.286926 -0.580078 0.363281 0.670227 1441916154 0.286926 -0.580078 0.363281 0.670227 1441916154 0.286926 -0.580078 0.363281 0.670227 1441916154 0.297546 -0.576355 0.366577 0.666992 1441916154 0.297546 -0.576355 0.366577 0.666992 1441916154 0.297546 -0.576355 0.366577 0.666992 1441916154 0.297546 -0.576355 0.366577 0.666992 1441916154 0.297546 -0.576355 0.366577 0.666992 1441916154 0.297546 -0.576355 0.366577 0.666992 1441916154 0.297546 -0.576355 0.366577 0.666992 1441916154 0.304932 -0.575012 0.368042 0.664001 1441916154 0.304932 -0.575012 0.368042 0.664001 1441916154 0.304932 -0.575012 0.368042 0.664001 1441916154 0.304932 -0.575012 0.368042 0.664001 1441916154 0.304932 -0.575012 0.368042 0.664001 1441916154 0.304932 -0.575012 0.368042 0.664001 1441916154 0.307312 -0.575439 0.363953 0.664795 1441916154 0.307312 -0.575439 0.363953 0.664795 1441916154 0.307312 -0.575439 0.363953 0.664795 1441916154 0.307312 -0.575439 0.363953 0.664795 1441916154 0.307312 -0.575439 0.363953 0.664795 1441916154 0.307312 -0.575439 0.363953 0.664795 1441916154 0.302490 -0.581482 0.352112 0.668091 1441916154 0.302490 -0.581482 0.352112 0.668091 1441916154 0.302490 -0.581482 0.352112 0.668091 1441916154 0.302490 -0.581482 0.352112 0.668091 1441916154 0.302490 -0.581482 0.352112 0.668091 1441916154 0.302490 -0.581482 0.352112 0.668091 1441916154 0.289795 -0.590210 0.338806 0.672913 1441916154 0.289795 -0.590210 0.338806 0.672913 1441916154 0.289795 -0.590210 0.338806 0.672913 1441916154 0.289795 -0.590210 0.338806 0.672913 1441916154 0.289795 -0.590210 0.338806 0.672913 1441916154 0.289795 -0.590210 0.338806 0.672913 1441916154 0.289795 -0.590210 0.338806 0.672913 1441916154 0.281067 -0.589905 0.336792 0.677856 1441916154 0.281067 -0.589905 0.336792 0.677856 1441916154 0.281067 -0.589905 0.336792 0.677856 1441916154 0.281067 -0.589905 0.336792 0.677856 1441916154 0.281067 -0.589905 0.336792 0.677856 1441916154 0.281067 -0.589905 0.336792 0.677856 1441916154 0.276123 -0.585022 0.342468 0.681274 1441916154 0.276123 -0.585022 0.342468 0.681274 1441916154 0.276123 -0.585022 0.342468 0.681274 1441916154 0.276123 -0.585022 0.342468 0.681274 1441916154 0.276123 -0.585022 0.342468 0.681274 1441916154 0.276123 -0.585022 0.342468 0.681274 1441916154 0.267395 -0.583679 0.343628 0.685364 1441916154 0.267395 -0.583679 0.343628 0.685364 1441916154 0.267395 -0.583679 0.343628 0.685364 1441916154 0.267395 -0.583679 0.343628 0.685364 1441916154 0.267395 -0.583679 0.343628 0.685364 1441916154 0.267395 -0.583679 0.343628 0.685364 1441916154 0.252747 -0.587524 0.338989 0.689941 1441916154 0.252747 -0.587524 0.338989 0.689941 1441916154 0.252747 -0.587524 0.338989 0.689941 1441916154 0.252747 -0.587524 0.338989 0.689941 1441916154 0.252747 -0.587524 0.338989 0.689941 1441916154 0.252747 -0.587524 0.338989 0.689941 1441916154 0.252747 -0.587524 0.338989 0.689941 1441916154 0.241638 -0.589539 0.337280 0.692993 1441916154 0.241638 -0.589539 0.337280 0.692993 1441916154 0.241638 -0.589539 0.337280 0.692993 1441916154 0.241638 -0.589539 0.337280 0.692993 1441916154 0.241638 -0.589539 0.337280 0.692993 1441916154 0.241638 -0.589539 0.337280 0.692993 1441916154 0.242493 -0.586853 0.343323 0.692017 1441916154 0.242493 -0.586853 0.343323 0.692017 1441916154 0.242493 -0.586853 0.343323 0.692017 1441916154 0.242493 -0.586853 0.343323 0.692017 1441916154 0.242493 -0.586853 0.343323 0.692017 1441916154 0.242493 -0.586853 0.343323 0.692017 1441916154 0.253540 -0.580566 0.351868 0.689026 1441916154 0.253540 -0.580566 0.351868 0.689026 1441916154 0.253540 -0.580566 0.351868 0.689026 1441916154 0.253540 -0.580566 0.351868 0.689026 1441916154 0.253540 -0.580566 0.351868 0.689026 1441916154 0.253540 -0.580566 0.351868 0.689026 1441916154 0.266357 -0.577332 0.357727 0.683838 1441916154 0.266357 -0.577332 0.357727 0.683838 1441916154 0.266357 -0.577332 0.357727 0.683838 1441916154 0.266357 -0.577332 0.357727 0.683838 1441916154 0.266357 -0.577332 0.357727 0.683838 1441916154 0.266357 -0.577332 0.357727 0.683838 1441916154 0.274109 -0.578979 0.356323 0.680176 1441916154 0.274109 -0.578979 0.356323 0.680176 1441916154 0.274109 -0.578979 0.356323 0.680176 1441916154 0.274109 -0.578979 0.356323 0.680176 1441916154 0.274109 -0.578979 0.356323 0.680176 1441916155 0.274109 -0.578979 0.356323 0.680176 1441916155 0.277893 -0.583008 0.350708 0.678162 1441916155 0.277893 -0.583008 0.350708 0.678162 1441916155 0.277893 -0.583008 0.350708 0.678162 1441916155 0.277893 -0.583008 0.350708 0.678162 1441916155 0.277893 -0.583008 0.350708 0.678162 1441916155 0.277893 -0.583008 0.350708 0.678162 1441916155 0.277893 -0.583008 0.350708 0.678162 1441916155 0.279053 -0.587280 0.344177 0.677307 1441916155 0.279053 -0.587280 0.344177 0.677307 1441916155 0.279053 -0.587280 0.344177 0.677307 1441916155 0.279053 -0.587280 0.344177 0.677307 1441916155 0.279053 -0.587280 0.344177 0.677307 1441916155 0.279053 -0.587280 0.344177 0.677307 1441916155 0.281250 -0.588379 0.340271 0.677429 1441916155 0.281250 -0.588379 0.340271 0.677429 1441916155 0.281250 -0.588379 0.340271 0.677429 1441916155 0.281250 -0.588379 0.340271 0.677429 1441916155 0.281250 -0.588379 0.340271 0.677429 1441916155 0.281250 -0.588379 0.340271 0.677429 1441916155 0.288696 -0.585876 0.342590 0.675293 1441916155 0.288696 -0.585876 0.342590 0.675293 1441916155 0.288696 -0.585876 0.342590 0.675293 1441916155 0.288696 -0.585876 0.342590 0.675293 1441916155 0.288696 -0.585876 0.342590 0.675293 1441916155 0.288696 -0.585876 0.342590 0.675293 1441916155 0.287598 -0.587341 0.340454 0.675537 1441916155 0.287598 -0.587341 0.340454 0.675537 1441916155 0.287598 -0.587341 0.340454 0.675537 1441916155 0.287598 -0.587341 0.340454 0.675537 1441916155 0.279907 -0.591431 0.333923 0.678467 1441916155 0.279907 -0.591431 0.333923 0.678467 1441916155 0.279907 -0.591431 0.333923 0.678467 1441916155 0.279907 -0.591431 0.333923 0.678467 1441916155 0.279907 -0.591431 0.333923 0.678467 1441916155 0.279907 -0.591431 0.333923 0.678467 1441916155 0.279907 -0.591431 0.333923 0.678467 1441916155 0.277283 -0.591980 0.331360 0.680298 1441916155 0.277283 -0.591980 0.331360 0.680298 1441916155 0.277283 -0.591980 0.331360 0.680298 1441916155 0.277283 -0.591980 0.331360 0.680298 1441916155 0.277283 -0.591980 0.331360 0.680298 1441916155 0.277283 -0.591980 0.331360 0.680298 1441916155 
0.536316 -0.250427 0.420959 0.687317 1441916159 0.536316 -0.250427 0.420959 0.687317 1441916159 0.536316 -0.250427 0.420959 0.687317 1441916159 0.536316 -0.250427 0.420959 0.687317 1441916159 0.437866 -0.147644 0.513245 0.723145 1441916159 0.437866 -0.147644 0.513245 0.723145 1441916159 0.437866 -0.147644 0.513245 0.723145 1441916159 0.437866 -0.147644 0.513245 0.723145 1441916159 0.437866 -0.147644 0.513245 0.723145 1441916159 0.437866 -0.147644 0.513245 0.723145 1441916159 0.289490 -0.102905 0.598755 0.739563 1441916159 0.289490 -0.102905 0.598755 0.739563 1441916159 0.289490 -0.102905 0.598755 0.739563 1441916159 0.289490 -0.102905 0.598755 0.739563 1441916159 0.289490 -0.102905 0.598755 0.739563 1441916159 0.142029 -0.102356 0.641785 0.746582 1441916159 0.142029 -0.102356 0.641785 0.746582 1441916159 0.142029 -0.102356 0.641785 0.746582 1441916159 0.142029 -0.102356 0.641785 0.746582 1441916159 0.142029 -0.102356 0.641785 0.746582 1441916159 0.142029 -0.102356 0.641785 0.746582 1441916159 -0.003906 -0.130981 0.605408 0.785034 1441916159 -0.003906 -0.130981 0.605408 0.785034 1441916159 -0.003906 -0.130981 0.605408 0.785034 1441916159 -0.003906 -0.130981 0.605408 0.785034 1441916159 -0.003906 -0.130981 0.605408 0.785034 1441916159 -0.003906 -0.130981 0.605408 0.785034 1441916159 -0.120789 -0.134521 0.559753 0.808655 1441916159 -0.120789 -0.134521 0.559753 0.808655 1441916159 -0.120789 -0.134521 0.559753 0.808655 1441916159 -0.120789 -0.134521 0.559753 0.808655 1441916159 -0.201904 -0.136536 0.524536 0.815674 1441916159 -0.201904 -0.136536 0.524536 0.815674 1441916159 -0.201904 -0.136536 0.524536 0.815674 1441916159 -0.201904 -0.136536 0.524536 0.815674 1441916159 -0.201904 -0.136536 0.524536 0.815674 1441916159 -0.201904 -0.136536 0.524536 0.815674 1441916159 -0.234619 -0.148926 0.488342 0.827209 1441916159 -0.234619 -0.148926 0.488342 0.827209 1441916159 -0.234619 -0.148926 0.488342 0.827209 1441916159 -0.234619 -0.148926 0.488342 0.827209 1441916159 -0.234619 -0.148926 0.488342 0.827209 1441916159 -0.234619 -0.148926 0.488342 0.827209 1441916159 -0.218750 -0.144958 0.515991 0.815369 1441916159 -0.218750 -0.144958 0.515991 0.815369 1441916159 -0.218750 -0.144958 0.515991 0.815369 1441916159 -0.218750 -0.144958 0.515991 0.815369 1441916159 -0.218750 -0.144958 0.515991 0.815369 1441916159 -0.218750 -0.144958 0.515991 0.815369 1441916159 -0.181946 -0.142212 0.533997 0.813293 1441916159 -0.181946 -0.142212 0.533997 0.813293 1441916159 -0.181946 -0.142212 0.533997 0.813293 1441916159 -0.181946 -0.142212 0.533997 0.813293 1441916159 -0.181946 -0.142212 0.533997 0.813293 1441916159 -0.181946 -0.142212 0.533997 0.813293 1441916159 -0.122070 -0.114502 0.517029 0.839417 1441916159 -0.122070 -0.114502 0.517029 0.839417 1441916159 -0.122070 -0.114502 0.517029 0.839417 1441916159 -0.122070 -0.114502 0.517029 0.839417 1441916159 -0.122070 -0.114502 0.517029 0.839417 1441916159 -0.122070 -0.114502 0.517029 0.839417 1441916159 -0.040588 -0.082458 0.498352 0.862061 1441916159 -0.040588 -0.082458 0.498352 0.862061 1441916159 -0.040588 -0.082458 0.498352 0.862061 1441916159 -0.040588 -0.082458 0.498352 0.862061 1441916159 0.058350 -0.047485 0.490417 0.868164 1441916159 0.058350 -0.047485 0.490417 0.868164 1441916159 0.058350 -0.047485 0.490417 0.868164 1441916159 0.058350 -0.047485 0.490417 0.868164 1441916159 0.058350 -0.047485 0.490417 0.868164 1441916159 0.058350 -0.047485 0.490417 0.868164 1441916159 0.058350 -0.047485 0.490417 0.868164 1441916159 0.166626 -0.017700 0.494751 0.852661 1441916159 0.166626 -0.017700 0.494751 0.852661 1441916159 0.166626 -0.017700 0.494751 0.852661 1441916159 0.166626 -0.017700 0.494751 0.852661 1441916159 0.166626 -0.017700 0.494751 0.852661 1441916159 0.166626 -0.017700 0.494751 0.852661 1441916159 0.266541 0.007263 0.490234 0.829712 1441916159 0.266541 0.007263 0.490234 0.829712 1441916159 0.266541 0.007263 0.490234 0.829712 1441916159 0.266541 0.007263 0.490234 0.829712 1441916159 0.266541 0.007263 0.490234 0.829712 1441916159 0.266541 0.007263 0.490234 0.829712 1441916159 0.266541 0.007263 0.490234 0.829712 1441916159 0.336121 0.032898 0.492981 0.801758 1441916159 0.336121 0.032898 0.492981 0.801758 1441916159 0.336121 0.032898 0.492981 0.801758 1441916159 0.336121 0.032898 0.492981 0.801758 1441916159 0.336121 0.032898 0.492981 0.801758 1441916159 0.336121 0.032898 0.492981 0.801758 1441916159 0.354919 0.047363 0.495728 0.791199 1441916159 0.354919 0.047363 0.495728 0.791199 1441916159 0.354919 0.047363 0.495728 0.791199 1441916159 0.354919 0.047363 0.495728 0.791199 1441916159 0.354919 0.047363 0.495728 0.791199 1441916159 0.354919 0.047363 0.495728 0.791199 1441916159 0.330688 0.042908 0.500977 0.798584 1441916159 0.330688 0.042908 0.500977 0.798584 1441916159 0.330688 0.042908 0.500977 0.798584 1441916159 0.330688 0.042908 0.500977 0.798584 1441916159 0.330688 0.042908 0.500977 0.798584 1441916159 0.330688 0.042908 0.500977 0.798584 1441916159 0.275452 0.022705 0.514771 0.811523 1441916159 0.275452 0.022705 0.514771 0.811523 1441916159 0.275452 0.022705 0.514771 0.811523 1441916159 0.275452 0.022705 0.514771 0.811523 1441916160 0.275452 0.022705 0.514771 0.811523 1441916160 0.275452 0.022705 0.514771 0.811523 1441916160 0.196655 -0.004395 0.532104 0.823425 1441916160 0.196655 -0.004395 0.532104 0.823425 1441916160 0.196655 -0.004395 0.532104 0.823425 1441916160 0.099609 -0.033813 0.560974 0.821045 1441916160 0.099609 -0.033813 0.560974 0.821045 1441916160 0.099609 -0.033813 0.560974 0.821045 1441916160 0.099609 -0.033813 0.560974 0.821045 1441916160 0.099609 -0.033813 0.560974 0.821045 1441916160 0.099609 -0.033813 0.560974 0.821045 1441916160 0.099609 -0.033813 0.560974 0.821045 1441916160 -0.011658 -0.063660 0.592590 0.802856 1441916160 -0.011658 -0.063660 0.592590 0.802856 1441916160 -0.011658 -0.063660 0.592590 0.802856 1441916160 -0.011658 -0.063660 0.592590 0.802856 1441916160 -0.011658 -0.063660 0.592590 0.802856 1441916160 -0.011658 -0.063660 0.592590 0.802856 1441916160 -0.131470 -0.106079 0.576172 0.799622 1441916160 -0.131470 -0.106079 0.576172 0.799622 1441916160 -0.131470 -0.106079 0.576172 0.799622 1441916160 -0.131470 -0.106079 0.576172 0.799622 1441916160 -0.131470 -0.106079 0.576172 0.799622 1441916160 -0.131470 -0.106079 0.576172 0.799622 1441916160 -0.205200 -0.137390 0.486755 0.837891 1441916160 -0.205200 -0.137390 0.486755 0.837891 1441916160 -0.205200 -0.137390 0.486755 0.837891 1441916160 -0.205200 -0.137390 0.486755 0.837891 1441916160 -0.205200 -0.137390 0.486755 0.837891 1441916160 -0.205200 -0.137390 0.486755 0.837891 1441916160 -0.236084 -0.143005 0.488403 0.827759 1441916160 -0.236084 -0.143005 0.488403 0.827759 1441916160 -0.236084 -0.143005 0.488403 0.827759 1441916160 -0.236084 -0.143005 0.488403 0.827759 1441916160 -0.236084 -0.143005 0.488403 0.827759 1441916160 -0.236084 -0.143005 0.488403 0.827759 1441916160 -0.226868 -0.139160 0.504822 0.821106 1441916160 -0.226868 -0.139160 0.504822 0.821106 1441916160 -0.226868 -0.139160 0.504822 0.821106 1441916160 -0.226868 -0.139160 0.504822 0.821106 1441916160 -0.226868 -0.139160 0.504822 0.821106 1441916160 -0.226868 -0.139160 0.504822 0.821106 1441916160 -0.190918 -0.128967 0.498535 0.835632 1441916160 -0.190918 -0.128967 0.498535 0.835632 1441916160 -0.190918 -0.128967 0.498535 0.835632 1441916160 -0.190918 -0.128967 0.498535 0.835632 1441916160 -0.190918 -0.128967 0.498535 0.835632 1441916160 -0.190918 -0.128967 0.498535 0.835632 1441916160 -0.135681 -0.115662 0.505798 0.843994 1441916160 -0.135681 -0.115662 0.505798 0.843994 1441916160 -0.135681 -0.115662 0.505798 0.843994 1441916160 -0.135681 -0.115662 0.505798 0.843994 1441916160 -0.135681 -0.115662 0.505798 0.843994 1441916160 -0.135681 -0.115662 0.505798 0.843994 1441916160 -0.059875 -0.099609 0.525024 0.843079 1441916160 -0.059875 -0.099609 0.525024 0.843079 1441916160 -0.059875 -0.099609 0.525024 0.843079 1441916160 -0.059875 -0.099609 0.525024 0.843079 1441916160 -0.059875 -0.099609 0.525024 0.843079 1441916160 -0.059875 -0.099609 0.525024 0.843079 1441916160 -0.059875 -0.099609 0.525024 0.843079 1441916160 0.033813 -0.076904 0.534119 0.841187 1441916160 0.033813 -0.076904 0.534119 0.841187 1441916160 0.033813 -0.076904 0.534119 0.841187 1441916160 0.033813 -0.076904 0.534119 0.841187 1441916160 0.033813 -0.076904 0.534119 0.841187 1441916160 0.033813 -0.076904 0.534119 0.841187 1441916160 0.137756 -0.056030 0.533203 0.832764 1441916160 0.137756 -0.056030 0.533203 0.832764 1441916160 0.137756 -0.056030 0.533203 0.832764 1441916160 0.137756 -0.056030 0.533203 0.832764 1441916160 0.137756 -0.056030 0.533203 0.832764 1441916160 0.137756 -0.056030 0.533203 0.832764 1441916160 0.137756 -0.056030 0.533203 0.832764 1441916160 0.235229 -0.032959 0.529907 0.814087 1441916160 0.235229 -0.032959 0.529907 0.814087 1441916160 0.235229 -0.032959 0.529907 0.814087 1441916160 0.235229 -0.032959 0.529907 0.814087 1441916160 0.235229 -0.032959 0.529907 0.814087 1441916160 0.235229 -0.032959 0.529907 0.814087 1441916160 0.299683 -0.009949 0.519775 0.799866 1441916160 0.299683 -0.009949 0.519775 0.799866 1441916160 0.299683 -0.009949 0.519775 0.799866 1441916160 0.299683 -0.009949 0.519775 0.799866 1441916160 0.299683 -0.009949 0.519775 0.799866 1441916160 0.299683 -0.009949 0.519775 0.799866 1441916160 0.323547 0.004089 0.505676 0.799683 1441916160 0.323547 0.004089 0.505676 0.799683 1441916160 0.323547 0.004089 0.505676 0.799683 1441916160 0.323547 0.004089 0.505676 0.799683 1441916160 0.323547 0.004089 0.505676 0.799683 1441916160 0.323547 0.004089 0.505676 0.799683 1441916160 0.323547 0.004089 0.505676 0.799683 1441916160 0.309692 0.014221 0.510742 0.801819 1441916160 0.309692 0.014221 0.510742 0.801819 1441916160 0.309692 0.014221 0.510742 0.801819 1441916160 0.309692 0.014221 0.510742 0.801819 1441916160 0.309692 0.014221 0.510742 0.801819 1441916160 0.309692 0.014221 0.510742 0.801819 1441916160 0.309692 0.014221 0.510742 0.801819 1441916160 0.266052 0.017456 0.529785 0.805115 1441916160 0.266052 0.017456 0.529785 0.805115 1441916160 0.266052 0.017456 0.529785 0.805115 1441916160 0.266052 0.017456 0.529785 0.805115 1441916160 0.266052 0.017456 0.529785 0.805115 1441916160 0.266052 0.017456 0.529785 0.805115 1441916160 0.195801 0.002441 0.541931 0.817200 1441916160 0.195801 0.002441 0.541931 0.817200 1441916161 0.195801 0.002441 0.541931 0.817200 1441916161 0.101501 -0.025696 0.557312 0.823608 1441916161 0.101501 -0.025696 0.557312 0.823608 1441916161 0.101501 -0.025696 0.557312 0.823608 1441916161 0.101501 -0.025696 0.557312 0.823608 1441916161 0.101501 -0.025696 0.557312 0.823608 1441916161 0.101501 -0.025696 0.557312 0.823608 1441916161 -0.009766 -0.059265 0.577576 0.814087 1441916161 -0.009766 -0.059265 0.577576 0.814087 1441916161 -0.009766 -0.059265 0.577576 0.814087 1441916161 -0.009766 -0.059265 0.577576 0.814087 1441916161 -0.009766 -0.059265 0.577576 0.814087 1441916161 -0.009766 -0.059265 0.577576 0.814087 1441916161 -0.131897 -0.103821 0.582153 0.795532 1441916161 -0.131897 -0.103821 0.582153 0.795532 1441916161 -0.131897 -0.103821 0.582153 0.795532 1441916161 -0.212219 -0.146423 0.505066 0.823669 1441916161 -0.212219 -0.146423 0.505066 0.823669 1441916161 -0.212219 -0.146423 0.505066 0.823669 1441916161 -0.212219 -0.146423 0.505066 0.823669 1441916161 -0.212219 -0.146423 0.505066 0.823669 1441916161 -0.212219 -0.146423 0.505066 0.823669 1441916161 -0.252197 -0.153687 0.484131 0.823608 1441916161 -0.252197 -0.153687 0.484131 0.823608 1441916161 -0.252197 -0.153687 0.484131 0.823608 1441916161 -0.252197 -0.153687 0.484131 0.823608 1441916161 -0.252197 -0.153687 0.484131 0.823608 1441916161 -0.252197 -0.153687 0.484131 0.823608 1441916161 -0.254150 -0.168579 0.488892 0.817261 1441916161 -0.254150 -0.168579 0.488892 0.817261 1441916161 -0.254150 -0.168579 0.488892 0.817261 1441916161 -0.254150 -0.168579 0.488892 0.817261 1441916161 -0.254150 -0.168579 0.488892 0.817261 1441916161 -0.254150 -0.168579 0.488892 0.817261 1441916161 -0.254150 -0.168579 0.488892 0.817261 1441916161 -0.217224 -0.162109 0.497681 0.823914 1441916161 -0.217224 -0.162109 0.497681 0.823914 1441916161 -0.217224 -0.162109 0.497681 0.823914 1441916161 -0.217224 -0.162109 0.497681 0.823914 1441916161 -0.217224 -0.162109 0.497681 0.823914 1441916161 -0.217224 -0.162109 0.497681 0.823914 1441916161 -0.163635 -0.154785 0.519592 0.824158 1441916161 -0.163635 -0.154785 0.519592 0.824158 1441916161 -0.163635 -0.154785 0.519592 0.824158 1441916161 -0.163635 -0.154785 0.519592 0.824158 1441916161 -0.163635 -0.154785 0.519592 0.824158 1441916161 -0.163635 -0.154785 0.519592 0.824158 1441916161 -0.092651 -0.137207 0.530396 0.831360 1441916161 -0.092651 -0.137207 0.530396 0.831360 1441916161 -0.092651 -0.137207 0.530396 0.831360 1441916161 -0.092651 -0.137207 0.530396 0.831360 1441916161 -0.092651 -0.137207 0.530396 0.831360 1441916161 -0.092651 -0.137207 0.530396 0.831360 1441916161 -0.092651 -0.137207 0.530396 0.831360 1441916161 -0.008606 -0.110046 0.532532 0.839111 1441916161 -0.008606 -0.110046 0.532532 0.839111 1441916161 -0.008606 -0.110046 0.532532 0.839111 1441916161 -0.008606 -0.110046 0.532532 0.839111 1441916161 -0.008606 -0.110046 0.532532 0.839111 1441916161 -0.008606 -0.110046 0.532532 0.839111 1441916161 0.081482 -0.085510 0.521729 0.844849 1441916161 0.081482 -0.085510 0.521729 0.844849 1441916161 0.081482 -0.085510 0.521729 0.844849 1441916161 0.081482 -0.085510 0.521729 0.844849 1441916161 0.081482 -0.085510 0.521729 0.844849 1441916161 0.081482 -0.085510 0.521729 0.844849 1441916161 0.168030 -0.064331 0.523682 0.832642 1441916161 0.168030 -0.064331 0.523682 0.832642 1441916161 0.168030 -0.064331 0.523682 0.832642 1441916161 0.168030 -0.064331 0.523682 0.832642 1441916161 0.168030 -0.064331 0.523682 0.832642 1441916161 0.168030 -0.064331 0.523682 0.832642 1441916161 0.168030 -0.064331 0.523682 0.832642 1441916161 0.235718 -0.030823 0.528870 0.814697 1441916161 0.235718 -0.030823 0.528870 0.814697 1441916161 0.235718 -0.030823 0.528870 0.814697 1441916161 0.235718 -0.030823 0.528870 0.814697 1441916161 0.235718 -0.030823 0.528870 0.814697 1441916161 0.235718 -0.030823 0.528870 0.814697 1441916161 0.261292 -0.012024 0.518250 0.814209 1441916161 0.261292 -0.012024 0.518250 0.814209 1441916161 0.261292 -0.012024 0.518250 0.814209 1441916161 0.261292 -0.012024 0.518250 0.814209 1441916161 0.261292 -0.012024 0.518250 0.814209 1441916161 0.261292 -0.012024 0.518250 0.814209 1441916161 0.250977 -0.005798 0.516418 0.818665 1441916161 0.250977 -0.005798 0.516418 0.818665 1441916161 0.250977 -0.005798 0.516418 0.818665 1441916161 0.250977 -0.005798 0.516418 0.818665 1441916161 0.250977 -0.005798 0.516418 0.818665 1441916161 0.250977 -0.005798 0.516418 0.818665 1441916161 0.250977 -0.005798 0.516418 0.818665 1441916161 0.209778 -0.011108 0.525940 0.824097 1441916161 0.209778 -0.011108 0.525940 0.824097 1441916161 0.209778 -0.011108 0.525940 0.824097 1441916161 0.209778 -0.011108 0.525940 0.824097 1441916161 0.209778 -0.011108 0.525940 0.824097 1441916161 0.144287 -0.029724 0.539368 0.829041 1441916161 0.144287 -0.029724 0.539368 0.829041 1441916161 0.144287 -0.029724 0.539368 0.829041 1441916161 0.144287 -0.029724 0.539368 0.829041 1441916161 0.144287 -0.029724 0.539368 0.829041 1441916161 0.144287 -0.029724 0.539368 0.829041 1441916161 0.055359 -0.059448 0.557068 0.826416 1441916161 0.055359 -0.059448 0.557068 0.826416 1441916161 0.055359 -0.059448 0.557068 0.826416 1441916161 0.055359 -0.059448 0.557068 0.826416 1441916161 0.055359 -0.059448 0.557068 0.826416 1441916161 0.055359 -0.059448 0.557068 0.826416 1441916162 -0.046265 -0.099365 0.578247 0.808411 1441916162 -0.046265 -0.099365 0.578247 0.808411 1441916162 -0.046265 -0.099365 0.578247 0.808411 1441916162 -0.046265 -0.099365 0.578247 0.808411 1441916162 -0.046265 -0.099365 0.578247 0.808411 1441916162 -0.046265 -0.099365 0.578247 0.808411 1441916162 -0.046265 -0.099365 0.578247 0.808411 1441916162 -0.155701 -0.140808 0.584167 0.783997 1441916162 -0.155701 -0.140808 0.584167 0.783997 1441916162 -0.155701 -0.140808 0.584167 0.783997 1441916162 -0.155701 -0.140808 0.584167 0.783997 1441916162 -0.155701 -0.140808 0.584167 0.783997 1441916162 -0.233948 -0.181946 0.510010 0.807495 1441916162 -0.233948 -0.181946 0.510010 0.807495 1441916162 -0.233948 -0.181946 0.510010 0.807495 1441916162 -0.233948 -0.181946 0.510010 0.807495 1441916162 -0.233948 -0.181946 0.510010 0.807495 1441916162 -0.233948 -0.181946 0.510010 0.807495 1441916162 -0.250488 -0.193787 0.492065 0.810913 1441916162 -0.250488 -0.193787 0.492065 0.810913 1441916162 -0.250488 -0.193787 0.492065 0.810913 1441916162 -0.250488 -0.193787 0.492065 0.810913 1441916162 -0.250488 -0.193787 0.492065 0.810913 1441916162 -0.250488 -0.193787 0.492065 0.810913 1441916162 -0.215820 -0.194336 0.544434 0.786865 1441916162 -0.215820 -0.194336 0.544434 0.786865 1441916162 -0.215820 -0.194336 0.544434 0.786865 1441916162 -0.215820 -0.194336 0.544434 0.786865 1441916162 -0.169189 -0.175049 0.542480 0.803955 1441916162 -0.169189 -0.175049 0.542480 0.803955 1441916162 -0.169189 -0.175049 0.542480 0.803955 1441916162 -0.169189 -0.175049 0.542480 0.803955 1441916162 -0.169189 -0.175049 0.542480 0.803955 1441916162 -0.169189 -0.175049 0.542480 0.803955 1441916162 -0.116028 -0.147766 0.507751 0.840698 1441916162 -0.116028 -0.147766 0.507751 0.840698 1441916162 -0.116028 -0.147766 0.507751 0.840698 1441916162 -0.116028 -0.147766 0.507751 0.840698 1441916162 -0.116028 -0.147766 0.507751 0.840698 1441916162 -0.116028 -0.147766 0.507751 0.840698 1441916162 -0.039917 -0.127441 0.501404 0.854797 1441916162 -0.039917 -0.127441 0.501404 0.854797 1441916162 -0.039917 -0.127441 0.501404 0.854797 1441916162 -0.039917 -0.127441 0.501404 0.854797 1441916162 -0.039917 -0.127441 0.501404 0.854797 1441916162 -0.039917 -0.127441 0.501404 0.854797 1441916162 0.057800 -0.097839 0.519714 0.846680 1441916162 0.057800 -0.097839 0.519714 0.846680 1441916162 0.057800 -0.097839 0.519714 0.846680 1441916162 0.057800 -0.097839 0.519714 0.846680 1441916162 0.057800 -0.097839 0.519714 0.846680 1441916162 0.057800 -0.097839 0.519714 0.846680 1441916162 0.161377 -0.063965 0.545959 0.819580 1441916162 0.161377 -0.063965 0.545959 0.819580 1441916162 0.161377 -0.063965 0.545959 0.819580 1441916162 0.161377 -0.063965 0.545959 0.819580 1441916162 0.161377 -0.063965 0.545959 0.819580 1441916162 0.161377 -0.063965 0.545959 0.819580 1441916162 0.260193 -0.034729 0.540894 0.799011 1441916162 0.260193 -0.034729 0.540894 0.799011 1441916162 0.260193 -0.034729 0.540894 0.799011 1441916162 0.260193 -0.034729 0.540894 0.799011 1441916162 0.260193 -0.034729 0.540894 0.799011 1441916162 0.322815 -0.013733 0.526306 0.786438 1441916162 0.322815 -0.013733 0.526306 0.786438 1441916162 0.322815 -0.013733 0.526306 0.786438 1441916162 0.322815 -0.013733 0.526306 0.786438 1441916162 0.322815 -0.013733 0.526306 0.786438 1441916162 0.322815 -0.013733 0.526306 0.786438 1441916162 0.322815 -0.013733 0.526306 0.786438 1441916162 0.349121 0.014221 0.532776 0.770691 1441916162 0.349121 0.014221 0.532776 0.770691 1441916162 0.349121 0.014221 0.532776 0.770691 1441916162 0.349121 0.014221 0.532776 0.770691 1441916162 0.331909 0.022644 0.537415 0.774841 1441916162 0.331909 0.022644 0.537415 0.774841 1441916162 0.331909 0.022644 0.537415 0.774841 1441916162 0.331909 0.022644 0.537415 0.774841 1441916162 0.331909 0.022644 0.537415 0.774841 1441916162 0.331909 0.022644 0.537415 0.774841 1441916162 0.288879 0.009155 0.543274 0.788147 1441916162 0.288879 0.009155 0.543274 0.788147 1441916162 0.288879 0.009155 0.543274 0.788147 1441916162 0.288879 0.009155 0.543274 0.788147 1441916162 0.288879 0.009155 0.543274 0.788147 1441916162 0.288879 0.009155 0.543274 0.788147 1441916162 0.288879 0.009155 0.543274 0.788147 1441916162 0.222717 -0.020386 0.546692 0.806824 1441916162 0.222717 -0.020386 0.546692 0.806824 1441916162 0.222717 -0.020386 0.546692 0.806824 1441916162 0.222717 -0.020386 0.546692 0.806824 1441916162 0.222717 -0.020386 0.546692 0.806824 1441916162 0.137085 -0.060608 0.549133 0.822144 1441916162 0.137085 -0.060608 0.549133 0.822144 1441916162 0.137085 -0.060608 0.549133 0.822144 1441916162 0.137085 -0.060608 0.549133 0.822144 1441916162 0.137085 -0.060608 0.549133 0.822144 1441916162 0.041443 -0.094360 0.571289 0.814209 1441916162 0.041443 -0.094360 0.571289 0.814209 1441916162 0.041443 -0.094360 0.571289 0.814209 1441916162 0.041443 -0.094360 0.571289 0.814209 1441916162 0.041443 -0.094360 0.571289 0.814209 1441916162 0.041443 -0.094360 0.571289 0.814209 1441916162 -0.062012 -0.132080 0.605225 0.782471 1441916163 -0.062012 -0.132080 0.605225 0.782471 1441916163 -0.062012 -0.132080 0.605225 0.782471 1441916163 -0.062012 -0.132080 0.605225 0.782471 1441916163 -0.062012 -0.132080 0.605225 0.782471 1441916163 -0.062012 -0.132080 0.605225 0.782471 1441916163 -0.062012 -0.132080 0.605225 0.782471 1441916163 -0.174011 -0.178101 0.588196 0.769348 1441916163 -0.174011 -0.178101 0.588196 0.769348 1441916163 -0.174011 -0.178101 0.588196 0.769348 1441916163 -0.174011 -0.178101 0.588196 0.769348 1441916163 -0.174011 -0.178101 0.588196 0.769348 1441916163 -0.243835 -0.213684 0.473389 0.818970 1441916163 -0.243835 -0.213684 0.473389 0.818970 1441916163 -0.243835 -0.213684 0.473389 0.818970 1441916163 -0.243835 -0.213684 0.473389 0.818970 1441916163 -0.243835 -0.213684 0.473389 0.818970 1441916163 -0.249939 -0.213074 0.469421 0.819580 1441916163 -0.249939 -0.213074 0.469421 0.819580 1441916163 -0.249939 -0.213074 0.469421 0.819580 1441916163 -0.249939 -0.213074 0.469421 0.819580 1441916163 -0.249939 -0.213074 0.469421 0.819580 1441916163 -0.249939 -0.213074 0.469421 0.819580 1441916163 -0.221802 -0.213318 0.516479 0.799072 1441916163 -0.221802 -0.213318 0.516479 0.799072 1441916163 -0.221802 -0.213318 0.516479 0.799072 1441916163 -0.221802 -0.213318 0.516479 0.799072 1441916163 -0.221802 -0.213318 0.516479 0.799072 1441916163 -0.221802 -0.213318 0.516479 0.799072 1441916163 -0.179199 -0.197388 0.515198 0.814514 1441916163 -0.179199 -0.197388 0.515198 0.814514 1441916163 -0.179199 -0.197388 0.515198 0.814514 1441916163 -0.179199 -0.197388 0.515198 0.814514 1441916163 -0.179199 -0.197388 0.515198 0.814514 1441916163 -0.179199 -0.197388 0.515198 0.814514 1441916163 -0.120361 -0.180298 0.510010 0.832397 1441916163 -0.120361 -0.180298 0.510010 0.832397 1441916163 -0.120361 -0.180298 0.510010 0.832397 1441916163 -0.120361 -0.180298 0.510010 0.832397 1441916163 -0.120361 -0.180298 0.510010 0.832397 1441916163 -0.120361 -0.180298 0.510010 0.832397 1441916163 -0.120361 -0.180298 0.510010 0.832397 1441916163 -0.049744 -0.162842 0.520508 0.836670 1441916163 -0.049744 -0.162842 0.520508 0.836670 1441916163 -0.049744 -0.162842 0.520508 0.836670 1441916163 -0.049744 -0.162842 0.520508 0.836670 1441916163 -0.049744 -0.162842 0.520508 0.836670 1441916163 0.039063 -0.150635 0.524353 0.837097 1441916163 0.039063 -0.150635 0.524353 0.837097 1441916163 0.039063 -0.150635 0.524353 0.837097 1441916163 0.039063 -0.150635 0.524353 0.837097 1441916163 0.039063 -0.150635 0.524353 0.837097 1441916163 0.039063 -0.150635 0.524353 0.837097 1441916163 0.039063 -0.150635 0.524353 0.837097 1441916163 0.141235 -0.125305 0.543701 0.817688 1441916163 0.141235 -0.125305 0.543701 0.817688 1441916163 0.141235 -0.125305 0.543701 0.817688 1441916163 0.141235 -0.125305 0.543701 0.817688 1441916163 0.141235 -0.125305 0.543701 0.817688 1441916163 0.141235 -0.125305 0.543701 0.817688 1441916163 0.212036 -0.095825 0.561829 0.793762 1441916163 0.212036 -0.095825 0.561829 0.793762 1441916163 0.212036 -0.095825 0.561829 0.793762 1441916163 0.212036 -0.095825 0.561829 0.793762 1441916163 0.212036 -0.095825 0.561829 0.793762 1441916163 0.212036 -0.095825 0.561829 0.793762 1441916163 0.248657 -0.080933 0.556091 0.788818 1441916163 0.248657 -0.080933 0.556091 0.788818 1441916163 0.248657 -0.080933 0.556091 0.788818 1441916163 0.248657 -0.080933 0.556091 0.788818 1441916163 0.248657 -0.080933 0.556091 0.788818 1441916163 0.248657 -0.080933 0.556091 0.788818 1441916163 0.248657 -0.080933 0.556091 0.788818 1441916163 0.263977 -0.075195 0.540833 0.794983 1441916163 0.263977 -0.075195 0.540833 0.794983 1441916163 0.263977 -0.075195 0.540833 0.794983 1441916163 0.263977 -0.075195 0.540833 0.794983 1441916163 0.263977 -0.075195 0.540833 0.794983 1441916163 0.263977 -0.075195 0.540833 0.794983 1441916163 0.271362 -0.062622 0.553955 0.784485 1441916163 0.271362 -0.062622 0.553955 0.784485 1441916163 0.271362 -0.062622 0.553955 0.784485 1441916163 0.271362 -0.062622 0.553955 0.784485 1441916163 0.271362 -0.062622 0.553955 0.784485 1441916163 0.252991 -0.052551 0.577209 0.774597 1441916163 0.252991 -0.052551 0.577209 0.774597 1441916163 0.252991 -0.052551 0.577209 0.774597 1441916163 0.252991 -0.052551 0.577209 0.774597 1441916163 0.252991 -0.052551 0.577209 0.774597 1441916163 0.200134 -0.059387 0.593689 0.777100 1441916163 0.200134 -0.059387 0.593689 0.777100 1441916163 0.200134 -0.059387 0.593689 0.777100 1441916163 0.200134 -0.059387 0.593689 0.777100 1441916163 0.200134 -0.059387 0.593689 0.777100 1441916163 0.200134 -0.059387 0.593689 0.777100 1441916163 0.123108 -0.076538 0.597717 0.788452 1441916163 0.123108 -0.076538 0.597717 0.788452 1441916163 0.123108 -0.076538 0.597717 0.788452 1441916163 0.123108 -0.076538 0.597717 0.788452 1441916163 0.123108 -0.076538 0.597717 0.788452 1441916163 0.123108 -0.076538 0.597717 0.788452 1441916163 0.123108 -0.076538 0.597717 0.788452 1441916163 0.027222 -0.098022 0.590820 0.800293 1441916163 0.027222 -0.098022 0.590820 0.800293 1441916163 0.027222 -0.098022 0.590820 0.800293 1441916163 0.027222 -0.098022 0.590820 0.800293 1441916163 0.027222 -0.098022 0.590820 0.800293 1441916163 -0.074646 -0.122314 0.587463 0.796448 1441916163 -0.074646 -0.122314 0.587463 0.796448 1441916164 -0.074646 -0.122314 0.587463 0.796448 1441916164 -0.074646 -0.122314 0.587463 0.796448 1441916164 -0.074646 -0.122314 0.587463 0.796448 1441916164 -0.074646 -0.122314 0.587463 0.796448 1441916164 -0.074646 -0.122314 0.587463 0.796448 1441916164 -0.175049 -0.145813 0.564392 0.793396 1441916164 -0.175049 -0.145813 0.564392 0.793396 1441916164 -0.175049 -0.145813 0.564392 0.793396 1441916164 -0.175049 -0.145813 0.564392 0.793396 1441916164 -0.175049 -0.145813 0.564392 0.793396 1441916164 -0.175049 -0.145813 0.564392 0.793396 1441916164 -0.247070 -0.175720 0.478333 0.824158 1441916164 -0.247070 -0.175720 0.478333 0.824158 1441916164 -0.247070 -0.175720 0.478333 0.824158 1441916164 -0.247070 -0.175720 0.478333 0.824158 1441916164 -0.247070 -0.175720 0.478333 0.824158 1441916164 -0.247070 -0.175720 0.478333 0.824158 1441916164 -0.262695 -0.180176 0.463684 0.826721 1441916164 -0.262695 -0.180176 0.463684 0.826721 1441916164 -0.262695 -0.180176 0.463684 0.826721 1441916164 -0.262695 -0.180176 0.463684 0.826721 1441916164 -0.262695 -0.180176 0.463684 0.826721 1441916164 -0.262695 -0.180176 0.463684 0.826721 1441916164 -0.262695 -0.180176 0.463684 0.826721 1441916164 -0.224182 -0.185974 0.531067 0.795654 1441916164 -0.224182 -0.185974 0.531067 0.795654 1441916164 -0.224182 -0.185974 0.531067 0.795654 1441916164 -0.224182 -0.185974 0.531067 0.795654 1441916164 -0.224182 -0.185974 0.531067 0.795654 1441916164 -0.224182 -0.185974 0.531067 0.795654 1441916164 -0.172241 -0.166199 0.536865 0.808960 1441916164 -0.172241 -0.166199 0.536865 0.808960 1441916164 -0.172241 -0.166199 0.536865 0.808960 1441916164 -0.172241 -0.166199 0.536865 0.808960 1441916164 -0.172241 -0.166199 0.536865 0.808960 1441916164 -0.172241 -0.166199 0.536865 0.808960 1441916164 -0.105591 -0.131165 0.492493 0.853821 1441916164 -0.105591 -0.131165 0.492493 0.853821 1441916164 -0.105591 -0.131165 0.492493 0.853821 1441916164 -0.105591 -0.131165 0.492493 0.853821 1441916164 -0.105591 -0.131165 0.492493 0.853821 1441916164 -0.105591 -0.131165 0.492493 0.853821 1441916164 -0.105591 -0.131165 0.492493 0.853821 1441916164 -0.024475 -0.099731 0.465271 0.879150 1441916164 -0.024475 -0.099731 0.465271 0.879150 1441916164 -0.024475 -0.099731 0.465271 0.879150 1441916164 -0.024475 -0.099731 0.465271 0.879150 1441916164 -0.024475 -0.099731 0.465271 0.879150 1441916164 -0.024475 -0.099731 0.465271 0.879150 1441916164 0.072571 -0.068970 0.468872 0.877502 1441916164 0.072571 -0.068970 0.468872 0.877502 1441916164 0.072571 -0.068970 0.468872 0.877502 1441916164 0.072571 -0.068970 0.468872 0.877502 1441916164 0.072571 -0.068970 0.468872 0.877502 1441916164 0.072571 -0.068970 0.468872 0.877502 1441916164 0.170227 -0.038147 0.486206 0.856201 1441916164 0.170227 -0.038147 0.486206 0.856201 1441916164 0.170227 -0.038147 0.486206 0.856201 1441916164 
0.261230 -0.601440 0.317566 0.684937 1441916167 0.261230 -0.601440 0.317566 0.684937 1441916167 0.261230 -0.601440 0.317566 0.684937 1441916167 0.261230 -0.601440 0.317566 0.684937 1441916167 0.261230 -0.601440 0.317566 0.684937 1441916167 0.261230 -0.601440 0.317566 0.684937 1441916167 0.261230 -0.601440 0.317566 0.684937 1441916167 0.262207 -0.600525 0.322205 0.683228 1441916167 0.262207 -0.600525 0.322205 0.683228 1441916167 0.262207 -0.600525 0.322205 0.683228 1441916167 0.262207 -0.600525 0.322205 0.683228 1441916167 0.262207 -0.600525 0.322205 0.683228 1441916167 0.262207 -0.600525 0.322205 0.683228 1441916167 0.259094 -0.601074 0.324036 0.683044 1441916167 0.259094 -0.601074 0.324036 0.683044 1441916167 0.259094 -0.601074 0.324036 0.683044 1441916167 0.259094 -0.601074 0.324036 0.683044 1441916167 0.259094 -0.601074 0.324036 0.683044 1441916167 0.259094 -0.601074 0.324036 0.683044 1441916167 0.259094 -0.601074 0.324036 0.683044 1441916167 0.246277 -0.605408 0.315125 0.688110 1441916167 0.246277 -0.605408 0.315125 0.688110 1441916167 0.246277 -0.605408 0.315125 0.688110 1441916167 0.246277 -0.605408 0.315125 0.688110 1441916167 0.246277 -0.605408 0.315125 0.688110 1441916167 0.246277 -0.605408 0.315125 0.688110 1441916167 0.227356 -0.613037 0.298523 0.695251 1441916167 0.227356 -0.613037 0.298523 0.695251 1441916167 0.227356 -0.613037 0.298523 0.695251 1441916167 0.227356 -0.613037 0.298523 0.695251 1441916167 0.227356 -0.613037 0.298523 0.695251 1441916167 0.227356 -0.613037 0.298523 0.695251 1441916167 0.210266 -0.618469 0.280396 0.703308 1441916167 0.210266 -0.618469 0.280396 0.703308 1441916167 0.210266 -0.618469 0.280396 0.703308 1441916167 0.210266 -0.618469 0.280396 0.703308 1441916167 0.210266 -0.618469 0.280396 0.703308 1441916167 0.210266 -0.618469 0.280396 0.703308 1441916167 0.210266 -0.618469 0.280396 0.703308 1441916167 0.194153 -0.623596 0.268921 0.707886 1441916167 0.194153 -0.623596 0.268921 0.707886 1441916167 0.194153 -0.623596 0.268921 0.707886 1441916167 0.194153 -0.623596 0.268921 0.707886 1441916167 0.194153 -0.623596 0.268921 0.707886 1441916167 0.194153 -0.623596 0.268921 0.707886 1441916167 0.182495 -0.628296 0.265259 0.708191 1441916167 0.182495 -0.628296 0.265259 0.708191 1441916167 0.182495 -0.628296 0.265259 0.708191 1441916167 0.182495 -0.628296 0.265259 0.708191 1441916167 0.182495 -0.628296 0.265259 0.708191 1441916167 0.182495 -0.628296 0.265259 0.708191 1441916167 0.190247 -0.622437 0.282349 0.704712 1441916167 0.190247 -0.622437 0.282349 0.704712 1441916167 0.190247 -0.622437 0.282349 0.704712 1441916167 0.190247 -0.622437 0.282349 0.704712 1441916167 0.190247 -0.622437 0.282349 0.704712 1441916167 0.190247 -0.622437 0.282349 0.704712 1441916167 0.214783 -0.609497 0.305908 0.699158 1441916167 0.214783 -0.609497 0.305908 0.699158 1441916167 0.214783 -0.609497 0.305908 0.699158 1441916167 0.214783 -0.609497 0.305908 0.699158 1441916167 0.229919 -0.604004 0.316528 0.694336 1441916167 0.229919 -0.604004 0.316528 0.694336 1441916167 0.229919 -0.604004 0.316528 0.694336 1441916167 0.229919 -0.604004 0.316528 0.694336 1441916167 0.229919 -0.604004 0.316528 0.694336 1441916167 0.229919 -0.604004 0.316528 0.694336 1441916167 0.234375 -0.605042 0.313599 0.693298 1441916168 0.234375 -0.605042 0.313599 0.693298 1441916168 0.234375 -0.605042 0.313599 0.693298 1441916168 0.234375 -0.605042 0.313599 0.693298 1441916168 0.246887 -0.601563 0.320129 0.688965 1441916168 0.246887 -0.601563 0.320129 0.688965 1441916168 0.246887 -0.601563 0.320129 0.688965 1441916168 0.246887 -0.601563 0.320129 0.688965 1441916168 0.246887 -0.601563 0.320129 0.688965 1441916168 0.246887 -0.601563 0.320129 0.688965 1441916168 0.266785 -0.593140 0.333252 0.682556 1441916168 0.266785 -0.593140 0.333252 0.682556 1441916168 0.266785 -0.593140 0.333252 0.682556 1441916168 0.266785 -0.593140 0.333252 0.682556 1441916168 0.266785 -0.593140 0.333252 0.682556 1441916168 0.266785 -0.593140 0.333252 0.682556 1441916168 0.266785 -0.593140 0.333252 0.682556 1441916168 0.281616 -0.587952 0.339478 0.678040 1441916168 0.281616 -0.587952 0.339478 0.678040 1441916168 0.281616 -0.587952 0.339478 0.678040 1441916168 0.281616 -0.587952 0.339478 0.678040 1441916168 0.281616 -0.587952 0.339478 0.678040 1441916168 0.281616 -0.587952 0.339478 0.678040 1441916168 0.285767 -0.591919 0.336487 0.674316 1441916168 0.285767 -0.591919 0.336487 0.674316 1441916168 0.285767 -0.591919 0.336487 0.674316 1441916168 0.285767 -0.591919 0.336487 0.674316 1441916168 0.285767 -0.591919 0.336487 0.674316 1441916168 0.285767 -0.591919 0.336487 0.674316 1441916168 0.287415 -0.593872 0.334229 0.673035 1441916168 0.287415 -0.593872 0.334229 0.673035 1441916168 0.287415 -0.593872 0.334229 0.673035 1441916168 0.287415 -0.593872 0.334229 0.673035 1441916168 0.287415 -0.593872 0.334229 0.673035 1441916168 0.287415 -0.593872 0.334229 0.673035 1441916168 0.287415 -0.593872 0.334229 0.673035 1441916168 0.286926 -0.593384 0.331787 0.674866 1441916168 0.286926 -0.593384 0.331787 0.674866 1441916168 0.286926 -0.593384 0.331787 0.674866 1441916168 0.286926 -0.593384 0.331787 0.674866 1441916168 0.286926 -0.593384 0.331787 0.674866 1441916168 0.286926 -0.593384 0.331787 0.674866 1441916168 0.275513 -0.598877 0.321228 0.679810 1441916168 0.275513 -0.598877 0.321228 0.679810 1441916168 0.275513 -0.598877 0.321228 0.679810 1441916168 0.275513 -0.598877 0.321228 0.679810 1441916168 0.275513 -0.598877 0.321228 0.679810 1441916168 0.275513 -0.598877 0.321228 0.679810 1441916168 0.261353 -0.602844 0.312988 0.685791 1441916168 0.261353 -0.602844 0.312988 0.685791 1441916168 0.261353 -0.602844 0.312988 0.685791 1441916168 0.261353 -0.602844 0.312988 0.685791 1441916168 0.261353 -0.602844 0.312988 0.685791 1441916168 0.261353 -0.602844 0.312988 0.685791 1441916168 0.257874 -0.598206 0.320129 0.687866 1441916168 0.257874 -0.598206 0.320129 0.687866 1441916168 0.257874 -0.598206 0.320129 0.687866 1441916168 0.257874 -0.598206 0.320129 0.687866 1441916168 0.257874 -0.598206 0.320129 0.687866 1441916168 0.256104 -0.593994 0.327759 0.688599 1441916168 0.256104 -0.593994 0.327759 0.688599 1441916168 0.256104 -0.593994 0.327759 0.688599 1441916168 0.256104 -0.593994 0.327759 0.688599 1441916168 0.242676 -0.598450 0.318298 0.694031 1441916168 0.242676 -0.598450 0.318298 0.694031 1441916168 0.242676 -0.598450 0.318298 0.694031 1441916168 0.242676 -0.598450 0.318298 0.694031 1441916168 0.242676 -0.598450 0.318298 0.694031 1441916168 0.242676 -0.598450 0.318298 0.694031 1441916168 0.226807 -0.605835 0.304504 0.699097 1441916168 0.226807 -0.605835 0.304504 0.699097 1441916168 0.226807 -0.605835 0.304504 0.699097 1441916168 0.226807 -0.605835 0.304504 0.699097 1441916168 0.226807 -0.605835 0.304504 0.699097 1441916168 0.226807 -0.605835 0.304504 0.699097 1441916168 0.218445 -0.608398 0.300537 0.701294 1441916168 0.218445 -0.608398 0.300537 0.701294 1441916168 0.218445 -0.608398 0.300537 0.701294 1441916168 0.218445 -0.608398 0.300537 0.701294 1441916168 0.218445 -0.608398 0.300537 0.701294 1441916168 0.218445 -0.608398 0.300537 0.701294 1441916168 0.224365 -0.603333 0.312927 0.698364 1441916168 0.224365 -0.603333 0.312927 0.698364 1441916168 0.224365 -0.603333 0.312927 0.698364 1441916168 0.224365 -0.603333 0.312927 0.698364 1441916168 0.224365 -0.603333 0.312927 0.698364 1441916168 0.224365 -0.603333 0.312927 0.698364 1441916168 0.245239 -0.591064 0.332581 0.692688 1441916168 0.245239 -0.591064 0.332581 0.692688 1441916168 0.245239 -0.591064 0.332581 0.692688 1441916168 0.245239 -0.591064 0.332581 0.692688 1441916168 0.245239 -0.591064 0.332581 0.692688 1441916168 0.245239 -0.591064 0.332581 0.692688 1441916168 0.268555 -0.582397 0.347534 0.684021 1441916168 0.268555 -0.582397 0.347534 0.684021 1441916168 0.268555 -0.582397 0.347534 0.684021 1441916168 0.268555 -0.582397 0.347534 0.684021 1441916168 0.268555 -0.582397 0.347534 0.684021 1441916168 0.268555 -0.582397 0.347534 0.684021 1441916168 0.268555 -0.582397 0.347534 0.684021 1441916168 0.274780 -0.584839 0.345764 0.680359 1441916168 0.274780 -0.584839 0.345764 0.680359 1441916168 0.274780 -0.584839 0.345764 0.680359 1441916168 0.274780 -0.584839 0.345764 0.680359 1441916168 0.274780 -0.584839 0.345764 0.680359 1441916168 0.274780 -0.584839 0.345764 0.680359 1441916168 0.278992 -0.588989 0.341125 0.677368 1441916169 0.278992 -0.588989 0.341125 0.677368 1441916169 0.278992 -0.588989 0.341125 0.677368 1441916169 0.278992 -0.588989 0.341125 0.677368 1441916169 0.278992 -0.588989 0.341125 0.677368 1441916169 0.278992 -0.588989 0.341125 0.677368 1441916169 0.293030 -0.583740 0.346863 0.673096 1441916169 0.293030 -0.583740 0.346863 0.673096 1441916169 0.293030 -0.583740 0.346863 0.673096 1441916169 0.293030 -0.583740 0.346863 0.673096 1441916169 0.293030 -0.583740 0.346863 0.673096 1441916169 0.293030 -0.583740 0.346863 0.673096 1441916169 0.295898 -0.584229 0.345886 0.671875 1441916169 0.295898 -0.584229 0.345886 0.671875 1441916169 0.295898 -0.584229 0.345886 0.671875 1441916169 0.295898 -0.584229 0.345886 0.671875 1441916169 0.295898 -0.584229 0.345886 0.671875 1441916169 0.295898 -0.584229 0.345886 0.671875 1441916169 0.295776 -0.587463 0.339539 0.672363 1441916169 0.295776 -0.587463 0.339539 0.672363 1441916169 0.295776 -0.587463 0.339539 0.672363 1441916169 0.295776 -0.587463 0.339539 0.672363 1441916169 0.295776 -0.587463 0.339539 0.672363 1441916169 0.295776 -0.587463 0.339539 0.672363 1441916169 0.292236 -0.591553 0.332520 0.673889 1441916169 0.292236 -0.591553 0.332520 0.673889 1441916169 0.292236 -0.591553 0.332520 0.673889 1441916169 0.292236 -0.591553 0.332520 0.673889 1441916169 0.292236 -0.591553 0.332520 0.673889 1441916169 0.292236 -0.591553 0.332520 0.673889 1441916169 0.285889 -0.596436 0.324219 0.676270 1441916169 0.285889 -0.596436 0.324219 0.676270 1441916169 0.285889 -0.596436 0.324219 0.676270 1441916169 0.285889 -0.596436 0.324219 0.676270 1441916169 0.285889 -0.596436 0.324219 0.676270 1441916169 0.285889 -0.596436 0.324219 0.676270 1441916169 0.275635 -0.602722 0.314209 0.679688 1441916169 0.275635 -0.602722 0.314209 0.679688 1441916169 0.275635 -0.602722 0.314209 0.679688 1441916169 0.275635 -0.602722 0.314209 0.679688 1441916169 0.268127 -0.605774 0.311096 0.681458 1441916169 0.268127 -0.605774 0.311096 0.681458 1441916169 0.268127 -0.605774 0.311096 0.681458 1441916169 0.268127 -0.605774 0.311096 0.681458 1441916169 0.268127 -0.605774 0.311096 0.681458 1441916169 0.268127 -0.605774 0.311096 0.681458 1441916169 0.265442 -0.603455 0.317444 0.681580 1441916169 0.265442 -0.603455 0.317444 0.681580 1441916169 0.265442 -0.603455 0.317444 0.681580 1441916169 0.265442 -0.603455 0.317444 0.681580 1441916169 0.265442 -0.603455 0.317444 0.681580 1441916169 0.265442 -0.603455 0.317444 0.681580 1441916169 0.265442 -0.603455 0.317444 0.681580 1441916169 0.264954 -0.599670 0.326355 0.680908 1441916169 0.264954 -0.599670 0.326355 0.680908 1441916169 0.264954 -0.599670 0.326355 0.680908 1441916169 0.264954 -0.599670 0.326355 0.680908 1441916169 0.264954 -0.599670 0.326355 0.680908 1441916169 0.264954 -0.599670 0.326355 0.680908 1441916169 0.261536 -0.598328 0.328369 0.682434 1441916169 0.261536 -0.598328 0.328369 0.682434 1441916169 0.261536 -0.598328 0.328369 0.682434 1441916169 0.261536 -0.598328 0.328369 0.682434 1441916169 0.261536 -0.598328 0.328369 0.682434 1441916169 0.253723 -0.601257 0.324341 0.684753 1441916169 0.253723 -0.601257 0.324341 0.684753 1441916169 0.253723 -0.601257 0.324341 0.684753 1441916169 0.253723 -0.601257 0.324341 0.684753 1441916169 0.253723 -0.601257 0.324341 0.684753 1441916169 0.253723 -0.601257 0.324341 0.684753 1441916169 0.253723 -0.601257 0.324341 0.684753 1441916169 0.252014 -0.600769 0.327271 0.684387 1441916169 0.252014 -0.600769 0.327271 0.684387 1441916169 0.252014 -0.600769 0.327271 0.684387 1441916169 0.252014 -0.600769 0.327271 0.684387 1441916169 0.252014 -0.600769 0.327271 0.684387 1441916169 0.267334 -0.589966 0.344482 0.679504 1441916169 0.267334 -0.589966 0.344482 0.679504 1441916169 0.267334 -0.589966 0.344482 0.679504 1441916169 0.267334 -0.589966 0.344482 0.679504 1441916169 0.267334 -0.589966 0.344482 0.679504 1441916169 0.267334 -0.589966 0.344482 0.679504 1441916169 0.267334 -0.589966 0.344482 0.679504 1441916169 0.285889 -0.579346 0.360779 0.672607 1441916169 0.285889 -0.579346 0.360779 0.672607 1441916169 0.285889 -0.579346 0.360779 0.672607 1441916169 0.285889 -0.579346 0.360779 0.672607 1441916169 0.285889 -0.579346 0.360779 0.672607 1441916169 0.291016 -0.579224 0.361755 0.669983 1441916169 0.291016 -0.579224 0.361755 0.669983 1441916169 0.291016 -0.579224 0.361755 0.669983 1441916169 0.291016 -0.579224 0.361755 0.669983 1441916169 0.291016 -0.579224 0.361755 0.669983 1441916169 0.291016 -0.579224 0.361755 0.669983 1441916169 0.291016 -0.579224 0.361755 0.669983 1441916169 0.289429 -0.585327 0.353455 0.669800 1441916169 0.289429 -0.585327 0.353455 0.669800 1441916169 0.289429 -0.585327 0.353455 0.669800 1441916169 0.289429 -0.585327 0.353455 0.669800 1441916169 0.289429 -0.585327 0.353455 0.669800 1441916169 0.289429 -0.585327 0.353455 0.669800 1441916169 0.294373 -0.585632 0.354919 0.666626 1441916169 0.294373 -0.585632 0.354919 0.666626 1441916169 0.294373 -0.585632 0.354919 0.666626 1441916169 0.294373 -0.585632 0.354919 0.666626 1441916169 0.294373 -0.585632 0.354919 0.666626 1441916169 0.294373 -0.585632 0.354919 0.666626 1441916169 0.294373 -0.585632 0.354919 0.666626 1441916169 0.310303 -0.575745 0.369263 0.660156 1441916169 0.310303 -0.575745 0.369263 0.660156 1441916170 0.310303 -0.575745 0.369263 0.660156 1441916170 0.310303 -0.575745 0.369263 0.660156 1441916170 0.310303 -0.575745 0.369263 0.660156 1441916170 0.310303 -0.575745 0.369263 0.660156 1441916170 0.317627 -0.570007 0.376343 0.657654 1441916170 0.317627 -0.570007 0.376343 0.657654 1441916170 0.317627 -0.570007 0.376343 0.657654 1441916170 0.317627 -0.570007 0.376343 0.657654 1441916170 0.317627 -0.570007 0.376343 0.657654 1441916170 0.317627 -0.570007 0.376343 0.657654 1441916170 0.316528 -0.572998 0.374512 0.656616 1441916170 0.316528 -0.572998 0.374512 0.656616 1441916170 0.316528 -0.572998 0.374512 0.656616 1441916170 0.316528 -0.572998 0.374512 0.656616 1441916170 0.316528 -0.572998 0.374512 0.656616 1441916170 0.316528 -0.572998 0.374512 0.656616 1441916170 0.314148 -0.578552 0.365051 0.658203 1441916170 0.314148 -0.578552 0.365051 0.658203 1441916170 0.314148 -0.578552 0.365051 0.658203 1441916170 0.314148 -0.578552 0.365051 0.658203 1441916170 0.314148 -0.578552 0.365051 0.658203 1441916170 0.314148 -0.578552 0.365051 0.658203 1441916170 0.314148 -0.578552 0.365051 0.658203 1441916170 0.309631 -0.584167 0.353455 0.661743 1441916170 0.309631 -0.584167 0.353455 0.661743 1441916170 0.309631 -0.584167 0.353455 0.661743 1441916170 0.309631 -0.584167 0.353455 0.661743 1441916170 0.309631 -0.584167 0.353455 0.661743 1441916170 0.309631 -0.584167 0.353455 0.661743 1441916170 0.303406 -0.587036 0.347900 0.665039 1441916170 0.303406 -0.587036 0.347900 0.665039 1441916170 0.303406 -0.587036 0.347900 0.665039 1441916170 0.303406 -0.587036 0.347900 0.665039 1441916170 0.303406 -0.587036 0.347900 0.665039 1441916170 0.303406 -0.587036 0.347900 0.665039 1441916170 0.292847 -0.588684 0.345093 0.669739 1441916170 0.292847 -0.588684 0.345093 0.669739 1441916170 0.292847 -0.588684 0.345093 0.669739 1441916170 0.292847 -0.588684 0.345093 0.669739 1441916170 0.292847 -0.588684 0.345093 0.669739 1441916170 0.292847 -0.588684 0.345093 0.669739 1441916170 0.292847 -0.588684 0.345093 0.669739 1441916170 0.285278 -0.587280 0.348572 0.672424 1441916170 0.285278 -0.587280 0.348572 0.672424 1441916170 0.285278 -0.587280 0.348572 0.672424 1441916170 0.285278 -0.587280 0.348572 0.672424 1441916170 0.285278 -0.587280 0.348572 0.672424 1441916170 0.285278 -0.587280 0.348572 0.672424 1441916170 0.277466 -0.586731 0.349976 0.675415 1441916170 0.277466 -0.586731 0.349976 0.675415 1441916170 0.277466 -0.586731 0.349976 0.675415 1441916170 0.277466 -0.586731 0.349976 0.675415 1441916170 0.277466 -0.586731 0.349976 0.675415 1441916170 0.277466 -0.586731 0.349976 0.675415 1441916170 0.267944 -0.589722 0.343201 0.680115 1441916170 0.267944 -0.589722 0.343201 0.680115 1441916170 0.267944 -0.589722 0.343201 0.680115 1441916170 0.267944 -0.589722 0.343201 0.680115 1441916170 0.267944 -0.589722 0.343201 0.680115 1441916170 0.267944 -0.589722 0.343201 0.680115 1441916170 0.255310 -0.594910 0.332214 0.685913 1441916170 0.255310 -0.594910 0.332214 0.685913 1441916170 0.255310 -0.594910 0.332214 0.685913 1441916170 0.255310 -0.594910 0.332214 0.685913 1441916170 0.255310 -0.594910 0.332214 0.685913 1441916170 0.245361 -0.598267 0.326294 0.689514 1441916170 0.245361 -0.598267 0.326294 0.689514 1441916170 0.245361 -0.598267 0.326294 0.689514 1441916170 0.245361 -0.598267 0.326294 0.689514 1441916170 0.245361 -0.598267 0.326294 0.689514 1441916170 0.253784 -0.592957 0.339844 0.684448 1441916170 0.253784 -0.592957 0.339844 0.684448 1441916170 0.253784 -0.592957 0.339844 0.684448 1441916170 0.253784 -0.592957 0.339844 0.684448 1441916170 0.275391 -0.581787 0.357178 0.676758 1441916170 0.275391 -0.581787 0.357178 0.676758 1441916170 0.275391 -0.581787 0.357178 0.676758 1441916170 0.275391 -0.581787 0.357178 0.676758 1441916170 0.275391 -0.581787 0.357178 0.676758 1441916170 0.275391 -0.581787 0.357178 0.676758 1441916170 0.278320 -0.585144 0.350647 0.676086 1441916170 0.278320 -0.585144 0.350647 0.676086 1441916170 0.278320 -0.585144 0.350647 0.676086 1441916170 0.278320 -0.585144 0.350647 0.676086 1441916170 0.278320 -0.585144 0.350647 0.676086 1441916170 0.278320 -0.585144 0.350647 0.676086 1441916170 0.273438 -0.594238 0.336853 0.677185 1441916170 0.273438 -0.594238 0.336853 0.677185 1441916170 0.273438 -0.594238 0.336853 0.677185 1441916170 0.273438 -0.594238 0.336853 0.677185 1441916170 0.273438 -0.594238 0.336853 0.677185 1441916170 0.273438 -0.594238 0.336853 0.677185 1441916170 0.273438 -0.594238 0.336853 0.677185 1441916170 0.277893 -0.593994 0.338501 0.674805 1441916170 0.277893 -0.593994 0.338501 0.674805 1441916170 0.277893 -0.593994 0.338501 0.674805 1441916170 0.277893 -0.593994 0.338501 0.674805 1441916170 0.277893 -0.593994 0.338501 0.674805 1441916170 0.286438 -0.588379 0.348450 0.671082 1441916170 0.286438 -0.588379 0.348450 0.671082 1441916170 0.286438 -0.588379 0.348450 0.671082 1441916170 0.286438 -0.588379 0.348450 0.671082 1441916170 0.286438 -0.588379 0.348450 0.671082 1441916170 0.286438 -0.588379 0.348450 0.671082 1441916170 0.286438 -0.588379 0.348450 0.671082 1441916170 0.291626 -0.585571 0.355469 0.667603 1441916170 0.291626 -0.585571 0.355469 0.667603 1441916170 0.291626 -0.585571 0.355469 0.667603 1441916170 0.291626 -0.585571 0.355469 0.667603 1441916171 0.291626 -0.585571 0.355469 0.667603 1441916171 0.291626 -0.585571 0.355469 0.667603 1441916171 0.294250 -0.584961 0.353760 0.667908 1441916171 0.294250 -0.584961 0.353760 0.667908 1441916171 0.294250 -0.584961 0.353760 0.667908 1441916171 0.294250 -0.584961 0.353760 0.667908 1441916171 0.294250 -0.584961 0.353760 0.667908 1441916171 0.294250 -0.584961 0.353760 0.667908 1441916171 0.294250 -0.584961 0.353760 0.667908 1441916171 0.290833 -0.589905 0.344055 0.670044 1441916171 0.290833 -0.589905 0.344055 0.670044 1441916171 0.290833 -0.589905 0.344055 0.670044 1441916171 0.290833 -0.589905 0.344055 0.670044 1441916171 0.290833 -0.589905 0.344055 0.670044 1441916171 0.290833 -0.589905 0.344055 0.670044 1441916171 0.289246 -0.593628 0.334717 0.672180 1441916171 0.289246 -0.593628 0.334717 0.672180 1441916171 0.289246 -0.593628 0.334717 0.672180 1441916171 0.289246 -0.593628 0.334717 0.672180 1441916171 0.289246 -0.593628 0.334717 0.672180 1441916171 0.289246 -0.593628 0.334717 0.672180 1441916171 0.285706 -0.596130 0.330505 0.673584 1441916171 0.285706 -0.596130 0.330505 0.673584 1441916171 0.285706 -0.596130 0.330505 0.673584 1441916171 0.285706 -0.596130 0.330505 0.673584 1441916171 0.285706 -0.596130 0.330505 0.673584 1441916171 0.285706 -0.596130 0.330505 0.673584 1441916171 0.278931 -0.596802 0.329590 0.676270 1441916171 0.278931 -0.596802 0.329590 0.676270 1441916171 0.278931 -0.596802 0.329590 0.676270 1441916171 0.278931 -0.596802 0.329590 0.676270 1441916171 0.278931 -0.596802 0.329590 0.676270 1441916171 0.278931 -0.596802 0.329590 0.676270 1441916171 0.275635 -0.592468 0.335632 0.678467 1441916171 0.275635 -0.592468 0.335632 0.678467 1441916171 0.275635 -0.592468 0.335632 0.678467 1441916171 0.275635 -0.592468 0.335632 0.678467 1441916171 0.275635 -0.592468 0.335632 0.678467 1441916171 0.275635 -0.592468 0.335632 0.678467 1441916171 0.275635 -0.592468 0.335632 0.678467 1441916171 0.272644 -0.589172 0.339172 0.680786 1441916171 0.272644 -0.589172 0.339172 0.680786 1441916171 0.272644 -0.589172 0.339172 0.680786 1441916171 0.272644 -0.589172 0.339172 0.680786 1441916171 0.272644 -0.589172 0.339172 0.680786 1441916171 0.266602 -0.589600 0.335999 0.684387 1441916171 0.266602 -0.589600 0.335999 0.684387 1441916171 0.266602 -0.589600 0.335999 0.684387 1441916171 0.266602 -0.589600 0.335999 0.684387 1441916171 0.266602 -0.589600 0.335999 0.684387 1441916171 0.266602 -0.589600 0.335999 0.684387 1441916171 0.266602 -0.589600 0.335999 0.684387 1441916171 0.260803 -0.591003 0.332764 0.686951 1441916171 0.260803 -0.591003 0.332764 0.686951 1441916171 0.260803 -0.591003 0.332764 0.686951 1441916171 0.260803 -0.591003 0.332764 0.686951 1441916171 0.260803 -0.591003 0.332764 0.686951 1441916171 0.260803 -0.591003 0.332764 0.686951 1441916171 0.257629 -0.591003 0.333984 0.687622 1441916171 0.257629 -0.591003 0.333984 0.687622 1441916171 0.257629 -0.591003 0.333984 0.687622 1441916171 0.257629 -0.591003 0.333984 0.687622 1441916171 0.268921 -0.582703 0.347412 0.683655 1441916171 0.268921 -0.582703 0.347412 0.683655 1441916171 0.268921 -0.582703 0.347412 0.683655 1441916171 0.268921 -0.582703 0.347412 0.683655 1441916171 0.268921 -0.582703 0.347412 0.683655 1441916171 0.268921 -0.582703 0.347412 0.683655 1441916171 0.291748 -0.568970 0.367432 0.675354 1441916171 0.291748 -0.568970 0.367432 0.675354 1441916171 0.291748 -0.568970 0.367432 0.675354 1441916171 0.291748 -0.568970 0.367432 0.675354 1441916171 0.291748 -0.568970 0.367432 0.675354 1441916171 0.291748 -0.568970 0.367432 0.675354 1441916171 0.291748 -0.568970 0.367432 0.675354 1441916171 0.302124 -0.565430 0.374146 0.670044 1441916171 0.302124 -0.565430 0.374146 0.670044 1441916171 0.302124 -0.565430 0.374146 0.670044 1441916171 0.302124 -0.565430 0.374146 0.670044 1441916171 0.300476 -0.572998 0.365051 0.669373 1441916171 0.300476 -0.572998 0.365051 0.669373 1441916171 0.300476 -0.572998 0.365051 0.669373 1441916171 0.300476 -0.572998 0.365051 0.669373 1441916171 0.300476 -0.572998 0.365051 0.669373 1441916171 0.300476 -0.572998 0.365051 0.669373 1441916171 0.300720 -0.577881 0.359314 0.668152 1441916171 0.300720 -0.577881 0.359314 0.668152 1441916171 0.300720 -0.577881 0.359314 0.668152 1441916171 0.300720 -0.577881 0.359314 0.668152 1441916171 0.300720 -0.577881 0.359314 0.668152 1441916171 0.300720 -0.577881 0.359314 0.668152 1441916171 0.306274 -0.575867 0.362732 0.665527 1441916171 0.306274 -0.575867 0.362732 0.665527 1441916171 0.306274 -0.575867 0.362732 0.665527 1441916171 0.306274 -0.575867 0.362732 0.665527 1441916171 0.306274 -0.575867 0.362732 0.665527 1441916171 0.306274 -0.575867 0.362732 0.665527 1441916171 0.306274 -0.575867 0.362732 0.665527 1441916171 0.309509 -0.573303 0.366821 0.664001 1441916171 0.309509 -0.573303 0.366821 0.664001 1441916171 0.309509 -0.573303 0.366821 0.664001 1441916171 0.309509 -0.573303 0.366821 0.664001 1441916171 0.309509 -0.573303 0.366821 0.664001 1441916171 0.309509 -0.573303 0.366821 0.664001 1441916171 0.308533 -0.575134 0.364868 0.663940 1441916171 0.308533 -0.575134 0.364868 0.663940 1441916171 0.308533 -0.575134 0.364868 0.663940 1441916171 0.308533 -0.575134 0.364868 0.663940 1441916171 0.308533 -0.575134 0.364868 0.663940 1441916172 0.308533 -0.575134 0.364868 0.663940 1441916172 0.299011 -0.582947 0.353394 0.667664 1441916172 0.299011 -0.582947 0.353394 0.667664 1441916172 0.299011 -0.582947 0.353394 0.667664 1441916172 0.299011 -0.582947 0.353394 0.667664 1441916172 0.299011 -0.582947 0.353394 0.667664 1441916172 0.299011 -0.582947 0.353394 0.667664 1441916172 0.295715 -0.585754 0.347290 0.669922 1441916172 0.295715 -0.585754 0.347290 0.669922 1441916172 0.295715 -0.585754 0.347290 0.669922 1441916172 0.295715 -0.585754 0.347290 0.669922 1441916172 0.295715 -0.585754 0.347290 0.669922 1441916172 0.295715 -0.585754 0.347290 0.669922 1441916172 0.295715 -0.585754 0.347290 0.669922 1441916172 0.294434 -0.585754 0.345276 0.671509 1441916172 0.294434 -0.585754 0.345276 0.671509 1441916172 0.294434 -0.585754 0.345276 0.671509 1441916172 0.294434 -0.585754 0.345276 0.671509 1441916172 0.294434 -0.585754 0.345276 0.671509 1441916172 0.294434 -0.585754 0.345276 0.671509 1441916172 0.289185 -0.585266 0.344910 0.674438 1441916172 0.289185 -0.585266 0.344910 0.674438 1441916172 0.289185 -0.585266 0.344910 0.674438 1441916172 0.289185 -0.585266 0.344910 0.674438 1441916172 0.289185 -0.585266 0.344910 0.674438 1441916172 0.289185 -0.585266 0.344910 0.674438 1441916172 0.284302 -0.582214 0.349670 0.676697 1441916172 0.284302 -0.582214 0.349670 0.676697 1441916172 0.284302 -0.582214 0.349670 0.676697 1441916172 0.284302 -0.582214 0.349670 0.676697 1441916172 0.284302 -0.582214 0.349670 0.676697 1441916172 0.284302 -0.582214 0.349670 0.676697 1441916172 0.280396 -0.578247 0.354797 0.679016 1441916172 0.280396 -0.578247 0.354797 0.679016 1441916172 0.280396 -0.578247 0.354797 0.679016 1441916172 0.280396 -0.578247 0.354797 0.679016 1441916172 0.280396 -0.578247 0.354797 0.679016 1441916172 0.280396 -0.578247 0.354797 0.679016 1441916172 0.274475 -0.577820 0.353394 0.682495 1441916172 0.274475 -0.577820 0.353394 0.682495 1441916172 0.274475 -0.577820 0.353394 0.682495 1441916172 0.274475 -0.577820 0.353394 0.682495 1441916172 0.274475 -0.577820 0.353394 0.682495 1441916172 0.274475 -0.577820 0.353394 0.682495 1441916172 0.251526 -0.588440 0.337341 0.690430 1441916172 0.251526 -0.588440 0.337341 0.690430 1441916172 0.251526 -0.588440 0.337341 0.690430 1441916172 0.251526 -0.588440 0.337341 0.690430 1441916172 0.251526 -0.588440 0.337341 0.690430 1441916172 0.251526 -0.588440 0.337341 0.690430 1441916172 0.251526 -0.588440 0.337341 0.690430 1441916172 0.254150 -0.586548 0.342529 0.688477 1441916172 0.254150 -0.586548 0.342529 0.688477 1441916172 0.254150 -0.586548 0.342529 0.688477 1441916172 0.254150 -0.586548 0.342529 0.688477 1441916172 0.254150 -0.586548 0.342529 0.688477 1441916172 0.254150 -0.586548 0.342529 0.688477 1441916172 0.274353 -0.576416 0.360107 0.680298 1441916172 0.274353 -0.576416 0.360107 0.680298 1441916172 0.274353 -0.576416 0.360107 0.680298 1441916172 0.274353 -0.576416 0.360107 0.680298 1441916172 
0.251587 -0.600098 0.311707 0.692383 1441916175 0.251587 -0.600098 0.311707 0.692383 1441916175 0.254517 -0.599548 0.313232 0.691101 1441916175 0.254517 -0.599548 0.313232 0.691101 1441916175 0.254517 -0.599548 0.313232 0.691101 1441916175 0.254517 -0.599548 0.313232 0.691101 1441916175 0.254517 -0.599548 0.313232 0.691101 1441916175 0.254517 -0.599548 0.313232 0.691101 1441916175 0.260864 -0.595886 0.319336 0.689087 1441916175 0.260864 -0.595886 0.319336 0.689087 1441916175 0.260864 -0.595886 0.319336 0.689087 1441916175 0.260864 -0.595886 0.319336 0.689087 1441916175 0.260864 -0.595886 0.319336 0.689087 1441916175 0.260864 -0.595886 0.319336 0.689087 1441916175 0.264954 -0.591431 0.319641 0.691284 1441916175 0.264954 -0.591431 0.319641 0.691284 1441916175 0.264954 -0.591431 0.319641 0.691284 1441916175 0.264954 -0.591431 0.319641 0.691284 1441916175 0.264954 -0.591431 0.319641 0.691284 1441916175 0.264954 -0.591431 0.319641 0.691284 1441916175 0.269714 -0.583069 0.315552 0.698303 1441916175 0.269714 -0.583069 0.315552 0.698303 1441916175 0.269714 -0.583069 0.315552 0.698303 1441916175 0.269714 -0.583069 0.315552 0.698303 1441916175 0.269714 -0.583069 0.315552 0.698303 1441916175 0.269714 -0.583069 0.315552 0.698303 1441916175 0.291382 -0.565613 0.310425 0.706238 1441916175 0.291382 -0.565613 0.310425 0.706238 1441916175 0.291382 -0.565613 0.310425 0.706238 1441916175 0.291382 -0.565613 0.310425 0.706238 1441916175 0.291382 -0.565613 0.310425 0.706238 1441916175 0.291382 -0.565613 0.310425 0.706238 1441916175 0.364563 -0.525024 0.312988 0.702454 1441916175 0.364563 -0.525024 0.312988 0.702454 1441916175 0.364563 -0.525024 0.312988 0.702454 1441916175 0.364563 -0.525024 0.312988 0.702454 1441916175 0.364563 -0.525024 0.312988 0.702454 1441916175 0.364563 -0.525024 0.312988 0.702454 1441916175 0.364563 -0.525024 0.312988 0.702454 1441916175 0.466980 -0.449097 0.328308 0.687317 1441916175 0.466980 -0.449097 0.328308 0.687317 1441916176 0.466980 -0.449097 0.328308 0.687317 1441916176 0.466980 -0.449097 0.328308 0.687317 1441916176 0.466980 -0.449097 0.328308 0.687317 1441916176 0.466980 -0.449097 0.328308 0.687317 1441916176 0.521118 -0.369446 0.346008 0.687134 1441916176 0.521118 -0.369446 0.346008 0.687134 1441916176 0.521118 -0.369446 0.346008 0.687134 1441916176 0.521118 -0.369446 0.346008 0.687134 1441916176 0.521118 -0.369446 0.346008 0.687134 1441916176 0.521118 -0.369446 0.346008 0.687134 1441916176 0.521118 -0.369446 0.346008 0.687134 1441916176 0.525879 -0.284119 0.388306 0.701294 1441916176 0.525879 -0.284119 0.388306 0.701294 1441916176 0.525879 -0.284119 0.388306 0.701294 1441916176 0.525879 -0.284119 0.388306 0.701294 1441916176 0.525879 -0.284119 0.388306 0.701294 1441916176 0.525879 -0.284119 0.388306 0.701294 1441916176 0.473145 -0.178589 0.461426 0.728821 1441916176 0.473145 -0.178589 0.461426 0.728821 1441916176 0.473145 -0.178589 0.461426 0.728821 1441916176 0.473145 -0.178589 0.461426 0.728821 1441916176 0.473145 -0.178589 0.461426 0.728821 1441916176 0.473145 -0.178589 0.461426 0.728821 1441916176 0.368713 -0.091797 0.558411 0.737366 1441916176 0.368713 -0.091797 0.558411 0.737366 1441916176 0.368713 -0.091797 0.558411 0.737366 1441916176 0.368713 -0.091797 0.558411 0.737366 1441916176 0.231873 -0.060303 0.631897 0.737000 1441916176 0.231873 -0.060303 0.631897 0.737000 1441916176 0.231873 -0.060303 0.631897 0.737000 1441916176 0.231873 -0.060303 0.631897 0.737000 1441916176 0.231873 -0.060303 0.631897 0.737000 1441916176 0.231873 -0.060303 0.631897 0.737000 1441916176 0.077820 -0.087463 0.635437 0.763184 1441916176 0.077820 -0.087463 0.635437 0.763184 1441916176 0.077820 -0.087463 0.635437 0.763184 1441916176 0.077820 -0.087463 0.635437 0.763184 1441916176 0.077820 -0.087463 0.635437 0.763184 1441916176 0.077820 -0.087463 0.635437 0.763184 1441916176 -0.065735 -0.128784 0.569031 0.809448 1441916176 -0.065735 -0.128784 0.569031 0.809448 1441916176 -0.065735 -0.128784 0.569031 0.809448 1441916176 -0.065735 -0.128784 0.569031 0.809448 1441916176 -0.065735 -0.128784 0.569031 0.809448 1441916176 -0.065735 -0.128784 0.569031 0.809448 1441916176 -0.065735 -0.128784 0.569031 0.809448 1441916176 -0.185120 -0.139038 0.526855 0.817810 1441916176 -0.185120 -0.139038 0.526855 0.817810 1441916176 -0.185120 -0.139038 0.526855 0.817810 1441916176 -0.185120 -0.139038 0.526855 0.817810 1441916176 -0.185120 -0.139038 0.526855 0.817810 1441916176 -0.185120 -0.139038 0.526855 0.817810 1441916176 -0.252930 -0.169128 0.493591 0.814697 1441916176 -0.252930 -0.169128 0.493591 0.814697 1441916176 -0.252930 -0.169128 0.493591 0.814697 1441916176 -0.252930 -0.169128 0.493591 0.814697 1441916176 -0.252930 -0.169128 0.493591 0.814697 1441916176 -0.252930 -0.169128 0.493591 0.814697 1441916176 -0.253357 -0.176758 0.520691 0.795898 1441916176 -0.253357 -0.176758 0.520691 0.795898 1441916176 -0.253357 -0.176758 0.520691 0.795898 1441916176 -0.253357 -0.176758 0.520691 0.795898 1441916176 -0.253357 -0.176758 0.520691 0.795898 1441916176 -0.253357 -0.176758 0.520691 0.795898 1441916176 -0.231506 -0.168518 0.515747 0.807434 1441916176 -0.231506 -0.168518 0.515747 0.807434 1441916176 -0.231506 -0.168518 0.515747 0.807434 1441916176 -0.231506 -0.168518 0.515747 0.807434 1441916176 -0.231506 -0.168518 0.515747 0.807434 1441916176 -0.231506 -0.168518 0.515747 0.807434 1441916176 -0.170227 -0.142212 0.516235 0.827148 1441916176 -0.170227 -0.142212 0.516235 0.827148 1441916176 -0.170227 -0.142212 0.516235 0.827148 1441916176 -0.170227 -0.142212 0.516235 0.827148 1441916176 -0.170227 -0.142212 0.516235 0.827148 1441916176 -0.170227 -0.142212 0.516235 0.827148 1441916176 -0.100403 -0.101868 0.517883 0.843323 1441916176 -0.100403 -0.101868 0.517883 0.843323 1441916176 -0.100403 -0.101868 0.517883 0.843323 1441916176 -0.100403 -0.101868 0.517883 0.843323 1441916176 -0.100403 -0.101868 0.517883 0.843323 1441916176 -0.100403 -0.101868 0.517883 0.843323 1441916176 -0.015503 -0.062134 0.515747 0.854309 1441916176 -0.015503 -0.062134 0.515747 0.854309 1441916176 -0.015503 -0.062134 0.515747 0.854309 1441916176 -0.015503 -0.062134 0.515747 0.854309 1441916176 -0.015503 -0.062134 0.515747 0.854309 1441916176 -0.015503 -0.062134 0.515747 0.854309 1441916176 0.084473 -0.024414 0.507690 0.856995 1441916176 0.084473 -0.024414 0.507690 0.856995 1441916176 0.084473 -0.024414 0.507690 0.856995 1441916176 0.084473 -0.024414 0.507690 0.856995 1441916176 0.084473 -0.024414 0.507690 0.856995 1441916176 0.084473 -0.024414 0.507690 0.856995 1441916176 0.183655 0.010193 0.505188 0.843140 1441916176 0.183655 0.010193 0.505188 0.843140 1441916176 0.183655 0.010193 0.505188 0.843140 1441916176 0.262695 0.043152 0.501282 0.823303 1441916176 0.262695 0.043152 0.501282 0.823303 1441916176 0.262695 0.043152 0.501282 0.823303 1441916176 0.262695 0.043152 0.501282 0.823303 1441916176 0.262695 0.043152 0.501282 0.823303 1441916176 0.262695 0.043152 0.501282 0.823303 1441916176 0.262695 0.043152 0.501282 0.823303 1441916176 0.306152 0.072815 0.504395 0.804016 1441916176 0.306152 0.072815 0.504395 0.804016 1441916176 0.306152 0.072815 0.504395 0.804016 1441916177 0.306152 0.072815 0.504395 0.804016 1441916177 0.306152 0.072815 0.504395 0.804016 1441916177 0.306152 0.072815 0.504395 0.804016 1441916177 0.306519 0.084961 0.507629 0.800659 1441916177 0.306519 0.084961 0.507629 0.800659 1441916177 0.306519 0.084961 0.507629 0.800659 1441916177 0.306519 0.084961 0.507629 0.800659 1441916177 0.306519 0.084961 0.507629 0.800659 1441916177 0.306519 0.084961 0.507629 0.800659 1441916177 0.272400 0.071106 0.506531 0.814880 1441916177 0.272400 0.071106 0.506531 0.814880 1441916177 0.272400 0.071106 0.506531 0.814880 1441916177 0.272400 0.071106 0.506531 0.814880 1441916177 0.272400 0.071106 0.506531 0.814880 1441916177 0.272400 0.071106 0.506531 0.814880 1441916177 0.210632 0.042419 0.520691 0.826233 1441916177 0.210632 0.042419 0.520691 0.826233 1441916177 0.210632 0.042419 0.520691 0.826233 1441916177 0.210632 0.042419 0.520691 0.826233 1441916177 0.210632 0.042419 0.520691 0.826233 1441916177 0.210632 0.042419 0.520691 0.826233 1441916177 0.124207 0.005188 0.547791 0.827271 1441916177 0.124207 0.005188 0.547791 0.827271 1441916177 0.124207 0.005188 0.547791 0.827271 1441916177 0.124207 0.005188 0.547791 0.827271 1441916177 0.124207 0.005188 0.547791 0.827271 1441916177 0.124207 0.005188 0.547791 0.827271 1441916177 0.023254 -0.035828 0.584473 0.810242 1441916177 0.023254 -0.035828 0.584473 0.810242 1441916177 0.023254 -0.035828 0.584473 0.810242 1441916177 0.023254 -0.035828 0.584473 0.810242 1441916177 0.023254 -0.035828 0.584473 0.810242 1441916177 0.023254 -0.035828 0.584473 0.810242 1441916177 -0.082092 -0.087830 0.601379 0.789795 1441916177 -0.082092 -0.087830 0.601379 0.789795 1441916177 -0.082092 -0.087830 0.601379 0.789795 1441916177 -0.082092 -0.087830 0.601379 0.789795 1441916177 -0.082092 -0.087830 0.601379 0.789795 1441916177 -0.082092 -0.087830 0.601379 0.789795 1441916177 -0.082092 -0.087830 0.601379 0.789795 1441916177 -0.183655 -0.131775 0.576172 0.785400 1441916177 -0.183655 -0.131775 0.576172 0.785400 1441916177 -0.183655 -0.131775 0.576172 0.785400 1441916177 -0.183655 -0.131775 0.576172 0.785400 1441916177 -0.183655 -0.131775 0.576172 0.785400 1441916177 -0.183655 -0.131775 0.576172 0.785400 1441916177 -0.244324 -0.159424 0.508606 0.809998 1441916177 -0.244324 -0.159424 0.508606 0.809998 1441916177 -0.244324 -0.159424 0.508606 0.809998 1441916177 -0.244324 -0.159424 0.508606 0.809998 1441916177 -0.244324 -0.159424 0.508606 0.809998 1441916177 -0.244324 -0.159424 0.508606 0.809998 1441916177 -0.244324 -0.159424 0.508606 0.809998 1441916177 -0.254150 -0.161316 0.490051 0.818054 1441916177 -0.254150 -0.161316 0.490051 0.818054 1441916177 -0.254150 -0.161316 0.490051 0.818054 1441916177 -0.254150 -0.161316 0.490051 0.818054 1441916177 -0.254150 -0.161316 0.490051 0.818054 1441916177 -0.254150 -0.161316 0.490051 0.818054 1441916177 -0.226807 -0.154663 0.507629 0.816650 1441916177 -0.226807 -0.154663 0.507629 0.816650 1441916177 -0.226807 -0.154663 0.507629 0.816650 1441916177 -0.226807 -0.154663 0.507629 0.816650 1441916177 -0.175903 -0.140137 0.518250 0.825073 1441916177 -0.175903 -0.140137 0.518250 0.825073 1441916177 -0.175903 -0.140137 0.518250 0.825073 1441916177 -0.175903 -0.140137 0.518250 0.825073 1441916177 -0.175903 -0.140137 0.518250 0.825073 1441916177 -0.175903 -0.140137 0.518250 0.825073 1441916177 -0.103027 -0.119446 0.522217 0.838074 1441916177 -0.103027 -0.119446 0.522217 0.838074 1441916177 -0.103027 -0.119446 0.522217 0.838074 1441916177 -0.103027 -0.119446 0.522217 0.838074 1441916177 -0.103027 -0.119446 0.522217 0.838074 1441916177 -0.103027 -0.119446 0.522217 0.838074 1441916177 -0.014343 -0.088318 0.531738 0.842163 1441916177 -0.014343 -0.088318 0.531738 0.842163 1441916177 0.085693 -0.048645 0.538086 0.837097 1441916177 0.085693 -0.048645 0.538086 0.837097 1441916177 0.085693 -0.048645 0.538086 0.837097 1441916177 0.085693 -0.048645 0.538086 0.837097 1441916177 0.085693 -0.048645 0.538086 0.837097 1441916177 0.193054 -0.012817 0.532898 0.823669 1441916177 0.193054 -0.012817 0.532898 0.823669 1441916177 0.193054 -0.012817 0.532898 0.823669 1441916177 0.193054 -0.012817 0.532898 0.823669 1441916177 0.193054 -0.012817 0.532898 0.823669 1441916177 0.193054 -0.012817 0.532898 0.823669 1441916177 0.193054 -0.012817 0.532898 0.823669 1441916177 0.286926 0.016235 0.514038 0.808167 1441916177 0.286926 0.016235 0.514038 0.808167 1441916177 0.286926 0.016235 0.514038 0.808167 1441916177 0.286926 0.016235 0.514038 0.808167 1441916177 0.286926 0.016235 0.514038 0.808167 1441916177 0.286926 0.016235 0.514038 0.808167 1441916177 0.343445 0.045959 0.506531 0.789490 1441916177 0.343445 0.045959 0.506531 0.789490 1441916177 0.343445 0.045959 0.506531 0.789490 1441916177 0.343445 0.045959 0.506531 0.789490 1441916177 0.350891 0.065002 0.505249 0.785706 1441916177 0.350891 0.065002 0.505249 0.785706 1441916177 0.350891 0.065002 0.505249 0.785706 1441916177 0.350891 0.065002 0.505249 0.785706 1441916178 0.350891 0.065002 0.505249 0.785706 1441916178 0.350891 0.065002 0.505249 0.785706 1441916178 0.320496 0.059998 0.502136 0.800903 1441916178 0.320496 0.059998 0.502136 0.800903 1441916178 0.320496 0.059998 0.502136 0.800903 1441916178 0.320496 0.059998 0.502136 0.800903 1441916178 0.320496 0.059998 0.502136 0.800903 1441916178 0.320496 0.059998 0.502136 0.800903 1441916178 0.257935 0.039612 0.516418 0.815552 1441916178 0.257935 0.039612 0.516418 0.815552 1441916178 0.257935 0.039612 0.516418 0.815552 1441916178 0.257935 0.039612 0.516418 0.815552 1441916178 0.257935 0.039612 0.516418 0.815552 1441916178 0.257935 0.039612 0.516418 0.815552 1441916178 0.257935 0.039612 0.516418 0.815552 1441916178 0.168701 0.007446 0.544067 0.821777 1441916178 0.168701 0.007446 0.544067 0.821777 1441916178 0.168701 0.007446 0.544067 0.821777 1441916178 0.168701 0.007446 0.544067 0.821777 1441916178 0.168701 0.007446 0.544067 0.821777 1441916178 0.168701 0.007446 0.544067 0.821777 1441916178 0.056946 -0.039612 0.576538 0.814087 1441916178 0.056946 -0.039612 0.576538 0.814087 1441916178 0.056946 -0.039612 0.576538 0.814087 1441916178 0.056946 -0.039612 0.576538 0.814087 1441916178 0.056946 -0.039612 0.576538 0.814087 1441916178 0.056946 -0.039612 0.576538 0.814087 1441916178 -0.067017 -0.100769 0.609985 0.783081 1441916178 -0.067017 -0.100769 0.609985 0.783081 1441916178 -0.067017 -0.100769 0.609985 0.783081 1441916178 -0.067017 -0.100769 0.609985 0.783081 1441916178 -0.067017 -0.100769 0.609985 0.783081 1441916178 -0.067017 -0.100769 0.609985 0.783081 1441916178 -0.067017 -0.100769 0.609985 0.783081 1441916178 -0.177124 -0.151184 0.590698 0.772522 1441916178 -0.177124 -0.151184 0.590698 0.772522 1441916178 -0.177124 -0.151184 0.590698 0.772522 1441916178 -0.177124 -0.151184 0.590698 0.772522 1441916178 -0.177124 -0.151184 0.590698 0.772522 1441916178 -0.177124 -0.151184 0.590698 0.772522 1441916178 -0.236511 -0.181519 0.527893 0.795227 1441916178 -0.236511 -0.181519 0.527893 0.795227 1441916178 -0.236511 -0.181519 0.527893 0.795227 1441916178 -0.236511 -0.181519 0.527893 0.795227 1441916178 -0.236511 -0.181519 0.527893 0.795227 1441916178 -0.236511 -0.181519 0.527893 0.795227 1441916178 -0.236511 -0.181519 0.527893 0.795227 1441916178 -0.234375 -0.183167 0.530090 0.794006 1441916178 -0.234375 -0.183167 0.530090 0.794006 1441916178 -0.234375 -0.183167 0.530090 0.794006 1441916178 -0.234375 -0.183167 0.530090 0.794006 1441916178 -0.234375 -0.183167 0.530090 0.794006 1441916178 -0.205627 -0.173584 0.530396 0.803833 1441916178 -0.205627 -0.173584 0.530396 0.803833 1441916178 -0.205627 -0.173584 0.530396 0.803833 1441916178 -0.205627 -0.173584 0.530396 0.803833 1441916178 -0.205627 -0.173584 0.530396 0.803833 1441916178 -0.205627 -0.173584 0.530396 0.803833 1441916178 -0.205627 -0.173584 0.530396 0.803833 1441916178 -0.149109 -0.154846 0.533630 0.817932 1441916178 -0.149109 -0.154846 0.533630 0.817932 1441916178 -0.149109 -0.154846 0.533630 0.817932 1441916178 -0.149109 -0.154846 0.533630 0.817932 1441916178 -0.149109 -0.154846 0.533630 0.817932 1441916178 -0.149109 -0.154846 0.533630 0.817932 1441916178 -0.085938 -0.129517 0.546082 0.823120 1441916178 -0.085938 -0.129517 0.546082 0.823120 1441916178 -0.085938 -0.129517 0.546082 0.823120 1441916178 -0.085938 -0.129517 0.546082 0.823120 1441916178 -0.085938 -0.129517 0.546082 0.823120 1441916178 -0.085938 -0.129517 0.546082 0.823120 1441916178 -0.009216 -0.102905 0.554993 0.825378 1441916178 -0.009216 -0.102905 0.554993 0.825378 1441916178 -0.009216 -0.102905 0.554993 0.825378 1441916178 -0.009216 -0.102905 0.554993 0.825378 1441916178 -0.009216 -0.102905 0.554993 0.825378 1441916178 -0.009216 -0.102905 0.554993 0.825378 1441916178 0.076355 -0.070251 0.551575 0.827576 1441916178 0.076355 -0.070251 0.551575 0.827576 1441916178 0.076355 -0.070251 0.551575 0.827576 1441916178 0.076355 -0.070251 0.551575 0.827576 1441916178 0.076355 -0.070251 0.551575 0.827576 1441916178 0.076355 -0.070251 0.551575 0.827576 1441916178 0.164917 -0.034363 0.548096 0.819214 1441916178 0.164917 -0.034363 0.548096 0.819214 1441916178 0.164917 -0.034363 0.548096 0.819214 1441916178 0.164917 -0.034363 0.548096 0.819214 1441916178 0.164917 -0.034363 0.548096 0.819214 1441916178 0.164917 -0.034363 0.548096 0.819214 1441916178 0.164917 -0.034363 0.548096 0.819214 1441916178 0.246643 -0.001465 0.534424 0.808411 1441916178 0.246643 -0.001465 0.534424 0.808411 1441916178 0.246643 -0.001465 0.534424 0.808411 1441916178 0.246643 -0.001465 0.534424 0.808411 1441916178 0.246643 -0.001465 0.534424 0.808411 1441916178 0.246643 -0.001465 0.534424 0.808411 1441916178 0.302734 0.024231 0.521790 0.797119 1441916178 0.302734 0.024231 0.521790 0.797119 1441916178 0.302734 0.024231 0.521790 0.797119 1441916178 0.302734 0.024231 0.521790 0.797119 1441916178 0.302734 0.024231 0.521790 0.797119 1441916178 0.302734 0.024231 0.521790 0.797119 1441916178 0.321777 0.047791 0.520630 0.789307 1441916178 0.321777 0.047791 0.520630 0.789307 1441916178 0.321777 0.047791 0.520630 0.789307 1441916178 0.321777 0.047791 0.520630 0.789307 1441916178 0.321777 0.047791 0.520630 0.789307 1441916178 0.321777 0.047791 0.520630 0.789307 1441916178 0.300476 0.054688 0.522217 0.796204 1441916178 0.300476 0.054688 0.522217 0.796204 1441916178 0.300476 0.054688 0.522217 0.796204 1441916178 0.300476 0.054688 0.522217 0.796204 1441916178 0.300476 0.054688 0.522217 0.796204 1441916178 0.300476 0.054688 0.522217 0.796204 1441916178 0.300476 0.054688 0.522217 0.796204 1441916179 0.250671 0.046448 0.535339 0.805176 1441916179 0.250671 0.046448 0.535339 0.805176 1441916179 0.250671 0.046448 0.535339 0.805176 1441916179 0.250671 0.046448 0.535339 0.805176 1441916179 0.250671 0.046448 0.535339 0.805176 1441916179 0.250671 0.046448 0.535339 0.805176 1441916179 0.176819 0.023682 0.557861 0.810486 1441916179 0.176819 0.023682 0.557861 0.810486 1441916179 0.176819 0.023682 0.557861 0.810486 1441916179 0.176819 0.023682 0.557861 0.810486 1441916179 0.176819 0.023682 0.557861 0.810486 1441916179 0.176819 0.023682 0.557861 0.810486 1441916179 0.176819 0.023682 0.557861 0.810486 1441916179 0.082642 -0.015686 0.574951 0.813782 1441916179 0.082642 -0.015686 0.574951 0.813782 1441916179 0.082642 -0.015686 0.574951 0.813782 1441916179 0.082642 -0.015686 0.574951 0.813782 1441916179 0.082642 -0.015686 0.574951 0.813782 1441916179 0.082642 -0.015686 0.574951 0.813782 1441916179 -0.025085 -0.066345 0.591125 0.803406 1441916179 -0.025085 -0.066345 0.591125 0.803406 1441916179 -0.025085 -0.066345 0.591125 0.803406 1441916179 -0.025085 -0.066345 0.591125 0.803406 1441916179 -0.025085 -0.066345 0.591125 0.803406 1441916179 -0.025085 -0.066345 0.591125 0.803406 1441916179 -0.138184 -0.120605 0.590027 0.786194 1441916179 -0.138184 -0.120605 0.590027 0.786194 1441916179 -0.138184 -0.120605 0.590027 0.786194 1441916179 -0.138184 -0.120605 0.590027 0.786194 1441916179 -0.138184 -0.120605 0.590027 0.786194 1441916179 -0.138184 -0.120605 0.590027 0.786194 1441916179 -0.138184 -0.120605 0.590027 0.786194 1441916179 -0.215637 -0.167480 0.512695 0.813965 1441916179 -0.215637 -0.167480 0.512695 0.813965 1441916179 -0.215637 -0.167480 0.512695 0.813965 1441916179 -0.215637 -0.167480 0.512695 0.813965 1441916179 -0.215637 -0.167480 0.512695 0.813965 1441916179 -0.215637 -0.167480 0.512695 0.813965 1441916179 -0.251770 -0.175659 0.482483 0.820313 1441916179 -0.251770 -0.175659 0.482483 0.820313 1441916179 -0.251770 -0.175659 0.482483 0.820313 1441916179 -0.251770 -0.175659 0.482483 0.820313 1441916179 -0.251770 -0.175659 0.482483 0.820313 1441916179 -0.251770 -0.175659 0.482483 0.820313 1441916179 -0.251770 -0.175659 0.482483 0.820313 1441916179 -0.242188 -0.183594 0.483215 0.821045 1441916179 -0.242188 -0.183594 0.483215 0.821045 1441916179 -0.242188 -0.183594 0.483215 0.821045 1441916179 -0.192688 -0.161133 0.487305 0.836304 1441916179 -0.192688 -0.161133 0.487305 0.836304 1441916179 -0.192688 -0.161133 0.487305 0.836304 1441916179 -0.192688 -0.161133 0.487305 0.836304 1441916179 -0.192688 -0.161133 0.487305 0.836304 1441916179 -0.126892 -0.134521 0.526306 0.829895 1441916179 -0.126892 -0.134521 0.526306 0.829895 1441916179 -0.126892 -0.134521 0.526306 0.829895 1441916179 -0.126892 -0.134521 0.526306 0.829895 1441916179 -0.126892 -0.134521 0.526306 0.829895 1441916179 -0.126892 -0.134521 0.526306 0.829895 1441916179 -0.045349 -0.099548 0.535950 0.837097 1441916179 -0.045349 -0.099548 0.535950 0.837097 1441916179 -0.045349 -0.099548 0.535950 0.837097 1441916179 -0.045349 -0.099548 0.535950 0.837097 1441916179 -0.045349 -0.099548 0.535950 0.837097 1441916179 -0.045349 -0.099548 0.535950 0.837097 1441916179 0.052063 -0.057190 0.517822 0.851929 1441916179 0.052063 -0.057190 0.517822 0.851929 1441916179 0.052063 -0.057190 0.517822 0.851929 1441916179 0.052063 -0.057190 0.517822 0.851929 1441916179 0.052063 -0.057190 0.517822 0.851929 1441916179 0.052063 -0.057190 0.517822 0.851929 1441916179 0.155762 -0.024048 0.495972 0.853882 1441916179 0.155762 -0.024048 0.495972 0.853882 1441916179 0.155762 -0.024048 0.495972 0.853882 1441916179 0.258789 0.003906 0.476196 0.840332 1441916179 0.258789 0.003906 0.476196 0.840332 1441916179 0.258789 0.003906 0.476196 0.840332 1441916179 0.258789 0.003906 0.476196 0.840332 1441916179 0.258789 0.003906 0.476196 0.840332 1441916179 0.258789 0.003906 0.476196 0.840332 1441916179 0.258789 0.003906 0.476196 0.840332 1441916179 0.350281 0.032837 0.468567 0.810242 1441916179 0.350281 0.032837 0.468567 0.810242 1441916179 0.350281 0.032837 0.468567 0.810242 1441916179 0.350281 0.032837 0.468567 0.810242 1441916179 0.350281 0.032837 0.468567 0.810242 1441916179 0.350281 0.032837 0.468567 0.810242 1441916179 0.405396 0.069031 0.480652 0.774475 1441916179 0.405396 0.069031 0.480652 0.774475 1441916179 0.405396 0.069031 0.480652 0.774475 1441916179 0.405396 0.069031 0.480652 0.774475 1441916179 0.405396 0.069031 0.480652 0.774475 1441916179 0.405396 0.069031 0.480652 0.774475 1441916179 0.404480 0.073120 0.487061 0.770508 1441916179 0.404480 0.073120 0.487061 0.770508 1441916179 0.404480 0.073120 0.487061 0.770508 1441916179 0.404480 0.073120 0.487061 0.770508 1441916179 0.404480 0.073120 0.487061 0.770508 1441916179 0.404480 0.073120 0.487061 0.770508 1441916179 0.404480 0.073120 0.487061 0.770508 1441916179 0.368652 0.054749 0.501282 0.780823 1441916179 0.368652 0.054749 0.501282 0.780823 1441916179 0.368652 0.054749 0.501282 0.780823 1441916179 0.368652 0.054749 0.501282 0.780823 1441916179 0.368652 0.054749 0.501282 0.780823 1441916179 0.368652 0.054749 0.501282 0.780823 1441916180 0.297852 0.029114 0.540405 0.786316 1441916180 0.297852 0.029114 0.540405 0.786316 1441916180 0.297852 0.029114 0.540405 0.786316 1441916180 0.297852 0.029114 0.540405 0.786316 1441916180 0.297852 0.029114 0.540405 0.786316 1441916180 0.297852 0.029114 0.540405 0.786316 1441916180 0.197693 -0.017822 0.576172 0.792786 1441916180 0.197693 -0.017822 0.576172 0.792786 1441916180 0.197693 -0.017822 0.576172 0.792786 1441916180 0.197693 -0.017822 0.576172 0.792786 1441916180 0.197693 -0.017822 0.576172 0.792786 1441916180 0.085449 -0.066467 0.597351 0.794617 1441916180 0.085449 -0.066467 0.597351 0.794617 1441916180 0.085449 -0.066467 0.597351 0.794617 1441916180 0.085449 -0.066467 0.597351 0.794617 1441916180 0.085449 -0.066467 0.597351 0.794617 1441916180 0.085449 -0.066467 0.597351 0.794617 1441916180 0.085449 -0.066467 0.597351 0.794617 1441916180 -0.032776 -0.112854 0.616394 0.778564 1441916180 -0.032776 -0.112854 0.616394 0.778564 1441916180 -0.032776 -0.112854 0.616394 0.778564 1441916180 -0.032776 -0.112854 0.616394 0.778564 1441916180 -0.032776 -0.112854 0.616394 0.778564 1441916180 -0.032776 -0.112854 0.616394 0.778564 1441916180 -0.153564 -0.155884 0.613953 0.758362 1441916180 -0.153564 -0.155884 0.613953 0.758362 1441916180 -0.153564 -0.155884 0.613953 0.758362 1441916180 -0.153564 -0.155884 0.613953 0.758362 1441916180 -0.153564 -0.155884 0.613953 0.758362 1441916180 -0.153564 -0.155884 0.613953 0.758362 1441916180 -0.153564 -0.155884 0.613953 0.758362 1441916180 -0.220825 -0.196777 0.537170 0.789856 1441916180 -0.220825 -0.196777 0.537170 0.789856 1441916180 -0.220825 -0.196777 0.537170 0.789856 1441916180 -0.220825 -0.196777 0.537170 0.789856 1441916180 -0.220825 -0.196777 0.537170 0.789856 1441916180 -0.225891 -0.192200 0.529114 0.794983 1441916180 -0.225891 -0.192200 0.529114 0.794983 1441916180 -0.225891 -0.192200 0.529114 0.794983 1441916180 -0.225891 -0.192200 0.529114 0.794983 1441916180 -0.225891 -0.192200 0.529114 0.794983 1441916180 -0.225891 -0.192200 0.529114 0.794983 1441916180 -0.225891 -0.192200 0.529114 0.794983 1441916180 -0.211853 -0.192261 0.542175 0.789978 1441916180 -0.211853 -0.192261 0.542175 0.789978 1441916180 -0.211853 -0.192261 0.542175 0.789978 1441916180 -0.211853 -0.192261 0.542175 0.789978 1441916180 -0.211853 -0.192261 0.542175 0.789978 1441916180 -0.211853 -0.192261 0.542175 0.789978 1441916180 -0.171204 -0.180298 0.540649 0.803650 1441916180 -0.171204 -0.180298 0.540649 0.803650 1441916180 -0.171204 -0.180298 0.540649 0.803650 1441916180 -0.171204 -0.180298 0.540649 0.803650 1441916180 -0.171204 -0.180298 0.540649 0.803650 1441916180 -0.113647 -0.160095 0.559692 0.805054 1441916180 -0.113647 -0.160095 0.559692 0.805054 1441916180 -0.113647 -0.160095 0.559692 0.805054 1441916180 -0.113647 -0.160095 0.559692 0.805054 1441916180 -0.113647 -0.160095 0.559692 0.805054 1441916180 -0.038391 -0.128723 0.562988 0.815430 1441916180 -0.038391 -0.128723 0.562988 0.815430 1441916180 -0.038391 -0.128723 0.562988 0.815430 1441916180 -0.038391 -0.128723 0.562988 0.815430 1441916180 -0.038391 -0.128723 0.562988 0.815430 1441916180 -0.038391 -0.128723 0.562988 0.815430 1441916180 0.049683 -0.097473 0.537842 0.835876 1441916180 0.049683 -0.097473 0.537842 0.835876 1441916180 0.049683 -0.097473 0.537842 0.835876 1441916180 0.049683 -0.097473 0.537842 0.835876 1441916180 0.049683 -0.097473 0.537842 0.835876 1441916180 0.049683 -0.097473 0.537842 0.835876 1441916180 0.152344 -0.075562 0.508179 0.844238 1441916180 0.152344 -0.075562 0.508179 0.844238 1441916180 0.152344 -0.075562 0.508179 0.844238 1441916180 0.152344 -0.075562 0.508179 0.844238 1441916180 0.152344 -0.075562 0.508179 0.844238 1441916180 0.152344 -0.075562 0.508179 0.844238 1441916180 0.260193 -0.043396 0.503723 0.822571 1441916180 0.260193 -0.043396 0.503723 0.822571 1441916180 0.260193 -0.043396 0.503723 0.822571 1441916180 0.260193 -0.043396 0.503723 0.822571 1441916180 0.260193 -0.043396 0.503723 0.822571 1441916180 0.260193 -0.043396 0.503723 0.822571 1441916180 0.260193 -0.043396 0.503723 0.822571 1441916180 0.345276 -0.007935 0.498413 0.795105 1441916180 0.345276 -0.007935 0.498413 0.795105 1441916180 0.345276 -0.007935 0.498413 0.795105 1441916180 0.345276 -0.007935 0.498413 0.795105 1441916180 0.345276 -0.007935 0.498413 0.795105 1441916180 0.395935 0.013977 0.483643 0.780396 1441916180 0.395935 0.013977 0.483643 0.780396 1441916180 0.395935 0.013977 0.483643 0.780396 1441916180 0.395935 0.013977 0.483643 0.780396 1441916180 0.395935 0.013977 0.483643 0.780396 1441916180 0.395935 0.013977 0.483643 0.780396 1441916180 0.395935 0.013977 0.483643 0.780396 1441916180 0.399780 0.021057 0.478760 0.781250 1441916180 0.399780 0.021057 0.478760 0.781250 1441916180 0.399780 0.021057 0.478760 0.781250 1441916180 0.399780 0.021057 0.478760 0.781250 1441916180 0.399780 0.021057 0.478760 0.781250 1441916180 0.399780 0.021057 0.478760 0.781250 1441916180 0.370544 0.025085 0.504395 0.779419 1441916180 0.370544 0.025085 0.504395 0.779419 1441916180 0.370544 0.025085 0.504395 0.779419 1441916180 0.370544 0.025085 0.504395 0.779419 1441916180 0.370544 0.025085 0.504395 0.779419 1441916180 0.370544 0.025085 0.504395 0.779419 1441916180 0.308472 0.018311 0.546692 0.778198 1441916181 0.308472 0.018311 0.546692 0.778198 1441916181 0.308472 0.018311 0.546692 0.778198 1441916181 0.308472 0.018311 0.546692 0.778198 1441916181 0.308472 0.018311 0.546692 0.778198 1441916181 0.308472 0.018311 0.546692 0.778198 1441916181 0.308472 0.018311 0.546692 0.778198 1441916181 0.220459 -0.012573 0.580200 0.783875 1441916181 0.220459 -0.012573 0.580200 0.783875 1441916181 0.220459 -0.012573 0.580200 0.783875 1441916181 0.220459 -0.012573 0.580200 0.783875 1441916181 0.220459 -0.012573 0.580200 0.783875 1441916181 0.220459 -0.012573 0.580200 0.783875 1441916181 0.115845 -0.056030 0.593933 0.794067 1441916181 0.115845 -0.056030 0.593933 0.794067 1441916181 0.115845 -0.056030 0.593933 0.794067 1441916181 0.115845 -0.056030 0.593933 0.794067 1441916181 0.115845 -0.056030 0.593933 0.794067 1441916181 0.115845 -0.056030 0.593933 0.794067 1441916181 0.001648 -0.099731 0.609863 0.786133 1441916181 0.001648 -0.099731 0.609863 0.786133 1441916181 0.001648 -0.099731 0.609863 0.786133 1441916181 0.001648 -0.099731 0.609863 0.786133 1441916181 0.001648 -0.099731 0.609863 0.786133 1441916181 0.001648 -0.099731 0.609863 0.786133 1441916181 0.001648 -0.099731 0.609863 0.786133 1441916181 -0.116699 -0.143799 0.614807 0.766602 1441916181 -0.116699 -0.143799 0.614807 0.766602 1441916181 -0.116699 -0.143799 0.614807 0.766602 1441916181 -0.116699 -0.143799 0.614807 0.766602 1441916181 -0.116699 -0.143799 0.614807 0.766602 1441916181 -0.116699 -0.143799 0.614807 0.766602 1441916181 -0.221252 -0.190979 0.559570 0.775513 1441916181 -0.221252 -0.190979 0.559570 0.775513 1441916181 -0.221252 -0.190979 0.559570 0.775513 1441916181 -0.221252 -0.190979 0.559570 0.775513 1441916181 -0.221252 -0.190979 0.559570 0.775513 1441916181 -0.221252 -0.190979 0.559570 0.775513 1441916181 -0.270203 -0.204407 0.529358 0.777771 1441916181 -0.270203 -0.204407 0.529358 0.777771 1441916181 -0.270203 -0.204407 0.529358 0.777771 1441916181 -0.270203 -0.204407 0.529358 0.777771 1441916181 -0.270203 -0.204407 0.529358 0.777771 1441916181 -0.246521 -0.212830 0.553528 0.766479 1441916181 -0.246521 -0.212830 0.553528 0.766479 1441916181 -0.246521 -0.212830 0.553528 0.766479 1441916181 -0.246521 -0.212830 0.553528 0.766479 1441916181 -0.246521 -0.212830 0.553528 0.766479 1441916181 -0.221741 -0.198303 0.554016 0.777527 1441916181 -0.221741 -0.198303 0.554016 0.777527 1441916181 -0.221741 -0.198303 0.554016 0.777527 1441916181 -0.221741 -0.198303 0.554016 0.777527 1441916181 -0.221741 -0.198303 0.554016 0.777527 1441916181 -0.221741 -0.198303 0.554016 0.777527 1441916181 -0.177002 -0.179993 0.542969 0.800842 1441916181 -0.177002 -0.179993 0.542969 0.800842 1441916181 -0.177002 -0.179993 0.542969 0.800842 1441916181 -0.177002 -0.179993 0.542969 0.800842 1441916181 -0.177002 -0.179993 0.542969 0.800842 1441916181 -0.177002 -0.179993 0.542969 0.800842 1441916181 -0.177002 -0.179993 0.542969 0.800842 1441916181 -0.117310 -0.160583 0.545288 0.814270 1441916181 -0.117310 -0.160583 0.545288 0.814270 1441916181 -0.117310 -0.160583 0.545288 0.814270 1441916181 -0.117310 -0.160583 0.545288 0.814270 1441916181 
0.157410 -0.650757 0.237915 0.703674 1441916185 0.157410 -0.650757 0.237915 0.703674 1441916185 0.164368 -0.645203 0.258240 0.700012 1441916185 0.164368 -0.645203 0.258240 0.700012 1441916185 0.164368 -0.645203 0.258240 0.700012 1441916185 0.164368 -0.645203 0.258240 0.700012 1441916185 0.164368 -0.645203 0.258240 0.700012 1441916185 0.164368 -0.645203 0.258240 0.700012 1441916185 0.164368 -0.645203 0.258240 0.700012 1441916185 0.192749 -0.630127 0.293091 0.692749 1441916185 0.192749 -0.630127 0.293091 0.692749 1441916185 0.192749 -0.630127 0.293091 0.692749 1441916185 0.192749 -0.630127 0.293091 0.692749 1441916185 0.192749 -0.630127 0.293091 0.692749 1441916185 0.192749 -0.630127 0.293091 0.692749 1441916185 0.206970 -0.623596 0.304932 0.689392 1441916185 0.206970 -0.623596 0.304932 0.689392 1441916185 0.206970 -0.623596 0.304932 0.689392 1441916185 0.206970 -0.623596 0.304932 0.689392 1441916185 0.206970 -0.623596 0.304932 0.689392 1441916185 0.206970 -0.623596 0.304932 0.689392 1441916185 0.201355 -0.629700 0.294983 0.689819 1441916185 0.201355 -0.629700 0.294983 0.689819 1441916185 0.201355 -0.629700 0.294983 0.689819 1441916185 0.201355 -0.629700 0.294983 0.689819 1441916185 0.201355 -0.629700 0.294983 0.689819 1441916185 0.201355 -0.629700 0.294983 0.689819 1441916185 0.201355 -0.629700 0.294983 0.689819 1441916185 0.202881 -0.631836 0.295105 0.687378 1441916185 0.202881 -0.631836 0.295105 0.687378 1441916185 0.202881 -0.631836 0.295105 0.687378 1441916185 0.202881 -0.631836 0.295105 0.687378 1441916185 0.202881 -0.631836 0.295105 0.687378 1441916185 0.202881 -0.631836 0.295105 0.687378 1441916185 0.233887 -0.615479 0.326233 0.678223 1441916185 0.233887 -0.615479 0.326233 0.678223 1441916185 0.233887 -0.615479 0.326233 0.678223 1441916185 0.233887 -0.615479 0.326233 0.678223 1441916185 0.233887 -0.615479 0.326233 0.678223 1441916185 0.233887 -0.615479 0.326233 0.678223 1441916185 0.233887 -0.615479 0.326233 0.678223 1441916185 0.273071 -0.590759 0.364685 0.665833 1441916185 0.273071 -0.590759 0.364685 0.665833 1441916185 0.273071 -0.590759 0.364685 0.665833 1441916185 0.273071 -0.590759 0.364685 0.665833 1441916185 0.273071 -0.590759 0.364685 0.665833 1441916185 0.273071 -0.590759 0.364685 0.665833 1441916185 0.273071 -0.590759 0.364685 0.665833 1441916185 0.303894 -0.573547 0.382202 0.657715 1441916185 0.303894 -0.573547 0.382202 0.657715 1441916185 0.303894 -0.573547 0.382202 0.657715 1441916185 0.303894 -0.573547 0.382202 0.657715 1441916185 0.303894 -0.573547 0.382202 0.657715 1441916185 0.303894 -0.573547 0.382202 0.657715 1441916185 0.311462 -0.575684 0.374695 0.656555 1441916185 0.311462 -0.575684 0.374695 0.656555 1441916185 0.311462 -0.575684 0.374695 0.656555 1441916185 0.311462 -0.575684 0.374695 0.656555 1441916185 0.311462 -0.575684 0.374695 0.656555 1441916185 0.311462 -0.575684 0.374695 0.656555 1441916185 0.283386 -0.595459 0.347839 0.666443 1441916185 0.283386 -0.595459 0.347839 0.666443 1441916185 0.283386 -0.595459 0.347839 0.666443 1441916185 0.283386 -0.595459 0.347839 0.666443 1441916185 0.283386 -0.595459 0.347839 0.666443 1441916185 0.283386 -0.595459 0.347839 0.666443 1441916185 0.283386 -0.595459 0.347839 0.666443 1441916185 0.274109 -0.599915 0.343689 0.668457 1441916185 0.274109 -0.599915 0.343689 0.668457 1441916185 0.274109 -0.599915 0.343689 0.668457 1441916185 0.274109 -0.599915 0.343689 0.668457 1441916185 0.274109 -0.599915 0.343689 0.668457 1441916185 0.274109 -0.599915 0.343689 0.668457 1441916185 0.281006 -0.589417 0.362854 0.664795 1441916185 0.281006 -0.589417 0.362854 0.664795 1441916185 0.281006 -0.589417 0.362854 0.664795 1441916185 0.281006 -0.589417 0.362854 0.664795 1441916185 0.281006 -0.589417 0.362854 0.664795 1441916185 0.281006 -0.589417 0.362854 0.664795 1441916186 0.280579 -0.580017 0.373596 0.667236 1441916186 0.280579 -0.580017 0.373596 0.667236 1441916186 0.280579 -0.580017 0.373596 0.667236 1441916186 0.280579 -0.580017 0.373596 0.667236 1441916186 0.268799 -0.580017 0.367432 0.675537 1441916186 0.268799 -0.580017 0.367432 0.675537 1441916186 0.268799 -0.580017 0.367432 0.675537 1441916186 0.268799 -0.580017 0.367432 0.675537 1441916186 0.268799 -0.580017 0.367432 0.675537 1441916186 0.268799 -0.580017 0.367432 0.675537 1441916186 0.247009 -0.588745 0.352661 0.684021 1441916186 0.247009 -0.588745 0.352661 0.684021 1441916186 0.247009 -0.588745 0.352661 0.684021 1441916186 0.247009 -0.588745 0.352661 0.684021 1441916186 0.247009 -0.588745 0.352661 0.684021 1441916186 0.247009 -0.588745 0.352661 0.684021 1441916186 0.247009 -0.588745 0.352661 0.684021 1441916186 0.227905 -0.596619 0.341187 0.689697 1441916186 0.227905 -0.596619 0.341187 0.689697 1441916186 0.227905 -0.596619 0.341187 0.689697 1441916186 0.227905 -0.596619 0.341187 0.689697 1441916186 0.227905 -0.596619 0.341187 0.689697 1441916186 0.227905 -0.596619 0.341187 0.689697 1441916186 0.227905 -0.596619 0.341187 0.689697 1441916186 0.217590 -0.601746 0.338440 0.689941 1441916186 0.217590 -0.601746 0.338440 0.689941 1441916186 0.217590 -0.601746 0.338440 0.689941 1441916186 0.217590 -0.601746 0.338440 0.689941 1441916186 0.217590 -0.601746 0.338440 0.689941 1441916186 0.217590 -0.601746 0.338440 0.689941 1441916186 0.221802 -0.600037 0.343384 0.687622 1441916186 0.221802 -0.600037 0.343384 0.687622 1441916186 0.221802 -0.600037 0.343384 0.687622 1441916186 0.221802 -0.600037 0.343384 0.687622 1441916186 0.221802 -0.600037 0.343384 0.687622 1441916186 0.221802 -0.600037 0.343384 0.687622 1441916186 0.239319 -0.593262 0.352966 0.682800 1441916186 0.239319 -0.593262 0.352966 0.682800 1441916186 0.239319 -0.593262 0.352966 0.682800 1441916186 0.239319 -0.593262 0.352966 0.682800 1441916186 0.239319 -0.593262 0.352966 0.682800 1441916186 0.239319 -0.593262 0.352966 0.682800 1441916186 0.249023 -0.592102 0.355530 0.678955 1441916186 0.249023 -0.592102 0.355530 0.678955 1441916186 0.249023 -0.592102 0.355530 0.678955 1441916186 0.249023 -0.592102 0.355530 0.678955 1441916186 0.249023 -0.592102 0.355530 0.678955 1441916186 0.249023 -0.592102 0.355530 0.678955 1441916186 0.249023 -0.592102 0.355530 0.678955 1441916186 0.248535 -0.597656 0.348450 0.677917 1441916186 0.248535 -0.597656 0.348450 0.677917 1441916186 0.248535 -0.597656 0.348450 0.677917 1441916186 0.248535 -0.597656 0.348450 0.677917 1441916186 0.248535 -0.597656 0.348450 0.677917 1441916186 0.248535 -0.597656 0.348450 0.677917 1441916186 0.251648 -0.599487 0.350891 0.673889 1441916186 0.251648 -0.599487 0.350891 0.673889 1441916186 0.251648 -0.599487 0.350891 0.673889 1441916186 0.251648 -0.599487 0.350891 0.673889 1441916186 0.251648 -0.599487 0.350891 0.673889 1441916186 0.251648 -0.599487 0.350891 0.673889 1441916186 0.270203 -0.588440 0.369995 0.666138 1441916186 0.270203 -0.588440 0.369995 0.666138 1441916186 0.270203 -0.588440 0.369995 0.666138 1441916186 0.270203 -0.588440 0.369995 0.666138 1441916186 0.270203 -0.588440 0.369995 0.666138 1441916186 0.270203 -0.588440 0.369995 0.666138 1441916186 0.297119 -0.571594 0.393982 0.655518 1441916186 0.297119 -0.571594 0.393982 0.655518 1441916186 0.297119 -0.571594 0.393982 0.655518 1441916186 0.297119 -0.571594 0.393982 0.655518 1441916186 0.297119 -0.571594 0.393982 0.655518 1441916186 0.297119 -0.571594 0.393982 0.655518 1441916186 0.318848 -0.560913 0.405640 0.647400 1441916186 0.318848 -0.560913 0.405640 0.647400 1441916186 0.318848 -0.560913 0.405640 0.647400 1441916186 0.318848 -0.560913 0.405640 0.647400 1441916186 0.318848 -0.560913 0.405640 0.647400 1441916186 0.318848 -0.560913 0.405640 0.647400 1441916186 0.330933 -0.558838 0.405579 0.643127 1441916186 0.330933 -0.558838 0.405579 0.643127 1441916186 0.330933 -0.558838 0.405579 0.643127 1441916186 0.330933 -0.558838 0.405579 0.643127 1441916186 0.330933 -0.558838 0.405579 0.643127 1441916186 0.330933 -0.558838 0.405579 0.643127 1441916186 0.330933 -0.558838 0.405579 0.643127 1441916186 0.329102 -0.564880 0.396912 0.644226 1441916186 0.329102 -0.564880 0.396912 0.644226 1441916186 0.329102 -0.564880 0.396912 0.644226 1441916186 0.329102 -0.564880 0.396912 0.644226 1441916186 0.329102 -0.564880 0.396912 0.644226 1441916186 0.329102 -0.564880 0.396912 0.644226 1441916186 0.329102 -0.564880 0.396912 0.644226 1441916186 0.311707 -0.576782 0.382385 0.651123 1441916186 0.311707 -0.576782 0.382385 0.651123 1441916186 0.311707 -0.576782 0.382385 0.651123 1441916186 0.311707 -0.576782 0.382385 0.651123 1441916186 0.311707 -0.576782 0.382385 0.651123 1441916186 0.311707 -0.576782 0.382385 0.651123 1441916186 0.299927 -0.579407 0.376526 0.657654 1441916186 0.299927 -0.579407 0.376526 0.657654 1441916186 0.299927 -0.579407 0.376526 0.657654 1441916186 0.299927 -0.579407 0.376526 0.657654 1441916186 0.299927 -0.579407 0.376526 0.657654 1441916186 0.299927 -0.579407 0.376526 0.657654 1441916186 0.298340 -0.572632 0.378967 0.662903 1441916186 0.298340 -0.572632 0.378967 0.662903 1441916186 0.298340 -0.572632 0.378967 0.662903 1441916186 0.298340 -0.572632 0.378967 0.662903 1441916186 0.298340 -0.572632 0.378967 0.662903 1441916186 0.298340 -0.572632 0.378967 0.662903 1441916187 0.288391 -0.572021 0.374939 0.670044 1441916187 0.288391 -0.572021 0.374939 0.670044 1441916187 0.288391 -0.572021 0.374939 0.670044 1441916187 0.288391 -0.572021 0.374939 0.670044 1441916187 0.288391 -0.572021 0.374939 0.670044 1441916187 0.266785 -0.580566 0.361877 0.678772 1441916187 0.266785 -0.580566 0.361877 0.678772 1441916187 0.266785 -0.580566 0.361877 0.678772 1441916187 0.266785 -0.580566 0.361877 0.678772 1441916187 0.266785 -0.580566 0.361877 0.678772 1441916187 0.266785 -0.580566 0.361877 0.678772 1441916187 0.266785 -0.580566 0.361877 0.678772 1441916187 0.244751 -0.589966 0.352844 0.683777 1441916187 0.244751 -0.589966 0.352844 0.683777 1441916187 0.244751 -0.589966 0.352844 0.683777 1441916187 0.244751 -0.589966 0.352844 0.683777 1441916187 0.244751 -0.589966 0.352844 0.683777 1441916187 0.244751 -0.589966 0.352844 0.683777 1441916187 0.234558 -0.589966 0.359619 0.683777 1441916187 0.234558 -0.589966 0.359619 0.683777 1441916187 0.234558 -0.589966 0.359619 0.683777 1441916187 0.234558 -0.589966 0.359619 0.683777 1441916187 0.234558 -0.589966 0.359619 0.683777 1441916187 0.234558 -0.589966 0.359619 0.683777 1441916187 0.241333 -0.580566 0.372131 0.682739 1441916187 0.241333 -0.580566 0.372131 0.682739 1441916187 0.241333 -0.580566 0.372131 0.682739 1441916187 0.241333 -0.580566 0.372131 0.682739 1441916187 0.241333 -0.580566 0.372131 0.682739 1441916187 0.241333 -0.580566 0.372131 0.682739 1441916187 0.241333 -0.580566 0.372131 0.682739 1441916187 0.262817 -0.567200 0.383484 0.679810 1441916187 0.262817 -0.567200 0.383484 0.679810 1441916187 0.262817 -0.567200 0.383484 0.679810 1441916187 0.262817 -0.567200 0.383484 0.679810 1441916187 0.262817 -0.567200 0.383484 0.679810 1441916187 0.262817 -0.567200 0.383484 0.679810 1441916187 0.269836 -0.566528 0.382324 0.678284 1441916187 0.269836 -0.566528 0.382324 0.678284 1441916187 0.269836 -0.566528 0.382324 0.678284 1441916187 0.269836 -0.566528 0.382324 0.678284 1441916187 0.269836 -0.566528 0.382324 0.678284 1441916187 0.269836 -0.566528 0.382324 0.678284 1441916187 0.269836 -0.566528 0.382324 0.678284 1441916187 0.260803 -0.575928 0.366028 0.682861 1441916187 0.260803 -0.575928 0.366028 0.682861 1441916187 0.260803 -0.575928 0.366028 0.682861 1441916187 0.260803 -0.575928 0.366028 0.682861 1441916187 0.260803 -0.575928 0.366028 0.682861 1441916187 0.260803 -0.575928 0.366028 0.682861 1441916187 0.260559 -0.582825 0.361877 0.679321 1441916187 0.260559 -0.582825 0.361877 0.679321 1441916187 0.260559 -0.582825 0.361877 0.679321 1441916187 0.260559 -0.582825 0.361877 0.679321 1441916187 0.260559 -0.582825 0.361877 0.679321 1441916187 0.260559 -0.582825 0.361877 0.679321 1441916187 0.273682 -0.579712 0.369995 0.672363 1441916187 0.273682 -0.579712 0.369995 0.672363 1441916187 0.273682 -0.579712 0.369995 0.672363 1441916187 0.273682 -0.579712 0.369995 0.672363 1441916187 0.273682 -0.579712 0.369995 0.672363 1441916187 0.273682 -0.579712 0.369995 0.672363 1441916187 0.286194 -0.574402 0.375671 0.668579 1441916187 0.286194 -0.574402 0.375671 0.668579 1441916187 0.286194 -0.574402 0.375671 0.668579 1441916187 0.286194 -0.574402 0.375671 0.668579 1441916187 0.286194 -0.574402 0.375671 0.668579 1441916187 0.286194 -0.574402 0.375671 0.668579 1441916187 0.293152 -0.575439 0.372559 0.666382 1441916187 0.293152 -0.575439 0.372559 0.666382 1441916187 0.293152 -0.575439 0.372559 0.666382 1441916187 0.293152 -0.575439 0.372559 0.666382 1441916187 0.293152 -0.575439 0.372559 0.666382 1441916187 0.293152 -0.575439 0.372559 0.666382 1441916187 0.294067 -0.580627 0.362915 0.666809 1441916187 0.294067 -0.580627 0.362915 0.666809 1441916187 0.294067 -0.580627 0.362915 0.666809 1441916187 0.294067 -0.580627 0.362915 0.666809 1441916187 0.294067 -0.580627 0.362915 0.666809 1441916187 0.294067 -0.580627 0.362915 0.666809 1441916187 0.294067 -0.580627 0.362915 0.666809 1441916187 0.294128 -0.584534 0.359192 0.665405 1441916187 0.294128 -0.584534 0.359192 0.665405 1441916187 0.294128 -0.584534 0.359192 0.665405 1441916187 0.294128 -0.584534 0.359192 0.665405 1441916187 0.294128 -0.584534 0.359192 0.665405 1441916187 0.294128 -0.584534 0.359192 0.665405 1441916187 0.297546 -0.583984 0.360718 0.663513 1441916187 0.297546 -0.583984 0.360718 0.663513 1441916187 0.297546 -0.583984 0.360718 0.663513 1441916187 0.297546 -0.583984 0.360718 0.663513 1441916187 0.297546 -0.583984 0.360718 0.663513 1441916187 0.297546 -0.583984 0.360718 0.663513 1441916187 0.298218 -0.582886 0.362305 0.663330 1441916187 0.298218 -0.582886 0.362305 0.663330 1441916187 0.298218 -0.582886 0.362305 0.663330 1441916187 0.298218 -0.582886 0.362305 0.663330 1441916187 0.298218 -0.582886 0.362305 0.663330 1441916187 0.298218 -0.582886 0.362305 0.663330 1441916187 0.298218 -0.582886 0.362305 0.663330 1441916187 0.293884 -0.583130 0.361694 0.665344 1441916187 0.293884 -0.583130 0.361694 0.665344 1441916187 0.293884 -0.583130 0.361694 0.665344 1441916187 0.293884 -0.583130 0.361694 0.665344 1441916187 0.293884 -0.583130 0.361694 0.665344 1441916187 0.293884 -0.583130 0.361694 0.665344 1441916187 0.288269 -0.581604 0.362061 0.668945 1441916187 0.288269 -0.581604 0.362061 0.668945 1441916187 0.288269 -0.581604 0.362061 0.668945 1441916187 0.288269 -0.581604 0.362061 0.668945 1441916187 0.288269 -0.581604 0.362061 0.668945 1441916187 0.288269 -0.581604 0.362061 0.668945 1441916187 0.288269 -0.581604 0.362061 0.668945 1441916187 0.284119 -0.579895 0.362122 0.672180 1441916187 0.284119 -0.579895 0.362122 0.672180 1441916188 0.284119 -0.579895 0.362122 0.672180 1441916188 0.284119 -0.579895 0.362122 0.672180 1441916188 0.265015 -0.589111 0.348206 0.679321 1441916188 0.265015 -0.589111 0.348206 0.679321 1441916188 0.265015 -0.589111 0.348206 0.679321 1441916188 0.265015 -0.589111 0.348206 0.679321 1441916188 0.265015 -0.589111 0.348206 0.679321 1441916188 0.265015 -0.589111 0.348206 0.679321 1441916188 0.242249 -0.601807 0.331665 0.684937 1441916188 0.242249 -0.601807 0.331665 0.684937 1441916188 0.242249 -0.601807 0.331665 0.684937 1441916188 0.242249 -0.601807 0.331665 0.684937 1441916188 0.242249 -0.601807 0.331665 0.684937 1441916188 0.242249 -0.601807 0.331665 0.684937 1441916188 0.241699 -0.601685 0.337708 0.682251 1441916188 0.241699 -0.601685 0.337708 0.682251 1441916188 0.241699 -0.601685 0.337708 0.682251 1441916188 0.241699 -0.601685 0.337708 0.682251 1441916188 0.270020 -0.586426 0.364319 0.671143 1441916188 0.270020 -0.586426 0.364319 0.671143 1441916188 0.270020 -0.586426 0.364319 0.671143 1441916188 0.270020 -0.586426 0.364319 0.671143 1441916188 0.270020 -0.586426 0.364319 0.671143 1441916188 0.270020 -0.586426 0.364319 0.671143 1441916188 0.283081 -0.582031 0.372437 0.665039 1441916188 0.283081 -0.582031 0.372437 0.665039 1441916188 0.283081 -0.582031 0.372437 0.665039 1441916188 0.283081 -0.582031 0.372437 0.665039 1441916188 0.275513 -0.591675 0.358765 0.667236 1441916188 0.275513 -0.591675 0.358765 0.667236 1441916188 0.275513 -0.591675 0.358765 0.667236 1441916188 0.275513 -0.591675 0.358765 0.667236 1441916188 0.275513 -0.591675 0.358765 0.667236 1441916188 0.275513 -0.591675 0.358765 0.667236 1441916188 0.271973 -0.597168 0.354126 0.666321 1441916188 0.271973 -0.597168 0.354126 0.666321 1441916188 0.271973 -0.597168 0.354126 0.666321 1441916188 0.271973 -0.597168 0.354126 0.666321 1441916188 0.271973 -0.597168 0.354126 0.666321 1441916188 0.271973 -0.597168 0.354126 0.666321 1441916188 0.286133 -0.585266 0.374023 0.660034 1441916188 0.286133 -0.585266 0.374023 0.660034 1441916188 0.286133 -0.585266 0.374023 0.660034 1441916188 0.286133 -0.585266 0.374023 0.660034 1441916188 0.286133 -0.585266 0.374023 0.660034 1441916188 0.286133 -0.585266 0.374023 0.660034 1441916188 0.313110 -0.561279 0.407166 0.648926 1441916188 0.313110 -0.561279 0.407166 0.648926 1441916188 0.313110 -0.561279 0.407166 0.648926 1441916188 0.313110 -0.561279 0.407166 0.648926 1441916188 0.313110 -0.561279 0.407166 0.648926 1441916188 0.313110 -0.561279 0.407166 0.648926 1441916188 0.337830 -0.541077 0.428406 0.639954 1441916188 0.337830 -0.541077 0.428406 0.639954 1441916188 0.337830 -0.541077 0.428406 0.639954 1441916188 0.337830 -0.541077 0.428406 0.639954 1441916188 0.337830 -0.541077 0.428406 0.639954 1441916188 0.337830 -0.541077 0.428406 0.639954 1441916188 0.351257 -0.538574 0.427002 0.635742 1441916188 0.351257 -0.538574 0.427002 0.635742 1441916188 0.351257 -0.538574 0.427002 0.635742 1441916188 0.351257 -0.538574 0.427002 0.635742 1441916188 0.351257 -0.538574 0.427002 0.635742 1441916188 0.351257 -0.538574 0.427002 0.635742 1441916188 0.335083 -0.556213 0.408752 0.641235 1441916188 0.335083 -0.556213 0.408752 0.641235 1441916188 0.335083 -0.556213 0.408752 0.641235 1441916188 0.335083 -0.556213 0.408752 0.641235 1441916188 0.335083 -0.556213 0.408752 0.641235 1441916188 0.335083 -0.556213 0.408752 0.641235 1441916188 0.335083 -0.556213 0.408752 0.641235 1441916188 0.322937 -0.563721 0.397339 0.648071 1441916188 0.322937 -0.563721 0.397339 0.648071 1441916188 0.322937 -0.563721 0.397339 0.648071 1441916188 0.322937 -0.563721 0.397339 0.648071 1441916188 0.322937 -0.563721 0.397339 0.648071 1441916188 0.322937 -0.563721 0.397339 0.648071 1441916188 0.322754 -0.558655 0.400696 0.650513 1441916188 0.322754 -0.558655 0.400696 0.650513 1441916188 0.322754 -0.558655 0.400696 0.650513 1441916188 0.322754 -0.558655 0.400696 0.650513 1441916188 0.322754 -0.558655 0.400696 0.650513 1441916188 0.322754 -0.558655 0.400696 0.650513 1441916188 0.322754 -0.558655 0.400696 0.650513 1441916188 0.310059 -0.559204 0.393921 0.660278 1441916188 0.310059 -0.559204 0.393921 0.660278 1441916188 0.310059 -0.559204 0.393921 0.660278 1441916188 0.310059 -0.559204 0.393921 0.660278 1441916188 0.310059 -0.559204 0.393921 0.660278 1441916188 0.310059 -0.559204 0.393921 0.660278 1441916188 0.289978 -0.564880 0.380798 0.672119 1441916188 0.289978 -0.564880 0.380798 0.672119 1441916188 0.289978 -0.564880 0.380798 0.672119 1441916188 0.289978 -0.564880 0.380798 0.672119 1441916188 0.289978 -0.564880 0.380798 0.672119 1441916188 0.289978 -0.564880 0.380798 0.672119 1441916188 0.289978 -0.564880 0.380798 0.672119 1441916188 0.273315 -0.567993 0.374390 0.680054 1441916188 0.273315 -0.567993 0.374390 0.680054 1441916188 0.273315 -0.567993 0.374390 0.680054 1441916188 0.273315 -0.567993 0.374390 0.680054 1441916188 0.273315 -0.567993 0.374390 0.680054 1441916188 0.273315 -0.567993 0.374390 0.680054 1441916188 0.262146 -0.568359 0.373535 0.684570 1441916188 0.262146 -0.568359 0.373535 0.684570 1441916188 0.262146 -0.568359 0.373535 0.684570 1441916188 0.262146 -0.568359 0.373535 0.684570 1441916189 0.262146 -0.568359 0.373535 0.684570 1441916189 0.262146 -0.568359 0.373535 0.684570 1441916189 0.245056 -0.574280 0.368591 0.688660 1441916189 0.245056 -0.574280 0.368591 0.688660 1441916189 0.245056 -0.574280 0.368591 0.688660 1441916189 0.245056 -0.574280 0.368591 0.688660 1441916189 0.245056 -0.574280 0.368591 0.688660 1441916189 0.245056 -0.574280 0.368591 0.688660 1441916189 0.245056 -0.574280 0.368591 0.688660 1441916189 0.226013 -0.583923 0.360413 0.691406 1441916189 0.226013 -0.583923 0.360413 0.691406 1441916189 0.226013 -0.583923 0.360413 0.691406 1441916189 0.226013 -0.583923 0.360413 0.691406 1441916189 0.226013 -0.583923 0.360413 0.691406 1441916189 0.217773 -0.589600 0.353455 0.692810 1441916189 0.217773 -0.589600 0.353455 0.692810 1441916189 0.217773 -0.589600 0.353455 0.692810 1441916189 0.217773 -0.589600 0.353455 0.692810 1441916189 0.217773 -0.589600 0.353455 0.692810 1441916189 0.217773 -0.589600 0.353455 0.692810 1441916189 0.228882 -0.586548 0.353394 0.691833 1441916189 0.228882 -0.586548 0.353394 0.691833 1441916189 0.228882 -0.586548 0.353394 0.691833 1441916189 0.228882 -0.586548 0.353394 0.691833 1441916189 0.228882 -0.586548 0.353394 0.691833 1441916189 0.228882 -0.586548 0.353394 0.691833 1441916189 0.249756 -0.580139 0.363403 0.684814 1441916189 0.249756 -0.580139 0.363403 0.684814 1441916189 0.249756 -0.580139 0.363403 0.684814 1441916189 0.249756 -0.580139 0.363403 0.684814 1441916189 0.249756 -0.580139 0.363403 0.684814 1441916189 0.249756 -0.580139 0.363403 0.684814 1441916189 0.257751 -0.580078 0.363403 0.681885 1441916189 0.257751 -0.580078 0.363403 0.681885 1441916189 0.257751 -0.580078 0.363403 0.681885 1441916189 0.257751 -0.580078 0.363403 0.681885 1441916189 0.257751 -0.580078 0.363403 0.681885 1441916189 0.257751 -0.580078 0.363403 0.681885 1441916189 0.257751 -0.580078 0.363403 0.681885 1441916189 0.262939 -0.582397 0.362732 0.678284 1441916189 0.262939 -0.582397 0.362732 0.678284 1441916189 0.262939 -0.582397 0.362732 0.678284 1441916189 0.262939 -0.582397 0.362732 0.678284 1441916189 0.262939 -0.582397 0.362732 0.678284 1441916189 0.269165 -0.582458 0.364746 0.674744 1441916189 0.269165 -0.582458 0.364746 0.674744 1441916189 0.269165 -0.582458 0.364746 0.674744 1441916189 0.269165 -0.582458 0.364746 0.674744 1441916189 0.269165 -0.582458 0.364746 0.674744 1441916189 0.269165 -0.582458 0.364746 0.674744 1441916189 0.273376 -0.580994 0.363342 0.674988 1441916189 0.273376 -0.580994 0.363342 0.674988 1441916189 0.273376 -0.580994 0.363342 0.674988 1441916189 0.273376 -0.580994 0.363342 0.674988 1441916189 0.273376 -0.580994 0.363342 0.674988 1441916189 0.273376 -0.580994 0.363342 0.674988 1441916189 0.279419 -0.580872 0.360168 0.674377 1441916189 0.279419 -0.580872 0.360168 0.674377 1441916189 0.279419 -0.580872 0.360168 0.674377 1441916189 0.279419 -0.580872 0.360168 0.674377 1441916189 0.279419 -0.580872 0.360168 0.674377 1441916189 0.279419 -0.580872 0.360168 0.674377 1441916189 0.279419 -0.580872 0.360168 0.674377 1441916189 0.279846 -0.585022 0.353271 0.674194 1441916189 0.279846 -0.585022 0.353271 0.674194 1441916189 0.279846 -0.585022 0.353271 0.674194 1441916189 0.279846 -0.585022 0.353271 0.674194 1441916189 0.279846 -0.585022 0.353271 0.674194 1441916189 0.279846 -0.585022 0.353271 0.674194 1441916189 0.280640 -0.587830 0.347839 0.674316 1441916189 0.280640 -0.587830 0.347839 0.674316 1441916189 0.280640 -0.587830 0.347839 0.674316 1441916189 0.280640 -0.587830 0.347839 0.674316 1441916189 0.280640 -0.587830 0.347839 0.674316 1441916189 0.280640 -0.587830 0.347839 0.674316 1441916189 0.280212 -0.589417 0.345459 0.674316 1441916189 0.279297 -0.590210 0.344727 0.674377 1441916189 0.279297 -0.590210 0.344727 0.674377 1441916189 0.279297 -0.590210 0.344727 0.674377 1441916189 0.279297 -0.590210 0.344727 0.674377 1441916189 0.279297 -0.590210 0.344727 0.674377 1441916189 0.279297 -0.590210 0.344727 0.674377 1441916189 0.279297 -0.590210 0.344727 0.674377 1441916189 0.284729 -0.585632 0.348877 0.673950 1441916189 0.284729 -0.585632 0.348877 0.673950 1441916189 0.284729 -0.585632 0.348877 0.673950 1441916189 0.284729 -0.585632 0.348877 0.673950 1441916189 0.284729 -0.585632 0.348877 0.673950 1441916189 0.280334 -0.585449 0.349548 0.675598 1441916189 0.280334 -0.585449 0.349548 0.675598 1441916189 0.280334 -0.585449 0.349548 0.675598 1441916189 0.280334 -0.585449 0.349548 0.675598 1441916189 0.280334 -0.585449 0.349548 0.675598 1441916189 0.280334 -0.585449 0.349548 0.675598 1441916189 0.273376 -0.584961 0.350403 0.678406 1441916189 0.273376 -0.584961 0.350403 0.678406 1441916189 0.273376 -0.584961 0.350403 0.678406 1441916189 0.273376 -0.584961 0.350403 0.678406 1441916189 0.267517 -0.583313 0.353516 0.680542 1441916189 0.267517 -0.583313 0.353516 0.680542 1441916189 0.267517 -0.583313 0.353516 0.680542 1441916189 0.267517 -0.583313 0.353516 0.680542 1441916189 0.267517 -0.583313 0.353516 0.680542 1441916190 0.267517 -0.583313 0.353516 0.680542 1441916190 0.267517 -0.583313 0.353516 0.680542 1441916190 0.259705 -0.584534 0.350586 0.684021 1441916190 0.259705 -0.584534 0.350586 0.684021 1441916190 0.259705 -0.584534 0.350586 0.684021 1441916190 0.259705 -0.584534 0.350586 0.684021 1441916190 0.259705 -0.584534 0.350586 0.684021 1441916190 0.259705 -0.584534 0.350586 0.684021 1441916190 0.249451 -0.588806 0.342041 0.688538 1441916190 0.249451 -0.588806 0.342041 0.688538 1441916190 0.249451 -0.588806 0.342041 0.688538 1441916190 0.249451 -0.588806 0.342041 0.688538 1441916190 0.249451 -0.588806 0.342041 0.688538 1441916190 0.249451 -0.588806 0.342041 0.688538 1441916190 0.238831 -0.593994 0.334839 0.691345 1441916190 0.238831 -0.593994 0.334839 0.691345 1441916190 0.238831 -0.593994 0.334839 0.691345 1441916190 0.238831 -0.593994 0.334839 0.691345 1441916190 0.238831 -0.593994 0.334839 0.691345 1441916190 0.238831 -0.593994 0.334839 0.691345 1441916190 0.238098 -0.593079 0.339478 0.690125 1441916190 0.238098 -0.593079 0.339478 0.690125 1441916190 0.238098 -0.593079 0.339478 0.690125 1441916190 0.238098 -0.593079 0.339478 0.690125 1441916190 0.238098 -0.593079 0.339478 0.690125 1441916190 0.238098 -0.593079 0.339478 0.690125 1441916190 0.238098 -0.593079 0.339478 0.690125 1441916190 0.261841 -0.577454 0.363342 0.682556 1441916190 0.261841 -0.577454 0.363342 0.682556 1441916190 0.289856 -0.562073 0.386719 0.671143 1441916190 0.289856 -0.562073 0.386719 0.671143 1441916190 0.289856 -0.562073 0.386719 0.671143 1441916190 0.289856 -0.562073 0.386719 0.671143 1441916190 0.289856 -0.562073 0.386719 0.671143 1441916190 0.292358 -0.565552 0.382568 0.669495 1441916190 0.292358 -0.565552 0.382568 0.669495 1441916190 0.292358 -0.565552 0.382568 0.669495 1441916190 0.292358 -0.565552 0.382568 0.669495 1441916190 0.292358 -0.565552 0.382568 0.669495 1441916190 0.292358 -0.565552 0.382568 0.669495 1441916190 0.285522 -0.577148 0.367188 0.671204 1441916190 0.285522 -0.577148 0.367188 0.671204 1441916190 0.285522 -0.577148 0.367188 0.671204 1441916190 0.285522 -0.577148 0.367188 0.671204 1441916190 0.285522 -0.577148 0.367188 0.671204 1441916190 0.285522 -0.577148 0.367188 0.671204 1441916190 0.285522 -0.577148 0.367188 0.671204 1441916190 0.288574 -0.579590 0.364075 0.669495 1441916190 0.288574 -0.579590 0.364075 0.669495 1441916190 0.288574 -0.579590 0.364075 0.669495 1441916190 0.288574 -0.579590 0.364075 0.669495 1441916190 0.288574 -0.579590 0.364075 0.669495 1441916190 0.295837 -0.573792 0.366821 0.669800 1441916190 0.295837 -0.573792 0.366821 0.669800 1441916190 0.295837 -0.573792 0.366821 0.669800 1441916190 0.295837 -0.573792 0.366821 0.669800 1441916190 0.295837 -0.573792 0.366821 0.669800 1441916190 0.295837 -0.573792 0.366821 0.669800 1441916190 0.296936 -0.574829 0.360840 0.671692 1441916190 0.296936 -0.574829 0.360840 0.671692 1441916190 0.296936 -0.574829 0.360840 0.671692 1441916190 0.296936 -0.574829 0.360840 0.671692 1441916190 0.289917 -0.582642 0.349182 0.674194 1441916190 0.289917 -0.582642 0.349182 0.674194 1441916190 0.289917 -0.582642 0.349182 0.674194 1441916190 0.289917 -0.582642 0.349182 0.674194 1441916190 0.289917 -0.582642 0.349182 0.674194 1441916190 0.289917 -0.582642 0.349182 0.674194 1441916190 0.289917 -0.582642 0.349182 0.674194 1441916190 0.281616 -0.589233 0.338135 0.677612 1441916190 0.281616 -0.589233 0.338135 0.677612 1441916190 
0.530334 -0.304077 0.416565 0.672791 1441916193 0.452637 -0.199036 0.507629 0.705505 1441916193 0.452637 -0.199036 0.507629 0.705505 1441916193 0.452637 -0.199036 0.507629 0.705505 1441916193 0.452637 -0.199036 0.507629 0.705505 1441916193 0.452637 -0.199036 0.507629 0.705505 1441916193 0.452637 -0.199036 0.507629 0.705505 1441916193 0.452637 -0.199036 0.507629 0.705505 1441916193 0.324951 -0.122864 0.599121 0.721313 1441916193 0.324951 -0.122864 0.599121 0.721313 1441916193 0.324951 -0.122864 0.599121 0.721313 1441916193 0.324951 -0.122864 0.599121 0.721313 1441916193 0.324951 -0.122864 0.599121 0.721313 1441916193 0.324951 -0.122864 0.599121 0.721313 1441916193 0.177673 -0.112793 0.650330 0.729858 1441916193 0.177673 -0.112793 0.650330 0.729858 1441916193 0.177673 -0.112793 0.650330 0.729858 1441916193 0.177673 -0.112793 0.650330 0.729858 1441916193 0.177673 -0.112793 0.650330 0.729858 1441916193 0.177673 -0.112793 0.650330 0.729858 1441916193 0.034851 -0.131775 0.623596 0.769714 1441916193 0.034851 -0.131775 0.623596 0.769714 1441916193 0.034851 -0.131775 0.623596 0.769714 1441916193 0.034851 -0.131775 0.623596 0.769714 1441916193 0.034851 -0.131775 0.623596 0.769714 1441916193 0.034851 -0.131775 0.623596 0.769714 1441916193 0.034851 -0.131775 0.623596 0.769714 1441916193 -0.088074 -0.147644 0.564331 0.807373 1441916193 -0.088074 -0.147644 0.564331 0.807373 1441916193 -0.088074 -0.147644 0.564331 0.807373 1441916193 -0.088074 -0.147644 0.564331 0.807373 1441916193 -0.088074 -0.147644 0.564331 0.807373 1441916193 -0.088074 -0.147644 0.564331 0.807373 1441916193 -0.194763 -0.150452 0.537842 0.806274 1441916193 -0.194763 -0.150452 0.537842 0.806274 1441916193 -0.194763 -0.150452 0.537842 0.806274 1441916193 -0.194763 -0.150452 0.537842 0.806274 1441916193 -0.194763 -0.150452 0.537842 0.806274 1441916193 -0.194763 -0.150452 0.537842 0.806274 1441916193 -0.194763 -0.150452 0.537842 0.806274 1441916193 -0.263977 -0.176147 0.476440 0.819885 1441916193 -0.263977 -0.176147 0.476440 0.819885 1441916193 -0.263977 -0.176147 0.476440 0.819885 1441916193 -0.263977 -0.176147 0.476440 0.819885 1441916193 -0.263977 -0.176147 0.476440 0.819885 1441916193 -0.263977 -0.176147 0.476440 0.819885 1441916193 -0.250000 -0.172852 0.512573 0.803040 1441916193 -0.250000 -0.172852 0.512573 0.803040 1441916193 -0.250000 -0.172852 0.512573 0.803040 1441916194 -0.250000 -0.172852 0.512573 0.803040 1441916194 -0.250000 -0.172852 0.512573 0.803040 1441916194 -0.250000 -0.172852 0.512573 0.803040 1441916194 -0.212891 -0.167297 0.536499 0.799255 1441916194 -0.212891 -0.167297 0.536499 0.799255 1441916194 -0.212891 -0.167297 0.536499 0.799255 1441916194 -0.212891 -0.167297 0.536499 0.799255 1441916194 -0.212891 -0.167297 0.536499 0.799255 1441916194 -0.212891 -0.167297 0.536499 0.799255 1441916194 -0.212891 -0.167297 0.536499 0.799255 1441916194 -0.143005 -0.129395 0.524658 0.829102 1441916194 -0.143005 -0.129395 0.524658 0.829102 1441916194 -0.143005 -0.129395 0.524658 0.829102 1441916194 -0.143005 -0.129395 0.524658 0.829102 1441916194 -0.143005 -0.129395 0.524658 0.829102 1441916194 -0.143005 -0.129395 0.524658 0.829102 1441916194 -0.063843 -0.085266 0.512817 0.851807 1441916194 -0.063843 -0.085266 0.512817 0.851807 1441916194 -0.063843 -0.085266 0.512817 0.851807 1441916194 -0.063843 -0.085266 0.512817 0.851807 1441916194 0.025757 -0.042542 0.501099 0.863892 1441916194 0.025757 -0.042542 0.501099 0.863892 1441916194 0.025757 -0.042542 0.501099 0.863892 1441916194 0.025757 -0.042542 0.501099 0.863892 1441916194 0.025757 -0.042542 0.501099 0.863892 1441916194 0.025757 -0.042542 0.501099 0.863892 1441916194 0.130432 -0.006104 0.498169 0.857117 1441916194 0.130432 -0.006104 0.498169 0.857117 1441916194 0.130432 -0.006104 0.498169 0.857117 1441916194 0.130432 -0.006104 0.498169 0.857117 1441916194 0.130432 -0.006104 0.498169 0.857117 1441916194 0.130432 -0.006104 0.498169 0.857117 1441916194 0.130432 -0.006104 0.498169 0.857117 1441916194 0.233337 0.025757 0.499573 0.833801 1441916194 0.233337 0.025757 0.499573 0.833801 1441916194 0.233337 0.025757 0.499573 0.833801 1441916194 0.233337 0.025757 0.499573 0.833801 1441916194 0.233337 0.025757 0.499573 0.833801 1441916194 0.233337 0.025757 0.499573 0.833801 1441916194 0.323792 0.053467 0.502747 0.799622 1441916194 0.323792 0.053467 0.502747 0.799622 1441916194 0.323792 0.053467 0.502747 0.799622 1441916194 0.323792 0.053467 0.502747 0.799622 1441916194 0.323792 0.053467 0.502747 0.799622 1441916194 0.323792 0.053467 0.502747 0.799622 1441916194 0.323792 0.053467 0.502747 0.799622 1441916194 0.389465 0.082520 0.508301 0.763550 1441916194 0.389465 0.082520 0.508301 0.763550 1441916194 0.389465 0.082520 0.508301 0.763550 1441916194 0.389465 0.082520 0.508301 0.763550 1441916194 0.389465 0.082520 0.508301 0.763550 1441916194 0.397156 0.092346 0.515564 0.753540 1441916194 0.397156 0.092346 0.515564 0.753540 1441916194 0.397156 0.092346 0.515564 0.753540 1441916194 0.397156 0.092346 0.515564 0.753540 1441916194 0.397156 0.092346 0.515564 0.753540 1441916194 0.397156 0.092346 0.515564 0.753540 1441916194 0.397156 0.092346 0.515564 0.753540 1441916194 0.361938 0.077026 0.526367 0.765442 1441916194 0.361938 0.077026 0.526367 0.765442 1441916194 0.361938 0.077026 0.526367 0.765442 1441916194 0.361938 0.077026 0.526367 0.765442 1441916194 0.361938 0.077026 0.526367 0.765442 1441916194 0.297852 0.048523 0.546936 0.780823 1441916194 0.297852 0.048523 0.546936 0.780823 1441916194 0.297852 0.048523 0.546936 0.780823 1441916194 0.297852 0.048523 0.546936 0.780823 1441916194 0.297852 0.048523 0.546936 0.780823 1441916194 0.297852 0.048523 0.546936 0.780823 1441916194 0.205200 0.009216 0.570862 0.794861 1441916194 0.205200 0.009216 0.570862 0.794861 1441916194 0.205200 0.009216 0.570862 0.794861 1441916194 0.205200 0.009216 0.570862 0.794861 1441916194 0.205200 0.009216 0.570862 0.794861 1441916194 0.205200 0.009216 0.570862 0.794861 1441916194 0.093140 -0.036438 0.603210 0.791260 1441916194 0.093140 -0.036438 0.603210 0.791260 1441916194 0.093140 -0.036438 0.603210 0.791260 1441916194 0.093140 -0.036438 0.603210 0.791260 1441916194 0.093140 -0.036438 0.603210 0.791260 1441916194 0.093140 -0.036438 0.603210 0.791260 1441916194 -0.022888 -0.078674 0.628540 0.773438 1441916194 -0.022888 -0.078674 0.628540 0.773438 1441916194 -0.022888 -0.078674 0.628540 0.773438 1441916194 -0.022888 -0.078674 0.628540 0.773438 1441916194 -0.143799 -0.121460 0.611389 0.768616 1441916194 -0.143799 -0.121460 0.611389 0.768616 1441916194 -0.143799 -0.121460 0.611389 0.768616 1441916194 -0.225342 -0.151917 0.521912 0.808533 1441916194 -0.225342 -0.151917 0.521912 0.808533 1441916194 -0.225342 -0.151917 0.521912 0.808533 1441916194 -0.225342 -0.151917 0.521912 0.808533 1441916194 -0.225342 -0.151917 0.521912 0.808533 1441916194 -0.225342 -0.151917 0.521912 0.808533 1441916194 -0.225342 -0.151917 0.521912 0.808533 1441916194 -0.254822 -0.154114 0.493469 0.817139 1441916194 -0.254822 -0.154114 0.493469 0.817139 1441916194 -0.254822 -0.154114 0.493469 0.817139 1441916194 -0.254822 -0.154114 0.493469 0.817139 1441916194 -0.254822 -0.154114 0.493469 0.817139 1441916194 -0.254822 -0.154114 0.493469 0.817139 1441916194 -0.237793 -0.148926 0.507263 0.814819 1441916194 -0.237793 -0.148926 0.507263 0.814819 1441916194 -0.237793 -0.148926 0.507263 0.814819 1441916194 -0.237793 -0.148926 0.507263 0.814819 1441916195 -0.237793 -0.148926 0.507263 0.814819 1441916195 -0.237793 -0.148926 0.507263 0.814819 1441916195 -0.237793 -0.148926 0.507263 0.814819 1441916195 -0.200623 -0.139160 0.512878 0.822998 1441916195 -0.200623 -0.139160 0.512878 0.822998 1441916195 -0.200623 -0.139160 0.512878 0.822998 1441916195 -0.200623 -0.139160 0.512878 0.822998 1441916195 -0.200623 -0.139160 0.512878 0.822998 1441916195 -0.200623 -0.139160 0.512878 0.822998 1441916195 -0.143555 -0.119080 0.516907 0.835449 1441916195 -0.143555 -0.119080 0.516907 0.835449 1441916195 -0.143555 -0.119080 0.516907 0.835449 1441916195 -0.143555 -0.119080 0.516907 0.835449 1441916195 -0.143555 -0.119080 0.516907 0.835449 1441916195 -0.143555 -0.119080 0.516907 0.835449 1441916195 -0.068970 -0.089172 0.525330 0.843384 1441916195 -0.068970 -0.089172 0.525330 0.843384 1441916195 -0.068970 -0.089172 0.525330 0.843384 1441916195 -0.068970 -0.089172 0.525330 0.843384 1441916195 -0.068970 -0.089172 0.525330 0.843384 1441916195 -0.068970 -0.089172 0.525330 0.843384 1441916195 0.028381 -0.056580 0.530273 0.845398 1441916195 0.028381 -0.056580 0.530273 0.845398 1441916195 0.028381 -0.056580 0.530273 0.845398 1441916195 0.028381 -0.056580 0.530273 0.845398 1441916195 0.028381 -0.056580 0.530273 0.845398 1441916195 0.028381 -0.056580 0.530273 0.845398 1441916195 0.138733 -0.012146 0.533630 0.834106 1441916195 0.138733 -0.012146 0.533630 0.834106 1441916195 0.138733 -0.012146 0.533630 0.834106 1441916195 0.138733 -0.012146 0.533630 0.834106 1441916195 0.138733 -0.012146 0.533630 0.834106 1441916195 0.138733 -0.012146 0.533630 0.834106 1441916195 0.248718 0.029114 0.517578 0.818115 1441916195 0.248718 0.029114 0.517578 0.818115 1441916195 0.248718 0.029114 0.517578 0.818115 1441916195 0.248718 0.029114 0.517578 0.818115 1441916195 0.248718 0.029114 0.517578 0.818115 1441916195 0.248718 0.029114 0.517578 0.818115 1441916195 0.248718 0.029114 0.517578 0.818115 1441916195 0.341492 0.054688 0.481384 0.805298 1441916195 0.341492 0.054688 0.481384 0.805298 1441916195 0.341492 0.054688 0.481384 0.805298 1441916195 0.341492 0.054688 0.481384 0.805298 1441916195 0.341492 0.054688 0.481384 0.805298 1441916195 0.394165 0.072998 0.454895 0.795166 1441916195 0.394165 0.072998 0.454895 0.795166 1441916195 0.394165 0.072998 0.454895 0.795166 1441916195 0.394165 0.072998 0.454895 0.795166 1441916195 0.394165 0.072998 0.454895 0.795166 1441916195 0.394165 0.072998 0.454895 0.795166 1441916195 0.401306 0.080200 0.454651 0.791077 1441916195 0.401306 0.080200 0.454651 0.791077 1441916195 0.401306 0.080200 0.454651 0.791077 1441916195 0.401306 0.080200 0.454651 0.791077 1441916195 0.401306 0.080200 0.454651 0.791077 1441916195 0.366028 0.087585 0.496765 0.781982 1441916195 0.366028 0.087585 0.496765 0.781982 1441916195 0.366028 0.087585 0.496765 0.781982 1441916195 0.366028 0.087585 0.496765 0.781982 1441916195 0.366028 0.087585 0.496765 0.781982 1441916195 0.366028 0.087585 0.496765 0.781982 1441916195 0.366028 0.087585 0.496765 0.781982 1441916195 0.294189 0.076965 0.548584 0.778748 1441916195 0.294189 0.076965 0.548584 0.778748 1441916195 0.294189 0.076965 0.548584 0.778748 1441916195 0.294189 0.076965 0.548584 0.778748 1441916195 0.294189 0.076965 0.548584 0.778748 1441916195 0.294189 0.076965 0.548584 0.778748 1441916195 0.192749 0.035828 0.585144 0.786804 1441916195 0.192749 0.035828 0.585144 0.786804 1441916195 0.192749 0.035828 0.585144 0.786804 1441916195 0.192749 0.035828 0.585144 0.786804 1441916195 0.078552 -0.017456 0.599792 0.796082 1441916195 0.078552 -0.017456 0.599792 0.796082 1441916195 0.078552 -0.017456 0.599792 0.796082 1441916195 0.078552 -0.017456 0.599792 0.796082 1441916195 0.078552 -0.017456 0.599792 0.796082 1441916195 0.078552 -0.017456 0.599792 0.796082 1441916195 0.078552 -0.017456 0.599792 0.796082 1441916195 -0.041321 -0.068665 0.609192 0.788940 1441916195 -0.041321 -0.068665 0.609192 0.788940 1441916195 -0.041321 -0.068665 0.609192 0.788940 1441916195 -0.041321 -0.068665 0.609192 0.788940 1441916195 -0.041321 -0.068665 0.609192 0.788940 1441916195 -0.161621 -0.114441 0.601135 0.774170 1441916195 -0.161621 -0.114441 0.601135 0.774170 1441916195 -0.161621 -0.114441 0.601135 0.774170 1441916195 -0.161621 -0.114441 0.601135 0.774170 1441916195 -0.161621 -0.114441 0.601135 0.774170 1441916195 -0.161621 -0.114441 0.601135 0.774170 1441916195 -0.250793 -0.151184 0.512451 0.807190 1441916195 -0.250793 -0.151184 0.512451 0.807190 1441916195 -0.250793 -0.151184 0.512451 0.807190 1441916195 -0.250793 -0.151184 0.512451 0.807190 1441916195 -0.250793 -0.151184 0.512451 0.807190 1441916195 -0.250793 -0.151184 0.512451 0.807190 1441916195 -0.250793 -0.151184 0.512451 0.807190 1441916195 -0.288208 -0.159241 0.473328 0.817017 1441916195 -0.288208 -0.159241 0.473328 0.817017 1441916195 -0.288208 -0.159241 0.473328 0.817017 1441916195 -0.288208 -0.159241 0.473328 0.817017 1441916195 -0.288208 -0.159241 0.473328 0.817017 1441916195 -0.288208 -0.159241 0.473328 0.817017 1441916195 -0.271667 -0.165955 0.494019 0.809021 1441916195 -0.271667 -0.165955 0.494019 0.809021 1441916195 -0.271667 -0.165955 0.494019 0.809021 1441916195 -0.271667 -0.165955 0.494019 0.809021 1441916196 -0.271667 -0.165955 0.494019 0.809021 1441916196 -0.240784 -0.157532 0.494202 0.820313 1441916196 -0.240784 -0.157532 0.494202 0.820313 1441916196 -0.240784 -0.157532 0.494202 0.820313 1441916196 -0.240784 -0.157532 0.494202 0.820313 1441916196 -0.240784 -0.157532 0.494202 0.820313 1441916196 -0.240784 -0.157532 0.494202 0.820313 1441916196 -0.240784 -0.157532 0.494202 0.820313 1441916196 -0.184753 -0.140442 0.526550 0.817810 1441916196 -0.184753 -0.140442 0.526550 0.817810 1441916196 -0.184753 -0.140442 0.526550 0.817810 1441916196 -0.184753 -0.140442 0.526550 0.817810 1441916196 -0.184753 -0.140442 0.526550 0.817810 1441916196 -0.184753 -0.140442 0.526550 0.817810 1441916196 -0.111023 -0.114319 0.562683 0.811157 1441916196 -0.111023 -0.114319 0.562683 0.811157 1441916196 -0.111023 -0.114319 0.562683 0.811157 1441916196 -0.111023 -0.114319 0.562683 0.811157 1441916196 -0.111023 -0.114319 0.562683 0.811157 1441916196 -0.111023 -0.114319 0.562683 0.811157 1441916196 -0.013855 -0.075989 0.560303 0.824646 1441916196 -0.013855 -0.075989 0.560303 0.824646 1441916196 -0.013855 -0.075989 0.560303 0.824646 1441916196 -0.013855 -0.075989 0.560303 0.824646 1441916196 -0.013855 -0.075989 0.560303 0.824646 1441916196 -0.013855 -0.075989 0.560303 0.824646 1441916196 0.092834 -0.041260 0.539001 0.836121 1441916196 0.092834 -0.041260 0.539001 0.836121 1441916196 0.092834 -0.041260 0.539001 0.836121 1441916196 0.092834 -0.041260 0.539001 0.836121 1441916196 0.092834 -0.041260 0.539001 0.836121 1441916196 0.092834 -0.041260 0.539001 0.836121 1441916196 0.092834 -0.041260 0.539001 0.836121 1441916196 0.206055 -0.008911 0.525696 0.825256 1441916196 0.206055 -0.008911 0.525696 0.825256 1441916196 0.206055 -0.008911 0.525696 0.825256 1441916196 0.206055 -0.008911 0.525696 0.825256 1441916196 0.206055 -0.008911 0.525696 0.825256 1441916196 0.206055 -0.008911 0.525696 0.825256 1441916196 0.312500 0.022949 0.513489 0.798767 1441916196 0.312500 0.022949 0.513489 0.798767 1441916196 0.312500 0.022949 0.513489 0.798767 1441916196 0.312500 0.022949 0.513489 0.798767 1441916196 0.312500 0.022949 0.513489 0.798767 1441916196 0.312500 0.022949 0.513489 0.798767 1441916196 0.384399 0.055908 0.504761 0.770874 1441916196 0.384399 0.055908 0.504761 0.770874 1441916196 0.384399 0.055908 0.504761 0.770874 1441916196 0.384399 0.055908 0.504761 0.770874 1441916196 0.384399 0.055908 0.504761 0.770874 1441916196 0.384399 0.055908 0.504761 0.770874 1441916196 0.392334 0.070251 0.507629 0.763733 1441916196 0.392334 0.070251 0.507629 0.763733 1441916196 0.392334 0.070251 0.507629 0.763733 1441916196 0.392334 0.070251 0.507629 0.763733 1441916196 0.392334 0.070251 0.507629 0.763733 1441916196 0.365784 0.067505 0.517639 0.770447 1441916196 0.365784 0.067505 0.517639 0.770447 1441916196 0.365784 0.067505 0.517639 0.770447 1441916196 0.365784 0.067505 0.517639 0.770447 1441916196 0.365784 0.067505 0.517639 0.770447 1441916196 0.365784 0.067505 0.517639 0.770447 1441916196 0.312744 0.062500 0.549255 0.772339 1441916196 0.312744 0.062500 0.549255 0.772339 1441916196 0.312744 0.062500 0.549255 0.772339 1441916196 0.312744 0.062500 0.549255 0.772339 1441916196 0.312744 0.062500 0.549255 0.772339 1441916196 0.312744 0.062500 0.549255 0.772339 1441916196 0.312744 0.062500 0.549255 0.772339 1441916196 0.227905 0.040039 0.586975 0.775757 1441916196 0.227905 0.040039 0.586975 0.775757 1441916196 0.227905 0.040039 0.586975 0.775757 1441916196 0.227905 0.040039 0.586975 0.775757 1441916196 0.227905 0.040039 0.586975 0.775757 1441916196 0.227905 0.040039 0.586975 0.775757 1441916196 0.122864 -0.007629 0.601685 0.789124 1441916196 0.122864 -0.007629 0.601685 0.789124 1441916196 0.122864 -0.007629 0.601685 0.789124 1441916196 0.122864 -0.007629 0.601685 0.789124 1441916196 0.122864 -0.007629 0.601685 0.789124 1441916196 0.122864 -0.007629 0.601685 0.789124 1441916196 0.122864 -0.007629 0.601685 0.789124 1441916196 0.010803 -0.060791 0.593018 0.802734 1441916196 0.010803 -0.060791 0.593018 0.802734 1441916196 0.010803 -0.060791 0.593018 0.802734 1441916196 0.010803 -0.060791 0.593018 0.802734 1441916196 0.010803 -0.060791 0.593018 0.802734 1441916196 0.010803 -0.060791 0.593018 0.802734 1441916196 0.010803 -0.060791 0.593018 0.802734 1441916196 -0.097046 -0.103943 0.591431 0.793640 1441916196 -0.097046 -0.103943 0.591431 0.793640 1441916196 -0.097046 -0.103943 0.591431 0.793640 1441916196 -0.097046 -0.103943 0.591431 0.793640 1441916196 -0.097046 -0.103943 0.591431 0.793640 1441916196 -0.097046 -0.103943 0.591431 0.793640 1441916196 -0.195862 -0.142090 0.578491 0.778931 1441916196 -0.195862 -0.142090 0.578491 0.778931 1441916196 -0.195862 -0.142090 0.578491 0.778931 1441916196 -0.195862 -0.142090 0.578491 0.778931 1441916196 -0.195862 -0.142090 0.578491 0.778931 1441916196 -0.195862 -0.142090 0.578491 0.778931 1441916196 -0.258118 -0.177856 0.512451 0.799438 1441916196 -0.258118 -0.177856 0.512451 0.799438 1441916196 -0.258118 -0.177856 0.512451 0.799438 1441916196 -0.258118 -0.177856 0.512451 0.799438 1441916196 -0.258118 -0.177856 0.512451 0.799438 1441916196 -0.258118 -0.177856 0.512451 0.799438 1441916196 -0.258118 -0.177856 0.512451 0.799438 1441916196 -0.265137 -0.181335 0.509888 0.797974 1441916196 -0.265137 -0.181335 0.509888 0.797974 1441916196 -0.265137 -0.181335 0.509888 0.797974 1441916196 -0.265137 -0.181335 0.509888 0.797974 1441916196 -0.265137 -0.181335 0.509888 0.797974 1441916196 -0.265137 -0.181335 0.509888 0.797974 1441916197 -0.265137 -0.181335 0.509888 0.797974 1441916197 -0.234314 -0.176392 0.527344 0.797424 1441916197 -0.234314 -0.176392 0.527344 0.797424 1441916197 -0.234314 -0.176392 0.527344 0.797424 1441916197 -0.234314 -0.176392 0.527344 0.797424 1441916197 -0.234314 -0.176392 0.527344 0.797424 1441916197 -0.177795 -0.151062 0.532776 0.813416 1441916197 -0.177795 -0.151062 0.532776 0.813416 1441916197 -0.177795 -0.151062 0.532776 0.813416 1441916197 -0.177795 -0.151062 0.532776 0.813416 1441916197 -0.177795 -0.151062 0.532776 0.813416 1441916197 -0.177795 -0.151062 0.532776 0.813416 1441916197 -0.101440 -0.117981 0.517639 0.841309 1441916197 -0.101440 -0.117981 0.517639 0.841309 1441916197 -0.101440 -0.117981 0.517639 0.841309 1441916197 -0.101440 -0.117981 0.517639 0.841309 1441916197 -0.101440 -0.117981 0.517639 0.841309 1441916197 -0.011963 -0.094055 0.516235 0.851135 1441916197 -0.011963 -0.094055 0.516235 0.851135 1441916197 -0.011963 -0.094055 0.516235 0.851135 1441916197 -0.011963 -0.094055 0.516235 0.851135 1441916197 0.102661 -0.063965 0.526611 0.841431 1441916197 0.102661 -0.063965 0.526611 0.841431 1441916197 0.102661 -0.063965 0.526611 0.841431 1441916197 0.102661 -0.063965 0.526611 0.841431 1441916197 0.102661 -0.063965 0.526611 0.841431 1441916197 0.102661 -0.063965 0.526611 0.841431 1441916197 0.218384 -0.028259 0.535828 0.815063 1441916197 0.218384 -0.028259 0.535828 0.815063 1441916197 0.218384 -0.028259 0.535828 0.815063 1441916197 0.218384 -0.028259 0.535828 0.815063 1441916197 0.218384 -0.028259 0.535828 0.815063 1441916197 0.218384 -0.028259 0.535828 0.815063 1441916197 0.218384 -0.028259 0.535828 0.815063 1441916197 0.322815 -0.001892 0.519531 0.791016 1441916197 0.322815 -0.001892 0.519531 0.791016 1441916197 0.322815 -0.001892 0.519531 0.791016 1441916197 0.322815 -0.001892 0.519531 0.791016 1441916197 0.322815 -0.001892 0.519531 0.791016 1441916197 0.322815 -0.001892 0.519531 0.791016 1441916197 0.404663 0.008606 0.496521 0.767822 1441916197 0.404663 0.008606 0.496521 0.767822 1441916197 0.404663 0.008606 0.496521 0.767822 1441916197 0.404663 0.008606 0.496521 0.767822 1441916197 0.404663 0.008606 0.496521 0.767822 1441916197 0.404663 0.008606 0.496521 0.767822 1441916197 0.429871 0.028381 0.501343 0.750305 1441916197 0.429871 0.028381 0.501343 0.750305 1441916197 0.429871 0.028381 0.501343 0.750305 1441916197 0.429871 0.028381 0.501343 0.750305 1441916197 0.429871 0.028381 0.501343 0.750305 1441916197 0.429871 0.028381 0.501343 0.750305 1441916197 0.429871 0.028381 0.501343 0.750305 1441916197 0.402954 0.036133 0.528015 0.746582 1441916197 0.402954 0.036133 0.528015 0.746582 1441916197 0.402954 0.036133 0.528015 0.746582 1441916197 0.402954 0.036133 0.528015 0.746582 1441916197 0.402954 0.036133 0.528015 0.746582 1441916197 0.341431 0.029846 0.563965 0.751221 1441916197 0.341431 0.029846 0.563965 0.751221 1441916197 0.341431 0.029846 0.563965 0.751221 1441916197 0.341431 0.029846 0.563965 0.751221 1441916197 0.341431 0.029846 0.563965 0.751221 1441916197 0.341431 0.029846 0.563965 0.751221 1441916197 0.341431 0.029846 0.563965 0.751221 1441916197 0.250793 0.005249 0.595337 0.763245 1441916197 0.250793 0.005249 0.595337 0.763245 1441916197 0.250793 0.005249 0.595337 0.763245 1441916197 0.250793 0.005249 0.595337 0.763245 1441916197 0.250793 0.005249 0.595337 0.763245 1441916197 0.250793 0.005249 0.595337 0.763245 1441916197 0.141785 -0.029358 0.615173 0.774963 1441916197 0.141785 -0.029358 0.615173 0.774963 1441916197 0.141785 -0.029358 0.615173 0.774963 1441916197 0.141785 -0.029358 0.615173 0.774963 1441916197 0.141785 -0.029358 0.615173 0.774963 1441916197 0.141785 -0.029358 0.615173 0.774963 1441916197 0.026367 -0.066467 0.627747 0.775085 1441916197 0.026367 -0.066467 0.627747 0.775085 1441916197 0.026367 -0.066467 0.627747 0.775085 1441916197 0.026367 -0.066467 0.627747 0.775085 1441916197 0.026367 -0.066467 0.627747 0.775085 1441916197 0.026367 -0.066467 0.627747 0.775085 1441916197 0.026367 -0.066467 0.627747 0.775085 1441916197 -0.094971 -0.104309 0.630249 0.763428 1441916197 -0.094971 -0.104309 0.630249 0.763428 1441916197 -0.094971 -0.104309 0.630249 0.763428 1441916197 -0.094971 -0.104309 0.630249 0.763428 1441916197 -0.094971 -0.104309 0.630249 0.763428 1441916197 -0.205078 -0.145386 0.585083 0.770996 1441916197 -0.205078 -0.145386 0.585083 0.770996 1441916197 -0.205078 -0.145386 0.585083 0.770996 1441916197 -0.205078 -0.145386 0.585083 0.770996 1441916197 -0.205078 -0.145386 0.585083 0.770996 1441916197 -0.205078 -0.145386 0.585083 0.770996 1441916197 -0.205078 -0.145386 0.585083 0.770996 1441916197 -0.270325 -0.165771 0.487061 0.813721 1441916197 -0.270325 -0.165771 0.487061 0.813721 1441916197 -0.270325 -0.165771 0.487061 0.813721 1441916197 -0.270325 -0.165771 0.487061 0.813721 1441916197 -0.270325 -0.165771 0.487061 0.813721 1441916197 -0.270325 -0.165771 0.487061 0.813721 1441916197 -0.256042 -0.168823 0.499023 0.810486 1441916197 -0.256042 -0.168823 0.499023 0.810486 1441916197 -0.256042 -0.168823 0.499023 0.810486 1441916197 -0.256042 -0.168823 0.499023 0.810486 1441916197 -0.256042 -0.168823 0.499023 0.810486 1441916197 -0.256042 -0.168823 0.499023 0.810486 1441916197 -0.256042 -0.168823 0.499023 0.810486 1441916198 -0.225281 -0.176941 0.531189 0.797302 1441916198 -0.225281 -0.176941 0.531189 0.797302 1441916198 -0.225281 -0.176941 0.531189 0.797302 1441916198 -0.225281 -0.176941 0.531189 0.797302 1441916198 -0.225281 -0.176941 0.531189 0.797302 1441916198 -0.165771 -0.156616 0.549072 0.804016 1441916198 -0.165771 -0.156616 0.549072 0.804016 1441916198 -0.165771 -0.156616 0.549072 0.804016 1441916198 -0.165771 -0.156616 0.549072 0.804016 1441916198 -0.165771 -0.156616 0.549072 0.804016 1441916198 -0.165771 -0.156616 0.549072 0.804016 1441916198 -0.165771 -0.156616 0.549072 0.804016 1441916198 -0.104797 -0.134583 0.555603 0.813721 1441916198 -0.104797 -0.134583 0.555603 0.813721 1441916198 -0.104797 -0.134583 0.555603 0.813721 1441916198 -0.104797 -0.134583 0.555603 0.813721 1441916198 -0.031616 -0.104370 0.549377 0.828369 1441916198 -0.031616 -0.104370 0.549377 0.828369 1441916198 -0.031616 -0.104370 0.549377 0.828369 1441916198 -0.031616 -0.104370 0.549377 0.828369 1441916198 -0.031616 -0.104370 0.549377 0.828369 1441916198 -0.031616 -0.104370 0.549377 0.828369 1441916198 0.063721 -0.072327 0.534363 0.839722 1441916198 0.063721 -0.072327 0.534363 0.839722 1441916198 0.063721 -0.072327 0.534363 0.839722 1441916198 0.063721 -0.072327 0.534363 0.839722 1441916198 0.063721 -0.072327 0.534363 0.839722 1441916198 0.063721 -0.072327 0.534363 0.839722 1441916198 0.166321 -0.040771 0.521973 0.835571 1441916198 0.166321 -0.040771 0.521973 0.835571 1441916198 0.166321 -0.040771 0.521973 0.835571 1441916198 0.166321 -0.040771 0.521973 0.835571 1441916198 0.166321 -0.040771 0.521973 0.835571 1441916198 0.166321 -0.040771 0.521973 0.835571 1441916198 0.269958 -0.001587 0.521057 0.809631 1441916198 0.269958 -0.001587 0.521057 0.809631 1441916198 0.269958 -0.001587 0.521057 0.809631 1441916198 0.269958 -0.001587 0.521057 0.809631 1441916198 0.269958 -0.001587 0.521057 0.809631 1441916198 0.269958 -0.001587 0.521057 0.809631 1441916198 0.269958 -0.001587 0.521057 0.809631 1441916198 0.350220 0.037170 0.511841 0.783508 1441916198 0.350220 0.037170 0.511841 0.783508 1441916198 0.350220 0.037170 0.511841 0.783508 1441916198 0.350220 0.037170 0.511841 0.783508 1441916198 0.350220 0.037170 0.511841 0.783508 1441916198 0.350220 0.037170 0.511841 0.783508 1441916198 0.380981 0.055725 0.497009 0.777588 1441916198 0.380981 0.055725 0.497009 0.777588 1441916198 0.380981 0.055725 0.497009 0.777588 1441916198 0.380981 0.055725 0.497009 0.777588 1441916198 0.380981 0.055725 0.497009 0.777588 1441916198 0.373474 0.057678 0.499695 0.779297 1441916198 0.373474 0.057678 0.499695 0.779297 1441916198 0.373474 0.057678 0.499695 0.779297 1441916198 0.373474 0.057678 0.499695 0.779297 1441916198 0.373474 0.057678 0.499695 0.779297 1441916198 0.373474 0.057678 0.499695 0.779297 1441916198 0.335754 0.052856 0.530640 0.776367 1441916198 0.335754 0.052856 0.530640 0.776367 1441916198 0.335754 0.052856 0.530640 0.776367 1441916198 0.335754 0.052856 0.530640 0.776367 1441916198 0.335754 0.052856 0.530640 0.776367 1441916198 0.271484 0.030518 0.568420 0.776001 1441916198 0.271484 0.030518 0.568420 0.776001 1441916198 0.271484 0.030518 0.568420 0.776001 1441916198 0.271484 0.030518 0.568420 0.776001 1441916198 0.271484 0.030518 0.568420 0.776001 1441916198 0.271484 0.030518 0.568420 0.776001 1441916198 0.187134 -0.012024 0.588440 0.786438 1441916198 0.187134 -0.012024 0.588440 0.786438 1441916198 0.187134 -0.012024 0.588440 0.786438 1441916198 0.187134 -0.012024 0.588440 0.786438 1441916198 0.187134 -0.012024 0.588440 0.786438 1441916198 0.187134 -0.012024 0.588440 0.786438 1441916198 0.088379 -0.060303 0.602966 0.790527 1441916198 0.088379 -0.060303 0.602966 0.790527 1441916198 0.088379 -0.060303 0.602966 0.790527 1441916198 0.088379 -0.060303 0.602966 0.790527 1441916198 0.088379 -0.060303 0.602966 0.790527 1441916198 0.088379 -0.060303 0.602966 0.790527 1441916198 -0.015198 -0.100830 0.618713 0.778931 1441916198 -0.015198 -0.100830 0.618713 0.778931 1441916198 -0.015198 -0.100830 0.618713 0.778931 1441916198 -0.015198 -0.100830 0.618713 0.778931 1441916198 -0.015198 -0.100830 0.618713 0.778931 1441916198 -0.015198 -0.100830 0.618713 0.778931 1441916198 -0.015198 -0.100830 0.618713 0.778931 1441916198 -0.121643 -0.144531 0.606812 0.772034 1441916198 -0.121643 -0.144531 0.606812 0.772034 1441916198 -0.121643 -0.144531 0.606812 0.772034 1441916198 -0.121643 -0.144531 0.606812 0.772034 1441916198 -0.121643 -0.144531 0.606812 0.772034 1441916198 -0.121643 -0.144531 0.606812 0.772034 1441916198 -0.211060 -0.189758 0.539734 0.792542 1441916198 -0.211060 -0.189758 0.539734 0.792542 1441916198 -0.211060 -0.189758 0.539734 0.792542 1441916198 -0.211060 -0.189758 0.539734 0.792542 1441916198 -0.211060 -0.189758 0.539734 0.792542 1441916198 -0.211060 -0.189758 0.539734 0.792542 1441916198 -0.243042 -0.200134 0.509155 0.801025 1441916198 -0.243042 -0.200134 0.509155 0.801025 1441916198 -0.243042 -0.200134 0.509155 0.801025 1441916198 -0.243042 -0.200134 0.509155 0.801025 1441916198 -0.243042 -0.200134 0.509155 0.801025 1441916198 -0.243042 -0.200134 0.509155 0.801025 1441916198 -0.225098 -0.205872 0.548157 0.778748 1441916198 -0.225098 -0.205872 0.548157 0.778748 1441916199 -0.225098 -0.205872 0.548157 0.778748 1441916199 -0.225098 -0.205872 0.548157 0.778748 1441916199 -0.225098 -0.205872 0.548157 0.778748 1441916199 -0.225098 -0.205872 0.548157 0.778748 1441916199 -0.187805 -0.190613 0.553101 0.788940 1441916199 -0.187805 -0.190613 0.553101 0.788940 1441916199 -0.187805 -0.190613 0.553101 0.788940 1441916199 -0.187805 -0.190613 0.553101 0.788940 1441916199 -0.187805 -0.190613 0.553101 0.788940 1441916199 -0.187805 -0.190613 0.553101 0.788940 1441916199 -0.187805 -0.190613 0.553101 0.788940 1441916199 -0.132202 -0.164429 0.529297 0.821716 1441916199 -0.132202 -0.164429 0.529297 0.821716 1441916199 -0.132202 -0.164429 0.529297 0.821716 1441916199 -0.132202 -0.164429 0.529297 0.821716 1441916199 -0.132202 -0.164429 0.529297 0.821716 1441916199 -0.132202 -0.164429 0.529297 0.821716 1441916199 -0.057373 -0.141846 0.521484 0.839417 1441916199 -0.057373 -0.141846 0.521484 0.839417 1441916199 -0.057373 -0.141846 0.521484 0.839417 1441916199 -0.057373 -0.141846 0.521484 0.839417 1441916199 
0.256836 -0.608948 0.310974 0.682983 1441916201 0.256836 -0.608948 0.310974 0.682983 1441916201 0.238037 -0.617859 0.298706 0.687256 1441916201 0.238037 -0.617859 0.298706 0.687256 1441916201 0.238037 -0.617859 0.298706 0.687256 1441916201 0.238037 -0.617859 0.298706 0.687256 1441916201 0.238037 -0.617859 0.298706 0.687256 1441916201 0.238037 -0.617859 0.298706 0.687256 1441916201 0.232483 -0.616211 0.297424 0.691223 1441916201 0.232483 -0.616211 0.297424 0.691223 1441916201 0.232483 -0.616211 0.297424 0.691223 1441916201 0.232483 -0.616211 0.297424 0.691223 1441916201 0.232483 -0.616211 0.297424 0.691223 1441916201 0.232483 -0.616211 0.297424 0.691223 1441916201 0.226563 -0.612549 0.294250 0.697693 1441916201 0.226563 -0.612549 0.294250 0.697693 1441916201 0.226563 -0.612549 0.294250 0.697693 1441916201 0.226563 -0.612549 0.294250 0.697693 1441916201 0.226563 -0.612549 0.294250 0.697693 1441916201 0.226563 -0.612549 0.294250 0.697693 1441916201 0.209473 -0.617676 0.281006 0.703979 1441916201 0.209473 -0.617676 0.281006 0.703979 1441916201 0.209473 -0.617676 0.281006 0.703979 1441916201 0.209473 -0.617676 0.281006 0.703979 1441916201 0.209473 -0.617676 0.281006 0.703979 1441916201 0.209473 -0.617676 0.281006 0.703979 1441916201 0.209473 -0.617676 0.281006 0.703979 1441916201 0.187988 -0.624084 0.268616 0.709229 1441916201 0.187988 -0.624084 0.268616 0.709229 1441916201 0.187988 -0.624084 0.268616 0.709229 1441916201 0.187988 -0.624084 0.268616 0.709229 1441916201 0.187988 -0.624084 0.268616 0.709229 1441916201 0.187988 -0.624084 0.268616 0.709229 1441916201 0.180054 -0.623657 0.267029 0.712219 1441916201 0.180054 -0.623657 0.267029 0.712219 1441916201 0.192932 -0.618835 0.278687 0.708618 1441916201 0.192932 -0.618835 0.278687 0.708618 1441916201 0.192932 -0.618835 0.278687 0.708618 1441916201 0.192932 -0.618835 0.278687 0.708618 1441916201 0.192932 -0.618835 0.278687 0.708618 1441916201 0.192932 -0.618835 0.278687 0.708618 1441916201 0.216370 -0.611511 0.295471 0.701355 1441916201 0.216370 -0.611511 0.295471 0.701355 1441916201 0.216370 -0.611511 0.295471 0.701355 1441916201 0.216370 -0.611511 0.295471 0.701355 1441916201 0.216370 -0.611511 0.295471 0.701355 1441916201 0.216370 -0.611511 0.295471 0.701355 1441916201 0.227844 -0.612366 0.300659 0.694763 1441916201 0.227844 -0.612366 0.300659 0.694763 1441916201 0.227844 -0.612366 0.300659 0.694763 1441916201 0.227844 -0.612366 0.300659 0.694763 1441916201 0.227844 -0.612366 0.300659 0.694763 1441916202 0.227844 -0.612366 0.300659 0.694763 1441916202 0.227844 -0.612366 0.300659 0.694763 1441916202 0.235413 -0.613525 0.300720 0.691101 1441916202 0.235413 -0.613525 0.300720 0.691101 1441916202 0.235413 -0.613525 0.300720 0.691101 1441916202 0.235413 -0.613525 0.300720 0.691101 1441916202 0.235413 -0.613525 0.300720 0.691101 1441916202 0.235413 -0.613525 0.300720 0.691101 1441916202 0.253906 -0.608093 0.312439 0.684143 1441916202 0.253906 -0.608093 0.312439 0.684143 1441916202 0.253906 -0.608093 0.312439 0.684143 1441916202 0.253906 -0.608093 0.312439 0.684143 1441916202 0.253906 -0.608093 0.312439 0.684143 1441916202 0.253906 -0.608093 0.312439 0.684143 1441916202 0.272644 -0.601685 0.324890 0.676819 1441916202 0.272644 -0.601685 0.324890 0.676819 1441916202 0.272644 -0.601685 0.324890 0.676819 1441916202 0.272644 -0.601685 0.324890 0.676819 1441916202 0.272644 -0.601685 0.324890 0.676819 1441916202 0.272644 -0.601685 0.324890 0.676819 1441916202 0.272644 -0.601685 0.324890 0.676819 1441916202 0.282349 -0.600952 0.330200 0.670837 1441916202 0.282349 -0.600952 0.330200 0.670837 1441916202 0.282349 -0.600952 0.330200 0.670837 1441916202 0.282349 -0.600952 0.330200 0.670837 1441916202 0.282349 -0.600952 0.330200 0.670837 1441916202 0.287964 -0.600098 0.333557 0.667542 1441916202 0.287964 -0.600098 0.333557 0.667542 1441916202 0.287964 -0.600098 0.333557 0.667542 1441916202 0.287964 -0.600098 0.333557 0.667542 1441916202 0.287964 -0.600098 0.333557 0.667542 1441916202 0.287964 -0.600098 0.333557 0.667542 1441916202 0.296204 -0.595093 0.339233 0.665588 1441916202 0.296204 -0.595093 0.339233 0.665588 1441916202 0.296204 -0.595093 0.339233 0.665588 1441916202 0.296204 -0.595093 0.339233 0.665588 1441916202 0.296021 -0.594238 0.340393 0.665833 1441916202 0.296021 -0.594238 0.340393 0.665833 1441916202 0.296021 -0.594238 0.340393 0.665833 1441916202 0.296021 -0.594238 0.340393 0.665833 1441916202 0.296021 -0.594238 0.340393 0.665833 1441916202 0.296021 -0.594238 0.340393 0.665833 1441916202 0.282532 -0.601440 0.327637 0.671570 1441916202 0.282532 -0.601440 0.327637 0.671570 1441916202 0.282532 -0.601440 0.327637 0.671570 1441916202 0.282532 -0.601440 0.327637 0.671570 1441916202 0.282532 -0.601440 0.327637 0.671570 1441916202 0.282532 -0.601440 0.327637 0.671570 1441916202 0.264526 -0.607788 0.315308 0.679077 1441916202 0.264526 -0.607788 0.315308 0.679077 1441916202 0.264526 -0.607788 0.315308 0.679077 1441916202 0.264526 -0.607788 0.315308 0.679077 1441916202 0.264526 -0.607788 0.315308 0.679077 1441916202 0.264526 -0.607788 0.315308 0.679077 1441916202 0.257935 -0.604431 0.317932 0.683350 1441916202 0.257935 -0.604431 0.317932 0.683350 1441916202 0.257935 -0.604431 0.317932 0.683350 1441916202 0.257935 -0.604431 0.317932 0.683350 1441916202 0.257935 -0.604431 0.317932 0.683350 1441916202 0.257935 -0.604431 0.317932 0.683350 1441916202 0.251587 -0.600708 0.319946 0.688049 1441916202 0.251587 -0.600708 0.319946 0.688049 1441916202 0.251587 -0.600708 0.319946 0.688049 1441916202 0.251587 -0.600708 0.319946 0.688049 1441916202 0.251587 -0.600708 0.319946 0.688049 1441916202 0.251587 -0.600708 0.319946 0.688049 1441916202 0.236450 -0.604858 0.310059 0.694275 1441916202 0.236450 -0.604858 0.310059 0.694275 1441916202 0.236450 -0.604858 0.310059 0.694275 1441916202 0.236450 -0.604858 0.310059 0.694275 1441916202 0.236450 -0.604858 0.310059 0.694275 1441916202 0.236450 -0.604858 0.310059 0.694275 1441916202 0.236450 -0.604858 0.310059 0.694275 1441916202 0.220459 -0.611267 0.298279 0.699097 1441916202 0.220459 -0.611267 0.298279 0.699097 1441916202 0.220459 -0.611267 0.298279 0.699097 1441916202 0.220459 -0.611267 0.298279 0.699097 1441916202 0.220459 -0.611267 0.298279 0.699097 1441916202 0.220459 -0.611267 0.298279 0.699097 1441916202 0.212952 -0.613586 0.295654 0.700500 1441916202 0.212952 -0.613586 0.295654 0.700500 1441916202 0.212952 -0.613586 0.295654 0.700500 1441916202 0.212952 -0.613586 0.295654 0.700500 1441916202 0.212952 -0.613586 0.295654 0.700500 1441916202 0.212952 -0.613586 0.295654 0.700500 1441916202 0.218811 -0.609924 0.304260 0.698242 1441916202 0.218811 -0.609924 0.304260 0.698242 1441916202 0.218811 -0.609924 0.304260 0.698242 1441916202 0.218811 -0.609924 0.304260 0.698242 1441916202 0.218811 -0.609924 0.304260 0.698242 1441916202 0.242065 -0.598022 0.324524 0.691650 1441916202 0.242065 -0.598022 0.324524 0.691650 1441916202 0.242065 -0.598022 0.324524 0.691650 1441916202 0.242065 -0.598022 0.324524 0.691650 1441916202 0.242065 -0.598022 0.324524 0.691650 1441916202 0.242065 -0.598022 0.324524 0.691650 1441916202 0.242065 -0.598022 0.324524 0.691650 1441916202 0.262573 -0.592346 0.339478 0.681824 1441916202 0.262573 -0.592346 0.339478 0.681824 1441916202 0.262573 -0.592346 0.339478 0.681824 1441916202 0.262573 -0.592346 0.339478 0.681824 1441916202 0.262573 -0.592346 0.339478 0.681824 1441916202 0.265442 -0.597778 0.336975 0.677185 1441916202 0.265442 -0.597778 0.336975 0.677185 1441916202 0.265442 -0.597778 0.336975 0.677185 1441916202 0.265442 -0.597778 0.336975 0.677185 1441916202 0.265442 -0.597778 0.336975 0.677185 1441916202 0.279297 -0.595459 0.341980 0.671143 1441916203 0.279297 -0.595459 0.341980 0.671143 1441916203 0.279297 -0.595459 0.341980 0.671143 1441916203 0.279297 -0.595459 0.341980 0.671143 1441916203 0.279297 -0.595459 0.341980 0.671143 1441916203 0.279297 -0.595459 0.341980 0.671143 1441916203 0.279297 -0.595459 0.341980 0.671143 1441916203 0.299866 -0.585938 0.357910 0.662292 1441916203 0.299866 -0.585938 0.357910 0.662292 1441916203 0.299866 -0.585938 0.357910 0.662292 1441916203 0.299866 -0.585938 0.357910 0.662292 1441916203 0.299866 -0.585938 0.357910 0.662292 1441916203 0.299866 -0.585938 0.357910 0.662292 1441916203 0.299866 -0.585938 0.357910 0.662292 1441916203 0.307861 -0.583191 0.363953 0.657776 1441916203 0.307861 -0.583191 0.363953 0.657776 1441916203 0.307861 -0.583191 0.363953 0.657776 1441916203 0.307861 -0.583191 0.363953 0.657776 1441916203 0.307861 -0.583191 0.363953 0.657776 1441916203 0.307861 -0.583191 0.363953 0.657776 1441916203 0.309692 -0.584229 0.359924 0.658142 1441916203 0.309692 -0.584229 0.359924 0.658142 1441916203 0.309692 -0.584229 0.359924 0.658142 1441916203 0.309692 -0.584229 0.359924 0.658142 1441916203 0.309692 -0.584229 0.359924 0.658142 1441916203 0.309692 -0.584229 0.359924 0.658142 1441916203 0.303772 -0.589905 0.350830 0.660767 1441916203 0.303772 -0.589905 0.350830 0.660767 1441916203 0.303772 -0.589905 0.350830 0.660767 1441916203 0.303772 -0.589905 0.350830 0.660767 1441916203 0.303772 -0.589905 0.350830 0.660767 1441916203 0.303772 -0.589905 0.350830 0.660767 1441916203 0.303772 -0.589905 0.350830 0.660767 1441916203 0.298706 -0.592896 0.344666 0.663635 1441916203 0.298706 -0.592896 0.344666 0.663635 1441916203 0.298706 -0.592896 0.344666 0.663635 1441916203 0.298706 -0.592896 0.344666 0.663635 1441916203 0.298706 -0.592896 0.344666 0.663635 1441916203 0.298706 -0.592896 0.344666 0.663635 1441916203 0.298706 -0.592896 0.344666 0.663635 1441916203 0.299194 -0.590698 0.347839 0.663696 1441916203 0.299194 -0.590698 0.347839 0.663696 1441916203 0.299194 -0.590698 0.347839 0.663696 1441916203 0.299194 -0.590698 0.347839 0.663696 1441916203 0.299194 -0.590698 0.347839 0.663696 1441916203 0.299194 -0.590698 0.347839 0.663696 1441916203 0.293518 -0.590759 0.347534 0.666382 1441916203 0.293518 -0.590759 0.347534 0.666382 1441916203 0.285339 -0.591797 0.344299 0.670654 1441916203 0.285339 -0.591797 0.344299 0.670654 1441916203 0.285339 -0.591797 0.344299 0.670654 1441916203 0.285339 -0.591797 0.344299 0.670654 1441916203 0.285339 -0.591797 0.344299 0.670654 1441916203 0.285339 -0.591797 0.344299 0.670654 1441916203 0.279053 -0.591248 0.343811 0.674011 1441916203 0.279053 -0.591248 0.343811 0.674011 1441916203 0.279053 -0.591248 0.343811 0.674011 1441916203 0.279053 -0.591248 0.343811 0.674011 1441916203 0.279053 -0.591248 0.343811 0.674011 1441916203 0.279053 -0.591248 0.343811 0.674011 1441916203 0.271423 -0.590881 0.340332 0.679199 1441916203 0.271423 -0.590881 0.340332 0.679199 1441916203 0.271423 -0.590881 0.340332 0.679199 1441916203 0.271423 -0.590881 0.340332 0.679199 1441916203 0.271423 -0.590881 0.340332 0.679199 1441916203 0.271423 -0.590881 0.340332 0.679199 1441916203 0.261536 -0.592712 0.335999 0.683594 1441916203 0.261536 -0.592712 0.335999 0.683594 1441916203 0.261536 -0.592712 0.335999 0.683594 1441916203 0.261536 -0.592712 0.335999 0.683594 1441916203 0.261536 -0.592712 0.335999 0.683594 1441916203 0.261536 -0.592712 0.335999 0.683594 1441916203 0.261536 -0.592712 0.335999 0.683594 1441916203 0.254822 -0.592773 0.336365 0.685974 1441916203 0.254822 -0.592773 0.336365 0.685974 1441916203 0.254822 -0.592773 0.336365 0.685974 1441916203 0.254822 -0.592773 0.336365 0.685974 1441916203 0.254822 -0.592773 0.336365 0.685974 1441916203 0.254822 -0.592773 0.336365 0.685974 1441916203 0.259644 -0.586853 0.345154 0.684875 1441916203 0.259644 -0.586853 0.345154 0.684875 1441916203 0.259644 -0.586853 0.345154 0.684875 1441916203 0.259644 -0.586853 0.345154 0.684875 1441916203 0.259644 -0.586853 0.345154 0.684875 1441916203 0.259644 -0.586853 0.345154 0.684875 1441916203 0.276794 -0.577820 0.358154 0.679138 1441916203 0.276794 -0.577820 0.358154 0.679138 1441916203 0.276794 -0.577820 0.358154 0.679138 1441916203 0.276794 -0.577820 0.358154 0.679138 1441916203 0.276794 -0.577820 0.358154 0.679138 1441916203 0.276794 -0.577820 0.358154 0.679138 1441916203 0.276794 -0.577820 0.358154 0.679138 1441916203 0.290405 -0.573059 0.367065 0.672668 1441916203 0.290405 -0.573059 0.367065 0.672668 1441916203 0.290405 -0.573059 0.367065 0.672668 1441916203 0.290405 -0.573059 0.367065 0.672668 1441916203 0.290405 -0.573059 0.367065 0.672668 1441916203 0.290405 -0.573059 0.367065 0.672668 1441916203 0.294678 -0.575073 0.367065 0.669128 1441916203 0.294678 -0.575073 0.367065 0.669128 1441916203 0.294678 -0.575073 0.367065 0.669128 1441916203 0.294678 -0.575073 0.367065 0.669128 1441916203 0.294678 -0.575073 0.367065 0.669128 1441916203 0.294678 -0.575073 0.367065 0.669128 1441916203 0.294678 -0.575073 0.367065 0.669128 1441916203 0.299683 -0.575500 0.370117 0.664856 1441916203 0.299683 -0.575500 0.370117 0.664856 1441916203 0.299683 -0.575500 0.370117 0.664856 1441916203 0.299683 -0.575500 0.370117 0.664856 1441916203 0.299683 -0.575500 0.370117 0.664856 1441916203 0.299683 -0.575500 0.370117 0.664856 1441916203 0.313232 -0.569214 0.381042 0.657776 1441916204 0.313232 -0.569214 0.381042 0.657776 1441916204 0.313232 -0.569214 0.381042 0.657776 1441916204 0.313232 -0.569214 0.381042 0.657776 1441916204 0.313232 -0.569214 0.381042 0.657776 1441916204 0.313232 -0.569214 0.381042 0.657776 1441916204 0.313232 -0.569214 0.381042 0.657776 1441916204 0.324829 -0.563660 0.388916 0.652283 1441916204 0.324829 -0.563660 0.388916 0.652283 1441916204 0.324829 -0.563660 0.388916 0.652283 1441916204 0.324829 -0.563660 0.388916 0.652283 1441916204 0.324829 -0.563660 0.388916 0.652283 1441916204 0.324829 -0.563660 0.388916 0.652283 1441916204 0.333923 -0.562439 0.387573 0.649536 1441916204 0.333923 -0.562439 0.387573 0.649536 1441916204 0.333923 -0.562439 0.387573 0.649536 1441916204 0.333923 -0.562439 0.387573 0.649536 1441916204 0.333923 -0.562439 0.387573 0.649536 1441916204 0.329956 -0.569092 0.375854 0.652649 1441916204 0.329956 -0.569092 0.375854 0.652649 1441916204 0.329956 -0.569092 0.375854 0.652649 1441916204 0.329956 -0.569092 0.375854 0.652649 1441916204 0.329956 -0.569092 0.375854 0.652649 1441916204 0.316528 -0.580017 0.359253 0.658997 1441916204 0.316528 -0.580017 0.359253 0.658997 1441916204 0.316528 -0.580017 0.359253 0.658997 1441916204 0.316528 -0.580017 0.359253 0.658997 1441916204 0.316528 -0.580017 0.359253 0.658997 1441916204 0.316528 -0.580017 0.359253 0.658997 1441916204 0.316528 -0.580017 0.359253 0.658997 1441916204 0.309631 -0.583008 0.354431 0.662231 1441916204 0.309631 -0.583008 0.354431 0.662231 1441916204 0.309631 -0.583008 0.354431 0.662231 1441916204 0.309631 -0.583008 0.354431 0.662231 1441916204 0.309631 -0.583008 0.354431 0.662231 1441916204 0.309631 -0.583008 0.354431 0.662231 1441916204 0.301636 -0.582214 0.354309 0.666687 1441916204 0.301636 -0.582214 0.354309 0.666687 1441916204 0.301636 -0.582214 0.354309 0.666687 1441916204 0.301636 -0.582214 0.354309 0.666687 1441916204 0.301636 -0.582214 0.354309 0.666687 1441916204 0.301636 -0.582214 0.354309 0.666687 1441916204 0.301636 -0.582214 0.354309 0.666687 1441916204 0.290161 -0.581238 0.354919 0.672241 1441916204 0.290161 -0.581238 0.354919 0.672241 1441916204 0.290161 -0.581238 0.354919 0.672241 1441916204 0.290161 -0.581238 0.354919 0.672241 1441916204 0.290161 -0.581238 0.354919 0.672241 1441916204 0.290161 -0.581238 0.354919 0.672241 1441916204 0.282349 -0.578064 0.359741 0.675720 1441916204 0.282349 -0.578064 0.359741 0.675720 1441916204 0.282349 -0.578064 0.359741 0.675720 1441916204 0.282349 -0.578064 0.359741 0.675720 1441916204 0.275269 -0.575684 0.363770 0.678528 1441916204 0.275269 -0.575684 0.363770 0.678528 1441916204 0.275269 -0.575684 0.363770 0.678528 1441916204 0.275269 -0.575684 0.363770 0.678528 1441916204 0.275269 -0.575684 0.363770 0.678528 1441916204 0.275269 -0.575684 0.363770 0.678528 1441916204 0.275269 -0.575684 0.363770 0.678528 1441916204 0.265625 -0.576660 0.363281 0.681824 1441916204 0.265625 -0.576660 0.363281 0.681824 1441916204 0.265625 -0.576660 0.363281 0.681824 1441916204 0.265625 -0.576660 0.363281 0.681824 1441916204 0.265625 -0.576660 0.363281 0.681824 1441916204 0.265625 -0.576660 0.363281 0.681824 1441916204 0.262695 -0.576050 0.365784 0.682129 1441916204 0.262695 -0.576050 0.365784 0.682129 1441916204 0.262695 -0.576050 0.365784 0.682129 1441916204 0.262695 -0.576050 0.365784 0.682129 1441916204 0.272766 -0.569397 0.376404 0.677979 1441916204 0.272766 -0.569397 0.376404 0.677979 1441916204 0.272766 -0.569397 0.376404 0.677979 1441916204 0.272766 -0.569397 0.376404 0.677979 1441916204 0.272766 -0.569397 0.376404 0.677979 1441916204 0.272766 -0.569397 0.376404 0.677979 1441916204 0.295166 -0.558960 0.391357 0.668762 1441916204 0.295166 -0.558960 0.391357 0.668762 1441916204 0.295166 -0.558960 0.391357 0.668762 1441916204 0.295166 -0.558960 0.391357 0.668762 1441916204 0.295166 -0.558960 0.391357 0.668762 1441916204 0.295166 -0.558960 0.391357 0.668762 1441916204 0.316956 -0.551025 0.403198 0.658264 1441916204 0.316956 -0.551025 0.403198 0.658264 1441916204 0.316956 -0.551025 0.403198 0.658264 1441916204 0.316956 -0.551025 0.403198 0.658264 1441916204 0.316956 -0.551025 0.403198 0.658264 1441916204 0.316956 -0.551025 0.403198 0.658264 1441916204 0.326904 -0.549683 0.406616 0.652405 1441916204 0.326904 -0.549683 0.406616 0.652405 1441916204 0.326904 -0.549683 0.406616 0.652405 1441916204 0.326904 -0.549683 0.406616 0.652405 1441916204 0.326904 -0.549683 0.406616 0.652405 1441916204 0.326904 -0.549683 0.406616 0.652405 1441916204 0.326904 -0.549683 0.406616 0.652405 1441916204 0.329407 -0.554321 0.403748 0.648926 1441916204 0.329407 -0.554321 0.403748 0.648926 1441916204 0.329407 -0.554321 0.403748 0.648926 1441916204 0.329407 -0.554321 0.403748 0.648926 1441916204 0.329407 -0.554321 0.403748 0.648926 1441916204 0.329407 -0.554321 0.403748 0.648926 1441916204 0.335999 -0.553955 0.402893 0.646423 1441916204 0.335999 -0.553955 0.402893 0.646423 1441916204 0.335999 -0.553955 0.402893 0.646423 1441916204 0.335999 -0.553955 0.402893 0.646423 1441916204 0.335999 -0.553955 0.402893 0.646423 1441916204 0.335999 -0.553955 0.402893 0.646423 1441916204 0.346985 -0.552917 0.400940 0.642700 1441916204 0.346985 -0.552917 0.400940 0.642700 1441916205 0.346985 -0.552917 0.400940 0.642700 1441916205 0.346985 -0.552917 0.400940 0.642700 1441916205 0.346985 -0.552917 0.400940 0.642700 1441916205 0.346985 -0.552917 0.400940 0.642700 1441916205 0.346985 -0.552917 0.400940 0.642700 1441916205 0.347473 -0.558838 0.391907 0.642883 1441916205 0.347473 -0.558838 0.391907 0.642883 1441916205 0.347473 -0.558838 0.391907 0.642883 1441916205 0.347473 -0.558838 0.391907 0.642883 1441916205 0.347473 -0.558838 0.391907 0.642883 1441916205 0.347473 -0.558838 0.391907 0.642883 1441916205 0.346008 -0.563965 0.383972 0.643982 1441916205 0.346008 -0.563965 0.383972 0.643982 1441916205 0.346008 -0.563965 0.383972 0.643982 1441916205 0.346008 -0.563965 0.383972 0.643982 1441916205 0.346008 -0.563965 0.383972 0.643982 1441916205 0.346008 -0.563965 0.383972 0.643982 1441916205 0.344116 -0.566467 0.377075 0.646912 1441916205 0.344116 -0.566467 0.377075 0.646912 1441916205 0.344116 -0.566467 0.377075 0.646912 1441916205 0.344116 -0.566467 0.377075 0.646912 1441916205 0.344116 -0.566467 0.377075 0.646912 1441916205 0.344116 -0.566467 0.377075 0.646912 1441916205 0.330383 -0.576416 0.363464 0.653015 1441916205 0.330383 -0.576416 0.363464 0.653015 1441916205 0.330383 -0.576416 0.363464 0.653015 1441916205 0.330383 -0.576416 0.363464 0.653015 1441916205 0.330383 -0.576416 0.363464 0.653015 1441916205 0.330383 -0.576416 0.363464 0.653015 1441916205 0.330383 -0.576416 0.363464 0.653015 1441916205 0.310608 -0.586731 0.346924 0.662476 1441916205 0.310608 -0.586731 0.346924 0.662476 1441916205 0.310608 -0.586731 0.346924 0.662476 1441916205 0.310608 -0.586731 0.346924 0.662476 1441916205 0.310608 -0.586731 0.346924 0.662476 1441916205 0.310608 -0.586731 0.346924 0.662476 1441916205 0.295532 -0.588196 0.342163 0.670532 1441916205 0.295532 -0.588196 0.342163 0.670532 1441916205 0.295532 -0.588196 0.342163 0.670532 1441916205 0.295532 -0.588196 0.342163 0.670532 1441916205 0.295532 -0.588196 0.342163 0.670532 1441916205 0.295532 -0.588196 0.342163 0.670532 1441916205 0.287354 -0.583557 0.348999 0.674561 1441916205 0.287354 -0.583557 0.348999 0.674561 1441916205 0.287354 -0.583557 0.348999 0.674561 1441916205 0.287354 -0.583557 0.348999 0.674561 1441916205 0.287354 -0.583557 0.348999 0.674561 1441916205 0.287354 -0.583557 0.348999 0.674561 1441916205 0.279236 -0.579590 0.355896 0.677795 1441916205 0.279236 -0.579590 0.355896 0.677795 1441916205 0.279236 -0.579590 0.355896 0.677795 1441916205 0.279236 -0.579590 0.355896 0.677795 1441916205 0.279236 -0.579590 0.355896 0.677795 1441916205 0.279236 -0.579590 0.355896 0.677795 1441916205 0.270081 -0.579041 0.358154 0.680786 1441916205 0.270081 -0.579041 0.358154 0.680786 1441916205 0.270081 -0.579041 0.358154 0.680786 1441916205 0.270081 -0.579041 0.358154 0.680786 1441916205 0.270081 -0.579041 0.358154 0.680786 1441916205 0.270081 -0.579041 0.358154 0.680786 1441916205 0.257507 -0.583313 0.355408 0.683411 1441916205 0.257507 -0.583313 0.355408 0.683411 1441916205 0.257507 -0.583313 0.355408 0.683411 1441916205 0.257507 -0.583313 0.355408 0.683411 1441916205 0.250061 -0.586670 0.352722 0.684692 1441916205 0.250061 -0.586670 0.352722 0.684692 1441916205 0.250061 -0.586670 0.352722 0.684692 1441916205 0.250061 -0.586670 0.352722 0.684692 1441916205 0.250061 -0.586670 0.352722 0.684692 1441916205 0.250061 -0.586670 0.352722 0.684692 1441916205 0.255249 -0.584595 0.356506 0.682556 1441916205 0.255249 -0.584595 0.356506 0.682556 1441916205 0.255249 -0.584595 0.356506 0.682556 1441916205 0.255249 -0.584595 0.356506 0.682556 1441916205 0.255249 -0.584595 0.356506 0.682556 1441916205 0.255249 -0.584595 0.356506 0.682556 1441916205 0.275879 -0.576111 0.369385 0.674927 1441916205 0.275879 -0.576111 0.369385 0.674927 1441916205 0.275879 -0.576111 0.369385 0.674927 1441916205 0.275879 -0.576111 0.369385 0.674927 1441916205 0.275879 -0.576111 0.369385 0.674927 1441916205 0.275879 -0.576111 0.369385 0.674927 1441916205 0.296021 -0.567749 0.383911 0.665283 1441916205 0.296021 -0.567749 0.383911 0.665283 1441916205 0.296021 -0.567749 0.383911 0.665283 1441916205 0.296021 -0.567749 0.383911 0.665283 1441916205 0.296021 -0.567749 0.383911 0.665283 1441916205 0.296021 -0.567749 0.383911 0.665283 1441916205 0.303406 -0.565857 0.388733 0.660706 1441916205 0.303406 -0.565857 0.388733 0.660706 1441916205 0.303406 -0.565857 0.388733 0.660706 1441916205 0.303406 -0.565857 0.388733 0.660706 1441916205 0.303406 -0.565857 0.388733 0.660706 1441916205 0.303406 -0.565857 0.388733 0.660706 1441916205 0.304443 -0.567810 0.386475 0.659912 1441916205 0.304443 -0.567810 0.386475 0.659912 1441916205 0.304443 -0.567810 0.386475 0.659912 1441916205 0.304443 -0.567810 0.386475 0.659912 1441916205 0.309814 -0.567993 0.383118 0.659241 1441916205 0.319397 -0.568298 0.382751 0.654602 1441916205 0.319397 -0.568298 0.382751 0.654602 1441916205 0.319397 -0.568298 0.382751 0.654602 1441916206 0.319397 -0.568298 0.382751 0.654602 1441916206 0.319397 -0.568298 0.382751 0.654602 1441916206 0.319397 -0.568298 0.382751 0.654602 1441916206 0.319397 -0.568298 0.382751 0.654602 1441916206 0.324341 -0.570557 0.379517 0.652100 1441916206 0.324341 -0.570557 0.379517 0.652100 1441916206 0.324341 -0.570557 0.379517 0.652100 1441916206 0.324341 -0.570557 0.379517 0.652100 1441916206 0.324341 -0.570557 0.379517 0.652100 1441916206 0.324341 -0.570557 0.379517 0.652100 1441916206 0.328064 -0.569946 0.378967 0.651062 1441916206 0.328064 -0.569946 0.378967 0.651062 1441916206 0.328064 -0.569946 0.378967 0.651062 1441916206 0.328064 -0.569946 0.378967 0.651062 1441916206 0.328064 -0.569946 0.378967 0.651062 1441916206 0.328064 -0.569946 0.378967 0.651062 1441916206 0.328064 -0.569946 0.378967 0.651062 1441916206 0.324280 -0.570679 0.374939 0.654663 1441916206 0.324280 -0.570679 0.374939 0.654663 1441916206 0.324280 -0.570679 0.374939 0.654663 1441916206 0.324280 -0.570679 0.374939 0.654663 1441916206 0.324280 -0.570679 0.374939 0.654663 1441916206 0.324280 -0.570679 0.374939 0.654663 1441916206 0.317932 -0.573547 0.371460 0.657227 1441916206 0.317932 -0.573547 0.371460 0.657227 1441916206 0.317932 -0.573547 0.371460 0.657227 1441916206 0.317932 -0.573547 0.371460 0.657227 1441916206 0.317932 -0.573547 0.371460 0.657227 1441916206 0.317932 -0.573547 0.371460 0.657227 1441916206 0.311035 -0.575745 0.367798 0.660645 1441916206 0.311035 -0.575745 0.367798 0.660645 1441916206 0.311035 -0.575745 0.367798 0.660645 1441916206 0.311035 -0.575745 0.367798 0.660645 1441916206 0.311035 -0.575745 0.367798 0.660645 1441916206 0.311035 -0.575745 0.367798 0.660645 1441916206 0.295227 -0.583008 0.356628 0.667603 1441916206 0.295227 -0.583008 0.356628 0.667603 1441916206 0.295227 -0.583008 0.356628 0.667603 1441916206 0.295227 -0.583008 0.356628 0.667603 1441916206 0.295227 -0.583008 0.356628 0.667603 1441916206 0.295227 -0.583008 0.356628 0.667603 1441916206 0.281555 -0.585510 0.348755 0.675476 1441916206 0.281555 -0.585510 0.348755 0.675476 1441916206 0.281555 -0.585510 0.348755 0.675476 1441916206 0.281555 -0.585510 0.348755 0.675476 1441916206 0.281555 -0.585510 0.348755 0.675476 1441916206 0.281555 -0.585510 0.348755 0.675476 1441916206 0.281555 -0.585510 0.348755 0.675476 1441916206 0.280396 -0.581482 0.355591 0.675842 1441916206 0.280396 -0.581482 0.355591 0.675842 1441916206 0.280396 -0.581482 0.355591 0.675842 1441916206 0.280396 -0.581482 0.355591 0.675842 1441916206 0.280396 -0.581482 0.355591 0.675842 1441916206 0.278137 -0.578308 0.362000 0.676147 1441916206 0.278137 -0.578308 0.362000 0.676147 1441916206 0.278137 -0.578308 0.362000 0.676147 1441916206 0.278137 -0.578308 0.362000 0.676147 1441916206 0.278137 -0.578308 0.362000 0.676147 1441916206 0.278137 -0.578308 0.362000 0.676147 1441916206 0.278137 -0.578308 0.362000 0.676147 1441916206 0.271179 -0.581177 0.358154 0.678528 1441916206 0.271179 -0.581177 0.358154 0.678528 1441916206 0.271179 -0.581177 0.358154 0.678528 1441916206 0.271179 -0.581177 0.358154 0.678528 1441916206 0.271179 -0.581177 0.358154 0.678528 1441916206 0.271179 -0.581177 0.358154 0.678528 1441916206 0.263123 -0.586243 0.351135 0.681030 1441916206 0.263123 -0.586243 0.351135 0.681030 1441916206 0.263123 -0.586243 0.351135 0.681030 1441916206 0.263123 -0.586243 0.351135 0.681030 1441916206 0.263123 -0.586243 0.351135 0.681030 1441916206 0.263123 -0.586243 0.351135 0.681030 1441916206 0.263855 -0.584412 0.354065 0.680786 1441916206 0.263855 -0.584412 0.354065 0.680786 1441916206 0.263855 -0.584412 0.354065 0.680786 1441916206 0.263855 -0.584412 0.354065 0.680786 1441916206 0.263855 -0.584412 0.354065 0.680786 1441916206 0.263855 -0.584412 0.354065 0.680786 1441916206 0.283508 -0.571533 0.373657 0.673340 1441916206 0.283508 -0.571533 0.373657 0.673340 1441916206 0.283508 -0.571533 0.373657 0.673340 1441916206 0.283508 -0.571533 0.373657 0.673340 1441916206 0.283508 -0.571533 0.373657 0.673340 1441916206 0.283508 -0.571533 0.373657 0.673340 1441916206 0.314941 -0.551880 0.401672 0.659424 1441916206 0.314941 -0.551880 0.401672 0.659424 1441916206 0.314941 -0.551880 0.401672 0.659424 1441916206 0.314941 -0.551880 0.401672 0.659424 1441916206 0.314941 -0.551880 0.401672 0.659424 1441916206 0.314941 -0.551880 0.401672 0.659424 1441916206 0.331970 -0.543823 0.411682 0.651550 1441916206 0.331970 -0.543823 0.411682 0.651550 1441916206 0.331970 -0.543823 0.411682 0.651550 1441916206 0.331970 -0.543823 0.411682 0.651550 1441916206 0.331970 -0.543823 0.411682 0.651550 1441916206 0.331970 -0.543823 0.411682 0.651550 1441916206 0.325928 -0.554382 0.399902 0.653015 1441916206 0.325928 -0.554382 0.399902 0.653015 1441916206 0.325928 -0.554382 0.399902 0.653015 1441916206 0.325928 -0.554382 0.399902 0.653015 1441916206 0.325928 -0.554382 0.399902 0.653015 1441916206 
0.419373 -0.288086 0.400208 0.762146 1441916209 0.419373 -0.288086 0.400208 0.762146 1441916209 0.419373 -0.288086 0.400208 0.762146 1441916209 0.419373 -0.288086 0.400208 0.762146 1441916209 0.419373 -0.288086 0.400208 0.762146 1441916209 0.446289 -0.215454 0.379578 0.781189 1441916209 0.446289 -0.215454 0.379578 0.781189 1441916209 0.446289 -0.215454 0.379578 0.781189 1441916209 0.446289 -0.215454 0.379578 0.781189 1441916209 0.446289 -0.215454 0.379578 0.781189 1441916209 0.446289 -0.215454 0.379578 0.781189 1441916209 0.488098 -0.128540 0.379333 0.775452 1441916209 0.488098 -0.128540 0.379333 0.775452 1441916209 0.488098 -0.128540 0.379333 0.775452 1441916209 0.488098 -0.128540 0.379333 0.775452 1441916209 0.488098 -0.128540 0.379333 0.775452 1441916209 0.488098 -0.128540 0.379333 0.775452 1441916209 0.488098 -0.128540 0.379333 0.775452 1441916209 0.523865 -0.036194 0.387085 0.757813 1441916209 0.523865 -0.036194 0.387085 0.757813 1441916209 0.523865 -0.036194 0.387085 0.757813 1441916209 0.523865 -0.036194 0.387085 0.757813 1441916209 0.523865 -0.036194 0.387085 0.757813 1441916209 0.523865 -0.036194 0.387085 0.757813 1441916209 0.520935 0.034485 0.415710 0.744690 1441916209 0.520935 0.034485 0.415710 0.744690 1441916209 0.520935 0.034485 0.415710 0.744690 1441916209 0.520935 0.034485 0.415710 0.744690 1441916209 0.520935 0.034485 0.415710 0.744690 1441916209 0.520935 0.034485 0.415710 0.744690 1441916209 0.458984 0.078064 0.490662 0.736450 1441916209 0.458984 0.078064 0.490662 0.736450 1441916209 0.458984 0.078064 0.490662 0.736450 1441916209 0.458984 0.078064 0.490662 0.736450 1441916209 0.458984 0.078064 0.490662 0.736450 1441916209 0.458984 0.078064 0.490662 0.736450 1441916209 0.458984 0.078064 0.490662 0.736450 1441916209 0.351013 0.068481 0.569641 0.739929 1441916209 0.351013 0.068481 0.569641 0.739929 1441916209 0.351013 0.068481 0.569641 0.739929 1441916209 0.351013 0.068481 0.569641 0.739929 1441916209 0.351013 0.068481 0.569641 0.739929 1441916209 0.351013 0.068481 0.569641 0.739929 1441916209 0.201965 0.013245 0.628967 0.750549 1441916209 0.201965 0.013245 0.628967 0.750549 1441916209 0.201965 0.013245 0.628967 0.750549 1441916209 0.201965 0.013245 0.628967 0.750549 1441916209 0.201965 0.013245 0.628967 0.750549 1441916209 0.201965 0.013245 0.628967 0.750549 1441916210 0.201965 0.013245 0.628967 0.750549 1441916210 0.055054 -0.063599 0.640015 0.763672 1441916210 0.055054 -0.063599 0.640015 0.763672 1441916210 0.055054 -0.063599 0.640015 0.763672 1441916210 0.055054 -0.063599 0.640015 0.763672 1441916210 0.055054 -0.063599 0.640015 0.763672 1441916210 0.055054 -0.063599 0.640015 0.763672 1441916210 -0.075867 -0.116943 0.620300 0.771851 1441916210 -0.075867 -0.116943 0.620300 0.771851 1441916210 -0.075867 -0.116943 0.620300 0.771851 1441916210 -0.075867 -0.116943 0.620300 0.771851 1441916210 -0.075867 -0.116943 0.620300 0.771851 1441916210 -0.075867 -0.116943 0.620300 0.771851 1441916210 -0.161804 -0.149475 0.560730 0.798157 1441916210 -0.161804 -0.149475 0.560730 0.798157 1441916210 -0.161804 -0.149475 0.560730 0.798157 1441916210 -0.161804 -0.149475 0.560730 0.798157 1441916210 -0.161804 -0.149475 0.560730 0.798157 1441916210 -0.161804 -0.149475 0.560730 0.798157 1441916210 -0.185242 -0.156433 0.508179 0.826416 1441916210 -0.185242 -0.156433 0.508179 0.826416 1441916210 -0.185242 -0.156433 0.508179 0.826416 1441916210 -0.185242 -0.156433 0.508179 0.826416 1441916210 -0.185242 -0.156433 0.508179 0.826416 1441916210 -0.185242 -0.156433 0.508179 0.826416 1441916210 -0.185242 -0.156433 0.508179 0.826416 1441916210 -0.160645 -0.137451 0.534424 0.818298 1441916210 -0.160645 -0.137451 0.534424 0.818298 1441916210 -0.160645 -0.137451 0.534424 0.818298 1441916210 -0.160645 -0.137451 0.534424 0.818298 1441916210 -0.160645 -0.137451 0.534424 0.818298 1441916210 -0.160645 -0.137451 0.534424 0.818298 1441916210 -0.109436 -0.124451 0.561584 0.810608 1441916210 -0.109436 -0.124451 0.561584 0.810608 1441916210 -0.109436 -0.124451 0.561584 0.810608 1441916210 -0.109436 -0.124451 0.561584 0.810608 1441916210 -0.036804 -0.085754 0.561646 0.822021 1441916210 -0.036804 -0.085754 0.561646 0.822021 1441916210 -0.036804 -0.085754 0.561646 0.822021 1441916210 -0.036804 -0.085754 0.561646 0.822021 1441916210 -0.036804 -0.085754 0.561646 0.822021 1441916210 -0.036804 -0.085754 0.561646 0.822021 1441916210 -0.036804 -0.085754 0.561646 0.822021 1441916210 0.041626 -0.046143 0.549255 0.833313 1441916210 0.041626 -0.046143 0.549255 0.833313 1441916210 0.041626 -0.046143 0.549255 0.833313 1441916210 0.041626 -0.046143 0.549255 0.833313 1441916210 0.041626 -0.046143 0.549255 0.833313 1441916210 0.041626 -0.046143 0.549255 0.833313 1441916210 0.140564 -0.008179 0.531311 0.835327 1441916210 0.140564 -0.008179 0.531311 0.835327 1441916210 0.140564 -0.008179 0.531311 0.835327 1441916210 0.140564 -0.008179 0.531311 0.835327 1441916210 0.140564 -0.008179 0.531311 0.835327 1441916210 0.140564 -0.008179 0.531311 0.835327 1441916210 0.246765 0.031372 0.520325 0.816895 1441916210 0.246765 0.031372 0.520325 0.816895 1441916210 0.246765 0.031372 0.520325 0.816895 1441916210 0.246765 0.031372 0.520325 0.816895 1441916210 0.246765 0.031372 0.520325 0.816895 1441916210 0.246765 0.031372 0.520325 0.816895 1441916210 0.246765 0.031372 0.520325 0.816895 1441916210 0.346008 0.069519 0.507690 0.785889 1441916210 0.346008 0.069519 0.507690 0.785889 1441916210 0.346008 0.069519 0.507690 0.785889 1441916210 0.346008 0.069519 0.507690 0.785889 1441916210 0.346008 0.069519 0.507690 0.785889 1441916210 0.346008 0.069519 0.507690 0.785889 1441916210 0.408569 0.100098 0.491638 0.762329 1441916210 0.408569 0.100098 0.491638 0.762329 1441916210 0.408569 0.100098 0.491638 0.762329 1441916210 0.408569 0.100098 0.491638 0.762329 1441916210 0.408569 0.100098 0.491638 0.762329 1441916210 0.408569 0.100098 0.491638 0.762329 1441916210 0.419556 0.114685 0.476990 0.763672 1441916210 0.419556 0.114685 0.476990 0.763672 1441916210 0.419556 0.114685 0.476990 0.763672 1441916210 0.419556 0.114685 0.476990 0.763672 1441916210 0.419556 0.114685 0.476990 0.763672 1441916210 0.419556 0.114685 0.476990 0.763672 1441916210 0.389099 0.110474 0.481995 0.777161 1441916210 0.389099 0.110474 0.481995 0.777161 1441916210 0.389099 0.110474 0.481995 0.777161 1441916210 0.389099 0.110474 0.481995 0.777161 1441916210 0.389099 0.110474 0.481995 0.777161 1441916210 0.329773 0.096985 0.513062 0.786438 1441916210 0.329773 0.096985 0.513062 0.786438 1441916210 0.329773 0.096985 0.513062 0.786438 1441916210 0.329773 0.096985 0.513062 0.786438 1441916210 0.329773 0.096985 0.513062 0.786438 1441916210 0.329773 0.096985 0.513062 0.786438 1441916210 0.329773 0.096985 0.513062 0.786438 1441916210 0.243042 0.062866 0.549500 0.796814 1441916210 0.243042 0.062866 0.549500 0.796814 1441916210 0.243042 0.062866 0.549500 0.796814 1441916210 0.243042 0.062866 0.549500 0.796814 1441916210 0.243042 0.062866 0.549500 0.796814 1441916210 0.243042 0.062866 0.549500 0.796814 1441916210 0.135193 0.011719 0.582397 0.801453 1441916210 0.135193 0.011719 0.582397 0.801453 1441916210 0.135193 0.011719 0.582397 0.801453 1441916210 0.135193 0.011719 0.582397 0.801453 1441916210 0.135193 0.011719 0.582397 0.801453 1441916210 0.135193 0.011719 0.582397 0.801453 1441916210 0.018982 -0.047119 0.608948 0.791504 1441916210 0.018982 -0.047119 0.608948 0.791504 1441916210 0.018982 -0.047119 0.608948 0.791504 1441916210 0.018982 -0.047119 0.608948 0.791504 1441916210 0.018982 -0.047119 0.608948 0.791504 1441916210 0.018982 -0.047119 0.608948 0.791504 1441916210 -0.094666 -0.103516 0.605286 0.783508 1441916211 -0.094666 -0.103516 0.605286 0.783508 1441916211 -0.094666 -0.103516 0.605286 0.783508 1441916211 -0.094666 -0.103516 0.605286 0.783508 1441916211 -0.094666 -0.103516 0.605286 0.783508 1441916211 -0.094666 -0.103516 0.605286 0.783508 1441916211 -0.180115 -0.150452 0.552612 0.799683 1441916211 -0.180115 -0.150452 0.552612 0.799683 1441916211 -0.180115 -0.150452 0.552612 0.799683 1441916211 -0.180115 -0.150452 0.552612 0.799683 1441916211 -0.180115 -0.150452 0.552612 0.799683 1441916211 -0.180115 -0.150452 0.552612 0.799683 1441916211 -0.180115 -0.150452 0.552612 0.799683 1441916211 -0.214722 -0.166016 0.516541 0.812073 1441916211 -0.214722 -0.166016 0.516541 0.812073 1441916211 -0.214722 -0.166016 0.516541 0.812073 1441916211 -0.214722 -0.166016 0.516541 0.812073 1441916211 -0.214722 -0.166016 0.516541 0.812073 1441916211 -0.205078 -0.164063 0.525757 0.809021 1441916211 -0.205078 -0.164063 0.525757 0.809021 1441916211 -0.205078 -0.164063 0.525757 0.809021 1441916211 -0.205078 -0.164063 0.525757 0.809021 1441916211 -0.205078 -0.164063 0.525757 0.809021 1441916211 -0.205078 -0.164063 0.525757 0.809021 1441916211 -0.205078 -0.164063 0.525757 0.809021 1441916211 -0.159790 -0.140625 0.525208 0.823853 1441916211 -0.159790 -0.140625 0.525208 0.823853 1441916211 -0.159790 -0.140625 0.525208 0.823853 1441916211 -0.159790 -0.140625 0.525208 0.823853 1441916211 -0.159790 -0.140625 0.525208 0.823853 1441916211 -0.086426 -0.105164 0.521912 0.842041 1441916211 -0.086426 -0.105164 0.521912 0.842041 1441916211 -0.086426 -0.105164 0.521912 0.842041 1441916211 -0.086426 -0.105164 0.521912 0.842041 1441916211 -0.086426 -0.105164 0.521912 0.842041 1441916211 -0.086426 -0.105164 0.521912 0.842041 1441916211 0.001831 -0.062134 0.526733 0.847717 1441916211 0.001831 -0.062134 0.526733 0.847717 1441916211 0.001831 -0.062134 0.526733 0.847717 1441916211 0.001831 -0.062134 0.526733 0.847717 1441916211 0.001831 -0.062134 0.526733 0.847717 1441916211 0.001831 -0.062134 0.526733 0.847717 1441916211 0.106140 -0.023987 0.525513 0.843750 1441916211 0.106140 -0.023987 0.525513 0.843750 1441916211 0.106140 -0.023987 0.525513 0.843750 1441916211 0.106140 -0.023987 0.525513 0.843750 1441916211 0.106140 -0.023987 0.525513 0.843750 1441916211 0.106140 -0.023987 0.525513 0.843750 1441916211 0.218445 0.010193 0.521240 0.824890 1441916211 0.218445 0.010193 0.521240 0.824890 1441916211 0.218445 0.010193 0.521240 0.824890 1441916211 0.218445 0.010193 0.521240 0.824890 1441916211 0.218445 0.010193 0.521240 0.824890 1441916211 0.218445 0.010193 0.521240 0.824890 1441916211 0.218445 0.010193 0.521240 0.824890 1441916211 0.322876 0.040405 0.513123 0.794189 1441916211 0.322876 0.040405 0.513123 0.794189 1441916211 0.322876 0.040405 0.513123 0.794189 1441916211 0.396179 0.068909 0.504944 0.763733 1441916211 0.396179 0.068909 0.504944 0.763733 1441916211 0.396179 0.068909 0.504944 0.763733 1441916211 0.417297 0.082031 0.495300 0.757446 1441916211 0.417297 0.082031 0.495300 0.757446 1441916211 0.417297 0.082031 0.495300 0.757446 1441916211 0.417297 0.082031 0.495300 0.757446 1441916211 0.417297 0.082031 0.495300 0.757446 1441916211 0.390747 0.072510 0.494507 0.772888 1441916211 0.390747 0.072510 0.494507 0.772888 1441916211 0.390747 0.072510 0.494507 0.772888 1441916211 0.390747 0.072510 0.494507 0.772888 1441916211 0.390747 0.072510 0.494507 0.772888 1441916211 0.333252 0.054138 0.513123 0.789063 1441916211 0.333252 0.054138 0.513123 0.789063 1441916211 0.333252 0.054138 0.513123 0.789063 1441916211 0.333252 0.054138 0.513123 0.789063 1441916211 0.333252 0.054138 0.513123 0.789063 1441916211 0.333252 0.054138 0.513123 0.789063 1441916211 0.333252 0.054138 0.513123 0.789063 1441916211 0.245850 0.026245 0.540894 0.803894 1441916211 0.245850 0.026245 0.540894 0.803894 1441916211 0.245850 0.026245 0.540894 0.803894 1441916211 0.245850 0.026245 0.540894 0.803894 1441916211 0.245850 0.026245 0.540894 0.803894 1441916211 0.245850 0.026245 0.540894 0.803894 1441916211 0.133362 -0.016113 0.566895 0.812744 1441916211 0.133362 -0.016113 0.566895 0.812744 1441916211 0.133362 -0.016113 0.566895 0.812744 1441916211 0.133362 -0.016113 0.566895 0.812744 1441916211 0.133362 -0.016113 0.566895 0.812744 1441916211 0.015259 -0.068481 0.589172 0.804871 1441916211 0.015259 -0.068481 0.589172 0.804871 1441916211 -0.100525 -0.127014 0.580750 0.797791 1441916211 -0.100525 -0.127014 0.580750 0.797791 1441916211 -0.100525 -0.127014 0.580750 0.797791 1441916211 -0.100525 -0.127014 0.580750 0.797791 1441916211 -0.100525 -0.127014 0.580750 0.797791 1441916211 -0.100525 -0.127014 0.580750 0.797791 1441916211 -0.173706 -0.177307 0.511414 0.822632 1441916212 -0.173706 -0.177307 0.511414 0.822632 1441916212 -0.173706 -0.177307 0.511414 0.822632 1441916212 -0.173706 -0.177307 0.511414 0.822632 1441916212 -0.173706 -0.177307 0.511414 0.822632 1441916212 -0.173706 -0.177307 0.511414 0.822632 1441916212 -0.192200 -0.192444 0.514160 0.813416 1441916212 -0.192200 -0.192444 0.514160 0.813416 1441916212 -0.192200 -0.192444 0.514160 0.813416 1441916212 -0.192200 -0.192444 0.514160 0.813416 1441916212 -0.158325 -0.187378 0.546631 0.800598 1441916212 -0.158325 -0.187378 0.546631 0.800598 1441916212 -0.158325 -0.187378 0.546631 0.800598 1441916212 -0.158325 -0.187378 0.546631 0.800598 1441916212 -0.158325 -0.187378 0.546631 0.800598 1441916212 -0.158325 -0.187378 0.546631 0.800598 1441916212 -0.100464 -0.162903 0.536255 0.822021 1441916212 -0.100464 -0.162903 0.536255 0.822021 1441916212 -0.100464 -0.162903 0.536255 0.822021 1441916212 -0.100464 -0.162903 0.536255 0.822021 1441916212 -0.100464 -0.162903 0.536255 0.822021 1441916212 -0.100464 -0.162903 0.536255 0.822021 1441916212 -0.100464 -0.162903 0.536255 0.822021 1441916212 -0.020569 -0.132141 0.525635 0.840088 1441916212 -0.020569 -0.132141 0.525635 0.840088 1441916212 -0.020569 -0.132141 0.525635 0.840088 1441916212 -0.020569 -0.132141 0.525635 0.840088 1441916212 -0.020569 -0.132141 0.525635 0.840088 1441916212 0.070923 -0.094666 0.539734 0.833435 1441916212 0.070923 -0.094666 0.539734 0.833435 1441916212 0.070923 -0.094666 0.539734 0.833435 1441916212 0.070923 -0.094666 0.539734 0.833435 1441916212 0.070923 -0.094666 0.539734 0.833435 1441916212 0.070923 -0.094666 0.539734 0.833435 1441916212 0.070923 -0.094666 0.539734 0.833435 1441916212 0.175598 -0.052246 0.544006 0.818787 1441916212 0.175598 -0.052246 0.544006 0.818787 1441916212 0.175598 -0.052246 0.544006 0.818787 1441916212 0.175598 -0.052246 0.544006 0.818787 1441916212 0.175598 -0.052246 0.544006 0.818787 1441916212 0.175598 -0.052246 0.544006 0.818787 1441916212 0.278748 -0.016846 0.530334 0.800415 1441916212 0.278748 -0.016846 0.530334 0.800415 1441916212 0.278748 -0.016846 0.530334 0.800415 1441916212 0.278748 -0.016846 0.530334 0.800415 1441916212 0.278748 -0.016846 0.530334 0.800415 1441916212 0.278748 -0.016846 0.530334 0.800415 1441916212 0.368652 0.013184 0.508667 0.777832 1441916212 0.368652 0.013184 0.508667 0.777832 1441916212 0.368652 0.013184 0.508667 0.777832 1441916212 0.368652 0.013184 0.508667 0.777832 1441916212 0.422913 0.040588 0.494629 0.758118 1441916212 0.422913 0.040588 0.494629 0.758118 1441916212 0.422913 0.040588 0.494629 0.758118 1441916212 0.422913 0.040588 0.494629 0.758118 1441916212 0.422913 0.040588 0.494629 0.758118 1441916212 0.422913 0.040588 0.494629 0.758118 1441916212 0.422913 0.040588 0.494629 0.758118 1441916212 0.429382 0.060852 0.493225 0.754028 1441916212 0.429382 0.060852 0.493225 0.754028 1441916212 0.429382 0.060852 0.493225 0.754028 1441916212 0.429382 0.060852 0.493225 0.754028 1441916212 0.429382 0.060852 0.493225 0.754028 1441916212 0.429382 0.060852 0.493225 0.754028 1441916212 0.398010 0.062073 0.501221 0.765808 1441916212 0.398010 0.062073 0.501221 0.765808 1441916212 0.398010 0.062073 0.501221 0.765808 1441916212 0.398010 0.062073 0.501221 0.765808 1441916212 0.398010 0.062073 0.501221 0.765808 1441916212 0.398010 0.062073 0.501221 0.765808 1441916212 0.398010 0.062073 0.501221 0.765808 1441916212 0.339355 0.050354 0.525391 0.778564 1441916212 0.339355 0.050354 0.525391 0.778564 1441916212 0.339355 0.050354 0.525391 0.778564 1441916212 0.339355 0.050354 0.525391 0.778564 1441916212 0.339355 0.050354 0.525391 0.778564 1441916212 0.339355 0.050354 0.525391 0.778564 1441916212 0.252563 0.024719 0.558655 0.789551 1441916212 0.252563 0.024719 0.558655 0.789551 1441916212 0.252563 0.024719 0.558655 0.789551 1441916212 0.252563 0.024719 0.558655 0.789551 1441916212 0.252563 0.024719 0.558655 0.789551 1441916212 0.252563 0.024719 0.558655 0.789551 1441916212 0.145081 -0.014038 0.598145 0.787964 1441916212 0.145081 -0.014038 0.598145 0.787964 1441916212 0.145081 -0.014038 0.598145 0.787964 1441916212 0.145081 -0.014038 0.598145 0.787964 1441916212 0.030762 -0.061829 0.633423 0.770691 1441916212 0.030762 -0.061829 0.633423 0.770691 1441916212 0.030762 -0.061829 0.633423 0.770691 1441916212 0.030762 -0.061829 0.633423 0.770691 1441916212 -0.078552 -0.119751 0.616516 0.774170 1441916212 -0.078552 -0.119751 0.616516 0.774170 1441916212 -0.078552 -0.119751 0.616516 0.774170 1441916212 -0.078552 -0.119751 0.616516 0.774170 1441916212 -0.152588 -0.161499 0.551758 0.803833 1441916212 -0.152588 -0.161499 0.551758 0.803833 1441916212 -0.152588 -0.161499 0.551758 0.803833 1441916212 -0.152588 -0.161499 0.551758 0.803833 1441916212 -0.152588 -0.161499 0.551758 0.803833 1441916212 -0.152588 -0.161499 0.551758 0.803833 1441916212 -0.152588 -0.161499 0.551758 0.803833 1441916212 -0.174255 -0.174561 0.540771 0.804138 1441916212 -0.174255 -0.174561 0.540771 0.804138 1441916213 -0.174255 -0.174561 0.540771 0.804138 1441916213 -0.174255 -0.174561 0.540771 0.804138 1441916213 -0.174255 -0.174561 0.540771 0.804138 1441916213 -0.174255 -0.174561 0.540771 0.804138 1441916213 -0.146973 -0.170532 0.572083 0.788696 1441916213 -0.146973 -0.170532 0.572083 0.788696 1441916213 -0.146973 -0.170532 0.572083 0.788696 1441916213 -0.146973 -0.170532 0.572083 0.788696 1441916213 -0.146973 -0.170532 0.572083 0.788696 1441916213 -0.091492 -0.147644 0.570435 0.802734 1441916213 -0.091492 -0.147644 0.570435 0.802734 1441916213 -0.091492 -0.147644 0.570435 0.802734 1441916213 -0.018433 -0.114746 0.541382 0.832642 1441916213 -0.018433 -0.114746 0.541382 0.832642 1441916213 -0.018433 -0.114746 0.541382 0.832642 1441916213 -0.018433 -0.114746 0.541382 0.832642 1441916213 -0.018433 -0.114746 0.541382 0.832642 1441916213 -0.018433 -0.114746 0.541382 0.832642 1441916213 0.068359 -0.085876 0.527466 0.842407 1441916213 0.068359 -0.085876 0.527466 0.842407 1441916213 0.068359 -0.085876 0.527466 0.842407 1441916213 0.068359 -0.085876 0.527466 0.842407 1441916213 0.068359 -0.085876 0.527466 0.842407 1441916213 0.068359 -0.085876 0.527466 0.842407 1441916213 0.068359 -0.085876 0.527466 0.842407 1441916213 0.169861 -0.052063 0.522217 0.834045 1441916213 0.169861 -0.052063 0.522217 0.834045 1441916213 0.169861 -0.052063 0.522217 0.834045 1441916213 0.169861 -0.052063 0.522217 0.834045 1441916213 0.169861 -0.052063 0.522217 0.834045 1441916213 0.169861 -0.052063 0.522217 0.834045 1441916213 0.270874 -0.018433 0.516785 0.811890 1441916213 0.270874 -0.018433 0.516785 0.811890 1441916213 0.270874 -0.018433 0.516785 0.811890 1441916213 0.270874 -0.018433 0.516785 0.811890 1441916213 0.270874 -0.018433 0.516785 0.811890 1441916213 0.270874 -0.018433 0.516785 0.811890 1441916213 0.270874 -0.018433 0.516785 0.811890 1441916213 0.364197 0.011292 0.498047 0.786804 1441916213 0.364197 0.011292 0.498047 0.786804 1441916213 0.364197 0.011292 0.498047 0.786804 1441916213 0.432556 0.037537 0.479004 0.762878 1441916213 0.432556 0.037537 0.479004 0.762878 1441916213 0.432556 0.037537 0.479004 0.762878 1441916213 0.432556 0.037537 0.479004 0.762878 1441916213 0.432556 0.037537 0.479004 0.762878 1441916213 0.432556 0.037537 0.479004 0.762878 1441916213 0.432556 0.037537 0.479004 0.762878 1441916213 0.451477 0.058350 0.468140 0.757324 1441916213 0.451477 0.058350 0.468140 0.757324 1441916213 0.451477 0.058350 0.468140 0.757324 1441916213 0.451477 0.058350 0.468140 0.757324 1441916213 0.451477 0.058350 0.468140 0.757324 1441916213 0.451477 0.058350 0.468140 0.757324 1441916213 0.427917 0.063477 0.473022 0.767456 1441916213 0.427917 0.063477 0.473022 0.767456 1441916213 0.427917 0.063477 0.473022 0.767456 1441916213 0.427917 0.063477 0.473022 0.767456 1441916213 0.427917 0.063477 0.473022 0.767456 1441916213 0.427917 0.063477 0.473022 0.767456 1441916213 0.427917 0.063477 0.473022 0.767456 1441916213 0.374756 0.066589 0.498596 0.778748 1441916213 0.374756 0.066589 0.498596 0.778748 1441916213 0.374756 0.066589 0.498596 0.778748 1441916213 0.374756 0.066589 0.498596 0.778748 1441916213 0.374756 0.066589 0.498596 0.778748 1441916213 0.374756 0.066589 0.498596 0.778748 1441916213 0.292236 0.059692 0.536255 0.789551 1441916213 0.292236 0.059692 0.536255 0.789551 1441916213 0.292236 0.059692 0.536255 0.789551 1441916213 0.292236 0.059692 0.536255 0.789551 1441916213 0.292236 0.059692 0.536255 0.789551 1441916213 0.185425 0.026367 0.562134 0.805542 1441916213 0.185425 0.026367 0.562134 0.805542 1441916213 0.185425 0.026367 0.562134 0.805542 1441916213 0.185425 0.026367 0.562134 0.805542 1441916213 0.185425 0.026367 0.562134 0.805542 1441916213 0.185425 0.026367 0.562134 0.805542 1441916213 0.069702 -0.027283 0.562622 0.823242 1441916213 0.069702 -0.027283 0.562622 0.823242 1441916213 0.069702 -0.027283 0.562622 0.823242 1441916213 0.069702 -0.027283 0.562622 0.823242 1441916213 0.069702 -0.027283 0.562622 0.823242 1441916213 0.069702 -0.027283 0.562622 0.823242 1441916213 0.069702 -0.027283 0.562622 0.823242 1441916213 -0.044434 -0.083435 0.561523 0.822021 1441916213 -0.044434 -0.083435 0.561523 0.822021 1441916213 -0.044434 -0.083435 0.561523 0.822021 1441916213 -0.044434 -0.083435 0.561523 0.822021 1441916213 -0.044434 -0.083435 0.561523 0.822021 1441916213 -0.044434 -0.083435 0.561523 0.822021 1441916213 -0.143677 -0.139221 0.540222 0.817322 1441916213 -0.143677 -0.139221 0.540222 0.817322 1441916213 -0.143677 -0.139221 0.540222 0.817322 1441916213 -0.143677 -0.139221 0.540222 0.817322 1441916213 -0.143677 -0.139221 0.540222 0.817322 1441916213 -0.143677 -0.139221 0.540222 0.817322 1441916213 -0.143677 -0.139221 0.540222 0.817322 1441916213 -0.204651 -0.175903 0.513306 0.814636 1441916213 -0.204651 -0.175903 0.513306 0.814636 1441916213 -0.204651 -0.175903 0.513306 0.814636 1441916213 -0.204651 -0.175903 0.513306 0.814636 1441916213 -0.204651 -0.175903 0.513306 0.814636 1441916213 -0.204651 -0.175903 0.513306 0.814636 1441916213 -0.216614 -0.197266 0.515808 0.804993 1441916213 -0.216614 -0.197266 0.515808 0.804993 1441916213 -0.216614 -0.197266 0.515808 0.804993 1441916214 -0.216614 -0.197266 0.515808 0.804993 1441916214 -0.216614 -0.197266 0.515808 0.804993 1441916214 -0.216614 -0.197266 0.515808 0.804993 1441916214 -0.189148 -0.191162 0.520203 0.810547 1441916214 -0.189148 -0.191162 0.520203 0.810547 1441916214 -0.189148 -0.191162 0.520203 0.810547 1441916214 -0.189148 -0.191162 0.520203 0.810547 1441916214 -0.189148 -0.191162 0.520203 0.810547 1441916214 -0.189148 -0.191162 0.520203 0.810547 1441916214 -0.189148 -0.191162 0.520203 0.810547 1441916214 -0.136047 -0.169312 0.515625 0.828796 1441916214 -0.136047 -0.169312 0.515625 0.828796 1441916214 -0.136047 -0.169312 0.515625 0.828796 1441916214 -0.136047 -0.169312 0.515625 0.828796 1441916214 -0.136047 -0.169312 0.515625 0.828796 1441916214 -0.136047 -0.169312 0.515625 0.828796 1441916214 -0.065369 -0.143860 0.517151 0.841125 1441916214 -0.065369 -0.143860 0.517151 0.841125 1441916214 -0.065369 -0.143860 0.517151 0.841125 1441916214 -0.065369 -0.143860 0.517151 0.841125 1441916214 -0.065369 -0.143860 0.517151 0.841125 1441916214 -0.065369 -0.143860 0.517151 0.841125 1441916214 0.018311 -0.112244 0.529602 0.840515 1441916214 0.018311 -0.112244 0.529602 0.840515 1441916214 0.018311 -0.112244 0.529602 0.840515 1441916214 0.018311 -0.112244 0.529602 0.840515 1441916214 0.018311 -0.112244 0.529602 0.840515 1441916214 0.018311 -0.112244 0.529602 0.840515 1441916214 0.114380 -0.071228 0.537170 0.832581 1441916214 0.114380 -0.071228 0.537170 0.832581 1441916214 0.114380 -0.071228 0.537170 0.832581 1441916214 0.114380 -0.071228 0.537170 0.832581 1441916214 0.114380 -0.071228 0.537170 0.832581 1441916214 0.114380 -0.071228 0.537170 0.832581 1441916214 0.208618 -0.031311 0.527222 0.823059 1441916214 0.208618 -0.031311 0.527222 0.823059 1441916214 0.208618 -0.031311 0.527222 0.823059 1441916214 0.208618 -0.031311 0.527222 0.823059 1441916214 0.208618 -0.031311 0.527222 0.823059 1441916214 0.279907 -0.004578 0.492554 0.823975 1441916214 0.279907 -0.004578 0.492554 0.823975 1441916214 0.279907 -0.004578 0.492554 0.823975 1441916214 0.279907 -0.004578 0.492554 0.823975 1441916214 0.279907 -0.004578 0.492554 0.823975 1441916214 0.279907 -0.004578 0.492554 0.823975 1441916214 0.314636 0.019653 0.474365 0.821899 1441916214 0.314636 0.019653 0.474365 0.821899 1441916214 0.314636 0.019653 0.474365 0.821899 1441916214 0.314636 0.019653 0.474365 0.821899 1441916214 0.314636 0.019653 0.474365 0.821899 1441916214 0.314636 0.019653 0.474365 0.821899 1441916214 0.314636 0.019653 0.474365 0.821899 1441916214 0.302979 0.044556 0.483765 0.819824 1441916214 0.302979 0.044556 0.483765 0.819824 1441916214 0.302979 0.044556 0.483765 0.819824 1441916214 0.302979 0.044556 0.483765 0.819824 1441916214 0.302979 0.044556 0.483765 0.819824 1441916214 0.302979 0.044556 0.483765 0.819824 1441916214 0.260925 0.054932 0.498596 0.824768 1441916214 0.260925 0.054932 0.498596 0.824768 1441916214 0.260925 0.054932 0.498596 0.824768 1441916214 0.260925 0.054932 0.498596 0.824768 1441916214 0.260925 0.054932 0.498596 0.824768 1441916214 0.260925 0.054932 0.498596 0.824768 1441916214 0.194092 0.040833 0.506226 0.839233 1441916214 0.194092 0.040833 0.506226 0.839233 1441916214 0.194092 0.040833 0.506226 0.839233 1441916214 0.194092 0.040833 0.506226 0.839233 1441916214 0.194092 0.040833 0.506226 0.839233 1441916214 0.107849 0.008667 0.512817 0.851624 1441916214 0.107849 0.008667 0.512817 0.851624 1441916214 0.107849 0.008667 0.512817 0.851624 1441916214 0.107849 0.008667 0.512817 0.851624 1441916214 0.107849 0.008667 0.512817 0.851624 1441916214 0.107849 0.008667 0.512817 0.851624 1441916214 0.012878 -0.034363 0.526672 0.849182 1441916214 0.012878 -0.034363 0.526672 0.849182 1441916214 0.012878 -0.034363 0.526672 0.849182 1441916214 0.012878 -0.034363 0.526672 0.849182 1441916214 0.012878 -0.034363 0.526672 0.849182 1441916214 0.012878 -0.034363 0.526672 0.849182 1441916214 -0.079590 -0.085876 0.545471 0.829834 1441916214 -0.079590 -0.085876 0.545471 0.829834 1441916214 -0.079590 -0.085876 0.545471 0.829834 1441916214 -0.079590 -0.085876 0.545471 0.829834 1441916214 -0.079590 -0.085876 0.545471 0.829834 1441916214 -0.079590 -0.085876 0.545471 0.829834 1441916214 -0.079590 -0.085876 0.545471 0.829834 1441916214 -0.161133 -0.145691 0.538879 0.813843 1441916214 -0.161133 -0.145691 0.538879 0.813843 1441916214 -0.161133 -0.145691 0.538879 0.813843 1441916214 -0.161133 -0.145691 0.538879 0.813843 1441916214 -0.161133 -0.145691 0.538879 0.813843 1441916214 
0.287109 -0.593567 0.324402 0.678223 1441916217 0.287109 -0.593567 0.324402 0.678223 1441916217 0.287109 -0.593567 0.324402 0.678223 1441916217 0.287109 -0.593567 0.324402 0.678223 1441916217 0.284973 -0.595642 0.324768 0.677124 1441916217 0.284973 -0.595642 0.324768 0.677124 1441916217 0.284973 -0.595642 0.324768 0.677124 1441916217 0.284973 -0.595642 0.324768 0.677124 1441916217 0.284973 -0.595642 0.324768 0.677124 1441916217 0.284973 -0.595642 0.324768 0.677124 1441916217 0.287537 -0.592041 0.335083 0.674194 1441916217 0.287537 -0.592041 0.335083 0.674194 1441916217 0.287537 -0.592041 0.335083 0.674194 1441916217 0.287537 -0.592041 0.335083 0.674194 1441916217 0.287537 -0.592041 0.335083 0.674194 1441916217 0.287537 -0.592041 0.335083 0.674194 1441916217 0.291199 -0.588196 0.342163 0.672363 1441916217 0.291199 -0.588196 0.342163 0.672363 1441916217 0.291199 -0.588196 0.342163 0.672363 1441916217 0.291199 -0.588196 0.342163 0.672363 1441916217 0.291199 -0.588196 0.342163 0.672363 1441916217 0.291199 -0.588196 0.342163 0.672363 1441916217 0.281250 -0.592957 0.337341 0.674866 1441916217 0.281250 -0.592957 0.337341 0.674866 1441916217 0.281250 -0.592957 0.337341 0.674866 1441916217 0.281250 -0.592957 0.337341 0.674866 1441916217 0.281250 -0.592957 0.337341 0.674866 1441916217 0.281250 -0.592957 0.337341 0.674866 1441916217 0.261230 -0.602356 0.324036 0.681091 1441916217 0.261230 -0.602356 0.324036 0.681091 1441916217 0.261230 -0.602356 0.324036 0.681091 1441916217 0.261230 -0.602356 0.324036 0.681091 1441916217 0.261230 -0.602356 0.324036 0.681091 1441916217 0.261230 -0.602356 0.324036 0.681091 1441916217 0.247803 -0.603821 0.318359 0.687439 1441916217 0.247803 -0.603821 0.318359 0.687439 1441916217 0.247803 -0.603821 0.318359 0.687439 1441916217 0.247803 -0.603821 0.318359 0.687439 1441916217 0.247803 -0.603821 0.318359 0.687439 1441916217 0.247803 -0.603821 0.318359 0.687439 1441916217 0.247803 -0.603821 0.318359 0.687439 1441916217 0.240601 -0.601013 0.318787 0.692261 1441916217 0.240601 -0.601013 0.318787 0.692261 1441916217 0.240601 -0.601013 0.318787 0.692261 1441916217 0.240601 -0.601013 0.318787 0.692261 1441916217 0.240601 -0.601013 0.318787 0.692261 1441916217 0.240601 -0.601013 0.318787 0.692261 1441916217 0.227539 -0.602844 0.315735 0.696472 1441916217 0.227539 -0.602844 0.315735 0.696472 1441916217 0.227539 -0.602844 0.315735 0.696472 1441916217 0.227539 -0.602844 0.315735 0.696472 1441916217 0.227539 -0.602844 0.315735 0.696472 1441916217 0.227539 -0.602844 0.315735 0.696472 1441916217 0.227539 -0.602844 0.315735 0.696472 1441916217 0.213928 -0.608337 0.311279 0.697998 1441916217 0.213928 -0.608337 0.311279 0.697998 1441916217 0.213928 -0.608337 0.311279 0.697998 1441916217 0.213928 -0.608337 0.311279 0.697998 1441916217 0.213928 -0.608337 0.311279 0.697998 1441916217 0.213928 -0.608337 0.311279 0.697998 1441916217 0.217102 -0.606750 0.316223 0.696228 1441916217 0.217102 -0.606750 0.316223 0.696228 1441916217 0.217102 -0.606750 0.316223 0.696228 1441916217 0.217102 -0.606750 0.316223 0.696228 1441916217 0.217102 -0.606750 0.316223 0.696228 1441916217 0.217102 -0.606750 0.316223 0.696228 1441916217 0.237305 -0.599854 0.327942 0.690063 1441916217 0.237305 -0.599854 0.327942 0.690063 1441916217 0.237305 -0.599854 0.327942 0.690063 1441916217 0.237305 -0.599854 0.327942 0.690063 1441916217 0.237305 -0.599854 0.327942 0.690063 1441916217 0.251953 -0.597656 0.335632 0.683044 1441916217 0.251953 -0.597656 0.335632 0.683044 1441916217 0.251953 -0.597656 0.335632 0.683044 1441916217 0.251953 -0.597656 0.335632 0.683044 1441916217 0.251953 -0.597656 0.335632 0.683044 1441916217 0.251953 -0.597656 0.335632 0.683044 1441916217 0.259949 -0.597107 0.338562 0.679138 1441916218 0.259949 -0.597107 0.338562 0.679138 1441916218 0.259949 -0.597107 0.338562 0.679138 1441916218 0.259949 -0.597107 0.338562 0.679138 1441916218 0.259949 -0.597107 0.338562 0.679138 1441916218 0.259949 -0.597107 0.338562 0.679138 1441916218 0.284180 -0.585938 0.358032 0.669128 1441916218 0.284180 -0.585938 0.358032 0.669128 1441916218 0.284180 -0.585938 0.358032 0.669128 1441916218 0.284180 -0.585938 0.358032 0.669128 1441916218 0.284180 -0.585938 0.358032 0.669128 1441916218 0.284180 -0.585938 0.358032 0.669128 1441916218 0.314270 -0.569641 0.379456 0.657776 1441916218 0.314270 -0.569641 0.379456 0.657776 1441916218 0.314270 -0.569641 0.379456 0.657776 1441916218 0.314270 -0.569641 0.379456 0.657776 1441916218 0.314270 -0.569641 0.379456 0.657776 1441916218 0.314270 -0.569641 0.379456 0.657776 1441916218 0.328308 -0.566223 0.380920 0.653015 1441916218 0.328308 -0.566223 0.380920 0.653015 1441916218 0.328308 -0.566223 0.380920 0.653015 1441916218 0.328308 -0.566223 0.380920 0.653015 1441916218 0.328308 -0.566223 0.380920 0.653015 1441916218 0.328308 -0.566223 0.380920 0.653015 1441916218 0.326843 -0.577148 0.364868 0.653381 1441916218 0.326843 -0.577148 0.364868 0.653381 1441916218 0.326843 -0.577148 0.364868 0.653381 1441916218 0.326843 -0.577148 0.364868 0.653381 1441916218 0.326843 -0.577148 0.364868 0.653381 1441916218 0.326843 -0.577148 0.364868 0.653381 1441916218 0.323486 -0.588135 0.352600 0.652039 1441916218 0.323486 -0.588135 0.352600 0.652039 1441916218 0.323486 -0.588135 0.352600 0.652039 1441916218 0.323486 -0.588135 0.352600 0.652039 1441916218 0.330505 -0.587830 0.355103 0.647339 1441916218 0.330505 -0.587830 0.355103 0.647339 1441916218 0.330505 -0.587830 0.355103 0.647339 1441916218 0.330505 -0.587830 0.355103 0.647339 1441916218 0.330505 -0.587830 0.355103 0.647339 1441916218 0.330505 -0.587830 0.355103 0.647339 1441916218 0.319885 -0.593018 0.350098 0.650696 1441916218 0.319885 -0.593018 0.350098 0.650696 1441916218 0.319885 -0.593018 0.350098 0.650696 1441916218 0.319885 -0.593018 0.350098 0.650696 1441916218 0.319885 -0.593018 0.350098 0.650696 1441916218 0.319885 -0.593018 0.350098 0.650696 1441916218 0.299744 -0.597717 0.341858 0.660278 1441916218 0.299744 -0.597717 0.341858 0.660278 1441916218 0.299744 -0.597717 0.341858 0.660278 1441916218 0.299744 -0.597717 0.341858 0.660278 1441916218 0.299744 -0.597717 0.341858 0.660278 1441916218 0.299744 -0.597717 0.341858 0.660278 1441916218 0.299744 -0.597717 0.341858 0.660278 1441916218 0.280029 -0.599243 0.337769 0.669617 1441916218 0.280029 -0.599243 0.337769 0.669617 1441916218 0.280029 -0.599243 0.337769 0.669617 1441916218 0.280029 -0.599243 0.337769 0.669617 1441916218 0.280029 -0.599243 0.337769 0.669617 1441916218 0.280029 -0.599243 0.337769 0.669617 1441916218 0.261414 -0.600891 0.332397 0.678284 1441916218 0.261414 -0.600891 0.332397 0.678284 1441916218 0.261414 -0.600891 0.332397 0.678284 1441916218 0.261414 -0.600891 0.332397 0.678284 1441916218 0.261414 -0.600891 0.332397 0.678284 1441916218 0.243286 -0.602783 0.325073 0.686829 1441916218 0.243286 -0.602783 0.325073 0.686829 1441916218 0.243286 -0.602783 0.325073 0.686829 1441916218 0.243286 -0.602783 0.325073 0.686829 1441916218 0.243286 -0.602783 0.325073 0.686829 1441916218 0.243286 -0.602783 0.325073 0.686829 1441916218 0.223816 -0.605896 0.317932 0.694031 1441916218 0.223816 -0.605896 0.317932 0.694031 1441916218 0.223816 -0.605896 0.317932 0.694031 1441916218 0.223816 -0.605896 0.317932 0.694031 1441916218 0.206482 -0.609741 0.314819 0.697449 1441916218 0.206482 -0.609741 0.314819 0.697449 1441916218 0.206482 -0.609741 0.314819 0.697449 1441916218 0.206482 -0.609741 0.314819 0.697449 1441916218 0.206482 -0.609741 0.314819 0.697449 1441916218 0.206482 -0.609741 0.314819 0.697449 1441916218 0.206482 -0.609741 0.314819 0.697449 1441916218 0.199402 -0.611389 0.317993 0.696594 1441916218 0.199402 -0.611389 0.317993 0.696594 1441916218 0.199402 -0.611389 0.317993 0.696594 1441916218 0.199402 -0.611389 0.317993 0.696594 1441916218 0.199402 -0.611389 0.317993 0.696594 1441916218 0.199402 -0.611389 0.317993 0.696594 1441916218 0.210754 -0.607483 0.326782 0.692627 1441916218 0.210754 -0.607483 0.326782 0.692627 1441916218 0.210754 -0.607483 0.326782 0.692627 1441916218 0.210754 -0.607483 0.326782 0.692627 1441916218 0.210754 -0.607483 0.326782 0.692627 1441916218 0.210754 -0.607483 0.326782 0.692627 1441916218 0.232117 -0.602112 0.339233 0.684448 1441916218 0.232117 -0.602112 0.339233 0.684448 1441916218 0.232117 -0.602112 0.339233 0.684448 1441916218 0.232117 -0.602112 0.339233 0.684448 1441916218 0.232117 -0.602112 0.339233 0.684448 1441916218 0.232117 -0.602112 0.339233 0.684448 1441916218 0.232117 -0.602112 0.339233 0.684448 1441916218 0.244995 -0.601868 0.343018 0.678284 1441916218 0.244995 -0.601868 0.343018 0.678284 1441916218 0.244995 -0.601868 0.343018 0.678284 1441916218 0.244995 -0.601868 0.343018 0.678284 1441916218 0.244995 -0.601868 0.343018 0.678284 1441916218 0.244995 -0.601868 0.343018 0.678284 1441916218 0.255615 -0.601807 0.347412 0.672119 1441916218 0.255615 -0.601807 0.347412 0.672119 1441916218 0.255615 -0.601807 0.347412 0.672119 1441916218 0.255615 -0.601807 0.347412 0.672119 1441916219 0.255615 -0.601807 0.347412 0.672119 1441916219 0.255615 -0.601807 0.347412 0.672119 1441916219 0.282471 -0.592468 0.366028 0.659668 1441916219 0.282471 -0.592468 0.366028 0.659668 1441916219 0.282471 -0.592468 0.366028 0.659668 1441916219 0.282471 -0.592468 0.366028 0.659668 1441916219 0.282471 -0.592468 0.366028 0.659668 1441916219 0.282471 -0.592468 0.366028 0.659668 1441916219 0.309387 -0.578430 0.384338 0.649597 1441916219 0.309387 -0.578430 0.384338 0.649597 1441916219 0.309387 -0.578430 0.384338 0.649597 1441916219 0.309387 -0.578430 0.384338 0.649597 1441916219 0.309387 -0.578430 0.384338 0.649597 1441916219 0.309387 -0.578430 0.384338 0.649597 1441916219 0.309387 -0.578430 0.384338 0.649597 1441916219 0.322632 -0.571838 0.388611 0.646423 1441916219 0.322632 -0.571838 0.388611 0.646423 1441916219 0.322632 -0.571838 0.388611 0.646423 1441916219 0.322632 -0.571838 0.388611 0.646423 1441916219 0.322632 -0.571838 0.388611 0.646423 1441916219 0.322632 -0.571838 0.388611 0.646423 1441916219 0.328430 -0.575745 0.382202 0.643860 1441916219 0.328430 -0.575745 0.382202 0.643860 1441916219 0.328430 -0.575745 0.382202 0.643860 1441916219 0.328430 -0.575745 0.382202 0.643860 1441916219 0.328430 -0.575745 0.382202 0.643860 1441916219 0.328430 -0.575745 0.382202 0.643860 1441916219 0.332092 -0.583496 0.370972 0.641541 1441916219 0.332092 -0.583496 0.370972 0.641541 1441916219 0.332092 -0.583496 0.370972 0.641541 1441916219 0.332092 -0.583496 0.370972 0.641541 1441916219 0.332092 -0.583496 0.370972 0.641541 1441916219 0.332092 -0.583496 0.370972 0.641541 1441916219 0.332092 -0.583496 0.370972 0.641541 1441916219 0.321289 -0.595703 0.356201 0.644165 1441916219 0.321289 -0.595703 0.356201 0.644165 1441916219 0.321289 -0.595703 0.356201 0.644165 1441916219 0.321289 -0.595703 0.356201 0.644165 1441916219 0.321289 -0.595703 0.356201 0.644165 1441916219 0.321289 -0.595703 0.356201 0.644165 1441916219 0.302979 -0.602356 0.344238 0.653320 1441916219 0.302979 -0.602356 0.344238 0.653320 1441916219 0.302979 -0.602356 0.344238 0.653320 1441916219 0.302979 -0.602356 0.344238 0.653320 1441916219 0.302979 -0.602356 0.344238 0.653320 1441916219 0.302979 -0.602356 0.344238 0.653320 1441916219 0.302979 -0.602356 0.344238 0.653320 1441916219 0.294434 -0.596497 0.350464 0.659302 1441916219 0.294434 -0.596497 0.350464 0.659302 1441916219 0.294434 -0.596497 0.350464 0.659302 1441916219 0.294434 -0.596497 0.350464 0.659302 1441916219 0.294434 -0.596497 0.350464 0.659302 1441916219 0.294434 -0.596497 0.350464 0.659302 1441916219 0.294434 -0.596497 0.350464 0.659302 1441916219 0.283264 -0.591309 0.352478 0.667725 1441916219 0.283264 -0.591309 0.352478 0.667725 1441916219 0.283264 -0.591309 0.352478 0.667725 1441916219 0.283264 -0.591309 0.352478 0.667725 1441916219 0.283264 -0.591309 0.352478 0.667725 1441916219 0.283264 -0.591309 0.352478 0.667725 1441916219 0.263733 -0.593750 0.341553 0.679077 1441916219 0.263733 -0.593750 0.341553 0.679077 1441916219 0.263733 -0.593750 0.341553 0.679077 1441916219 0.263733 -0.593750 0.341553 0.679077 1441916219 0.263733 -0.593750 0.341553 0.679077 1441916219 0.263733 -0.593750 0.341553 0.679077 1441916219 0.242554 -0.599548 0.328308 0.688354 1441916219 0.242554 -0.599548 0.328308 0.688354 1441916219 0.242554 -0.599548 0.328308 0.688354 1441916219 0.242554 -0.599548 0.328308 0.688354 1441916219 0.242554 -0.599548 0.328308 0.688354 1441916219 0.242554 -0.599548 0.328308 0.688354 1441916219 0.242554 -0.599548 0.328308 0.688354 1441916219 0.226257 -0.601746 0.324280 0.693909 1441916219 0.226257 -0.601746 0.324280 0.693909 1441916219 0.226257 -0.601746 0.324280 0.693909 1441916219 0.226257 -0.601746 0.324280 0.693909 1441916219 0.226257 -0.601746 0.324280 0.693909 1441916219 0.226257 -0.601746 0.324280 0.693909 1441916219 0.223572 -0.597229 0.335205 0.693481 1441916219 0.223572 -0.597229 0.335205 0.693481 1441916219 0.223572 -0.597229 0.335205 0.693481 1441916219 0.223572 -0.597229 0.335205 0.693481 1441916219 0.233765 -0.590332 0.348816 0.689270 1441916219 0.233765 -0.590332 0.348816 0.689270 1441916219 0.233765 -0.590332 0.348816 0.689270 1441916219 0.233765 -0.590332 0.348816 0.689270 1441916219 0.233765 -0.590332 0.348816 0.689270 1441916219 0.233765 -0.590332 0.348816 0.689270 1441916219 0.249023 -0.586853 0.359680 0.681335 1441916219 0.249023 -0.586853 0.359680 0.681335 1441916219 0.249023 -0.586853 0.359680 0.681335 1441916219 0.249023 -0.586853 0.359680 0.681335 1441916219 0.249023 -0.586853 0.359680 0.681335 1441916219 0.249023 -0.586853 0.359680 0.681335 1441916219 0.258423 -0.586365 0.362793 0.676514 1441916219 0.258423 -0.586365 0.362793 0.676514 1441916219 0.258423 -0.586365 0.362793 0.676514 1441916219 0.258423 -0.586365 0.362793 0.676514 1441916219 0.258423 -0.586365 0.362793 0.676514 1441916219 0.258423 -0.586365 0.362793 0.676514 1441916219 0.264221 -0.589233 0.362915 0.671692 1441916219 0.264221 -0.589233 0.362915 0.671692 1441916219 0.264221 -0.589233 0.362915 0.671692 1441916219 0.264221 -0.589233 0.362915 0.671692 1441916219 0.264221 -0.589233 0.362915 0.671692 1441916219 0.264221 -0.589233 0.362915 0.671692 1441916219 0.264221 -0.589233 0.362915 0.671692 1441916219 0.278198 -0.586365 0.367249 0.666260 1441916219 0.278198 -0.586365 0.367249 0.666260 1441916219 0.278198 -0.586365 0.367249 0.666260 1441916219 0.278198 -0.586365 0.367249 0.666260 1441916220 0.278198 -0.586365 0.367249 0.666260 1441916220 0.278198 -0.586365 0.367249 0.666260 1441916220 0.298157 -0.579163 0.376831 0.658508 1441916220 0.298157 -0.579163 0.376831 0.658508 1441916220 0.298157 -0.579163 0.376831 0.658508 1441916220 0.298157 -0.579163 0.376831 0.658508 1441916220 0.298157 -0.579163 0.376831 0.658508 1441916220 0.298157 -0.579163 0.376831 0.658508 1441916220 0.311401 -0.574646 0.381836 0.653442 1441916220 0.311401 -0.574646 0.381836 0.653442 1441916220 0.311401 -0.574646 0.381836 0.653442 1441916220 0.311401 -0.574646 0.381836 0.653442 1441916220 0.311401 -0.574646 0.381836 0.653442 1441916220 0.311401 -0.574646 0.381836 0.653442 1441916220 0.311401 -0.574646 0.381836 0.653442 1441916220 0.327454 -0.567871 0.387329 0.648254 1441916220 0.327454 -0.567871 0.387329 0.648254 1441916220 0.327454 -0.567871 0.387329 0.648254 1441916220 0.327454 -0.567871 0.387329 0.648254 1441916220 0.327454 -0.567871 0.387329 0.648254 1441916220 0.339966 -0.561768 0.392639 0.643921 1441916220 0.339966 -0.561768 0.392639 0.643921 1441916220 0.339966 -0.561768 0.392639 0.643921 1441916220 0.339966 -0.561768 0.392639 0.643921 1441916220 0.339966 -0.561768 0.392639 0.643921 1441916220 0.339966 -0.561768 0.392639 0.643921 1441916220 0.338440 -0.564514 0.387939 0.645142 1441916220 0.338440 -0.564514 0.387939 0.645142 1441916220 0.338440 -0.564514 0.387939 0.645142 1441916220 0.338440 -0.564514 0.387939 0.645142 1441916220 0.338440 -0.564514 0.387939 0.645142 1441916220 0.338440 -0.564514 0.387939 0.645142 1441916220 0.338440 -0.564514 0.387939 0.645142 1441916220 0.324402 -0.571472 0.381042 0.650269 1441916220 0.324402 -0.571472 0.381042 0.650269 1441916220 0.324402 -0.571472 0.381042 0.650269 1441916220 0.324402 -0.571472 0.381042 0.650269 1441916220 0.324402 -0.571472 0.381042 0.650269 1441916220 0.324402 -0.571472 0.381042 0.650269 1441916220 0.316467 -0.568359 0.384705 0.654785 1441916220 0.316467 -0.568359 0.384705 0.654785 1441916220 0.316467 -0.568359 0.384705 0.654785 1441916220 0.316467 -0.568359 0.384705 0.654785 1441916220 0.316467 -0.568359 0.384705 0.654785 1441916220 0.316467 -0.568359 0.384705 0.654785 1441916220 0.313843 -0.560791 0.393799 0.657166 1441916220 0.313843 -0.560791 0.393799 0.657166 1441916220 0.313843 -0.560791 0.393799 0.657166 1441916220 0.313843 -0.560791 0.393799 0.657166 1441916220 0.313843 -0.560791 0.393799 0.657166 1441916220 0.313843 -0.560791 0.393799 0.657166 1441916220 0.313843 -0.560791 0.393799 0.657166 1441916220 0.303589 -0.559448 0.393982 0.663025 1441916220 0.303589 -0.559448 0.393982 0.663025 1441916220 0.303589 -0.559448 0.393982 0.663025 1441916220 0.303589 -0.559448 0.393982 0.663025 1441916220 0.303589 -0.559448 0.393982 0.663025 1441916220 0.303589 -0.559448 0.393982 0.663025 1441916220 0.291199 -0.561096 0.390015 0.669495 1441916220 0.291199 -0.561096 0.390015 0.669495 1441916220 0.291199 -0.561096 0.390015 0.669495 1441916220 0.291199 -0.561096 0.390015 0.669495 1441916220 0.291199 -0.561096 0.390015 0.669495 1441916220 0.291199 -0.561096 0.390015 0.669495 1441916220 0.281128 -0.563232 0.389954 0.671997 1441916220 0.281128 -0.563232 0.389954 0.671997 1441916220 0.281128 -0.563232 0.389954 0.671997 1441916220 0.281128 -0.563232 0.389954 0.671997 1441916220 0.281128 -0.563232 0.389954 0.671997 1441916220 0.281128 -0.563232 0.389954 0.671997 1441916220 0.281128 -0.563232 0.389954 0.671997 1441916220 0.272522 -0.565125 0.392334 0.672607 1441916220 0.272522 -0.565125 0.392334 0.672607 1441916220 0.272522 -0.565125 0.392334 0.672607 1441916220 0.272522 -0.565125 0.392334 0.672607 1441916220 0.272522 -0.565125 0.392334 0.672607 1441916220 0.275269 -0.563660 0.396362 0.670349 1441916220 0.275269 -0.563660 0.396362 0.670349 1441916220 0.275269 -0.563660 0.396362 0.670349 1441916220 0.275269 -0.563660 0.396362 0.670349 1441916220 0.275269 -0.563660 0.396362 0.670349 1441916220 0.275269 -0.563660 0.396362 0.670349 1441916220 0.291748 -0.558838 0.404114 0.662781 1441916220 0.291748 -0.558838 0.404114 0.662781 1441916220 0.291748 -0.558838 0.404114 0.662781 1441916220 0.291748 -0.558838 0.404114 0.662781 1441916220 0.291748 -0.558838 0.404114 0.662781 1441916220 0.291748 -0.558838 0.404114 0.662781 1441916220 0.303589 -0.557373 0.408508 0.655884 1441916220 0.303589 -0.557373 0.408508 0.655884 1441916220 0.303589 -0.557373 0.408508 0.655884 1441916220 0.303589 -0.557373 0.408508 0.655884 1441916220 0.303589 -0.557373 0.408508 0.655884 1441916220 0.303589 -0.557373 0.408508 0.655884 1441916220 0.303589 -0.557373 0.408508 0.655884 1441916220 0.307495 -0.560913 0.404541 0.653503 1441916220 0.307495 -0.560913 0.404541 0.653503 1441916220 0.307495 -0.560913 0.404541 0.653503 1441916220 0.307495 -0.560913 0.404541 0.653503 1441916220 0.307495 -0.560913 0.404541 0.653503 1441916220 0.307495 -0.560913 0.404541 0.653503 1441916220 0.314636 -0.563721 0.403076 0.648621 1441916220 0.314636 -0.563721 0.403076 0.648621 1441916220 0.314636 -0.563721 0.403076 0.648621 1441916220 0.314636 -0.563721 0.403076 0.648621 1441916220 0.314636 -0.563721 0.403076 0.648621 1441916220 0.314636 -0.563721 0.403076 0.648621 1441916220 0.329834 -0.559448 0.406128 0.642822 1441916220 0.329834 -0.559448 0.406128 0.642822 1441916220 0.329834 -0.559448 0.406128 0.642822 1441916220 0.329834 -0.559448 0.406128 0.642822 1441916220 0.329834 -0.559448 0.406128 0.642822 1441916221 0.329834 -0.559448 0.406128 0.642822 1441916221 0.340576 -0.556824 0.409668 0.637207 1441916221 0.340576 -0.556824 0.409668 0.637207 1441916221 0.340576 -0.556824 0.409668 0.637207 1441916221 0.340576 -0.556824 0.409668 0.637207 1441916221 0.340576 -0.556824 0.409668 0.637207 1441916221 0.340576 -0.556824 0.409668 0.637207 1441916221 0.349915 -0.555542 0.410217 0.632935 1441916221 0.349915 -0.555542 0.410217 0.632935 1441916221 0.349915 -0.555542 0.410217 0.632935 1441916221 0.349915 -0.555542 0.410217 0.632935 1441916221 0.349915 -0.555542 0.410217 0.632935 1441916221 0.349915 -0.555542 0.410217 0.632935 1441916221 0.349915 -0.555542 0.410217 0.632935 1441916221 0.362732 -0.554626 0.408264 0.627808 1441916221 0.362732 -0.554626 0.408264 0.627808 1441916221 0.362732 -0.554626 0.408264 0.627808 1441916221 0.362732 -0.554626 0.408264 0.627808 1441916221 0.362732 -0.554626 0.408264 0.627808 1441916221 0.362732 -0.554626 0.408264 0.627808 1441916221 0.359314 -0.563538 0.398071 0.628357 1441916221 0.359314 -0.563538 0.398071 0.628357 1441916221 0.359314 -0.563538 0.398071 0.628357 1441916221 0.359314 -0.563538 0.398071 0.628357 1441916221 0.359314 -0.563538 0.398071 0.628357 1441916221 0.359314 -0.563538 0.398071 0.628357 1441916221 0.342773 -0.576416 0.384277 0.634460 1441916221 0.342773 -0.576416 0.384277 0.634460 1441916221 0.342773 -0.576416 0.384277 0.634460 1441916221 0.342773 -0.576416 0.384277 0.634460 1441916221 0.342773 -0.576416 0.384277 0.634460 1441916221 0.342773 -0.576416 0.384277 0.634460 1441916221 0.330017 -0.575867 0.383667 0.642090 1441916221 0.330017 -0.575867 0.383667 0.642090 1441916221 0.330017 -0.575867 0.383667 0.642090 1441916221 0.330017 -0.575867 0.383667 0.642090 1441916221 0.330017 -0.575867 0.383667 0.642090 1441916221 0.330017 -0.575867 0.383667 0.642090 1441916221 0.325500 -0.567505 0.392151 0.646606 1441916221 0.325500 -0.567505 0.392151 0.646606 1441916221 0.325500 -0.567505 0.392151 0.646606 1441916221 0.325500 -0.567505 0.392151 0.646606 1441916221 0.325500 -0.567505 0.392151 0.646606 1441916221 0.325500 -0.567505 0.392151 0.646606 1441916221 0.325500 -0.567505 0.392151 0.646606 1441916221 0.316101 -0.565613 0.391235 0.653442 1441916221 0.316101 -0.565613 0.391235 0.653442 1441916221 0.316101 -0.565613 0.391235 0.653442 1441916221 0.316101 -0.565613 0.391235 0.653442 1441916221 0.316101 -0.565613 0.391235 0.653442 1441916221 0.316101 -0.565613 0.391235 0.653442 1441916221 0.297119 -0.570557 0.382385 0.663269 1441916221 0.297119 -0.570557 0.382385 0.663269 1441916221 0.297119 -0.570557 0.382385 0.663269 1441916221 0.297119 -0.570557 0.382385 0.663269 1441916221 0.297119 -0.570557 0.382385 0.663269 1441916221 0.297119 -0.570557 0.382385 0.663269 1441916221 0.281677 -0.572571 0.379272 0.670044 1441916221 0.281677 -0.572571 0.379272 0.670044 1441916221 0.281677 -0.572571 0.379272 0.670044 1441916221 0.281677 -0.572571 0.379272 0.670044 1441916221 0.281677 -0.572571 0.379272 0.670044 1441916221 0.281677 -0.572571 0.379272 0.670044 1441916221 0.281677 -0.572571 0.379272 0.670044 1441916221 0.276367 -0.567688 0.388672 0.671021 1441916221 0.276367 -0.567688 0.388672 0.671021 1441916221 0.276367 -0.567688 0.388672 0.671021 1441916221 0.276367 -0.567688 0.388672 0.671021 1441916221 0.276367 -0.567688 0.388672 0.671021 1441916221 0.276367 -0.567688 0.388672 0.671021 1441916221 0.282898 -0.557861 0.401428 0.669006 1441916221 0.282898 -0.557861 0.401428 0.669006 1441916221 0.282898 -0.557861 0.401428 0.669006 1441916221 0.282898 -0.557861 0.401428 0.669006 1441916221 0.282898 -0.557861 0.401428 0.669006 1441916221 0.282898 -0.557861 0.401428 0.669006 1441916221 0.301636 -0.548035 0.412231 0.662354 1441916221 0.301636 -0.548035 0.412231 0.662354 1441916221 0.301636 -0.548035 0.412231 0.662354 1441916221 0.301636 -0.548035 0.412231 0.662354 1441916221 0.301636 -0.548035 0.412231 0.662354 1441916221 0.301636 -0.548035 0.412231 0.662354 1441916221 0.313232 -0.547241 0.415649 0.655457 1441916221 0.313232 -0.547241 0.415649 0.655457 1441916221 0.313232 -0.547241 0.415649 0.655457 1441916221 0.313232 -0.547241 0.415649 0.655457 1441916221 0.313232 -0.547241 0.415649 0.655457 1441916221 0.313232 -0.547241 0.415649 0.655457 1441916221 0.313965 -0.553650 0.406555 0.655396 1441916221 0.313965 -0.553650 0.406555 0.655396 1441916221 0.313965 -0.553650 0.406555 0.655396 1441916221 0.313965 -0.553650 0.406555 0.655396 1441916221 0.313965 -0.553650 0.406555 0.655396 1441916221 0.313965 -0.553650 0.406555 0.655396 1441916221 0.318237 -0.560425 0.399658 0.651794 1441916221 0.318237 -0.560425 0.399658 0.651794 1441916221 0.318237 -0.560425 0.399658 0.651794 1441916221 0.318237 -0.560425 0.399658 0.651794 1441916221 0.318237 -0.560425 0.399658 0.651794 1441916221 0.331299 -0.561035 0.395996 0.647034 1441916221 0.331299 -0.561035 0.395996 0.647034 1441916221 0.331299 -0.561035 0.395996 0.647034 1441916221 0.331299 -0.561035 0.395996 0.647034 1441916221 0.331299 -0.561035 0.395996 0.647034 1441916221 0.331299 -0.561035 0.395996 0.647034 1441916221 0.350342 -0.554871 0.397339 0.641479 1441916221 0.350342 -0.554871 0.397339 0.641479 1441916221 0.350342 -0.554871 0.397339 0.641479 1441916221 0.350342 -0.554871 0.397339 0.641479 1441916221 0.350342 -0.554871 0.397339 0.641479 1441916221 0.350342 -0.554871 0.397339 0.641479 1441916222 0.359314 -0.553833 0.392700 0.640198 1441916222 0.359314 -0.553833 0.392700 0.640198 1441916222 0.359314 -0.553833 0.392700 0.640198 1441916222 0.359314 -0.553833 0.392700 0.640198 1441916222 0.359314 -0.553833 0.392700 0.640198 1441916222 0.359314 -0.553833 0.392700 0.640198 1441916222 0.359314 -0.553833 0.392700 0.640198 1441916222 0.361816 -0.556763 0.384033 0.641541 1441916222 0.361816 -0.556763 0.384033 0.641541 1441916222 0.361816 -0.556763 0.384033 0.641541 1441916222 0.361816 -0.556763 0.384033 0.641541 1441916222 0.361816 -0.556763 0.384033 0.641541 1441916222 0.361816 -0.556763 0.384033 0.641541 1441916222 0.363831 -0.558411 0.379211 0.641846 1441916222 0.363831 -0.558411 0.379211 0.641846 1441916222 0.363831 -0.558411 0.379211 0.641846 1441916222 0.363831 -0.558411 0.379211 0.641846 1441916222 0.363831 -0.558411 0.379211 0.641846 1441916222 0.363831 -0.558411 0.379211 0.641846 1441916222 0.363831 -0.558411 0.379211 0.641846 1441916222 0.357788 -0.561707 0.375854 0.644348 1441916222 0.357788 -0.561707 0.375854 0.644348 1441916222 0.357788 -0.561707 0.375854 0.644348 1441916222 0.357788 -0.561707 0.375854 0.644348 1441916222 0.357788 -0.561707 0.375854 0.644348 1441916222 0.357788 -0.561707 0.375854 0.644348 1441916222 0.348450 -0.563599 0.376099 0.647644 1441916222 0.348450 -0.563599 0.376099 0.647644 1441916222 0.348450 -0.563599 0.376099 0.647644 1441916222 0.348450 -0.563599 0.376099 0.647644 1441916222 0.348450 -0.563599 0.376099 0.647644 1441916222 0.348450 -0.563599 0.376099 0.647644 1441916222 0.338074 -0.564209 0.379944 0.650330 1441916222 0.338074 -0.564209 0.379944 0.650330 1441916222 0.338074 -0.564209 0.379944 0.650330 1441916222 0.338074 -0.564209 0.379944 0.650330 1441916222 0.338074 -0.564209 0.379944 0.650330 1441916222 0.338074 -0.564209 0.379944 0.650330 1441916222 0.328674 -0.564941 0.381714 0.653503 1441916222 0.328674 -0.564941 0.381714 0.653503 1441916222 
0.365234 -0.370422 0.454041 0.723328 1441916224 0.365234 -0.370422 0.454041 0.723328 1441916224 0.365234 -0.370422 0.454041 0.723328 1441916224 0.365234 -0.370422 0.454041 0.723328 1441916224 0.365234 -0.370422 0.454041 0.723328 1441916224 0.375000 -0.285278 0.473389 0.744202 1441916224 0.375000 -0.285278 0.473389 0.744202 1441916224 0.375000 -0.285278 0.473389 0.744202 1441916224 0.375000 -0.285278 0.473389 0.744202 1441916224 0.375000 -0.285278 0.473389 0.744202 1441916224 0.375000 -0.285278 0.473389 0.744202 1441916224 0.383362 -0.202148 0.465088 0.771851 1441916224 0.383362 -0.202148 0.465088 0.771851 1441916224 0.383362 -0.202148 0.465088 0.771851 1441916224 0.383362 -0.202148 0.465088 0.771851 1441916225 0.383362 -0.202148 0.465088 0.771851 1441916225 0.383362 -0.202148 0.465088 0.771851 1441916225 0.383362 -0.202148 0.465088 0.771851 1441916225 0.413452 -0.122437 0.440796 0.787170 1441916225 0.413452 -0.122437 0.440796 0.787170 1441916225 0.413452 -0.122437 0.440796 0.787170 1441916225 0.413452 -0.122437 0.440796 0.787170 1441916225 0.413452 -0.122437 0.440796 0.787170 1441916225 0.413452 -0.122437 0.440796 0.787170 1441916225 0.456116 -0.037292 0.428101 0.779236 1441916225 0.456116 -0.037292 0.428101 0.779236 1441916225 0.456116 -0.037292 0.428101 0.779236 1441916225 0.456116 -0.037292 0.428101 0.779236 1441916225 0.485352 0.056702 0.446106 0.749756 1441916225 0.485352 0.056702 0.446106 0.749756 1441916225 0.485352 0.056702 0.446106 0.749756 1441916225 0.485352 0.056702 0.446106 0.749756 1441916225 0.485352 0.056702 0.446106 0.749756 1441916225 0.485352 0.056702 0.446106 0.749756 1441916225 0.461365 0.129700 0.513062 0.712036 1441916225 0.461365 0.129700 0.513062 0.712036 1441916225 0.461365 0.129700 0.513062 0.712036 1441916225 0.461365 0.129700 0.513062 0.712036 1441916225 0.461365 0.129700 0.513062 0.712036 1441916225 0.403748 0.140808 0.572449 0.699524 1441916225 0.403748 0.140808 0.572449 0.699524 1441916225 0.403748 0.140808 0.572449 0.699524 1441916225 0.403748 0.140808 0.572449 0.699524 1441916225 0.403748 0.140808 0.572449 0.699524 1441916225 0.325012 0.100525 0.607605 0.717590 1441916225 0.325012 0.100525 0.607605 0.717590 1441916225 0.325012 0.100525 0.607605 0.717590 1441916225 0.325012 0.100525 0.607605 0.717590 1441916225 0.325012 0.100525 0.607605 0.717590 1441916225 0.325012 0.100525 0.607605 0.717590 1441916225 0.325012 0.100525 0.607605 0.717590 1441916225 0.226624 0.043091 0.622925 0.747437 1441916225 0.226624 0.043091 0.622925 0.747437 1441916225 0.226624 0.043091 0.622925 0.747437 1441916225 0.226624 0.043091 0.622925 0.747437 1441916225 0.226624 0.043091 0.622925 0.747437 1441916225 0.226624 0.043091 0.622925 0.747437 1441916225 0.120911 -0.013550 0.623779 0.771973 1441916225 0.120911 -0.013550 0.623779 0.771973 1441916225 0.120911 -0.013550 0.623779 0.771973 1441916225 0.120911 -0.013550 0.623779 0.771973 1441916225 0.120911 -0.013550 0.623779 0.771973 1441916225 0.120911 -0.013550 0.623779 0.771973 1441916225 0.009888 -0.063660 0.624268 0.778503 1441916225 0.009888 -0.063660 0.624268 0.778503 1441916225 0.009888 -0.063660 0.624268 0.778503 1441916225 0.009888 -0.063660 0.624268 0.778503 1441916225 0.009888 -0.063660 0.624268 0.778503 1441916225 0.009888 -0.063660 0.624268 0.778503 1441916225 -0.100464 -0.110046 0.596191 0.788879 1441916225 -0.100464 -0.110046 0.596191 0.788879 1441916225 -0.100464 -0.110046 0.596191 0.788879 1441916225 -0.100464 -0.110046 0.596191 0.788879 1441916225 -0.100464 -0.110046 0.596191 0.788879 1441916225 -0.100464 -0.110046 0.596191 0.788879 1441916225 -0.100464 -0.110046 0.596191 0.788879 1441916225 -0.156616 -0.145264 0.519836 0.827087 1441916225 -0.156616 -0.145264 0.519836 0.827087 1441916225 -0.156616 -0.145264 0.519836 0.827087 1441916225 -0.156616 -0.145264 0.519836 0.827087 1441916225 -0.156616 -0.145264 0.519836 0.827087 1441916225 -0.156616 -0.145264 0.519836 0.827087 1441916225 -0.176453 -0.151733 0.528870 0.816101 1441916225 -0.176453 -0.151733 0.528870 0.816101 1441916225 -0.176453 -0.151733 0.528870 0.816101 1441916225 -0.176453 -0.151733 0.528870 0.816101 1441916225 -0.176453 -0.151733 0.528870 0.816101 1441916225 -0.176453 -0.151733 0.528870 0.816101 1441916225 -0.168335 -0.155701 0.551758 0.801819 1441916225 -0.168335 -0.155701 0.551758 0.801819 1441916225 -0.168335 -0.155701 0.551758 0.801819 1441916225 -0.168335 -0.155701 0.551758 0.801819 1441916225 -0.168335 -0.155701 0.551758 0.801819 1441916225 -0.168335 -0.155701 0.551758 0.801819 1441916225 -0.134277 -0.137085 0.541687 0.818359 1441916225 -0.134277 -0.137085 0.541687 0.818359 1441916225 -0.086548 -0.110596 0.551575 0.822205 1441916225 -0.086548 -0.110596 0.551575 0.822205 1441916225 -0.086548 -0.110596 0.551575 0.822205 1441916225 -0.086548 -0.110596 0.551575 0.822205 1441916225 -0.086548 -0.110596 0.551575 0.822205 1441916225 -0.086548 -0.110596 0.551575 0.822205 1441916225 -0.021912 -0.066162 0.569641 0.818909 1441916225 -0.021912 -0.066162 0.569641 0.818909 1441916225 -0.021912 -0.066162 0.569641 0.818909 1441916225 -0.021912 -0.066162 0.569641 0.818909 1441916225 -0.021912 -0.066162 0.569641 0.818909 1441916225 -0.021912 -0.066162 0.569641 0.818909 1441916225 0.062683 -0.013916 0.554382 0.829712 1441916225 0.062683 -0.013916 0.554382 0.829712 1441916225 0.062683 -0.013916 0.554382 0.829712 1441916225 0.062683 -0.013916 0.554382 0.829712 1441916225 0.062683 -0.013916 0.554382 0.829712 1441916225 0.062683 -0.013916 0.554382 0.829712 1441916225 0.062683 -0.013916 0.554382 0.829712 1441916225 0.157837 0.026917 0.521790 0.837830 1441916225 0.157837 0.026917 0.521790 0.837830 1441916225 0.157837 0.026917 0.521790 0.837830 1441916225 0.157837 0.026917 0.521790 0.837830 1441916226 0.157837 0.026917 0.521790 0.837830 1441916226 0.157837 0.026917 0.521790 0.837830 1441916226 0.255615 0.059021 0.501465 0.824402 1441916226 0.255615 0.059021 0.501465 0.824402 1441916226 0.255615 0.059021 0.501465 0.824402 1441916226 0.255615 0.059021 0.501465 0.824402 1441916226 0.255615 0.059021 0.501465 0.824402 1441916226 0.255615 0.059021 0.501465 0.824402 1441916226 0.337585 0.092407 0.498779 0.792847 1441916226 0.337585 0.092407 0.498779 0.792847 1441916226 0.337585 0.092407 0.498779 0.792847 1441916226 0.337585 0.092407 0.498779 0.792847 1441916226 0.337585 0.092407 0.498779 0.792847 1441916226 0.337585 0.092407 0.498779 0.792847 1441916226 0.377808 0.123474 0.502930 0.767456 1441916226 0.377808 0.123474 0.502930 0.767456 1441916226 0.377808 0.123474 0.502930 0.767456 1441916226 0.377808 0.123474 0.502930 0.767456 1441916226 0.377808 0.123474 0.502930 0.767456 1441916226 0.377808 0.123474 0.502930 0.767456 1441916226 0.377686 0.123047 0.493713 0.773560 1441916226 0.377686 0.123047 0.493713 0.773560 1441916226 0.377686 0.123047 0.493713 0.773560 1441916226 0.377686 0.123047 0.493713 0.773560 1441916226 0.377686 0.123047 0.493713 0.773560 1441916226 0.377686 0.123047 0.493713 0.773560 1441916226 0.346985 0.102783 0.492493 0.791443 1441916226 0.346985 0.102783 0.492493 0.791443 1441916226 0.346985 0.102783 0.492493 0.791443 1441916226 0.346985 0.102783 0.492493 0.791443 1441916226 0.346985 0.102783 0.492493 0.791443 1441916226 0.288086 0.078918 0.521851 0.798950 1441916226 0.288086 0.078918 0.521851 0.798950 1441916226 0.288086 0.078918 0.521851 0.798950 1441916226 0.288086 0.078918 0.521851 0.798950 1441916226 0.288086 0.078918 0.521851 0.798950 1441916226 0.288086 0.078918 0.521851 0.798950 1441916226 0.201721 0.041077 0.561890 0.801086 1441916226 0.201721 0.041077 0.561890 0.801086 1441916226 0.201721 0.041077 0.561890 0.801086 1441916226 0.201721 0.041077 0.561890 0.801086 1441916226 0.201721 0.041077 0.561890 0.801086 1441916226 0.201721 0.041077 0.561890 0.801086 1441916226 0.201721 0.041077 0.561890 0.801086 1441916226 0.099365 -0.010864 0.591431 0.800049 1441916226 0.099365 -0.010864 0.591431 0.800049 1441916226 0.099365 -0.010864 0.591431 0.800049 1441916226 0.099365 -0.010864 0.591431 0.800049 1441916226 0.099365 -0.010864 0.591431 0.800049 1441916226 0.099365 -0.010864 0.591431 0.800049 1441916226 -0.006531 -0.066467 0.603394 0.794556 1441916226 -0.006531 -0.066467 0.603394 0.794556 1441916226 -0.006531 -0.066467 0.603394 0.794556 1441916226 -0.006531 -0.066467 0.603394 0.794556 1441916226 -0.006531 -0.066467 0.603394 0.794556 1441916226 -0.006531 -0.066467 0.603394 0.794556 1441916226 -0.106995 -0.119446 0.589966 0.791260 1441916226 -0.106995 -0.119446 0.589966 0.791260 1441916226 -0.106995 -0.119446 0.589966 0.791260 1441916226 -0.106995 -0.119446 0.589966 0.791260 1441916226 -0.106995 -0.119446 0.589966 0.791260 1441916226 -0.106995 -0.119446 0.589966 0.791260 1441916226 -0.106995 -0.119446 0.589966 0.791260 1441916226 -0.159119 -0.149902 0.544312 0.809875 1441916226 -0.159119 -0.149902 0.544312 0.809875 1441916226 -0.159119 -0.149902 0.544312 0.809875 1441916226 -0.159119 -0.149902 0.544312 0.809875 1441916226 -0.159119 -0.149902 0.544312 0.809875 1441916226 -0.159119 -0.149902 0.544312 0.809875 1441916226 -0.167603 -0.156982 0.544678 0.806580 1441916226 -0.167603 -0.156982 0.544678 0.806580 1441916226 -0.167603 -0.156982 0.544678 0.806580 1441916226 -0.167603 -0.156982 0.544678 0.806580 1441916226 -0.167603 -0.156982 0.544678 0.806580 1441916226 -0.167603 -0.156982 0.544678 0.806580 1441916226 -0.143799 -0.146606 0.548889 0.810242 1441916226 -0.143799 -0.146606 0.548889 0.810242 1441916226 -0.143799 -0.146606 0.548889 0.810242 1441916226 -0.143799 -0.146606 0.548889 0.810242 1441916226 -0.143799 -0.146606 0.548889 0.810242 1441916226 -0.143799 -0.146606 0.548889 0.810242 1441916226 -0.143799 -0.146606 0.548889 0.810242 1441916226 -0.095154 -0.133240 0.543335 0.823364 1441916226 -0.095154 -0.133240 0.543335 0.823364 1441916226 -0.095154 -0.133240 0.543335 0.823364 1441916226 -0.095154 -0.133240 0.543335 0.823364 1441916226 -0.095154 -0.133240 0.543335 0.823364 1441916226 -0.095154 -0.133240 0.543335 0.823364 1441916226 -0.023254 -0.118286 0.540833 0.832397 1441916226 -0.023254 -0.118286 0.540833 0.832397 1441916226 -0.023254 -0.118286 0.540833 0.832397 1441916226 -0.023254 -0.118286 0.540833 0.832397 1441916226 -0.023254 -0.118286 0.540833 0.832397 1441916226 -0.023254 -0.118286 0.540833 0.832397 1441916226 0.065918 -0.104553 0.558350 0.820313 1441916226 0.065918 -0.104553 0.558350 0.820313 1441916226 0.065918 -0.104553 0.558350 0.820313 1441916226 0.065918 -0.104553 0.558350 0.820313 1441916226 0.065918 -0.104553 0.558350 0.820313 1441916226 0.065918 -0.104553 0.558350 0.820313 1441916226 0.175476 -0.073425 0.572205 0.797729 1441916226 0.175476 -0.073425 0.572205 0.797729 1441916226 0.175476 -0.073425 0.572205 0.797729 1441916226 0.175476 -0.073425 0.572205 0.797729 1441916226 0.175476 -0.073425 0.572205 0.797729 1441916226 0.175476 -0.073425 0.572205 0.797729 1441916226 0.277344 -0.037903 0.567871 0.773987 1441916226 0.277344 -0.037903 0.567871 0.773987 1441916226 0.277344 -0.037903 0.567871 0.773987 1441916226 0.277344 -0.037903 0.567871 0.773987 1441916226 0.277344 -0.037903 0.567871 0.773987 1441916226 0.277344 -0.037903 0.567871 0.773987 1441916226 0.277344 -0.037903 0.567871 0.773987 1441916227 0.356323 -0.001648 0.547546 0.757019 1441916227 0.356323 -0.001648 0.547546 0.757019 1441916227 0.356323 -0.001648 0.547546 0.757019 1441916227 0.356323 -0.001648 0.547546 0.757019 1441916227 0.356323 -0.001648 0.547546 0.757019 1441916227 0.356323 -0.001648 0.547546 0.757019 1441916227 0.402161 0.013306 0.505005 0.763489 1441916227 0.402161 0.013306 0.505005 0.763489 1441916227 0.402161 0.013306 0.505005 0.763489 1441916227 0.402161 0.013306 0.505005 0.763489 1441916227 0.402161 0.013306 0.505005 0.763489 1441916227 0.402161 0.013306 0.505005 0.763489 1441916227 0.419373 0.024475 0.484436 0.767273 1441916227 0.419373 0.024475 0.484436 0.767273 1441916227 0.419373 0.024475 0.484436 0.767273 1441916227 0.419373 0.024475 0.484436 0.767273 1441916227 0.419373 0.024475 0.484436 0.767273 1441916227 0.419373 0.024475 0.484436 0.767273 1441916227 0.419373 0.024475 0.484436 0.767273 1441916227 0.393921 0.043274 0.508362 0.764465 1441916227 0.393921 0.043274 0.508362 0.764465 1441916227 0.393921 0.043274 0.508362 0.764465 1441916227 0.393921 0.043274 0.508362 0.764465 1441916227 0.393921 0.043274 0.508362 0.764465 1441916227 0.331421 0.038330 0.543091 0.770447 1441916227 0.331421 0.038330 0.543091 0.770447 1441916227 0.331421 0.038330 0.543091 0.770447 1441916227 0.331421 0.038330 0.543091 0.770447 1441916227 0.331421 0.038330 0.543091 0.770447 1441916227 0.331421 0.038330 0.543091 0.770447 1441916227 0.331421 0.038330 0.543091 0.770447 1441916227 0.236206 0.004517 0.563293 0.791687 1441916227 0.236206 0.004517 0.563293 0.791687 1441916227 0.236206 0.004517 0.563293 0.791687 1441916227 0.236206 0.004517 0.563293 0.791687 1441916227 0.236206 0.004517 0.563293 0.791687 1441916227 0.236206 0.004517 0.563293 0.791687 1441916227 0.125427 -0.040283 0.590698 0.796021 1441916227 0.125427 -0.040283 0.590698 0.796021 1441916227 0.125427 -0.040283 0.590698 0.796021 1441916227 0.125427 -0.040283 0.590698 0.796021 1441916227 0.125427 -0.040283 0.590698 0.796021 1441916227 0.125427 -0.040283 0.590698 0.796021 1441916227 0.125427 -0.040283 0.590698 0.796021 1441916227 0.010681 -0.081909 0.632385 0.770203 1441916227 0.010681 -0.081909 0.632385 0.770203 1441916227 0.010681 -0.081909 0.632385 0.770203 1441916227 0.010681 -0.081909 0.632385 0.770203 1441916227 0.010681 -0.081909 0.632385 0.770203 1441916227 0.010681 -0.081909 0.632385 0.770203 1441916227 -0.109741 -0.136414 0.641541 0.746826 1441916227 -0.109741 -0.136414 0.641541 0.746826 1441916227 -0.109741 -0.136414 0.641541 0.746826 1441916227 -0.109741 -0.136414 0.641541 0.746826 1441916227 -0.109741 -0.136414 0.641541 0.746826 1441916227 -0.109741 -0.136414 0.641541 0.746826 1441916227 -0.174072 -0.180359 0.566284 0.785095 1441916227 -0.174072 -0.180359 0.566284 0.785095 1441916227 -0.174072 -0.180359 0.566284 0.785095 1441916227 -0.174072 -0.180359 0.566284 0.785095 1441916227 -0.174072 -0.180359 0.566284 0.785095 1441916227 -0.174072 -0.180359 0.566284 0.785095 1441916227 -0.185730 -0.184326 0.557434 0.787903 1441916227 -0.185730 -0.184326 0.557434 0.787903 1441916227 -0.185730 -0.184326 0.557434 0.787903 1441916227 -0.185730 -0.184326 0.557434 0.787903 1441916227 -0.185730 -0.184326 0.557434 0.787903 1441916227 -0.185730 -0.184326 0.557434 0.787903 1441916227 -0.168030 -0.178589 0.562561 0.789490 1441916227 -0.168030 -0.178589 0.562561 0.789490 1441916227 -0.168030 -0.178589 0.562561 0.789490 1441916227 -0.168030 -0.178589 0.562561 0.789490 1441916227 -0.168030 -0.178589 0.562561 0.789490 1441916227 -0.168030 -0.178589 0.562561 0.789490 1441916227 -0.122192 -0.159851 0.549988 0.810486 1441916227 -0.122192 -0.159851 0.549988 0.810486 1441916227 -0.122192 -0.159851 0.549988 0.810486 1441916227 -0.122192 -0.159851 0.549988 0.810486 1441916227 -0.122192 -0.159851 0.549988 0.810486 1441916227 -0.122192 -0.159851 0.549988 0.810486 1441916227 -0.122192 -0.159851 0.549988 0.810486 1441916227 -0.054749 -0.135925 0.555664 0.818359 1441916227 -0.054749 -0.135925 0.555664 0.818359 1441916227 -0.054749 -0.135925 0.555664 0.818359 1441916227 0.024536 -0.104980 0.562378 0.819763 1441916227 0.024536 -0.104980 0.562378 0.819763 1441916227 0.024536 -0.104980 0.562378 0.819763 1441916227 0.024536 -0.104980 0.562378 0.819763 1441916227 0.024536 -0.104980 0.562378 0.819763 1441916227 0.125732 -0.074036 0.546204 0.824768 1441916227 0.125732 -0.074036 0.546204 0.824768 1441916227 0.233398 -0.047791 0.519348 0.820618 1441916227 0.233398 -0.047791 0.519348 0.820618 1441916227 0.233398 -0.047791 0.519348 0.820618 1441916227 0.233398 -0.047791 0.519348 0.820618 1441916227 0.336304 -0.021362 0.492920 0.802124 1441916227 0.336304 -0.021362 0.492920 0.802124 1441916227 0.336304 -0.021362 0.492920 0.802124 1441916227 0.336304 -0.021362 0.492920 0.802124 1441916227 0.336304 -0.021362 0.492920 0.802124 1441916227 0.336304 -0.021362 0.492920 0.802124 1441916227 0.421875 -0.003357 0.463501 0.779114 1441916228 0.421875 -0.003357 0.463501 0.779114 1441916228 0.421875 -0.003357 0.463501 0.779114 1441916228 0.421875 -0.003357 0.463501 0.779114 1441916228 0.421875 -0.003357 0.463501 0.779114 1441916228 0.421875 -0.003357 0.463501 0.779114 1441916228 0.421875 -0.003357 0.463501 0.779114 1441916228 0.468994 0.007141 0.442871 0.764038 1441916228 0.468994 0.007141 0.442871 0.764038 1441916228 0.468994 0.007141 0.442871 0.764038 1441916228 0.468994 0.007141 0.442871 0.764038 1441916228 0.468994 0.007141 0.442871 0.764038 1441916228 0.468994 0.007141 0.442871 0.764038 1441916228 0.470154 0.014893 0.446960 0.760803 1441916228 0.470154 0.014893 0.446960 0.760803 1441916228 0.470154 0.014893 0.446960 0.760803 1441916228 0.470154 0.014893 0.446960 0.760803 1441916228 0.470154 0.014893 0.446960 0.760803 1441916228 0.470154 0.014893 0.446960 0.760803 1441916228 0.433350 0.020508 0.477966 0.763733 1441916228 0.433350 0.020508 0.477966 0.763733 1441916228 0.433350 0.020508 0.477966 0.763733 1441916228 0.433350 0.020508 0.477966 0.763733 1441916228 0.433350 0.020508 0.477966 0.763733 1441916228 0.433350 0.020508 0.477966 0.763733 1441916228 0.367126 0.018616 0.522888 0.768982 1441916228 0.367126 0.018616 0.522888 0.768982 1441916228 0.367126 0.018616 0.522888 0.768982 1441916228 0.367126 0.018616 0.522888 0.768982 1441916228 0.367126 0.018616 0.522888 0.768982 1441916228 0.367126 0.018616 0.522888 0.768982 1441916228 0.270325 -0.005920 0.564575 0.779785 1441916228 0.270325 -0.005920 0.564575 0.779785 1441916228 0.270325 -0.005920 0.564575 0.779785 1441916228 0.270325 -0.005920 0.564575 0.779785 1441916228 0.270325 -0.005920 0.564575 0.779785 1441916228 0.270325 -0.005920 0.564575 0.779785 1441916228 0.157593 -0.044006 0.599365 0.783508 1441916228 0.157593 -0.044006 0.599365 0.783508 1441916228 0.157593 -0.044006 0.599365 0.783508 1441916228 0.157593 -0.044006 0.599365 0.783508 1441916228 0.157593 -0.044006 0.599365 0.783508 1441916228 0.157593 -0.044006 0.599365 0.783508 1441916228 0.045349 -0.088135 0.604858 0.790100 1441916228 0.045349 -0.088135 0.604858 0.790100 1441916228 0.045349 -0.088135 0.604858 0.790100 1441916228 0.045349 -0.088135 0.604858 0.790100 1441916228 0.045349 -0.088135 0.604858 0.790100 1441916228 0.045349 -0.088135 0.604858 0.790100 1441916228 -0.065857 -0.132629 0.608521 0.779541 1441916228 -0.065857 -0.132629 0.608521 0.779541 1441916228 -0.065857 -0.132629 0.608521 0.779541 1441916228 -0.065857 -0.132629 0.608521 0.779541 1441916228 -0.065857 -0.132629 0.608521 0.779541 1441916228 -0.065857 -0.132629 0.608521 0.779541 1441916228 -0.065857 -0.132629 0.608521 0.779541 1441916228 -0.139160 -0.169556 0.585510 0.780396 1441916228 -0.139160 -0.169556 0.585510 0.780396 1441916228 -0.139160 -0.169556 0.585510 0.780396 1441916228 -0.139160 -0.169556 0.585510 0.780396 1441916228 -0.139160 -0.169556 0.585510 0.780396 1441916228 -0.139160 -0.169556 0.585510 0.780396 1441916228 -0.160461 -0.183411 0.569702 0.784851 1441916228 -0.160461 -0.183411 0.569702 0.784851 1441916228 -0.160461 -0.183411 0.569702 0.784851 1441916228 -0.160461 -0.183411 0.569702 0.784851 1441916228 -0.160461 -0.183411 0.569702 0.784851 1441916228 -0.160461 -0.183411 0.569702 0.784851 1441916228 -0.135620 -0.178772 0.584351 0.779785 1441916228 -0.135620 -0.178772 0.584351 0.779785 1441916228 -0.135620 -0.178772 0.584351 0.779785 1441916228 -0.135620 -0.178772 0.584351 0.779785 1441916228 -0.084595 -0.158325 0.583801 0.791748 1441916228 -0.084595 -0.158325 0.583801 0.791748 1441916228 -0.084595 -0.158325 0.583801 0.791748 1441916228 -0.084595 -0.158325 0.583801 0.791748 1441916228 -0.084595 -0.158325 0.583801 0.791748 1441916228 -0.084595 -0.158325 0.583801 0.791748 1441916228 -0.084595 -0.158325 0.583801 0.791748 1441916228 -0.017517 -0.129395 0.555542 0.821167 1441916228 -0.017517 -0.129395 0.555542 0.821167 1441916228 -0.017517 -0.129395 0.555542 0.821167 1441916228 -0.017517 -0.129395 0.555542 0.821167 1441916228 -0.017517 -0.129395 0.555542 0.821167 1441916228 -0.017517 -0.129395 0.555542 0.821167 1441916228 0.073975 -0.121582 0.532776 0.834167 1441916228 0.073975 -0.121582 0.532776 0.834167 1441916228 0.073975 -0.121582 0.532776 0.834167 1441916228 0.073975 -0.121582 0.532776 0.834167 1441916228 0.073975 -0.121582 0.532776 0.834167 1441916228 0.192017 -0.095703 0.533569 0.818054 1441916228 0.192017 -0.095703 0.533569 0.818054 1441916228 0.192017 -0.095703 0.533569 0.818054 1441916228 0.192017 -0.095703 0.533569 0.818054 1441916228 0.192017 -0.095703 0.533569 0.818054 1441916228 0.192017 -0.095703 0.533569 0.818054 1441916228 0.305542 -0.039734 0.560364 0.768738 1441916228 0.305542 -0.039734 0.560364 0.768738 1441916228 0.305542 -0.039734 0.560364 0.768738 1441916228 0.305542 -0.039734 0.560364 0.768738 1441916228 0.305542 -0.039734 0.560364 0.768738 1441916228 0.305542 -0.039734 0.560364 0.768738 1441916228 0.399536 0.004456 0.546387 0.736023 1441916228 0.399536 0.004456 0.546387 0.736023 1441916228 0.399536 0.004456 0.546387 0.736023 1441916228 0.399536 0.004456 0.546387 0.736023 1441916228 0.399536 0.004456 0.546387 0.736023 1441916228 0.454529 0.012878 0.491516 0.742676 1441916228 0.454529 0.012878 0.491516 0.742676 1441916229 0.454529 0.012878 0.491516 0.742676 1441916229 0.454529 0.012878 0.491516 0.742676 1441916229 0.454529 0.012878 0.491516 0.742676 1441916229 0.454529 0.012878 0.491516 0.742676 1441916229 0.477661 0.015991 0.462646 0.746643 1441916229 0.477661 0.015991 0.462646 0.746643 1441916229 0.477661 0.015991 0.462646 0.746643 1441916229 0.477661 0.015991 0.462646 0.746643 1441916229 0.477661 0.015991 0.462646 0.746643 1441916229 0.477661 0.015991 0.462646 0.746643 1441916229 0.456848 0.037720 0.485779 0.744141 1441916229 0.456848 0.037720 0.485779 0.744141 1441916229 0.456848 0.037720 0.485779 0.744141 1441916229 0.456848 0.037720 0.485779 0.744141 1441916229 0.456848 0.037720 0.485779 0.744141 1441916229 0.456848 0.037720 0.485779 0.744141 1441916229 0.398621 0.041199 0.528015 0.748657 1441916229 0.398621 0.041199 0.528015 0.748657 1441916229 0.398621 0.041199 0.528015 0.748657 1441916229 0.398621 0.041199 0.528015 0.748657 1441916229 0.398621 0.041199 0.528015 0.748657 1441916229 0.398621 0.041199 0.528015 0.748657 1441916229 0.314026 0.016724 0.564453 0.763123 1441916229 0.314026 0.016724 0.564453 0.763123 1441916229 0.314026 0.016724 0.564453 0.763123 1441916229 0.314026 0.016724 0.564453 0.763123 1441916229 0.314026 0.016724 0.564453 0.763123 1441916229 0.314026 0.016724 0.564453 0.763123 1441916229 0.314026 0.016724 0.564453 0.763123 1441916229 0.203125 -0.020447 0.608521 0.766785 1441916229 0.203125 -0.020447 0.608521 0.766785 1441916229 0.203125 -0.020447 0.608521 0.766785 1441916229 0.203125 -0.020447 0.608521 0.766785 1441916229 0.203125 -0.020447 0.608521 0.766785 1441916229 0.203125 -0.020447 0.608521 0.766785 1441916229 0.090210 -0.055725 0.656189 0.747009 1441916229 0.090210 -0.055725 0.656189 0.747009 1441916229 0.090210 -0.055725 0.656189 0.747009 1441916229 0.090210 -0.055725 0.656189 0.747009 1441916229 0.090210 -0.055725 0.656189 0.747009 1441916229 0.090210 -0.055725 0.656189 0.747009 1441916229 -0.028748 -0.101501 0.669250 0.735474 1441916229 -0.028748 -0.101501 0.669250 0.735474 1441916229 -0.028748 -0.101501 0.669250 0.735474 1441916229 -0.028748 -0.101501 0.669250 0.735474 1441916229 -0.028748 -0.101501 0.669250 0.735474 1441916229 -0.028748 -0.101501 0.669250 0.735474 1441916229 -0.028748 -0.101501 0.669250 0.735474 1441916229 -0.135864 -0.144836 0.615662 0.762573 1441916229 -0.135864 -0.144836 0.615662 0.762573 1441916229 -0.135864 -0.144836 0.615662 0.762573 1441916229 -0.135864 -0.144836 0.615662 0.762573 1441916229 -0.135864 -0.144836 0.615662 0.762573 1441916229 -0.186890 -0.163452 0.533020 0.808838 1441916229 -0.186890 -0.163452 0.533020 0.808838 1441916229 -0.186890 -0.163452 0.533020 0.808838 1441916229 -0.186890 -0.163452 0.533020 0.808838 1441916229 -0.186890 -0.163452 0.533020 0.808838 1441916229 -0.186890 -0.163452 0.533020 0.808838 1441916229 -0.186890 -0.163452 0.533020 0.808838 1441916229 -0.185852 -0.160767 0.531311 0.810730 1441916229 -0.185852 -0.160767 0.531311 0.810730 1441916229 -0.185852 -0.160767 0.531311 0.810730 1441916229 -0.185852 -0.160767 0.531311 0.810730 1441916229 -0.185852 -0.160767 0.531311 0.810730 1441916229 -0.185852 -0.160767 0.531311 0.810730 1441916229 -0.148621 -0.151001 0.574219 0.790771 1441916229 -0.148621 -0.151001 0.574219 0.790771 1441916229 -0.148621 -0.151001 0.574219 0.790771 1441916229 -0.148621 -0.151001 0.574219 0.790771 1441916229 -0.148621 -0.151001 0.574219 0.790771 1441916229 -0.148621 -0.151001 0.574219 0.790771 1441916229 -0.148621 -0.151001 0.574219 0.790771 1441916229 -0.085754 -0.124207 0.578674 0.801453 1441916229 -0.085754 -0.124207 0.578674 0.801453 1441916229 -0.085754 -0.124207 0.578674 0.801453 1441916229 -0.085754 -0.124207 0.578674 0.801453 1441916229 -0.085754 -0.124207 0.578674 0.801453 1441916229 -0.085754 -0.124207 0.578674 0.801453 1441916229 -0.012146 -0.084717 0.555847 0.826843 1441916229 -0.012146 -0.084717 0.555847 0.826843 1441916229 -0.012146 -0.084717 0.555847 0.826843 1441916229 -0.012146 -0.084717 0.555847 0.826843 1441916229 -0.012146 -0.084717 0.555847 0.826843 1441916229 -0.012146 -0.084717 0.555847 0.826843 1441916229 0.073303 -0.051636 0.534058 0.840637 1441916229 0.073303 -0.051636 0.534058 0.840637 1441916229 0.073303 -0.051636 0.534058 0.840637 1441916229 0.073303 -0.051636 0.534058 0.840637 1441916229 0.073303 -0.051636 0.534058 0.840637 1441916229 0.073303 -0.051636 0.534058 0.840637 1441916229 0.073303 -0.051636 0.534058 0.840637 1441916229 0.183105 -0.013794 0.519836 0.834229 1441916229 0.183105 -0.013794 0.519836 0.834229 1441916229 0.183105 -0.013794 0.519836 0.834229 1441916229 0.183105 -0.013794 0.519836 0.834229 1441916229 0.183105 -0.013794 0.519836 0.834229 1441916229 0.294312 0.023010 0.487793 0.821472 1441916229 0.294312 0.023010 0.487793 0.821472 1441916229 0.294312 0.023010 0.487793 0.821472 1441916229 0.294312 0.023010 0.487793 0.821472 1441916229 0.294312 0.023010 0.487793 0.821472 1441916229 0.294312 0.023010 0.487793 0.821472 1441916229 0.393860 0.053955 0.460022 0.793884 1441916229 0.393860 0.053955 0.460022 0.793884 1441916229 0.393860 0.053955 0.460022 0.793884 1441916229 0.393860 0.053955 0.460022 0.793884 1441916229 0.393860 0.053955 0.460022 0.793884 1441916229 0.464783 0.085266 0.448669 0.758484 1441916229 0.464783 0.085266 0.448669 0.758484 1441916229 0.464783 0.085266 0.448669 0.758484 1441916230 0.464783 0.085266 0.448669 0.758484 1441916230 0.464783 0.085266 0.448669 0.758484 1441916230 0.464783 0.085266 0.448669 0.758484 1441916230 0.488586 0.108521 0.450195 0.739441 1441916230 0.488586 0.108521 0.450195 0.739441 1441916230 0.488586 0.108521 0.450195 0.739441 1441916230 0.488586 0.108521 0.450195 0.739441 1441916230 0.488586 0.108521 0.450195 0.739441 1441916230 0.469177 0.111633 0.471985 0.737976 1441916230 0.469177 0.111633 0.471985 0.737976 1441916230 0.469177 0.111633 0.471985 0.737976 1441916230 0.469177 0.111633 0.471985 0.737976 1441916230 0.422180 0.103882 0.511292 0.741272 1441916230 0.422180 0.103882 0.511292 0.741272 1441916230 0.422180 0.103882 0.511292 0.741272 1441916230 0.422180 0.103882 0.511292 0.741272 1441916230 0.422180 0.103882 0.511292 0.741272 1441916230 0.422180 0.103882 0.511292 0.741272 1441916230 0.347229 0.072571 0.555420 0.752014 1441916230 0.347229 0.072571 0.555420 0.752014 1441916230 0.347229 0.072571 0.555420 0.752014 1441916230 0.347229 0.072571 0.555420 0.752014 1441916230 0.347229 0.072571 0.555420 0.752014 1441916230 0.347229 0.072571 0.555420 0.752014 1441916230 
0.313171 -0.568176 0.369019 0.665466 1441916232 0.308960 -0.569763 0.369202 0.665955 1441916232 0.308960 -0.569763 0.369202 0.665955 1441916232 0.308960 -0.569763 0.369202 0.665955 1441916232 0.308960 -0.569763 0.369202 0.665955 1441916232 0.308960 -0.569763 0.369202 0.665955 1441916232 0.308960 -0.569763 0.369202 0.665955 1441916232 0.304382 -0.571838 0.369080 0.666382 1441916232 0.304382 -0.571838 0.369080 0.666382 1441916232 0.304382 -0.571838 0.369080 0.666382 1441916232 0.304382 -0.571838 0.369080 0.666382 1441916232 0.304382 -0.571838 0.369080 0.666382 1441916232 0.304382 -0.571838 0.369080 0.666382 1441916232 0.304382 -0.571838 0.369080 0.666382 1441916232 0.304321 -0.572205 0.368469 0.666443 1441916232 0.304321 -0.572205 0.368469 0.666443 1441916232 0.304321 -0.572205 0.368469 0.666443 1441916232 0.304321 -0.572205 0.368469 0.666443 1441916232 0.304321 -0.572205 0.368469 0.666443 1441916232 0.304321 -0.572205 0.368469 0.666443 1441916232 0.305969 -0.571777 0.364746 0.668091 1441916232 0.305969 -0.571777 0.364746 0.668091 1441916232 0.305969 -0.571777 0.364746 0.668091 1441916232 0.305969 -0.571777 0.364746 0.668091 1441916232 0.297241 -0.578308 0.355164 0.671570 1441916232 0.297241 -0.578308 0.355164 0.671570 1441916232 0.297241 -0.578308 0.355164 0.671570 1441916232 0.297241 -0.578308 0.355164 0.671570 1441916232 0.297241 -0.578308 0.355164 0.671570 1441916232 0.297241 -0.578308 0.355164 0.671570 1441916233 0.286377 -0.584839 0.347900 0.674438 1441916233 0.286377 -0.584839 0.347900 0.674438 1441916233 0.286377 -0.584839 0.347900 0.674438 1441916233 0.286377 -0.584839 0.347900 0.674438 1441916233 0.286377 -0.584839 0.347900 0.674438 1441916233 0.286377 -0.584839 0.347900 0.674438 1441916233 0.291199 -0.580627 0.356445 0.671570 1441916233 0.291199 -0.580627 0.356445 0.671570 1441916233 0.291199 -0.580627 0.356445 0.671570 1441916233 0.291199 -0.580627 0.356445 0.671570 1441916233 0.291199 -0.580627 0.356445 0.671570 1441916233 0.291199 -0.580627 0.356445 0.671570 1441916233 0.291199 -0.580627 0.356445 0.671570 1441916233 0.300293 -0.573120 0.367065 0.668213 1441916233 0.300293 -0.573120 0.367065 0.668213 1441916233 0.300293 -0.573120 0.367065 0.668213 1441916233 0.300293 -0.573120 0.367065 0.668213 1441916233 0.300293 -0.573120 0.367065 0.668213 1441916233 0.300293 -0.573120 0.367065 0.668213 1441916233 0.288330 -0.579712 0.358521 0.672485 1441916233 0.288330 -0.579712 0.358521 0.672485 1441916233 0.288330 -0.579712 0.358521 0.672485 1441916233 0.288330 -0.579712 0.358521 0.672485 1441916233 0.288330 -0.579712 0.358521 0.672485 1441916233 0.288330 -0.579712 0.358521 0.672485 1441916233 0.270081 -0.588867 0.339417 0.681946 1441916233 0.270081 -0.588867 0.339417 0.681946 1441916233 0.270081 -0.588867 0.339417 0.681946 1441916233 0.270081 -0.588867 0.339417 0.681946 1441916233 0.270081 -0.588867 0.339417 0.681946 1441916233 0.270081 -0.588867 0.339417 0.681946 1441916233 0.263550 -0.590210 0.332092 0.686951 1441916233 0.263550 -0.590210 0.332092 0.686951 1441916233 0.263550 -0.585938 0.332092 0.686951 1441916233 0.263550 -0.590210 0.332092 0.686951 1441916233 0.263550 -0.590210 0.332092 0.686951 1441916233 0.263550 -0.590210 0.332092 0.686951 1441916233 0.263550 -0.590210 0.332092 0.686951 1441916233 0.259094 -0.588501 0.331421 0.690430 1441916233 0.259094 -0.588501 0.331421 0.690430 1441916233 0.259094 -0.588501 0.331421 0.690430 1441916233 0.259094 -0.588501 0.331421 0.690430 1441916233 0.259094 -0.588501 0.331421 0.690430 1441916233 0.250549 -0.589844 0.332153 0.692078 1441916233 0.250549 -0.589844 0.332153 0.692078 1441916233 0.250549 -0.589844 0.332153 0.692078 1441916233 0.250549 -0.589844 0.332153 0.692078 1441916233 0.250549 -0.589844 0.332153 0.692078 1441916233 0.250549 -0.589844 0.332153 0.692078 1441916233 0.251648 -0.586182 0.340393 0.690735 1441916233 0.251648 -0.586182 0.340393 0.690735 1441916233 0.251648 -0.586182 0.340393 0.690735 1441916233 0.251648 -0.586182 0.340393 0.690735 1441916233 0.251648 -0.586182 0.340393 0.690735 1441916233 0.251648 -0.586182 0.340393 0.690735 1441916233 0.262878 -0.580017 0.350647 0.686646 1441916233 0.262878 -0.580017 0.350647 0.686646 1441916233 0.262878 -0.580017 0.350647 0.686646 1441916233 0.262878 -0.580017 0.350647 0.686646 1441916233 0.262878 -0.580017 0.350647 0.686646 1441916233 0.262878 -0.580017 0.350647 0.686646 1441916233 0.265869 -0.582092 0.351379 0.683350 1441916233 0.265869 -0.582092 0.351379 0.683350 1441916233 0.265869 -0.582092 0.351379 0.683350 1441916233 0.265869 -0.582092 0.351379 0.683350 1441916233 0.265869 -0.582092 0.351379 0.683350 1441916233 0.265869 -0.582092 0.351379 0.683350 1441916233 0.265869 -0.582092 0.351379 0.683350 1441916233 0.265503 -0.587402 0.346375 0.681458 1441916233 0.265503 -0.587402 0.346375 0.681458 1441916233 0.265503 -0.587402 0.346375 0.681458 1441916233 0.265503 -0.587402 0.346375 0.681458 1441916233 0.265503 -0.587402 0.346375 0.681458 1441916233 0.282043 -0.580078 0.360291 0.673889 1441916233 0.282043 -0.580078 0.360291 0.673889 1441916233 0.306030 -0.564758 0.383972 0.663208 1441916233 0.321899 -0.554688 0.396973 0.656555 1441916233 0.321899 -0.554688 0.396973 0.656555 1441916233 0.321899 -0.554688 0.396973 0.656555 1441916233 0.321899 -0.554688 0.396973 0.656555 1441916233 0.321899 -0.554688 0.396973 0.656555 1441916233 0.321899 -0.554688 0.396973 0.656555 1441916233 0.328125 -0.554810 0.396606 0.653625 1441916233 0.328125 -0.554810 0.396606 0.653625 1441916233 0.328125 -0.554810 0.396606 0.653625 1441916233 0.328125 -0.554810 0.396606 0.653625 1441916233 0.328125 -0.554810 0.396606 0.653625 1441916233 0.328125 -0.554810 0.396606 0.653625 1441916233 0.336304 -0.552917 0.400085 0.648926 1441916233 0.336304 -0.552917 0.400085 0.648926 1441916233 0.336304 -0.552917 0.400085 0.648926 1441916233 0.336304 -0.552917 0.400085 0.648926 1441916233 0.336304 -0.552917 0.400085 0.648926 1441916233 0.336304 -0.552917 0.400085 0.648926 1441916233 0.346558 -0.548767 0.408569 0.641663 1441916233 0.346558 -0.548767 0.408569 0.641663 1441916233 0.346558 -0.548767 0.408569 0.641663 1441916233 0.346558 -0.548767 0.408569 0.641663 1441916233 0.346558 -0.548767 0.408569 0.641663 1441916233 0.346558 -0.548767 0.408569 0.641663 1441916234 0.338440 -0.555847 0.404846 0.642273 1441916234 0.338440 -0.555847 0.404846 0.642273 1441916234 0.338440 -0.555847 0.404846 0.642273 1441916234 0.338440 -0.555847 0.404846 0.642273 1441916234 0.338440 -0.555847 0.404846 0.642273 1441916234 0.338440 -0.555847 0.404846 0.642273 1441916234 0.330017 -0.558655 0.397522 0.648804 1441916234 0.330017 -0.558655 0.397522 0.648804 1441916234 0.330017 -0.558655 0.397522 0.648804 1441916234 0.330017 -0.558655 0.397522 0.648804 1441916234 0.330017 -0.558655 0.397522 0.648804 1441916234 0.330017 -0.558655 0.397522 0.648804 1441916234 0.326172 -0.553223 0.396912 0.655701 1441916234 0.326172 -0.553223 0.396912 0.655701 1441916234 0.326172 -0.553223 0.396912 0.655701 1441916234 0.326172 -0.553223 0.396912 0.655701 1441916234 0.326172 -0.553223 0.396912 0.655701 1441916234 0.326172 -0.553223 0.396912 0.655701 1441916234 0.313538 -0.556519 0.386841 0.665039 1441916234 0.313538 -0.556519 0.386841 0.665039 1441916234 0.313538 -0.556519 0.386841 0.665039 1441916234 0.313538 -0.556519 0.386841 0.665039 1441916234 0.313538 -0.556519 0.386841 0.665039 1441916234 0.313538 -0.556519 0.386841 0.665039 1441916234 0.291138 -0.568726 0.363586 0.677856 1441916234 0.291138 -0.568726 0.363586 0.677856 1441916234 0.291138 -0.568726 0.363586 0.677856 1441916234 0.291138 -0.568726 0.363586 0.677856 1441916234 0.291138 -0.568726 0.363586 0.677856 1441916234 0.291138 -0.568726 0.363586 0.677856 1441916234 0.269775 -0.581299 0.343750 0.686340 1441916234 0.269775 -0.581299 0.343750 0.686340 1441916234 0.269775 -0.581299 0.343750 0.686340 1441916234 0.269775 -0.581299 0.343750 0.686340 1441916234 0.269775 -0.581299 0.343750 0.686340 1441916234 0.269775 -0.581299 0.343750 0.686340 1441916234 0.254272 -0.589111 0.337585 0.688660 1441916234 0.254272 -0.589111 0.337585 0.688660 1441916234 0.254272 -0.589111 0.337585 0.688660 1441916234 0.254272 -0.589111 0.337585 0.688660 1441916234 0.254272 -0.589111 0.337585 0.688660 1441916234 0.254272 -0.589111 0.337585 0.688660 1441916234 0.249207 -0.591431 0.341736 0.686523 1441916234 0.249207 -0.591431 0.341736 0.686523 1441916234 0.249207 -0.591431 0.341736 0.686523 1441916234 0.249207 -0.591431 0.341736 0.686523 1441916234 0.249207 -0.591431 0.341736 0.686523 1441916234 0.249207 -0.591431 0.341736 0.686523 1441916234 0.249207 -0.591431 0.341736 0.686523 1441916234 0.258667 -0.585571 0.352234 0.682678 1441916234 0.258667 -0.585571 0.352234 0.682678 1441916234 0.258667 -0.585571 0.352234 0.682678 1441916234 0.258667 -0.585571 0.352234 0.682678 1441916234 0.258667 -0.585571 0.352234 0.682678 1441916234 0.258667 -0.585571 0.352234 0.682678 1441916234 0.276428 -0.578003 0.364746 0.675598 1441916234 0.276428 -0.578003 0.364746 0.675598 1441916234 0.276428 -0.578003 0.364746 0.675598 1441916234 0.276428 -0.578003 0.364746 0.675598 1441916234 0.276428 -0.578003 0.364746 0.675598 1441916234 0.276428 -0.578003 0.364746 0.675598 1441916234 0.276428 -0.578003 0.364746 0.675598 1441916234 0.281189 -0.578613 0.363770 0.673584 1441916234 0.281189 -0.578613 0.363770 0.673584 1441916234 0.281189 -0.578613 0.363770 0.673584 1441916234 0.281189 -0.578613 0.363770 0.673584 1441916234 0.281189 -0.578613 0.363770 0.673584 1441916234 0.281189 -0.578613 0.363770 0.673584 1441916234 0.282349 -0.583374 0.359802 0.671143 1441916234 0.282349 -0.583374 0.359802 0.671143 1441916234 0.282349 -0.583374 0.359802 0.671143 1441916234 0.282349 -0.583374 0.359802 0.671143 1441916234 0.282349 -0.583374 0.359802 0.671143 1441916234 0.282349 -0.583374 0.359802 0.671143 1441916234 0.297241 -0.576782 0.374512 0.662354 1441916234 0.297241 -0.576782 0.374512 0.662354 1441916234 0.297241 -0.576782 0.374512 0.662354 1441916234 0.297241 -0.576782 0.374512 0.662354 1441916234 0.297241 -0.576782 0.374512 0.662354 1441916234 0.316956 -0.563660 0.395508 0.652161 1441916234 0.316956 -0.563660 0.395508 0.652161 1441916234 0.316956 -0.563660 0.395508 0.652161 1441916234 0.316956 -0.563660 0.395508 0.652161 1441916234 0.316956 -0.563660 0.395508 0.652161 1441916234 0.316956 -0.563660 0.395508 0.652161 1441916234 0.328918 -0.557495 0.402893 0.647034 1441916234 0.328918 -0.557495 0.402893 0.647034 1441916234 0.328918 -0.557495 0.402893 0.647034 1441916234 0.328918 -0.557495 0.402893 0.647034 1441916234 0.328918 -0.557495 0.402893 0.647034 1441916234 0.328918 -0.557495 0.402893 0.647034 1441916234 0.329163 -0.562378 0.397400 0.646118 1441916234 0.329163 -0.562378 0.397400 0.646118 1441916234 0.329163 -0.562378 0.397400 0.646118 1441916234 0.329163 -0.562378 0.397400 0.646118 1441916234 0.329163 -0.562378 0.397400 0.646118 1441916234 0.329163 -0.562378 0.397400 0.646118 1441916234 0.329163 -0.562378 0.397400 0.646118 1441916234 0.339722 -0.559753 0.398132 0.642395 1441916234 0.339722 -0.559753 0.398132 0.642395 1441916234 0.339722 -0.559753 0.398132 0.642395 1441916234 0.339722 -0.559753 0.398132 0.642395 1441916234 0.339722 -0.559753 0.398132 0.642395 1441916234 0.339722 -0.559753 0.398132 0.642395 1441916234 0.340820 -0.558838 0.400208 0.641357 1441916234 0.340820 -0.558838 0.400208 0.641357 1441916234 0.340820 -0.558838 0.400208 0.641357 1441916234 0.340820 -0.558838 0.400208 0.641357 1441916234 0.340820 -0.558838 0.400208 0.641357 1441916234 0.340820 -0.558838 0.400208 0.641357 1441916234 0.328430 -0.564758 0.391418 0.648071 1441916235 0.328430 -0.564758 0.391418 0.648071 1441916235 0.328430 -0.564758 0.391418 0.648071 1441916235 0.328430 -0.564758 0.391418 0.648071 1441916235 0.328430 -0.564758 0.391418 0.648071 1441916235 0.328430 -0.564758 0.391418 0.648071 1441916235 0.328430 -0.564758 0.391418 0.648071 1441916235 0.312012 -0.569946 0.384521 0.655640 1441916235 0.312012 -0.569946 0.384521 0.655640 1441916235 0.312012 -0.569946 0.384521 0.655640 1441916235 0.312012 -0.569946 0.384521 0.655640 1441916235 0.312012 -0.569946 0.384521 0.655640 1441916235 0.312012 -0.569946 0.384521 0.655640 1441916235 0.304871 -0.567322 0.388000 0.659241 1441916235 0.304871 -0.567322 0.388000 0.659241 1441916235 0.304871 -0.567322 0.388000 0.659241 1441916235 0.304871 -0.567322 0.388000 0.659241 1441916235 0.304871 -0.567322 0.388000 0.659241 1441916235 0.304871 -0.567322 0.388000 0.659241 1441916235 0.302246 -0.562012 0.394104 0.661377 1441916235 0.302246 -0.562012 0.394104 0.661377 1441916235 0.302246 -0.562012 0.394104 0.661377 1441916235 0.302246 -0.562012 0.394104 0.661377 1441916235 0.302246 -0.562012 0.394104 0.661377 1441916235 0.302246 -0.562012 0.394104 0.661377 1441916235 0.297241 -0.561523 0.392700 0.664917 1441916235 0.297241 -0.561523 0.392700 0.664917 1441916235 0.297241 -0.561523 0.392700 0.664917 1441916235 0.297241 -0.561523 0.392700 0.664917 1441916235 0.297241 -0.561523 0.392700 0.664917 1441916235 0.297241 -0.561523 0.392700 0.664917 1441916235 0.288818 -0.564148 0.387329 0.669556 1441916235 0.288818 -0.564148 0.387329 0.669556 1441916235 0.288818 -0.564148 0.387329 0.669556 1441916235 0.288818 -0.564148 0.387329 0.669556 1441916235 0.288818 -0.564148 0.387329 0.669556 1441916235 0.288818 -0.564148 0.387329 0.669556 1441916235 0.281921 -0.566284 0.387085 0.670776 1441916235 0.281921 -0.566284 0.387085 0.670776 1441916235 0.281921 -0.566284 0.387085 0.670776 1441916235 0.281921 -0.566284 0.387085 0.670776 1441916235 0.281921 -0.566284 0.387085 0.670776 1441916235 0.281921 -0.566284 0.387085 0.670776 1441916235 0.286621 -0.561951 0.392517 0.669312 1441916235 0.286621 -0.561951 0.392517 0.669312 1441916235 0.286621 -0.561951 0.392517 0.669312 1441916235 0.286621 -0.561951 0.392517 0.669312 1441916235 0.286621 -0.561951 0.392517 0.669312 1441916235 0.286621 -0.561951 0.392517 0.669312 1441916235 0.306274 -0.552368 0.402588 0.662537 1441916235 0.306274 -0.552368 0.402588 0.662537 1441916235 0.306274 -0.552368 0.402588 0.662537 1441916235 0.306274 -0.552368 0.402588 0.662537 1441916235 0.306274 -0.552368 0.402588 0.662537 1441916235 0.306274 -0.552368 0.402588 0.662537 1441916235 0.325134 -0.544250 0.411255 0.654846 1441916235 0.325134 -0.544250 0.411255 0.654846 1441916235 0.325134 -0.544250 0.411255 0.654846 1441916235 0.325134 -0.544250 0.411255 0.654846 1441916235 0.325134 -0.544250 0.411255 0.654846 1441916235 0.325134 -0.544250 0.411255 0.654846 1441916235 0.326050 -0.547607 0.404114 0.656128 1441916235 0.326050 -0.547607 0.404114 0.656128 1441916235 0.326050 -0.547607 0.404114 0.656128 1441916235 0.326050 -0.547607 0.404114 0.656128 1441916235 0.326050 -0.547607 0.404114 0.656128 1441916235 0.326050 -0.547607 0.404114 0.656128 1441916235 0.322510 -0.556274 0.396362 0.655273 1441916235 0.322510 -0.556274 0.396362 0.655273 1441916235 0.322510 -0.556274 0.396362 0.655273 1441916235 0.322510 -0.556274 0.396362 0.655273 1441916235 0.322510 -0.556274 0.396362 0.655273 1441916235 0.322510 -0.556274 0.396362 0.655273 1441916235 0.328247 -0.555054 0.402039 0.649963 1441916235 0.328247 -0.555054 0.402039 0.649963 1441916235 0.328247 -0.555054 0.402039 0.649963 1441916235 0.328247 -0.555054 0.402039 0.649963 1441916235 0.328247 -0.555054 0.402039 0.649963 1441916235 0.328247 -0.555054 0.402039 0.649963 1441916235 0.346436 -0.544739 0.416565 0.640015 1441916235 0.346436 -0.544739 0.416565 0.640015 1441916235 0.346436 -0.544739 0.416565 0.640015 1441916235 0.346436 -0.544739 0.416565 0.640015 1441916235 0.346436 -0.544739 0.416565 0.640015 1441916235 0.346436 -0.544739 0.416565 0.640015 1441916235 0.346436 -0.544739 0.416565 0.640015 1441916235 0.366455 -0.535400 0.422546 0.632813 1441916235 0.366455 -0.535400 0.422546 0.632813 1441916235 0.366455 -0.535400 0.422546 0.632813 1441916235 0.366455 -0.535400 0.422546 0.632813 1441916235 0.366455 -0.535400 0.422546 0.632813 1441916235 0.366455 -0.535400 0.422546 0.632813 1441916235 0.367554 -0.541748 0.409180 0.635559 1441916235 0.367554 -0.541748 0.409180 0.635559 1441916235 0.367554 -0.541748 0.409180 0.635559 1441916235 0.367554 -0.541748 0.409180 0.635559 1441916235 0.348938 -0.559814 0.381226 0.647644 1441916235 0.348938 -0.559814 0.381226 0.647644 1441916235 0.348938 -0.559814 0.381226 0.647644 1441916235 0.348938 -0.559814 0.381226 0.647644 1441916235 0.348938 -0.559814 0.381226 0.647644 1441916235 0.348938 -0.559814 0.381226 0.647644 1441916235 0.334412 -0.569153 0.368347 0.654602 1441916235 0.334412 -0.569153 0.368347 0.654602 1441916235 0.334412 -0.569153 0.368347 0.654602 1441916235 0.334412 -0.569153 0.368347 0.654602 1441916235 0.334412 -0.569153 0.368347 0.654602 1441916235 0.334412 -0.569153 0.368347 0.654602 1441916235 0.332214 -0.564819 0.374207 0.656128 1441916235 0.332214 -0.564819 0.374207 0.656128 1441916235 0.332214 -0.564819 0.374207 0.656128 1441916236 0.332214 -0.564819 0.374207 0.656128 1441916236 0.332214 -0.564819 0.374207 0.656128 1441916236 0.332214 -0.564819 0.374207 0.656128 1441916236 0.332214 -0.564819 0.374207 0.656128 1441916236 0.318298 -0.565674 0.372498 0.663269 1441916236 0.318298 -0.565674 0.372498 0.663269 1441916236 0.318298 -0.565674 0.372498 0.663269 1441916236 0.318298 -0.565674 0.372498 0.663269 1441916236 0.318298 -0.565674 0.372498 0.663269 1441916236 0.318298 -0.565674 0.372498 0.663269 1441916236 0.297241 -0.572388 0.364502 0.671631 1441916236 0.297241 -0.572388 0.364502 0.671631 1441916236 0.297241 -0.572388 0.364502 0.671631 1441916236 0.297241 -0.572388 0.364502 0.671631 1441916236 0.297241 -0.572388 0.364502 0.671631 1441916236 0.297241 -0.572388 0.364502 0.671631 1441916236 0.281494 -0.575378 0.361084 0.677734 1441916236 0.281494 -0.575378 0.361084 0.677734 1441916236 0.281494 -0.575378 0.361084 0.677734 1441916236 0.281494 -0.575378 0.361084 0.677734 1441916236 0.281494 -0.575378 0.361084 0.677734 1441916236 0.281494 -0.575378 0.361084 0.677734 1441916236 0.269165 -0.575562 0.359558 0.683350 1441916236 0.269165 -0.575562 0.359558 0.683350 1441916236 0.269165 -0.575562 0.359558 0.683350 1441916236 0.269165 -0.575562 0.359558 0.683350 1441916236 0.269165 -0.575562 0.359558 0.683350 1441916236 0.269165 -0.575562 0.359558 0.683350 1441916236 0.269165 -0.575562 0.359558 0.683350 1441916236 0.258240 -0.576355 0.354309 0.689575 1441916236 0.258240 -0.576355 0.354309 0.689575 1441916236 0.258240 -0.576355 0.354309 0.689575 1441916236 0.258240 -0.576355 0.354309 0.689575 1441916236 0.258240 -0.576355 0.354309 0.689575 1441916236 0.258240 -0.576355 0.354309 0.689575 1441916236 0.247009 -0.580078 0.346436 0.694580 1441916236 0.247009 -0.580078 0.346436 0.694580 1441916236 0.247009 -0.580078 0.346436 0.694580 1441916236 0.247009 -0.580078 0.346436 0.694580 1441916236 0.247009 -0.580078 0.346436 0.694580 1441916236 0.247009 -0.580078 0.346436 0.694580 1441916236 0.247009 -0.580078 0.346436 0.694580 1441916236 0.245728 -0.578430 0.348206 0.695496 1441916236 0.245728 -0.578430 0.348206 0.695496 1441916236 0.245728 -0.578430 0.348206 0.695496 1441916236 0.245728 -0.578430 0.348206 0.695496 1441916236 0.245728 -0.578430 0.348206 0.695496 1441916236 0.270630 -0.563293 0.373108 0.685669 1441916236 0.270630 -0.563293 0.373108 0.685669 1441916236 0.270630 -0.563293 0.373108 0.685669 1441916236 0.270630 -0.563293 0.373108 0.685669 1441916236 0.270630 -0.563293 0.373108 0.685669 1441916236 0.270630 -0.563293 0.373108 0.685669 1441916236 0.298157 -0.548767 0.396851 0.672607 1441916236 0.298157 -0.548767 0.396851 0.672607 1441916236 0.298157 -0.548767 0.396851 0.672607 1441916236 0.298157 -0.548767 0.396851 0.672607 1441916236 0.298157 -0.548767 0.396851 0.672607 1441916236 0.298157 -0.548767 0.396851 0.672607 1441916236 0.298157 -0.548767 0.396851 0.672607 1441916236 0.305481 -0.550110 0.395081 0.669250 1441916236 0.305481 -0.550110 0.395081 0.669250 1441916236 0.305481 -0.550110 0.395081 0.669250 1441916236 0.305481 -0.550110 0.395081 0.669250 1441916236 0.305481 -0.550110 0.395081 0.669250 1441916236 0.305481 -0.550110 0.395081 0.669250 1441916236 0.303650 -0.560730 0.381592 0.669128 1441916236 0.303650 -0.560730 0.381592 0.669128 1441916236 0.303650 -0.560730 0.381592 0.669128 1441916236 0.303650 -0.560730 0.381592 0.669128 1441916236 0.303650 -0.560730 0.381592 0.669128 1441916236 0.303650 -0.560730 0.381592 0.669128 1441916236 0.309875 -0.564453 0.380066 0.663940 1441916236 0.309875 -0.564453 0.380066 0.663940 1441916236 0.309875 -0.564453 0.380066 0.663940 1441916236 0.309875 -0.564453 0.380066 0.663940 1441916236 0.309875 -0.564453 0.380066 0.663940 1441916236 0.309875 -0.564453 0.380066 0.663940 1441916236 0.328491 -0.555664 0.393127 0.654785 1441916236 0.328491 -0.555664 0.393127 0.654785 1441916236 0.328491 -0.555664 0.393127 0.654785 1441916236 0.328491 -0.555664 0.393127 0.654785 1441916236 0.328491 -0.555664 0.393127 0.654785 1441916236 0.328491 -0.555664 0.393127 0.654785 1441916236 0.341553 -0.548889 0.401245 0.648865 1441916236 0.341553 -0.548889 0.401245 0.648865 1441916236 0.341553 -0.548889 0.401245 0.648865 1441916236 0.341553 -0.548889 0.401245 0.648865 1441916236 0.341553 -0.548889 0.401245 0.648865 1441916236 0.341553 -0.548889 0.401245 0.648865 1441916236 0.339966 -0.553894 0.392578 0.650757 1441916236 0.339966 -0.553894 0.392578 0.650757 1441916236 0.339966 -0.553894 0.392578 0.650757 1441916236 0.339966 -0.553894 0.392578 0.650757 1441916236 0.339966 -0.553894 0.392578 0.650757 1441916236 0.339966 -0.553894 0.392578 0.650757 1441916236 0.339966 -0.553894 0.392578 0.650757 1441916236 0.340881 -0.558899 0.383850 0.651184 1441916236 0.340881 -0.558899 0.383850 0.651184 1441916236 0.340881 -0.558899 0.383850 0.651184 1441916236 0.340881 -0.558899 0.383850 0.651184 1441916236 0.340881 -0.558899 0.383850 0.651184 1441916236 0.340881 -0.558899 0.383850 0.651184 1441916236 0.338379 -0.564331 0.376587 0.652039 1441916236 0.327209 -0.570679 0.366882 0.657715 1441916236 0.327209 -0.570679 0.366882 0.657715 1441916236 0.327209 -0.570679 0.366882 0.657715 1441916236 0.327209 -0.570679 0.366882 0.657715 1441916237 0.327209 -0.570679 0.366882 0.657715 1441916237 0.327209 -0.570679 0.366882 0.657715 1441916237 0.327209 -0.570679 0.366882 0.657715 1441916237 0.313293 -0.576355 0.358643 0.664124 1441916237 0.313293 -0.576355 0.358643 0.664124 1441916237 0.301392 -0.578369 0.355652 0.669434 1441916237 0.301392 -0.578369 0.355652 0.669434 1441916237 0.301392 -0.578369 0.355652 0.669434 1441916237 0.290466 -0.578918 0.355835 0.673645 1441916237 0.290466 -0.578918 0.355835 0.673645 1441916237 0.290466 -0.578918 0.355835 0.673645 1441916237 0.290466 -0.578918 0.355835 0.673645 1441916237 0.290466 -0.578918 0.355835 0.673645 1441916237 0.290466 -0.578918 0.355835 0.673645 1441916237 0.279297 -0.578552 0.358521 0.677246 1441916237 0.279297 -0.578552 0.358521 0.677246 1441916237 0.279297 -0.578552 0.358521 0.677246 1441916237 0.279297 -0.578552 0.358521 0.677246 1441916237 0.279297 -0.578552 0.358521 0.677246 1441916237 0.279297 -0.578552 0.358521 0.677246 1441916237 0.279297 -0.578552 0.358521 0.677246 1441916237 0.271118 -0.575989 0.362915 0.680420 1441916237 0.271118 -0.575989 0.362915 0.680420 1441916237 0.271118 -0.575989 0.362915 0.680420 1441916237 0.271118 -0.575989 0.362915 0.680420 1441916237 0.271118 -0.575989 0.362915 0.680420 1441916237 0.271118 -0.575989 0.362915 0.680420 1441916237 0.265625 -0.574097 0.368286 0.681335 1441916237 0.265625 -0.574097 0.368286 0.681335 1441916237 0.265625 -0.574097 0.368286 0.681335 1441916237 0.265625 -0.574097 0.368286 0.681335 1441916237 0.265625 -0.574097 0.368286 0.681335 1441916237 0.264587 -0.571533 0.375488 0.679932 1441916237 0.264587 -0.571533 0.375488 0.679932 1441916237 0.264587 -0.571533 0.375488 0.679932 1441916237 0.264587 -0.571533 0.375488 0.679932 1441916237 0.264587 -0.571533 0.375488 0.679932 1441916237 0.264587 -0.571533 0.375488 0.679932 1441916237 0.264587 -0.571533 0.375488 0.679932 1441916237 0.274353 -0.563171 0.388672 0.675659 1441916237 0.274353 -0.563171 0.388672 0.675659 1441916237 0.274353 -0.563171 0.388672 0.675659 1441916237 0.274353 -0.563171 0.388672 0.675659 1441916237 0.274353 -0.563171 0.388672 0.675659 1441916237 0.274353 -0.563171 0.388672 0.675659 1441916237 0.296448 -0.552124 0.404297 0.666138 1441916237 0.296448 -0.552124 0.404297 0.666138 1441916237 0.296448 -0.552124 0.404297 0.666138 1441916237 0.296448 -0.552124 0.404297 0.666138 1441916237 0.296448 -0.552124 0.404297 0.666138 1441916237 0.296448 -0.552124 0.404297 0.666138 1441916237 0.323303 -0.539978 0.418701 0.654602 1441916237 0.323303 -0.539978 0.418701 0.654602 1441916237 0.323303 -0.539978 0.418701 0.654602 1441916237 0.323303 -0.539978 0.418701 0.654602 1441916237 0.323303 -0.539978 0.418701 0.654602 1441916237 0.323303 -0.539978 0.418701 0.654602 1441916237 0.335938 -0.535828 0.419128 0.651367 1441916237 0.335938 -0.535828 0.419128 0.651367 1441916237 0.335938 -0.535828 0.419128 0.651367 1441916237 0.335938 -0.535828 0.419128 0.651367 1441916237 0.335938 -0.535828 0.419128 0.651367 1441916237 0.335938 -0.535828 0.419128 0.651367 1441916237 0.339844 -0.539978 0.412659 0.650085 1441916237 0.339844 -0.539978 0.412659 0.650085 1441916237 0.339844 -0.539978 0.412659 0.650085 1441916237 0.339844 -0.539978 0.412659 0.650085 1441916237 0.339844 -0.539978 0.412659 0.650085 1441916237 0.351868 -0.536499 0.415955 0.644409 1441916237 0.351868 -0.536499 0.415955 0.644409 1441916237 0.351868 -0.536499 0.415955 0.644409 1441916237 0.351868 -0.536499 0.415955 0.644409 1441916237 0.351868 -0.536499 0.415955 0.644409 1441916237 0.351868 -0.536499 0.415955 0.644409 1441916237 0.373901 -0.522034 0.430359 0.634338 1441916237 0.373901 -0.522034 0.430359 0.634338 1441916237 0.373901 -0.522034 0.430359 0.634338 1441916237 0.389832 -0.513000 0.433655 0.629944 1441916237 0.389832 -0.513000 0.433655 0.629944 1441916237 0.389832 -0.513000 0.433655 0.629944 1441916237 0.389832 -0.513000 0.433655 0.629944 1441916237 0.389832 -0.513000 0.433655 0.629944 1441916237 0.389832 -0.513000 0.433655 0.629944 1441916237 0.389832 -0.513000 0.433655 0.629944 1441916237 0.392944 -0.519592 0.423218 0.629639 1441916237 0.392944 -0.519592 0.423218 0.629639 1441916237 0.392944 -0.519592 0.423218 0.629639 1441916237 0.392944 -0.519592 0.423218 0.629639 1441916237 0.392944 -0.519592 0.423218 0.629639 1441916237 0.392944 -0.519592 0.423218 0.629639 1441916237 0.391296 -0.527710 0.413086 0.630615 1441916237 0.391296 -0.527710 0.413086 0.630615 1441916237 0.391296 -0.527710 0.413086 0.630615 1441916237 0.391296 -0.527710 0.413086 0.630615 1441916237 0.391296 -0.527710 0.413086 0.630615 1441916237 0.391296 -0.527710 0.413086 0.630615 1441916237 0.391296 -0.527710 0.413086 0.630615 1441916237 0.395813 -0.526978 0.413635 0.628052 1441916237 0.395813 -0.526978 0.413635 0.628052 1441916237 0.395813 -0.526978 0.413635 0.628052 1441916237 0.395813 -0.526978 0.413635 0.628052 1441916237 0.395813 -0.526978 0.413635 0.628052 1441916238 0.395813 -0.526978 0.413635 0.628052 1441916238 0.389893 -0.528137 0.412354 0.631653 1441916238 0.389893 -0.528137 0.412354 0.631653 1441916238 0.389893 -0.528137 0.412354 0.631653 1441916238 0.389893 -0.528137 0.412354 0.631653 1441916238 0.389893 -0.528137 0.412354 0.631653 1441916238 0.389893 -0.528137 0.412354 0.631653 1441916238 0.389893 -0.528137 0.412354 0.631653 1441916238 0.373413 -0.536316 0.400635 0.642151 1441916238 0.373413 -0.536316 0.400635 0.642151 1441916238 0.373413 -0.536316 0.400635 0.642151 1441916238 0.373413 -0.536316 0.400635 0.642151 1441916238 0.373413 -0.536316 0.400635 0.642151 1441916238 0.373413 -0.536316 0.400635 0.642151 1441916238 0.349731 -0.547363 0.383240 0.656616 1441916238 0.349731 -0.547363 0.383240 0.656616 1441916238 0.349731 -0.547363 0.383240 0.656616 1441916238 0.349731 -0.547363 0.383240 0.656616 1441916238 0.349731 -0.547363 0.383240 0.656616 1441916238 0.349731 -0.547363 0.383240 0.656616 1441916238 0.326538 -0.553589 0.372498 0.669373 1441916238 0.326538 -0.553589 0.372498 0.669373 1441916238 0.326538 -0.553589 0.372498 0.669373 1441916238
[truncated: 162,402 more chars]
