# Supplementary material for: Quaternion-Based Gesture Recognition Using Wireless Wearable Motion Capture Sensors
Source: Sensors (Basel). 2016 Apr 28;16(5):605. doi: 10.3390/s16050605 (PMC4883296; doi:10.3390/s16050605)
Supplement: Supplementary file 1 [file sensors-16-00605-s001.zip › MultiSensorGestureData/P5/1. Jab/Training17.txt]

-0.667603 -0.168518 -0.669617 0.278687 1441916122 -0.669434 -0.168762 -0.668823 0.275818 1441916122 -0.669434 -0.168762 -0.668823 0.275818 1441916122 -0.669434 -0.168762 -0.668823 0.275818 1441916122 -0.669434 -0.168762 -0.668823 0.275818 1441916122 -0.669434 -0.168762 -0.668823 0.275818 1441916122 -0.669434 -0.168762 -0.668823 0.275818 1441916122 -0.668762 -0.168457 -0.670044 0.274780 1441916122 -0.668762 -0.168457 -0.670044 0.274780 1441916122 -0.668762 -0.168457 -0.670044 0.274780 1441916122 -0.668762 -0.168457 -0.670044 0.274780 1441916122 -0.668762 -0.168457 -0.670044 0.274780 1441916122 -0.668762 -0.168457 -0.670044 0.274780 1441916122 -0.667053 -0.171387 -0.671082 0.274597 1441916122 -0.667053 -0.171387 -0.671082 0.274597 1441916122 -0.667053 -0.171387 -0.671082 0.274597 1441916122 -0.667053 -0.171387 -0.671082 0.274597 1441916122 -0.667053 -0.171387 -0.671082 0.274597 1441916122 -0.667053 -0.171387 -0.671082 0.274597 1441916122 -0.661926 -0.182434 -0.670654 0.280701 1441916122 -0.661926 -0.182434 -0.670654 0.280701 1441916122 -0.661926 -0.182434 -0.670654 0.280701 1441916122 -0.661926 -0.182434 -0.670654 0.280701 1441916122 -0.661926 -0.182434 -0.670654 0.280701 1441916122 -0.661926 -0.182434 -0.670654 0.280701 1441916122 -0.653076 -0.197205 -0.667419 0.298706 1441916122 -0.653076 -0.197205 -0.667419 0.298706 1441916122 -0.653076 -0.197205 -0.667419 0.298706 1441916122 -0.653076 -0.197205 -0.667419 0.298706 1441916122 -0.653076 -0.197205 -0.667419 0.298706 1441916122 -0.653076 -0.197205 -0.667419 0.298706 1441916122 -0.653076 -0.197205 -0.667419 0.298706 1441916122 -0.653076 -0.197205 -0.667419 0.298706 1441916122 -0.649231 -0.203674 -0.661255 0.315918 1441916122 -0.649231 -0.203674 -0.661255 0.315918 1441916122 -0.649231 -0.203674 -0.661255 0.315918 1441916122 -0.649231 -0.203674 -0.661255 0.315918 1441916122 -0.649231 -0.203674 -0.661255 0.315918 1441916122 -0.649231 -0.203674 -0.661255 0.315918 1441916122 -0.646118 -0.203247 -0.656433 0.332214 1441916122 -0.646118 -0.203247 -0.656433 0.332214 1441916122 -0.646118 -0.203247 -0.656433 0.332214 1441916122 -0.646118 -0.203247 -0.656433 0.332214 1441916122 -0.646118 -0.203247 -0.656433 0.332214 1441916122 -0.646118 -0.203247 -0.656433 0.332214 1441916122 -0.640869 -0.204285 -0.652832 0.348450 1441916122 -0.640869 -0.204285 -0.652832 0.348450 1441916122 -0.640869 -0.204285 -0.652832 0.348450 1441916122 -0.640869 -0.204285 -0.652832 0.348450 1441916122 -0.640869 -0.204285 -0.652832 0.348450 1441916122 -0.640869 -0.204285 -0.652832 0.348450 1441916122 -0.637146 -0.197144 -0.654297 0.356628 1441916122 -0.637146 -0.197144 -0.654297 0.356628 1441916122 -0.637146 -0.197144 -0.654297 0.356628 1441916122 -0.637146 -0.197144 -0.654297 0.356628 1441916122 -0.637146 -0.197144 -0.654297 0.356628 1441916122 -0.637146 -0.197144 -0.654297 0.356628 1441916122 -0.640320 -0.178955 -0.659424 0.351013 1441916122 -0.640320 -0.178955 -0.659424 0.351013 1441916122 -0.640320 -0.178955 -0.659424 0.351013 1441916122 -0.640320 -0.178955 -0.659424 0.351013 1441916122 -0.640320 -0.178955 -0.659424 0.351013 1441916122 -0.640320 -0.178955 -0.659424 0.351013 1441916122 -0.650208 -0.157959 -0.667664 0.326416 1441916122 -0.650208 -0.157959 -0.667664 0.326416 1441916122 -0.650208 -0.157959 -0.667664 0.326416 1441916122 -0.650208 -0.157959 -0.667664 0.326416 1441916122 -0.650208 -0.157959 -0.667664 0.326416 1441916122 -0.650208 -0.157959 -0.667664 0.326416 1441916122 -0.651184 -0.157532 -0.670654 0.318542 1441916122 -0.651184 -0.157532 -0.670654 0.318542 1441916122 -0.651184 -0.157532 -0.670654 0.318542 1441916122 -0.651184 -0.157532 -0.670654 0.318542 1441916122 -0.651184 -0.157532 -0.670654 0.318542 1441916122 -0.651184 -0.157532 -0.670654 0.318542 1441916122 -0.646851 -0.170288 -0.666687 0.328918 1441916122 -0.646851 -0.170288 -0.666687 0.328918 1441916122 -0.646851 -0.170288 -0.666687 0.328918 1441916122 -0.646851 -0.170288 -0.666687 0.328918 1441916122 -0.646851 -0.170288 -0.666687 0.328918 1441916122 -0.646851 -0.170288 -0.666687 0.328918 1441916122 -0.647400 -0.171082 -0.667236 0.326294 1441916122 -0.647400 -0.171082 -0.667236 0.326294 1441916122 -0.647400 -0.171082 -0.667236 0.326294 1441916122 -0.647400 -0.171082 -0.667236 0.326294 1441916122 -0.647400 -0.171082 -0.667236 0.326294 1441916122 -0.647400 -0.171082 -0.667236 0.326294 1441916122 -0.647400 -0.171082 -0.667236 0.326294 1441916122 -0.656799 -0.158508 -0.669617 0.308533 1441916122 -0.656799 -0.158508 -0.669617 0.308533 1441916122 -0.656799 -0.158508 -0.669617 0.308533 1441916122 -0.656799 -0.158508 -0.669617 0.308533 1441916122 -0.656799 -0.158508 -0.669617 0.308533 1441916122 -0.656799 -0.158508 -0.669617 0.308533 1441916122 -0.669006 -0.141296 -0.672913 0.282227 1441916123 -0.669006 -0.141296 -0.672913 0.282227 1441916123 -0.669006 -0.141296 -0.672913 0.282227 1441916123 -0.669006 -0.141296 -0.672913 0.282227 1441916123 -0.669006 -0.141296 -0.672913 0.282227 1441916123 -0.669006 -0.141296 -0.672913 0.282227 1441916123 -0.669006 -0.141296 -0.672913 0.282227 1441916123 -0.675476 -0.136719 -0.674805 0.264160 1441916123 -0.675476 -0.136719 -0.674805 0.264160 1441916123 -0.675476 -0.136719 -0.674805 0.264160 1441916123 -0.675476 -0.136719 -0.674805 0.264160 1441916123 -0.675476 -0.136719 -0.674805 0.264160 1441916123 -0.675476 -0.136719 -0.674805 0.264160 1441916123 -0.673950 -0.147278 -0.674805 0.262268 1441916123 -0.673950 -0.147278 -0.674805 0.262268 1441916123 -0.673950 -0.147278 -0.674805 0.262268 1441916123 -0.673950 -0.147278 -0.674805 0.262268 1441916123 -0.673950 -0.147278 -0.674805 0.262268 1441916123 -0.673950 -0.147278 -0.674805 0.262268 1441916123 -0.671997 -0.155457 -0.673645 0.265625 1441916123 -0.671997 -0.155457 -0.673645 0.265625 1441916123 -0.671997 -0.155457 -0.673645 0.265625 1441916123 -0.671997 -0.155457 -0.673645 0.265625 1441916123 -0.671997 -0.155457 -0.673645 0.265625 1441916123 -0.671997 -0.155457 -0.673645 0.265625 1441916123 -0.671997 -0.155457 -0.673645 0.265625 1441916123 -0.674255 -0.147827 -0.673828 0.263733 1441916123 -0.674255 -0.147827 -0.673828 0.263733 1441916123 -0.674255 -0.147827 -0.673828 0.263733 1441916123 -0.674255 -0.147827 -0.673828 0.263733 1441916123 -0.674255 -0.147827 -0.673828 0.263733 1441916123 -0.674255 -0.147827 -0.673828 0.263733 1441916123 -0.679077 -0.131531 -0.674377 0.258484 1441916123 -0.679077 -0.131531 -0.674377 0.258484 1441916123 -0.679077 -0.131531 -0.674377 0.258484 1441916123 -0.679077 -0.131531 -0.674377 0.258484 1441916123 -0.679077 -0.131531 -0.674377 0.258484 1441916123 -0.679077 -0.131531 -0.674377 0.258484 1441916123 -0.679077 -0.131531 -0.674377 0.258484 1441916123 -0.680237 -0.122437 -0.674438 0.259827 1441916123 -0.680237 -0.122437 -0.674438 0.259827 1441916123 -0.680237 -0.122437 -0.674438 0.259827 1441916123 -0.680237 -0.122437 -0.674438 0.259827 1441916123 -0.680237 -0.122437 -0.674438 0.259827 1441916123 -0.680237 -0.122437 -0.674438 0.259827 1441916123 -0.678711 -0.122375 -0.672424 0.268921 1441916123 -0.678711 -0.122375 -0.672424 0.268921 1441916123 -0.678711 -0.122375 -0.672424 0.268921 1441916123 -0.678711 -0.122375 -0.672424 0.268921 1441916123 -0.678711 -0.122375 -0.672424 0.268921 1441916123 -0.678711 -0.122375 -0.672424 0.268921 1441916123 -0.678711 -0.122375 -0.672424 0.268921 1441916123 -0.673035 -0.124268 -0.671143 0.284912 1441916123 -0.673035 -0.124268 -0.671143 0.284912 1441916123 -0.673035 -0.124268 -0.671143 0.284912 1441916123 -0.673035 -0.124268 -0.671143 0.284912 1441916123 -0.673035 -0.124268 -0.671143 0.284912 1441916123 -0.673035 -0.124268 -0.671143 0.284912 1441916123 -0.670288 -0.118103 -0.669617 0.297424 1441916123 -0.670288 -0.118103 -0.669617 0.297424 1441916123 -0.670288 -0.118103 -0.669617 0.297424 1441916123 -0.670288 -0.118103 -0.669617 0.297424 1441916123 -0.670288 -0.118103 -0.669617 0.297424 1441916123 -0.670288 -0.118103 -0.669617 0.297424 1441916123 -0.670288 -0.118103 -0.669617 0.297424 1441916123 -0.676575 -0.095032 -0.673645 0.282043 1441916123 -0.676575 -0.095032 -0.673645 0.282043 1441916123 -0.676575 -0.095032 -0.673645 0.282043 1441916123 -0.676575 -0.095032 -0.673645 0.282043 1441916123 -0.676575 -0.095032 -0.673645 0.282043 1441916123 -0.676575 -0.095032 -0.673645 0.282043 1441916123 -0.679749 -0.080261 -0.678589 0.266724 1441916123 -0.679749 -0.080261 -0.678589 0.266724 1441916123 -0.679749 -0.080261 -0.678589 0.266724 1441916123 -0.679749 -0.080261 -0.678589 0.266724 1441916123 -0.679749 -0.080261 -0.678589 0.266724 1441916123 -0.679749 -0.080261 -0.678589 0.266724 1441916123 -0.679749 -0.080261 -0.678589 0.266724 1441916123 -0.670898 -0.099487 -0.679260 0.280457 1441916123 -0.670898 -0.099487 -0.679260 0.280457 1441916123 -0.670898 -0.099487 -0.679260 0.280457 1441916123 -0.670898 -0.099487 -0.679260 0.280457 1441916123 -0.670898 -0.099487 -0.679260 0.280457 1441916123 -0.670898 -0.099487 -0.679260 0.280457 1441916123 -0.665039 -0.115173 -0.677368 0.292786 1441916123 -0.665039 -0.115173 -0.677368 0.292786 1441916123 -0.665039 -0.115173 -0.677368 0.292786 1441916123 -0.665039 -0.115173 -0.677368 0.292786 1441916123 -0.665039 -0.115173 -0.677368 0.292786 1441916123 -0.665039 -0.115173 -0.677368 0.292786 1441916123 -0.664612 -0.115295 -0.679138 0.289429 1441916123 -0.664612 -0.115295 -0.679138 0.289429 1441916123 -0.664612 -0.115295 -0.679138 0.289429 1441916123 -0.664612 -0.115295 -0.679138 0.289429 1441916123 -0.664612 -0.115295 -0.679138 0.289429 1441916123 -0.664612 -0.115295 -0.679138 0.289429 1441916123 -0.664612 -0.115295 -0.679138 0.289429 1441916123 -0.669250 -0.107666 -0.682251 0.274109 1441916123 -0.669250 -0.107666 -0.682251 0.274109 1441916123 -0.669250 -0.107666 -0.682251 0.274109 1441916123 -0.669250 -0.107666 -0.682251 0.274109 1441916123 -0.669250 -0.107666 -0.682251 0.274109 1441916123 -0.669250 -0.107666 -0.682251 0.274109 1441916123 -0.669250 -0.107666 -0.682251 0.274109 1441916123 -0.676453 -0.097778 -0.685303 0.251709 1441916123 -0.676453 -0.097778 -0.685303 0.251709 1441916123 -0.676453 -0.097778 -0.685303 0.251709 1441916123 -0.676453 -0.097778 -0.685303 0.251709 1441916123 -0.676453 -0.097778 -0.685303 0.251709 1441916123 -0.676453 -0.097778 -0.685303 0.251709 1441916123 -0.679504 -0.095825 -0.687927 0.236450 1441916123 -0.679504 -0.095825 -0.687927 0.236450 1441916123 -0.679504 -0.095825 -0.687927 0.236450 1441916123 -0.679504 -0.095825 -0.687927 0.236450 1441916123 -0.679504 -0.095825 -0.687927 0.236450 1441916123 -0.679504 -0.095825 -0.687927 0.236450 1441916123 -0.679565 -0.103455 -0.688232 0.232178 1441916123 -0.679565 -0.103455 -0.688232 0.232178 1441916123 -0.679565 -0.103455 -0.688232 0.232178 1441916124 -0.679565 -0.103455 -0.688232 0.232178 1441916124 -0.679565 -0.103455 -0.688232 0.232178 1441916124 -0.679565 -0.103455 -0.688232 0.232178 1441916124 -0.679565 -0.103455 -0.688232 0.232178 1441916124 -0.677979 -0.112549 -0.687500 0.234619 1441916124 -0.677979 -0.112549 -0.687500 0.234619 1441916124 -0.677979 -0.112549 -0.687500 0.234619 1441916124 -0.677979 -0.112549 -0.687500 0.234619 1441916124 -0.677979 -0.112549 -0.687500 0.234619 1441916124 -0.677979 -0.112549 -0.687500 0.234619 1441916124 -0.679626 -0.112244 -0.685852 0.234985 1441916124 -0.679626 -0.112244 -0.685852 0.234985 1441916124 -0.679626 -0.112244 -0.685852 0.234985 1441916124 -0.679626 -0.112244 -0.685852 0.234985 1441916124 -0.679626 -0.112244 -0.685852 0.234985 1441916124 -0.679626 -0.112244 -0.685852 0.234985 1441916124 -0.683777 -0.104431 -0.684204 0.231262 1441916124 -0.683777 -0.104431 -0.684204 0.231262 1441916124 -0.683777 -0.104431 -0.684204 0.231262 1441916124 -0.683777 -0.104431 -0.684204 0.231262 1441916124 -0.683777 -0.104431 -0.684204 0.231262 1441916124 -0.683777 -0.104431 -0.684204 0.231262 1441916124 -0.683777 -0.104431 -0.684204 0.231262 1441916124 -0.686157 -0.100220 -0.682312 0.231628 1441916124 -0.686157 -0.100220 -0.682312 0.231628 1441916124 -0.686157 -0.100220 -0.682312 0.231628 1441916124 -0.686157 -0.100220 -0.682312 0.231628 1441916124 -0.686157 -0.100220 -0.682312 0.231628 1441916124 -0.686157 -0.100220 -0.682312 0.231628 1441916124 -0.684387 -0.103210 -0.679626 0.243225 1441916124 -0.684387 -0.103210 -0.679626 0.243225 1441916124 -0.684387 -0.103210 -0.679626 0.243225 1441916124 -0.684387 -0.103210 -0.679626 0.243225 1441916124 -0.684387 -0.103210 -0.679626 0.243225 1441916124 -0.684387 -0.103210 -0.679626 0.243225 1441916124 -0.679626 -0.108215 -0.676270 0.262939 1441916124 -0.679626 -0.108215 -0.676270 0.262939 1441916124 -0.679626 -0.108215 -0.676270 0.262939 1441916124 -0.679626 -0.108215 -0.676270 0.262939 1441916124 -0.679626 -0.108215 -0.676270 0.262939 1441916124 -0.679626 -0.108215 -0.676270 0.262939 1441916124 -0.679626 -0.108215 -0.676270 0.262939 1441916124 -0.677979 -0.100403 -0.675476 0.272034 1441916124 -0.677979 -0.100403 -0.675476 0.272034 1441916124 -0.677979 -0.100403 -0.675476 0.272034 1441916124 -0.677979 -0.100403 -0.675476 0.272034 1441916124 -0.677979 -0.100403 -0.675476 0.272034 1441916124 -0.677979 -0.100403 -0.675476 0.272034 1441916124 -0.682434 -0.079590 -0.678955 0.258972 1441916124 -0.682434 -0.079590 -0.678955 0.258972 1441916124 -0.682434 -0.079590 -0.678955 0.258972 1441916124 -0.682434 -0.079590 -0.678955 0.258972 1441916124 -0.682434 -0.079590 -0.678955 0.258972 1441916124 -0.682434 -0.079590 -0.678955 0.258972 1441916124 -0.682434 -0.079590 -0.678955 0.258972 1441916124 -0.684387 -0.067749 -0.683655 0.244202 1441916124 -0.684387 -0.067749 -0.683655 0.244202 1441916124 -0.684387 -0.067749 -0.683655 0.244202 1441916124 -0.684387 -0.067749 -0.683655 0.244202 1441916124 -0.684387 -0.067749 -0.683655 0.244202 1441916124 -0.684387 -0.067749 -0.683655 0.244202 1441916124 -0.676025 -0.084106 -0.686401 0.254639 1441916124 -0.676025 -0.084106 -0.686401 0.254639 1441916124 -0.676025 -0.084106 -0.686401 0.254639 1441916124 -0.676025 -0.084106 -0.686401 0.254639 1441916124 -0.676025 -0.084106 -0.686401 0.254639 1441916124 -0.676025 -0.084106 -0.686401 0.254639 1441916124 -0.671448 -0.095642 -0.685059 0.266174 1441916124 -0.671448 -0.095642 -0.685059 0.266174 1441916124 -0.671448 -0.095642 -0.685059 0.266174 1441916124 -0.671448 -0.095642 -0.685059 0.266174 1441916124 -0.671448 -0.095642 -0.685059 0.266174 1441916124 -0.671448 -0.095642 -0.685059 0.266174 1441916124 -0.674438 -0.095520 -0.684631 0.259583 1441916124 -0.674438 -0.095520 -0.684631 0.259583 1441916124 -0.674438 -0.095520 -0.684631 0.259583 1441916124 -0.674438 -0.095520 -0.684631 0.259583 1441916124 -0.674438 -0.095520 -0.684631 0.259583 1441916124 -0.674438 -0.095520 -0.684631 0.259583 1441916124 -0.674438 -0.095520 -0.684631 0.259583 1441916124 -0.679321 -0.088318 -0.686707 0.243347 1441916124 -0.679321 -0.088318 -0.686707 0.243347 1441916124 -0.679321 -0.088318 -0.686707 0.243347 1441916124 -0.679321 -0.088318 -0.686707 0.243347 1441916124 -0.679321 -0.088318 -0.686707 0.243347 1441916124 -0.679321 -0.088318 -0.686707 0.243347 1441916124 -0.679871 -0.097473 -0.685486 0.241760 1441916124 -0.679871 -0.097473 -0.685486 0.241760 1441916124 -0.679871 -0.097473 -0.685486 0.241760 1441916124 -0.679871 -0.097473 -0.685486 0.241760 1441916124 -0.679871 -0.097473 -0.685486 0.241760 1441916124 -0.679871 -0.097473 -0.685486 0.241760 1441916124 -0.677002 -0.113831 -0.682983 0.249512 1441916124 -0.677002 -0.113831 -0.682983 0.249512 1441916124 -0.677002 -0.113831 -0.682983 0.249512 1441916124 -0.677002 -0.113831 -0.682983 0.249512 1441916124 -0.677002 -0.113831 -0.682983 0.249512 1441916124 -0.677002 -0.113831 -0.682983 0.249512 1441916124 -0.677917 -0.118225 -0.681458 0.249268 1441916124 -0.677917 -0.118225 -0.681458 0.249268 1441916124 -0.677917 -0.118225 -0.681458 0.249268 1441916124 -0.677917 -0.118225 -0.681458 0.249268 1441916124 -0.677917 -0.118225 -0.681458 0.249268 1441916124 -0.677917 -0.118225 -0.681458 0.249268 1441916124 -0.684082 -0.110352 -0.681641 0.235168 1441916124 -0.684082 -0.110352 -0.681641 0.235168 1441916124 -0.684082 -0.110352 -0.681641 0.235168 1441916124 -0.684082 -0.110352 -0.681641 0.235168 1441916124 -0.684082 -0.110352 -0.681641 0.235168 1441916124 -0.684082 -0.110352 -0.681641 0.235168 1441916124 -0.685608 -0.109619 -0.681763 0.230591 1441916124 -0.685608 -0.109619 -0.681763 0.230591 1441916124 -0.685608 -0.109619 -0.681763 0.230591 1441916124 -0.685608 -0.109619 -0.681763 0.230591 1441916125 -0.685608 -0.109619 -0.681763 0.230591 1441916125 -0.685608 -0.109619 -0.681763 0.230591 1441916125 -0.683289 -0.116821 -0.679443 0.240601 1441916125 -0.683289 -0.116821 -0.679443 0.240601 1441916125 -0.683289 -0.116821 -0.679443 0.240601 1441916125 -0.683289 -0.116821 -0.679443 0.240601 1441916125 -0.683289 -0.116821 -0.679443 0.240601 1441916125 -0.683289 -0.116821 -0.679443 0.240601 1441916125 -0.683289 -0.116821 -0.679443 0.240601 1441916125 -0.682800 -0.116028 -0.677734 0.247192 1441916125 -0.682800 -0.116028 -0.677734 0.247192 1441916125 -0.682800 -0.116028 -0.677734 0.247192 1441916125 -0.682800 -0.116028 -0.677734 0.247192 1441916125 -0.682800 -0.116028 -0.677734 0.247192 1441916125 -0.682800 -0.116028 -0.677734 0.247192 1441916125 -0.682190 -0.114929 -0.676270 0.253235 1441916125 -0.682190 -0.114929 -0.676270 0.253235 1441916125 -0.682190 -0.114929 -0.676270 0.253235 1441916125 -0.682190 -0.114929 -0.676270 0.253235 1441916125 -0.682190 -0.114929 -0.676270 0.253235 1441916125 -0.682190 -0.114929 -0.676270 0.253235 1441916125 -0.680054 -0.119446 -0.674316 0.262085 1441916125 -0.680054 -0.119446 -0.674316 0.262085 1441916125 -0.680054 -0.119446 -0.674316 0.262085 1441916125 -0.680054 -0.119446 -0.674316 0.262085 1441916125 -0.680054 -0.119446 -0.674316 0.262085 1441916125 -0.680054 -0.119446 -0.674316 0.262085 1441916125 -0.680054 -0.119446 -0.674316 0.262085 1441916125 -0.673279 -0.125793 -0.672302 0.281006 1441916125 -0.673279 -0.125793 -0.672302 0.281006 1441916125 -0.673279 -0.125793 -0.672302 0.281006 1441916125 -0.673279 -0.125793 -0.672302 0.281006 1441916125 -0.673279 -0.125793 -0.672302 0.281006 1441916125 -0.669495 -0.124146 -0.670654 0.294434 1441916125 -0.669495 -0.124146 -0.670654 0.294434 1441916125 -0.669495 -0.124146 -0.670654 0.294434 1441916125 -0.669495 -0.124146 -0.670654 0.294434 1441916125 -0.669495 -0.124146 -0.670654 0.294434 1441916125 -0.669495 -0.124146 -0.670654 0.294434 1441916125 -0.669495 -0.124146 -0.670654 0.294434 1441916125 -0.677734 -0.102966 -0.675049 0.272888 1441916125 -0.677734 -0.102966 -0.675049 0.272888 1441916125 -0.677734 -0.102966 -0.675049 0.272888 1441916125 -0.677734 -0.102966 -0.675049 0.272888 1441916125 -0.677734 -0.102966 -0.675049 0.272888 1441916125 -0.677734 -0.102966 -0.675049 0.272888 1441916125 -0.682678 -0.085083 -0.682190 0.247742 1441916125 -0.682678 -0.085083 -0.682190 0.247742 1441916125 -0.682678 -0.085083 -0.682190 0.247742 1441916125 -0.682678 -0.085083 -0.682190 0.247742 1441916125 -0.682678 -0.085083 -0.682190 0.247742 1441916125 -0.682678 -0.085083 -0.682190 0.247742 1441916125 -0.682678 -0.085083 -0.682190 0.247742 1441916125 -0.673401 -0.103943 -0.683228 0.262695 1441916125 -0.673401 -0.103943 -0.683228 0.262695 1441916125 -0.673401 -0.103943 -0.683228 0.262695 1441916125 -0.673401 -0.103943 -0.683228 0.262695 1441916125 -0.673401 -0.103943 -0.683228 0.262695 1441916125 -0.673401 -0.103943 -0.683228 0.262695 1441916125 -0.668457 -0.117676 -0.680603 0.275940 1441916125 -0.668457 -0.117676 -0.680603 0.275940 1441916125 -0.668457 -0.117676 -0.680603 0.275940 1441916125 -0.668457 -0.117676 -0.680603 0.275940 1441916125 -0.668457 -0.117676 -0.680603 0.275940 1441916125 -0.668457 -0.117676 -0.680603 0.275940 1441916125 -0.670349 -0.122070 -0.679443 0.272339 1441916125 -0.670349 -0.122070 -0.679443 0.272339 1441916125 -0.670349 -0.122070 -0.679443 0.272339 1441916125 -0.670349 -0.122070 -0.679443 0.272339 1441916125 -0.670349 -0.122070 -0.679443 0.272339 1441916125 -0.670349 -0.122070 -0.679443 0.272339 1441916125 -0.670349 -0.122070 -0.679443 0.272339 1441916125 -0.675171 -0.118286 -0.681152 0.257385 1441916125 -0.675171 -0.118286 -0.681152 0.257385 1441916125 -0.675171 -0.118286 -0.681152 0.257385 1441916125 -0.675171 -0.118286 -0.681152 0.257385 1441916125 -0.675171 -0.118286 -0.681152 0.257385 1441916125 -0.675171 -0.118286 -0.681152 0.257385 1441916125 -0.675171 -0.118286 -0.681152 0.257385 1441916125 -0.677856 -0.119629 -0.680908 0.250305 1441916125 -0.677856 -0.119629 -0.680908 0.250305 1441916125 -0.677856 -0.119629 -0.680908 0.250305 1441916125 -0.677856 -0.119629 -0.680908 0.250305 1441916125 -0.677856 -0.119629 -0.680908 0.250305 1441916125 -0.677856 -0.119629 -0.680908 0.250305 1441916125 -0.680725 -0.122375 -0.679688 0.244385 1441916125 -0.680725 -0.122375 -0.679688 0.244385 1441916125 -0.680725 -0.122375 -0.679688 0.244385 1441916125 -0.680725 -0.122375 -0.679688 0.244385 1441916125 -0.680725 -0.122375 -0.679688 0.244385 1441916125 -0.680725 -0.122375 -0.679688 0.244385 1441916125 -0.683838 -0.121582 -0.679321 0.237122 1441916125 -0.683838 -0.121582 -0.679321 0.237122 1441916125 -0.683838 -0.121582 -0.679321 0.237122 1441916125 -0.683838 -0.121582 -0.679321 0.237122 1441916125 -0.683838 -0.121582 -0.679321 0.237122 1441916125 -0.683838 -0.121582 -0.679321 0.237122 1441916125 -0.683838 -0.121582 -0.679321 0.237122 1441916125 -0.684326 -0.123901 -0.678833 0.235779 1441916125 -0.684326 -0.123901 -0.678833 0.235779 1441916125 -0.684326 -0.123901 -0.678833 0.235779 1441916125 -0.684326 -0.123901 -0.678833 0.235779 1441916125 -0.684326 -0.123901 -0.678833 0.235779 1441916125 -0.684326 -0.123901 -0.678833 0.235779 1441916125 -0.682251 -0.128113 -0.677795 0.242432 1441916125 -0.682251 -0.128113 -0.677795 0.242432 1441916125 -0.682251 -0.128113 -0.677795 0.242432 1441916125 -0.682251 -0.128113 -0.677795 0.242432 1441916125 -0.682251 -0.128113 -0.677795 0.242432 1441916125 -0.682251 -0.128113 -0.677795 0.242432 1441916125 -0.682251 -0.128113 -0.677795 0.242432 1441916125 -0.681274 -0.128235 -0.675720 0.250854 1441916125 -0.681274 -0.128235 -0.675720 0.250854 1441916125 -0.681274 -0.128235 -0.675720 0.250854 1441916126 -0.681274 -0.128235 -0.675720 0.250854 1441916126 -0.681274 -0.128235 -0.675720 0.250854 1441916126 -0.681274 -0.128235 -0.675720 0.250854 1441916126 -0.682434 -0.120117 -0.674805 0.254150 1441916126 -0.682434 -0.120117 -0.674805 0.254150 1441916126 -0.682434 -0.120117 -0.674805 0.254150 1441916126 -0.682434 -0.120117 -0.674805 0.254150 1441916126 -0.682434 -0.120117 -0.674805 0.254150 1441916126 -0.682434 -0.120117 -0.674805 0.254150 1441916126 -0.682739 -0.113525 -0.673218 0.260437 1441916126 -0.682739 -0.113525 -0.673218 0.260437 1441916126 -0.682739 -0.113525 -0.673218 0.260437 1441916126 -0.682739 -0.113525 -0.673218 0.260437 1441916126 -0.682739 -0.113525 -0.673218 0.260437 1441916126 -0.682739 -0.113525 -0.673218 0.260437 1441916126 -0.682068 -0.108032 -0.671692 0.268372 1441916126 -0.682068 -0.108032 -0.671692 0.268372 1441916126 -0.682068 -0.108032 -0.671692 0.268372 1441916126 -0.682068 -0.108032 -0.671692 0.268372 1441916126 -0.682068 -0.108032 -0.671692 0.268372 1441916126 -0.682068 -0.108032 -0.671692 0.268372 1441916126 -0.680908 -0.102661 -0.669678 0.278137 1441916126 -0.680908 -0.102661 -0.669678 0.278137 1441916126 -0.680908 -0.102661 -0.669678 0.278137 1441916126 -0.680908 -0.102661 -0.669678 0.278137 1441916126 -0.680908 -0.102661 -0.669678 0.278137 1441916126 -0.680908 -0.102661 -0.669678 0.278137 1441916126 -0.679260 -0.093506 -0.669800 0.285156 1441916126 -0.679260 -0.093506 -0.669800 0.285156 1441916126 -0.679260 -0.093506 -0.669800 0.285156 1441916126 -0.679260 -0.093506 -0.669800 0.285156 1441916126 -0.679260 -0.093506 -0.669800 0.285156 1441916126 -0.679260 -0.093506 -0.669800 0.285156 1441916126 -0.679260 -0.093506 -0.669800 0.285156 1441916126 -0.680298 -0.077820 -0.672119 0.281982 1441916126 -0.680298 -0.077820 -0.672119 0.281982 1441916126 -0.680298 -0.077820 -0.672119 0.281982 1441916126 -0.680298 -0.077820 -0.672119 0.281982 1441916126 -0.680298 -0.077820 -0.672119 0.281982 1441916126 -0.680298 -0.077820 -0.672119 0.281982 1441916126 -0.686340 -0.057373 -0.677368 0.258606 1441916126 -0.686340 -0.057373 -0.677368 0.258606 1441916126 -0.686340 -0.057373 -0.677368 0.258606 1441916126 -0.686340 -0.057373 -0.677368 0.258606 1441916126 -0.686340 -0.057373 -0.677368 0.258606 1441916126 -0.686340 -0.057373 -0.677368 0.258606 1441916126 -0.686890 -0.048523 -0.683594 0.242126 1441916126 -0.686890 -0.048523 -0.683594 0.242126 1441916126 -0.686890 -0.048523 -0.683594 0.242126 1441916126 -0.686890 -0.048523 -0.683594 0.242126 1441916126 -0.686890 -0.048523 -0.683594 0.242126 1441916126 -0.686890 -0.048523 -0.683594 0.242126 1441916126 -0.686890 -0.048523 -0.683594 0.242126 1441916126 -0.682312 -0.063904 -0.683899 0.250427 1441916126 -0.682312 -0.063904 -0.683899 0.250427 1441916126 -0.682312 -0.063904 -0.683899 0.250427 1441916126 -0.682312 -0.063904 -0.683899 0.250427 1441916126 -0.682312 -0.063904 -0.683899 0.250427 1441916126 -0.682312 -0.063904 -0.683899 0.250427 1441916126 -0.681091 -0.073364 -0.682983 0.253540 1441916126 -0.681091 -0.073364 -0.682983 0.253540 1441916126 -0.681091 -0.073364 -0.682983 0.253540 1441916126 -0.681091 -0.073364 -0.682983 0.253540 1441916126 -0.681091 -0.073364 -0.682983 0.253540 1441916126 -0.681091 -0.073364 -0.682983 0.253540 1441916126 -0.681091 -0.073364 -0.682983 0.253540 1441916126 -0.685242 -0.072632 -0.683167 0.241943 1441916126 -0.685242 -0.072632 -0.683167 0.241943 1441916126 -0.685242 -0.072632 -0.683167 0.241943 1441916126 -0.685242 -0.072632 -0.683167 0.241943 1441916126 -0.685242 -0.072632 -0.683167 0.241943 1441916126 -0.685242 -0.072632 -0.683167 0.241943 1441916126 -0.689392 -0.076965 -0.682495 0.230347 1441916126 -0.689392 -0.076965 -0.682495 0.230347 1441916126 -0.689392 -0.076965 -0.682495 0.230347 1441916126 -0.689392 -0.076965 -0.682495 0.230347 1441916126 -0.689392 -0.076965 -0.682495 0.230347 1441916126 -0.689392 -0.076965 -0.682495 0.230347 1441916126 -0.689392 -0.076965 -0.682495 0.230347 1441916126 -0.688904 -0.089661 -0.682373 0.227722 1441916126 -0.688904 -0.089661 -0.682373 0.227722 1441916126 -0.688904 -0.089661 -0.682373 0.227722 1441916126 -0.688904 -0.089661 -0.682373 0.227722 1441916126 -0.688904 -0.089661 -0.682373 0.227722 1441916126 -0.688904 -0.089661 -0.682373 0.227722 1441916126 -0.689941 -0.098206 -0.680359 0.226990 1441916126 -0.689941 -0.098206 -0.680359 0.226990 1441916126 -0.689941 -0.098206 -0.680359 0.226990 1441916126 -0.689941 -0.098206 -0.680359 0.226990 1441916126 -0.689941 -0.098206 -0.680359 0.226990 1441916126 -0.689941 -0.098206 -0.680359 0.226990 1441916126 -0.693726 -0.097595 -0.678894 0.220093 1441916126 -0.693726 -0.097595 -0.678894 0.220093 1441916126 -0.693726 -0.097595 -0.678894 0.220093 1441916126 -0.693726 -0.097595 -0.678894 0.220093 1441916126 -0.693726 -0.097595 -0.678894 0.220093 1441916126 -0.693726 -0.097595 -0.678894 0.220093 1441916126 -0.693726 -0.097595 -0.678894 0.220093 1441916126 -0.691101 -0.103088 -0.678528 0.226746 1441916126 -0.691101 -0.103088 -0.678528 0.226746 1441916126 -0.691101 -0.103088 -0.678528 0.226746 1441916126 -0.691101 -0.103088 -0.678528 0.226746 1441916126 -0.691101 -0.103088 -0.678528 0.226746 1441916126 -0.691101 -0.103088 -0.678528 0.226746 1441916126 -0.685303 -0.114563 -0.675781 0.246155 1441916126 -0.685303 -0.114563 -0.675781 0.246155 1441916126 -0.685303 -0.114563 -0.675781 0.246155 1441916126 -0.685303 -0.114563 -0.675781 0.246155 1441916126 -0.685303 -0.114563 -0.675781 0.246155 1441916126 -0.685303 -0.114563 -0.675781 0.246155 1441916126 -0.685303 -0.114563 -0.675781 0.246155 1441916126 -0.685669 -0.109192 -0.674255 0.251709 1441916126 -0.685669 -0.109192 -0.674255 0.251709 1441916126 -0.685669 -0.109192 -0.674255 0.251709 1441916126 -0.685669 -0.109192 -0.674255 0.251709 1441916126 -0.685669 -0.109192 -0.674255 0.251709 1441916126 -0.685669 -0.109192 -0.674255 0.251709 1441916126 -0.687439 -0.094360 -0.676147 0.247742 1441916127 -0.687439 -0.094360 -0.676147 0.247742 1441916127 -0.687439 -0.094360 -0.676147 0.247742 1441916127 -0.687439 -0.094360 -0.676147 0.247742 1441916127 -0.687439 -0.094360 -0.676147 0.247742 1441916127 -0.687439 -0.094360 -0.676147 0.247742 1441916127 -0.687439 -0.094360 -0.676147 0.247742 1441916127 -0.685608 -0.092896 -0.675476 0.255066 1441916127 -0.685608 -0.092896 -0.675476 0.255066 1441916127 -0.685608 -0.092896 -0.675476 0.255066 1441916127 -0.685608 -0.092896 -0.675476 0.255066 1441916127 -0.685608 -0.092896 -0.675476 0.255066 1441916127 -0.685608 -0.092896 -0.675476 0.255066 1441916127 -0.678528 -0.100891 -0.673096 0.276489 1441916127 -0.678528 -0.100891 -0.673096 0.276489 1441916127 -0.678528 -0.100891 -0.673096 0.276489 1441916127 -0.678528 -0.100891 -0.673096 0.276489 1441916127 -0.678528 -0.100891 -0.673096 0.276489 1441916127 -0.678528 -0.100891 -0.673096 0.276489 1441916127 -0.671326 -0.101379 -0.670959 0.298157 1441916127 -0.671326 -0.101379 -0.670959 0.298157 1441916127 -0.671326 -0.101379 -0.670959 0.298157 1441916127 -0.671326 -0.101379 -0.670959 0.298157 1441916127 
-0.721008 -0.082214 -0.684692 0.068420 1441916131 -0.740417 -0.071716 -0.665710 0.059631 1441916131 -0.740417 -0.071716 -0.665710 0.059631 1441916131 -0.740417 -0.071716 -0.665710 0.059631 1441916131 -0.740417 -0.071716 -0.665710 0.059631 1441916131 -0.740417 -0.071716 -0.665710 0.059631 1441916131 -0.740417 -0.071716 -0.665710 0.059631 1441916131 -0.773865 -0.034851 -0.625366 0.094482 1441916131 -0.773865 -0.034851 -0.625366 0.094482 1441916131 -0.773865 -0.034851 -0.625366 0.094482 1441916131 -0.773865 -0.034851 -0.625366 0.094482 1441916131 -0.773865 -0.034851 -0.625366 0.094482 1441916131 -0.773865 -0.034851 -0.625366 0.094482 1441916131 -0.803284 0.031799 -0.572937 0.159729 1441916131 -0.803284 0.031799 -0.572937 0.159729 1441916131 -0.803284 0.031799 -0.572937 0.159729 1441916131 -0.803284 0.031799 -0.572937 0.159729 1441916131 -0.803284 0.031799 -0.572937 0.159729 1441916131 -0.803284 0.031799 -0.572937 0.159729 1441916131 -0.815308 0.107239 -0.512878 0.246521 1441916131 -0.815308 0.107239 -0.512878 0.246521 1441916131 -0.815308 0.107239 -0.512878 0.246521 1441916131 -0.815308 0.107239 -0.512878 0.246521 1441916131 -0.815308 0.107239 -0.512878 0.246521 1441916131 -0.815308 0.107239 -0.512878 0.246521 1441916131 -0.815308 0.107239 -0.512878 0.246521 1441916131 -0.801514 0.183838 -0.453003 0.344360 1441916131 -0.801514 0.183838 -0.453003 0.344360 1441916131 -0.801514 0.183838 -0.453003 0.344360 1441916131 -0.801514 0.183838 -0.453003 0.344360 1441916131 -0.801514 0.183838 -0.453003 0.344360 1441916132 -0.801514 0.183838 -0.453003 0.344360 1441916132 -0.761047 0.221863 -0.393616 0.465454 1441916132 -0.761047 0.221863 -0.393616 0.465454 1441916132 -0.761047 0.221863 -0.393616 0.465454 1441916132 -0.761047 0.221863 -0.393616 0.465454 1441916132 -0.761047 0.221863 -0.393616 0.465454 1441916132 -0.761047 0.221863 -0.393616 0.465454 1441916132 -0.719543 0.218445 -0.321411 0.575562 1441916132 -0.719543 0.218445 -0.321411 0.575562 1441916132 -0.719543 0.218445 -0.321411 0.575562 1441916132 -0.719543 0.218445 -0.321411 0.575562 1441916132 -0.719543 0.218445 -0.321411 0.575562 1441916132 -0.719543 0.218445 -0.321411 0.575562 1441916132 -0.679688 0.222717 -0.248596 0.653198 1441916132 -0.679688 0.222717 -0.248596 0.653198 1441916132 -0.679688 0.222717 -0.248596 0.653198 1441916132 -0.679688 0.222717 -0.248596 0.653198 1441916132 -0.679688 0.222717 -0.248596 0.653198 1441916132 -0.679688 0.222717 -0.248596 0.653198 1441916132 -0.679688 0.222717 -0.248596 0.653198 1441916132 -0.664490 0.197266 -0.176575 0.698792 1441916132 -0.664490 0.197266 -0.176575 0.698792 1441916132 -0.664490 0.197266 -0.176575 0.698792 1441916132 -0.664490 0.197266 -0.176575 0.698792 1441916132 -0.664490 0.197266 -0.176575 0.698792 1441916132 -0.664490 0.197266 -0.176575 0.698792 1441916132 -0.659729 0.180664 -0.148987 0.714111 1441916132 -0.659729 0.180664 -0.148987 0.714111 1441916132 -0.659729 0.180664 -0.148987 0.714111 1441916132 -0.659729 0.180664 -0.148987 0.714111 1441916132 -0.659729 0.180664 -0.148987 0.714111 1441916132 -0.659729 0.180664 -0.148987 0.714111 1441916132 -0.664001 0.211731 -0.172852 0.695984 1441916132 -0.664001 0.211731 -0.172852 0.695984 1441916132 -0.664001 0.211731 -0.172852 0.695984 1441916132 -0.664001 0.211731 -0.172852 0.695984 1441916132 -0.664001 0.211731 -0.172852 0.695984 1441916132 -0.664001 0.211731 -0.172852 0.695984 1441916132 -0.664001 0.211731 -0.172852 0.695984 1441916132 -0.697266 0.191223 -0.161316 0.671692 1441916132 -0.697266 0.191223 -0.161316 0.671692 1441916132 -0.697266 0.191223 -0.161316 0.671692 1441916132 -0.697266 0.191223 -0.161316 0.671692 1441916132 -0.697266 0.191223 -0.161316 0.671692 1441916132 -0.697266 0.191223 -0.161316 0.671692 1441916132 -0.744141 0.157776 -0.152466 0.630981 1441916132 -0.744141 0.157776 -0.152466 0.630981 1441916132 -0.744141 0.157776 -0.152466 0.630981 1441916132 -0.744141 0.157776 -0.152466 0.630981 1441916132 -0.744141 0.157776 -0.152466 0.630981 1441916132 -0.744141 0.157776 -0.152466 0.630981 1441916132 -0.744141 0.157776 -0.152466 0.630981 1441916132 -0.783325 0.154846 -0.178162 0.575073 1441916132 -0.783325 0.154846 -0.178162 0.575073 1441916132 -0.783325 0.154846 -0.178162 0.575073 1441916132 -0.783325 0.154846 -0.178162 0.575073 1441916132 -0.783325 0.154846 -0.178162 0.575073 1441916132 -0.783325 0.154846 -0.178162 0.575073 1441916132 -0.821533 0.170776 -0.212524 0.500793 1441916132 -0.821533 0.170776 -0.212524 0.500793 1441916132 -0.821533 0.170776 -0.212524 0.500793 1441916132 -0.821533 0.170776 -0.212524 0.500793 1441916132 -0.821533 0.170776 -0.212524 0.500793 1441916132 -0.821533 0.170776 -0.212524 0.500793 1441916132 -0.858215 0.200623 -0.240662 0.406677 1441916132 -0.858215 0.200623 -0.240662 0.406677 1441916132 -0.858215 0.200623 -0.240662 0.406677 1441916132 -0.858215 0.200623 -0.240662 0.406677 1441916132 -0.858215 0.200623 -0.240662 0.406677 1441916132 -0.858215 0.200623 -0.240662 0.406677 1441916132 -0.858215 0.200623 -0.240662 0.406677 1441916132 -0.884399 0.207031 -0.243042 0.340454 1441916132 -0.884399 0.207031 -0.243042 0.340454 1441916132 -0.884399 0.207031 -0.243042 0.340454 1441916132 -0.884399 0.207031 -0.243042 0.340454 1441916132 -0.884399 0.207031 -0.243042 0.340454 1441916132 -0.884399 0.207031 -0.243042 0.340454 1441916132 -0.898071 0.196289 -0.239075 0.312805 1441916132 -0.898071 0.196289 -0.239075 0.312805 1441916132 -0.898071 0.196289 -0.239075 0.312805 1441916132 -0.898071 0.196289 -0.239075 0.312805 1441916132 -0.898071 0.196289 -0.239075 0.312805 1441916132 -0.898071 0.196289 -0.239075 0.312805 1441916132 -0.897522 0.193970 -0.236145 0.317871 1441916132 -0.897522 0.193970 -0.236145 0.317871 1441916132 -0.897522 0.193970 -0.236145 0.317871 1441916132 -0.897522 0.193970 -0.236145 0.317871 1441916132 -0.897522 0.193970 -0.236145 0.317871 1441916132 -0.897522 0.193970 -0.236145 0.317871 1441916132 -0.897522 0.193970 -0.236145 0.317871 1441916132 -0.884521 0.214478 -0.237732 0.339355 1441916132 -0.884521 0.214478 -0.237732 0.339355 1441916132 -0.884521 0.214478 -0.237732 0.339355 1441916132 -0.884521 0.214478 -0.237732 0.339355 1441916132 -0.884521 0.214478 -0.237732 0.339355 1441916132 -0.884521 0.214478 -0.237732 0.339355 1441916132 -0.858643 0.225891 -0.234680 0.395874 1441916132 -0.858643 0.225891 -0.234680 0.395874 1441916132 -0.858643 0.225891 -0.234680 0.395874 1441916132 -0.858643 0.225891 -0.234680 0.395874 1441916132 -0.858643 0.225891 -0.234680 0.395874 1441916132 -0.858643 0.225891 -0.234680 0.395874 1441916132 -0.824158 0.209167 -0.219116 0.478516 1441916132 -0.824158 0.209167 -0.219116 0.478516 1441916132 -0.824158 0.209167 -0.219116 0.478516 1441916132 -0.824158 0.209167 -0.219116 0.478516 1441916132 -0.824158 0.209167 -0.219116 0.478516 1441916132 -0.824158 0.209167 -0.219116 0.478516 1441916132 -0.824158 0.209167 -0.219116 0.478516 1441916132 -0.780701 0.172180 -0.186340 0.571167 1441916132 -0.780701 0.172180 -0.186340 0.571167 1441916132 -0.780701 0.172180 -0.186340 0.571167 1441916132 -0.780701 0.172180 -0.186340 0.571167 1441916132 -0.780701 0.172180 -0.186340 0.571167 1441916132 -0.780701 0.172180 -0.186340 0.571167 1441916133 -0.728088 0.156189 -0.154846 0.649292 1441916133 -0.728088 0.156189 -0.154846 0.649292 1441916133 -0.728088 0.156189 -0.154846 0.649292 1441916133 -0.728088 0.156189 -0.154846 0.649292 1441916133 -0.728088 0.156189 -0.154846 0.649292 1441916133 -0.670288 0.169678 -0.126709 0.711243 1441916133 -0.670288 0.169678 -0.126709 0.711243 1441916133 -0.670288 0.169678 -0.126709 0.711243 1441916133 -0.670288 0.169678 -0.126709 0.711243 1441916133 -0.670288 0.169678 -0.126709 0.711243 1441916133 -0.670288 0.169678 -0.126709 0.711243 1441916133 -0.644531 0.155273 -0.128479 0.737549 1441916133 -0.644531 0.155273 -0.128479 0.737549 1441916133 -0.644531 0.155273 -0.128479 0.737549 1441916133 -0.644531 0.155273 -0.128479 0.737549 1441916133 -0.644531 0.155273 -0.128479 0.737549 1441916133 -0.644531 0.155273 -0.128479 0.737549 1441916133 -0.644531 0.155273 -0.128479 0.737549 1441916133 -0.626160 0.200500 -0.174988 0.732849 1441916133 -0.626160 0.200500 -0.174988 0.732849 1441916133 -0.626160 0.200500 -0.174988 0.732849 1441916133 -0.626160 0.200500 -0.174988 0.732849 1441916133 -0.626160 0.200500 -0.174988 0.732849 1441916133 -0.626160 0.200500 -0.174988 0.732849 1441916133 -0.626160 0.200500 -0.174988 0.732849 1441916133 -0.648621 0.193970 -0.175720 0.714661 1441916133 -0.648621 0.193970 -0.175720 0.714661 1441916133 -0.648621 0.193970 -0.175720 0.714661 1441916133 -0.648621 0.193970 -0.175720 0.714661 1441916133 -0.648621 0.193970 -0.175720 0.714661 1441916133 -0.648621 0.193970 -0.175720 0.714661 1441916133 -0.680603 0.174988 -0.165588 0.691895 1441916133 -0.680603 0.174988 -0.165588 0.691895 1441916133 -0.680603 0.174988 -0.165588 0.691895 1441916133 -0.680603 0.174988 -0.165588 0.691895 1441916133 -0.680603 0.174988 -0.165588 0.691895 1441916133 -0.680603 0.174988 -0.165588 0.691895 1441916133 -0.702332 0.201904 -0.200256 0.652588 1441916133 -0.702332 0.201904 -0.200256 0.652588 1441916133 -0.702332 0.201904 -0.200256 0.652588 1441916133 -0.702332 0.201904 -0.200256 0.652588 1441916133 -0.702332 0.201904 -0.200256 0.652588 1441916133 -0.702332 0.201904 -0.200256 0.652588 1441916133 -0.702332 0.201904 -0.200256 0.652588 1441916133 -0.729736 0.234619 -0.244934 0.593750 1441916133 -0.729736 0.234619 -0.244934 0.593750 1441916133 -0.729736 0.234619 -0.244934 0.593750 1441916133 -0.729736 0.234619 -0.244934 0.593750 1441916133 -0.729736 0.234619 -0.244934 0.593750 1441916133 -0.729736 0.234619 -0.244934 0.593750 1441916133 -0.760986 0.254150 -0.273682 0.530518 1441916133 -0.760986 0.254150 -0.273682 0.530518 1441916133 -0.760986 0.254150 -0.273682 0.530518 1441916133 -0.760986 0.254150 -0.273682 0.530518 1441916133 -0.760986 0.254150 -0.273682 0.530518 1441916133 -0.760986 0.254150 -0.273682 0.530518 1441916133 -0.800232 0.261475 -0.285645 0.457886 1441916133 -0.800232 0.261475 -0.285645 0.457886 1441916133 -0.800232 0.261475 -0.285645 0.457886 1441916133 -0.800232 0.261475 -0.285645 0.457886 1441916133 -0.800232 0.261475 -0.285645 0.457886 1441916133 -0.800232 0.261475 -0.285645 0.457886 1441916133 -0.800232 0.261475 -0.285645 0.457886 1441916133 -0.837708 0.254333 -0.282166 0.392456 1441916133 -0.837708 0.254333 -0.282166 0.392456 1441916133 -0.837708 0.254333 -0.282166 0.392456 1441916133 -0.837708 0.254333 -0.282166 0.392456 1441916133 -0.837708 0.254333 -0.282166 0.392456 1441916133 -0.837708 0.254333 -0.282166 0.392456 1441916133 -0.868774 0.235107 -0.264893 0.346069 1441916133 -0.868774 0.235107 -0.264893 0.346069 1441916133 -0.868774 0.235107 -0.264893 0.346069 1441916133 -0.868774 0.235107 -0.264893 0.346069 1441916133 -0.868774 0.235107 -0.264893 0.346069 1441916133 -0.868774 0.235107 -0.264893 0.346069 1441916133 -0.868774 0.235107 -0.264893 0.346069 1441916133 -0.886597 0.207581 -0.246033 0.332214 1441916133 -0.886597 0.207581 -0.246033 0.332214 1441916133 -0.886597 0.207581 -0.246033 0.332214 1441916133 -0.886597 0.207581 -0.246033 0.332214 1441916133 -0.886597 0.207581 -0.246033 0.332214 1441916133 -0.886597 0.207581 -0.246033 0.332214 1441916133 -0.888855 0.193481 -0.227966 0.347229 1441916133 -0.888855 0.193481 -0.227966 0.347229 1441916133 -0.888855 0.193481 -0.227966 0.347229 1441916133 -0.888855 0.193481 -0.227966 0.347229 1441916133 -0.888855 0.193481 -0.227966 0.347229 1441916133 -0.888855 0.193481 -0.227966 0.347229 1441916133 -0.875488 0.181274 -0.217468 0.391602 1441916133 -0.875488 0.181274 -0.217468 0.391602 1441916133 -0.875488 0.181274 -0.217468 0.391602 1441916133 -0.875488 0.181274 -0.217468 0.391602 1441916133 -0.875488 0.181274 -0.217468 0.391602 1441916133 -0.875488 0.181274 -0.217468 0.391602 1441916133 -0.849121 0.150940 -0.205383 0.462646 1441916133 -0.849121 0.150940 -0.205383 0.462646 1441916133 -0.849121 0.150940 -0.205383 0.462646 1441916133 -0.849121 0.150940 -0.205383 0.462646 1441916133 -0.849121 0.150940 -0.205383 0.462646 1441916133 -0.849121 0.150940 -0.205383 0.462646 1441916133 -0.807861 0.118469 -0.183838 0.547302 1441916133 -0.807861 0.118469 -0.183838 0.547302 1441916133 -0.807861 0.118469 -0.183838 0.547302 1441916133 -0.807861 0.118469 -0.183838 0.547302 1441916133 -0.807861 0.118469 -0.183838 0.547302 1441916133 -0.807861 0.118469 -0.183838 0.547302 1441916133 -0.807861 0.118469 -0.183838 0.547302 1441916133 -0.753906 0.126160 -0.163025 0.623840 1441916133 -0.753906 0.126160 -0.163025 0.623840 1441916133 -0.753906 0.126160 -0.163025 0.623840 1441916133 -0.753906 0.126160 -0.163025 0.623840 1441916133 -0.753906 0.126160 -0.163025 0.623840 1441916133 -0.753906 0.126160 -0.163025 0.623840 1441916133 -0.690979 0.177490 -0.160339 0.682129 1441916134 -0.690979 0.177490 -0.160339 0.682129 1441916134 -0.690979 0.177490 -0.160339 0.682129 1441916134 -0.690979 0.177490 -0.160339 0.682129 1441916134 -0.690979 0.177490 -0.160339 0.682129 1441916134 -0.690979 0.177490 -0.160339 0.682129 1441916134 -0.666016 0.142456 -0.147522 0.717163 1441916134 -0.666016 0.142456 -0.147522 0.717163 1441916134 -0.666016 0.142456 -0.147522 0.717163 1441916134 -0.666016 0.142456 -0.147522 0.717163 1441916134 -0.666016 0.142456 -0.147522 0.717163 1441916134 -0.666016 0.142456 -0.147522 0.717163 1441916134 -0.655762 0.161560 -0.159729 0.719971 1441916134 -0.655762 0.161560 -0.159729 0.719971 1441916134 -0.655762 0.161560 -0.159729 0.719971 1441916134 -0.655762 0.161560 -0.159729 0.719971 1441916134 -0.655762 0.161560 -0.159729 0.719971 1441916134 -0.655762 0.161560 -0.159729 0.719971 1441916134 -0.655762 0.161560 -0.159729 0.719971 1441916134 -0.665955 0.176758 -0.164612 0.705750 1441916134 -0.665955 0.176758 -0.164612 0.705750 1441916134 -0.665955 0.176758 -0.164612 0.705750 1441916134 -0.665955 0.176758 -0.164612 0.705750 1441916134 -0.665955 0.176758 -0.164612 0.705750 1441916134 -0.665955 0.176758 -0.164612 0.705750 1441916134 -0.701843 0.140625 -0.137390 0.684692 1441916134 -0.701843 0.140625 -0.137390 0.684692 1441916134 -0.701843 0.140625 -0.137390 0.684692 1441916134 -0.701843 0.140625 -0.137390 0.684692 1441916134 -0.701843 0.140625 -0.137390 0.684692 1441916134 -0.701843 0.140625 -0.137390 0.684692 1441916134 -0.738831 0.130188 -0.133789 0.647583 1441916134 -0.738831 0.130188 -0.133789 0.647583 1441916134 -0.738831 0.130188 -0.133789 0.647583 1441916134 -0.738831 0.130188 -0.133789 0.647583 1441916134 -0.738831 0.130188 -0.133789 0.647583 1441916134 -0.738831 0.130188 -0.133789 0.647583 1441916134 -0.768860 0.163147 -0.165161 0.595825 1441916134 -0.768860 0.163147 -0.165161 0.595825 1441916134 -0.768860 0.163147 -0.165161 0.595825 1441916134 -0.768860 0.163147 -0.165161 0.595825 1441916134 -0.768860 0.163147 -0.165161 0.595825 1441916134 -0.768860 0.163147 -0.165161 0.595825 1441916134 -0.768860 0.163147 -0.165161 0.595825 1441916134 -0.803650 0.201477 -0.189819 0.526794 1441916134 -0.803650 0.201477 -0.189819 0.526794 1441916134 -0.803650 0.201477 -0.189819 0.526794 1441916134 -0.803650 0.201477 -0.189819 0.526794 1441916134 -0.803650 0.201477 -0.189819 0.526794 1441916134 -0.803650 0.201477 -0.189819 0.526794 1441916134 -0.841980 0.214844 -0.203857 0.450989 1441916134 -0.841980 0.214844 -0.203857 0.450989 1441916134 -0.841980 0.214844 -0.203857 0.450989 1441916134 -0.841980 0.214844 -0.203857 0.450989 1441916134 -0.841980 0.214844 -0.203857 0.450989 1441916134 -0.841980 0.214844 -0.203857 0.450989 1441916134 -0.877319 0.212585 -0.210144 0.375549 1441916134 -0.877319 0.212585 -0.210144 0.375549 1441916134 -0.877319 0.212585 -0.210144 0.375549 1441916134 -0.877319 0.212585 -0.210144 0.375549 1441916134 -0.877319 0.212585 -0.210144 0.375549 1441916134 -0.877319 0.212585 -0.210144 0.375549 1441916134 -0.877319 0.212585 -0.210144 0.375549 1441916134 -0.903687 0.202515 -0.212830 0.311523 1441916134 -0.903687 0.202515 -0.212830 0.311523 1441916134 -0.903687 0.202515 -0.212830 0.311523 1441916134 -0.903687 0.202515 -0.212830 0.311523 1441916134 -0.903687 0.202515 -0.212830 0.311523 1441916134 -0.905029 0.216309 -0.212891 0.298035 1441916134 -0.905029 0.216309 -0.212891 0.298035 1441916134 -0.905029 0.216309 -0.212891 0.298035 1441916134 -0.905029 0.216309 -0.212891 0.298035 1441916134 -0.905029 0.216309 -0.212891 0.298035 1441916134 -0.905029 0.216309 -0.212891 0.298035 1441916134 -0.900757 0.203430 -0.218567 0.315552 1441916134 -0.900757 0.203430 -0.218567 0.315552 1441916134 -0.900757 0.203430 -0.218567 0.315552 1441916134 -0.900757 0.203430 -0.218567 0.315552 1441916134 -0.900757 0.203430 -0.218567 0.315552 1441916134 -0.900757 0.203430 -0.218567 0.315552 1441916134 -0.891724 0.186035 -0.226196 0.345032 1441916134 -0.891724 0.186035 -0.226196 0.345032 1441916134 -0.891724 0.186035 -0.226196 0.345032 1441916134 -0.891724 0.186035 -0.226196 0.345032 1441916134 -0.891724 0.186035 -0.226196 0.345032 1441916134 -0.891724 0.186035 -0.226196 0.345032 1441916134 -0.891724 0.186035 -0.226196 0.345032 1441916134 -0.862854 0.205444 -0.232727 0.398865 1441916134 -0.862854 0.205444 -0.232727 0.398865 1441916134 -0.862854 0.205444 -0.232727 0.398865 1441916134 -0.862854 0.205444 -0.232727 0.398865 1441916134 -0.862854 0.205444 -0.232727 0.398865 1441916134 -0.862854 0.205444 -0.232727 0.398865 1441916134 -0.820984 0.200317 -0.233765 0.480835 1441916134 -0.820984 0.200317 -0.233765 0.480835 1441916134 -0.820984 0.200317 -0.233765 0.480835 1441916134 -0.820984 0.200317 -0.233765 0.480835 1441916134 -0.820984 0.200317 -0.233765 0.480835 1441916134 -0.772156 0.177917 -0.214600 0.571045 1441916134 -0.772156 0.177917 -0.214600 0.571045 1441916134 -0.772156 0.177917 -0.214600 0.571045 1441916134 -0.772156 0.177917 -0.214600 0.571045 1441916134 -0.772156 0.177917 -0.214600 0.571045 1441916134 -0.772156 0.177917 -0.214600 0.571045 1441916134 -0.707214 0.201904 -0.204407 0.646057 1441916134 -0.707214 0.201904 -0.204407 0.646057 1441916134 -0.707214 0.201904 -0.204407 0.646057 1441916134 -0.707214 0.201904 -0.204407 0.646057 1441916134 -0.707214 0.201904 -0.204407 0.646057 1441916134 -0.707214 0.201904 -0.204407 0.646057 1441916134 -0.707214 0.201904 -0.204407 0.646057 1441916134 -0.632690 0.224182 -0.204651 0.712463 1441916135 -0.632690 0.224182 -0.204651 0.712463 1441916135 -0.632690 0.224182 -0.204651 0.712463 1441916135 -0.632690 0.224182 -0.204651 0.712463 1441916135 -0.632690 0.224182 -0.204651 0.712463 1441916135 -0.632690 0.224182 -0.204651 0.712463 1441916135 -0.599304 0.182800 -0.188721 0.756165 1441916135 -0.599304 0.182800 -0.188721 0.756165 1441916135 -0.599304 0.182800 -0.188721 0.756165 1441916135 -0.599304 0.182800 -0.188721 0.756165 1441916135 -0.599304 0.182800 -0.188721 0.756165 1441916135 -0.599304 0.182800 -0.188721 0.756165 1441916135 -0.581055 0.201172 -0.218994 0.757568 1441916135 -0.581055 0.201172 -0.218994 0.757568 1441916135 -0.581055 0.201172 -0.218994 0.757568 1441916135 -0.581055 0.201172 -0.218994 0.757568 1441916135 -0.581055 0.201172 -0.218994 0.757568 1441916135 -0.581055 0.201172 -0.218994 0.757568 1441916135 -0.599548 0.219666 -0.245789 0.729309 1441916135 -0.599548 0.219666 -0.245789 0.729309 1441916135 -0.599548 0.219666 -0.245789 0.729309 1441916135 -0.599548 0.219666 -0.245789 0.729309 1441916135 -0.599548 0.219666 -0.245789 0.729309 1441916135 -0.599548 0.219666 -0.245789 0.729309 1441916135 -0.599548 0.219666 -0.245789 0.729309 1441916135 -0.643311 0.202576 -0.240662 0.697998 1441916135 -0.643311 0.202576 -0.240662 0.697998 1441916135 -0.643311 0.202576 -0.240662 0.697998 1441916135 -0.643311 0.202576 -0.240662 0.697998 1441916135 -0.643311 0.202576 -0.240662 0.697998 1441916135 -0.643311 0.202576 -0.240662 0.697998 1441916135 -0.697144 0.172119 -0.243530 0.651978 1441916135 -0.697144 0.172119 -0.243530 0.651978 1441916135 -0.697144 0.172119 -0.243530 0.651978 1441916135 -0.697144 0.172119 -0.243530 0.651978 1441916135 -0.697144 0.172119 -0.243530 0.651978 1441916135 -0.732971 0.170776 -0.285339 0.593445 1441916135 -0.732971 0.170776 -0.285339 0.593445 1441916135 -0.732971 0.170776 -0.285339 0.593445 1441916135 -0.732971 0.170776 -0.285339 0.593445 1441916135 -0.732971 0.170776 -0.285339 0.593445 1441916135 -0.732971 0.170776 -0.285339 0.593445 1441916135 -0.778259 0.170959 -0.336060 0.502136 1441916135 -0.778259 0.170959 -0.336060 0.502136 1441916135 -0.778259 0.170959 -0.336060 0.502136 1441916135 -0.778259 0.170959 -0.336060 0.502136 1441916135 -0.778259 0.170959 -0.336060 0.502136 1441916135 -0.778259 0.170959 -0.336060 0.502136 1441916135 -0.778259 0.170959 -0.336060 0.502136 1441916135 -0.820435 0.155212 -0.380920 0.397217 1441916135 -0.820435 0.155212 -0.380920 0.397217 1441916135 -0.820435 0.155212 -0.380920 0.397217 1441916135 -0.820435 0.155212 -0.380920 0.397217 1441916135 -0.820435 0.155212 -0.380920 0.397217 1441916135 -0.820435 0.155212 -0.380920 0.397217 1441916135 -0.861450 0.157227 -0.390808 0.283813 1441916135 -0.861450 0.157227 -0.390808 0.283813 1441916135 -0.861450 0.157227 -0.390808 0.283813 1441916135 -0.861450 0.157227 -0.390808 0.283813 1441916135 -0.861450 0.157227 -0.390808 0.283813 1441916135 -0.861450 0.157227 -0.390808 0.283813 1441916135 -0.883301 0.143982 -0.385376 0.224854 1441916135 -0.883301 0.143982 -0.385376 0.224854 1441916135 -0.883301 0.143982 -0.385376 0.224854 1441916135 -0.883301 0.143982 -0.385376 0.224854 1441916135 -0.883301 0.143982 -0.385376 0.224854 1441916135 -0.883301 0.143982 -0.385376 0.224854 1441916135 -0.896301 0.116699 -0.376038 0.204041 1441916135 -0.896301 0.116699 -0.376038 0.204041 1441916135 -0.896301 0.116699 -0.376038 0.204041 1441916135 -0.896301 0.116699 -0.376038 0.204041 1441916135 -0.896301 0.116699 -0.376038 0.204041 1441916135 -0.896301 0.116699 -0.376038 0.204041 1441916135 -0.898926 0.120544 -0.366333 0.207947 1441916135 -0.898926 0.120544 -0.366333 0.207947 1441916135 -0.898926 0.120544 -0.366333 0.207947 1441916135 -0.898926 0.120544 -0.366333 0.207947 1441916135 -0.898926 0.120544 -0.366333 0.207947 1441916135 -0.898926 0.120544 -0.366333 0.207947 1441916135 -0.898926 0.120544 -0.366333 0.207947 1441916135 -0.886963 0.168518 -0.359070 0.236633 1441916135 -0.886963 0.168518 -0.359070 0.236633 1441916135 -0.886963 0.168518 -0.359070 0.236633 1441916135 -0.886963 0.168518 -0.359070 0.236633 1441916135 -0.886963 0.168518 -0.359070 0.236633 1441916135 -0.886963 0.168518 -0.359070 0.236633 1441916135 -0.886963 0.168518 -0.359070 0.236633 1441916135 -0.858765 0.213623 -0.348633 0.308899 1441916135 -0.858765 0.213623 -0.348633 0.308899 1441916135 -0.858765 0.213623 -0.348633 0.308899 1441916135 -0.858765 0.213623 -0.348633 0.308899 1441916135 -0.858765 0.213623 -0.348633 0.308899 1441916135 -0.858765 0.213623 -0.348633 0.308899 1441916135 -0.814819 0.228882 -0.335388 0.413757 1441916135 -0.814819 0.228882 -0.335388 0.413757 1441916135 -0.814819 0.228882 -0.335388 0.413757 1441916135 -0.814819 0.228882 -0.335388 0.413757 1441916135 -0.814819 0.228882 -0.335388 0.413757 1441916135 -0.814819 0.228882 -0.335388 0.413757 1441916135 -0.761108 0.242554 -0.310120 0.515564 1441916135 -0.761108 0.242554 -0.310120 0.515564 1441916135 -0.761108 0.242554 -0.310120 0.515564 1441916135 -0.761108 0.242554 -0.310120 0.515564 1441916135 -0.761108 0.242554 -0.310120 0.515564 1441916135 -0.761108 0.242554 -0.310120 0.515564 1441916135 -0.761108 0.242554 -0.310120 0.515564 1441916135 -0.692749 0.273499 -0.286743 0.602539 1441916135 -0.692749 0.273499 -0.286743 0.602539 1441916135 -0.692749 0.273499 -0.286743 0.602539 1441916135 -0.692749 0.273499 -0.286743 0.602539 1441916135 -0.692749 0.273499 -0.286743 0.602539 1441916135 -0.692749 0.273499 -0.286743 0.602539 1441916135 -0.630981 0.267029 -0.251404 0.683655 1441916135 -0.630981 0.267029 -0.251404 0.683655 1441916135 -0.630981 0.267029 -0.251404 0.683655 1441916136 -0.630981 0.267029 -0.251404 0.683655 1441916136 -0.630981 0.267029 -0.251404 0.683655 1441916136 -0.630981 0.267029 -0.251404 0.683655 1441916136 -0.608032 0.221741 -0.215393 0.731262 1441916136 -0.608032 0.221741 -0.215393 0.731262 1441916136 -0.608032 0.221741 -0.215393 0.731262 1441916136 -0.608032 0.221741 -0.215393 0.731262 1441916136 -0.608032 0.221741 -0.215393 0.731262 1441916136 -0.608032 0.221741 -0.215393 0.731262 1441916136 -0.589722 0.227844 -0.224426 0.741577 1441916136 -0.589722 0.227844 -0.224426 0.741577 1441916136 -0.589722 0.227844 -0.224426 0.741577 1441916136 -0.589722 0.227844 -0.224426 0.741577 1441916136 -0.589722 0.227844 -0.224426 0.741577 1441916136 -0.589722 0.227844 -0.224426 0.741577 1441916136 -0.594910 0.249268 -0.250916 0.721802 1441916136 -0.594910 0.249268 -0.250916 0.721802 1441916136 -0.594910 0.249268 -0.250916 0.721802 1441916136 -0.594910 0.249268 -0.250916 0.721802 1441916136 -0.594910 0.249268 -0.250916 0.721802 1441916136 -0.594910 0.249268 -0.250916 0.721802 1441916136 -0.594910 0.249268 -0.250916 0.721802 1441916136 -0.623108 0.234070 -0.243958 0.705261 1441916136 -0.623108 0.234070 -0.243958 0.705261 1441916136 -0.623108 0.234070 -0.243958 0.705261 1441916136 -0.623108 0.234070 -0.243958 0.705261 1441916136 -0.623108 0.234070 -0.243958 0.705261 1441916136 -0.661194 0.221863 -0.244446 0.673706 1441916136 -0.661194 0.221863 -0.244446 0.673706 1441916136 -0.661194 0.221863 -0.244446 0.673706 1441916136 -0.661194 0.221863 -0.244446 0.673706 1441916136 -0.661194 0.221863 -0.244446 0.673706 1441916136 -0.661194 0.221863 -0.244446 0.673706 1441916136 -0.706299 0.231995 -0.258423 0.616882 1441916136 -0.706299 0.231995 -0.258423 0.616882 1441916136 -0.706299 0.231995 -0.258423 0.616882 1441916136 -0.706299 0.231995 -0.258423 0.616882 1441916136 -0.706299 0.231995 -0.258423 0.616882 1441916136 -0.706299 0.231995 -0.258423 0.616882 1441916136 -0.756042 0.230652 -0.266235 0.551697 1441916136 -0.756042 0.230652 -0.266235 0.551697 1441916136 -0.756042 0.230652 -0.266235 0.551697 1441916136 -0.756042 0.230652 -0.266235 0.551697 1441916136 -0.756042 0.230652 -0.266235 0.551697 1441916136 -0.756042 0.230652 -0.266235 0.551697 1441916136 -0.812378 0.183472 -0.283936 0.475159 1441916136 -0.812378 0.183472 -0.283936 0.475159 1441916136 -0.812378 0.183472 -0.283936 0.475159 1441916136 -0.812378 0.183472 -0.283936 0.475159 1441916136 -0.812378 0.183472 -0.283936 0.475159 1441916136 -0.812378 0.183472 -0.283936 0.475159 1441916136 -0.812378 0.183472 -0.283936 0.475159 1441916136 -0.863098 0.136047 -0.307678 0.376648 1441916136 -0.863098 0.136047 -0.307678 0.376648 1441916136 -0.863098 0.136047 -0.307678 0.376648 1441916136 -0.863098 0.136047 -0.307678 0.376648 1441916136 -0.863098 0.136047 -0.307678 0.376648 1441916136 -0.863098 0.136047 -0.307678 0.376648 1441916136 -0.887024 0.168640 -0.327942 0.277832 1441916136 -0.887024 0.168640 -0.327942 0.277832 1441916136 -0.887024 0.168640 -0.327942 0.277832 1441916136 -0.887024 0.168640 -0.327942 0.277832 1441916136 -0.887024 0.168640 -0.327942 0.277832 1441916136 -0.887024 0.168640 -0.327942 0.277832 1441916136 -0.894836 0.199036 -0.325500 0.231812 1441916136 -0.894836 0.199036 -0.325500 0.231812 1441916136 -0.894836 0.199036 -0.325500 0.231812 1441916136 -0.894836 0.199036 -0.325500 0.231812 1441916136 -0.894836 0.199036 -0.325500 0.231812 1441916136 -0.894836 0.199036 -0.325500 0.231812 1441916136 -0.894836 0.199036 -0.325500 0.231812 1441916136 -0.896912 0.188477 -0.319458 0.240723 1441916136 -0.896912 0.188477 -0.319458 0.240723 1441916136 -0.896912 0.188477 -0.319458 0.240723 1441916136 -0.896912 0.188477 -0.319458 0.240723 1441916136 -0.896912 0.188477 -0.319458 0.240723 1441916136 -0.896912 0.188477 -0.319458 0.240723 1441916136 -0.885986 0.201782 -0.314331 0.274841 1441916136 -0.885986 0.201782 -0.314331 0.274841 1441916136 -0.885986 0.201782 -0.314331 0.274841 1441916136 -0.885986 0.201782 -0.314331 0.274841 1441916136 -0.885986 0.201782 -0.314331 0.274841 1441916136 -0.885986 0.201782 -0.314331 0.274841 1441916136 -0.860657 0.234253 -0.310242 0.328857 1441916136 -0.860657 0.234253 -0.310242 0.328857 1441916136 -0.860657 0.234253 -0.310242 0.328857 1441916136 -0.860657 0.234253 -0.310242 0.328857 1441916136 -0.860657 0.234253 -0.310242 0.328857 1441916136 -0.860657 0.234253 -0.310242 0.328857 1441916136 -0.860657 0.234253 -0.310242 0.328857 1441916136 -0.820190 0.245911 -0.306946 0.415405 1441916136 -0.820190 0.245911 -0.306946 0.415405 1441916136 -0.820190 0.245911 -0.306946 0.415405 1441916136 -0.820190 0.245911 -0.306946 0.415405 1441916136 -0.820190 0.245911 -0.306946 0.415405 1441916136 -0.820190 0.245911 -0.306946 0.415405 1441916136 -0.771057 0.240234 -0.294067 0.511169 1441916136 -0.771057 0.240234 -0.294067 0.511169 1441916136 -0.771057 0.240234 -0.294067 0.511169 1441916136 -0.771057 0.240234 -0.294067 0.511169 1441916136 -0.771057 0.240234 -0.294067 0.511169 1441916136 -0.771057 0.240234 -0.294067 0.511169 1441916136 -0.704895 0.251892 -0.274841 0.603455 1441916136 -0.704895 0.251892 -0.274841 0.603455 1441916136 -0.704895 0.251892 -0.274841 0.603455 1441916136 
-0.662231 -0.185669 -0.664429 0.292542 1441916139 -0.662231 -0.185669 -0.664429 0.292542 1441916139 -0.657166 -0.196838 -0.662537 0.300842 1441916139 -0.657166 -0.196838 -0.662537 0.300842 1441916139 -0.657166 -0.196838 -0.662537 0.300842 1441916139 -0.657166 -0.196838 -0.662537 0.300842 1441916139 -0.657166 -0.196838 -0.662537 0.300842 1441916139 -0.657166 -0.196838 -0.662537 0.300842 1441916139 -0.651001 -0.204956 -0.661377 0.311157 1441916139 -0.651001 -0.204956 -0.661377 0.311157 1441916139 -0.651001 -0.204956 -0.661377 0.311157 1441916139 -0.651001 -0.204956 -0.661377 0.311157 1441916139 -0.651001 -0.204956 -0.661377 0.311157 1441916139 -0.651001 -0.204956 -0.661377 0.311157 1441916139 -0.651001 -0.204956 -0.661377 0.311157 1441916139 -0.647400 -0.207642 -0.660889 0.317871 1441916139 -0.647400 -0.207642 -0.660889 0.317871 1441916139 -0.647400 -0.207642 -0.660889 0.317871 1441916139 -0.647400 -0.207642 -0.660889 0.317871 1441916139 -0.647400 -0.207642 -0.660889 0.317871 1441916139 -0.647400 -0.207642 -0.660889 0.317871 1441916139 -0.646545 -0.204224 -0.662354 0.318848 1441916139 -0.646545 -0.204224 -0.662354 0.318848 1441916139 -0.646545 -0.204224 -0.662354 0.318848 1441916139 -0.646545 -0.204224 -0.662354 0.318848 1441916139 -0.646545 -0.204224 -0.662354 0.318848 1441916139 -0.646545 -0.204224 -0.662354 0.318848 1441916139 -0.646912 -0.198425 -0.664734 0.316711 1441916139 -0.646912 -0.198425 -0.664734 0.316711 1441916139 -0.646912 -0.198425 -0.664734 0.316711 1441916139 -0.646912 -0.198425 -0.664734 0.316711 1441916139 -0.646912 -0.198425 -0.664734 0.316711 1441916139 -0.646912 -0.198425 -0.664734 0.316711 1441916139 -0.648132 -0.190857 -0.667542 0.312988 1441916140 -0.648132 -0.190857 -0.667542 0.312988 1441916140 -0.648132 -0.190857 -0.667542 0.312988 1441916140 -0.648132 -0.190857 -0.667542 0.312988 1441916140 -0.648132 -0.190857 -0.667542 0.312988 1441916140 -0.648132 -0.190857 -0.667542 0.312988 1441916140 -0.648132 -0.190857 -0.667542 0.312988 1441916140 -0.648438 -0.187866 -0.669006 0.311096 1441916140 -0.648438 -0.187866 -0.669006 0.311096 1441916140 -0.648438 -0.187866 -0.669006 0.311096 1441916140 -0.648438 -0.187866 -0.669006 0.311096 1441916140 -0.648438 -0.187866 -0.669006 0.311096 1441916140 -0.648438 -0.187866 -0.669006 0.311096 1441916140 -0.648071 -0.191467 -0.668274 0.311279 1441916140 -0.648071 -0.191467 -0.668274 0.311279 1441916140 -0.648071 -0.191467 -0.668274 0.311279 1441916140 -0.648071 -0.191467 -0.668274 0.311279 1441916140 -0.648071 -0.191467 -0.668274 0.311279 1441916140 -0.648071 -0.191467 -0.668274 0.311279 1441916140 -0.648926 -0.195007 -0.667175 0.309509 1441916140 -0.648926 -0.195007 -0.667175 0.309509 1441916140 -0.648926 -0.195007 -0.667175 0.309509 1441916140 -0.648926 -0.195007 -0.667175 0.309509 1441916140 -0.648926 -0.195007 -0.667175 0.309509 1441916140 -0.648926 -0.195007 -0.667175 0.309509 1441916140 -0.651001 -0.193542 -0.668213 0.303650 1441916140 -0.651001 -0.193542 -0.668213 0.303650 1441916140 -0.651001 -0.193542 -0.668213 0.303650 1441916140 -0.651001 -0.193542 -0.668213 0.303650 1441916140 -0.651001 -0.193542 -0.668213 0.303650 1441916140 -0.651001 -0.193542 -0.668213 0.303650 1441916140 -0.651794 -0.192627 -0.670471 0.297668 1441916140 -0.651794 -0.192627 -0.670471 0.297668 1441916140 -0.651794 -0.192627 -0.670471 0.297668 1441916140 -0.651794 -0.192627 -0.670471 0.297668 1441916140 -0.651794 -0.192627 -0.670471 0.297668 1441916140 -0.651794 -0.192627 -0.670471 0.297668 1441916140 -0.649841 -0.190979 -0.673157 0.296814 1441916140 -0.649841 -0.190979 -0.673157 0.296814 1441916140 -0.649841 -0.190979 -0.673157 0.296814 1441916140 -0.649841 -0.190979 -0.673157 0.296814 1441916140 -0.649841 -0.190979 -0.673157 0.296814 1441916140 -0.649841 -0.190979 -0.673157 0.296814 1441916140 -0.648743 -0.186279 -0.673584 0.301392 1441916140 -0.648743 -0.186279 -0.673584 0.301392 1441916140 -0.648743 -0.186279 -0.673584 0.301392 1441916140 -0.648743 -0.186279 -0.673584 0.301392 1441916140 -0.648743 -0.186279 -0.673584 0.301392 1441916140 -0.648743 -0.186279 -0.673584 0.301392 1441916140 -0.652344 -0.175781 -0.672974 0.301086 1441916140 -0.652344 -0.175781 -0.672974 0.301086 1441916140 -0.652344 -0.175781 -0.672974 0.301086 1441916140 -0.652344 -0.175781 -0.672974 0.301086 1441916140 -0.652344 -0.175781 -0.672974 0.301086 1441916140 -0.652344 -0.175781 -0.672974 0.301086 1441916140 -0.655396 -0.166321 -0.672791 0.300476 1441916140 -0.655396 -0.166321 -0.672791 0.300476 1441916140 -0.655396 -0.166321 -0.672791 0.300476 1441916140 -0.655396 -0.166321 -0.672791 0.300476 1441916140 -0.655396 -0.166321 -0.672791 0.300476 1441916140 -0.655396 -0.166321 -0.672791 0.300476 1441916140 -0.655396 -0.166321 -0.672791 0.300476 1441916140 -0.654968 -0.161377 -0.671143 0.307556 1441916140 -0.654968 -0.161377 -0.671143 0.307556 1441916140 -0.654968 -0.161377 -0.671143 0.307556 1441916140 -0.654968 -0.161377 -0.671143 0.307556 1441916140 -0.654968 -0.161377 -0.671143 0.307556 1441916140 -0.654968 -0.161377 -0.671143 0.307556 1441916140 -0.652710 -0.153931 -0.671082 0.316284 1441916140 -0.652710 -0.153931 -0.671082 0.316284 1441916140 -0.652710 -0.153931 -0.671082 0.316284 1441916140 -0.652710 -0.153931 -0.671082 0.316284 1441916140 -0.652710 -0.153931 -0.671082 0.316284 1441916140 -0.652710 -0.153931 -0.671082 0.316284 1441916140 -0.652710 -0.153931 -0.671082 0.316284 1441916140 -0.655518 -0.132874 -0.674072 0.313660 1441916140 -0.655518 -0.132874 -0.674072 0.313660 1441916140 -0.655518 -0.132874 -0.674072 0.313660 1441916140 -0.655518 -0.132874 -0.674072 0.313660 1441916140 -0.655518 -0.132874 -0.674072 0.313660 1441916140 -0.664246 -0.101563 -0.681946 0.288879 1441916140 -0.664246 -0.101563 -0.681946 0.288879 1441916140 -0.664246 -0.101563 -0.681946 0.288879 1441916140 -0.664246 -0.101563 -0.681946 0.288879 1441916140 -0.664246 -0.101563 -0.681946 0.288879 1441916140 -0.664246 -0.101563 -0.681946 0.288879 1441916140 -0.664246 -0.101563 -0.681946 0.288879 1441916140 -0.666321 -0.090088 -0.688782 0.271301 1441916140 -0.666321 -0.090088 -0.688782 0.271301 1441916140 -0.666321 -0.090088 -0.688782 0.271301 1441916140 -0.666321 -0.090088 -0.688782 0.271301 1441916140 -0.666321 -0.090088 -0.688782 0.271301 1441916140 -0.666321 -0.090088 -0.688782 0.271301 1441916140 -0.666321 -0.090088 -0.688782 0.271301 1441916140 -0.658325 -0.109253 -0.688354 0.284485 1441916140 -0.658325 -0.109253 -0.688354 0.284485 1441916140 -0.658325 -0.109253 -0.688354 0.284485 1441916140 -0.658325 -0.109253 -0.688354 0.284485 1441916140 -0.658325 -0.109253 -0.688354 0.284485 1441916140 -0.658325 -0.109253 -0.688354 0.284485 1441916140 -0.657349 -0.116943 -0.685364 0.290833 1441916140 -0.657349 -0.116943 -0.685364 0.290833 1441916140 -0.657349 -0.116943 -0.685364 0.290833 1441916140 -0.657349 -0.116943 -0.685364 0.290833 1441916140 -0.657349 -0.116943 -0.685364 0.290833 1441916140 -0.657349 -0.116943 -0.685364 0.290833 1441916140 -0.657349 -0.116943 -0.685364 0.290833 1441916140 -0.659790 -0.113953 -0.685059 0.287109 1441916140 -0.659790 -0.113953 -0.685059 0.287109 1441916140 -0.659790 -0.113953 -0.685059 0.287109 1441916140 -0.659790 -0.113953 -0.685059 0.287109 1441916140 -0.659790 -0.113953 -0.685059 0.287109 1441916140 -0.659790 -0.113953 -0.685059 0.287109 1441916140 -0.659790 -0.113953 -0.685059 0.287109 1441916140 -0.664124 -0.112183 -0.684204 0.279907 1441916141 -0.664124 -0.112183 -0.684204 0.279907 1441916141 -0.664124 -0.112183 -0.684204 0.279907 1441916141 -0.664124 -0.112183 -0.684204 0.279907 1441916141 -0.664124 -0.112183 -0.684204 0.279907 1441916141 -0.667236 -0.117371 -0.683228 0.272583 1441916141 -0.667236 -0.117371 -0.683228 0.272583 1441916141 -0.667236 -0.117371 -0.683228 0.272583 1441916141 -0.667236 -0.117371 -0.683228 0.272583 1441916141 -0.667236 -0.117371 -0.683228 0.272583 1441916141 -0.667236 -0.117371 -0.683228 0.272583 1441916141 -0.667725 -0.124817 -0.683838 0.266357 1441916141 -0.667725 -0.124817 -0.683838 0.266357 1441916141 -0.667725 -0.124817 -0.683838 0.266357 1441916141 -0.667725 -0.124817 -0.683838 0.266357 1441916141 -0.667725 -0.124817 -0.683838 0.266357 1441916141 -0.667725 -0.124817 -0.683838 0.266357 1441916141 -0.667725 -0.124817 -0.683838 0.266357 1441916141 -0.668823 -0.128723 -0.684448 0.260193 1441916141 -0.668823 -0.128723 -0.684448 0.260193 1441916141 -0.668823 -0.128723 -0.684448 0.260193 1441916141 -0.668823 -0.128723 -0.684448 0.260193 1441916141 -0.668823 -0.128723 -0.684448 0.260193 1441916141 -0.668823 -0.128723 -0.684448 0.260193 1441916141 -0.666504 -0.133179 -0.683960 0.265076 1441916141 -0.666504 -0.133179 -0.683960 0.265076 1441916141 -0.666504 -0.133179 -0.683960 0.265076 1441916141 -0.666504 -0.133179 -0.683960 0.265076 1441916141 -0.666504 -0.133179 -0.683960 0.265076 1441916141 -0.666504 -0.133179 -0.683960 0.265076 1441916141 -0.669067 -0.132446 -0.682190 0.263611 1441916141 -0.669067 -0.132446 -0.682190 0.263611 1441916141 -0.669067 -0.132446 -0.682190 0.263611 1441916141 -0.669067 -0.132446 -0.682190 0.263611 1441916141 -0.669067 -0.132446 -0.682190 0.263611 1441916141 -0.669067 -0.132446 -0.682190 0.263611 1441916141 -0.673157 -0.125366 -0.682983 0.254517 1441916141 -0.673157 -0.125366 -0.682983 0.254517 1441916141 -0.673157 -0.125366 -0.682983 0.254517 1441916141 -0.673157 -0.125366 -0.682983 0.254517 1441916141 -0.673157 -0.125366 -0.682983 0.254517 1441916141 -0.673157 -0.125366 -0.682983 0.254517 1441916141 -0.673157 -0.125366 -0.682983 0.254517 1441916141 -0.672852 -0.125183 -0.681885 0.258240 1441916141 -0.672852 -0.125183 -0.681885 0.258240 1441916141 -0.672852 -0.125183 -0.681885 0.258240 1441916141 -0.672852 -0.125183 -0.681885 0.258240 1441916141 -0.672852 -0.125183 -0.681885 0.258240 1441916141 -0.672852 -0.125183 -0.681885 0.258240 1441916141 -0.672974 -0.123169 -0.680542 0.262451 1441916141 -0.672974 -0.123169 -0.680542 0.262451 1441916141 -0.672974 -0.123169 -0.680542 0.262451 1441916141 -0.672974 -0.123169 -0.680542 0.262451 1441916141 -0.672974 -0.123169 -0.680542 0.262451 1441916141 -0.672974 -0.123169 -0.680542 0.262451 1441916141 -0.672974 -0.123169 -0.680542 0.262451 1441916141 -0.673279 -0.119446 -0.680542 0.263489 1441916141 -0.673279 -0.119446 -0.680542 0.263489 1441916141 -0.673279 -0.119446 -0.680542 0.263489 1441916141 -0.673279 -0.119446 -0.680542 0.263489 1441916141 -0.673279 -0.119446 -0.680542 0.263489 1441916141 -0.673279 -0.119446 -0.680542 0.263489 1441916141 -0.669617 -0.124878 -0.679382 0.272949 1441916141 -0.669617 -0.124878 -0.679382 0.272949 1441916141 -0.669617 -0.124878 -0.679382 0.272949 1441916141 -0.669617 -0.124878 -0.679382 0.272949 1441916141 -0.669617 -0.124878 -0.679382 0.272949 1441916141 -0.669617 -0.124878 -0.679382 0.272949 1441916141 -0.663940 -0.130310 -0.677734 0.287964 1441916141 -0.663940 -0.130310 -0.677734 0.287964 1441916141 -0.663940 -0.130310 -0.677734 0.287964 1441916141 -0.663940 -0.130310 -0.677734 0.287964 1441916141 -0.663940 -0.130310 -0.677734 0.287964 1441916141 -0.663940 -0.130310 -0.677734 0.287964 1441916141 -0.663940 -0.130310 -0.677734 0.287964 1441916141 -0.664856 -0.118164 -0.676941 0.292908 1441916141 -0.664856 -0.118164 -0.676941 0.292908 1441916141 -0.664856 -0.118164 -0.676941 0.292908 1441916141 -0.664856 -0.118164 -0.676941 0.292908 1441916141 -0.664856 -0.118164 -0.676941 0.292908 1441916141 -0.664856 -0.118164 -0.676941 0.292908 1441916141 -0.670227 -0.098999 -0.680176 0.280151 1441916141 -0.670227 -0.098999 -0.680176 0.280151 1441916141 -0.670227 -0.098999 -0.680176 0.280151 1441916141 -0.670227 -0.098999 -0.680176 0.280151 1441916141 -0.670227 -0.098999 -0.680176 0.280151 1441916141 -0.670227 -0.098999 -0.680176 0.280151 1441916141 -0.670227 -0.098999 -0.680176 0.280151 1441916141 -0.671570 -0.096680 -0.682678 0.271423 1441916141 -0.671570 -0.096680 -0.682678 0.271423 1441916141 -0.671570 -0.096680 -0.682678 0.271423 1441916141 -0.671570 -0.096680 -0.682678 0.271423 1441916141 -0.671570 -0.096680 -0.682678 0.271423 1441916141 -0.671570 -0.096680 -0.682678 0.271423 1441916141 -0.663940 -0.116455 -0.681702 0.284546 1441916141 -0.663940 -0.116455 -0.681702 0.284546 1441916141 -0.663940 -0.116455 -0.681702 0.284546 1441916141 -0.663940 -0.116455 -0.681702 0.284546 1441916141 -0.663940 -0.116455 -0.681702 0.284546 1441916141 -0.663940 -0.116455 -0.681702 0.284546 1441916141 -0.662659 -0.123901 -0.677917 0.293152 1441916141 -0.662659 -0.123901 -0.677917 0.293152 1441916141 -0.662659 -0.123901 -0.677917 0.293152 1441916141 -0.662659 -0.123901 -0.677917 0.293152 1441916141 -0.662659 -0.123901 -0.677917 0.293152 1441916141 -0.662659 -0.123901 -0.677917 0.293152 1441916141 -0.667114 -0.117126 -0.677551 0.286804 1441916141 -0.667114 -0.117126 -0.677551 0.286804 1441916141 -0.667114 -0.117126 -0.677551 0.286804 1441916141 -0.667114 -0.117126 -0.677551 0.286804 1441916141 -0.667114 -0.117126 -0.677551 0.286804 1441916141 -0.667114 -0.117126 -0.677551 0.286804 1441916141 -0.670898 -0.104248 -0.681580 0.273071 1441916141 -0.670898 -0.104248 -0.681580 0.273071 1441916141 -0.670898 -0.104248 -0.681580 0.273071 1441916142 -0.670898 -0.104248 -0.681580 0.273071 1441916142 -0.670898 -0.104248 -0.681580 0.273071 1441916142 -0.670898 -0.104248 -0.681580 0.273071 1441916142 -0.670898 -0.104248 -0.681580 0.273071 1441916142 -0.671753 -0.100342 -0.683899 0.266663 1441916142 -0.671753 -0.100342 -0.683899 0.266663 1441916142 -0.671753 -0.100342 -0.683899 0.266663 1441916142 -0.671753 -0.100342 -0.683899 0.266663 1441916142 -0.671753 -0.100342 -0.683899 0.266663 1441916142 -0.671753 -0.100342 -0.683899 0.266663 1441916142 -0.673035 -0.103333 -0.684692 0.259949 1441916142 -0.673035 -0.103333 -0.684692 0.259949 1441916142 -0.673035 -0.103333 -0.684692 0.259949 1441916142 -0.673035 -0.103333 -0.684692 0.259949 1441916142 -0.673035 -0.103333 -0.684692 0.259949 1441916142 -0.673035 -0.103333 -0.684692 0.259949 1441916142 -0.670288 -0.112122 -0.687134 0.257080 1441916142 -0.670288 -0.112122 -0.687134 0.257080 1441916142 -0.670288 -0.112122 -0.687134 0.257080 1441916142 -0.670288 -0.112122 -0.687134 0.257080 1441916142 -0.670288 -0.112122 -0.687134 0.257080 1441916142 -0.670288 -0.112122 -0.687134 0.257080 1441916142 -0.670288 -0.112122 -0.687134 0.257080 1441916142 -0.666687 -0.123047 -0.685913 0.264526 1441916142 -0.666687 -0.123047 -0.685913 0.264526 1441916142 -0.666687 -0.123047 -0.685913 0.264526 1441916142 -0.666687 -0.123047 -0.685913 0.264526 1441916142 -0.666687 -0.123047 -0.685913 0.264526 1441916142 -0.666687 -0.123047 -0.685913 0.264526 1441916142 -0.668701 -0.121155 -0.684387 0.264282 1441916142 -0.668701 -0.121155 -0.684387 0.264282 1441916142 -0.668701 -0.121155 -0.684387 0.264282 1441916142 -0.668701 -0.121155 -0.684387 0.264282 1441916142 -0.668701 -0.121155 -0.684387 0.264282 1441916142 -0.668701 -0.121155 -0.684387 0.264282 1441916142 -0.670044 -0.118713 -0.682678 0.266541 1441916142 -0.670044 -0.118713 -0.682678 0.266541 1441916142 -0.670044 -0.118713 -0.682678 0.266541 1441916142 -0.670044 -0.118713 -0.682678 0.266541 1441916142 -0.670044 -0.118713 -0.682678 0.266541 1441916142 -0.670044 -0.118713 -0.682678 0.266541 1441916142 -0.668823 -0.121216 -0.679504 0.276306 1441916142 -0.668823 -0.121216 -0.679504 0.276306 1441916142 -0.668823 -0.121216 -0.679504 0.276306 1441916142 -0.668823 -0.121216 -0.679504 0.276306 1441916142 -0.668823 -0.121216 -0.679504 0.276306 1441916142 -0.668823 -0.121216 -0.679504 0.276306 1441916142 -0.668823 -0.121216 -0.679504 0.276306 1441916142 -0.668213 -0.121704 -0.676147 0.285583 1441916142 -0.668213 -0.121704 -0.676147 0.285583 1441916142 -0.668213 -0.121704 -0.676147 0.285583 1441916142 -0.668213 -0.121704 -0.676147 0.285583 1441916142 -0.668213 -0.121704 -0.676147 0.285583 1441916142 -0.668213 -0.121704 -0.676147 0.285583 1441916142 -0.665405 -0.124756 -0.673340 0.297241 1441916142 -0.665405 -0.124756 -0.673340 0.297241 1441916142 -0.665405 -0.124756 -0.673340 0.297241 1441916142 -0.665405 -0.124756 -0.673340 0.297241 1441916142 -0.665405 -0.124756 -0.673340 0.297241 1441916142 -0.665405 -0.124756 -0.673340 0.297241 1441916142 -0.661133 -0.129883 -0.670166 0.311401 1441916142 -0.661133 -0.129883 -0.670166 0.311401 1441916142 -0.661133 -0.129883 -0.670166 0.311401 1441916142 -0.661133 -0.129883 -0.670166 0.311401 1441916142 -0.661133 -0.129883 -0.670166 0.311401 1441916142 -0.661133 -0.129883 -0.670166 0.311401 1441916142 -0.661133 -0.129883 -0.670166 0.311401 1441916142 -0.660339 -0.122742 -0.669739 0.316833 1441916142 -0.660339 -0.122742 -0.669739 0.316833 1441916142 -0.660339 -0.122742 -0.669739 0.316833 1441916142 -0.660339 -0.122742 -0.669739 0.316833 1441916142 -0.660339 -0.122742 -0.669739 0.316833 1441916142 -0.660339 -0.122742 -0.669739 0.316833 1441916142 -0.665039 -0.104248 -0.673523 0.305481 1441916142 -0.665039 -0.104248 -0.673523 0.305481 1441916142 -0.665039 -0.104248 -0.673523 0.305481 1441916142 -0.665039 -0.104248 -0.673523 0.305481 1441916142 -0.665039 -0.104248 -0.673523 0.305481 1441916142 -0.665039 -0.104248 -0.673523 0.305481 1441916142 -0.665039 -0.104248 -0.673523 0.305481 1441916142 -0.672729 -0.084229 -0.678772 0.282288 1441916142 -0.672729 -0.084229 -0.678772 0.282288 1441916142 -0.672729 -0.084229 -0.678772 0.282288 1441916142 -0.672729 -0.084229 -0.678772 0.282288 1441916142 -0.672729 -0.084229 -0.678772 0.282288 1441916142 -0.672729 -0.084229 -0.678772 0.282288 1441916142 -0.668091 -0.095520 -0.681213 0.283875 1441916142 -0.668091 -0.095520 -0.681213 0.283875 1441916142 -0.668091 -0.095520 -0.681213 0.283875 1441916142 -0.668091 -0.095520 -0.681213 0.283875 1441916142 -0.668091 -0.095520 -0.681213 0.283875 1441916142 -0.668091 -0.095520 -0.681213 0.283875 1441916142 -0.663940 -0.115295 -0.678711 0.292053 1441916142 -0.663940 -0.115295 -0.678711 0.292053 1441916142 -0.663940 -0.115295 -0.678711 0.292053 1441916142 -0.663940 -0.115295 -0.678711 0.292053 1441916142 -0.663940 -0.115295 -0.678711 0.292053 1441916142 -0.663940 -0.115295 -0.678711 0.292053 1441916142 -0.663940 -0.115295 -0.678711 0.292053 1441916142 -0.665161 -0.117676 -0.679993 0.285278 1441916142 -0.665161 -0.117676 -0.679993 0.285278 1441916142 -0.665161 -0.117676 -0.679993 0.285278 1441916142 -0.665161 -0.117676 -0.679993 0.285278 1441916142 -0.665161 -0.117676 -0.679993 0.285278 1441916142 -0.665161 -0.117676 -0.679993 0.285278 1441916142 -0.668884 -0.115479 -0.680969 0.274963 1441916142 -0.668884 -0.115479 -0.680969 0.274963 1441916142 -0.668884 -0.115479 -0.680969 0.274963 1441916142 -0.668884 -0.115479 -0.680969 0.274963 1441916142 -0.668884 -0.115479 -0.680969 0.274963 1441916142 -0.668884 -0.115479 -0.680969 0.274963 1441916142 -0.668884 -0.115479 -0.680969 0.274963 1441916142 -0.671082 -0.119934 -0.681824 0.265442 1441916142 -0.671082 -0.119934 -0.681824 0.265442 1441916142 -0.671082 -0.119934 -0.681824 0.265442 1441916143 -0.671082 -0.119934 -0.681824 0.265442 1441916143 -0.671082 -0.119934 -0.681824 0.265442 1441916143 -0.671082 -0.119934 -0.681824 0.265442 1441916143 -0.667114 -0.132813 -0.682739 0.266968 1441916143 -0.667114 -0.132813 -0.682739 0.266968 1441916143 -0.667114 -0.132813 -0.682739 0.266968 1441916143 -0.667114 -0.132813 -0.682739 0.266968 1441916143 -0.667114 -0.132813 -0.682739 0.266968 1441916143 -0.667114 -0.132813 -0.682739 0.266968 1441916143 -0.668335 -0.135498 -0.682495 0.263245 1441916143 -0.668335 -0.135498 -0.682495 0.263245 1441916143 -0.668335 -0.135498 -0.682495 0.263245 1441916143 -0.668335 -0.135498 -0.682495 0.263245 1441916143 -0.668335 -0.135498 -0.682495 0.263245 1441916143 -0.668335 -0.135498 -0.682495 0.263245 1441916143 -0.671631 -0.129211 -0.683777 0.254456 1441916143 -0.671631 -0.129211 -0.683777 0.254456 1441916143 -0.671631 -0.129211 -0.683777 0.254456 1441916143 -0.671631 -0.129211 -0.683777 0.254456 1441916143 -0.671631 -0.129211 -0.683777 0.254456 1441916143 -0.671631 -0.129211 -0.683777 0.254456 1441916143 -0.671326 -0.131531 -0.683289 0.255432 1441916143 -0.671326 -0.131531 -0.683289 0.255432 1441916143 -0.671326 -0.131531 -0.683289 0.255432 1441916143 -0.671326 -0.131531 -0.683289 0.255432 1441916143 -0.671326 -0.131531 -0.683289 0.255432 1441916143 -0.671326 -0.131531 -0.683289 0.255432 1441916143 -0.670227 -0.132996 -0.682129 0.260498 1441916143 -0.670227 -0.132996 -0.682129 0.260498 1441916143 -0.670227 -0.132996 -0.682129 0.260498 1441916143 -0.670227 -0.132996 -0.682129 0.260498 1441916143 -0.670227 -0.132996 -0.682129 0.260498 1441916143 -0.670227 -0.132996 -0.682129 0.260498 1441916143 -0.670227 -0.132996 -0.682129 0.260498 1441916143 -0.669861 -0.131042 -0.680176 0.267456 1441916143 -0.669861 -0.131042 -0.680176 0.267456 1441916143 -0.669861 -0.131042 -0.680176 0.267456 1441916143 -0.669861 -0.131042 -0.680176 0.267456 1441916143 -0.669861 -0.131042 -0.680176 0.267456 1441916143 -0.669861 -0.131042 -0.680176 0.267456 1441916143 -0.669861 -0.131042 -0.680176 0.267456 1441916143 -0.670105 -0.127197 -0.678589 0.272583 1441916143 -0.670105 -0.127197 -0.678589 0.272583 1441916143 -0.670105 -0.127197 -0.678589 0.272583 1441916143 -0.670105 -0.127197 -0.678589 0.272583 1441916143 -0.670105 -0.127197 -0.678589 0.272583 1441916143 -0.670105 -0.127197 -0.678589 0.272583 1441916143 -0.669067 -0.127319 -0.677002 0.279114 1441916143 -0.669067 -0.127319 -0.677002 0.279114 1441916143 -0.669067 -0.127319 -0.677002 0.279114 1441916143 -0.669067 -0.127319 -0.677002 0.279114 1441916143 -0.669067 -0.127319 -0.677002 0.279114 1441916143 -0.669067 -0.127319 -0.677002 0.279114 1441916143 -0.665527 -0.132324 -0.674988 0.289795 1441916143 -0.665527 -0.132324 -0.674988 0.289795 1441916143 -0.665527 -0.132324 -0.674988 0.289795 1441916143 -0.665527 -0.132324 -0.674988 0.289795 1441916143 -0.665527 -0.132324 -0.674988 0.289795 1441916143 -0.665527 -0.132324 -0.674988 0.289795 1441916143 -0.665527 -0.132324 -0.674988 0.289795 1441916143 -0.660828 -0.131104 -0.675415 0.299927 1441916143 -0.660828 -0.131104 -0.675415 0.299927 1441916143 -0.660828 -0.131104 -0.675415 0.299927 1441916143 -0.660828 -0.131104 -0.675415 0.299927 1441916143 -0.660828 -0.131104 -0.675415 0.299927 1441916143 -0.660828 -0.131104 -0.675415 0.299927 1441916143 -0.665283 -0.111328 -0.678711 0.290588 1441916143 -0.665283 -0.111328 -0.678711 0.290588 1441916143 -0.665283 -0.111328 -0.678711 0.290588 1441916143 -0.665283 -0.111328 -0.678711 0.290588 1441916143 -0.665283 -0.111328 -0.678711 0.290588 1441916143 -0.665283 -0.111328 -0.678711 0.290588 1441916143 -0.673767 -0.088074 -0.684631 0.263916 1441916143 -0.673767 -0.088074 -0.684631 0.263916 1441916143 -0.673767 -0.088074 -0.684631 0.263916 1441916143 -0.673767 -0.088074 -0.684631 0.263916 1441916143 -0.673767 -0.088074 -0.684631 0.263916 1441916143 -0.673767 -0.088074 -0.684631 0.263916 1441916143 -0.673767 -0.088074 -0.684631 0.263916 1441916143 -0.668579 -0.100403 -0.686646 0.267334 1441916143 -0.668579 -0.100403 -0.686646 0.267334 1441916143 -0.668579 -0.100403 -0.686646 0.267334 1441916143 -0.668579 -0.100403 -0.686646 0.267334 1441916143 -0.668579 -0.100403 -0.686646 0.267334 1441916143 -0.668579 -0.100403 -0.686646 0.267334 1441916143 -0.663147 -0.123535 -0.681763 0.283325 1441916143 -0.663147 -0.123535 -0.681763 0.283325 1441916143 -0.663147 -0.123535 -0.681763 0.283325 1441916143 -0.663147 -0.123535 -0.681763 0.283325 1441916143 -0.663147 -0.123535 -0.681763 0.283325 1441916143 -0.663147 -0.123535 -0.681763 0.283325 1441916143 -0.664673 -0.124084 -0.680847 0.281677 1441916143 -0.664673 -0.124084 -0.680847 0.281677 1441916143 -0.664673 -0.124084 -0.680847 0.281677 1441916143 -0.664673 -0.124084 -0.680847 0.281677 1441916143 -0.664673 -0.124084 -0.680847 0.281677 1441916143 -0.664673 -0.124084 -0.680847 0.281677 1441916143 -0.664673 -0.124084 -0.680847 0.281677 1441916143 -0.670410 -0.112244 -0.682068 0.269836 1441916143 -0.670410 -0.112244 -0.682068 0.269836 1441916143 -0.670410 -0.112244 -0.682068 0.269836 1441916143 -0.670410 -0.112244 -0.682068 0.269836 1441916143 -0.670410 -0.112244 -0.682068 0.269836 1441916143 -0.670410 -0.112244 -0.682068 0.269836 1441916143 -0.676208 -0.102783 -0.683105 0.256165 1441916143 -0.676208 -0.102783 -0.683105 0.256165 1441916143 -0.676208 -0.102783 -0.683105 0.256165 1441916143 -0.676208 -0.102783 -0.683105 0.256165 1441916143 -0.676208 -0.102783 -0.683105 0.256165 1441916143 -0.676208 -0.102783 -0.683105 0.256165 1441916143 -0.676208 -0.102783 -0.683105 0.256165 1441916143 -0.678589 -0.104248 -0.684143 0.246277 1441916143 -0.678589 -0.104248 -0.684143 0.246277 1441916143 -0.678589 -0.104248 -0.684143 0.246277 1441916143 -0.678589 -0.104248 -0.684143 0.246277 1441916144 -0.678589 -0.104248 -0.684143 0.246277 1441916144 -0.678589 -0.104248 -0.684143 0.246277 1441916144 -0.680847 -0.107544 -0.683777 0.239563 1441916144 -0.680847 -0.107544 -0.683777 0.239563 1441916144 -0.680847 -0.107544 -0.683777 0.239563 1441916144 -0.680847 -0.107544 -0.683777 0.239563 1441916144 -0.680847 -0.107544 -0.683777 0.239563 1441916144 -0.680847 -0.107544 -0.683777 0.239563 1441916144 -0.678772 -0.110840 -0.685364 0.239624 1441916144 -0.678772 -0.110840 -0.685364 0.239624 1441916144 -0.678772 -0.110840 -0.685364 0.239624 1441916144 -0.678772 -0.110840 -0.685364 0.239624 1441916144 -0.678772 -0.110840 -0.685364 0.239624 1441916144 -0.678772 -0.110840 -0.685364 0.239624 1441916144 -0.678772 -0.110840 -0.685364 0.239624 1441916144 -0.678650 -0.115295 -0.683228 0.243713 1441916144 -0.678650 -0.115295 -0.683228 0.243713 1441916144 -0.678650 -0.115295 -0.683228 0.243713 1441916144 -0.678650 -0.115295 -0.683228 0.243713 1441916144 -0.678650 -0.115295 -0.683228 0.243713 1441916144 -0.678650 -0.115295 -0.683228 0.243713 1441916144 -0.678162 -0.119019 -0.682007 0.246704 1441916144 -0.678162 -0.119019 -0.682007 0.246704 1441916144 -0.678162 -0.119019 -0.682007 0.246704 1441916144 -0.678162 -0.119019 -0.682007 0.246704 1441916144 -0.678162 -0.119019 -0.682007 0.246704 1441916144 -0.678162 -0.119019 -0.682007 0.246704 1441916144 -0.678162 -0.119019 -0.682007 0.246704 1441916144 -0.677917 -0.118652 -0.679688 0.253845 1441916144 -0.677917 -0.118652 -0.679688 0.253845 1441916144 -0.677917 -0.118652 -0.679688 0.253845 1441916144 -0.677917 -0.118652 -0.679688 0.253845 1441916144 -0.677917 -0.118652 -0.679688 0.253845 1441916144 -0.678406 -0.111938 -0.677551 0.261230 1441916144 -0.678406 -0.111938 -0.677551 0.261230 1441916144 -0.678406 -0.111938 -0.677551 0.261230 1441916144 -0.678406 -0.111938 -0.677551 0.261230 1441916144 -0.678406 -0.111938 -0.677551 0.261230 1441916144 -0.678406 -0.111938 -0.677551 0.261230 1441916144 -0.678406 -0.111938 -0.677551 0.261230 1441916144 -0.678467 -0.106384 -0.676025 0.267334 1441916144 -0.678467 -0.106384 -0.676025 0.267334 1441916144 -0.678467 -0.106384 -0.676025 0.267334 1441916144 -0.678467 -0.106384 -0.676025 0.267334 1441916144 -0.678467 -0.106384 -0.676025 0.267334 1441916144 -0.678467 -0.106384 -0.676025 0.267334 1441916144 -0.677124 -0.104004 -0.675110 0.273743 1441916144 -0.677124 -0.104004 -0.675110 0.273743 1441916144 -0.677124 -0.104004 -0.675110 0.273743 1441916144 -0.677124 -0.104004 -0.675110 0.273743 1441916144 -0.677124 -0.104004 -0.675110 0.273743 1441916144 -0.677124 -0.104004 -0.675110 0.273743 1441916144 -0.677124 -0.104004 -0.675110 0.273743 1441916144 -0.674255 -0.102905 -0.675293 0.280884 1441916144 -0.674255 -0.102905 -0.675293 0.280884 1441916144 -0.674255 -0.102905 -0.675293 0.280884 1441916144 -0.674255 -0.102905 -0.675293 0.280884 1441916144 -0.674255 -0.102905 -0.675293 0.280884 1441916144 -0.674255 -0.102905 -0.675293 0.280884 1441916144 -0.671936 -0.093628 -0.677734 0.283691 1441916144 -0.671936 -0.093628 -0.677734 0.283691 1441916144 -0.671936 -0.093628 -0.677734 0.283691 1441916144 -0.671936 -0.093628 -0.677734 0.283691 1441916144 -0.671936 -0.093628 -0.677734 0.283691 1441916144 -0.671936 -0.093628 -0.677734 0.283691 1441916144 -0.671936 -0.093628 -0.677734 0.283691 1441916144 -0.675476 -0.073914 -0.681519 0.271667 1441916144 -0.675476 -0.073914 -0.681519 0.271667 1441916144 -0.675476 -0.073914 -0.681519 0.271667 1441916144 -0.675476 -0.073914 -0.681519 0.271667 1441916144 -0.675476 -0.073914 -0.681519 0.271667 1441916144 -0.675476 -0.073914 -0.681519 0.271667 1441916144 -0.682312 -0.053650 -0.687195 0.243713 1441916144 -0.682312 -0.053650 -0.687195 0.243713 1441916144 -0.682312 -0.053650 -0.687195 0.243713 1441916144 -0.682312 -0.053650 -0.687195 0.243713 1441916144 -0.682312 -0.053650 -0.687195 0.243713 1441916144 -0.682312 -0.053650 -0.687195 0.243713 1441916144 -0.682312 -0.053650 -0.687195 0.243713 1441916144 -0.680603 -0.059631 -0.690430 0.237854 1441916144 -0.680603 -0.059631 -0.690430 0.237854 1441916144 -0.680603 -0.059631 -0.690430 0.237854 1441916144 -0.680603 -0.059631 -0.690430 0.237854 1441916144 -0.680603 -0.059631 -0.690430 0.237854 1441916144 -0.680603 -0.059631 -0.690430 0.237854 1441916144 -0.674500 -0.083801 -0.688232 0.253784 1441916144 -0.674500 -0.083801 -0.688232 0.253784 1441916144 -0.674500 -0.083801 -0.688232 0.253784 1441916144 -0.674500 -0.083801 -0.688232 0.253784 1441916144 -0.674500 -0.083801 -0.688232 0.253784 1441916144 -0.674500 -0.083801 -0.688232 0.253784 1441916144 -0.671509 -0.095642 -0.687256 0.260193 1441916144 -0.671509 -0.095642 -0.687256 0.260193 1441916144 -0.671509 -0.095642 -0.687256 0.260193 1441916144 -0.671509 -0.095642 -0.687256 0.260193 1441916144 -0.671509 -0.095642 -0.687256 0.260193 1441916144 -0.671509 -0.095642 -0.687256 0.260193 1441916144 -0.675720 -0.093323 -0.687195 0.250000 1441916144 -0.675720 -0.093323 -0.687195 0.250000 1441916144 -0.675720 -0.093323 -0.687195 0.250000 1441916144 -0.675720 -0.093323 -0.687195 0.250000 1441916144 -0.675720 -0.093323 -0.687195 0.250000 1441916144 -0.675720 -0.093323 -0.687195 0.250000 1441916144 -0.675720 -0.093323 -0.687195 0.250000 1441916144 -0.678650 -0.093689 -0.687866 0.239868 1441916144 -0.678650 -0.093689 -0.687866 0.239868 1441916144 -0.678650 -0.093689 -0.687866 0.239868 1441916144 -0.678650 -0.093689 -0.687866 0.239868 1441916144 -0.678650 -0.093689 -0.687866 0.239868 1441916144 -0.678650 -0.093689 -0.687866 0.239868 1441916144 -0.678650 -0.093689 -0.687866 0.239868 1441916144 -0.676819 -0.106812 -0.687805 0.239807 1441916144 -0.676819 -0.106812 -0.687805 0.239807 1441916144 -0.676819 -0.106812 -0.687805 0.239807 1441916144 -0.676819 -0.106812 -0.687805 0.239807 1441916144 -0.676819 -0.106812 -0.687805 0.239807 1441916145 -0.676819 -0.106812 -0.687805 0.239807 1441916145 -0.677002 -0.110840 -0.688171 0.236389 1441916145 -0.677002 -0.110840 -0.688171 0.236389 1441916145 -0.677002 -0.110840 -0.688171 0.236389 1441916145 -0.677002 -0.110840 -0.688171 0.236389 1441916145 -0.677002 -0.110840 -0.688171 0.236389 1441916145 
-0.819763 0.198608 -0.283813 0.456055 1441916150 -0.819763 0.198608 -0.283813 0.456055 1441916150 -0.819763 0.198608 -0.283813 0.456055 1441916150 -0.819763 0.198608 -0.283813 0.456055 1441916150 -0.819763 0.198608 -0.283813 0.456055 1441916150 -0.819763 0.198608 -0.283813 0.456055 1441916150 -0.782837 0.181335 -0.213501 0.555603 1441916150 -0.782837 0.181335 -0.213501 0.555603 1441916150 -0.782837 0.181335 -0.213501 0.555603 1441916150 -0.782837 0.181335 -0.213501 0.555603 1441916150 -0.782837 0.181335 -0.213501 0.555603 1441916150 -0.782837 0.181335 -0.213501 0.555603 1441916150 -0.746704 0.162476 -0.140625 0.629517 1441916150 -0.746704 0.162476 -0.140625 0.629517 1441916150 -0.746704 0.162476 -0.140625 0.629517 1441916150 -0.746704 0.162476 -0.140625 0.629517 1441916150 -0.746704 0.162476 -0.140625 0.629517 1441916150 -0.746704 0.162476 -0.140625 0.629517 1441916150 -0.746704 0.162476 -0.140625 0.629517 1441916150 -0.730530 0.117188 -0.093811 0.666199 1441916150 -0.730530 0.117188 -0.093811 0.666199 1441916150 -0.730530 0.117188 -0.093811 0.666199 1441916150 -0.730530 0.117188 -0.093811 0.666199 1441916150 -0.730530 0.117188 -0.093811 0.666199 1441916150 -0.730530 0.117188 -0.093811 0.666199 1441916150 -0.715332 0.169312 -0.121460 0.666992 1441916150 -0.715332 0.169312 -0.121460 0.666992 1441916150 -0.715332 0.169312 -0.121460 0.666992 1441916150 -0.715332 0.169312 -0.121460 0.666992 1441916150 -0.715332 0.169312 -0.121460 0.666992 1441916150 -0.715332 0.169312 -0.121460 0.666992 1441916150 -0.715332 0.169312 -0.121460 0.666992 1441916150 -0.726929 0.216675 -0.156738 0.632507 1441916150 -0.726929 0.216675 -0.156738 0.632507 1441916150 -0.726929 0.216675 -0.156738 0.632507 1441916150 -0.726929 0.216675 -0.156738 0.632507 1441916150 -0.726929 0.216675 -0.156738 0.632507 1441916150 -0.726929 0.216675 -0.156738 0.632507 1441916150 -0.772705 0.196655 -0.158386 0.582397 1441916150 -0.772705 0.196655 -0.158386 0.582397 1441916150 -0.772705 0.196655 -0.158386 0.582397 1441916150 -0.772705 0.196655 -0.158386 0.582397 1441916150 -0.772705 0.196655 -0.158386 0.582397 1441916150 -0.772705 0.196655 -0.158386 0.582397 1441916150 -0.772705 0.196655 -0.158386 0.582397 1441916150 -0.814697 0.178162 -0.166321 0.526245 1441916150 -0.814697 0.178162 -0.166321 0.526245 1441916150 -0.814697 0.178162 -0.166321 0.526245 1441916150 -0.814697 0.178162 -0.166321 0.526245 1441916150 -0.814697 0.178162 -0.166321 0.526245 1441916150 -0.814697 0.178162 -0.166321 0.526245 1441916150 -0.854065 0.178894 -0.180725 0.453796 1441916150 -0.854065 0.178894 -0.180725 0.453796 1441916150 -0.854065 0.178894 -0.180725 0.453796 1441916150 -0.854065 0.178894 -0.180725 0.453796 1441916150 -0.854065 0.178894 -0.180725 0.453796 1441916150 -0.886902 0.193542 -0.198669 0.369507 1441916150 -0.886902 0.193542 -0.198669 0.369507 1441916150 -0.886902 0.193542 -0.198669 0.369507 1441916150 -0.886902 0.193542 -0.198669 0.369507 1441916150 -0.886902 0.193542 -0.198669 0.369507 1441916150 -0.886902 0.193542 -0.198669 0.369507 1441916150 -0.914185 0.205627 -0.202332 0.284668 1441916150 -0.914185 0.205627 -0.202332 0.284668 1441916150 -0.914185 0.205627 -0.202332 0.284668 1441916150 -0.914185 0.205627 -0.202332 0.284668 1441916150 -0.914185 0.205627 -0.202332 0.284668 1441916150 -0.914185 0.205627 -0.202332 0.284668 1441916150 -0.927673 0.213623 -0.190186 0.239990 1441916150 -0.927673 0.213623 -0.190186 0.239990 1441916150 -0.927673 0.213623 -0.190186 0.239990 1441916150 -0.927673 0.213623 -0.190186 0.239990 1441916150 -0.927673 0.213623 -0.190186 0.239990 1441916150 -0.927673 0.213623 -0.190186 0.239990 1441916150 -0.927673 0.213623 -0.190186 0.239990 1441916150 -0.932983 0.199768 -0.168823 0.247437 1441916150 -0.932983 0.199768 -0.168823 0.247437 1441916150 -0.932983 0.199768 -0.168823 0.247437 1441916150 -0.932983 0.199768 -0.168823 0.247437 1441916150 -0.932983 0.199768 -0.168823 0.247437 1441916150 -0.932983 0.199768 -0.168823 0.247437 1441916150 -0.932983 0.199768 -0.168823 0.247437 1441916150 -0.924500 0.186829 -0.164551 0.288757 1441916150 -0.924500 0.186829 -0.164551 0.288757 1441916150 -0.924500 0.186829 -0.164551 0.288757 1441916150 -0.924500 0.186829 -0.164551 0.288757 1441916150 -0.924500 0.186829 -0.164551 0.288757 1441916150 -0.924500 0.186829 -0.164551 0.288757 1441916150 -0.897644 0.194824 -0.170044 0.356934 1441916150 -0.897644 0.194824 -0.170044 0.356934 1441916150 -0.897644 0.194824 -0.170044 0.356934 1441916150 -0.897644 0.194824 -0.170044 0.356934 1441916150 -0.897644 0.194824 -0.170044 0.356934 1441916150 -0.897644 0.194824 -0.170044 0.356934 1441916150 -0.897644 0.194824 -0.170044 0.356934 1441916150 -0.855347 0.188171 -0.172424 0.450867 1441916150 -0.855347 0.188171 -0.172424 0.450867 1441916150 -0.855347 0.188171 -0.172424 0.450867 1441916150 -0.855347 0.188171 -0.172424 0.450867 1441916150 -0.855347 0.188171 -0.172424 0.450867 1441916150 -0.855347 0.188171 -0.172424 0.450867 1441916150 -0.808838 0.158691 -0.156555 0.544128 1441916150 -0.808838 0.158691 -0.156555 0.544128 1441916150 -0.808838 0.158691 -0.156555 0.544128 1441916150 -0.808838 0.158691 -0.156555 0.544128 1441916150 -0.808838 0.158691 -0.156555 0.544128 1441916151 -0.808838 0.158691 -0.156555 0.544128 1441916151 -0.760071 0.161499 -0.138672 0.613953 1441916151 -0.760071 0.161499 -0.138672 0.613953 1441916151 -0.760071 0.161499 -0.138672 0.613953 1441916151 -0.760071 0.161499 -0.138672 0.613953 1441916151 -0.760071 0.161499 -0.138672 0.613953 1441916151 -0.712830 0.185425 -0.127197 0.664307 1441916151 -0.712830 0.185425 -0.127197 0.664307 1441916151 -0.712830 0.185425 -0.127197 0.664307 1441916151 -0.712830 0.185425 -0.127197 0.664307 1441916151 -0.712830 0.185425 -0.127197 0.664307 1441916151 -0.712830 0.185425 -0.127197 0.664307 1441916151 -0.699219 0.169861 -0.131836 0.681824 1441916151 -0.699219 0.169861 -0.131836 0.681824 1441916151 -0.699219 0.169861 -0.131836 0.681824 1441916151 -0.699219 0.169861 -0.131836 0.681824 1441916151 -0.699219 0.169861 -0.131836 0.681824 1441916151 -0.699219 0.169861 -0.131836 0.681824 1441916151 -0.693970 0.190735 -0.144592 0.679077 1441916151 -0.693970 0.190735 -0.144592 0.679077 1441916151 -0.693970 0.190735 -0.144592 0.679077 1441916151 -0.693970 0.190735 -0.144592 0.679077 1441916151 -0.693970 0.190735 -0.144592 0.679077 1441916151 -0.693970 0.190735 -0.144592 0.679077 1441916151 -0.693970 0.190735 -0.144592 0.679077 1441916151 -0.710571 0.188354 -0.143799 0.662537 1441916151 -0.710571 0.188354 -0.143799 0.662537 1441916151 -0.710571 0.188354 -0.143799 0.662537 1441916151 -0.710571 0.188354 -0.143799 0.662537 1441916151 -0.710571 0.188354 -0.143799 0.662537 1441916151 -0.710571 0.188354 -0.143799 0.662537 1441916151 -0.740784 0.169067 -0.138855 0.635193 1441916151 -0.740784 0.169067 -0.138855 0.635193 1441916151 -0.740784 0.169067 -0.138855 0.635193 1441916151 -0.740784 0.169067 -0.138855 0.635193 1441916151 -0.740784 0.169067 -0.138855 0.635193 1441916151 -0.740784 0.169067 -0.138855 0.635193 1441916151 -0.777588 0.164673 -0.144592 0.589355 1441916151 -0.777588 0.164673 -0.144592 0.589355 1441916151 -0.777588 0.164673 -0.144592 0.589355 1441916151 -0.777588 0.164673 -0.144592 0.589355 1441916151 -0.777588 0.164673 -0.144592 0.589355 1441916151 -0.777588 0.164673 -0.144592 0.589355 1441916151 -0.777588 0.164673 -0.144592 0.589355 1441916151 -0.818909 0.168640 -0.159180 0.524963 1441916151 -0.818909 0.168640 -0.159180 0.524963 1441916151 -0.818909 0.168640 -0.159180 0.524963 1441916151 -0.818909 0.168640 -0.159180 0.524963 1441916151 -0.818909 0.168640 -0.159180 0.524963 1441916151 -0.818909 0.168640 -0.159180 0.524963 1441916151 -0.860168 0.183167 -0.175537 0.442444 1441916151 -0.860168 0.183167 -0.175537 0.442444 1441916151 -0.860168 0.183167 -0.175537 0.442444 1441916151 -0.860168 0.183167 -0.175537 0.442444 1441916151 -0.860168 0.183167 -0.175537 0.442444 1441916151 -0.860168 0.183167 -0.175537 0.442444 1441916151 -0.860168 0.183167 -0.175537 0.442444 1441916151 -0.898376 0.207275 -0.177490 0.344177 1441916151 -0.898376 0.207275 -0.177490 0.344177 1441916151 -0.898376 0.207275 -0.177490 0.344177 1441916151 -0.898376 0.207275 -0.177490 0.344177 1441916151 -0.898376 0.207275 -0.177490 0.344177 1441916151 -0.898376 0.207275 -0.177490 0.344177 1441916151 -0.898376 0.207275 -0.177490 0.344177 1441916151 -0.919617 0.230835 -0.166016 0.270996 1441916151 -0.919617 0.230835 -0.166016 0.270996 1441916151 -0.919617 0.230835 -0.166016 0.270996 1441916151 -0.919617 0.230835 -0.166016 0.270996 1441916151 -0.919617 0.230835 -0.166016 0.270996 1441916151 -0.919617 0.230835 -0.166016 0.270996 1441916151 -0.932495 0.219666 -0.140320 0.250000 1441916151 -0.932495 0.219666 -0.140320 0.250000 1441916151 -0.932495 0.219666 -0.140320 0.250000 1441916151 -0.932495 0.219666 -0.140320 0.250000 1441916151 -0.932495 0.219666 -0.140320 0.250000 1441916151 -0.938416 0.180786 -0.122742 0.267639 1441916151 -0.938416 0.180786 -0.122742 0.267639 1441916151 -0.938416 0.180786 -0.122742 0.267639 1441916151 -0.938416 0.180786 -0.122742 0.267639 1441916151 -0.938416 0.180786 -0.122742 0.267639 1441916151 -0.938416 0.180786 -0.122742 0.267639 1441916151 -0.938416 0.180786 -0.122742 0.267639 1441916151 -0.927734 0.160217 -0.126892 0.312378 1441916151 -0.927734 0.160217 -0.126892 0.312378 1441916151 -0.927734 0.160217 -0.126892 0.312378 1441916151 -0.927734 0.160217 -0.126892 0.312378 1441916151 -0.927734 0.160217 -0.126892 0.312378 1441916151 -0.927734 0.160217 -0.126892 0.312378 1441916151 -0.898438 0.159729 -0.139221 0.384705 1441916151 -0.898438 0.159729 -0.139221 0.384705 1441916151 -0.898438 0.159729 -0.139221 0.384705 1441916151 -0.898438 0.159729 -0.139221 0.384705 1441916151 -0.898438 0.159729 -0.139221 0.384705 1441916151 -0.898438 0.159729 -0.139221 0.384705 1441916151 -0.851074 0.160950 -0.144043 0.478638 1441916151 -0.851074 0.160950 -0.144043 0.478638 1441916151 -0.851074 0.160950 -0.144043 0.478638 1441916151 -0.851074 0.160950 -0.144043 0.478638 1441916151 -0.851074 0.160950 -0.144043 0.478638 1441916151 -0.851074 0.160950 -0.144043 0.478638 1441916151 -0.786560 0.175171 -0.146729 0.573669 1441916151 -0.786560 0.175171 -0.146729 0.573669 1441916151 -0.786560 0.175171 -0.146729 0.573669 1441916151 -0.786560 0.175171 -0.146729 0.573669 1441916151 -0.786560 0.175171 -0.146729 0.573669 1441916151 -0.786560 0.175171 -0.146729 0.573669 1441916151 -0.713745 0.212952 -0.150879 0.649963 1441916151 -0.713745 0.212952 -0.150879 0.649963 1441916151 -0.713745 0.212952 -0.150879 0.649963 1441916151 -0.713745 0.212952 -0.150879 0.649963 1441916151 -0.713745 0.212952 -0.150879 0.649963 1441916152 -0.713745 0.212952 -0.150879 0.649963 1441916152 -0.685669 0.168518 -0.144409 0.693237 1441916152 -0.685669 0.168518 -0.144409 0.693237 1441916152 -0.685669 0.168518 -0.144409 0.693237 1441916152 -0.685669 0.168518 -0.144409 0.693237 1441916152 -0.685669 0.168518 -0.144409 0.693237 1441916152 -0.685669 0.168518 -0.144409 0.693237 1441916152 -0.664856 0.190369 -0.165833 0.703064 1441916152 -0.664856 0.190369 -0.165833 0.703064 1441916152 -0.664856 0.190369 -0.165833 0.703064 1441916152 -0.664856 0.190369 -0.165833 0.703064 1441916152 -0.664856 0.190369 -0.165833 0.703064 1441916152 -0.664856 0.190369 -0.165833 0.703064 1441916152 -0.672607 0.217285 -0.186279 0.682434 1441916152 -0.672607 0.217285 -0.186279 0.682434 1441916152 -0.672607 0.217285 -0.186279 0.682434 1441916152 -0.672607 0.217285 -0.186279 0.682434 1441916152 -0.672607 0.217285 -0.186279 0.682434 1441916152 -0.672607 0.217285 -0.186279 0.682434 1441916152 -0.672607 0.217285 -0.186279 0.682434 1441916152 -0.703308 0.196045 -0.174438 0.660645 1441916152 -0.703308 0.196045 -0.174438 0.660645 1441916152 -0.703308 0.196045 -0.174438 0.660645 1441916152 -0.703308 0.196045 -0.174438 0.660645 1441916152 -0.703308 0.196045 -0.174438 0.660645 1441916152 -0.703308 0.196045 -0.174438 0.660645 1441916152 -0.742126 0.179626 -0.170715 0.622742 1441916152 -0.742126 0.179626 -0.170715 0.622742 1441916152 -0.742126 0.179626 -0.170715 0.622742 1441916152 -0.742126 0.179626 -0.170715 0.622742 1441916152 -0.742126 0.179626 -0.170715 0.622742 1441916152 -0.742126 0.179626 -0.170715 0.622742 1441916152 -0.742126 0.179626 -0.170715 0.622742 1441916152 -0.778198 0.201111 -0.187805 0.564514 1441916152 -0.778198 0.201111 -0.187805 0.564514 1441916152 -0.778198 0.201111 -0.187805 0.564514 1441916152 -0.778198 0.201111 -0.187805 0.564514 1441916152 -0.778198 0.201111 -0.187805 0.564514 1441916152 -0.778198 0.201111 -0.187805 0.564514 1441916152 -0.818909 0.221130 -0.189819 0.494507 1441916152 -0.818909 0.221130 -0.189819 0.494507 1441916152 -0.818909 0.221130 -0.189819 0.494507 1441916152 -0.818909 0.221130 -0.189819 0.494507 1441916152 -0.818909 0.221130 -0.189819 0.494507 1441916152 -0.818909 0.221130 -0.189819 0.494507 1441916152 -0.862915 0.219299 -0.182556 0.417114 1441916152 -0.862915 0.219299 -0.182556 0.417114 1441916152 -0.862915 0.219299 -0.182556 0.417114 1441916152 -0.862915 0.219299 -0.182556 0.417114 1441916152 -0.862915 0.219299 -0.182556 0.417114 1441916152 -0.862915 0.219299 -0.182556 0.417114 1441916152 -0.862915 0.219299 -0.182556 0.417114 1441916152 -0.894836 0.216797 -0.166931 0.352844 1441916152 -0.894836 0.216797 -0.166931 0.352844 1441916152 -0.894836 0.216797 -0.166931 0.352844 1441916152 -0.894836 0.216797 -0.166931 0.352844 1441916152 -0.894836 0.216797 -0.166931 0.352844 1441916152 -0.894836 0.216797 -0.166931 0.352844 1441916152 -0.894836 0.216797 -0.166931 0.352844 1441916152 -0.918152 0.201538 -0.141602 0.310425 1441916152 -0.918152 0.201538 -0.141602 0.310425 1441916152 -0.918152 0.201538 -0.141602 0.310425 1441916152 -0.918152 0.201538 -0.141602 0.310425 1441916152 -0.918152 0.201538 -0.141602 0.310425 1441916152 -0.918152 0.201538 -0.141602 0.310425 1441916152 -0.929199 0.184082 -0.123169 0.296021 1441916152 -0.929199 0.184082 -0.123169 0.296021 1441916152 -0.929199 0.184082 -0.123169 0.296021 1441916152 -0.929199 0.184082 -0.123169 0.296021 1441916152 -0.929199 0.184082 -0.123169 0.296021 1441916152 -0.929199 0.184082 -0.123169 0.296021 1441916152 -0.925476 0.175659 -0.112427 0.316284 1441916152 -0.925476 0.175659 -0.112427 0.316284 1441916152 -0.925476 0.175659 -0.112427 0.316284 1441916152 -0.925476 0.175659 -0.112427 0.316284 1441916152 -0.925476 0.175659 -0.112427 0.316284 1441916152 -0.925476 0.175659 -0.112427 0.316284 1441916152 -0.907654 0.160095 -0.122009 0.368286 1441916152 -0.907654 0.160095 -0.122009 0.368286 1441916152 -0.907654 0.160095 -0.122009 0.368286 1441916152 -0.907654 0.160095 -0.122009 0.368286 1441916152 -0.907654 0.160095 -0.122009 0.368286 1441916152 -0.907654 0.160095 -0.122009 0.368286 1441916152 -0.907654 0.160095 -0.122009 0.368286 1441916152 -0.874451 0.141296 -0.135864 0.443726 1441916152 -0.874451 0.141296 -0.135864 0.443726 1441916152 -0.874451 0.141296 -0.135864 0.443726 1441916152 -0.874451 0.141296 -0.135864 0.443726 1441916152 -0.874451 0.141296 -0.135864 0.443726 1441916152 -0.874451 0.141296 -0.135864 0.443726 1441916152 -0.822510 0.146179 -0.141113 0.531250 1441916152 -0.822510 0.146179 -0.141113 0.531250 1441916152 -0.822510 0.146179 -0.141113 0.531250 1441916152 -0.822510 0.146179 -0.141113 0.531250 1441916152 -0.822510 0.146179 -0.141113 0.531250 1441916152 -0.822510 0.146179 -0.141113 0.531250 1441916152 -0.822510 0.146179 -0.141113 0.531250 1441916152 -0.754944 0.190735 -0.153748 0.608337 1441916152 -0.754944 0.190735 -0.153748 0.608337 1441916152 -0.754944 0.190735 -0.153748 0.608337 1441916152 -0.754944 0.190735 -0.153748 0.608337 1441916152 -0.754944 0.190735 -0.153748 0.608337 1441916152 -0.688904 0.211060 -0.175354 0.670898 1441916152 -0.688904 0.211060 -0.175354 0.670898 1441916152 -0.688904 0.211060 -0.175354 0.670898 1441916152 -0.688904 0.211060 -0.175354 0.670898 1441916152 -0.688904 0.211060 -0.175354 0.670898 1441916152 -0.688904 0.211060 -0.175354 0.670898 1441916152 -0.688904 0.211060 -0.175354 0.670898 1441916152 -0.665833 0.173340 -0.172241 0.704956 1441916152 -0.665833 0.173340 -0.172241 0.704956 1441916152 -0.665833 0.173340 -0.172241 0.704956 1441916152 -0.665833 0.173340 -0.172241 0.704956 1441916152 -0.665833 0.173340 -0.172241 0.704956 1441916152 -0.665833 0.173340 -0.172241 0.704956 1441916153 -0.649719 0.207581 -0.205811 0.701721 1441916153 -0.649719 0.207581 -0.205811 0.701721 1441916153 -0.649719 0.207581 -0.205811 0.701721 1441916153 -0.649719 0.207581 -0.205811 0.701721 1441916153 -0.649719 0.207581 -0.205811 0.701721 1441916153 -0.649719 0.207581 -0.205811 0.701721 1441916153 -0.649719 0.207581 -0.205811 0.701721 1441916153 -0.670654 0.214050 -0.209045 0.678711 1441916153 -0.670654 0.214050 -0.209045 0.678711 1441916153 -0.670654 0.214050 -0.209045 0.678711 1441916153 -0.670654 0.214050 -0.209045 0.678711 1441916153 -0.670654 0.214050 -0.209045 0.678711 1441916153 -0.670654 0.214050 -0.209045 0.678711 1441916153 -0.710388 0.191895 -0.189880 0.649963 1441916153 -0.710388 0.191895 -0.189880 0.649963 1441916153 -0.710388 0.191895 -0.189880 0.649963 1441916153 -0.710388 0.191895 -0.189880 0.649963 1441916153 -0.710388 0.191895 -0.189880 0.649963 1441916153 -0.710388 0.191895 -0.189880 0.649963 1441916153 -0.749512 0.180420 -0.182861 0.610107 1441916153 -0.749512 0.180420 -0.182861 0.610107 1441916153 -0.749512 0.180420 -0.182861 0.610107 1441916153 -0.749512 0.180420 -0.182861 0.610107 1441916153 -0.749512 0.180420 -0.182861 0.610107 1441916153 -0.749512 0.180420 -0.182861 0.610107 1441916153 -0.787903 0.183655 -0.188354 0.556763 1441916153 -0.787903 0.183655 -0.188354 0.556763 1441916153 -0.787903 0.183655 -0.188354 0.556763 1441916153 -0.787903 0.183655 -0.188354 0.556763 1441916153 -0.787903 0.183655 -0.188354 0.556763 1441916153 -0.787903 0.183655 -0.188354 0.556763 1441916153 -0.787903 0.183655 -0.188354 0.556763 1441916153 -0.828857 0.194458 -0.196411 0.486450 1441916153 -0.828857 0.194458 -0.196411 0.486450 1441916153 -0.828857 0.194458 -0.196411 0.486450 1441916153 -0.828857 0.194458 -0.196411 0.486450 1441916153 -0.828857 0.194458 -0.196411 0.486450 1441916153 -0.828857 0.194458 -0.196411 0.486450 1441916153 -0.867920 0.211853 -0.199280 0.402649 1441916153 -0.867920 0.211853 -0.199280 0.402649 1441916153 -0.867920 0.211853 -0.199280 0.402649 1441916153 -0.867920 0.211853 -0.199280 0.402649 1441916153 -0.867920 0.211853 -0.199280 0.402649 1441916153 -0.867920 0.211853 -0.199280 0.402649 1441916153 -0.895447 0.231689 -0.184753 0.332153 1441916153 -0.895447 0.231689 -0.184753 0.332153 1441916153 -0.895447 0.231689 -0.184753 0.332153 1441916153 -0.895447 0.231689 -0.184753 0.332153 1441916153 -0.895447 0.231689 -0.184753 0.332153 1441916153 -0.895447 0.231689 -0.184753 0.332153 1441916153 -0.911499 0.227112 -0.161560 0.302490 1441916153 -0.911499 0.227112 -0.161560 0.302490 1441916153 -0.911499 0.227112 -0.161560 0.302490 1441916153 -0.911499 0.227112 -0.161560 0.302490 1441916153 -0.911499 0.227112 -0.161560 0.302490 1441916153 -0.911499 0.227112 -0.161560 0.302490 1441916153 -0.911499 0.227112 -0.161560 0.302490 1441916153 -0.919250 0.202393 -0.139404 0.307617 1441916153 -0.919250 0.202393 -0.139404 0.307617 1441916153 -0.919250 0.202393 -0.139404 0.307617 1441916153 -0.919250 0.202393 -0.139404 0.307617 1441916153 -0.919250 0.202393 -0.139404 0.307617 1441916153 -0.919250 0.202393 -0.139404 0.307617 1441916153 -0.912598 0.186462 -0.131592 0.339233 1441916153 -0.912598 0.186462 -0.131592 0.339233 1441916153 -0.912598 0.186462 -0.131592 0.339233 1441916153 -0.912598 0.186462 -0.131592 0.339233 1441916153 -0.912598 0.186462 -0.131592 0.339233 1441916153 -0.912598 0.186462 -0.131592 0.339233 1441916153 -0.892761 0.167847 -0.139038 0.394348 1441916153 -0.892761 0.167847 -0.139038 0.394348 1441916153 -0.892761 0.167847 -0.139038 0.394348 1441916153 -0.892761 0.167847 -0.139038 0.394348 1441916153 -0.892761 0.167847 -0.139038 0.394348 1441916153 -0.892761 0.167847 -0.139038 0.394348 1441916153 -0.856445 0.158752 -0.149414 0.468018 1441916153 -0.856445 0.158752 -0.149414 0.468018 1441916153 -0.856445 0.158752 -0.149414 0.468018 1441916153 -0.856445 0.158752 -0.149414 0.468018 1441916153 -0.856445 0.158752 -0.149414 0.468018 1441916153 -0.808350 0.160645 -0.151794 0.545654 1441916153 -0.808350 0.160645 -0.151794 0.545654 1441916153 -0.808350 0.160645 -0.151794 0.545654 1441916153 -0.808350 0.160645 -0.151794 0.545654 1441916153 -0.808350 0.160645 -0.151794 0.545654 1441916153 -0.808350 0.160645 -0.151794 0.545654 1441916153 -0.754028 0.174194 -0.157471 0.613403 1441916153 -0.754028 0.174194 -0.157471 0.613403 1441916153 -0.754028 0.174194 -0.157471 0.613403 1441916153 -0.754028 0.174194 -0.157471 0.613403 1441916153 -0.754028 0.174194 -0.157471 0.613403 1441916153 -0.754028 0.174194 -0.157471 0.613403 1441916153 -0.754028 0.174194 -0.157471 0.613403 1441916153 -0.697693 0.195374 -0.182556 0.664673 1441916153 -0.697693 0.195374 -0.182556 0.664673 1441916153 -0.697693 0.195374 -0.182556 0.664673 1441916153 -0.697693 0.195374 -0.182556 0.664673 1441916153 -0.697693 0.195374 -0.182556 0.664673 1441916153 -0.697693 0.195374 -0.182556 0.664673 1441916153 -0.667480 0.180786 -0.195313 0.695435 1441916153 -0.667480 0.180786 -0.195313 0.695435 1441916153 -0.667480 0.180786 -0.195313 0.695435 1441916153 -0.667480 0.180786 -0.195313 0.695435 1441916153 -0.667480 0.180786 -0.195313 0.695435 1441916153 -0.667480 0.180786 -0.195313 0.695435 1441916153 -0.655273 0.193970 -0.215454 0.697510 1441916153 -0.655273 0.193970 -0.215454 0.697510 1441916153 -0.655273 0.193970 -0.215454 0.697510 1441916153 -0.655273 0.193970 -0.215454 0.697510 1441916153 -0.655273 0.193970 -0.215454 0.697510 1441916153 -0.655273 0.193970 -0.215454 0.697510 1441916153 -0.655273 0.193970 -0.215454 0.697510 1441916153 -0.671753 0.193726 -0.211609 0.682922 1441916154 -0.671753 0.193726 -0.211609 0.682922 1441916154 -0.671753 0.193726 -0.211609 0.682922 1441916154 -0.671753 0.193726 -0.211609 0.682922 1441916154 -0.671753 0.193726 -0.211609 0.682922 1441916154 -0.671753 0.193726 -0.211609 0.682922 1441916154 -0.704468 0.168030 -0.192688 0.662048 1441916154 -0.704468 0.168030 -0.192688 0.662048 1441916154 -0.704468 0.168030 -0.192688 0.662048 1441916154 -0.704468 0.168030 -0.192688 0.662048 1441916154 -0.704468 0.168030 -0.192688 0.662048 1441916154 -0.739685 0.162964 -0.191284 0.624268 1441916154 -0.739685 0.162964 -0.191284 0.624268 1441916154 -0.739685 0.162964 -0.191284 0.624268 1441916154 -0.739685 0.162964 -0.191284 0.624268 1441916154 -0.739685 0.162964 -0.191284 0.624268 1441916154 -0.739685 0.162964 -0.191284 0.624268 1441916154 -0.739685 0.162964 -0.191284 0.624268 1441916154 -0.774109 0.180847 -0.206421 0.570557 1441916154 -0.774109 0.180847 -0.206421 0.570557 1441916154 -0.774109 0.180847 -0.206421 0.570557 1441916154 -0.774109 0.180847 -0.206421 0.570557 1441916154 -0.774109 0.180847 -0.206421 0.570557 1441916154 -0.774109 0.180847 -0.206421 0.570557 1441916154 -0.808655 0.201721 -0.219482 0.507202 1441916154 -0.808655 0.201721 -0.219482 0.507202 1441916154 -0.808655 0.201721 -0.219482 0.507202 1441916154 -0.808655 0.201721 -0.219482 0.507202 1441916154 -0.808655 0.201721 -0.219482 0.507202 1441916154 -0.808655 0.201721 -0.219482 0.507202 1441916154 -0.846375 0.206726 -0.223633 0.436951 1441916154 -0.846375 0.206726 -0.223633 0.436951 1441916154 -0.846375 0.206726 -0.223633 0.436951 1441916154 -0.846375 0.206726 -0.223633 0.436951 1441916154 -0.846375 0.206726 -0.223633 0.436951 1441916154 -0.846375 0.206726 -0.223633 0.436951 1441916154 -0.875732 0.208862 -0.219727 0.375793 1441916154 -0.875732 0.208862 -0.219727 0.375793 1441916154 -0.875732 0.208862 -0.219727 0.375793 1441916154 -0.875732 0.208862 -0.219727 0.375793 1441916154 -0.875732 0.208862 -0.219727 0.375793 1441916154 -0.875732 0.208862 -0.219727 0.375793 1441916154 -0.890259 0.212219 -0.199951 0.349976 1441916154 -0.890259 0.212219 -0.199951 0.349976 1441916154 -0.890259 0.212219 -0.199951 0.349976 1441916154 -0.890259 0.212219 -0.199951 0.349976 1441916154 -0.890259 0.212219 -0.199951 0.349976 1441916154 -0.890259 0.212219 -0.199951 0.349976 1441916154 -0.893616 0.187561 -0.181458 0.365234 1441916154 -0.893616 0.187561 -0.181458 0.365234 1441916154 -0.893616 0.187561 -0.181458 0.365234 1441916154 -0.893616 0.187561 -0.181458 0.365234 1441916154 -0.893616 0.187561 -0.181458 0.365234 1441916154 -0.893616 0.187561 -0.181458 0.365234 1441916154 -0.893616 0.187561 -0.181458 0.365234 1441916154 -0.884155 0.148071 -0.174805 0.407227 1441916154 -0.884155 0.148071 -0.174805 0.407227 1441916154 -0.884155 0.148071 -0.174805 0.407227 1441916154 -0.884155 0.148071 -0.174805 0.407227 1441916154 -0.884155 0.148071 -0.174805 0.407227 1441916154 -0.884155 0.148071 -0.174805 0.407227 1441916154 -0.884155 0.148071 -0.174805 0.407227 1441916154 -0.857605 0.132263 -0.174927 0.465210 1441916154 -0.857605 0.132263 -0.174927 0.465210 1441916154 -0.857605 0.132263 -0.174927 0.465210 1441916154 -0.857605 0.132263 -0.174927 0.465210 1441916154 -0.857605 0.132263 -0.174927 0.465210 1441916154 -0.857605 0.132263 -0.174927 0.465210 1441916154 -0.813171 0.161621 -0.174744 0.531128 1441916154 -0.813171 0.161621 -0.174744 0.531128 1441916154 -0.813171 0.161621 -0.174744 0.531128 1441916154 -0.813171 0.161621 -0.174744 0.531128 1441916154 -0.813171 0.161621 -0.174744 0.531128 1441916154 -0.813171 0.161621 -0.174744 0.531128 1441916154 -0.752258 0.205322 -0.182556 0.598877 1441916154 -0.752258 0.205322 -0.182556 0.598877 1441916154 -0.752258 0.205322 -0.182556 0.598877 1441916154 -0.752258 0.205322 -0.182556 0.598877 1441916154 -0.752258 0.205322 -0.182556 0.598877 1441916154 -0.752258 0.205322 -0.182556 0.598877 1441916154 -0.698364 0.191833 -0.183350 0.664734 1441916154 -0.698364 0.191833 -0.183350 0.664734 1441916154 -0.698364 0.191833 -0.183350 0.664734 1441916154 -0.698364 0.191833 -0.183350 0.664734 1441916154 -0.698364 0.191833 -0.183350 0.664734 1441916154 -0.698364 0.191833 -0.183350 0.664734 1441916154 -0.698364 0.191833 -0.183350 0.664734 1441916154 -0.675049 0.124329 -0.158264 0.709839 1441916154 -0.675049 0.124329 -0.158264 0.709839 1441916154 -0.675049 0.124329 -0.158264 0.709839 1441916154 -0.675049 0.124329 -0.158264 0.709839 1441916154 -0.675049 0.124329 -0.158264 0.709839 1441916154 -0.675049 0.124329 -0.158264 0.709839 1441916154 -0.647339 0.150391 -0.192261 0.722046 1441916154 -0.647339 0.150391 -0.192261 0.722046 1441916154 -0.647339 0.150391 -0.192261 0.722046 1441916154 -0.647339 0.150391 -0.192261 0.722046 1441916154 -0.647339 0.150391 -0.192261 0.722046 1441916154 -0.647339 0.150391 -0.192261 0.722046 1441916154 -0.647339 0.150391 -0.192261 0.722046 1441916154 -0.642578 0.178650 -0.222351 0.711182 1441916154 -0.642578 0.178650 -0.222351 0.711182 1441916154 -0.642578 0.178650 -0.222351 0.711182 1441916154 -0.642578 0.178650 -0.222351 0.711182 1441916154 -0.642578 0.178650 -0.222351 0.711182 1441916154 -0.642578 0.178650 -0.222351 0.711182 1441916154 -0.666870 0.151794 -0.200012 0.701599 1441916154 -0.666870 0.151794 -0.200012 0.701599 1441916154 -0.666870 0.151794 -0.200012 0.701599 1441916154 -0.666870 0.151794 -0.200012 0.701599 1441916154 -0.666870 0.151794 -0.200012 0.701599 1441916154 -0.666870 0.151794 -0.200012 0.701599 1441916154 -0.666870 0.151794 -0.200012 0.701599 1441916154 -0.699951 0.125366 -0.179382 0.679871 1441916154 -0.699951 0.125366 -0.179382 0.679871 1441916155 -0.699951 0.125366 -0.179382 0.679871 1441916155 -0.699951 0.125366 -0.179382 0.679871 1441916155 -0.699951 0.125366 -0.179382 0.679871 1441916155 -0.699951 0.125366 -0.179382 0.679871 1441916155 -0.731384 0.140198 -0.194519 0.638428 1441916155 -0.731384 0.140198 -0.194519 0.638428 1441916155 -0.731384 0.140198 -0.194519 0.638428 1441916155 -0.731384 0.140198 -0.194519 0.638428 1441916155 -0.731384 0.140198 -0.194519 0.638428 1441916155 -0.731384 0.140198 -0.194519 0.638428 1441916155 -0.766602 0.167358 -0.215576 0.581299 1441916155 -0.766602 0.167358 -0.215576 0.581299 1441916155 -0.766602 0.167358 -0.215576 0.581299 1441916155 -0.766602 0.167358 -0.215576 0.581299 1441916155 -0.766602 0.167358 -0.215576 0.581299 1441916155 -0.766602 0.167358 -0.215576 0.581299 1441916155 -0.766602 0.167358 -0.215576 0.581299 1441916155 -0.800232 0.188416 -0.232056 0.519958 1441916155 -0.800232 0.188416 -0.232056 0.519958 1441916155 -0.800232 0.188416 -0.232056 0.519958 1441916155 -0.800232 0.188416 -0.232056 0.519958 1441916155 -0.800232 0.188416 -0.232056 0.519958 1441916155 -0.800232 0.188416 -0.232056 0.519958 1441916155 -0.837708 0.194397 -0.240479 0.450195 1441916155 -0.837708 0.194397 -0.240479 0.450195 1441916155 -0.837708 0.194397 -0.240479 0.450195 1441916155 -0.837708 0.194397 -0.240479 0.450195 1441916155 -0.837708 0.194397 -0.240479 0.450195 1441916155 -0.837708 0.194397 -0.240479 0.450195 1441916155 -0.872192 0.197144 -0.240906 0.377380 1441916155 -0.872192 0.197144 -0.240906 0.377380 1441916155 -0.872192 0.197144 -0.240906 0.377380 1441916155 -0.872192 0.197144 -0.240906 0.377380 1441916155 -0.872192 0.197144 -0.240906 0.377380 1441916155 -0.872192 0.197144 -0.240906 0.377380 1441916155 -0.872192 0.197144 -0.240906 0.377380 1441916155 -0.890686 0.229492 -0.233093 0.315796 1441916155 -0.890686 0.229492 -0.233093 0.315796 1441916155 -0.890686 0.229492 -0.233093 0.315796 1441916155 -0.890686 0.229492 -0.233093 0.315796 1441916155 -0.890686 0.229492 -0.233093 0.315796 1441916155 -0.890686 0.229492 -0.233093 0.315796 1441916155 -0.898438 0.246582 -0.205078 0.300049 1441916155 -0.898438 0.246582 -0.205078 0.300049 1441916155 -0.898438 0.246582 -0.205078 0.300049 1441916155 -0.898438 0.246582 -0.205078 0.300049 1441916155 
-0.681030 -0.166199 -0.674133 0.232788 1441916159 -0.681030 -0.166199 -0.674133 0.232788 1441916159 -0.681030 -0.166199 -0.674133 0.232788 1441916159 -0.681030 -0.166199 -0.674133 0.232788 1441916159 -0.681030 -0.166199 -0.674133 0.232788 1441916159 -0.681030 -0.166199 -0.674133 0.232788 1441916159 -0.681030 -0.166199 -0.674133 0.232788 1441916159 -0.677795 -0.167725 -0.676575 0.234070 1441916159 -0.677795 -0.167725 -0.676575 0.234070 1441916159 -0.677795 -0.167725 -0.676575 0.234070 1441916159 -0.677795 -0.167725 -0.676575 0.234070 1441916159 -0.677795 -0.167725 -0.676575 0.234070 1441916159 -0.677795 -0.167725 -0.676575 0.234070 1441916159 -0.673828 -0.167053 -0.676941 0.244690 1441916159 -0.673828 -0.167053 -0.676941 0.244690 1441916159 -0.673828 -0.167053 -0.676941 0.244690 1441916159 -0.673828 -0.167053 -0.676941 0.244690 1441916159 -0.673828 -0.167053 -0.676941 0.244690 1441916159 -0.673828 -0.167053 -0.676941 0.244690 1441916159 -0.673828 -0.167053 -0.676941 0.244690 1441916159 -0.673279 -0.160889 -0.676758 0.250732 1441916159 -0.673279 -0.160889 -0.676758 0.250732 1441916159 -0.673279 -0.160889 -0.676758 0.250732 1441916159 -0.673279 -0.160889 -0.676758 0.250732 1441916159 -0.673279 -0.160889 -0.676758 0.250732 1441916159 -0.673279 -0.160889 -0.676758 0.250732 1441916159 -0.671875 -0.153076 -0.677551 0.257202 1441916159 -0.671875 -0.153076 -0.677551 0.257202 1441916159 -0.671875 -0.153076 -0.677551 0.257202 1441916159 -0.671875 -0.153076 -0.677551 0.257202 1441916159 -0.671875 -0.153076 -0.677551 0.257202 1441916159 -0.668518 -0.148315 -0.678528 0.265869 1441916159 -0.668518 -0.148315 -0.678528 0.265869 1441916159 -0.668518 -0.148315 -0.678528 0.265869 1441916159 -0.668518 -0.148315 -0.678528 0.265869 1441916159 -0.668518 -0.148315 -0.678528 0.265869 1441916159 -0.668518 -0.148315 -0.678528 0.265869 1441916159 -0.668518 -0.148315 -0.678528 0.265869 1441916159 -0.668030 -0.132629 -0.682800 0.264587 1441916159 -0.668030 -0.132629 -0.682800 0.264587 1441916159 -0.668030 -0.132629 -0.682800 0.264587 1441916159 -0.668030 -0.132629 -0.682800 0.264587 1441916159 -0.668030 -0.132629 -0.682800 0.264587 1441916159 -0.668030 -0.132629 -0.682800 0.264587 1441916159 -0.674744 -0.097168 -0.689270 0.245483 1441916159 -0.674744 -0.097168 -0.689270 0.245483 1441916159 -0.674744 -0.097168 -0.689270 0.245483 1441916159 -0.674744 -0.097168 -0.689270 0.245483 1441916159 -0.674744 -0.097168 -0.689270 0.245483 1441916159 -0.674744 -0.097168 -0.689270 0.245483 1441916159 -0.674744 -0.097168 -0.689270 0.245483 1441916159 -0.677979 -0.072998 -0.696045 0.224976 1441916159 -0.677979 -0.072998 -0.696045 0.224976 1441916159 -0.677979 -0.072998 -0.696045 0.224976 1441916159 -0.677979 -0.072998 -0.696045 0.224976 1441916159 -0.677979 -0.072998 -0.696045 0.224976 1441916159 -0.677979 -0.072998 -0.696045 0.224976 1441916159 -0.676331 -0.075378 -0.698730 0.220703 1441916159 -0.676331 -0.075378 -0.698730 0.220703 1441916159 -0.676331 -0.075378 -0.698730 0.220703 1441916159 -0.676331 -0.075378 -0.698730 0.220703 1441916159 -0.676331 -0.075378 -0.698730 0.220703 1441916159 -0.676331 -0.075378 -0.698730 0.220703 1441916159 -0.674561 -0.084290 -0.698303 0.224243 1441916159 -0.674561 -0.084290 -0.698303 0.224243 1441916159 -0.674561 -0.084290 -0.698303 0.224243 1441916159 -0.674561 -0.084290 -0.698303 0.224243 1441916159 -0.674561 -0.084290 -0.698303 0.224243 1441916159 -0.674561 -0.084290 -0.698303 0.224243 1441916159 -0.674561 -0.084290 -0.698303 0.224243 1441916159 -0.677917 -0.079102 -0.697876 0.217285 1441916159 -0.677917 -0.079102 -0.697876 0.217285 1441916159 -0.677917 -0.079102 -0.697876 0.217285 1441916159 -0.677917 -0.079102 -0.697876 0.217285 1441916159 -0.677917 -0.079102 -0.697876 0.217285 1441916159 -0.677917 -0.079102 -0.697876 0.217285 1441916159 -0.683899 -0.067688 -0.698242 0.200623 1441916159 -0.683899 -0.067688 -0.698242 0.200623 1441916159 -0.683899 -0.067688 -0.698242 0.200623 1441916159 -0.683899 -0.067688 -0.698242 0.200623 1441916159 -0.683899 -0.067688 -0.698242 0.200623 1441916159 -0.683899 -0.067688 -0.698242 0.200623 1441916159 -0.688843 -0.060791 -0.698425 0.184631 1441916159 -0.688843 -0.060791 -0.698425 0.184631 1441916159 -0.688843 -0.060791 -0.698425 0.184631 1441916159 -0.688843 -0.060791 -0.698425 0.184631 1441916159 -0.688843 -0.060791 -0.698425 0.184631 1441916159 -0.688843 -0.060791 -0.698425 0.184631 1441916159 -0.691589 -0.062622 -0.698181 0.174438 1441916159 -0.691589 -0.062622 -0.698181 0.174438 1441916159 -0.691589 -0.062622 -0.698181 0.174438 1441916159 -0.691589 -0.062622 -0.698181 0.174438 1441916159 -0.691589 -0.062622 -0.698181 0.174438 1441916159 -0.691589 -0.062622 -0.698181 0.174438 1441916159 -0.691589 -0.062622 -0.698181 0.174438 1441916159 -0.693970 -0.066956 -0.697388 0.166382 1441916159 -0.693970 -0.066956 -0.697388 0.166382 1441916159 -0.693970 -0.066956 -0.697388 0.166382 1441916159 -0.693970 -0.066956 -0.697388 0.166382 1441916159 -0.693970 -0.066956 -0.697388 0.166382 1441916159 -0.693970 -0.066956 -0.697388 0.166382 1441916159 -0.694519 -0.072144 -0.697754 0.160217 1441916159 -0.694519 -0.072144 -0.697754 0.160217 1441916159 -0.694519 -0.072144 -0.697754 0.160217 1441916159 -0.694519 -0.072144 -0.697754 0.160217 1441916159 -0.694519 -0.072144 -0.697754 0.160217 1441916159 -0.691956 -0.081726 -0.698425 0.163818 1441916159 -0.691956 -0.081726 -0.698425 0.163818 1441916159 -0.691956 -0.081726 -0.698425 0.163818 1441916159 -0.691956 -0.081726 -0.698425 0.163818 1441916159 -0.691956 -0.081726 -0.698425 0.163818 1441916159 -0.691956 -0.081726 -0.698425 0.163818 1441916159 -0.691956 -0.081726 -0.698425 0.163818 1441916159 -0.689148 -0.085449 -0.699341 0.169800 1441916160 -0.689148 -0.085449 -0.699341 0.169800 1441916160 -0.689148 -0.085449 -0.699341 0.169800 1441916160 -0.689148 -0.085449 -0.699341 0.169800 1441916160 -0.689148 -0.085449 -0.699341 0.169800 1441916160 -0.689148 -0.085449 -0.699341 0.169800 1441916160 -0.689331 -0.071228 -0.702820 0.160889 1441916160 -0.689331 -0.071228 -0.702820 0.160889 1441916160 -0.689331 -0.071228 -0.702820 0.160889 1441916160 -0.689331 -0.071228 -0.702820 0.160889 1441916160 -0.689331 -0.071228 -0.702820 0.160889 1441916160 -0.689331 -0.071228 -0.702820 0.160889 1441916160 -0.689392 -0.052612 -0.707336 0.147278 1441916160 -0.689392 -0.052612 -0.707336 0.147278 1441916160 -0.689392 -0.052612 -0.707336 0.147278 1441916160 -0.689392 -0.052612 -0.707336 0.147278 1441916160 -0.689392 -0.052612 -0.707336 0.147278 1441916160 -0.689392 -0.052612 -0.707336 0.147278 1441916160 -0.686462 -0.047546 -0.710632 0.147095 1441916160 -0.686462 -0.047546 -0.710632 0.147095 1441916160 -0.686462 -0.047546 -0.710632 0.147095 1441916160 -0.686462 -0.047546 -0.710632 0.147095 1441916160 -0.686462 -0.047546 -0.710632 0.147095 1441916160 -0.686462 -0.047546 -0.710632 0.147095 1441916160 -0.686462 -0.047546 -0.710632 0.147095 1441916160 -0.679749 -0.056458 -0.713196 0.161987 1441916160 -0.679749 -0.056458 -0.713196 0.161987 1441916160 -0.679749 -0.056458 -0.713196 0.161987 1441916160 -0.679749 -0.056458 -0.713196 0.161987 1441916160 -0.679749 -0.056458 -0.713196 0.161987 1441916160 -0.679749 -0.056458 -0.713196 0.161987 1441916160 -0.676697 -0.054749 -0.714478 0.169495 1441916160 -0.676697 -0.054749 -0.714478 0.169495 1441916160 -0.676697 -0.054749 -0.714478 0.169495 1441916160 -0.676697 -0.054749 -0.714478 0.169495 1441916160 -0.676697 -0.054749 -0.714478 0.169495 1441916160 -0.676697 -0.054749 -0.714478 0.169495 1441916160 -0.676697 -0.054749 -0.714478 0.169495 1441916160 -0.682007 -0.031799 -0.715210 0.149841 1441916160 -0.682007 -0.031799 -0.715210 0.149841 1441916160 -0.682007 -0.031799 -0.715210 0.149841 1441916160 -0.682007 -0.031799 -0.715210 0.149841 1441916160 -0.682007 -0.031799 -0.715210 0.149841 1441916160 -0.682007 -0.031799 -0.715210 0.149841 1441916160 -0.686829 -0.015564 -0.715454 0.127380 1441916160 -0.686829 -0.015564 -0.715454 0.127380 1441916160 -0.686829 -0.015564 -0.715454 0.127380 1441916160 -0.686829 -0.015564 -0.715454 0.127380 1441916160 -0.686829 -0.015564 -0.715454 0.127380 1441916160 -0.686829 -0.015564 -0.715454 0.127380 1441916160 -0.685486 -0.029663 -0.715210 0.133301 1441916160 -0.685486 -0.029663 -0.715210 0.133301 1441916160 -0.685486 -0.029663 -0.715210 0.133301 1441916160 -0.685486 -0.029663 -0.715210 0.133301 1441916160 -0.685486 -0.029663 -0.715210 0.133301 1441916160 -0.685486 -0.029663 -0.715210 0.133301 1441916160 -0.685486 -0.029663 -0.715210 0.133301 1441916160 -0.682434 -0.049927 -0.714294 0.147217 1441916160 -0.682434 -0.049927 -0.714294 0.147217 1441916160 -0.682434 -0.049927 -0.714294 0.147217 1441916160 -0.682434 -0.049927 -0.714294 0.147217 1441916160 -0.682434 -0.049927 -0.714294 0.147217 1441916160 -0.682434 -0.049927 -0.714294 0.147217 1441916160 -0.683411 -0.053467 -0.713623 0.144897 1441916160 -0.683411 -0.053467 -0.713623 0.144897 1441916160 -0.683411 -0.053467 -0.713623 0.144897 1441916160 -0.683411 -0.053467 -0.713623 0.144897 1441916160 -0.683411 -0.053467 -0.713623 0.144897 1441916160 -0.683411 -0.053467 -0.713623 0.144897 1441916160 -0.683899 -0.051147 -0.714294 0.139709 1441916160 -0.683899 -0.051147 -0.714294 0.139709 1441916160 -0.683899 -0.051147 -0.714294 0.139709 1441916160 -0.683899 -0.051147 -0.714294 0.139709 1441916160 -0.683899 -0.051147 -0.714294 0.139709 1441916160 -0.683899 -0.051147 -0.714294 0.139709 1441916160 -0.683899 -0.051147 -0.714294 0.139709 1441916160 -0.684448 -0.052856 -0.714050 0.137573 1441916160 -0.684448 -0.052856 -0.714050 0.137573 1441916160 -0.684448 -0.052856 -0.714050 0.137573 1441916160 -0.684448 -0.052856 -0.714050 0.137573 1441916160 -0.684448 -0.052856 -0.714050 0.137573 1441916160 -0.684448 -0.052856 -0.714050 0.137573 1441916160 -0.683472 -0.060913 -0.713989 0.139343 1441916160 -0.683472 -0.060913 -0.713989 0.139343 1441916160 -0.683472 -0.060913 -0.713989 0.139343 1441916160 -0.683472 -0.060913 -0.713989 0.139343 1441916160 -0.683472 -0.060913 -0.713989 0.139343 1441916160 -0.683472 -0.060913 -0.713989 0.139343 1441916160 -0.682068 -0.074158 -0.712646 0.146545 1441916160 -0.682068 -0.074158 -0.712646 0.146545 1441916160 -0.682068 -0.074158 -0.712646 0.146545 1441916160 -0.682068 -0.074158 -0.712646 0.146545 1441916160 -0.682068 -0.074158 -0.712646 0.146545 1441916160 -0.682068 -0.074158 -0.712646 0.146545 1441916160 -0.682068 -0.074158 -0.712646 0.146545 1441916160 -0.679565 -0.088013 -0.711426 0.156067 1441916160 -0.679565 -0.088013 -0.711426 0.156067 1441916160 -0.679565 -0.088013 -0.711426 0.156067 1441916160 -0.679565 -0.088013 -0.711426 0.156067 1441916160 -0.679565 -0.088013 -0.711426 0.156067 1441916160 -0.679565 -0.088013 -0.711426 0.156067 1441916160 -0.679688 -0.096008 -0.708313 0.164734 1441916160 -0.679688 -0.096008 -0.708313 0.164734 1441916160 -0.679688 -0.096008 -0.708313 0.164734 1441916160 -0.679688 -0.096008 -0.708313 0.164734 1441916160 -0.679688 -0.096008 -0.708313 0.164734 1441916160 -0.679688 -0.096008 -0.708313 0.164734 1441916160 -0.681030 -0.095337 -0.705627 0.171021 1441916160 -0.681030 -0.095337 -0.705627 0.171021 1441916160 -0.681030 -0.095337 -0.705627 0.171021 1441916160 -0.681030 -0.095337 -0.705627 0.171021 1441916160 -0.681030 -0.095337 -0.705627 0.171021 1441916160 -0.681030 -0.095337 -0.705627 0.171021 1441916160 -0.684021 -0.086487 -0.703308 0.173401 1441916160 -0.684021 -0.086487 -0.703308 0.173401 1441916161 -0.684021 -0.086487 -0.703308 0.173401 1441916161 -0.684021 -0.086487 -0.703308 0.173401 1441916161 -0.684021 -0.086487 -0.703308 0.173401 1441916161 -0.684021 -0.086487 -0.703308 0.173401 1441916161 -0.684021 -0.086487 -0.703308 0.173401 1441916161 -0.685547 -0.077271 -0.702515 0.175110 1441916161 -0.685547 -0.077271 -0.702515 0.175110 1441916161 -0.685547 -0.077271 -0.702515 0.175110 1441916161 -0.685547 -0.077271 -0.702515 0.175110 1441916161 -0.685547 -0.077271 -0.702515 0.175110 1441916161 -0.685547 -0.077271 -0.702515 0.175110 1441916161 -0.685059 -0.075134 -0.701904 0.180115 1441916161 -0.685059 -0.075134 -0.701904 0.180115 1441916161 -0.685059 -0.075134 -0.701904 0.180115 1441916161 -0.685059 -0.075134 -0.701904 0.180115 1441916161 -0.685059 -0.075134 -0.701904 0.180115 1441916161 -0.685059 -0.075134 -0.701904 0.180115 1441916161 -0.682495 -0.077820 -0.702271 0.187134 1441916161 -0.682495 -0.077820 -0.702271 0.187134 1441916161 -0.682495 -0.077820 -0.702271 0.187134 1441916161 -0.682495 -0.077820 -0.702271 0.187134 1441916161 -0.682495 -0.077820 -0.702271 0.187134 1441916161 -0.682495 -0.077820 -0.702271 0.187134 1441916161 -0.682495 -0.077820 -0.702271 0.187134 1441916161 -0.680115 -0.077759 -0.702393 0.195374 1441916161 -0.680115 -0.077759 -0.702393 0.195374 1441916161 -0.680115 -0.077759 -0.702393 0.195374 1441916161 -0.680115 -0.077759 -0.702393 0.195374 1441916161 -0.680115 -0.077759 -0.702393 0.195374 1441916161 -0.680115 -0.077759 -0.702393 0.195374 1441916161 -0.684021 -0.060303 -0.702759 0.186157 1441916161 -0.684021 -0.060303 -0.702759 0.186157 1441916161 -0.684021 -0.060303 -0.702759 0.186157 1441916161 -0.684021 -0.060303 -0.702759 0.186157 1441916161 -0.684021 -0.060303 -0.702759 0.186157 1441916161 -0.684021 -0.060303 -0.702759 0.186157 1441916161 -0.684021 -0.060303 -0.702759 0.186157 1441916161 -0.687622 -0.048706 -0.703613 0.172607 1441916161 -0.687622 -0.048706 -0.703613 0.172607 1441916161 -0.687622 -0.048706 -0.703613 0.172607 1441916161 -0.687622 -0.048706 -0.703613 0.172607 1441916161 -0.687622 -0.048706 -0.703613 0.172607 1441916161 -0.687622 -0.048706 -0.703613 0.172607 1441916161 -0.687622 -0.048706 -0.703613 0.172607 1441916161 -0.686462 -0.054260 -0.704285 0.172668 1441916161 -0.686462 -0.054260 -0.704285 0.172668 1441916161 -0.686462 -0.054260 -0.704285 0.172668 1441916161 -0.686462 -0.054260 -0.704285 0.172668 1441916161 -0.686462 -0.054260 -0.704285 0.172668 1441916161 -0.686462 -0.054260 -0.704285 0.172668 1441916161 -0.685242 -0.063171 -0.703369 0.178162 1441916161 -0.685242 -0.063171 -0.703369 0.178162 1441916161 -0.685242 -0.063171 -0.703369 0.178162 1441916161 -0.685242 -0.063171 -0.703369 0.178162 1441916161 -0.685242 -0.063171 -0.703369 0.178162 1441916161 -0.685242 -0.063171 -0.703369 0.178162 1441916161 -0.685242 -0.063171 -0.703369 0.178162 1441916161 -0.686462 -0.063721 -0.702881 0.175232 1441916161 -0.686462 -0.063721 -0.702881 0.175232 1441916161 -0.686462 -0.063721 -0.702881 0.175232 1441916161 -0.686462 -0.063721 -0.702881 0.175232 1441916161 -0.686462 -0.063721 -0.702881 0.175232 1441916161 -0.686462 -0.063721 -0.702881 0.175232 1441916161 -0.688110 -0.063782 -0.702271 0.171326 1441916161 -0.688110 -0.063782 -0.702271 0.171326 1441916161 -0.688110 -0.063782 -0.702271 0.171326 1441916161 -0.688110 -0.063782 -0.702271 0.171326 1441916161 -0.688110 -0.063782 -0.702271 0.171326 1441916161 -0.688110 -0.063782 -0.702271 0.171326 1441916161 -0.689453 -0.067200 -0.701477 0.167847 1441916161 -0.689453 -0.067200 -0.701477 0.167847 1441916161 -0.689453 -0.067200 -0.701477 0.167847 1441916161 -0.689453 -0.067200 -0.701477 0.167847 1441916161 -0.689453 -0.067200 -0.701477 0.167847 1441916161 -0.689453 -0.067200 -0.701477 0.167847 1441916161 -0.689453 -0.075439 -0.700684 0.167664 1441916161 -0.689453 -0.075439 -0.700684 0.167664 1441916161 -0.689453 -0.075439 -0.700684 0.167664 1441916161 -0.689453 -0.075439 -0.700684 0.167664 1441916161 -0.689453 -0.075439 -0.700684 0.167664 1441916161 -0.689453 -0.075439 -0.700684 0.167664 1441916161 -0.689453 -0.075439 -0.700684 0.167664 1441916161 -0.688110 -0.085999 -0.699585 0.172424 1441916161 -0.688110 -0.085999 -0.699585 0.172424 1441916161 -0.688110 -0.085999 -0.699585 0.172424 1441916161 -0.688110 -0.085999 -0.699585 0.172424 1441916161 -0.688110 -0.085999 -0.699585 0.172424 1441916161 -0.688110 -0.085999 -0.699585 0.172424 1441916161 -0.687927 -0.093994 -0.697937 0.175659 1441916161 -0.687927 -0.093994 -0.697937 0.175659 1441916161 -0.687927 -0.093994 -0.697937 0.175659 1441916161 -0.687927 -0.093994 -0.697937 0.175659 1441916161 -0.687927 -0.093994 -0.697937 0.175659 1441916161 -0.687927 -0.093994 -0.697937 0.175659 1441916161 -0.687439 -0.101318 -0.696472 0.179321 1441916161 -0.687439 -0.101318 -0.696472 0.179321 1441916161 -0.687439 -0.101318 -0.696472 0.179321 1441916161 -0.687439 -0.101318 -0.696472 0.179321 1441916161 -0.687439 -0.101318 -0.696472 0.179321 1441916161 -0.687439 -0.101318 -0.696472 0.179321 1441916161 -0.685242 -0.105896 -0.696106 0.186401 1441916161 -0.685242 -0.105896 -0.696106 0.186401 1441916161 -0.685242 -0.105896 -0.696106 0.186401 1441916161 -0.685242 -0.105896 -0.696106 0.186401 1441916161 -0.685242 -0.105896 -0.696106 0.186401 1441916161 -0.685242 -0.105896 -0.696106 0.186401 1441916161 -0.685364 -0.101868 -0.695984 0.188660 1441916161 -0.685364 -0.101868 -0.695984 0.188660 1441916161 -0.685364 -0.101868 -0.695984 0.188660 1441916161 -0.685364 -0.101868 -0.695984 0.188660 1441916161 -0.685364 -0.101868 -0.695984 0.188660 1441916161 -0.685364 -0.101868 -0.695984 0.188660 1441916161 -0.685364 -0.101868 -0.695984 0.188660 1441916161 -0.687317 -0.090942 -0.697083 0.183044 1441916161 -0.687317 -0.090942 -0.697083 0.183044 1441916161 -0.687317 -0.090942 -0.697083 0.183044 1441916162 -0.687317 -0.090942 -0.697083 0.183044 1441916162 -0.687317 -0.090942 -0.697083 0.183044 1441916162 -0.687317 -0.090942 -0.697083 0.183044 1441916162 -0.686462 -0.087952 -0.697632 0.185364 1441916162 -0.686462 -0.087952 -0.697632 0.185364 1441916162 -0.686462 -0.087952 -0.697632 0.185364 1441916162 -0.686462 -0.087952 -0.697632 0.185364 1441916162 -0.686462 -0.087952 -0.697632 0.185364 1441916162 -0.686462 -0.087952 -0.697632 0.185364 1441916162 -0.686462 -0.087952 -0.697632 0.185364 1441916162 -0.684082 -0.088806 -0.697449 0.194336 1441916162 -0.684082 -0.088806 -0.697449 0.194336 1441916162 -0.684082 -0.088806 -0.697449 0.194336 1441916162 -0.684082 -0.088806 -0.697449 0.194336 1441916162 -0.684082 -0.088806 -0.697449 0.194336 1441916162 -0.684082 -0.088806 -0.697449 0.194336 1441916162 -0.683350 -0.081238 -0.698059 0.197998 1441916162 -0.683350 -0.081238 -0.698059 0.197998 1441916162 -0.683350 -0.081238 -0.698059 0.197998 1441916162 -0.683350 -0.081238 -0.698059 0.197998 1441916162 -0.683350 -0.081238 -0.698059 0.197998 1441916162 -0.683350 -0.081238 -0.698059 0.197998 1441916162 -0.683350 -0.081238 -0.698059 0.197998 1441916162 -0.687439 -0.060547 -0.699646 0.185181 1441916162 -0.687439 -0.060547 -0.699646 0.185181 1441916162 -0.687439 -0.060547 -0.699646 0.185181 1441916162 -0.687439 -0.060547 -0.699646 0.185181 1441916162 -0.687439 -0.060547 -0.699646 0.185181 1441916162 -0.687439 -0.060547 -0.699646 0.185181 1441916162 -0.692200 -0.042725 -0.701538 0.164246 1441916162 -0.692200 -0.042725 -0.701538 0.164246 1441916162 -0.692200 -0.042725 -0.701538 0.164246 1441916162 -0.692200 -0.042725 -0.701538 0.164246 1441916162 -0.692200 -0.042725 -0.701538 0.164246 1441916162 -0.692200 -0.042725 -0.701538 0.164246 1441916162 -0.690857 -0.047058 -0.702698 0.163574 1441916162 -0.690857 -0.047058 -0.702698 0.163574 1441916162 -0.690857 -0.047058 -0.702698 0.163574 1441916162 -0.690857 -0.047058 -0.702698 0.163574 1441916162 -0.690857 -0.047058 -0.702698 0.163574 1441916162 -0.690857 -0.047058 -0.702698 0.163574 1441916162 -0.687866 -0.065369 -0.700806 0.177429 1441916162 -0.687866 -0.065369 -0.700806 0.177429 1441916162 -0.687866 -0.065369 -0.700806 0.177429 1441916162 -0.687866 -0.065369 -0.700806 0.177429 1441916162 -0.687866 -0.065369 -0.700806 0.177429 1441916162 -0.687866 -0.065369 -0.700806 0.177429 1441916162 -0.687866 -0.065369 -0.700806 0.177429 1441916162 -0.686340 -0.074158 -0.700684 0.180481 1441916162 -0.686340 -0.074158 -0.700684 0.180481 1441916162 -0.686340 -0.074158 -0.700684 0.180481 1441916162 -0.686340 -0.074158 -0.700684 0.180481 1441916162 -0.686340 -0.074158 -0.700684 0.180481 1441916162 -0.686340 -0.074158 -0.700684 0.180481 1441916162 -0.686340 -0.074158 -0.700684 0.180481 1441916162 -0.689270 -0.067566 -0.700623 0.171875 1441916162 -0.689270 -0.067566 -0.700623 0.171875 1441916162 -0.689270 -0.067566 -0.700623 0.171875 1441916162 -0.689270 -0.067566 -0.700623 0.171875 1441916162 -0.689270 -0.067566 -0.700623 0.171875 1441916162 -0.689270 -0.067566 -0.700623 0.171875 1441916162 -0.692749 -0.059448 -0.701416 0.156982 1441916162 -0.692749 -0.059448 -0.701416 0.156982 1441916162 -0.692749 -0.059448 -0.701416 0.156982 1441916162 -0.692749 -0.059448 -0.701416 0.156982 1441916162 -0.692749 -0.059448 -0.701416 0.156982 1441916162 -0.692749 -0.059448 -0.701416 0.156982 1441916162 -0.691956 -0.065063 -0.702271 0.154602 1441916162 -0.691956 -0.065063 -0.702271 0.154602 1441916162 -0.691956 -0.065063 -0.702271 0.154602 1441916162 -0.691956 -0.065063 -0.702271 0.154602 1441916162 -0.691956 -0.065063 -0.702271 0.154602 1441916162 -0.691956 -0.065063 -0.702271 0.154602 1441916162 -0.691162 -0.074646 -0.701599 0.156860 1441916162 -0.691162 -0.074646 -0.701599 0.156860 1441916162 -0.691162 -0.074646 -0.701599 0.156860 1441916162 -0.691162 -0.074646 -0.701599 0.156860 1441916162 -0.691162 -0.074646 -0.701599 0.156860 1441916162 -0.691162 -0.074646 -0.701599 0.156860 1441916162 -0.691162 -0.074646 -0.701599 0.156860 1441916162 -0.689392 -0.080444 -0.701965 0.160034 1441916162 -0.689392 -0.080444 -0.701965 0.160034 1441916162 -0.689392 -0.080444 -0.701965 0.160034 1441916162 -0.689392 -0.080444 -0.701965 0.160034 1441916162 -0.689392 -0.080444 -0.701965 0.160034 1441916162 -0.689392 -0.080444 -0.701965 0.160034 1441916162 -0.689392 -0.080444 -0.701965 0.160034 1441916162 -0.686401 -0.088013 -0.701843 0.169189 1441916162 -0.686401 -0.088013 -0.701843 0.169189 1441916162 -0.686401 -0.088013 -0.701843 0.169189 1441916162 -0.686401 -0.088013 -0.701843 0.169189 1441916162 -0.686401 -0.088013 -0.701843 0.169189 1441916162 -0.686401 -0.088013 -0.701843 0.169189 1441916162 -0.685303 -0.089600 -0.701172 0.175415 1441916162 -0.685303 -0.089600 -0.701172 0.175415 1441916162 -0.685303 -0.089600 -0.701172 0.175415 1441916162 -0.685303 -0.089600 -0.701172 0.175415 1441916162 -0.685303 -0.089600 -0.701172 0.175415 1441916162 -0.688110 -0.076660 -0.701416 0.169495 1441916162 -0.688110 -0.076660 -0.701416 0.169495 1441916162 -0.688110 -0.076660 -0.701416 0.169495 1441916162 -0.688110 -0.076660 -0.701416 0.169495 1441916162 -0.688110 -0.076660 -0.701416 0.169495 1441916162 -0.688110 -0.076660 -0.701416 0.169495 1441916162 -0.690735 -0.060547 -0.701965 0.162903 1441916162 -0.690735 -0.060547 -0.701965 0.162903 1441916162 -0.690735 -0.060547 -0.701965 0.162903 1441916162 -0.690735 -0.060547 -0.701965 0.162903 1441916162 -0.690735 -0.060547 -0.701965 0.162903 1441916162 -0.690735 -0.060547 -0.701965 0.162903 1441916162 -0.690430 -0.053711 -0.702454 0.164673 1441916162 -0.690430 -0.053711 -0.702454 0.164673 1441916162 -0.690430 -0.053711 -0.702454 0.164673 1441916162 -0.690430 -0.053711 -0.702454 0.164673 1441916163 -0.690430 -0.053711 -0.702454 0.164673 1441916163 -0.690430 -0.053711 -0.702454 0.164673 1441916163 -0.688904 -0.052124 -0.702942 0.169189 1441916163 -0.688904 -0.052124 -0.702942 0.169189 1441916163 -0.688904 -0.052124 -0.702942 0.169189 1441916163 -0.688904 -0.052124 -0.702942 0.169189 1441916163 -0.688904 -0.052124 -0.702942 0.169189 1441916163 -0.688904 -0.052124 -0.702942 0.169189 1441916163 -0.688904 -0.052124 -0.702942 0.169189 1441916163 -0.687500 -0.049255 -0.703491 0.173523 1441916163 -0.687500 -0.049255 -0.703491 0.173523 1441916163 -0.687500 -0.049255 -0.703491 0.173523 1441916163 -0.687500 -0.049255 -0.703491 0.173523 1441916163 -0.687500 -0.049255 -0.703491 0.173523 1441916163 -0.687500 -0.049255 -0.703491 0.173523 1441916163 -0.689209 -0.035706 -0.703857 0.168457 1441916163 -0.689209 -0.035706 -0.703857 0.168457 1441916163 -0.689209 -0.035706 -0.703857 0.168457 1441916163 -0.689209 -0.035706 -0.703857 0.168457 1441916163 -0.689209 -0.035706 -0.703857 0.168457 1441916163 -0.689209 -0.035706 -0.703857 0.168457 1441916163 -0.693237 -0.012329 -0.705322 0.147949 1441916163 -0.693237 -0.012329 -0.705322 0.147949 1441916163 -0.693237 -0.012329 -0.705322 0.147949 1441916163 -0.693237 -0.012329 -0.705322 0.147949 1441916163 -0.693237 -0.012329 -0.705322 0.147949 1441916163 -0.693237 -0.012329 -0.705322 0.147949 1441916163 -0.693237 -0.012329 -0.705322 0.147949 1441916163 -0.697510 0.003479 -0.705750 0.124329 1441916163 -0.697510 0.003479 -0.705750 0.124329 1441916163 -0.697510 0.003479 -0.705750 0.124329 1441916163 -0.697510 0.003479 -0.705750 0.124329 1441916163 -0.697510 0.003479 -0.705750 0.124329 1441916163 -0.697510 0.003479 -0.705750 0.124329 1441916163 -0.693237 -0.014893 -0.707703 0.135742 1441916163 -0.693237 -0.014893 -0.707703 0.135742 1441916163 -0.693237 -0.014893 -0.707703 0.135742 1441916163 -0.693237 -0.014893 -0.707703 0.135742 1441916163 -0.693237 -0.014893 -0.707703 0.135742 1441916163 -0.693237 -0.014893 -0.707703 0.135742 1441916163 -0.693237 -0.014893 -0.707703 0.135742 1441916163 -0.687195 -0.044189 -0.707458 0.159424 1441916163 -0.687195 -0.044189 -0.707458 0.159424 1441916163 -0.687195 -0.044189 -0.707458 0.159424 1441916163 -0.687195 -0.044189 -0.707458 0.159424 1441916163 -0.687195 -0.044189 -0.707458 0.159424 1441916163 -0.687195 -0.044189 -0.707458 0.159424 1441916163 -0.688354 -0.046692 -0.706726 0.156860 1441916163 -0.688354 -0.046692 -0.706726 0.156860 1441916163 -0.688354 -0.046692 -0.706726 0.156860 1441916163 -0.688354 -0.046692 -0.706726 0.156860 1441916163 -0.688354 -0.046692 -0.706726 0.156860 1441916163 -0.688354 -0.046692 -0.706726 0.156860 1441916163 -0.693054 -0.034363 -0.705994 0.142029 1441916163 -0.693054 -0.034363 -0.705994 0.142029 1441916163 -0.693054 -0.034363 -0.705994 0.142029 1441916163 -0.693054 -0.034363 -0.705994 0.142029 1441916163 -0.693054 -0.034363 -0.705994 0.142029 1441916163 -0.693054 -0.034363 -0.705994 0.142029 1441916163 -0.693054 -0.034363 -0.705994 0.142029 1441916163 -0.695923 -0.031860 -0.705139 0.132568 1441916163 -0.695923 -0.031860 -0.705139 0.132568 1441916163 -0.695923 -0.031860 -0.705139 0.132568 1441916163 -0.695923 -0.031860 -0.705139 0.132568 1441916163 -0.695923 -0.031860 -0.705139 0.132568 1441916163 -0.695923 -0.031860 -0.705139 0.132568 1441916163 -0.696228 -0.045593 -0.703552 0.135254 1441916163 -0.696228 -0.045593 -0.703552 0.135254 1441916163 -0.696228 -0.045593 -0.703552 0.135254 1441916163 -0.696228 -0.045593 -0.703552 0.135254 1441916163 -0.696228 -0.045593 -0.703552 0.135254 1441916163 -0.696228 -0.045593 -0.703552 0.135254 1441916163 -0.696228 -0.045593 -0.703552 0.135254 1441916163 -0.690735 -0.068359 -0.703125 0.154541 1441916163 -0.690735 -0.068359 -0.703125 0.154541 1441916163 -0.690735 -0.068359 -0.703125 0.154541 1441916163 -0.690735 -0.068359 -0.703125 0.154541 1441916163 -0.690735 -0.068359 -0.703125 0.154541 1441916163 -0.690735 -0.068359 -0.703125 0.154541 1441916163 -0.687744 -0.077332 -0.701294 0.171204 1441916163 -0.687744 -0.077332 -0.701294 0.171204 1441916163 -0.687744 -0.077332 -0.701294 0.171204 1441916163 -0.687744 -0.077332 -0.701294 0.171204 1441916163 -0.687744 -0.077332 -0.701294 0.171204 1441916163 -0.687744 -0.077332 -0.701294 0.171204 1441916163 -0.687744 -0.077332 -0.701294 0.171204 1441916163 -0.690430 -0.063110 -0.701599 0.164795 1441916163 -0.690430 -0.063110 -0.701599 0.164795 1441916163 -0.690430 -0.063110 -0.701599 0.164795 1441916163 -0.690430 -0.063110 -0.701599 0.164795 1441916163 -0.690430 -0.063110 -0.701599 0.164795 1441916163 -0.690430 -0.063110 -0.701599 0.164795 1441916163 -0.693726 -0.049866 -0.701782 0.154541 1441916163 -0.693726 -0.049866 -0.701782 0.154541 1441916163 -0.693726 -0.049866 -0.701782 0.154541 1441916163 -0.693726 -0.049866 -0.701782 0.154541 1441916163 -0.693726 -0.049866 -0.701782 0.154541 1441916163 -0.693726 -0.049866 -0.701782 0.154541 1441916163 -0.692627 -0.051575 -0.701965 0.157837 1441916163 -0.692627 -0.051575 -0.701965 0.157837 1441916163 -0.692627 -0.051575 -0.701965 0.157837 1441916163 -0.692627 -0.051575 -0.701965 0.157837 1441916163 -0.692627 -0.051575 -0.701965 0.157837 1441916163 -0.692627 -0.051575 -0.701965 0.157837 1441916163 -0.692627 -0.051575 -0.701965 0.157837 1441916163 -0.690125 -0.057861 -0.701233 0.169556 1441916163 -0.690125 -0.057861 -0.701233 0.169556 1441916163 -0.690125 -0.057861 -0.701233 0.169556 1441916163 -0.690125 -0.057861 -0.701233 0.169556 1441916163 -0.690125 -0.057861 -0.701233 0.169556 1441916163 -0.690125 -0.057861 -0.701233 0.169556 1441916163 -0.690002 -0.055481 -0.700867 0.172302 1441916163 -0.690002 -0.055481 -0.700867 0.172302 1441916163 -0.690002 -0.055481 -0.700867 0.172302 1441916163 -0.690002 -0.055481 -0.700867 0.172302 1441916163 -0.690002 -0.055481 -0.700867 0.172302 1441916164 -0.690002 -0.055481 -0.700867 0.172302 1441916164 -0.691956 -0.048889 -0.700378 0.168213 1441916164 -0.691956 -0.048889 -0.700378 0.168213 1441916164 -0.691956 -0.048889 -0.700378 0.168213 1441916164 -0.691956 -0.048889 -0.700378 0.168213 1441916164 -0.691956 -0.048889 -0.700378 0.168213 1441916164 -0.691956 -0.048889 -0.700378 0.168213 1441916164 -0.691956 -0.048889 -0.700378 0.168213 1441916164 -0.693054 -0.047424 -0.699829 0.166626 1441916164 -0.693054 -0.047424 -0.699829 0.166626 1441916164 -0.693054 -0.047424 -0.699829 0.166626 1441916164 -0.693054 -0.047424 -0.699829 0.166626 1441916164 -0.693054 -0.047424 -0.699829 0.166626 1441916164 -0.693054 -0.047424 -0.699829 0.166626 1441916164 -0.693054 -0.047424 -0.699829 0.166626 1441916164 -0.693298 -0.046692 -0.699036 0.169128 1441916164 -0.693298 -0.046692 -0.699036 0.169128 1441916164 -0.693298 -0.046692 -0.699036 0.169128 1441916164 -0.693298 -0.046692 -0.699036 0.169128 1441916164 -0.693298 -0.046692 -0.699036 0.169128 1441916164 -0.693298 -0.046692 -0.699036 0.169128 1441916164 -0.695007 -0.036133 -0.699890 0.160767 1441916164 -0.695007 -0.036133 -0.699890 0.160767 1441916164 -0.695007 -0.036133 -0.699890 0.160767 1441916164 -0.695007 -0.036133 -0.699890 0.160767 1441916164 -0.695007 -0.036133 -0.699890 0.160767 1441916164 -0.695007 -0.036133 -0.699890 0.160767 1441916164 -0.698486 -0.019714 -0.701233 0.141907 1441916164 -0.698486 -0.019714 -0.701233 0.141907 1441916164 -0.698486 -0.019714 -0.701233 0.141907 1441916164 -0.698486 -0.019714 -0.701233 0.141907 1441916164 -0.698486 -0.019714 -0.701233 0.141907 1441916164 -0.698486 -0.019714 -0.701233 0.141907 1441916164 -0.698486 -0.019714 -0.701233 0.141907 1441916164 -0.697083 -0.024719 -0.702454 0.141907 1441916164 -0.697083 -0.024719 -0.702454 0.141907 1441916164 -0.697083 -0.024719 -0.702454 0.141907 1441916164 -0.697083 -0.024719 -0.702454 0.141907 1441916164 -0.697083 -0.024719 -0.702454 0.141907 1441916164 -0.697083 -0.024719 -0.702454 0.141907 1441916164 -0.693115 -0.044006 -0.702332 0.156494 1441916164 -0.693115 -0.044006 -0.702332 0.156494 1441916164 -0.693115 -0.044006 -0.702332 0.156494 1441916164 -0.693115 -0.044006 -0.702332 0.156494 1441916164 -0.693115 -0.044006 -0.702332 0.156494 1441916164 -0.693115 -0.044006 -0.702332 0.156494 1441916164 -0.692932 -0.051575 -0.701416 0.158875 1441916164 -0.692932 -0.051575 -0.701416 0.158875 1441916164 -0.692932 -0.051575 -0.701416 0.158875 1441916164 -0.692932 -0.051575 -0.701416 0.158875 1441916164 -0.692932 -0.051575 -0.701416 0.158875 1441916164 -0.692932 -0.051575 -0.701416 0.158875 1441916164 -0.692932 -0.051575 -0.701416 0.158875 1441916164 -0.695984 -0.046204 -0.701233 0.147949 1441916164 -0.695984 -0.046204 -0.701233 0.147949 1441916164 -0.695984 -0.046204 -0.701233 0.147949 1441916164 -0.695984 -0.046204 -0.701233 0.147949 1441916164 -0.695984 -0.046204 -0.701233 0.147949 1441916164 -0.695984 -0.046204 -0.701233 0.147949 1441916164 
-0.821350 -0.006287 -0.569275 -0.037170 1441916167 -0.821350 -0.006287 -0.569275 -0.037170 1441916167 -0.821350 -0.006287 -0.569275 -0.037170 1441916167 -0.821350 -0.006287 -0.569275 -0.037170 1441916167 -0.862549 0.050781 -0.503357 -0.011597 1441916167 -0.862549 0.050781 -0.503357 -0.011597 1441916167 -0.862549 0.050781 -0.503357 -0.011597 1441916167 -0.862549 0.050781 -0.503357 -0.011597 1441916167 -0.862549 0.050781 -0.503357 -0.011597 1441916167 -0.862549 0.050781 -0.503357 -0.011597 1441916167 -0.888123 0.115051 -0.438049 0.078796 1441916167 -0.888123 0.115051 -0.438049 0.078796 1441916167 -0.888123 0.115051 -0.438049 0.078796 1441916167 -0.888123 0.115051 -0.438049 0.078796 1441916167 -0.888123 0.115051 -0.438049 0.078796 1441916167 -0.888123 0.115051 -0.438049 0.078796 1441916167 -0.882568 0.177429 -0.378601 0.215149 1441916167 -0.882568 0.177429 -0.378601 0.215149 1441916167 -0.882568 0.177429 -0.378601 0.215149 1441916167 -0.882568 0.177429 -0.378601 0.215149 1441916167 -0.882568 0.177429 -0.378601 0.215149 1441916167 -0.882568 0.177429 -0.378601 0.215149 1441916167 -0.882568 0.177429 -0.378601 0.215149 1441916167 -0.845032 0.217102 -0.328979 0.361450 1441916167 -0.845032 0.217102 -0.328979 0.361450 1441916167 -0.845032 0.217102 -0.328979 0.361450 1441916167 -0.845032 0.217102 -0.328979 0.361450 1441916167 -0.845032 0.217102 -0.328979 0.361450 1441916167 -0.845032 0.217102 -0.328979 0.361450 1441916167 -0.786865 0.222839 -0.292480 0.495667 1441916167 -0.786865 0.222839 -0.292480 0.495667 1441916167 -0.786865 0.222839 -0.292480 0.495667 1441916167 -0.786865 0.222839 -0.292480 0.495667 1441916167 -0.786865 0.222839 -0.292480 0.495667 1441916167 -0.786865 0.222839 -0.292480 0.495667 1441916167 -0.726440 0.222900 -0.248169 0.600891 1441916167 -0.726440 0.222900 -0.248169 0.600891 1441916167 -0.726440 0.222900 -0.248169 0.600891 1441916167 -0.726440 0.222900 -0.248169 0.600891 1441916167 -0.726440 0.222900 -0.248169 0.600891 1441916167 -0.726440 0.222900 -0.248169 0.600891 1441916167 -0.689087 0.186646 -0.182312 0.676086 1441916167 -0.689087 0.186646 -0.182312 0.676086 1441916167 -0.689087 0.186646 -0.182312 0.676086 1441916167 -0.689087 0.186646 -0.182312 0.676086 1441916167 -0.689087 0.186646 -0.182312 0.676086 1441916167 -0.689087 0.186646 -0.182312 0.676086 1441916167 -0.689087 0.186646 -0.182312 0.676086 1441916167 -0.675903 0.149719 -0.151611 0.705505 1441916167 -0.675903 0.149719 -0.151611 0.705505 1441916167 -0.675903 0.149719 -0.151611 0.705505 1441916167 -0.675903 0.149719 -0.151611 0.705505 1441916167 -0.675903 0.149719 -0.151611 0.705505 1441916167 -0.675903 0.149719 -0.151611 0.705505 1441916167 -0.667236 0.187927 -0.179077 0.698120 1441916167 -0.667236 0.187927 -0.179077 0.698120 1441916167 -0.667236 0.187927 -0.179077 0.698120 1441916167 -0.667236 0.187927 -0.179077 0.698120 1441916167 -0.667236 0.187927 -0.179077 0.698120 1441916167 -0.667236 0.187927 -0.179077 0.698120 1441916167 -0.667236 0.187927 -0.179077 0.698120 1441916167 -0.689453 0.208374 -0.191528 0.666748 1441916167 -0.689453 0.208374 -0.191528 0.666748 1441916167 -0.689453 0.208374 -0.191528 0.666748 1441916167 -0.689453 0.208374 -0.191528 0.666748 1441916167 -0.689453 0.208374 -0.191528 0.666748 1441916167 -0.689453 0.208374 -0.191528 0.666748 1441916167 -0.736145 0.184082 -0.178223 0.626404 1441916167 -0.736145 0.184082 -0.178223 0.626404 1441916167 -0.736145 0.184082 -0.178223 0.626404 1441916167 -0.736145 0.184082 -0.178223 0.626404 1441916168 -0.736145 0.184082 -0.178223 0.626404 1441916168 -0.736145 0.184082 -0.178223 0.626404 1441916168 -0.736145 0.184082 -0.178223 0.626404 1441916168 -0.784119 0.168762 -0.174805 0.571045 1441916168 -0.784119 0.168762 -0.174805 0.571045 1441916168 -0.784119 0.168762 -0.174805 0.571045 1441916168 -0.784119 0.168762 -0.174805 0.571045 1441916168 -0.784119 0.168762 -0.174805 0.571045 1441916168 -0.784119 0.168762 -0.174805 0.571045 1441916168 -0.827454 0.168762 -0.176636 0.505615 1441916168 -0.827454 0.168762 -0.176636 0.505615 1441916168 -0.827454 0.168762 -0.176636 0.505615 1441916168 -0.827454 0.168762 -0.176636 0.505615 1441916168 -0.827454 0.168762 -0.176636 0.505615 1441916168 -0.827454 0.168762 -0.176636 0.505615 1441916168 -0.827454 0.168762 -0.176636 0.505615 1441916168 -0.870728 0.179626 -0.174805 0.423096 1441916168 -0.870728 0.179626 -0.174805 0.423096 1441916168 -0.870728 0.179626 -0.174805 0.423096 1441916168 -0.870728 0.179626 -0.174805 0.423096 1441916168 -0.870728 0.179626 -0.174805 0.423096 1441916168 -0.870728 0.179626 -0.174805 0.423096 1441916168 -0.905151 0.189148 -0.169250 0.341003 1441916168 -0.905151 0.189148 -0.169250 0.341003 1441916168 -0.905151 0.189148 -0.169250 0.341003 1441916168 -0.905151 0.189148 -0.169250 0.341003 1441916168 -0.905151 0.189148 -0.169250 0.341003 1441916168 -0.905151 0.189148 -0.169250 0.341003 1441916168 -0.928467 0.193726 -0.154785 0.276611 1441916168 -0.928467 0.193726 -0.154785 0.276611 1441916168 -0.928467 0.193726 -0.154785 0.276611 1441916168 -0.928467 0.193726 -0.154785 0.276611 1441916168 -0.928467 0.193726 -0.154785 0.276611 1441916168 -0.928467 0.193726 -0.154785 0.276611 1441916168 -0.928467 0.193726 -0.154785 0.276611 1441916168 -0.936768 0.207520 -0.138306 0.245544 1441916168 -0.936768 0.207520 -0.138306 0.245544 1441916168 -0.936768 0.207520 -0.138306 0.245544 1441916168 -0.936768 0.207520 -0.138306 0.245544 1441916168 -0.936768 0.207520 -0.138306 0.245544 1441916168 -0.936768 0.207520 -0.138306 0.245544 1441916168 -0.933533 0.217224 -0.128052 0.254944 1441916168 -0.933533 0.217224 -0.128052 0.254944 1441916168 -0.933533 0.217224 -0.128052 0.254944 1441916168 -0.933533 0.217224 -0.128052 0.254944 1441916168 -0.933533 0.217224 -0.128052 0.254944 1441916168 -0.933533 0.217224 -0.128052 0.254944 1441916168 -0.923035 0.211304 -0.133484 0.292603 1441916168 -0.923035 0.211304 -0.133484 0.292603 1441916168 -0.923035 0.211304 -0.133484 0.292603 1441916168 -0.923035 0.211304 -0.133484 0.292603 1441916168 -0.923035 0.211304 -0.133484 0.292603 1441916168 -0.923035 0.211304 -0.133484 0.292603 1441916168 -0.901306 0.201416 -0.151123 0.352539 1441916168 -0.901306 0.201416 -0.151123 0.352539 1441916168 -0.901306 0.201416 -0.151123 0.352539 1441916168 -0.901306 0.201416 -0.151123 0.352539 1441916168 -0.901306 0.201416 -0.151123 0.352539 1441916168 -0.864746 0.191467 -0.167053 0.433167 1441916168 -0.864746 0.191467 -0.167053 0.433167 1441916168 -0.864746 0.191467 -0.167053 0.433167 1441916168 -0.864746 0.191467 -0.167053 0.433167 1441916168 -0.864746 0.191467 -0.167053 0.433167 1441916168 -0.864746 0.191467 -0.167053 0.433167 1441916168 -0.864746 0.191467 -0.167053 0.433167 1441916168 -0.815735 0.195740 -0.177185 0.514648 1441916168 -0.815735 0.195740 -0.177185 0.514648 1441916168 -0.815735 0.195740 -0.177185 0.514648 1441916168 -0.815735 0.195740 -0.177185 0.514648 1441916168 -0.815735 0.195740 -0.177185 0.514648 1441916168 -0.815735 0.195740 -0.177185 0.514648 1441916168 -0.754211 0.217407 -0.188782 0.590210 1441916168 -0.754211 0.217407 -0.188782 0.590210 1441916168 -0.754211 0.217407 -0.188782 0.590210 1441916168 -0.754211 0.217407 -0.188782 0.590210 1441916168 -0.754211 0.217407 -0.188782 0.590210 1441916168 -0.754211 0.217407 -0.188782 0.590210 1441916168 -0.704102 0.198853 -0.190735 0.654419 1441916168 -0.704102 0.198853 -0.190735 0.654419 1441916168 -0.704102 0.198853 -0.190735 0.654419 1441916168 -0.704102 0.198853 -0.190735 0.654419 1441916168 -0.704102 0.198853 -0.190735 0.654419 1441916168 -0.704102 0.198853 -0.190735 0.654419 1441916168 -0.704102 0.198853 -0.190735 0.654419 1441916168 -0.686340 0.148621 -0.174622 0.690186 1441916168 -0.686340 0.148621 -0.174622 0.690186 1441916168 -0.686340 0.148621 -0.174622 0.690186 1441916168 -0.686340 0.148621 -0.174622 0.690186 1441916168 -0.686340 0.148621 -0.174622 0.690186 1441916168 -0.686340 0.148621 -0.174622 0.690186 1441916168 -0.672546 0.169067 -0.203674 0.691101 1441916168 -0.672546 0.169067 -0.203674 0.691101 1441916168 -0.672546 0.169067 -0.203674 0.691101 1441916168 -0.672546 0.169067 -0.203674 0.691101 1441916168 -0.672546 0.169067 -0.203674 0.691101 1441916168 -0.678772 0.203613 -0.233459 0.665833 1441916168 -0.678772 0.203613 -0.233459 0.665833 1441916168 -0.678772 0.203613 -0.233459 0.665833 1441916168 -0.678772 0.203613 -0.233459 0.665833 1441916168 -0.678772 0.203613 -0.233459 0.665833 1441916168 -0.678772 0.203613 -0.233459 0.665833 1441916168 -0.713501 0.204529 -0.227112 0.630493 1441916168 -0.713501 0.204529 -0.227112 0.630493 1441916168 -0.713501 0.204529 -0.227112 0.630493 1441916168 -0.713501 0.204529 -0.227112 0.630493 1441916168 -0.713501 0.204529 -0.227112 0.630493 1441916168 -0.713501 0.204529 -0.227112 0.630493 1441916168 -0.713501 0.204529 -0.227112 0.630493 1441916168 -0.759827 0.188538 -0.213562 0.584412 1441916168 -0.759827 0.188538 -0.213562 0.584412 1441916168 -0.759827 0.188538 -0.213562 0.584412 1441916168 -0.759827 0.188538 -0.213562 0.584412 1441916168 -0.759827 0.188538 -0.213562 0.584412 1441916169 -0.759827 0.188538 -0.213562 0.584412 1441916169 -0.796997 0.190125 -0.208618 0.534058 1441916169 -0.796997 0.190125 -0.208618 0.534058 1441916169 -0.796997 0.190125 -0.208618 0.534058 1441916169 -0.796997 0.190125 -0.208618 0.534058 1441916169 -0.796997 0.190125 -0.208618 0.534058 1441916169 -0.796997 0.190125 -0.208618 0.534058 1441916169 -0.836670 0.192810 -0.200134 0.472046 1441916169 -0.836670 0.192810 -0.200134 0.472046 1441916169 -0.836670 0.192810 -0.200134 0.472046 1441916169 -0.836670 0.192810 -0.200134 0.472046 1441916169 -0.836670 0.192810 -0.200134 0.472046 1441916169 -0.836670 0.192810 -0.200134 0.472046 1441916169 -0.866516 0.199768 -0.192322 0.415039 1441916169 -0.866516 0.199768 -0.192322 0.415039 1441916169 -0.866516 0.199768 -0.192322 0.415039 1441916169 -0.866516 0.199768 -0.192322 0.415039 1441916169 -0.866516 0.199768 -0.192322 0.415039 1441916169 -0.866516 0.199768 -0.192322 0.415039 1441916169 -0.891846 0.199768 -0.177246 0.365173 1441916169 -0.891846 0.199768 -0.177246 0.365173 1441916169 -0.891846 0.199768 -0.177246 0.365173 1441916169 -0.891846 0.199768 -0.177246 0.365173 1441916169 -0.891846 0.199768 -0.177246 0.365173 1441916169 -0.891846 0.199768 -0.177246 0.365173 1441916169 -0.907227 0.195313 -0.157715 0.337646 1441916169 -0.907227 0.195313 -0.157715 0.337646 1441916169 -0.907227 0.195313 -0.157715 0.337646 1441916169 -0.907227 0.195313 -0.157715 0.337646 1441916169 -0.907227 0.195313 -0.157715 0.337646 1441916169 -0.907227 0.195313 -0.157715 0.337646 1441916169 -0.907227 0.195313 -0.157715 0.337646 1441916169 -0.913025 0.186707 -0.137268 0.335754 1441916169 -0.913025 0.186707 -0.137268 0.335754 1441916169 -0.913025 0.186707 -0.137268 0.335754 1441916169 -0.913025 0.186707 -0.137268 0.335754 1441916169 -0.913025 0.186707 -0.137268 0.335754 1441916169 -0.913025 0.186707 -0.137268 0.335754 1441916169 -0.906616 0.167725 -0.130676 0.364441 1441916169 -0.906616 0.167725 -0.130676 0.364441 1441916169 -0.906616 0.167725 -0.130676 0.364441 1441916169 -0.906616 0.167725 -0.130676 0.364441 1441916169 -0.906616 0.167725 -0.130676 0.364441 1441916169 -0.906616 0.167725 -0.130676 0.364441 1441916169 -0.887390 0.138794 -0.138000 0.417419 1441916169 -0.887390 0.138794 -0.138000 0.417419 1441916169 -0.887390 0.138794 -0.138000 0.417419 1441916169 -0.887390 0.138794 -0.138000 0.417419 1441916169 -0.887390 0.138794 -0.138000 0.417419 1441916169 -0.852417 0.121826 -0.140320 0.488708 1441916169 -0.852417 0.121826 -0.140320 0.488708 1441916169 -0.852417 0.121826 -0.140320 0.488708 1441916169 -0.852417 0.121826 -0.140320 0.488708 1441916169 -0.852417 0.121826 -0.140320 0.488708 1441916169 -0.852417 0.121826 -0.140320 0.488708 1441916169 -0.852417 0.121826 -0.140320 0.488708 1441916169 -0.800659 0.137878 -0.148682 0.563721 1441916169 -0.800659 0.137878 -0.148682 0.563721 1441916169 -0.800659 0.137878 -0.148682 0.563721 1441916169 -0.800659 0.137878 -0.148682 0.563721 1441916169 -0.800659 0.137878 -0.148682 0.563721 1441916169 -0.735535 0.178101 -0.171936 0.630676 1441916169 -0.735535 0.178101 -0.171936 0.630676 1441916169 -0.735535 0.178101 -0.171936 0.630676 1441916169 -0.735535 0.178101 -0.171936 0.630676 1441916169 -0.735535 0.178101 -0.171936 0.630676 1441916169 -0.735535 0.178101 -0.171936 0.630676 1441916169 -0.692444 0.162964 -0.185486 0.677856 1441916169 -0.692444 0.162964 -0.185486 0.677856 1441916169 -0.692444 0.162964 -0.185486 0.677856 1441916169 -0.692444 0.162964 -0.185486 0.677856 1441916169 -0.692444 0.162964 -0.185486 0.677856 1441916169 -0.692444 0.162964 -0.185486 0.677856 1441916169 -0.692444 0.162964 -0.185486 0.677856 1441916169 -0.657349 0.182190 -0.218201 0.697876 1441916169 -0.657349 0.182190 -0.218201 0.697876 1441916169 -0.657349 0.182190 -0.218201 0.697876 1441916169 -0.657349 0.182190 -0.218201 0.697876 1441916169 -0.657349 0.182190 -0.218201 0.697876 1441916169 -0.657349 0.182190 -0.218201 0.697876 1441916169 -0.645081 0.222656 -0.258423 0.683716 1441916169 -0.645081 0.222656 -0.258423 0.683716 1441916169 -0.645081 0.222656 -0.258423 0.683716 1441916169 -0.645081 0.222656 -0.258423 0.683716 1441916169 -0.645081 0.222656 -0.258423 0.683716 1441916169 -0.645081 0.222656 -0.258423 0.683716 1441916169 -0.645081 0.222656 -0.258423 0.683716 1441916169 -0.676514 0.209412 -0.241699 0.663330 1441916169 -0.676514 0.209412 -0.241699 0.663330 1441916169 -0.676514 0.209412 -0.241699 0.663330 1441916169 -0.676514 0.209412 -0.241699 0.663330 1441916169 -0.676514 0.209412 -0.241699 0.663330 1441916169 -0.676514 0.209412 -0.241699 0.663330 1441916169 -0.715759 0.192566 -0.237061 0.627991 1441916169 -0.715759 0.192566 -0.237061 0.627991 1441916169 -0.715759 0.192566 -0.237061 0.627991 1441916169 -0.715759 0.192566 -0.237061 0.627991 1441916169 -0.715759 0.192566 -0.237061 0.627991 1441916169 -0.715759 0.192566 -0.237061 0.627991 1441916169 -0.755981 0.201416 -0.255310 0.568115 1441916169 -0.755981 0.201416 -0.255310 0.568115 1441916169 -0.755981 0.201416 -0.255310 0.568115 1441916169 -0.755981 0.201416 -0.255310 0.568115 1441916169 -0.755981 0.201416 -0.255310 0.568115 1441916169 -0.755981 0.201416 -0.255310 0.568115 1441916169 -0.755981 0.201416 -0.255310 0.568115 1441916169 -0.789429 0.220032 -0.280212 0.499878 1441916169 -0.789429 0.220032 -0.280212 0.499878 1441916169 -0.789429 0.220032 -0.280212 0.499878 1441916169 -0.789429 0.220032 -0.280212 0.499878 1441916169 -0.789429 0.220032 -0.280212 0.499878 1441916170 -0.789429 0.220032 -0.280212 0.499878 1441916170 -0.829956 0.227966 -0.294128 0.415527 1441916170 -0.829956 0.227966 -0.294128 0.415527 1441916170 -0.829956 0.227966 -0.294128 0.415527 1441916170 -0.829956 0.227966 -0.294128 0.415527 1441916170 -0.829956 0.227966 -0.294128 0.415527 1441916170 -0.829956 0.227966 -0.294128 0.415527 1441916170 -0.867493 0.213013 -0.302979 0.332092 1441916170 -0.867493 0.213013 -0.302979 0.332092 1441916170 -0.867493 0.213013 -0.302979 0.332092 1441916170 -0.867493 0.213013 -0.302979 0.332092 1441916170 -0.867493 0.213013 -0.302979 0.332092 1441916170 -0.867493 0.213013 -0.302979 0.332092 1441916170 -0.890137 0.222412 -0.300415 0.260803 1441916170 -0.890137 0.222412 -0.300415 0.260803 1441916170 -0.890137 0.222412 -0.300415 0.260803 1441916170 -0.890137 0.222412 -0.300415 0.260803 1441916170 -0.890137 0.222412 -0.300415 0.260803 1441916170 -0.890137 0.222412 -0.300415 0.260803 1441916170 -0.890137 0.222412 -0.300415 0.260803 1441916170 -0.905090 0.211731 -0.288574 0.229614 1441916170 -0.905090 0.211731 -0.288574 0.229614 1441916170 -0.905090 0.211731 -0.288574 0.229614 1441916170 -0.905090 0.211731 -0.288574 0.229614 1441916170 -0.905090 0.211731 -0.288574 0.229614 1441916170 -0.905090 0.211731 -0.288574 0.229614 1441916170 -0.905334 0.213562 -0.277100 0.240967 1441916170 -0.905334 0.213562 -0.277100 0.240967 1441916170 -0.905334 0.213562 -0.277100 0.240967 1441916170 -0.905334 0.213562 -0.277100 0.240967 1441916170 -0.905334 0.213562 -0.277100 0.240967 1441916170 -0.905334 0.213562 -0.277100 0.240967 1441916170 -0.895386 0.213989 -0.264160 0.287720 1441916170 -0.895386 0.213989 -0.264160 0.287720 1441916170 -0.895386 0.213989 -0.264160 0.287720 1441916170 -0.895386 0.213989 -0.264160 0.287720 1441916170 -0.895386 0.213989 -0.264160 0.287720 1441916170 -0.895386 0.213989 -0.264160 0.287720 1441916170 -0.874390 0.197021 -0.255371 0.362488 1441916170 -0.874390 0.197021 -0.255371 0.362488 1441916170 -0.874390 0.197021 -0.255371 0.362488 1441916170 -0.874390 0.197021 -0.255371 0.362488 1441916170 -0.874390 0.197021 -0.255371 0.362488 1441916170 -0.874390 0.197021 -0.255371 0.362488 1441916170 -0.874390 0.197021 -0.255371 0.362488 1441916170 -0.841309 0.181824 -0.238586 0.449768 1441916170 -0.841309 0.181824 -0.238586 0.449768 1441916170 -0.841309 0.181824 -0.238586 0.449768 1441916170 -0.841309 0.181824 -0.238586 0.449768 1441916170 -0.841309 0.181824 -0.238586 0.449768 1441916170 -0.841309 0.181824 -0.238586 0.449768 1441916170 -0.792419 0.215637 -0.230591 0.521912 1441916170 -0.792419 0.215637 -0.230591 0.521912 1441916170 -0.792419 0.215637 -0.230591 0.521912 1441916170 -0.792419 0.215637 -0.230591 0.521912 1441916170 -0.792419 0.215637 -0.230591 0.521912 1441916170 -0.792419 0.215637 -0.230591 0.521912 1441916170 -0.723145 0.257263 -0.231140 0.597900 1441916170 -0.723145 0.257263 -0.231140 0.597900 1441916170 -0.723145 0.257263 -0.231140 0.597900 1441916170 -0.723145 0.257263 -0.231140 0.597900 1441916170 -0.723145 0.257263 -0.231140 0.597900 1441916170 -0.723145 0.257263 -0.231140 0.597900 1441916170 -0.686890 0.214539 -0.223694 0.657349 1441916170 -0.686890 0.214539 -0.223694 0.657349 1441916170 -0.686890 0.214539 -0.223694 0.657349 1441916170 -0.686890 0.214539 -0.223694 0.657349 1441916170 -0.686890 0.214539 -0.223694 0.657349 1441916170 -0.686890 0.214539 -0.223694 0.657349 1441916170 -0.671448 0.163757 -0.193909 0.696228 1441916170 -0.671448 0.163757 -0.193909 0.696228 1441916170 -0.671448 0.163757 -0.193909 0.696228 1441916170 -0.671448 0.163757 -0.193909 0.696228 1441916170 -0.671448 0.163757 -0.193909 0.696228 1441916170 -0.671448 0.163757 -0.193909 0.696228 1441916170 -0.657776 0.181091 -0.212280 0.699646 1441916170 -0.657776 0.181091 -0.212280 0.699646 1441916170 -0.657776 0.181091 -0.212280 0.699646 1441916170 -0.657776 0.181091 -0.212280 0.699646 1441916170 -0.657776 0.181091 -0.212280 0.699646 1441916170 -0.657776 0.181091 -0.212280 0.699646 1441916170 -0.671265 0.189819 -0.218140 0.682495 1441916170 -0.671265 0.189819 -0.218140 0.682495 1441916170 -0.671265 0.189819 -0.218140 0.682495 1441916170 -0.671265 0.189819 -0.218140 0.682495 1441916170 -0.671265 0.189819 -0.218140 0.682495 1441916170 -0.671265 0.189819 -0.218140 0.682495 1441916170 -0.706970 0.179504 -0.216064 0.649048 1441916170 -0.706970 0.179504 -0.216064 0.649048 1441916170 -0.706970 0.179504 -0.216064 0.649048 1441916170 -0.706970 0.179504 -0.216064 0.649048 1441916170 -0.706970 0.179504 -0.216064 0.649048 1441916170 -0.706970 0.179504 -0.216064 0.649048 1441916170 -0.748291 0.183228 -0.233765 0.593201 1441916170 -0.748291 0.183228 -0.233765 0.593201 1441916170 -0.748291 0.183228 -0.233765 0.593201 1441916170 -0.748291 0.183228 -0.233765 0.593201 1441916170 -0.748291 0.183228 -0.233765 0.593201 1441916170 -0.748291 0.183228 -0.233765 0.593201 1441916170 -0.748291 0.183228 -0.233765 0.593201 1441916170 -0.788818 0.185913 -0.257813 0.526123 1441916170 -0.788818 0.185913 -0.257813 0.526123 1441916170 -0.788818 0.185913 -0.257813 0.526123 1441916170 -0.788818 0.185913 -0.257813 0.526123 1441916170 -0.788818 0.185913 -0.257813 0.526123 1441916170 -0.788818 0.185913 -0.257813 0.526123 1441916170 -0.833374 0.183472 -0.276001 0.442383 1441916170 -0.833374 0.183472 -0.276001 0.442383 1441916170 -0.833374 0.183472 -0.276001 0.442383 1441916170 -0.833374 0.183472 -0.276001 0.442383 1441916170 -0.833374 0.183472 -0.276001 0.442383 1441916170 -0.833374 0.183472 -0.276001 0.442383 1441916170 -0.873779 0.182190 -0.279541 0.353821 1441916171 -0.873779 0.182190 -0.279541 0.353821 1441916171 -0.873779 0.182190 -0.279541 0.353821 1441916171 -0.873779 0.182190 -0.279541 0.353821 1441916171 -0.873779 0.182190 -0.279541 0.353821 1441916171 -0.873779 0.182190 -0.279541 0.353821 1441916171 -0.903076 0.175842 -0.267822 0.285950 1441916171 -0.903076 0.175842 -0.267822 0.285950 1441916171 -0.903076 0.175842 -0.267822 0.285950 1441916171 -0.903076 0.175842 -0.267822 0.285950 1441916171 -0.903076 0.175842 -0.267822 0.285950 1441916171 -0.903076 0.175842 -0.267822 0.285950 1441916171 -0.920715 0.160034 -0.248901 0.254517 1441916171 -0.920715 0.160034 -0.248901 0.254517 1441916171 -0.920715 0.160034 -0.248901 0.254517 1441916171 -0.920715 0.160034 -0.248901 0.254517 1441916171 -0.920715 0.160034 -0.248901 0.254517 1441916171 -0.920715 0.160034 -0.248901 0.254517 1441916171 -0.920715 0.160034 -0.248901 0.254517 1441916171 -0.924683 0.158630 -0.230896 0.257996 1441916171 -0.924683 0.158630 -0.230896 0.257996 1441916171 -0.924683 0.158630 -0.230896 0.257996 1441916171 -0.924683 0.158630 -0.230896 0.257996 1441916171 -0.924683 0.158630 -0.230896 0.257996 1441916171 -0.924683 0.158630 -0.230896 0.257996 1441916171 -0.914124 0.184448 -0.221130 0.285522 1441916171 -0.914124 0.184448 -0.221130 0.285522 1441916171 -0.914124 0.184448 -0.221130 0.285522 1441916171 -0.914124 0.184448 -0.221130 0.285522 1441916171 -0.914124 0.184448 -0.221130 0.285522 1441916171 -0.914124 0.184448 -0.221130 0.285522 1441916171 -0.889954 0.202454 -0.216858 0.346375 1441916171 -0.889954 0.202454 -0.216858 0.346375 1441916171 -0.889954 0.202454 -0.216858 0.346375 1441916171 -0.889954 0.202454 -0.216858 0.346375 1441916171 -0.889954 0.202454 -0.216858 0.346375 1441916171 -0.889954 0.202454 -0.216858 0.346375 1441916171 -0.889954 0.202454 -0.216858 0.346375 1441916171 -0.853333 0.200256 -0.211914 0.432312 1441916171 -0.853333 0.200256 -0.211914 0.432312 1441916171 -0.853333 0.200256 -0.211914 0.432312 1441916171 -0.853333 0.200256 -0.211914 0.432312 1441916171 -0.853333 0.200256 -0.211914 0.432312 1441916171 -0.853333 0.200256 -0.211914 0.432312 1441916171 -0.805298 0.191528 -0.200073 0.524231 1441916171 -0.805298 0.191528 -0.200073 0.524231 1441916171 -0.805298 0.191528 -0.200073 0.524231 1441916171 -0.805298 0.191528 -0.200073 0.524231 1441916171 -0.805298 0.191528 -0.200073 0.524231 1441916171 -0.805298 0.191528 -0.200073 0.524231 1441916171 -0.805298 0.191528 -0.200073 0.524231 1441916171 -0.746155 0.204285 -0.201416 0.600769 1441916171 -0.746155 0.204285 -0.201416 0.600769 1441916171 -0.746155 0.204285 -0.201416 0.600769 1441916171 -0.746155 0.204285 -0.201416 0.600769 1441916171 -0.746155 0.204285 -0.201416 0.600769 1441916171 -0.746155 0.204285 -0.201416 0.600769 1441916171 -0.694641 0.200073 -0.205566 0.659668 1441916171 -0.694641 0.200073 -0.205566 0.659668 1441916171 -0.694641 0.200073 -0.205566 0.659668 1441916171 -0.694641 0.200073 -0.205566 0.659668 1441916171 -0.694641 0.200073 -0.205566 0.659668 1441916171 -0.694641 0.200073 -0.205566 0.659668 1441916171 -0.671082 0.171509 -0.203735 0.691895 1441916171 -0.671082 0.171509 -0.203735 0.691895 1441916171 -0.671082 0.171509 -0.203735 0.691895 1441916171 -0.671082 0.171509 -0.203735 0.691895 1441916171 -0.671082 0.171509 -0.203735 0.691895 1441916171 -0.671082 0.171509 -0.203735 0.691895 1441916171 -0.671082 0.171509 -0.203735 0.691895 1441916171 -0.652954 0.196167 -0.236572 0.692261 1441916171 -0.652954 0.196167 -0.236572 0.692261 1441916171 -0.652954 0.196167 -0.236572 0.692261 1441916171 -0.652954 0.196167 -0.236572 0.692261 1441916171 -0.652954 0.196167 -0.236572 0.692261 1441916171 -0.652954 0.196167 -0.236572 0.692261 1441916171 -0.669128 0.203369 -0.246399 0.671021 1441916171 -0.669128 0.203369 -0.246399 0.671021 1441916171 -0.669128 0.203369 -0.246399 0.671021 1441916171 -0.669128 0.203369 -0.246399 0.671021 1441916171 -0.669128 0.203369 -0.246399 0.671021 1441916171 -0.669128 0.203369 -0.246399 0.671021 1441916171 -0.706421 0.186340 -0.234070 0.641479 1441916171 -0.706421 0.186340 -0.234070 0.641479 1441916171 -0.706421 0.186340 -0.234070 0.641479 1441916171 -0.706421 0.186340 -0.234070 0.641479 1441916171 -0.706421 0.186340 -0.234070 0.641479 1441916171 -0.706421 0.186340 -0.234070 0.641479 1441916171 -0.706421 0.186340 -0.234070 0.641479 1441916171 -0.752197 0.161743 -0.223267 0.598511 1441916171 -0.752197 0.161743 -0.223267 0.598511 1441916171 -0.752197 0.161743 -0.223267 0.598511 1441916171 -0.752197 0.161743 -0.223267 0.598511 1441916171 -0.752197 0.161743 -0.223267 0.598511 1441916171 -0.752197 0.161743 -0.223267 0.598511 1441916171 -0.793030 0.151978 -0.230713 0.542908 1441916171 -0.793030 0.151978 -0.230713 0.542908 1441916171 -0.793030 0.151978 -0.230713 0.542908 1441916171 -0.793030 0.151978 -0.230713 0.542908 1441916171 -0.793030 0.151978 -0.230713 0.542908 1441916171 -0.793030 0.151978 -0.230713 0.542908 1441916171 -0.793030 0.151978 -0.230713 0.542908 1441916171 -0.835510 0.153137 -0.240784 0.469604 1441916171 -0.835510 0.153137 -0.240784 0.469604 1441916171 -0.835510 0.153137 -0.240784 0.469604 1441916171 -0.835510 0.153137 -0.240784 0.469604 1441916171 -0.835510 0.153137 -0.240784 0.469604 1441916171 -0.835510 0.153137 -0.240784 0.469604 1441916171 -0.867126 0.170654 -0.249695 0.395752 1441916171 -0.867126 0.170654 -0.249695 0.395752 1441916171 -0.867126 0.170654 -0.249695 0.395752 1441916171 -0.867126 0.170654 -0.249695 0.395752 1441916171 -0.867126 0.170654 -0.249695 0.395752 1441916171 -0.867126 0.170654 -0.249695 0.395752 1441916171 -0.896362 0.176880 -0.243103 0.325928 1441916172 -0.896362 0.176880 -0.243103 0.325928 1441916172 -0.896362 0.176880 -0.243103 0.325928 1441916172 -0.896362 0.176880 -0.243103 0.325928 1441916172 -0.896362 0.176880 -0.243103 0.325928 1441916172 -0.896362 0.176880 -0.243103 0.325928 1441916172 -0.912720 0.179443 -0.233398 0.283325 1441916172 -0.912720 0.179443 -0.233398 0.283325 1441916172 -0.912720 0.179443 -0.233398 0.283325 1441916172 -0.912720 0.179443 -0.233398 0.283325 1441916172 -0.912720 0.179443 -0.233398 0.283325 1441916172 -0.912720 0.179443 -0.233398 0.283325 1441916172 -0.912720 0.179443 -0.233398 0.283325 1441916172 -0.916443 0.194031 -0.218201 0.273560 1441916172 -0.916443 0.194031 -0.218201 0.273560 1441916172 -0.916443 0.194031 -0.218201 0.273560 1441916172 -0.916443 0.194031 -0.218201 0.273560 1441916172 -0.916443 0.194031 -0.218201 0.273560 1441916172 -0.916443 0.194031 -0.218201 0.273560 1441916172 -0.909424 0.193481 -0.212280 0.300781 1441916172 -0.909424 0.193481 -0.212280 0.300781 1441916172 -0.909424 0.193481 -0.212280 0.300781 1441916172 -0.909424 0.193481 -0.212280 0.300781 1441916172 -0.909424 0.193481 -0.212280 0.300781 1441916172 -0.909424 0.193481 -0.212280 0.300781 1441916172 -0.909424 0.193481 -0.212280 0.300781 1441916172 -0.889893 0.192749 -0.218323 0.351196 1441916172 -0.889893 0.192749 -0.218323 0.351196 1441916172 -0.889893 0.192749 -0.218323 0.351196 1441916172 -0.889893 0.192749 -0.218323 0.351196 1441916172 -0.889893 0.192749 -0.218323 0.351196 1441916172 -0.889893 0.192749 -0.218323 0.351196 1441916172 -0.889893 0.192749 -0.218323 0.351196 1441916172 -0.851685 0.212952 -0.225647 0.422302 1441916172 -0.851685 0.212952 -0.225647 0.422302 1441916172 -0.851685 0.212952 -0.225647 0.422302 1441916172 -0.851685 0.212952 -0.225647 0.422302 1441916172 -0.851685 0.212952 -0.225647 0.422302 1441916172 -0.851685 0.212952 -0.225647 0.422302 1441916172 -0.795227 0.238342 -0.232544 0.506653 1441916172 -0.795227 0.238342 -0.232544 0.506653 1441916172 -0.795227 0.238342 -0.232544 0.506653 1441916172 -0.795227 0.238342 -0.232544 0.506653 1441916172 -0.795227 0.238342 -0.232544 0.506653 1441916172 -0.795227 0.238342 -0.232544 0.506653 1441916172 -0.729370 0.253357 -0.243225 0.587097 1441916172 -0.729370 0.253357 -0.243225 0.587097 1441916172 -0.729370 0.253357 -0.243225 0.587097 1441916172 -0.729370 0.253357 -0.243225 0.587097 1441916172 -0.729370 0.253357 -0.243225 0.587097 1441916172 -0.729370 0.253357 -0.243225 0.587097 1441916172 -0.677551 0.231750 -0.237488 0.656372 1441916172 -0.677551 0.231750 -0.237488 0.656372 1441916172 -0.677551 0.231750 -0.237488 0.656372 1441916172 -0.660217 0.185791 -0.217346 0.694458 1441916172 -0.660217 0.185791 -0.217346 0.694458 1441916172 -0.660217 0.185791 -0.217346 0.694458 1441916172 -0.660217 0.185791 -0.217346 0.694458 1441916172 -0.660217 0.185791 -0.217346 0.694458 1441916172 -0.660217 0.185791 -0.217346 0.694458 1441916172 -0.641235 0.212280 -0.242615 0.696350 1441916172 -0.641235 0.212280 -0.242615 0.696350 1441916172 -0.641235 0.212280 -0.242615 0.696350 1441916172 -0.641235 0.212280 -0.242615 0.696350 1441916172 -0.641235 0.212280 -0.242615 0.696350 1441916172 -0.641235 0.212280 -0.242615 0.696350 1441916172 -0.641235 0.212280 -0.242615 0.696350 1441916172 -0.655823 0.230835 -0.254333 0.672241 1441916172 
-0.668823 -0.175537 -0.666382 0.279053 1441916175 -0.668823 -0.175537 -0.666382 0.279053 1441916175 -0.668823 -0.175537 -0.666382 0.279053 1441916175 -0.668823 -0.175537 -0.666382 0.279053 1441916175 -0.668823 -0.175537 -0.666382 0.279053 1441916175 -0.669800 -0.169739 -0.667419 0.277710 1441916175 -0.669800 -0.169739 -0.667419 0.277710 1441916175 -0.669800 -0.169739 -0.667419 0.277710 1441916175 -0.669800 -0.169739 -0.667419 0.277710 1441916175 -0.669800 -0.169739 -0.667419 0.277710 1441916175 -0.669800 -0.169739 -0.667419 0.277710 1441916175 -0.669800 -0.169739 -0.667419 0.277710 1441916175 -0.671631 -0.162292 -0.669006 0.273926 1441916175 -0.671631 -0.162292 -0.669006 0.273926 1441916175 -0.671631 -0.162292 -0.669006 0.273926 1441916175 -0.671631 -0.162292 -0.669006 0.273926 1441916175 -0.671631 -0.162292 -0.669006 0.273926 1441916175 -0.671631 -0.162292 -0.669006 0.273926 1441916175 -0.673645 -0.155518 -0.670898 0.268311 1441916175 -0.673645 -0.155518 -0.670898 0.268311 1441916175 -0.673645 -0.155518 -0.670898 0.268311 1441916175 -0.673645 -0.155518 -0.670898 0.268311 1441916175 -0.673645 -0.155518 -0.670898 0.268311 1441916175 -0.673645 -0.155518 -0.670898 0.268311 1441916175 -0.675049 -0.151733 -0.672180 0.263672 1441916175 -0.675049 -0.151733 -0.672180 0.263672 1441916175 -0.675049 -0.151733 -0.672180 0.263672 1441916175 -0.675049 -0.151733 -0.672180 0.263672 1441916175 -0.675049 -0.151733 -0.672180 0.263672 1441916175 -0.675049 -0.151733 -0.672180 0.263672 1441916175 -0.675293 -0.151611 -0.672974 0.261169 1441916175 -0.675293 -0.151611 -0.672974 0.261169 1441916175 -0.675293 -0.151611 -0.672974 0.261169 1441916175 -0.675293 -0.151611 -0.672974 0.261169 1441916175 -0.675293 -0.151611 -0.672974 0.261169 1441916175 -0.675293 -0.151611 -0.672974 0.261169 1441916175 -0.675293 -0.151611 -0.672974 0.261169 1441916175 -0.676392 -0.148560 -0.674500 0.255981 1441916175 -0.676392 -0.148560 -0.674500 0.255981 1441916175 -0.676392 -0.148560 -0.674500 0.255981 1441916175 -0.676392 -0.148560 -0.674500 0.255981 1441916175 -0.676392 -0.148560 -0.674500 0.255981 1441916176 -0.676392 -0.148560 -0.674500 0.255981 1441916176 -0.678833 -0.143799 -0.675171 0.250427 1441916176 -0.678833 -0.143799 -0.675171 0.250427 1441916176 -0.678833 -0.143799 -0.675171 0.250427 1441916176 -0.678833 -0.143799 -0.675171 0.250427 1441916176 -0.678833 -0.143799 -0.675171 0.250427 1441916176 -0.678833 -0.143799 -0.675171 0.250427 1441916176 -0.682312 -0.138367 -0.675781 0.242188 1441916176 -0.682312 -0.138367 -0.675781 0.242188 1441916176 -0.682312 -0.138367 -0.675781 0.242188 1441916176 -0.682312 -0.138367 -0.675781 0.242188 1441916176 -0.682312 -0.138367 -0.675781 0.242188 1441916176 -0.682312 -0.138367 -0.675781 0.242188 1441916176 -0.682312 -0.138367 -0.675781 0.242188 1441916176 -0.682190 -0.138184 -0.677673 0.237427 1441916176 -0.682190 -0.138184 -0.677673 0.237427 1441916176 -0.682190 -0.138184 -0.677673 0.237427 1441916176 -0.682190 -0.138184 -0.677673 0.237427 1441916176 -0.682190 -0.138184 -0.677673 0.237427 1441916176 -0.682190 -0.138184 -0.677673 0.237427 1441916176 -0.675720 -0.149109 -0.678955 0.245605 1441916176 -0.675720 -0.149109 -0.678955 0.245605 1441916176 -0.675720 -0.149109 -0.678955 0.245605 1441916176 -0.675720 -0.149109 -0.678955 0.245605 1441916176 -0.675720 -0.149109 -0.678955 0.245605 1441916176 -0.675720 -0.149109 -0.678955 0.245605 1441916176 -0.670776 -0.158691 -0.677124 0.257935 1441916176 -0.670776 -0.158691 -0.677124 0.257935 1441916176 -0.670776 -0.158691 -0.677124 0.257935 1441916176 -0.670776 -0.158691 -0.677124 0.257935 1441916176 -0.670776 -0.158691 -0.677124 0.257935 1441916176 -0.670776 -0.158691 -0.677124 0.257935 1441916176 -0.671570 -0.156738 -0.675232 0.261902 1441916176 -0.671570 -0.156738 -0.675232 0.261902 1441916176 -0.671570 -0.156738 -0.675232 0.261902 1441916176 -0.671570 -0.156738 -0.675232 0.261902 1441916176 -0.671570 -0.156738 -0.675232 0.261902 1441916176 -0.671570 -0.156738 -0.675232 0.261902 1441916176 -0.671570 -0.156738 -0.675232 0.261902 1441916176 -0.672668 -0.152771 -0.672913 0.267273 1441916176 -0.672668 -0.152771 -0.672913 0.267273 1441916176 -0.672668 -0.152771 -0.672913 0.267273 1441916176 -0.672668 -0.152771 -0.672913 0.267273 1441916176 -0.672668 -0.152771 -0.672913 0.267273 1441916176 -0.672668 -0.152771 -0.672913 0.267273 1441916176 -0.669250 -0.155884 -0.671021 0.278625 1441916176 -0.669250 -0.155884 -0.671021 0.278625 1441916176 -0.669250 -0.155884 -0.671021 0.278625 1441916176 -0.669250 -0.155884 -0.671021 0.278625 1441916176 -0.669250 -0.155884 -0.671021 0.278625 1441916176 -0.669250 -0.155884 -0.671021 0.278625 1441916176 -0.663574 -0.158630 -0.671082 0.290161 1441916176 -0.663574 -0.158630 -0.671082 0.290161 1441916176 -0.663574 -0.158630 -0.671082 0.290161 1441916176 -0.663574 -0.158630 -0.671082 0.290161 1441916176 -0.663574 -0.158630 -0.671082 0.290161 1441916176 -0.663574 -0.158630 -0.671082 0.290161 1441916176 -0.664063 -0.144043 -0.674561 0.288696 1441916176 -0.664063 -0.144043 -0.674561 0.288696 1441916176 -0.664063 -0.144043 -0.674561 0.288696 1441916176 -0.664063 -0.144043 -0.674561 0.288696 1441916176 -0.664063 -0.144043 -0.674561 0.288696 1441916176 -0.664063 -0.144043 -0.674561 0.288696 1441916176 -0.664063 -0.144043 -0.674561 0.288696 1441916176 -0.671326 -0.113831 -0.681702 0.267822 1441916176 -0.671326 -0.113831 -0.681702 0.267822 1441916176 -0.671326 -0.113831 -0.681702 0.267822 1441916176 -0.671326 -0.113831 -0.681702 0.267822 1441916176 -0.671326 -0.113831 -0.681702 0.267822 1441916176 -0.671326 -0.113831 -0.681702 0.267822 1441916176 -0.673462 -0.101990 -0.686829 0.253723 1441916176 -0.673462 -0.101990 -0.686829 0.253723 1441916176 -0.673462 -0.101990 -0.686829 0.253723 1441916176 -0.673462 -0.101990 -0.686829 0.253723 1441916176 -0.673462 -0.101990 -0.686829 0.253723 1441916176 -0.673462 -0.101990 -0.686829 0.253723 1441916176 -0.668518 -0.119690 -0.684937 0.263916 1441916176 -0.668518 -0.119690 -0.684937 0.263916 1441916176 -0.668518 -0.119690 -0.684937 0.263916 1441916176 -0.668518 -0.119690 -0.684937 0.263916 1441916176 -0.668518 -0.119690 -0.684937 0.263916 1441916176 -0.668518 -0.119690 -0.684937 0.263916 1441916176 -0.668518 -0.119690 -0.684937 0.263916 1441916176 -0.668091 -0.129517 -0.681946 0.268066 1441916176 -0.668091 -0.129517 -0.681946 0.268066 1441916176 -0.668091 -0.129517 -0.681946 0.268066 1441916176 -0.668091 -0.129517 -0.681946 0.268066 1441916176 -0.668091 -0.129517 -0.681946 0.268066 1441916176 -0.668091 -0.129517 -0.681946 0.268066 1441916176 -0.673523 -0.121582 -0.682495 0.256592 1441916176 -0.673523 -0.121582 -0.682495 0.256592 1441916176 -0.673523 -0.121582 -0.682495 0.256592 1441916176 -0.673523 -0.121582 -0.682495 0.256592 1441916176 -0.673523 -0.121582 -0.682495 0.256592 1441916176 -0.673523 -0.121582 -0.682495 0.256592 1441916176 -0.673523 -0.121582 -0.682495 0.256592 1441916176 -0.679016 -0.112061 -0.683228 0.244263 1441916176 -0.679016 -0.112061 -0.683228 0.244263 1441916176 -0.679016 -0.112061 -0.683228 0.244263 1441916176 -0.679016 -0.112061 -0.683228 0.244263 1441916176 -0.679016 -0.112061 -0.683228 0.244263 1441916176 -0.679016 -0.112061 -0.683228 0.244263 1441916176 -0.683289 -0.108276 -0.683777 0.232361 1441916176 -0.683289 -0.108276 -0.683777 0.232361 1441916176 -0.683289 -0.108276 -0.683777 0.232361 1441916176 -0.683289 -0.108276 -0.683777 0.232361 1441916176 -0.683289 -0.108276 -0.683777 0.232361 1441916176 -0.683289 -0.108276 -0.683777 0.232361 1441916176 -0.686584 -0.107544 -0.683960 0.222168 1441916176 -0.686584 -0.107544 -0.683960 0.222168 1441916176 -0.686584 -0.107544 -0.683960 0.222168 1441916176 -0.686584 -0.107544 -0.683960 0.222168 1441916176 -0.686584 -0.107544 -0.683960 0.222168 1441916176 -0.686584 -0.107544 -0.683960 0.222168 1441916176 -0.686584 -0.107544 -0.683960 0.222168 1441916177 -0.688049 -0.109619 -0.683899 0.216614 1441916177 -0.688049 -0.109619 -0.683899 0.216614 1441916177 -0.688049 -0.109619 -0.683899 0.216614 1441916177 -0.688049 -0.109619 -0.683899 0.216614 1441916177 -0.688049 -0.109619 -0.683899 0.216614 1441916177 -0.688049 -0.109619 -0.683899 0.216614 1441916177 -0.688049 -0.109619 -0.683899 0.216614 1441916177 -0.688049 -0.111023 -0.684021 0.215454 1441916177 -0.688049 -0.111023 -0.684021 0.215454 1441916177 -0.688049 -0.111023 -0.684021 0.215454 1441916177 -0.688049 -0.111023 -0.684021 0.215454 1441916177 -0.688049 -0.111023 -0.684021 0.215454 1441916177 -0.688049 -0.111023 -0.684021 0.215454 1441916177 -0.686707 -0.112122 -0.683594 0.220581 1441916177 -0.686707 -0.112122 -0.683594 0.220581 1441916177 -0.686707 -0.112122 -0.683594 0.220581 1441916177 -0.686707 -0.112122 -0.683594 0.220581 1441916177 -0.686707 -0.112122 -0.683594 0.220581 1441916177 -0.686707 -0.112122 -0.683594 0.220581 1441916177 -0.687134 -0.105713 -0.684204 0.220520 1441916177 -0.687134 -0.105713 -0.684204 0.220520 1441916177 -0.687134 -0.105713 -0.684204 0.220520 1441916177 -0.687134 -0.105713 -0.684204 0.220520 1441916177 -0.687134 -0.105713 -0.684204 0.220520 1441916177 -0.687134 -0.105713 -0.684204 0.220520 1441916177 -0.687134 -0.105713 -0.684204 0.220520 1441916177 -0.687805 -0.093384 -0.687073 0.215088 1441916177 -0.687805 -0.093384 -0.687073 0.215088 1441916177 -0.687805 -0.093384 -0.687073 0.215088 1441916177 -0.687805 -0.093384 -0.687073 0.215088 1441916177 -0.687805 -0.093384 -0.687073 0.215088 1441916177 -0.687805 -0.093384 -0.687073 0.215088 1441916177 -0.687073 -0.086548 -0.689453 0.212585 1441916177 -0.687073 -0.086548 -0.689453 0.212585 1441916177 -0.687073 -0.086548 -0.689453 0.212585 1441916177 -0.687073 -0.086548 -0.689453 0.212585 1441916177 -0.687073 -0.086548 -0.689453 0.212585 1441916177 -0.687073 -0.086548 -0.689453 0.212585 1441916177 -0.683044 -0.088562 -0.691589 0.217712 1441916177 -0.683044 -0.088562 -0.691589 0.217712 1441916177 -0.683044 -0.088562 -0.691589 0.217712 1441916177 -0.683044 -0.088562 -0.691589 0.217712 1441916177 -0.683044 -0.088562 -0.691589 0.217712 1441916177 -0.683044 -0.088562 -0.691589 0.217712 1441916177 -0.678955 -0.091064 -0.693176 0.224365 1441916177 -0.678955 -0.091064 -0.693176 0.224365 1441916177 -0.678955 -0.091064 -0.693176 0.224365 1441916177 -0.678955 -0.091064 -0.693176 0.224365 1441916177 -0.678955 -0.091064 -0.693176 0.224365 1441916177 -0.678955 -0.091064 -0.693176 0.224365 1441916177 -0.678955 -0.091064 -0.693176 0.224365 1441916177 -0.678101 -0.081787 -0.696289 0.220642 1441916177 -0.678101 -0.081787 -0.696289 0.220642 1441916177 -0.678101 -0.081787 -0.696289 0.220642 1441916177 -0.678101 -0.081787 -0.696289 0.220642 1441916177 -0.678101 -0.081787 -0.696289 0.220642 1441916177 -0.678101 -0.081787 -0.696289 0.220642 1441916177 -0.679932 -0.066101 -0.700500 0.206665 1441916177 -0.679932 -0.066101 -0.700500 0.206665 1441916177 -0.679932 -0.066101 -0.700500 0.206665 1441916177 -0.679932 -0.066101 -0.700500 0.206665 1441916177 -0.679932 -0.066101 -0.700500 0.206665 1441916177 -0.679932 -0.066101 -0.700500 0.206665 1441916177 -0.681702 -0.062805 -0.702271 0.195496 1441916177 -0.681702 -0.062805 -0.702271 0.195496 1441916177 -0.681702 -0.062805 -0.702271 0.195496 1441916177 -0.681702 -0.062805 -0.702271 0.195496 1441916177 -0.681702 -0.062805 -0.702271 0.195496 1441916177 -0.681702 -0.062805 -0.702271 0.195496 1441916177 -0.678650 -0.080200 -0.701416 0.202698 1441916177 -0.678650 -0.080200 -0.701416 0.202698 1441916177 -0.678650 -0.080200 -0.701416 0.202698 1441916177 -0.678650 -0.080200 -0.701416 0.202698 1441916177 -0.678650 -0.080200 -0.701416 0.202698 1441916177 -0.678650 -0.080200 -0.701416 0.202698 1441916177 -0.675537 -0.098694 -0.698059 0.215942 1441916177 -0.675537 -0.098694 -0.698059 0.215942 1441916177 -0.675537 -0.098694 -0.698059 0.215942 1441916177 -0.675537 -0.098694 -0.698059 0.215942 1441916177 -0.675537 -0.098694 -0.698059 0.215942 1441916177 -0.675537 -0.098694 -0.698059 0.215942 1441916177 -0.675537 -0.098694 -0.698059 0.215942 1441916177 -0.677063 -0.098938 -0.696533 0.216125 1441916177 -0.677063 -0.098938 -0.696533 0.216125 1441916177 -0.677063 -0.098938 -0.696533 0.216125 1441916177 -0.677063 -0.098938 -0.696533 0.216125 1441916177 -0.677063 -0.098938 -0.696533 0.216125 1441916177 -0.677063 -0.098938 -0.696533 0.216125 1441916177 -0.682251 -0.085388 -0.697449 0.202332 1441916177 -0.682251 -0.085388 -0.697449 0.202332 1441916177 -0.682251 -0.085388 -0.697449 0.202332 1441916177 -0.682251 -0.085388 -0.697449 0.202332 1441916177 -0.682251 -0.085388 -0.697449 0.202332 1441916177 -0.682251 -0.085388 -0.697449 0.202332 1441916177 -0.682251 -0.085388 -0.697449 0.202332 1441916177 -0.684509 -0.079468 -0.698669 0.192566 1441916177 -0.684509 -0.079468 -0.698669 0.192566 1441916177 -0.684509 -0.079468 -0.698669 0.192566 1441916177 -0.684509 -0.079468 -0.698669 0.192566 1441916177 -0.684509 -0.079468 -0.698669 0.192566 1441916177 -0.684692 -0.085938 -0.698120 0.191040 1441916177 -0.684692 -0.085938 -0.698120 0.191040 1441916177 -0.684692 -0.085938 -0.698120 0.191040 1441916177 -0.684692 -0.085938 -0.698120 0.191040 1441916177 -0.684692 -0.085938 -0.698120 0.191040 1441916177 -0.684692 -0.085938 -0.698120 0.191040 1441916177 -0.684692 -0.085938 -0.698120 0.191040 1441916177 -0.684082 -0.092712 -0.697998 0.190491 1441916177 -0.684082 -0.092712 -0.697998 0.190491 1441916177 -0.684082 -0.092712 -0.697998 0.190491 1441916177 -0.684082 -0.092712 -0.697998 0.190491 1441916177 -0.684082 -0.092712 -0.697998 0.190491 1441916177 -0.684082 -0.092712 -0.697998 0.190491 1441916177 -0.681213 -0.102600 -0.697693 0.196716 1441916178 -0.681213 -0.102600 -0.697693 0.196716 1441916178 -0.681213 -0.102600 -0.697693 0.196716 1441916178 -0.681213 -0.102600 -0.697693 0.196716 1441916178 -0.681213 -0.102600 -0.697693 0.196716 1441916178 -0.681213 -0.102600 -0.697693 0.196716 1441916178 -0.676270 -0.115662 -0.696289 0.211182 1441916178 -0.676270 -0.115662 -0.696289 0.211182 1441916178 -0.676270 -0.115662 -0.696289 0.211182 1441916178 -0.676270 -0.115662 -0.696289 0.211182 1441916178 -0.676270 -0.115662 -0.696289 0.211182 1441916178 -0.676270 -0.115662 -0.696289 0.211182 1441916178 -0.674866 -0.119507 -0.693848 0.221313 1441916178 -0.674866 -0.119507 -0.693848 0.221313 1441916178 -0.674866 -0.119507 -0.693848 0.221313 1441916178 -0.674866 -0.119507 -0.693848 0.221313 1441916178 -0.674866 -0.119507 -0.693848 0.221313 1441916178 -0.674866 -0.119507 -0.693848 0.221313 1441916178 -0.674866 -0.119507 -0.693848 0.221313 1441916178 -0.677124 -0.110474 -0.693726 0.219299 1441916178 -0.677124 -0.110474 -0.693726 0.219299 1441916178 -0.677124 -0.110474 -0.693726 0.219299 1441916178 -0.677124 -0.110474 -0.693726 0.219299 1441916178 -0.677124 -0.110474 -0.693726 0.219299 1441916178 -0.677124 -0.110474 -0.693726 0.219299 1441916178 -0.677124 -0.110474 -0.693726 0.219299 1441916178 -0.678711 -0.106873 -0.692078 0.221436 1441916178 -0.678711 -0.106873 -0.692078 0.221436 1441916178 -0.678711 -0.106873 -0.692078 0.221436 1441916178 -0.678711 -0.106873 -0.692078 0.221436 1441916178 -0.678711 -0.106873 -0.692078 0.221436 1441916178 -0.678711 -0.106873 -0.692078 0.221436 1441916178 -0.674866 -0.117676 -0.688721 0.237549 1441916178 -0.674866 -0.117676 -0.688721 0.237549 1441916178 -0.674866 -0.117676 -0.688721 0.237549 1441916178 -0.674866 -0.117676 -0.688721 0.237549 1441916178 -0.674866 -0.117676 -0.688721 0.237549 1441916178 -0.674866 -0.117676 -0.688721 0.237549 1441916178 -0.674866 -0.117676 -0.688721 0.237549 1441916178 -0.670593 -0.122253 -0.685669 0.255554 1441916178 -0.670593 -0.122253 -0.685669 0.255554 1441916178 -0.670593 -0.122253 -0.685669 0.255554 1441916178 -0.670593 -0.122253 -0.685669 0.255554 1441916178 -0.670593 -0.122253 -0.685669 0.255554 1441916178 -0.670593 -0.122253 -0.685669 0.255554 1441916178 -0.673950 -0.102722 -0.686646 0.252563 1441916178 -0.673950 -0.102722 -0.686646 0.252563 1441916178 -0.673950 -0.102722 -0.686646 0.252563 1441916178 -0.673950 -0.102722 -0.686646 0.252563 1441916178 -0.673950 -0.102722 -0.686646 0.252563 1441916178 -0.673950 -0.102722 -0.686646 0.252563 1441916178 -0.673950 -0.102722 -0.686646 0.252563 1441916178 -0.681152 -0.078369 -0.689392 0.233826 1441916178 -0.681152 -0.078369 -0.689392 0.233826 1441916178 -0.681152 -0.078369 -0.689392 0.233826 1441916178 -0.681152 -0.078369 -0.689392 0.233826 1441916178 -0.681152 -0.078369 -0.689392 0.233826 1441916178 -0.681152 -0.078369 -0.689392 0.233826 1441916178 -0.682861 -0.077271 -0.691284 0.223572 1441916178 -0.682861 -0.077271 -0.691284 0.223572 1441916178 -0.682861 -0.077271 -0.691284 0.223572 1441916178 -0.682861 -0.077271 -0.691284 0.223572 1441916178 -0.682861 -0.077271 -0.691284 0.223572 1441916178 -0.682861 -0.077271 -0.691284 0.223572 1441916178 -0.676575 -0.100342 -0.689270 0.239197 1441916178 -0.676575 -0.100342 -0.689270 0.239197 1441916178 -0.676575 -0.100342 -0.689270 0.239197 1441916178 -0.676575 -0.100342 -0.689270 0.239197 1441916178 -0.676575 -0.100342 -0.689270 0.239197 1441916178 -0.676575 -0.100342 -0.689270 0.239197 1441916178 -0.676575 -0.100342 -0.689270 0.239197 1441916178 -0.675415 -0.111877 -0.686096 0.246277 1441916178 -0.675415 -0.111877 -0.686096 0.246277 1441916178 -0.675415 -0.111877 -0.686096 0.246277 1441916178 -0.675415 -0.111877 -0.686096 0.246277 1441916178 -0.675415 -0.111877 -0.686096 0.246277 1441916178 -0.675415 -0.111877 -0.686096 0.246277 1441916178 -0.678284 -0.109741 -0.685791 0.240173 1441916178 -0.678284 -0.109741 -0.685791 0.240173 1441916178 -0.678284 -0.109741 -0.685791 0.240173 1441916178 -0.678284 -0.109741 -0.685791 0.240173 1441916178 -0.678284 -0.109741 -0.685791 0.240173 1441916178 -0.678284 -0.109741 -0.685791 0.240173 1441916178 -0.678284 -0.109741 -0.685791 0.240173 1441916178 -0.681152 -0.109009 -0.685669 0.232544 1441916178 -0.681152 -0.109009 -0.685669 0.232544 1441916178 -0.681152 -0.109009 -0.685669 0.232544 1441916178 -0.681152 -0.109009 -0.685669 0.232544 1441916178 -0.681152 -0.109009 -0.685669 0.232544 1441916178 -0.681152 -0.109009 -0.685669 0.232544 1441916178 -0.683167 -0.111389 -0.685120 0.227051 1441916178 -0.683167 -0.111389 -0.685120 0.227051 1441916178 -0.683167 -0.111389 -0.685120 0.227051 1441916178 -0.683167 -0.111389 -0.685120 0.227051 1441916178 -0.683167 -0.111389 -0.685120 0.227051 1441916178 -0.683167 -0.111389 -0.685120 0.227051 1441916178 -0.684998 -0.113647 -0.684204 0.223267 1441916178 -0.684998 -0.113647 -0.684204 0.223267 1441916178 -0.684998 -0.113647 -0.684204 0.223267 1441916178 -0.684998 -0.113647 -0.684204 0.223267 1441916178 -0.684998 -0.113647 -0.684204 0.223267 1441916178 -0.684998 -0.113647 -0.684204 0.223267 1441916178 -0.684998 -0.113647 -0.684204 0.223267 1441916178 -0.688049 -0.109436 -0.684204 0.215759 1441916178 -0.688049 -0.109436 -0.684204 0.215759 1441916178 -0.688049 -0.109436 -0.684204 0.215759 1441916178 -0.688049 -0.109436 -0.684204 0.215759 1441916178 -0.688049 -0.109436 -0.684204 0.215759 1441916178 -0.688049 -0.109436 -0.684204 0.215759 1441916178 -0.688965 -0.106262 -0.684509 0.213440 1441916178 -0.688965 -0.106262 -0.684509 0.213440 1441916178 -0.688965 -0.106262 -0.684509 0.213440 1441916178 -0.688965 -0.106262 -0.684509 0.213440 1441916178 -0.688965 -0.106262 -0.684509 0.213440 1441916178 -0.688965 -0.106262 -0.684509 0.213440 1441916178 -0.686768 -0.110046 -0.683838 0.220642 1441916178 -0.686768 -0.110046 -0.683838 0.220642 1441916178 -0.686768 -0.110046 -0.683838 0.220642 1441916179 -0.686768 -0.110046 -0.683838 0.220642 1441916179 -0.686768 -0.110046 -0.683838 0.220642 1441916179 -0.686768 -0.110046 -0.683838 0.220642 1441916179 -0.686768 -0.110046 -0.683838 0.220642 1441916179 -0.685547 -0.112061 -0.681824 0.229431 1441916179 -0.685547 -0.112061 -0.681824 0.229431 1441916179 -0.685547 -0.112061 -0.681824 0.229431 1441916179 -0.685547 -0.112061 -0.681824 0.229431 1441916179 -0.685547 -0.112061 -0.681824 0.229431 1441916179 -0.685547 -0.112061 -0.681824 0.229431 1441916179 -0.686096 -0.104370 -0.681580 0.232239 1441916179 -0.686096 -0.104370 -0.681580 0.232239 1441916179 -0.686096 -0.104370 -0.681580 0.232239 1441916179 -0.686096 -0.104370 -0.681580 0.232239 1441916179 -0.686096 -0.104370 -0.681580 0.232239 1441916179 -0.686096 -0.104370 -0.681580 0.232239 1441916179 -0.686096 -0.104370 -0.681580 0.232239 1441916179 -0.688110 -0.091309 -0.681580 0.231873 1441916179 -0.688110 -0.091309 -0.681580 0.231873 1441916179 -0.688110 -0.091309 -0.681580 0.231873 1441916179 -0.688110 -0.091309 -0.681580 0.231873 1441916179 -0.688110 -0.091309 -0.681580 0.231873 1441916179 -0.688110 -0.091309 -0.681580 0.231873 1441916179 -0.688965 -0.083313 -0.681335 0.232971 1441916179 -0.688965 -0.083313 -0.681335 0.232971 1441916179 -0.688965 -0.083313 -0.681335 0.232971 1441916179 -0.688965 -0.083313 -0.681335 0.232971 1441916179 -0.688965 -0.083313 -0.681335 0.232971 1441916179 -0.688965 -0.083313 -0.681335 0.232971 1441916179 -0.685242 -0.084900 -0.681274 0.243225 1441916179 -0.685242 -0.084900 -0.681274 0.243225 1441916179 -0.685242 -0.084900 -0.681274 0.243225 1441916179 -0.685242 -0.084900 -0.681274 0.243225 1441916179 -0.685242 -0.084900 -0.681274 0.243225 1441916179 -0.685242 -0.084900 -0.681274 0.243225 1441916179 -0.685242 -0.084900 -0.681274 0.243225 1441916179 -0.682434 -0.081055 -0.681702 0.251221 1441916179 -0.682434 -0.081055 -0.681702 0.251221 1441916179 -0.682434 -0.081055 -0.681702 0.251221 1441916179 -0.682434 -0.081055 -0.681702 0.251221 1441916179 -0.682434 -0.081055 -0.681702 0.251221 1441916179 -0.682434 -0.081055 -0.681702 0.251221 1441916179 -0.685913 -0.060242 -0.684509 0.239502 1441916179 -0.685913 -0.060242 -0.684509 0.239502 1441916179 -0.685913 -0.060242 -0.684509 0.239502 1441916179 -0.685913 -0.060242 -0.684509 0.239502 1441916179 -0.685913 -0.060242 -0.684509 0.239502 1441916179 -0.685913 -0.060242 -0.684509 0.239502 1441916179 -0.689697 -0.041382 -0.688843 0.219421 1441916179 -0.689697 -0.041382 -0.688843 0.219421 1441916179 -0.689697 -0.041382 -0.688843 0.219421 1441916179 -0.689697 -0.041382 -0.688843 0.219421 1441916179 -0.689697 -0.041382 -0.688843 0.219421 1441916179 -0.689697 -0.041382 -0.688843 0.219421 1441916179 -0.685120 -0.049744 -0.691772 0.222900 1441916179 -0.685120 -0.049744 -0.691772 0.222900 1441916179 -0.685120 -0.049744 -0.691772 0.222900 1441916179 -0.685120 -0.049744 -0.691772 0.222900 1441916179 -0.685120 -0.049744 -0.691772 0.222900 1441916179 -0.685120 -0.049744 -0.691772 0.222900 1441916179 -0.680054 -0.069397 -0.691650 0.233154 1441916179 -0.680054 -0.069397 -0.691650 0.233154 1441916179 -0.680054 -0.069397 -0.691650 0.233154 1441916179 -0.680054 -0.069397 -0.691650 0.233154 1441916179 -0.678650 -0.073486 -0.695129 0.225769 1441916179 -0.678650 -0.073486 -0.695129 0.225769 1441916179 -0.678650 -0.073486 -0.695129 0.225769 1441916179 -0.678650 -0.073486 -0.695129 0.225769 1441916179 -0.678650 -0.073486 -0.695129 0.225769 1441916179 -0.678650 -0.073486 -0.695129 0.225769 1441916179 -0.680908 -0.067810 -0.698364 0.210083 1441916179 -0.680908 -0.067810 -0.698364 0.210083 1441916179 -0.680908 -0.067810 -0.698364 0.210083 1441916179 -0.680908 -0.067810 -0.698364 0.210083 1441916179 -0.680908 -0.067810 -0.698364 0.210083 1441916179 -0.680908 -0.067810 -0.698364 0.210083 1441916179 -0.680908 -0.067810 -0.698364 0.210083 1441916179 -0.682190 -0.065247 -0.701416 0.196106 1441916179 -0.682190 -0.065247 -0.701416 0.196106 1441916179 -0.682190 -0.065247 -0.701416 0.196106 1441916179 -0.682190 -0.065247 -0.701416 0.196106 1441916179 -0.682190 -0.065247 -0.701416 0.196106 1441916179 -0.682190 -0.065247 -0.701416 0.196106 1441916179 -0.682434 -0.068115 -0.702881 0.188965 1441916179 -0.682434 -0.068115 -0.702881 0.188965 1441916179 -0.682434 -0.068115 -0.702881 0.188965 1441916179 -0.682434 -0.068115 -0.702881 0.188965 1441916179 -0.682434 -0.068115 -0.702881 0.188965 1441916179 -0.682434 -0.068115 -0.702881 0.188965 1441916179 -0.682434 -0.068115 -0.702881 0.188965 1441916179 -0.684204 -0.066711 -0.703796 0.179382 1441916179 -0.684204 -0.066711 -0.703796 0.179382 1441916179 -0.684204 -0.066711 -0.703796 0.179382 1441916179 -0.684204 -0.066711 -0.703796 0.179382 1441916179 -0.684204 -0.066711 -0.703796 0.179382 1441916179 -0.684204 -0.066711 -0.703796 0.179382 1441916179 -0.687195 -0.061646 -0.704102 0.168091 1441916179 -0.687195 -0.061646 -0.704102 0.168091 1441916179 -0.687195 -0.061646 -0.704102 0.168091 1441916179 -0.687195 -0.061646 -0.704102 0.168091 1441916179 -0.687195 -0.061646 -0.704102 0.168091 1441916179 -0.687195 -0.061646 -0.704102 0.168091 1441916179 -0.685608 -0.068054 -0.704407 0.171021 1441916179 -0.685608 -0.068054 -0.704407 0.171021 1441916179 -0.685608 -0.068054 -0.704407 0.171021 1441916179 -0.685608 -0.068054 -0.704407 0.171021 1441916179 -0.685608 -0.068054 -0.704407 0.171021 1441916179 -0.685608 -0.068054 -0.704407 0.171021 1441916179 -0.681885 -0.084351 -0.700928 0.191528 1441916179 -0.681885 -0.084351 -0.700928 0.191528 1441916179 -0.681885 -0.084351 -0.700928 0.191528 1441916179 -0.681885 -0.084351 -0.700928 0.191528 1441916180 -0.681885 -0.084351 -0.700928 0.191528 1441916180 -0.681885 -0.084351 -0.700928 0.191528 1441916180 -0.681885 -0.084351 -0.700928 0.191528 1441916180 -0.682617 -0.086426 -0.696716 0.202942 1441916180 -0.682617 -0.086426 -0.696716 0.202942 1441916180 -0.682617 -0.086426 -0.696716 0.202942 1441916180 -0.682617 -0.086426 -0.696716 0.202942 1441916180 -0.682617 -0.086426 -0.696716 0.202942 1441916180 -0.682617 -0.086426 -0.696716 0.202942 1441916180 -0.685425 -0.079712 -0.693176 0.208435 1441916180 -0.685425 -0.079712 -0.693176 0.208435 1441916180 -0.685425 -0.079712 -0.693176 0.208435 1441916180 -0.685425 -0.079712 -0.693176 0.208435 1441916180 -0.685425 -0.079712 -0.693176 0.208435 1441916180 -0.685425 -0.079712 -0.693176 0.208435 1441916180 -0.686279 -0.083496 -0.687683 0.221924 1441916180 -0.686279 -0.083496 -0.687683 0.221924 1441916180 -0.686279 -0.083496 -0.687683 0.221924 1441916180 -0.686279 -0.083496 -0.687683 0.221924 1441916180 -0.686279 -0.083496 -0.687683 0.221924 1441916180 -0.686279 -0.083496 -0.687683 0.221924 1441916180 -0.686279 -0.083496 -0.687683 0.221924 1441916180 -0.683411 -0.096741 -0.681824 0.242493 1441916180 -0.683411 -0.096741 -0.681824 0.242493 1441916180 -0.683411 -0.096741 -0.681824 0.242493 1441916180 -0.683411 -0.096741 -0.681824 0.242493 1441916180 -0.683411 -0.096741 -0.681824 0.242493 1441916180 -0.683411 -0.096741 -0.681824 0.242493 1441916180 -0.680420 -0.100586 -0.677734 0.260071 1441916180 -0.680420 -0.100586 -0.677734 0.260071 1441916180 -0.680420 -0.100586 -0.677734 0.260071 1441916180 -0.680420 -0.100586 -0.677734 0.260071 1441916180 -0.680420 -0.100586 -0.677734 0.260071 1441916180 -0.680420 -0.100586 -0.677734 0.260071 1441916180 -0.680420 -0.100586 -0.677734 0.260071 1441916180 -0.682068 -0.082031 -0.678528 0.260254 1441916180 -0.682068 -0.082031 -0.678528 0.260254 1441916180 -0.682068 -0.082031 -0.678528 0.260254 1441916180 -0.682068 -0.082031 -0.678528 0.260254 1441916180 -0.682068 -0.082031 -0.678528 0.260254 1441916180 -0.682068 -0.082031 -0.678528 0.260254 1441916180 -0.689270 -0.048157 -0.682068 0.239624 1441916180 -0.689270 -0.048157 -0.682068 0.239624 1441916180 -0.689270 -0.048157 -0.682068 0.239624 1441916180 -0.689270 -0.048157 -0.682068 0.239624 1441916180 -0.689270 -0.048157 -0.682068 0.239624 1441916180 -0.689270 -0.048157 -0.682068 0.239624 1441916180 -0.692505 -0.035339 -0.685730 0.221313 1441916180 -0.692505 -0.035339 -0.685730 0.221313 1441916180 -0.692505 -0.035339 -0.685730 0.221313 1441916180 -0.692505 -0.035339 -0.685730 0.221313 1441916180 -0.692505 -0.035339 -0.685730 0.221313 1441916180 -0.692505 -0.035339 -0.685730 0.221313 1441916180 -0.684570 -0.066406 -0.685974 0.237610 1441916180 -0.684570 -0.066406 -0.685974 0.237610 1441916180 -0.684570 -0.066406 -0.685974 0.237610 1441916180 -0.684570 -0.066406 -0.685974 0.237610 1441916180 -0.684570 -0.066406 -0.685974 0.237610 1441916180 -0.684570 -0.066406 -0.685974 0.237610 1441916180 -0.684570 -0.066406 -0.685974 0.237610 1441916180 -0.678223 -0.095215 -0.683044 0.253967 1441916180 -0.678223 -0.095215 -0.683044 0.253967 1441916180 -0.678223 -0.095215 -0.683044 0.253967 1441916180 -0.678223 -0.095215 -0.683044 0.253967 1441916180 -0.678223 -0.095215 -0.683044 0.253967 1441916180 -0.678223 -0.095215 -0.683044 0.253967 1441916180 -0.680359 -0.091125 -0.685791 0.242126 1441916180 -0.680359 -0.091125 -0.685791 0.242126 1441916180 -0.680359 -0.091125 -0.685791 0.242126 1441916180 -0.680359 -0.091125 -0.685791 0.242126 1441916180 -0.680359 -0.091125 -0.685791 0.242126 1441916180 -0.680359 -0.091125 -0.685791 0.242126 1441916180 -0.686462 -0.079468 -0.689087 0.218384 1441916180 -0.686462 -0.079468 -0.689087 0.218384 1441916180 -0.686462 -0.079468 -0.689087 0.218384 1441916180 -0.686462 -0.079468 -0.689087 0.218384 1441916180 -0.686462 -0.079468 -0.689087 0.218384 1441916180 -0.686462 -0.079468 -0.689087 0.218384 1441916180 -0.689453 -0.082703 -0.690308 0.203430 1441916180 -0.689453 -0.082703 -0.690308 0.203430 1441916180 -0.689453 -0.082703 -0.690308 0.203430 1441916180 -0.689453 -0.082703 -0.690308 0.203430 1441916180 -0.689453 -0.082703 -0.690308 0.203430 1441916180 -0.689453 -0.082703 -0.690308 0.203430 1441916180 -0.689453 -0.082703 -0.690308 0.203430 1441916180 -0.688782 -0.101135 -0.689575 0.199707 1441916180 -0.688782 -0.101135 -0.689575 0.199707 1441916180 -0.688782 -0.101135 -0.689575 0.199707 1441916180 -0.688782 -0.101135 -0.689575 0.199707 1441916180 -0.688782 -0.101135 -0.689575 0.199707 1441916180 -0.688782 -0.101135 -0.689575 0.199707 1441916180 -0.690552 -0.111145 -0.688171 0.193176 1441916180 -0.690552 -0.111145 -0.688171 0.193176 1441916180 -0.690552 -0.111145 -0.688171 0.193176 1441916180 -0.690552 -0.111145 -0.688171 0.193176 1441916180 -0.690552 -0.111145 -0.688171 0.193176 1441916180 -0.690552 -0.111145 -0.688171 0.193176 1441916180 -0.692627 -0.109253 -0.688538 0.185242 1441916180 -0.692627 -0.109253 -0.688538 0.185242 1441916180 -0.692627 -0.109253 -0.688538 0.185242 1441916180 -0.692627 -0.109253 -0.688538 0.185242 1441916180 -0.692627 -0.109253 -0.688538 0.185242 1441916180 -0.692627 -0.109253 -0.688538 0.185242 1441916180 -0.692627 -0.109253 -0.688538 0.185242 1441916180 -0.691956 -0.109253 -0.688721 0.187134 1441916180 -0.691956 -0.109253 -0.688721 0.187134 1441916180 -0.691956 -0.109253 -0.688721 0.187134 1441916180 -0.691956 -0.109253 -0.688721 0.187134 1441916180 -0.691956 -0.109253 -0.688721 0.187134 1441916180 -0.691956 -0.109253 -0.688721 0.187134 1441916180 -0.690002 -0.112732 -0.687012 0.198120 1441916180 -0.690002 -0.112732 -0.687012 0.198120 1441916180 -0.690002 -0.112732 -0.687012 0.198120 1441916181 -0.690002 -0.112732 -0.687012 0.198120 1441916181 -0.690002 -0.112732 -0.687012 0.198120 1441916181 -0.690002 -0.112732 -0.687012 0.198120 1441916181 -0.689697 -0.110168 -0.684814 0.208130 1441916181 -0.689697 -0.110168 -0.684814 0.208130 1441916181 -0.689697 -0.110168 -0.684814 0.208130 1441916181 -0.689697 -0.110168 -0.684814 0.208130 1441916181 -0.689697 -0.110168 -0.684814 0.208130 1441916181 -0.689697 -0.110168 -0.684814 0.208130 1441916181 -0.689697 -0.110168 -0.684814 0.208130 1441916181 -0.691345 -0.098755 -0.683167 0.213745 1441916181 -0.691345 -0.098755 -0.683167 0.213745 1441916181 -0.691345 -0.098755 -0.683167 0.213745 1441916181 -0.691345 -0.098755 -0.683167 0.213745 1441916181 -0.691345 -0.098755 -0.683167 0.213745 1441916181 -0.691345 -0.098755 -0.683167 0.213745 1441916181 -0.692505 -0.087341 -0.681213 0.220947 1441916181 -0.692505 -0.087341 -0.681213 0.220947 1441916181 -0.692505 -0.087341 -0.681213 0.220947 1441916181 -0.692505 -0.087341 -0.681213 0.220947 1441916181 -0.692505 -0.087341 -0.681213 0.220947 1441916181 -0.692505 -0.087341 -0.681213 0.220947 1441916181 -0.691833 -0.081909 -0.679443 0.230286 1441916181 -0.691833 -0.081909 -0.679443 0.230286 1441916181 -0.691833 -0.081909 -0.679443 0.230286 1441916181 -0.691833 -0.081909 -0.679443 0.230286 1441916181 -0.691833 -0.081909 -0.679443 0.230286 1441916181 -0.691833 -0.081909 -0.679443 0.230286 1441916181 -0.687805 -0.082336 -0.677979 0.245972 1441916181 -0.687805 -0.082336 -0.677979 0.245972 1441916181 -0.687805 -0.082336 -0.677979 0.245972 1441916181 -0.687805 -0.082336 -0.677979 0.245972 1441916181 -0.687805 -0.082336 -0.677979 0.245972 1441916181 -0.687805 -0.082336 -0.677979 0.245972 1441916181 -0.683167 -0.079407 -0.676575 0.263245 1441916181 -0.683167 -0.079407 -0.676575 0.263245 1441916181 -0.683167 -0.079407 -0.676575 0.263245 1441916181 -0.683167 -0.079407 -0.676575 0.263245 1441916181 -0.683167 -0.079407 -0.676575 0.263245 1441916181 -0.683167 -0.079407 -0.676575 0.263245 1441916181 -0.684448 -0.059692 -0.678162 0.261108 1441916181 -0.684448 -0.059692 -0.678162 0.261108 1441916181 -0.684448 -0.059692 -0.678162 0.261108 1441916181 -0.684448 -0.059692 -0.678162 0.261108 1441916181 -0.684448 -0.059692 -0.678162 0.261108 1441916181 -0.684448 -0.059692 -0.678162 0.261108 1441916181 -0.684448 -0.059692 -0.678162 0.261108 1441916181 -0.690125 -0.032227 -0.682983 0.237183 1441916181 -0.690125 -0.032227 -0.682983 0.237183 1441916181 -0.690125 -0.032227 -0.682983 0.237183 1441916181 -0.690125 -0.032227 -0.682983 0.237183 1441916181 -0.690125 -0.032227 -0.682983 0.237183 1441916181 -0.690125 -0.032227 -0.682983 0.237183 1441916181 -0.690979 -0.025085 -0.687561 0.221924 1441916181 -0.690979 -0.025085 -0.687561 0.221924 1441916181 -0.690979 -0.025085 -0.687561 0.221924 1441916181 -0.690979 -0.025085 -0.687561 0.221924 1441916181 -0.690979 -0.025085 -0.687561 0.221924 1441916181 -0.690979 -0.025085 -0.687561 0.221924 1441916181 -0.690979 -0.025085 -0.687561 0.221924 1441916181 -0.686951 -0.050964 -0.685730 0.235291 1441916181 -0.686951 -0.050964 -0.685730 0.235291 1441916181 -0.686951 -0.050964 -0.685730 0.235291 1441916181 -0.686951 -0.050964 -0.685730 0.235291 1441916181 -0.686951 -0.050964 -0.685730 0.235291 1441916181 -0.686951 -0.050964 -0.685730 0.235291 1441916181 
-0.720886 0.100769 -0.059265 0.683105 1441916185 -0.720886 0.100769 -0.059265 0.683105 1441916185 -0.720886 0.100769 -0.059265 0.683105 1441916185 -0.720886 0.100769 -0.059265 0.683105 1441916185 -0.720886 0.100769 -0.059265 0.683105 1441916185 -0.720886 0.100769 -0.059265 0.683105 1441916185 -0.699707 0.139221 -0.088989 0.695068 1441916185 -0.699707 0.139221 -0.088989 0.695068 1441916185 -0.699707 0.139221 -0.088989 0.695068 1441916185 -0.699707 0.139221 -0.088989 0.695068 1441916185 -0.699707 0.139221 -0.088989 0.695068 1441916185 -0.699707 0.139221 -0.088989 0.695068 1441916185 -0.709351 0.163330 -0.105408 0.677551 1441916185 -0.709351 0.163330 -0.105408 0.677551 1441916185 -0.709351 0.163330 -0.105408 0.677551 1441916185 -0.709351 0.163330 -0.105408 0.677551 1441916185 -0.709351 0.163330 -0.105408 0.677551 1441916185 -0.709351 0.163330 -0.105408 0.677551 1441916185 -0.709351 0.163330 -0.105408 0.677551 1441916185 -0.754150 0.130859 -0.095154 0.636475 1441916185 -0.754150 0.130859 -0.095154 0.636475 1441916185 -0.754150 0.130859 -0.095154 0.636475 1441916185 -0.754150 0.130859 -0.095154 0.636475 1441916185 -0.754150 0.130859 -0.095154 0.636475 1441916185 -0.754150 0.130859 -0.095154 0.636475 1441916185 -0.803589 0.118652 -0.105530 0.573669 1441916185 -0.803589 0.118652 -0.105530 0.573669 1441916185 -0.803589 0.118652 -0.105530 0.573669 1441916185 -0.803589 0.118652 -0.105530 0.573669 1441916185 -0.803589 0.118652 -0.105530 0.573669 1441916185 -0.803589 0.118652 -0.105530 0.573669 1441916185 -0.846191 0.144592 -0.132019 0.495667 1441916185 -0.846191 0.144592 -0.132019 0.495667 1441916185 -0.846191 0.144592 -0.132019 0.495667 1441916185 -0.846191 0.144592 -0.132019 0.495667 1441916185 -0.846191 0.144592 -0.132019 0.495667 1441916185 -0.846191 0.144592 -0.132019 0.495667 1441916185 -0.888672 0.187317 -0.152405 0.389893 1441916185 -0.888672 0.187317 -0.152405 0.389893 1441916185 -0.888672 0.187317 -0.152405 0.389893 1441916185 -0.888672 0.187317 -0.152405 0.389893 1441916185 -0.888672 0.187317 -0.152405 0.389893 1441916185 -0.888672 0.187317 -0.152405 0.389893 1441916185 -0.888672 0.187317 -0.152405 0.389893 1441916185 -0.919922 0.235474 -0.134827 0.283203 1441916185 -0.919922 0.235474 -0.134827 0.283203 1441916185 -0.919922 0.235474 -0.134827 0.283203 1441916185 -0.919922 0.235474 -0.134827 0.283203 1441916185 -0.919922 0.235474 -0.134827 0.283203 1441916185 -0.919922 0.235474 -0.134827 0.283203 1441916185 -0.939209 0.226501 -0.098755 0.238586 1441916185 -0.939209 0.226501 -0.098755 0.238586 1441916185 -0.939209 0.226501 -0.098755 0.238586 1441916185 -0.939209 0.226501 -0.098755 0.238586 1441916185 -0.939209 0.226501 -0.098755 0.238586 1441916185 -0.939209 0.226501 -0.098755 0.238586 1441916185 -0.958130 0.162964 -0.068176 0.225403 1441916185 -0.958130 0.162964 -0.068176 0.225403 1441916185 -0.958130 0.162964 -0.068176 0.225403 1441916185 -0.958130 0.162964 -0.068176 0.225403 1441916185 -0.958130 0.162964 -0.068176 0.225403 1441916185 -0.958130 0.162964 -0.068176 0.225403 1441916185 -0.955627 0.161133 -0.057861 0.239807 1441916185 -0.955627 0.161133 -0.057861 0.239807 1441916185 -0.955627 0.161133 -0.057861 0.239807 1441916185 -0.955627 0.161133 -0.057861 0.239807 1441916185 -0.955627 0.161133 -0.057861 0.239807 1441916185 -0.955627 0.161133 -0.057861 0.239807 1441916185 -0.955627 0.161133 -0.057861 0.239807 1441916185 -0.939880 0.171509 -0.065125 0.288025 1441916185 -0.939880 0.171509 -0.065125 0.288025 1441916185 -0.939880 0.171509 -0.065125 0.288025 1441916185 -0.939880 0.171509 -0.065125 0.288025 1441916185 -0.939880 0.171509 -0.065125 0.288025 1441916185 -0.939880 0.171509 -0.065125 0.288025 1441916185 -0.914612 0.153748 -0.076477 0.366089 1441916185 -0.914612 0.153748 -0.076477 0.366089 1441916186 -0.914612 0.153748 -0.076477 0.366089 1441916186 -0.914612 0.153748 -0.076477 0.366089 1441916186 -0.914612 0.153748 -0.076477 0.366089 1441916186 -0.914612 0.153748 -0.076477 0.366089 1441916186 -0.914612 0.153748 -0.076477 0.366089 1441916186 -0.877136 0.128784 -0.074219 0.456665 1441916186 -0.877136 0.128784 -0.074219 0.456665 1441916186 -0.877136 0.128784 -0.074219 0.456665 1441916186 -0.877136 0.128784 -0.074219 0.456665 1441916186 -0.877136 0.128784 -0.074219 0.456665 1441916186 -0.877136 0.128784 -0.074219 0.456665 1441916186 -0.827087 0.124146 -0.071777 0.543457 1441916186 -0.827087 0.124146 -0.071777 0.543457 1441916186 -0.827087 0.124146 -0.071777 0.543457 1441916186 -0.827087 0.124146 -0.071777 0.543457 1441916186 -0.827087 0.124146 -0.071777 0.543457 1441916186 -0.827087 0.124146 -0.071777 0.543457 1441916186 -0.771790 0.137573 -0.075195 0.616272 1441916186 -0.771790 0.137573 -0.075195 0.616272 1441916186 -0.771790 0.137573 -0.075195 0.616272 1441916186 -0.771790 0.137573 -0.075195 0.616272 1441916186 -0.771790 0.137573 -0.075195 0.616272 1441916186 -0.771790 0.137573 -0.075195 0.616272 1441916186 -0.731750 0.121033 -0.077087 0.666321 1441916186 -0.731750 0.121033 -0.077087 0.666321 1441916186 -0.731750 0.121033 -0.077087 0.666321 1441916186 -0.731750 0.121033 -0.077087 0.666321 1441916186 -0.731750 0.121033 -0.077087 0.666321 1441916186 -0.731750 0.121033 -0.077087 0.666321 1441916186 -0.701660 0.137390 -0.105164 0.691223 1441916186 -0.701660 0.137390 -0.105164 0.691223 1441916186 -0.701660 0.137390 -0.105164 0.691223 1441916186 -0.701660 0.137390 -0.105164 0.691223 1441916186 -0.701660 0.137390 -0.105164 0.691223 1441916186 -0.701660 0.137390 -0.105164 0.691223 1441916186 -0.701660 0.137390 -0.105164 0.691223 1441916186 -0.691528 0.172485 -0.138000 0.687744 1441916186 -0.691528 0.172485 -0.138000 0.687744 1441916186 -0.691528 0.172485 -0.138000 0.687744 1441916186 -0.691528 0.172485 -0.138000 0.687744 1441916186 -0.691528 0.172485 -0.138000 0.687744 1441916186 -0.691528 0.172485 -0.138000 0.687744 1441916186 -0.691528 0.172485 -0.138000 0.687744 1441916186 -0.717957 0.151855 -0.122253 0.668274 1441916186 -0.717957 0.151855 -0.122253 0.668274 1441916186 -0.717957 0.151855 -0.122253 0.668274 1441916186 -0.717957 0.151855 -0.122253 0.668274 1441916186 -0.717957 0.151855 -0.122253 0.668274 1441916186 -0.717957 0.151855 -0.122253 0.668274 1441916186 -0.754883 0.132507 -0.118164 0.631348 1441916186 -0.754883 0.132507 -0.118164 0.631348 1441916186 -0.754883 0.132507 -0.118164 0.631348 1441916186 -0.754883 0.132507 -0.118164 0.631348 1441916186 -0.754883 0.132507 -0.118164 0.631348 1441916186 -0.754883 0.132507 -0.118164 0.631348 1441916186 -0.798218 0.139221 -0.137939 0.569580 1441916186 -0.798218 0.139221 -0.137939 0.569580 1441916186 -0.798218 0.139221 -0.137939 0.569580 1441916186 -0.798218 0.139221 -0.137939 0.569580 1441916186 -0.798218 0.139221 -0.137939 0.569580 1441916186 -0.798218 0.139221 -0.137939 0.569580 1441916186 -0.841736 0.162109 -0.156372 0.490723 1441916186 -0.841736 0.162109 -0.156372 0.490723 1441916186 -0.841736 0.162109 -0.156372 0.490723 1441916186 -0.841736 0.162109 -0.156372 0.490723 1441916186 -0.841736 0.162109 -0.156372 0.490723 1441916186 -0.841736 0.162109 -0.156372 0.490723 1441916186 -0.841736 0.162109 -0.156372 0.490723 1441916186 -0.888550 0.173462 -0.164734 0.391479 1441916186 -0.888550 0.173462 -0.164734 0.391479 1441916186 -0.888550 0.173462 -0.164734 0.391479 1441916186 -0.888550 0.173462 -0.164734 0.391479 1441916186 -0.888550 0.173462 -0.164734 0.391479 1441916186 -0.888550 0.173462 -0.164734 0.391479 1441916186 -0.925903 0.188232 -0.158020 0.286926 1441916186 -0.925903 0.188232 -0.158020 0.286926 1441916186 -0.925903 0.188232 -0.158020 0.286926 1441916186 -0.925903 0.188232 -0.158020 0.286926 1441916186 -0.925903 0.188232 -0.158020 0.286926 1441916186 -0.925903 0.188232 -0.158020 0.286926 1441916186 -0.925903 0.188232 -0.158020 0.286926 1441916186 -0.943665 0.207214 -0.136719 0.218872 1441916186 -0.943665 0.207214 -0.136719 0.218872 1441916186 -0.943665 0.207214 -0.136719 0.218872 1441916186 -0.943665 0.207214 -0.136719 0.218872 1441916186 -0.943665 0.207214 -0.136719 0.218872 1441916186 -0.943665 0.207214 -0.136719 0.218872 1441916186 -0.949829 0.203735 -0.115784 0.207336 1441916186 -0.949829 0.203735 -0.115784 0.207336 1441916186 -0.949829 0.203735 -0.115784 0.207336 1441916186 -0.949829 0.203735 -0.115784 0.207336 1441916186 -0.949829 0.203735 -0.115784 0.207336 1441916186 -0.949829 0.203735 -0.115784 0.207336 1441916186 -0.948120 0.188538 -0.102600 0.234680 1441916186 -0.948120 0.188538 -0.102600 0.234680 1441916186 -0.948120 0.188538 -0.102600 0.234680 1441916186 -0.948120 0.188538 -0.102600 0.234680 1441916186 -0.948120 0.188538 -0.102600 0.234680 1441916186 -0.948120 0.188538 -0.102600 0.234680 1441916186 -0.932678 0.185120 -0.095154 0.294678 1441916186 -0.932678 0.185120 -0.095154 0.294678 1441916186 -0.932678 0.185120 -0.095154 0.294678 1441916186 -0.932678 0.185120 -0.095154 0.294678 1441916186 -0.932678 0.185120 -0.095154 0.294678 1441916186 -0.932678 0.185120 -0.095154 0.294678 1441916186 -0.906372 0.167236 -0.089539 0.377502 1441916186 -0.906372 0.167236 -0.089539 0.377502 1441916186 -0.906372 0.167236 -0.089539 0.377502 1441916186 -0.906372 0.167236 -0.089539 0.377502 1441916186 -0.906372 0.167236 -0.089539 0.377502 1441916186 -0.906372 0.167236 -0.089539 0.377502 1441916186 -0.869751 0.137329 -0.074951 0.468079 1441916186 -0.869751 0.137329 -0.074951 0.468079 1441916186 -0.869751 0.137329 -0.074951 0.468079 1441916187 -0.869751 0.137329 -0.074951 0.468079 1441916187 -0.869751 0.137329 -0.074951 0.468079 1441916187 -0.869751 0.137329 -0.074951 0.468079 1441916187 -0.822388 0.121826 -0.063354 0.552124 1441916187 -0.822388 0.121826 -0.063354 0.552124 1441916187 -0.822388 0.121826 -0.063354 0.552124 1441916187 -0.822388 0.121826 -0.063354 0.552124 1441916187 -0.822388 0.121826 -0.063354 0.552124 1441916187 -0.822388 0.121826 -0.063354 0.552124 1441916187 -0.822388 0.121826 -0.063354 0.552124 1441916187 -0.771362 0.119873 -0.054077 0.622681 1441916187 -0.771362 0.119873 -0.054077 0.622681 1441916187 -0.771362 0.119873 -0.054077 0.622681 1441916187 -0.771362 0.119873 -0.054077 0.622681 1441916187 -0.771362 0.119873 -0.054077 0.622681 1441916187 -0.771362 0.119873 -0.054077 0.622681 1441916187 -0.733093 0.094666 -0.047668 0.671814 1441916187 -0.733093 0.094666 -0.047668 0.671814 1441916187 -0.733093 0.094666 -0.047668 0.671814 1441916187 -0.733093 0.094666 -0.047668 0.671814 1441916187 -0.733093 0.094666 -0.047668 0.671814 1441916187 -0.733093 0.094666 -0.047668 0.671814 1441916187 -0.709595 0.100220 -0.070313 0.693909 1441916187 -0.709595 0.100220 -0.070313 0.693909 1441916187 -0.709595 0.100220 -0.070313 0.693909 1441916187 -0.709595 0.100220 -0.070313 0.693909 1441916187 -0.709595 0.100220 -0.070313 0.693909 1441916187 -0.709595 0.100220 -0.070313 0.693909 1441916187 -0.709595 0.100220 -0.070313 0.693909 1441916187 -0.697205 0.132324 -0.102905 0.697021 1441916187 -0.697205 0.132324 -0.102905 0.697021 1441916187 -0.697205 0.132324 -0.102905 0.697021 1441916187 -0.697205 0.132324 -0.102905 0.697021 1441916187 -0.697205 0.132324 -0.102905 0.697021 1441916187 -0.697205 0.132324 -0.102905 0.697021 1441916187 -0.697205 0.132324 -0.102905 0.697021 1441916187 -0.712830 0.111694 -0.089417 0.686584 1441916187 -0.712830 0.111694 -0.089417 0.686584 1441916187 -0.712830 0.111694 -0.089417 0.686584 1441916187 -0.712830 0.111694 -0.089417 0.686584 1441916187 -0.712830 0.111694 -0.089417 0.686584 1441916187 -0.712830 0.111694 -0.089417 0.686584 1441916187 -0.737305 0.087097 -0.076233 0.665588 1441916187 -0.737305 0.087097 -0.076233 0.665588 1441916187 -0.737305 0.087097 -0.076233 0.665588 1441916187 -0.737305 0.087097 -0.076233 0.665588 1441916187 -0.737305 0.087097 -0.076233 0.665588 1441916187 -0.737305 0.087097 -0.076233 0.665588 1441916187 -0.737305 0.087097 -0.076233 0.665588 1441916187 -0.765442 0.108765 -0.095276 0.627075 1441916187 -0.765442 0.108765 -0.095276 0.627075 1441916187 -0.765442 0.108765 -0.095276 0.627075 1441916187 -0.765442 0.108765 -0.095276 0.627075 1441916187 -0.765442 0.108765 -0.095276 0.627075 1441916187 -0.765442 0.108765 -0.095276 0.627075 1441916187 -0.794128 0.154602 -0.121643 0.575012 1441916187 -0.794128 0.154602 -0.121643 0.575012 1441916187 -0.794128 0.154602 -0.121643 0.575012 1441916187 -0.794128 0.154602 -0.121643 0.575012 1441916187 -0.794128 0.154602 -0.121643 0.575012 1441916187 -0.794128 0.154602 -0.121643 0.575012 1441916187 -0.794128 0.154602 -0.121643 0.575012 1441916187 -0.828003 0.180176 -0.125183 0.516052 1441916187 -0.828003 0.180176 -0.125183 0.516052 1441916187 -0.828003 0.180176 -0.125183 0.516052 1441916187 -0.828003 0.180176 -0.125183 0.516052 1441916187 -0.828003 0.180176 -0.125183 0.516052 1441916187 -0.828003 0.180176 -0.125183 0.516052 1441916187 -0.870422 0.171265 -0.111328 0.447998 1441916187 -0.870422 0.171265 -0.111328 0.447998 1441916187 -0.870422 0.171265 -0.111328 0.447998 1441916187 -0.870422 0.171265 -0.111328 0.447998 1441916187 -0.870422 0.171265 -0.111328 0.447998 1441916187 -0.870422 0.171265 -0.111328 0.447998 1441916187 -0.870422 0.171265 -0.111328 0.447998 1441916187 -0.904663 0.164795 -0.091003 0.382324 1441916187 -0.904663 0.164795 -0.091003 0.382324 1441916187 -0.904663 0.164795 -0.091003 0.382324 1441916187 -0.904663 0.164795 -0.091003 0.382324 1441916187 -0.904663 0.164795 -0.091003 0.382324 1441916187 -0.904663 0.164795 -0.091003 0.382324 1441916187 -0.927124 0.167969 -0.067566 0.328125 1441916187 -0.927124 0.167969 -0.067566 0.328125 1441916187 -0.927124 0.167969 -0.067566 0.328125 1441916187 -0.927124 0.167969 -0.067566 0.328125 1441916187 -0.927124 0.167969 -0.067566 0.328125 1441916187 -0.927124 0.167969 -0.067566 0.328125 1441916187 -0.936951 0.159363 -0.047058 0.307556 1441916187 -0.936951 0.159363 -0.047058 0.307556 1441916187 -0.936951 0.159363 -0.047058 0.307556 1441916187 -0.936951 0.159363 -0.047058 0.307556 1441916187 -0.936951 0.159363 -0.047058 0.307556 1441916187 -0.936951 0.159363 -0.047058 0.307556 1441916187 -0.936584 0.134827 -0.043640 0.320496 1441916187 -0.936584 0.134827 -0.043640 0.320496 1441916187 -0.936584 0.134827 -0.043640 0.320496 1441916187 -0.936584 0.134827 -0.043640 0.320496 1441916187 -0.936584 0.134827 -0.043640 0.320496 1441916187 -0.936584 0.134827 -0.043640 0.320496 1441916187 -0.936584 0.134827 -0.043640 0.320496 1441916187 -0.922852 0.123840 -0.053101 0.360901 1441916187 -0.922852 0.123840 -0.053101 0.360901 1441916187 -0.922852 0.123840 -0.053101 0.360901 1441916187 -0.922852 0.123840 -0.053101 0.360901 1441916187 -0.922852 0.123840 -0.053101 0.360901 1441916187 -0.922852 0.123840 -0.053101 0.360901 1441916187 -0.895020 0.116943 -0.064514 0.425598 1441916187 -0.895020 0.116943 -0.064514 0.425598 1441916187 -0.895020 0.116943 -0.064514 0.425598 1441916187 -0.895020 0.116943 -0.064514 0.425598 1441916187 -0.895020 0.116943 -0.064514 0.425598 1441916187 -0.895020 0.116943 -0.064514 0.425598 1441916187 -0.847656 0.115479 -0.078247 0.511902 1441916187 -0.847656 0.115479 -0.078247 0.511902 1441916187 -0.847656 0.115479 -0.078247 0.511902 1441916187 -0.847656 0.115479 -0.078247 0.511902 1441916187 -0.847656 0.115479 -0.078247 0.511902 1441916188 -0.847656 0.115479 -0.078247 0.511902 1441916188 -0.847656 0.115479 -0.078247 0.511902 1441916188 -0.790405 0.127930 -0.079163 0.593811 1441916188 -0.790405 0.127930 -0.079163 0.593811 1441916188 -0.790405 0.127930 -0.079163 0.593811 1441916188 -0.790405 0.127930 -0.079163 0.593811 1441916188 -0.790405 0.127930 -0.079163 0.593811 1441916188 -0.790405 0.127930 -0.079163 0.593811 1441916188 -0.741943 0.125427 -0.081116 0.653564 1441916188 -0.741943 0.125427 -0.081116 0.653564 1441916188 -0.741943 0.125427 -0.081116 0.653564 1441916188 -0.741943 0.125427 -0.081116 0.653564 1441916188 -0.741943 0.125427 -0.081116 0.653564 1441916188 -0.741943 0.125427 -0.081116 0.653564 1441916188 -0.711853 0.107605 -0.093262 0.687744 1441916188 -0.711853 0.107605 -0.093262 0.687744 1441916188 -0.711853 0.107605 -0.093262 0.687744 1441916188 -0.711853 0.107605 -0.093262 0.687744 1441916188 -0.711853 0.107605 -0.093262 0.687744 1441916188 -0.711853 0.107605 -0.093262 0.687744 1441916188 -0.711853 0.107605 -0.093262 0.687744 1441916188 -0.687317 0.145081 -0.133301 0.699097 1441916188 -0.687317 0.145081 -0.133301 0.699097 1441916188 -0.687317 0.145081 -0.133301 0.699097 1441916188 -0.687317 0.145081 -0.133301 0.699097 1441916188 -0.687317 0.145081 -0.133301 0.699097 1441916188 -0.687317 0.145081 -0.133301 0.699097 1441916188 -0.696594 0.132690 -0.130005 0.692993 1441916188 -0.696594 0.132690 -0.130005 0.692993 1441916188 -0.696594 0.132690 -0.130005 0.692993 1441916188 -0.696594 0.132690 -0.130005 0.692993 1441916188 -0.696594 0.132690 -0.130005 0.692993 1441916188 -0.696594 0.132690 -0.130005 0.692993 1441916188 -0.696594 0.132690 -0.130005 0.692993 1441916188 -0.723816 0.106140 -0.115845 0.671875 1441916188 -0.723816 0.106140 -0.115845 0.671875 1441916188 -0.723816 0.106140 -0.115845 0.671875 1441916188 -0.723816 0.106140 -0.115845 0.671875 1441916188 -0.723816 0.106140 -0.115845 0.671875 1441916188 -0.723816 0.106140 -0.115845 0.671875 1441916188 -0.760620 0.113342 -0.137268 0.624329 1441916188 -0.760620 0.113342 -0.137268 0.624329 1441916188 -0.760620 0.113342 -0.137268 0.624329 1441916188 -0.760620 0.113342 -0.137268 0.624329 1441916188 -0.760620 0.113342 -0.137268 0.624329 1441916188 -0.760620 0.113342 -0.137268 0.624329 1441916188 -0.803833 0.123840 -0.180969 0.552917 1441916188 -0.803833 0.123840 -0.180969 0.552917 1441916188 -0.803833 0.123840 -0.180969 0.552917 1441916188 -0.803833 0.123840 -0.180969 0.552917 1441916188 -0.803833 0.123840 -0.180969 0.552917 1441916188 -0.803833 0.123840 -0.180969 0.552917 1441916188 -0.803833 0.123840 -0.180969 0.552917 1441916188 -0.850220 0.132446 -0.220581 0.459290 1441916188 -0.850220 0.132446 -0.220581 0.459290 1441916188 -0.850220 0.132446 -0.220581 0.459290 1441916188 -0.850220 0.132446 -0.220581 0.459290 1441916188 -0.850220 0.132446 -0.220581 0.459290 1441916188 -0.850220 0.132446 -0.220581 0.459290 1441916188 -0.895081 0.151306 -0.243042 0.341858 1441916188 -0.895081 0.151306 -0.243042 0.341858 1441916188 -0.895081 0.151306 -0.243042 0.341858 1441916188 -0.895081 0.151306 -0.243042 0.341858 1441916188 -0.895081 0.151306 -0.243042 0.341858 1441916188 -0.895081 0.151306 -0.243042 0.341858 1441916188 -0.919922 0.184753 -0.250427 0.238647 1441916188 -0.919922 0.184753 -0.250427 0.238647 1441916188 -0.919922 0.184753 -0.250427 0.238647 1441916188 -0.919922 0.184753 -0.250427 0.238647 1441916188 -0.919922 0.184753 -0.250427 0.238647 1441916188 -0.919922 0.184753 -0.250427 0.238647 1441916188 -0.919922 0.184753 -0.250427 0.238647 1441916188 -0.935730 0.187378 -0.246887 0.168396 1441916188 -0.935730 0.187378 -0.246887 0.168396 1441916188 -0.935730 0.187378 -0.246887 0.168396 1441916188 -0.935730 0.187378 -0.246887 0.168396 1441916188 -0.935730 0.187378 -0.246887 0.168396 1441916188 -0.935730 0.187378 -0.246887 0.168396 1441916188 -0.945313 0.161377 -0.238525 0.153381 1441916188 -0.945313 0.161377 -0.238525 0.153381 1441916188 -0.945313 0.161377 -0.238525 0.153381 1441916188 -0.945313 0.161377 -0.238525 0.153381 1441916188 -0.945313 0.161377 -0.238525 0.153381 1441916188 -0.945313 0.161377 -0.238525 0.153381 1441916188 -0.942566 0.173584 -0.229980 0.169006 1441916188 -0.942566 0.173584 -0.229980 0.169006 1441916188 -0.942566 0.173584 -0.229980 0.169006 1441916188 -0.942566 0.173584 -0.229980 0.169006 1441916188 -0.942566 0.173584 -0.229980 0.169006 1441916188 -0.942566 0.173584 -0.229980 0.169006 1441916188 -0.942566 0.173584 -0.229980 0.169006 1441916188 -0.927124 0.205322 -0.225220 0.218079 1441916188 -0.927124 0.205322 -0.225220 0.218079 1441916188 -0.927124 0.205322 -0.225220 0.218079 1441916188 -0.927124 0.205322 -0.225220 0.218079 1441916188 -0.927124 0.205322 -0.225220 0.218079 1441916188 -0.927124 0.205322 -0.225220 0.218079 1441916188 -0.898987 0.239319 -0.221680 0.292358 1441916188 -0.898987 0.239319 -0.221680 0.292358 1441916188 -0.898987 0.239319 -0.221680 0.292358 1441916188 -0.898987 0.239319 -0.221680 0.292358 1441916188 -0.898987 0.239319 -0.221680 0.292358 1441916188 -0.898987 0.239319 -0.221680 0.292358 1441916188 -0.858459 0.257629 -0.207642 0.391846 1441916188 -0.858459 0.257629 -0.207642 0.391846 1441916188 -0.858459 0.257629 -0.207642 0.391846 1441916188 -0.858459 0.257629 -0.207642 0.391846 1441916188 -0.858459 0.257629 -0.207642 0.391846 1441916188 -0.858459 0.257629 -0.207642 0.391846 1441916188 -0.809692 0.242432 -0.187439 0.500549 1441916188 -0.809692 0.242432 -0.187439 0.500549 1441916188 -0.809692 0.242432 -0.187439 0.500549 1441916188 -0.809692 0.242432 -0.187439 0.500549 1441916188 -0.809692 0.242432 -0.187439 0.500549 1441916188 -0.809692 0.242432 -0.187439 0.500549 1441916188 -0.809692 0.242432 -0.187439 0.500549 1441916189 -0.759766 0.201294 -0.159851 0.597229 1441916189 -0.759766 0.201294 -0.159851 0.597229 1441916189 -0.759766 0.201294 -0.159851 0.597229 1441916189 -0.759766 0.201294 -0.159851 0.597229 1441916189 -0.759766 0.201294 -0.159851 0.597229 1441916189 -0.759766 0.201294 -0.159851 0.597229 1441916189 -0.713623 0.162354 -0.132446 0.668457 1441916189 -0.713623 0.162354 -0.132446 0.668457 1441916189 -0.713623 0.162354 -0.132446 0.668457 1441916189 -0.713623 0.162354 -0.132446 0.668457 1441916189 -0.713623 0.162354 -0.132446 0.668457 1441916189 -0.713623 0.162354 -0.132446 0.668457 1441916189 -0.671204 0.142334 -0.123962 0.716858 1441916189 -0.671204 0.142334 -0.123962 0.716858 1441916189 -0.671204 0.142334 -0.123962 0.716858 1441916189 -0.671204 0.142334 -0.123962 0.716858 1441916189 -0.671204 0.142334 -0.123962 0.716858 1441916189 -0.671204 0.142334 -0.123962 0.716858 1441916189 -0.671204 0.142334 -0.123962 0.716858 1441916189 -0.641296 0.169983 -0.164612 0.729919 1441916189 -0.641296 0.169983 -0.164612 0.729919 1441916189 -0.641296 0.169983 -0.164612 0.729919 1441916189 -0.641296 0.169983 -0.164612 0.729919 1441916189 -0.641296 0.169983 -0.164612 0.729919 1441916189 -0.641296 0.169983 -0.164612 0.729919 1441916189 -0.641296 0.169983 -0.164612 0.729919 1441916189 -0.645142 0.179260 -0.180298 0.720520 1441916189 -0.645142 0.179260 -0.180298 0.720520 1441916189 -0.645142 0.179260 -0.180298 0.720520 1441916189 -0.645142 0.179260 -0.180298 0.720520 1441916189 -0.645142 0.179260 -0.180298 0.720520 1441916189 -0.645142 0.179260 -0.180298 0.720520 1441916189 -0.675842 0.144897 -0.155457 0.705750 1441916189 -0.675842 0.144897 -0.155457 0.705750 1441916189 -0.675842 0.144897 -0.155457 0.705750 1441916189 -0.675842 0.144897 -0.155457 0.705750 1441916189 -0.675842 0.144897 -0.155457 0.705750 1441916189 -0.709656 0.132019 -0.153198 0.674927 1441916189 -0.709656 0.132019 -0.153198 0.674927 1441916189 -0.709656 0.132019 -0.153198 0.674927 1441916189 -0.709656 0.132019 -0.153198 0.674927 1441916189 -0.709656 0.132019 -0.153198 0.674927 1441916189 -0.709656 0.132019 -0.153198 0.674927 1441916189 -0.709656 0.132019 -0.153198 0.674927 1441916189 -0.740112 0.161743 -0.188782 0.624878 1441916189 -0.740112 0.161743 -0.188782 0.624878 1441916189 -0.740112 0.161743 -0.188782 0.624878 1441916189 -0.740112 0.161743 -0.188782 0.624878 1441916189 -0.740112 0.161743 -0.188782 0.624878 1441916189 -0.740112 0.161743 -0.188782 0.624878 1441916189 -0.779236 0.189880 -0.216614 0.556580 1441916189 -0.779236 0.189880 -0.216614 0.556580 1441916189 -0.779236 0.189880 -0.216614 0.556580 1441916189 -0.779236 0.189880 -0.216614 0.556580 1441916189 -0.779236 0.189880 -0.216614 0.556580 1441916189 -0.779236 0.189880 -0.216614 0.556580 1441916189 -0.823303 0.205322 -0.231079 0.476074 1441916189 -0.823303 0.205322 -0.231079 0.476074 1441916189 -0.823303 0.205322 -0.231079 0.476074 1441916189 -0.823303 0.205322 -0.231079 0.476074 1441916189 -0.823303 0.205322 -0.231079 0.476074 1441916189 -0.823303 0.205322 -0.231079 0.476074 1441916189 -0.868286 0.209595 -0.230713 0.385925 1441916189 -0.868286 0.209595 -0.230713 0.385925 1441916189 -0.868286 0.209595 -0.230713 0.385925 1441916189 -0.868286 0.209595 -0.230713 0.385925 1441916189 -0.868286 0.209595 -0.230713 0.385925 1441916189 -0.868286 0.209595 -0.230713 0.385925 1441916189 -0.868286 0.209595 -0.230713 0.385925 1441916189 -0.902649 0.220337 -0.219299 0.297729 1441916189 -0.902649 0.220337 -0.219299 0.297729 1441916189 -0.902649 0.220337 -0.219299 0.297729 1441916189 -0.902649 0.220337 -0.219299 0.297729 1441916189 -0.924072 0.223999 -0.197083 0.238892 1441916189 -0.924072 0.223999 -0.197083 0.238892 1441916189 -0.924072 0.223999 -0.197083 0.238892 1441916189 -0.924072 0.223999 -0.197083 0.238892 1441916189 -0.924072 0.223999 -0.197083 0.238892 1441916189 -0.924072 0.223999 -0.197083 0.238892 1441916189 -0.940674 0.194885 -0.175293 0.215515 1441916189 -0.940674 0.194885 -0.175293 0.215515 1441916189 -0.940674 0.194885 -0.175293 0.215515 1441916189 -0.940674 0.194885 -0.175293 0.215515 1441916189 -0.940674 0.194885 -0.175293 0.215515 1441916189 -0.940674 0.194885 -0.175293 0.215515 1441916189 -0.937927 0.195129 -0.169495 0.231445 1441916189 -0.937927 0.195129 -0.169495 0.231445 1441916189 -0.937927 0.195129 -0.169495 0.231445 1441916189 -0.937927 0.195129 -0.169495 0.231445 1441916189 -0.937927 0.195129 -0.169495 0.231445 1441916189 -0.937927 0.195129 -0.169495 0.231445 1441916189 -0.918884 0.220947 -0.178162 0.273987 1441916189 -0.918884 0.220947 -0.178162 0.273987 1441916189 -0.918884 0.220947 -0.178162 0.273987 1441916189 -0.918884 0.220947 -0.178162 0.273987 1441916189 -0.918884 0.220947 -0.178162 0.273987 1441916189 -0.918884 0.220947 -0.178162 0.273987 1441916189 -0.918884 0.220947 -0.178162 0.273987 1441916189 -0.886780 0.233765 -0.194458 0.348083 1441916189 -0.886780 0.233765 -0.194458 0.348083 1441916189 -0.886780 0.233765 -0.194458 0.348083 1441916189 -0.886780 0.233765 -0.194458 0.348083 1441916189 -0.886780 0.233765 -0.194458 0.348083 1441916189 -0.886780 0.233765 -0.194458 0.348083 1441916189 -0.841919 0.233582 -0.203003 0.442078 1441916189 -0.841919 0.233582 -0.203003 0.442078 1441916189 -0.841919 0.233582 -0.203003 0.442078 1441916189 -0.841919 0.233582 -0.203003 0.442078 1441916189 -0.841919 0.233582 -0.203003 0.442078 1441916189 -0.841919 0.233582 -0.203003 0.442078 1441916189 -0.787903 0.226807 -0.203064 0.535339 1441916190 -0.787903 0.226807 -0.203064 0.535339 1441916190 -0.787903 0.226807 -0.203064 0.535339 1441916190 -0.787903 0.226807 -0.203064 0.535339 1441916190 -0.787903 0.226807 -0.203064 0.535339 1441916190 -0.787903 0.226807 -0.203064 0.535339 1441916190 -0.720947 0.254028 -0.212585 0.608704 1441916190 -0.720947 0.254028 -0.212585 0.608704 1441916190 -0.720947 0.254028 -0.212585 0.608704 1441916190 -0.720947 0.254028 -0.212585 0.608704 1441916190 -0.720947 0.254028 -0.212585 0.608704 1441916190 -0.720947 0.254028 -0.212585 0.608704 1441916190 -0.657471 0.262085 -0.223633 0.670105 1441916190 -0.657471 0.262085 -0.223633 0.670105 1441916190 -0.657471 0.262085 -0.223633 0.670105 1441916190 -0.657471 0.262085 -0.223633 0.670105 1441916190 -0.657471 0.262085 -0.223633 0.670105 1441916190 -0.657471 0.262085 -0.223633 0.670105 1441916190 -0.637878 0.212280 -0.208191 0.710388 1441916190 -0.637878 0.212280 -0.208191 0.710388 1441916190 -0.637878 0.212280 -0.208191 0.710388 1441916190 -0.637878 0.212280 -0.208191 0.710388 1441916190 -0.637878 0.212280 -0.208191 0.710388 1441916190 -0.637878 0.212280 -0.208191 0.710388 1441916190 -0.621826 0.212891 -0.218323 0.721313 1441916190 -0.621826 0.212891 -0.218323 0.721313 1441916190 -0.621826 0.212891 -0.218323 0.721313 1441916190 -0.621826 0.212891 -0.218323 0.721313 1441916190 -0.621826 0.212891 -0.218323 0.721313 1441916190 -0.621826 0.212891 -0.218323 0.721313 1441916190 -0.631042 0.218567 -0.231934 0.707275 1441916190 -0.631042 0.218567 -0.231934 0.707275 1441916190 -0.631042 0.218567 -0.231934 0.707275 1441916190 -0.631042 0.218567 -0.231934 0.707275 1441916190 -0.631042 0.218567 -0.231934 0.707275 1441916190 -0.631042 0.218567 -0.231934 0.707275 1441916190 -0.653748 0.205017 -0.223816 0.693176 1441916190 -0.653748 0.205017 -0.223816 0.693176 1441916190 -0.653748 0.205017 -0.223816 0.693176 1441916190 -0.653748 0.205017 -0.223816 0.693176 1441916190 -0.653748 0.205017 -0.223816 0.693176 1441916190 -0.653748 0.205017 -0.223816 0.693176 1441916190 -0.683105 0.189758 -0.217102 0.671021 1441916190 -0.683105 0.189758 -0.217102 0.671021 1441916190 -0.683105 0.189758 -0.217102 0.671021 1441916190 -0.683105 0.189758 -0.217102 0.671021 1441916190 -0.683105 0.189758 -0.217102 0.671021 1441916190 -0.683105 0.189758 -0.217102 0.671021 1441916190 -0.705566 0.206665 -0.230835 0.637329 1441916190 -0.705566 0.206665 -0.230835 0.637329 1441916190 -0.705566 0.206665 -0.230835 0.637329 1441916190 -0.705566 0.206665 -0.230835 0.637329 1441916190 -0.705566 0.206665 -0.230835 0.637329 1441916190 -0.705566 0.206665 -0.230835 0.637329 1441916190 -0.705566 0.206665 -0.230835 0.637329 1441916190 -0.737915 0.216187 -0.237854 0.593445 1441916190 -0.737915 0.216187 -0.237854 0.593445 1441916190 -0.737915 0.216187 -0.237854 0.593445 1441916190 -0.737915 0.216187 -0.237854 0.593445 1441916190 -0.737915 0.216187 -0.237854 0.593445 1441916190 -0.737915 0.216187 -0.237854 0.593445 1441916190 -0.737915 0.216187 -0.237854 0.593445 1441916190 -0.770752 0.220581 -0.238281 0.548218 1441916190 -0.770752 0.220581 -0.238281 0.548218 1441916190 -0.770752 0.220581 -0.238281 0.548218 1441916190 -0.770752 0.220581 -0.238281 0.548218 1441916190 -0.770752 0.220581 -0.238281 0.548218 1441916190 -0.770752 0.220581 -0.238281 0.548218 1441916190 -0.807495 0.214966 -0.233215 0.497375 1441916190 -0.807495 0.214966 -0.233215 0.497375 1441916190 -0.807495 0.214966 -0.233215 0.497375 1441916190 -0.807495 0.214966 -0.233215 0.497375 1441916190 -0.807495 0.214966 -0.233215 0.497375 1441916190 -0.807495 0.214966 -0.233215 0.497375 1441916190 -0.841309 0.208923 -0.235107 0.439636 1441916190 -0.841309 0.208923 -0.235107 0.439636 1441916190 -0.841309 0.208923 -0.235107 0.439636 1441916190 -0.841309 0.208923 -0.235107 0.439636 1441916190 
-0.687561 -0.136292 -0.672241 0.238525 1441916193 -0.687561 -0.136292 -0.672241 0.238525 1441916193 -0.687561 -0.136292 -0.672241 0.238525 1441916193 -0.687561 -0.136292 -0.672241 0.238525 1441916193 -0.687561 -0.136292 -0.672241 0.238525 1441916193 -0.687561 -0.136292 -0.672241 0.238525 1441916193 -0.682800 -0.140076 -0.673523 0.246155 1441916193 -0.682800 -0.140076 -0.673523 0.246155 1441916193 -0.682800 -0.140076 -0.673523 0.246155 1441916193 -0.682800 -0.140076 -0.673523 0.246155 1441916193 -0.682800 -0.140076 -0.673523 0.246155 1441916193 -0.682800 -0.140076 -0.673523 0.246155 1441916193 -0.679138 -0.140320 -0.674194 0.254089 1441916193 -0.679138 -0.140320 -0.674194 0.254089 1441916193 -0.679138 -0.140320 -0.674194 0.254089 1441916193 -0.679138 -0.140320 -0.674194 0.254089 1441916193 -0.679138 -0.140320 -0.674194 0.254089 1441916193 -0.678223 -0.134766 -0.675110 0.257202 1441916193 -0.678223 -0.134766 -0.675110 0.257202 1441916193 -0.678223 -0.134766 -0.675110 0.257202 1441916193 -0.678223 -0.134766 -0.675110 0.257202 1441916193 -0.678223 -0.134766 -0.675110 0.257202 1441916193 -0.678223 -0.134766 -0.675110 0.257202 1441916193 -0.677307 -0.125854 -0.677307 0.258362 1441916193 -0.677307 -0.125854 -0.677307 0.258362 1441916193 -0.677307 -0.125854 -0.677307 0.258362 1441916193 -0.677307 -0.125854 -0.677307 0.258362 1441916193 -0.677307 -0.125854 -0.677307 0.258362 1441916193 -0.677307 -0.125854 -0.677307 0.258362 1441916193 -0.677307 -0.125854 -0.677307 0.258362 1441916193 -0.675720 -0.119202 -0.679443 0.260132 1441916193 -0.675720 -0.119202 -0.679443 0.260132 1441916193 -0.675720 -0.119202 -0.679443 0.260132 1441916193 -0.675720 -0.119202 -0.679443 0.260132 1441916193 -0.675720 -0.119202 -0.679443 0.260132 1441916193 -0.675720 -0.119202 -0.679443 0.260132 1441916193 -0.670105 -0.119080 -0.681274 0.269653 1441916193 -0.670105 -0.119080 -0.681274 0.269653 1441916193 -0.670105 -0.119080 -0.681274 0.269653 1441916193 -0.670105 -0.119080 -0.681274 0.269653 1441916193 -0.670105 -0.119080 -0.681274 0.269653 1441916193 -0.670105 -0.119080 -0.681274 0.269653 1441916193 -0.670105 -0.119080 -0.681274 0.269653 1441916193 -0.667786 -0.113281 -0.681763 0.276428 1441916193 -0.667786 -0.113281 -0.681763 0.276428 1441916193 -0.667786 -0.113281 -0.681763 0.276428 1441916193 -0.667786 -0.113281 -0.681763 0.276428 1441916194 -0.667786 -0.113281 -0.681763 0.276428 1441916194 -0.667786 -0.113281 -0.681763 0.276428 1441916194 -0.672485 -0.095703 -0.685852 0.261292 1441916194 -0.672485 -0.095703 -0.685852 0.261292 1441916194 -0.672485 -0.095703 -0.685852 0.261292 1441916194 -0.672485 -0.095703 -0.685852 0.261292 1441916194 -0.672485 -0.095703 -0.685852 0.261292 1441916194 -0.672485 -0.095703 -0.685852 0.261292 1441916194 -0.677734 -0.078979 -0.690491 0.240356 1441916194 -0.677734 -0.078979 -0.690491 0.240356 1441916194 -0.677734 -0.078979 -0.690491 0.240356 1441916194 -0.677734 -0.078979 -0.690491 0.240356 1441916194 -0.677734 -0.078979 -0.690491 0.240356 1441916194 -0.677734 -0.078979 -0.690491 0.240356 1441916194 -0.675232 -0.088379 -0.690369 0.244385 1441916194 -0.675232 -0.088379 -0.690369 0.244385 1441916194 -0.675232 -0.088379 -0.690369 0.244385 1441916194 -0.675232 -0.088379 -0.690369 0.244385 1441916194 -0.675232 -0.088379 -0.690369 0.244385 1441916194 -0.675232 -0.088379 -0.690369 0.244385 1441916194 -0.675232 -0.088379 -0.690369 0.244385 1441916194 -0.677795 -0.093872 -0.688049 0.241699 1441916194 -0.677795 -0.093872 -0.688049 0.241699 1441916194 -0.677795 -0.093872 -0.688049 0.241699 1441916194 -0.677795 -0.093872 -0.688049 0.241699 1441916194 -0.677795 -0.093872 -0.688049 0.241699 1441916194 -0.677795 -0.093872 -0.688049 0.241699 1441916194 -0.685059 -0.076721 -0.690735 0.218567 1441916194 -0.685059 -0.076721 -0.690735 0.218567 1441916194 -0.685059 -0.076721 -0.690735 0.218567 1441916194 -0.685059 -0.076721 -0.690735 0.218567 1441916194 -0.685059 -0.076721 -0.690735 0.218567 1441916194 -0.685059 -0.076721 -0.690735 0.218567 1441916194 -0.691406 -0.059814 -0.693054 0.195190 1441916194 -0.691406 -0.059814 -0.693054 0.195190 1441916194 -0.691406 -0.059814 -0.693054 0.195190 1441916194 -0.691406 -0.059814 -0.693054 0.195190 1441916194 -0.691406 -0.059814 -0.693054 0.195190 1441916194 -0.691406 -0.059814 -0.693054 0.195190 1441916194 -0.694458 -0.055847 -0.694275 0.180725 1441916194 -0.694458 -0.055847 -0.694275 0.180725 1441916194 -0.694458 -0.055847 -0.694275 0.180725 1441916194 -0.694458 -0.055847 -0.694275 0.180725 1441916194 -0.694458 -0.055847 -0.694275 0.180725 1441916194 -0.694458 -0.055847 -0.694275 0.180725 1441916194 -0.694458 -0.055847 -0.694275 0.180725 1441916194 -0.694519 -0.064209 -0.694336 0.177368 1441916194 -0.694519 -0.064209 -0.694336 0.177368 1441916194 -0.694519 -0.064209 -0.694336 0.177368 1441916194 -0.694519 -0.064209 -0.694336 0.177368 1441916194 -0.694519 -0.064209 -0.694336 0.177368 1441916194 -0.694519 -0.064209 -0.694336 0.177368 1441916194 -0.696289 -0.068176 -0.693481 0.172302 1441916194 -0.696289 -0.068176 -0.693481 0.172302 1441916194 -0.696289 -0.068176 -0.693481 0.172302 1441916194 -0.696289 -0.068176 -0.693481 0.172302 1441916194 -0.696289 -0.068176 -0.693481 0.172302 1441916194 -0.696289 -0.068176 -0.693481 0.172302 1441916194 -0.696838 -0.068665 -0.694336 0.166443 1441916194 -0.696838 -0.068665 -0.694336 0.166443 1441916194 -0.696838 -0.068665 -0.694336 0.166443 1441916194 -0.696838 -0.068665 -0.694336 0.166443 1441916194 -0.696838 -0.068665 -0.694336 0.166443 1441916194 -0.696838 -0.068665 -0.694336 0.166443 1441916194 -0.692810 -0.082458 -0.693481 0.179993 1441916194 -0.692810 -0.082458 -0.693481 0.179993 1441916194 -0.692810 -0.082458 -0.693481 0.179993 1441916194 -0.692810 -0.082458 -0.693481 0.179993 1441916194 -0.692810 -0.082458 -0.693481 0.179993 1441916194 -0.692810 -0.082458 -0.693481 0.179993 1441916194 -0.690063 -0.095215 -0.689514 0.198486 1441916194 -0.690063 -0.095215 -0.689514 0.198486 1441916194 -0.690063 -0.095215 -0.689514 0.198486 1441916194 -0.690063 -0.095215 -0.689514 0.198486 1441916194 -0.690063 -0.095215 -0.689514 0.198486 1441916194 -0.690063 -0.095215 -0.689514 0.198486 1441916194 -0.691040 -0.089661 -0.688660 0.200562 1441916194 -0.691040 -0.089661 -0.688660 0.200562 1441916194 -0.691040 -0.089661 -0.688660 0.200562 1441916194 -0.691040 -0.089661 -0.688660 0.200562 1441916194 -0.691040 -0.089661 -0.688660 0.200562 1441916194 -0.691040 -0.089661 -0.688660 0.200562 1441916194 -0.691040 -0.089661 -0.688660 0.200562 1441916194 -0.690918 -0.083679 -0.688538 0.203979 1441916194 -0.690918 -0.083679 -0.688538 0.203979 1441916194 -0.690918 -0.083679 -0.688538 0.203979 1441916194 -0.690918 -0.083679 -0.688538 0.203979 1441916194 -0.690918 -0.083679 -0.688538 0.203979 1441916194 -0.684570 -0.095093 -0.686707 0.225464 1441916194 -0.684570 -0.095093 -0.686707 0.225464 1441916194 -0.684570 -0.095093 -0.686707 0.225464 1441916194 -0.684570 -0.095093 -0.686707 0.225464 1441916194 -0.684570 -0.095093 -0.686707 0.225464 1441916194 -0.684570 -0.095093 -0.686707 0.225464 1441916194 -0.684570 -0.095093 -0.686707 0.225464 1441916194 -0.677673 -0.104431 -0.684082 0.248901 1441916194 -0.677673 -0.104431 -0.684082 0.248901 1441916194 -0.677673 -0.104431 -0.684082 0.248901 1441916194 -0.677673 -0.104431 -0.684082 0.248901 1441916194 -0.677673 -0.104431 -0.684082 0.248901 1441916194 -0.677673 -0.104431 -0.684082 0.248901 1441916194 -0.676086 -0.090515 -0.685059 0.255859 1441916194 -0.676086 -0.090515 -0.685059 0.255859 1441916194 -0.676086 -0.090515 -0.685059 0.255859 1441916194 -0.676086 -0.090515 -0.685059 0.255859 1441916194 -0.676086 -0.090515 -0.685059 0.255859 1441916194 -0.676086 -0.090515 -0.685059 0.255859 1441916194 -0.676086 -0.090515 -0.685059 0.255859 1441916194 -0.680603 -0.055420 -0.690918 0.237549 1441916194 -0.680603 -0.055420 -0.690918 0.237549 1441916194 -0.680603 -0.055420 -0.690918 0.237549 1441916194 -0.680603 -0.055420 -0.690918 0.237549 1441916195 -0.680603 -0.055420 -0.690918 0.237549 1441916195 -0.682800 -0.030029 -0.697327 0.216064 1441916195 -0.682800 -0.030029 -0.697327 0.216064 1441916195 -0.682800 -0.030029 -0.697327 0.216064 1441916195 -0.682800 -0.030029 -0.697327 0.216064 1441916195 -0.682800 -0.030029 -0.697327 0.216064 1441916195 -0.682800 -0.030029 -0.697327 0.216064 1441916195 -0.682800 -0.030029 -0.697327 0.216064 1441916195 -0.676270 -0.048462 -0.698669 0.228577 1441916195 -0.676270 -0.048462 -0.698669 0.228577 1441916195 -0.676270 -0.048462 -0.698669 0.228577 1441916195 -0.676270 -0.048462 -0.698669 0.228577 1441916195 -0.676270 -0.048462 -0.698669 0.228577 1441916195 -0.676270 -0.048462 -0.698669 0.228577 1441916195 -0.671021 -0.074585 -0.695129 0.246948 1441916195 -0.671021 -0.074585 -0.695129 0.246948 1441916195 -0.671021 -0.074585 -0.695129 0.246948 1441916195 -0.671021 -0.074585 -0.695129 0.246948 1441916195 -0.671021 -0.074585 -0.695129 0.246948 1441916195 -0.671021 -0.074585 -0.695129 0.246948 1441916195 -0.673950 -0.070801 -0.695923 0.237732 1441916195 -0.673950 -0.070801 -0.695923 0.237732 1441916195 -0.673950 -0.070801 -0.695923 0.237732 1441916195 -0.673950 -0.070801 -0.695923 0.237732 1441916195 -0.673950 -0.070801 -0.695923 0.237732 1441916195 -0.673950 -0.070801 -0.695923 0.237732 1441916195 -0.673950 -0.070801 -0.695923 0.237732 1441916195 -0.680908 -0.055054 -0.697632 0.216064 1441916195 -0.680908 -0.055054 -0.697632 0.216064 1441916195 -0.680908 -0.055054 -0.697632 0.216064 1441916195 -0.680908 -0.055054 -0.697632 0.216064 1441916195 -0.680908 -0.055054 -0.697632 0.216064 1441916195 -0.680908 -0.055054 -0.697632 0.216064 1441916195 -0.685303 -0.052612 -0.698181 0.200439 1441916195 -0.685303 -0.052612 -0.698181 0.200439 1441916195 -0.685303 -0.052612 -0.698181 0.200439 1441916195 -0.685303 -0.052612 -0.698181 0.200439 1441916195 -0.685303 -0.052612 -0.698181 0.200439 1441916195 -0.685303 -0.052612 -0.698181 0.200439 1441916195 -0.685303 -0.052612 -0.698181 0.200439 1441916195 -0.688538 -0.063171 -0.696350 0.192627 1441916195 -0.688538 -0.063171 -0.696350 0.192627 1441916195 -0.688538 -0.063171 -0.696350 0.192627 1441916195 -0.688538 -0.063171 -0.696350 0.192627 1441916195 -0.688538 -0.063171 -0.696350 0.192627 1441916195 -0.692322 -0.072083 -0.694214 0.183411 1441916195 -0.692322 -0.072083 -0.694214 0.183411 1441916195 -0.692322 -0.072083 -0.694214 0.183411 1441916195 -0.692322 -0.072083 -0.694214 0.183411 1441916195 -0.692322 -0.072083 -0.694214 0.183411 1441916195 -0.692322 -0.072083 -0.694214 0.183411 1441916195 -0.692322 -0.072083 -0.694214 0.183411 1441916195 -0.696106 -0.075134 -0.692688 0.173340 1441916195 -0.696106 -0.075134 -0.692688 0.173340 1441916195 -0.696106 -0.075134 -0.692688 0.173340 1441916195 -0.696106 -0.075134 -0.692688 0.173340 1441916195 -0.696106 -0.075134 -0.692688 0.173340 1441916195 -0.696106 -0.075134 -0.692688 0.173340 1441916195 -0.695801 -0.083130 -0.692078 0.173340 1441916195 -0.695801 -0.083130 -0.692078 0.173340 1441916195 -0.695801 -0.083130 -0.692078 0.173340 1441916195 -0.695801 -0.083130 -0.692078 0.173340 1441916195 -0.695801 -0.083130 -0.692078 0.173340 1441916195 -0.692261 -0.098999 -0.689880 0.187378 1441916195 -0.692261 -0.098999 -0.689880 0.187378 1441916195 -0.692261 -0.098999 -0.689880 0.187378 1441916195 -0.692261 -0.098999 -0.689880 0.187378 1441916195 -0.692261 -0.098999 -0.689880 0.187378 1441916195 -0.692261 -0.098999 -0.689880 0.187378 1441916195 -0.692261 -0.098999 -0.689880 0.187378 1441916195 -0.691406 -0.103699 -0.687439 0.196777 1441916195 -0.691406 -0.103699 -0.687439 0.196777 1441916195 -0.691406 -0.103699 -0.687439 0.196777 1441916195 -0.691406 -0.103699 -0.687439 0.196777 1441916195 -0.691406 -0.103699 -0.687439 0.196777 1441916195 -0.691406 -0.103699 -0.687439 0.196777 1441916195 -0.693604 -0.094971 -0.686584 0.196350 1441916195 -0.693604 -0.094971 -0.686584 0.196350 1441916195 -0.693604 -0.094971 -0.686584 0.196350 1441916195 -0.693604 -0.094971 -0.686584 0.196350 1441916195 -0.693604 -0.094971 -0.686584 0.196350 1441916195 -0.693604 -0.094971 -0.686584 0.196350 1441916195 -0.694275 -0.090515 -0.684570 0.203186 1441916195 -0.694275 -0.090515 -0.684570 0.203186 1441916195 -0.694275 -0.090515 -0.684570 0.203186 1441916195 -0.694275 -0.090515 -0.684570 0.203186 1441916195 -0.694275 -0.090515 -0.684570 0.203186 1441916195 -0.694275 -0.090515 -0.684570 0.203186 1441916195 -0.694275 -0.090515 -0.684570 0.203186 1441916195 -0.690125 -0.092957 -0.682556 0.222046 1441916195 -0.690125 -0.092957 -0.682556 0.222046 1441916195 -0.690125 -0.092957 -0.682556 0.222046 1441916195 -0.690125 -0.092957 -0.682556 0.222046 1441916195 -0.690125 -0.092957 -0.682556 0.222046 1441916195 -0.686340 -0.087952 -0.680908 0.240173 1441916195 -0.686340 -0.087952 -0.680908 0.240173 1441916195 -0.686340 -0.087952 -0.680908 0.240173 1441916195 -0.686340 -0.087952 -0.680908 0.240173 1441916195 -0.686340 -0.087952 -0.680908 0.240173 1441916195 -0.686340 -0.087952 -0.680908 0.240173 1441916195 -0.686340 -0.087952 -0.680908 0.240173 1441916195 -0.685059 -0.065369 -0.682861 0.245300 1441916195 -0.685059 -0.065369 -0.682861 0.245300 1441916195 -0.685059 -0.065369 -0.682861 0.245300 1441916195 -0.685059 -0.065369 -0.682861 0.245300 1441916195 -0.685059 -0.065369 -0.682861 0.245300 1441916195 -0.685059 -0.065369 -0.682861 0.245300 1441916195 -0.687500 -0.037476 -0.685547 0.236633 1441916195 -0.687500 -0.037476 -0.685547 0.236633 1441916195 -0.687500 -0.037476 -0.685547 0.236633 1441916195 -0.687500 -0.037476 -0.685547 0.236633 1441916195 -0.687500 -0.037476 -0.685547 0.236633 1441916195 -0.687500 -0.037476 -0.685547 0.236633 1441916195 -0.687500 -0.037476 -0.685547 0.236633 1441916196 -0.689941 -0.024658 -0.688538 0.222046 1441916196 -0.689941 -0.024658 -0.688538 0.222046 1441916196 -0.689941 -0.024658 -0.688538 0.222046 1441916196 -0.689941 -0.024658 -0.688538 0.222046 1441916196 -0.689941 -0.024658 -0.688538 0.222046 1441916196 -0.689941 -0.024658 -0.688538 0.222046 1441916196 -0.684082 -0.043152 -0.689636 0.233826 1441916196 -0.684082 -0.043152 -0.689636 0.233826 1441916196 -0.684082 -0.043152 -0.689636 0.233826 1441916196 -0.684082 -0.043152 -0.689636 0.233826 1441916196 -0.684082 -0.043152 -0.689636 0.233826 1441916196 -0.684082 -0.043152 -0.689636 0.233826 1441916196 -0.678955 -0.065369 -0.686768 0.251282 1441916196 -0.678955 -0.065369 -0.686768 0.251282 1441916196 -0.678955 -0.065369 -0.686768 0.251282 1441916196 -0.678955 -0.065369 -0.686768 0.251282 1441916196 -0.678955 -0.065369 -0.686768 0.251282 1441916196 -0.678955 -0.065369 -0.686768 0.251282 1441916196 -0.681763 -0.060608 -0.689270 0.237671 1441916196 -0.681763 -0.060608 -0.689270 0.237671 1441916196 -0.681763 -0.060608 -0.689270 0.237671 1441916196 -0.681763 -0.060608 -0.689270 0.237671 1441916196 -0.681763 -0.060608 -0.689270 0.237671 1441916196 -0.681763 -0.060608 -0.689270 0.237671 1441916196 -0.681763 -0.060608 -0.689270 0.237671 1441916196 -0.686829 -0.050415 -0.692505 0.214905 1441916196 -0.686829 -0.050415 -0.692505 0.214905 1441916196 -0.686829 -0.050415 -0.692505 0.214905 1441916196 -0.686829 -0.050415 -0.692505 0.214905 1441916196 -0.686829 -0.050415 -0.692505 0.214905 1441916196 -0.686829 -0.050415 -0.692505 0.214905 1441916196 -0.688782 -0.060791 -0.692444 0.206116 1441916196 -0.688782 -0.060791 -0.692444 0.206116 1441916196 -0.688782 -0.060791 -0.692444 0.206116 1441916196 -0.688782 -0.060791 -0.692444 0.206116 1441916196 -0.688782 -0.060791 -0.692444 0.206116 1441916196 -0.688782 -0.060791 -0.692444 0.206116 1441916196 -0.688782 -0.060791 -0.692444 0.206116 1441916196 -0.690369 -0.076843 -0.691345 0.198975 1441916196 -0.690369 -0.076843 -0.691345 0.198975 1441916196 -0.690369 -0.076843 -0.691345 0.198975 1441916196 -0.690369 -0.076843 -0.691345 0.198975 1441916196 -0.690369 -0.076843 -0.691345 0.198975 1441916196 -0.690369 -0.076843 -0.691345 0.198975 1441916196 -0.695923 -0.080200 -0.689575 0.183838 1441916196 -0.695923 -0.080200 -0.689575 0.183838 1441916196 -0.695923 -0.080200 -0.689575 0.183838 1441916196 -0.695923 -0.080200 -0.689575 0.183838 1441916196 -0.695923 -0.080200 -0.689575 0.183838 1441916196 -0.695923 -0.080200 -0.689575 0.183838 1441916196 -0.703735 -0.072266 -0.688171 0.161316 1441916196 -0.703735 -0.072266 -0.688171 0.161316 1441916196 -0.703735 -0.072266 -0.688171 0.161316 1441916196 -0.703735 -0.072266 -0.688171 0.161316 1441916196 -0.703735 -0.072266 -0.688171 0.161316 1441916196 -0.703735 -0.072266 -0.688171 0.161316 1441916196 -0.705261 -0.074646 -0.687988 0.154236 1441916196 -0.705261 -0.074646 -0.687988 0.154236 1441916196 -0.705261 -0.074646 -0.687988 0.154236 1441916196 -0.705261 -0.074646 -0.687988 0.154236 1441916196 -0.705261 -0.074646 -0.687988 0.154236 1441916196 -0.705261 -0.074646 -0.687988 0.154236 1441916196 -0.698975 -0.096985 -0.686218 0.176819 1441916196 -0.698975 -0.096985 -0.686218 0.176819 1441916196 -0.698975 -0.096985 -0.686218 0.176819 1441916196 -0.698975 -0.096985 -0.686218 0.176819 1441916196 -0.698975 -0.096985 -0.686218 0.176819 1441916196 -0.698975 -0.096985 -0.686218 0.176819 1441916196 -0.698975 -0.096985 -0.686218 0.176819 1441916196 -0.698425 -0.104065 -0.681335 0.192871 1441916196 -0.698425 -0.104065 -0.681335 0.192871 1441916196 -0.698425 -0.104065 -0.681335 0.192871 1441916196 -0.698425 -0.104065 -0.681335 0.192871 1441916196 -0.698425 -0.104065 -0.681335 0.192871 1441916196 -0.698425 -0.104065 -0.681335 0.192871 1441916196 -0.702576 -0.082642 -0.682556 0.183716 1441916196 -0.702576 -0.082642 -0.682556 0.183716 1441916196 -0.702576 -0.082642 -0.682556 0.183716 1441916196 -0.702576 -0.082642 -0.682556 0.183716 1441916196 -0.702576 -0.082642 -0.682556 0.183716 1441916196 -0.702576 -0.082642 -0.682556 0.183716 1441916196 -0.702576 -0.082642 -0.682556 0.183716 1441916196 -0.703064 -0.068420 -0.683411 0.184448 1441916196 -0.703064 -0.068420 -0.683411 0.184448 1441916196 -0.703064 -0.068420 -0.683411 0.184448 1441916196 -0.703064 -0.068420 -0.683411 0.184448 1441916196 -0.703064 -0.068420 -0.683411 0.184448 1441916196 -0.703064 -0.068420 -0.683411 0.184448 1441916196 -0.698425 -0.072083 -0.682434 0.203430 1441916196 -0.698425 -0.072083 -0.682434 0.203430 1441916196 -0.698425 -0.072083 -0.682434 0.203430 1441916196 -0.698425 -0.072083 -0.682434 0.203430 1441916196 -0.698425 -0.072083 -0.682434 0.203430 1441916196 -0.698425 -0.072083 -0.682434 0.203430 1441916196 -0.692932 -0.072266 -0.682434 0.221191 1441916196 -0.692932 -0.072266 -0.682434 0.221191 1441916196 -0.692932 -0.072266 -0.682434 0.221191 1441916196 -0.692932 -0.072266 -0.682434 0.221191 1441916196 -0.692932 -0.072266 -0.682434 0.221191 1441916196 -0.692932 -0.072266 -0.682434 0.221191 1441916196 -0.689392 -0.059692 -0.685181 0.227539 1441916196 -0.689392 -0.059692 -0.685181 0.227539 1441916196 -0.689392 -0.059692 -0.685181 0.227539 1441916196 -0.689392 -0.059692 -0.685181 0.227539 1441916196 -0.689392 -0.059692 -0.685181 0.227539 1441916196 -0.689392 -0.059692 -0.685181 0.227539 1441916196 -0.686829 -0.046265 -0.688110 0.229553 1441916196 -0.686829 -0.046265 -0.688110 0.229553 1441916196 -0.686829 -0.046265 -0.688110 0.229553 1441916196 -0.686829 -0.046265 -0.688110 0.229553 1441916196 -0.686829 -0.046265 -0.688110 0.229553 1441916196 -0.686829 -0.046265 -0.688110 0.229553 1441916196 -0.686829 -0.046265 -0.688110 0.229553 1441916196 -0.685730 -0.044373 -0.690491 0.226135 1441916197 -0.685730 -0.044373 -0.690491 0.226135 1441916197 -0.685730 -0.044373 -0.690491 0.226135 1441916197 -0.685730 -0.044373 -0.690491 0.226135 1441916197 -0.685730 -0.044373 -0.690491 0.226135 1441916197 -0.685730 -0.044373 -0.690491 0.226135 1441916197 -0.686096 -0.044250 -0.693970 0.214050 1441916197 -0.686096 -0.044250 -0.693970 0.214050 1441916197 -0.686096 -0.044250 -0.693970 0.214050 1441916197 -0.686096 -0.044250 -0.693970 0.214050 1441916197 -0.686096 -0.044250 -0.693970 0.214050 1441916197 -0.683411 -0.054443 -0.695313 0.215881 1441916197 -0.683411 -0.054443 -0.695313 0.215881 1441916197 -0.683411 -0.054443 -0.695313 0.215881 1441916197 -0.683411 -0.054443 -0.695313 0.215881 1441916197 -0.683411 -0.054443 -0.695313 0.215881 1441916197 -0.683411 -0.054443 -0.695313 0.215881 1441916197 -0.683105 -0.065735 -0.693970 0.218018 1441916197 -0.683105 -0.065735 -0.693970 0.218018 1441916197 -0.683105 -0.065735 -0.693970 0.218018 1441916197 -0.683105 -0.065735 -0.693970 0.218018 1441916197 -0.683105 -0.065735 -0.693970 0.218018 1441916197 -0.683105 -0.065735 -0.693970 0.218018 1441916197 -0.685608 -0.068420 -0.694885 0.206177 1441916197 -0.685608 -0.068420 -0.694885 0.206177 1441916197 -0.685608 -0.068420 -0.694885 0.206177 1441916197 -0.685608 -0.068420 -0.694885 0.206177 1441916197 -0.685608 -0.068420 -0.694885 0.206177 1441916197 -0.685608 -0.068420 -0.694885 0.206177 1441916197 -0.687012 -0.070190 -0.696411 0.195374 1441916197 -0.687012 -0.070190 -0.696411 0.195374 1441916197 -0.687012 -0.070190 -0.696411 0.195374 1441916197 -0.687012 -0.070190 -0.696411 0.195374 1441916197 -0.687012 -0.070190 -0.696411 0.195374 1441916197 -0.687012 -0.070190 -0.696411 0.195374 1441916197 -0.687012 -0.070190 -0.696411 0.195374 1441916197 -0.690308 -0.070740 -0.695862 0.185120 1441916197 -0.690308 -0.070740 -0.695862 0.185120 1441916197 -0.690308 -0.070740 -0.695862 0.185120 1441916197 -0.690308 -0.070740 -0.695862 0.185120 1441916197 -0.690308 -0.070740 -0.695862 0.185120 1441916197 -0.690308 -0.070740 -0.695862 0.185120 1441916197 -0.694885 -0.065308 -0.695496 0.170959 1441916197 -0.694885 -0.065308 -0.695496 0.170959 1441916197 -0.694885 -0.065308 -0.695496 0.170959 1441916197 -0.694885 -0.065308 -0.695496 0.170959 1441916197 -0.694885 -0.065308 -0.695496 0.170959 1441916197 -0.699829 -0.058228 -0.694275 0.157776 1441916197 -0.699829 -0.058228 -0.694275 0.157776 1441916197 -0.699829 -0.058228 -0.694275 0.157776 1441916197 -0.699829 -0.058228 -0.694275 0.157776 1441916197 -0.699829 -0.058228 -0.694275 0.157776 1441916197 -0.699829 -0.058228 -0.694275 0.157776 1441916197 -0.699829 -0.058228 -0.694275 0.157776 1441916197 -0.700806 -0.058411 -0.694153 0.153870 1441916197 -0.700806 -0.058411 -0.694153 0.153870 1441916197 -0.700806 -0.058411 -0.694153 0.153870 1441916197 -0.700806 -0.058411 -0.694153 0.153870 1441916197 -0.700806 -0.058411 -0.694153 0.153870 1441916197 -0.700806 -0.058411 -0.694153 0.153870 1441916197 -0.695679 -0.076416 -0.692932 0.173645 1441916197 -0.695679 -0.076416 -0.692932 0.173645 1441916197 -0.695679 -0.076416 -0.692932 0.173645 1441916197 -0.695679 -0.076416 -0.692932 0.173645 1441916197 -0.695679 -0.076416 -0.692932 0.173645 1441916197 -0.695679 -0.076416 -0.692932 0.173645 1441916197 -0.692749 -0.089417 -0.688477 0.195435 1441916197 -0.692749 -0.089417 -0.688477 0.195435 1441916197 -0.692749 -0.089417 -0.688477 0.195435 1441916197 -0.692749 -0.089417 -0.688477 0.195435 1441916197 -0.692749 -0.089417 -0.688477 0.195435 1441916197 -0.692749 -0.089417 -0.688477 0.195435 1441916197 -0.695129 -0.079895 -0.686523 0.197937 1441916197 -0.695129 -0.079895 -0.686523 0.197937 1441916197 -0.695129 -0.079895 -0.686523 0.197937 1441916197 -0.695129 -0.079895 -0.686523 0.197937 1441916197 -0.695129 -0.079895 -0.686523 0.197937 1441916197 -0.695129 -0.079895 -0.686523 0.197937 1441916197 -0.695129 -0.079895 -0.686523 0.197937 1441916197 -0.697144 -0.068176 -0.685608 0.198242 1441916197 -0.697144 -0.068176 -0.685608 0.198242 1441916197 -0.697144 -0.068176 -0.685608 0.198242 1441916197 -0.697144 -0.068176 -0.685608 0.198242 1441916197 -0.697144 -0.068176 -0.685608 0.198242 1441916197 -0.697144 -0.068176 -0.685608 0.198242 1441916197 -0.695068 -0.070496 -0.683533 0.211548 1441916197 -0.695068 -0.070496 -0.683533 0.211548 1441916197 -0.695068 -0.070496 -0.683533 0.211548 1441916197 -0.695068 -0.070496 -0.683533 0.211548 1441916197 -0.695068 -0.070496 -0.683533 0.211548 1441916197 -0.695068 -0.070496 -0.683533 0.211548 1441916197 -0.691956 -0.075012 -0.681274 0.226990 1441916197 -0.691956 -0.075012 -0.681274 0.226990 1441916197 -0.691956 -0.075012 -0.681274 0.226990 1441916197 -0.691956 -0.075012 -0.681274 0.226990 1441916197 -0.691956 -0.075012 -0.681274 0.226990 1441916197 -0.691956 -0.075012 -0.681274 0.226990 1441916197 -0.691956 -0.075012 -0.681274 0.226990 1441916197 -0.689514 -0.069824 -0.681519 0.235168 1441916197 -0.689514 -0.069824 -0.681519 0.235168 1441916197 -0.689514 -0.069824 -0.681519 0.235168 1441916197 -0.689514 -0.069824 -0.681519 0.235168 1441916197 -0.689514 -0.069824 -0.681519 0.235168 1441916197 -0.689514 -0.069824 -0.681519 0.235168 1441916197 -0.689697 -0.055847 -0.683350 0.232971 1441916197 -0.689697 -0.055847 -0.683350 0.232971 1441916197 -0.689697 -0.055847 -0.683350 0.232971 1441916197 -0.689697 -0.055847 -0.683350 0.232971 1441916197 -0.689697 -0.055847 -0.683350 0.232971 1441916197 -0.689697 -0.055847 -0.683350 0.232971 1441916197 -0.691895 -0.045166 -0.686035 0.220703 1441916197 -0.691895 -0.045166 -0.686035 0.220703 1441916198 -0.691895 -0.045166 -0.686035 0.220703 1441916198 -0.691895 -0.045166 -0.686035 0.220703 1441916198 -0.691895 -0.045166 -0.686035 0.220703 1441916198 -0.691895 -0.045166 -0.686035 0.220703 1441916198 -0.691467 -0.051208 -0.688110 0.214172 1441916198 -0.691467 -0.051208 -0.688110 0.214172 1441916198 -0.691467 -0.051208 -0.688110 0.214172 1441916198 -0.691467 -0.051208 -0.688110 0.214172 1441916198 -0.691467 -0.051208 -0.688110 0.214172 1441916198 -0.691467 -0.051208 -0.688110 0.214172 1441916198 -0.687622 -0.072571 -0.686951 0.223816 1441916198 -0.687622 -0.072571 -0.686951 0.223816 1441916198 -0.687622 -0.072571 -0.686951 0.223816 1441916198 -0.687622 -0.072571 -0.686951 0.223816 1441916198 -0.687622 -0.072571 -0.686951 0.223816 1441916198 -0.687622 -0.072571 -0.686951 0.223816 1441916198 -0.687622 -0.072571 -0.686951 0.223816 1441916198 -0.687317 -0.083679 -0.685852 0.224243 1441916198 -0.687317 -0.083679 -0.685852 0.224243 1441916198 -0.687317 -0.083679 -0.685852 0.224243 1441916198 -0.687317 -0.083679 -0.685852 0.224243 1441916198 -0.687317 -0.083679 -0.685852 0.224243 1441916198 -0.687317 -0.083679 -0.685852 0.224243 1441916198 -0.689636 -0.084351 -0.686951 0.213196 1441916198 -0.689636 -0.084351 -0.686951 0.213196 1441916198 -0.689636 -0.084351 -0.686951 0.213196 1441916198 -0.689636 -0.084351 -0.686951 0.213196 1441916198 -0.689636 -0.084351 -0.686951 0.213196 1441916198 -0.689636 -0.084351 -0.686951 0.213196 1441916198 -0.691833 -0.088440 -0.686829 0.204773 1441916198 -0.691833 -0.088440 -0.686829 0.204773 1441916198 -0.691833 -0.088440 -0.686829 0.204773 1441916198 -0.691833 -0.088440 -0.686829 0.204773 1441916198 -0.691833 -0.088440 -0.686829 0.204773 1441916198 -0.691833 -0.088440 -0.686829 0.204773 1441916198 -0.693604 -0.096863 -0.685486 0.199280 1441916198 -0.693604 -0.096863 -0.685486 0.199280 1441916198 -0.693604 -0.096863 -0.685486 0.199280 1441916198 -0.693604 -0.096863 -0.685486 0.199280 1441916198 -0.693604 -0.096863 -0.685486 0.199280 1441916198 -0.693604 -0.096863 -0.685486 0.199280 1441916198 -0.696045 -0.102844 -0.683594 0.194153 1441916198 -0.696045 -0.102844 -0.683594 0.194153 1441916198 -0.696045 -0.102844 -0.683594 0.194153 1441916198 -0.696045 -0.102844 -0.683594 0.194153 1441916198 -0.696045 -0.102844 -0.683594 0.194153 1441916198 -0.696045 -0.102844 -0.683594 0.194153 1441916198 -0.696045 -0.102844 -0.683594 0.194153 1441916198 -0.698914 -0.104065 -0.681580 0.190125 1441916198 -0.698914 -0.104065 -0.681580 0.190125 1441916198 -0.698914 -0.104065 -0.681580 0.190125 1441916198 -0.698914 -0.104065 -0.681580 0.190125 1441916198 -0.698914 -0.104065 -0.681580 0.190125 1441916198 -0.698914 -0.104065 -0.681580 0.190125 1441916198 -0.699707 -0.106506 -0.679749 0.192444 1441916198 -0.699707 -0.106506 -0.679749 0.192444 1441916198 -0.699707 -0.106506 -0.679749 0.192444 1441916198 -0.699707 -0.106506 -0.679749 0.192444 1441916198 -0.699707 -0.106506 -0.679749 0.192444 1441916198 -0.699707 -0.106506 -0.679749 0.192444 1441916198 -0.699707 -0.106506 -0.679749 0.192444 1441916198 -0.696167 -0.117493 -0.677185 0.207336 1441916198 -0.696167 -0.117493 -0.677185 0.207336 1441916198 -0.696167 -0.117493 -0.677185 0.207336 1441916198 -0.696167 -0.117493 -0.677185 0.207336 1441916198 -0.696167 -0.117493 -0.677185 0.207336 1441916198 -0.696167 -0.117493 -0.677185 0.207336 1441916198 -0.692688 -0.124329 -0.673889 0.225098 1441916198 -0.692688 -0.124329 -0.673889 0.225098 1441916198 -0.692688 -0.124329 -0.673889 0.225098 1441916198 -0.692688 -0.124329 -0.673889 0.225098 1441916198 -0.692688 -0.124329 -0.673889 0.225098 1441916198 -0.692688 -0.124329 -0.673889 0.225098 1441916198 -0.692688 -0.124329 -0.673889 0.225098 1441916198 -0.694336 -0.111206 -0.673340 0.228455 1441916198 -0.694336 -0.111206 -0.673340 0.228455 1441916198 -0.694336 -0.111206 -0.673340 0.228455 1441916198 -0.694336 -0.111206 -0.673340 0.228455 1441916198 -0.694336 -0.111206 -0.673340 0.228455 1441916198 -0.694336 -0.111206 -0.673340 0.228455 1441916198 -0.696899 -0.088013 -0.675598 0.224060 1441916198 -0.696899 -0.088013 -0.675598 0.224060 1441916198 -0.696899 -0.088013 -0.675598 0.224060 1441916198 -0.696899 -0.088013 -0.675598 0.224060 1441916198 -0.696899 -0.088013 -0.675598 0.224060 1441916198 -0.696899 -0.088013 -0.675598 0.224060 1441916198 -0.696533 -0.074646 -0.676147 0.228516 1441916198 -0.696533 -0.074646 -0.676147 0.228516 1441916198 -0.696533 -0.074646 -0.676147 0.228516 1441916198 -0.696533 -0.074646 -0.676147 0.228516 1441916198 -0.696533 -0.074646 -0.676147 0.228516 1441916198 -0.696533 -0.074646 -0.676147 0.228516 1441916198 -0.696533 -0.074646 -0.676147 0.228516 1441916198 -0.693848 -0.070740 -0.674988 0.240967 1441916198 -0.693848 -0.070740 -0.674988 0.240967 1441916198 -0.693848 -0.070740 -0.674988 0.240967 1441916198 -0.693848 -0.070740 -0.674988 0.240967 1441916198 -0.693848 -0.070740 -0.674988 0.240967 1441916198 -0.693848 -0.070740 -0.674988 0.240967 1441916198 -0.691284 -0.068054 -0.673157 0.253845 1441916198 -0.691284 -0.068054 -0.673157 0.253845 1441916198 -0.691284 -0.068054 -0.673157 0.253845 1441916198 -0.691284 -0.068054 -0.673157 0.253845 1441916198 -0.691284 -0.068054 -0.673157 0.253845 1441916198 -0.691284 -0.068054 -0.673157 0.253845 1441916198 -0.691284 -0.068054 -0.673157 0.253845 1441916198 -0.689941 -0.059387 -0.673828 0.257874 1441916198 -0.689941 -0.059387 -0.673828 0.257874 1441916198 -0.689941 -0.059387 -0.673828 0.257874 1441916198 -0.689941 -0.059387 -0.673828 0.257874 1441916198 -0.689941 -0.059387 -0.673828 0.257874 1441916198 -0.689941 -0.059387 -0.673828 0.257874 1441916198 -0.692200 -0.044922 -0.677429 0.245056 1441916198 -0.692200 -0.044922 -0.677429 0.245056 1441916198 -0.692200 -0.044922 -0.677429 0.245056 1441916198 -0.692200 -0.044922 -0.677429 0.245056 1441916199 -0.692200 -0.044922 -0.677429 0.245056 1441916199 -0.692200 -0.044922 -0.677429 0.245056 1441916199 -0.692200 -0.044922 -0.677429 0.245056 1441916199 -0.696594 -0.025818 -0.684814 0.212402 1441916199 -0.696594 -0.025818 -0.684814 0.212402 1441916199 -0.696594 -0.025818 -0.684814 0.212402 1441916199 -0.696594 -0.025818 -0.684814 0.212402 1441916199 -0.696594 -0.025818 -0.684814 0.212402 1441916199 -0.696594 -0.025818 -0.684814 0.212402 1441916199 -0.695740 -0.027222 -0.690125 0.197388 1441916199 -0.695740 -0.027222 -0.690125 0.197388 1441916199 -0.695740 -0.027222 -0.690125 0.197388 1441916199 -0.695740 -0.027222 -0.690125 0.197388 1441916199 -0.695740 -0.027222 -0.690125 0.197388 1441916199 -0.695740 -0.027222 -0.690125 0.197388 1441916199 -0.689453 -0.054382 -0.692566 0.205200 1441916199 -0.689453 -0.054382 -0.692566 0.205200 1441916199 -0.689453 -0.054382 -0.692566 0.205200 1441916199 -0.689453 -0.054382 -0.692566 0.205200 1441916199 -0.689453 -0.054382 -0.692566 0.205200 1441916199 -0.689453 -0.054382 -0.692566 0.205200 1441916199 
-0.892883 0.219116 -0.252197 0.302002 1441916201 -0.892883 0.219116 -0.252197 0.302002 1441916201 -0.892883 0.219116 -0.252197 0.302002 1441916201 -0.892883 0.219116 -0.252197 0.302002 1441916201 -0.892883 0.219116 -0.252197 0.302002 1441916201 -0.892883 0.219116 -0.252197 0.302002 1441916201 -0.892883 0.219116 -0.252197 0.302002 1441916201 -0.847961 0.235229 -0.232117 0.414490 1441916201 -0.847961 0.235229 -0.232117 0.414490 1441916201 -0.847961 0.235229 -0.232117 0.414490 1441916201 -0.847961 0.235229 -0.232117 0.414490 1441916201 -0.847961 0.235229 -0.232117 0.414490 1441916201 -0.847961 0.235229 -0.232117 0.414490 1441916201 -0.786499 0.245605 -0.220276 0.522156 1441916201 -0.786499 0.245605 -0.220276 0.522156 1441916201 -0.786499 0.245605 -0.220276 0.522156 1441916201 -0.786499 0.245605 -0.220276 0.522156 1441916201 -0.786499 0.245605 -0.220276 0.522156 1441916201 -0.786499 0.245605 -0.220276 0.522156 1441916201 -0.786499 0.245605 -0.220276 0.522156 1441916201 -0.720581 0.231812 -0.200012 0.622131 1441916201 -0.720581 0.231812 -0.200012 0.622131 1441916201 -0.720581 0.231812 -0.200012 0.622131 1441916201 -0.720581 0.231812 -0.200012 0.622131 1441916201 -0.720581 0.231812 -0.200012 0.622131 1441916201 -0.720581 0.231812 -0.200012 0.622131 1441916201 -0.679443 0.191223 -0.160767 0.689880 1441916201 -0.679443 0.191223 -0.160767 0.689880 1441916201 -0.679443 0.191223 -0.160767 0.689880 1441916201 -0.679443 0.191223 -0.160767 0.689880 1441916201 -0.679443 0.191223 -0.160767 0.689880 1441916201 -0.679443 0.191223 -0.160767 0.689880 1441916201 -0.650818 0.176819 -0.161316 0.720520 1441916201 -0.650818 0.176819 -0.161316 0.720520 1441916201 -0.650818 0.176819 -0.161316 0.720520 1441916201 -0.650818 0.176819 -0.161316 0.720520 1441916201 -0.650818 0.176819 -0.161316 0.720520 1441916201 -0.650818 0.176819 -0.161316 0.720520 1441916201 -0.650818 0.176819 -0.161316 0.720520 1441916201 -0.635742 0.209412 -0.195374 0.716797 1441916201 -0.635742 0.209412 -0.195374 0.716797 1441916201 -0.635742 0.209412 -0.195374 0.716797 1441916201 -0.635742 0.209412 -0.195374 0.716797 1441916201 -0.635742 0.209412 -0.195374 0.716797 1441916201 -0.635742 0.209412 -0.195374 0.716797 1441916201 -0.663940 0.202148 -0.185974 0.695496 1441916201 -0.663940 0.202148 -0.185974 0.695496 1441916201 -0.663940 0.202148 -0.185974 0.695496 1441916201 -0.663940 0.202148 -0.185974 0.695496 1441916201 -0.663940 0.202148 -0.185974 0.695496 1441916201 -0.663940 0.202148 -0.185974 0.695496 1441916201 -0.716370 0.174561 -0.164063 0.655334 1441916201 -0.716370 0.174561 -0.164063 0.655334 1441916201 -0.716370 0.174561 -0.164063 0.655334 1441916201 -0.716370 0.174561 -0.164063 0.655334 1441916201 -0.716370 0.174561 -0.164063 0.655334 1441916201 -0.716370 0.174561 -0.164063 0.655334 1441916202 -0.761658 0.175964 -0.161865 0.602295 1441916202 -0.761658 0.175964 -0.161865 0.602295 1441916202 -0.761658 0.175964 -0.161865 0.602295 1441916202 -0.761658 0.175964 -0.161865 0.602295 1441916202 -0.761658 0.175964 -0.161865 0.602295 1441916202 -0.761658 0.175964 -0.161865 0.602295 1441916202 -0.813965 0.174622 -0.155151 0.531921 1441916202 -0.813965 0.174622 -0.155151 0.531921 1441916202 -0.813965 0.174622 -0.155151 0.531921 1441916202 -0.813965 0.174622 -0.155151 0.531921 1441916202 -0.813965 0.174622 -0.155151 0.531921 1441916202 -0.813965 0.174622 -0.155151 0.531921 1441916202 -0.813965 0.174622 -0.155151 0.531921 1441916202 -0.865540 0.160950 -0.146057 0.451294 1441916202 -0.865540 0.160950 -0.146057 0.451294 1441916202 -0.865540 0.160950 -0.146057 0.451294 1441916202 -0.865540 0.160950 -0.146057 0.451294 1441916202 -0.865540 0.160950 -0.146057 0.451294 1441916202 -0.865540 0.160950 -0.146057 0.451294 1441916202 -0.865540 0.160950 -0.146057 0.451294 1441916202 -0.910095 0.149902 -0.134277 0.362244 1441916202 -0.910095 0.149902 -0.134277 0.362244 1441916202 -0.910095 0.149902 -0.134277 0.362244 1441916202 -0.910095 0.149902 -0.134277 0.362244 1441916202 -0.910095 0.149902 -0.134277 0.362244 1441916202 -0.910095 0.149902 -0.134277 0.362244 1441916202 -0.910095 0.149902 -0.134277 0.362244 1441916202 -0.941833 0.157043 -0.121277 0.271301 1441916202 -0.941833 0.157043 -0.121277 0.271301 1441916202 -0.941833 0.157043 -0.121277 0.271301 1441916202 -0.941833 0.157043 -0.121277 0.271301 1441916202 -0.941833 0.157043 -0.121277 0.271301 1441916202 -0.955444 0.177307 -0.106262 0.210876 1441916202 -0.955444 0.177307 -0.106262 0.210876 1441916202 -0.955444 0.177307 -0.106262 0.210876 1441916202 -0.955444 0.177307 -0.106262 0.210876 1441916202 -0.955444 0.177307 -0.106262 0.210876 1441916202 -0.955444 0.177307 -0.106262 0.210876 1441916202 -0.959534 0.177979 -0.095032 0.196594 1441916202 -0.959534 0.177979 -0.095032 0.196594 1441916202 -0.959534 0.177979 -0.095032 0.196594 1441916202 -0.959534 0.177979 -0.095032 0.196594 1441916202 -0.951233 0.188843 -0.095581 0.224365 1441916202 -0.951233 0.188843 -0.095581 0.224365 1441916202 -0.951233 0.188843 -0.095581 0.224365 1441916202 -0.951233 0.188843 -0.095581 0.224365 1441916202 -0.951233 0.188843 -0.095581 0.224365 1441916202 -0.951233 0.188843 -0.095581 0.224365 1441916202 -0.928162 0.212524 -0.111084 0.284668 1441916202 -0.928162 0.212524 -0.111084 0.284668 1441916202 -0.928162 0.212524 -0.111084 0.284668 1441916202 -0.928162 0.212524 -0.111084 0.284668 1441916202 -0.928162 0.212524 -0.111084 0.284668 1441916202 -0.928162 0.212524 -0.111084 0.284668 1441916202 -0.889404 0.224609 -0.141113 0.372375 1441916202 -0.889404 0.224609 -0.141113 0.372375 1441916202 -0.889404 0.224609 -0.141113 0.372375 1441916202 -0.889404 0.224609 -0.141113 0.372375 1441916202 -0.889404 0.224609 -0.141113 0.372375 1441916202 -0.889404 0.224609 -0.141113 0.372375 1441916202 -0.836182 0.228149 -0.164734 0.470703 1441916202 -0.836182 0.228149 -0.164734 0.470703 1441916202 -0.836182 0.228149 -0.164734 0.470703 1441916202 -0.836182 0.228149 -0.164734 0.470703 1441916202 -0.836182 0.228149 -0.164734 0.470703 1441916202 -0.836182 0.228149 -0.164734 0.470703 1441916202 -0.773438 0.228943 -0.181030 0.562744 1441916202 -0.773438 0.228943 -0.181030 0.562744 1441916202 -0.773438 0.228943 -0.181030 0.562744 1441916202 -0.773438 0.228943 -0.181030 0.562744 1441916202 -0.773438 0.228943 -0.181030 0.562744 1441916202 -0.773438 0.228943 -0.181030 0.562744 1441916202 -0.709045 0.235291 -0.194397 0.635681 1441916202 -0.709045 0.235291 -0.194397 0.635681 1441916202 -0.709045 0.235291 -0.194397 0.635681 1441916202 -0.709045 0.235291 -0.194397 0.635681 1441916202 -0.709045 0.235291 -0.194397 0.635681 1441916202 -0.709045 0.235291 -0.194397 0.635681 1441916202 -0.709045 0.235291 -0.194397 0.635681 1441916202 -0.660095 0.229797 -0.206238 0.684814 1441916202 -0.660095 0.229797 -0.206238 0.684814 1441916202 -0.660095 0.229797 -0.206238 0.684814 1441916202 -0.660095 0.229797 -0.206238 0.684814 1441916202 -0.660095 0.229797 -0.206238 0.684814 1441916202 -0.660095 0.229797 -0.206238 0.684814 1441916202 -0.636963 0.227234 -0.221924 0.702393 1441916202 -0.636963 0.227234 -0.221924 0.702393 1441916202 -0.636963 0.227234 -0.221924 0.702393 1441916202 -0.636963 0.227234 -0.221924 0.702393 1441916202 -0.636963 0.227234 -0.221924 0.702393 1441916202 -0.636963 0.227234 -0.221924 0.702393 1441916202 -0.636963 0.227234 -0.221924 0.702393 1441916202 -0.638367 0.235413 -0.235474 0.693970 1441916202 -0.638367 0.235413 -0.235474 0.693970 1441916202 -0.638367 0.235413 -0.235474 0.693970 1441916202 -0.638367 0.235413 -0.235474 0.693970 1441916202 -0.638367 0.235413 -0.235474 0.693970 1441916202 -0.638367 0.235413 -0.235474 0.693970 1441916202 -0.678528 0.209290 -0.220215 0.668823 1441916202 -0.678528 0.209290 -0.220215 0.668823 1441916202 -0.678528 0.209290 -0.220215 0.668823 1441916202 -0.678528 0.209290 -0.220215 0.668823 1441916202 -0.678528 0.209290 -0.220215 0.668823 1441916202 -0.678528 0.209290 -0.220215 0.668823 1441916202 -0.732361 0.182800 -0.216187 0.619263 1441916202 -0.732361 0.182800 -0.216187 0.619263 1441916202 -0.732361 0.182800 -0.216187 0.619263 1441916202 -0.732361 0.182800 -0.216187 0.619263 1441916202 -0.732361 0.182800 -0.216187 0.619263 1441916202 -0.732361 0.182800 -0.216187 0.619263 1441916202 -0.771667 0.188049 -0.243042 0.556885 1441916203 -0.771667 0.188049 -0.243042 0.556885 1441916203 -0.771667 0.188049 -0.243042 0.556885 1441916203 -0.771667 0.188049 -0.243042 0.556885 1441916203 -0.771667 0.188049 -0.243042 0.556885 1441916203 -0.771667 0.188049 -0.243042 0.556885 1441916203 -0.817566 0.197449 -0.262573 0.472900 1441916203 -0.817566 0.197449 -0.262573 0.472900 1441916203 -0.817566 0.197449 -0.262573 0.472900 1441916203 -0.817566 0.197449 -0.262573 0.472900 1441916203 -0.817566 0.197449 -0.262573 0.472900 1441916203 -0.817566 0.197449 -0.262573 0.472900 1441916203 -0.817566 0.197449 -0.262573 0.472900 1441916203 -0.859985 0.205627 -0.268555 0.382141 1441916203 -0.859985 0.205627 -0.268555 0.382141 1441916203 -0.859985 0.205627 -0.268555 0.382141 1441916203 -0.859985 0.205627 -0.268555 0.382141 1441916203 -0.859985 0.205627 -0.268555 0.382141 1441916203 -0.859985 0.205627 -0.268555 0.382141 1441916203 -0.891846 0.205078 -0.258423 0.309509 1441916203 -0.891846 0.205078 -0.258423 0.309509 1441916203 -0.891846 0.205078 -0.258423 0.309509 1441916203 -0.891846 0.205078 -0.258423 0.309509 1441916203 -0.891846 0.205078 -0.258423 0.309509 1441916203 -0.891846 0.205078 -0.258423 0.309509 1441916203 -0.919250 0.181213 -0.238953 0.255249 1441916203 -0.919250 0.181213 -0.238953 0.255249 1441916203 -0.919250 0.181213 -0.238953 0.255249 1441916203 -0.919250 0.181213 -0.238953 0.255249 1441916203 -0.919250 0.181213 -0.238953 0.255249 1441916203 -0.934082 0.160889 -0.216003 0.234436 1441916203 -0.934082 0.160889 -0.216003 0.234436 1441916203 -0.934082 0.160889 -0.216003 0.234436 1441916203 -0.934082 0.160889 -0.216003 0.234436 1441916203 -0.934082 0.160889 -0.216003 0.234436 1441916203 -0.934082 0.160889 -0.216003 0.234436 1441916203 -0.933472 0.175049 -0.199402 0.241455 1441916203 -0.933472 0.175049 -0.199402 0.241455 1441916203 -0.933472 0.175049 -0.199402 0.241455 1441916203 -0.933472 0.175049 -0.199402 0.241455 1441916203 -0.933472 0.175049 -0.199402 0.241455 1441916203 -0.933472 0.175049 -0.199402 0.241455 1441916203 -0.933472 0.175049 -0.199402 0.241455 1441916203 -0.916260 0.202271 -0.189880 0.289001 1441916203 -0.916260 0.202271 -0.189880 0.289001 1441916203 -0.916260 0.202271 -0.189880 0.289001 1441916203 -0.916260 0.202271 -0.189880 0.289001 1441916203 -0.916260 0.202271 -0.189880 0.289001 1441916203 -0.916260 0.202271 -0.189880 0.289001 1441916203 -0.882690 0.221191 -0.186218 0.370544 1441916203 -0.882690 0.221191 -0.186218 0.370544 1441916203 -0.882690 0.221191 -0.186218 0.370544 1441916203 -0.882690 0.221191 -0.186218 0.370544 1441916203 -0.882690 0.221191 -0.186218 0.370544 1441916203 -0.882690 0.221191 -0.186218 0.370544 1441916203 -0.882690 0.221191 -0.186218 0.370544 1441916203 -0.834595 0.218628 -0.178528 0.473083 1441916203 -0.834595 0.218628 -0.178528 0.473083 1441916203 -0.834595 0.218628 -0.178528 0.473083 1441916203 -0.834595 0.218628 -0.178528 0.473083 1441916203 -0.834595 0.218628 -0.178528 0.473083 1441916203 -0.834595 0.218628 -0.178528 0.473083 1441916203 -0.778198 0.193176 -0.168091 0.573486 1441916203 -0.778198 0.193176 -0.168091 0.573486 1441916203 -0.778198 0.193176 -0.168091 0.573486 1441916203 -0.778198 0.193176 -0.168091 0.573486 1441916203 -0.778198 0.193176 -0.168091 0.573486 1441916203 -0.721191 0.173828 -0.150085 0.653503 1441916203 -0.721191 0.173828 -0.150085 0.653503 1441916203 -0.721191 0.173828 -0.150085 0.653503 1441916203 -0.721191 0.173828 -0.150085 0.653503 1441916203 -0.721191 0.173828 -0.150085 0.653503 1441916203 -0.721191 0.173828 -0.150085 0.653503 1441916203 -0.721191 0.173828 -0.150085 0.653503 1441916203 -0.673584 0.166382 -0.148987 0.704590 1441916203 -0.673584 0.166382 -0.148987 0.704590 1441916203 -0.673584 0.166382 -0.148987 0.704590 1441916203 -0.673584 0.166382 -0.148987 0.704590 1441916203 -0.673584 0.166382 -0.148987 0.704590 1441916203 -0.673584 0.166382 -0.148987 0.704590 1441916203 -0.639832 0.179382 -0.177307 0.725952 1441916203 -0.639832 0.179382 -0.177307 0.725952 1441916203 -0.639832 0.179382 -0.177307 0.725952 1441916203 -0.639832 0.179382 -0.177307 0.725952 1441916203 -0.639832 0.179382 -0.177307 0.725952 1441916203 -0.629944 0.203247 -0.209961 0.719604 1441916203 -0.629944 0.203247 -0.209961 0.719604 1441916203 -0.629944 0.203247 -0.209961 0.719604 1441916203 -0.629944 0.203247 -0.209961 0.719604 1441916203 -0.629944 0.203247 -0.209961 0.719604 1441916203 -0.629944 0.203247 -0.209961 0.719604 1441916203 -0.629944 0.203247 -0.209961 0.719604 1441916203 -0.659790 0.182373 -0.199585 0.701172 1441916203 -0.659790 0.182373 -0.199585 0.701172 1441916203 -0.659790 0.182373 -0.199585 0.701172 1441916203 -0.659790 0.182373 -0.199585 0.701172 1441916203 -0.659790 0.182373 -0.199585 0.701172 1441916203 -0.659790 0.182373 -0.199585 0.701172 1441916203 -0.706848 0.157837 -0.194397 0.661560 1441916203 -0.706848 0.157837 -0.194397 0.661560 1441916203 -0.706848 0.157837 -0.194397 0.661560 1441916203 -0.706848 0.157837 -0.194397 0.661560 1441916203 -0.706848 0.157837 -0.194397 0.661560 1441916203 -0.706848 0.157837 -0.194397 0.661560 1441916203 -0.753906 0.166016 -0.217041 0.597473 1441916203 -0.753906 0.166016 -0.217041 0.597473 1441916203 -0.753906 0.166016 -0.217041 0.597473 1441916203 -0.753906 0.166016 -0.217041 0.597473 1441916203 -0.753906 0.166016 -0.217041 0.597473 1441916203 -0.753906 0.166016 -0.217041 0.597473 1441916203 -0.753906 0.166016 -0.217041 0.597473 1441916203 -0.802673 0.178650 -0.231750 0.519714 1441916203 -0.802673 0.178650 -0.231750 0.519714 1441916204 -0.802673 0.178650 -0.231750 0.519714 1441916204 -0.802673 0.178650 -0.231750 0.519714 1441916204 -0.802673 0.178650 -0.231750 0.519714 1441916204 -0.802673 0.178650 -0.231750 0.519714 1441916204 -0.853821 0.178894 -0.234802 0.428894 1441916204 -0.853821 0.178894 -0.234802 0.428894 1441916204 -0.853821 0.178894 -0.234802 0.428894 1441916204 -0.853821 0.178894 -0.234802 0.428894 1441916204 -0.853821 0.178894 -0.234802 0.428894 1441916204 -0.853821 0.178894 -0.234802 0.428894 1441916204 -0.853821 0.178894 -0.234802 0.428894 1441916204 -0.893188 0.182556 -0.229980 0.340576 1441916204 -0.893188 0.182556 -0.229980 0.340576 1441916204 -0.893188 0.182556 -0.229980 0.340576 1441916204 -0.893188 0.182556 -0.229980 0.340576 1441916204 -0.893188 0.182556 -0.229980 0.340576 1441916204 -0.893188 0.182556 -0.229980 0.340576 1441916204 -0.916199 0.189148 -0.215210 0.280212 1441916204 -0.916199 0.189148 -0.215210 0.280212 1441916204 -0.916199 0.189148 -0.215210 0.280212 1441916204 -0.916199 0.189148 -0.215210 0.280212 1441916204 -0.916199 0.189148 -0.215210 0.280212 1441916204 -0.916199 0.189148 -0.215210 0.280212 1441916204 -0.928894 0.182739 -0.195374 0.256104 1441916204 -0.928894 0.182739 -0.195374 0.256104 1441916204 -0.928894 0.182739 -0.195374 0.256104 1441916204 -0.928894 0.182739 -0.195374 0.256104 1441916204 -0.928894 0.182739 -0.195374 0.256104 1441916204 -0.928894 0.182739 -0.195374 0.256104 1441916204 -0.928894 0.182739 -0.195374 0.256104 1441916204 -0.929382 0.186096 -0.174072 0.267151 1441916204 -0.929382 0.186096 -0.174072 0.267151 1441916204 -0.929382 0.186096 -0.174072 0.267151 1441916204 -0.929382 0.186096 -0.174072 0.267151 1441916204 -0.929382 0.186096 -0.174072 0.267151 1441916204 -0.929382 0.186096 -0.174072 0.267151 1441916204 -0.913879 0.196960 -0.168640 0.312378 1441916204 -0.913879 0.196960 -0.168640 0.312378 1441916204 -0.913879 0.196960 -0.168640 0.312378 1441916204 -0.913879 0.196960 -0.168640 0.312378 1441916204 -0.913879 0.196960 -0.168640 0.312378 1441916204 -0.913879 0.196960 -0.168640 0.312378 1441916204 -0.886108 0.196533 -0.171509 0.383179 1441916204 -0.886108 0.196533 -0.171509 0.383179 1441916204 -0.886108 0.196533 -0.171509 0.383179 1441916204 -0.886108 0.196533 -0.171509 0.383179 1441916204 -0.886108 0.196533 -0.171509 0.383179 1441916204 -0.886108 0.196533 -0.171509 0.383179 1441916204 -0.846252 0.184204 -0.169495 0.470337 1441916204 -0.846252 0.184204 -0.169495 0.470337 1441916204 -0.846252 0.184204 -0.169495 0.470337 1441916204 -0.846252 0.184204 -0.169495 0.470337 1441916204 -0.846252 0.184204 -0.169495 0.470337 1441916204 -0.846252 0.184204 -0.169495 0.470337 1441916204 -0.794250 0.183472 -0.159729 0.556824 1441916204 -0.794250 0.183472 -0.159729 0.556824 1441916204 -0.794250 0.183472 -0.159729 0.556824 1441916204 -0.794250 0.183472 -0.159729 0.556824 1441916204 -0.794250 0.183472 -0.159729 0.556824 1441916204 -0.794250 0.183472 -0.159729 0.556824 1441916204 -0.794250 0.183472 -0.159729 0.556824 1441916204 -0.739807 0.182556 -0.151550 0.629578 1441916204 -0.739807 0.182556 -0.151550 0.629578 1441916204 -0.739807 0.182556 -0.151550 0.629578 1441916204 -0.739807 0.182556 -0.151550 0.629578 1441916204 -0.739807 0.182556 -0.151550 0.629578 1441916204 -0.739807 0.182556 -0.151550 0.629578 1441916204 -0.739807 0.182556 -0.151550 0.629578 1441916204 -0.702881 0.148254 -0.137329 0.681946 1441916204 -0.702881 0.148254 -0.137329 0.681946 1441916204 -0.702881 0.148254 -0.137329 0.681946 1441916204 -0.702881 0.148254 -0.137329 0.681946 1441916204 -0.702881 0.148254 -0.137329 0.681946 1441916204 -0.677063 0.118103 -0.130920 0.714478 1441916204 -0.677063 0.118103 -0.130920 0.714478 1441916204 -0.677063 0.118103 -0.130920 0.714478 1441916204 -0.677063 0.118103 -0.130920 0.714478 1441916204 -0.677063 0.118103 -0.130920 0.714478 1441916204 -0.677063 0.118103 -0.130920 0.714478 1441916204 -0.653259 0.152344 -0.178406 0.719910 1441916204 -0.653259 0.152344 -0.178406 0.719910 1441916204 -0.653259 0.152344 -0.178406 0.719910 1441916204 -0.653259 0.152344 -0.178406 0.719910 1441916204 -0.653259 0.152344 -0.178406 0.719910 1441916204 -0.653259 0.152344 -0.178406 0.719910 1441916204 -0.653259 0.152344 -0.178406 0.719910 1441916204 -0.656555 0.171509 -0.204712 0.705444 1441916204 -0.656555 0.171509 -0.204712 0.705444 1441916204 -0.656555 0.171509 -0.204712 0.705444 1441916204 -0.656555 0.171509 -0.204712 0.705444 1441916204 -0.656555 0.171509 -0.204712 0.705444 1441916204 -0.656555 0.171509 -0.204712 0.705444 1441916204 -0.691650 0.148865 -0.193848 0.679626 1441916204 -0.691650 0.148865 -0.193848 0.679626 1441916204 -0.691650 0.148865 -0.193848 0.679626 1441916204 -0.691650 0.148865 -0.193848 0.679626 1441916204 -0.691650 0.148865 -0.193848 0.679626 1441916204 -0.691650 0.148865 -0.193848 0.679626 1441916204 -0.743286 0.126099 -0.192017 0.628296 1441916204 -0.743286 0.126099 -0.192017 0.628296 1441916204 -0.743286 0.126099 -0.192017 0.628296 1441916204 -0.743286 0.126099 -0.192017 0.628296 1441916204 -0.743286 0.126099 -0.192017 0.628296 1441916204 -0.743286 0.126099 -0.192017 0.628296 1441916204 -0.743286 0.126099 -0.192017 0.628296 1441916204 -0.788879 0.142090 -0.209412 0.559998 1441916204 -0.788879 0.142090 -0.209412 0.559998 1441916204 -0.788879 0.142090 -0.209412 0.559998 1441916204 -0.788879 0.142090 -0.209412 0.559998 1441916204 -0.788879 0.142090 -0.209412 0.559998 1441916204 -0.788879 0.142090 -0.209412 0.559998 1441916204 -0.834229 0.160400 -0.221130 0.479065 1441916204 -0.834229 0.160400 -0.221130 0.479065 1441916204 -0.834229 0.160400 -0.221130 0.479065 1441916205 -0.834229 0.160400 -0.221130 0.479065 1441916205 -0.834229 0.160400 -0.221130 0.479065 1441916205 -0.834229 0.160400 -0.221130 0.479065 1441916205 -0.879883 0.164307 -0.218994 0.388489 1441916205 -0.879883 0.164307 -0.218994 0.388489 1441916205 -0.879883 0.164307 -0.218994 0.388489 1441916205 -0.879883 0.164307 -0.218994 0.388489 1441916205 -0.879883 0.164307 -0.218994 0.388489 1441916205 -0.879883 0.164307 -0.218994 0.388489 1441916205 -0.916260 0.159607 -0.209045 0.302185 1441916205 -0.916260 0.159607 -0.209045 0.302185 1441916205 -0.916260 0.159607 -0.209045 0.302185 1441916205 -0.916260 0.159607 -0.209045 0.302185 1441916205 -0.916260 0.159607 -0.209045 0.302185 1441916205 -0.916260 0.159607 -0.209045 0.302185 1441916205 -0.916260 0.159607 -0.209045 0.302185 1441916205 -0.934143 0.171509 -0.194946 0.244934 1441916205 -0.934143 0.171509 -0.194946 0.244934 1441916205 -0.934143 0.171509 -0.194946 0.244934 1441916205 -0.934143 0.171509 -0.194946 0.244934 1441916205 -0.934143 0.171509 -0.194946 0.244934 1441916205 -0.934143 0.171509 -0.194946 0.244934 1441916205 -0.934143 0.171509 -0.194946 0.244934 1441916205 -0.940186 0.174622 -0.179626 0.230835 1441916205 -0.940186 0.174622 -0.179626 0.230835 1441916205 -0.940186 0.174622 -0.179626 0.230835 1441916205 -0.940186 0.174622 -0.179626 0.230835 1441916205 -0.940186 0.174622 -0.179626 0.230835 1441916205 -0.940186 0.174622 -0.179626 0.230835 1441916205 -0.934509 0.181702 -0.172485 0.252991 1441916205 -0.934509 0.181702 -0.172485 0.252991 1441916205 -0.934509 0.181702 -0.172485 0.252991 1441916205 -0.934509 0.181702 -0.172485 0.252991 1441916205 -0.934509 0.181702 -0.172485 0.252991 1441916205 -0.934509 0.181702 -0.172485 0.252991 1441916205 -0.934509 0.181702 -0.172485 0.252991 1441916205 -0.914978 0.203247 -0.172180 0.303223 1441916205 -0.914978 0.203247 -0.172180 0.303223 1441916205 -0.914978 0.203247 -0.172180 0.303223 1441916205 -0.914978 0.203247 -0.172180 0.303223 1441916205 -0.914978 0.203247 -0.172180 0.303223 1441916205 -0.914978 0.203247 -0.172180 0.303223 1441916205 -0.881104 0.211548 -0.177307 0.383972 1441916205 -0.881104 0.211548 -0.177307 0.383972 1441916205 -0.881104 0.211548 -0.177307 0.383972 1441916205 -0.881104 0.211548 -0.177307 0.383972 1441916205 -0.881104 0.211548 -0.177307 0.383972 1441916205 -0.881104 0.211548 -0.177307 0.383972 1441916205 -0.881104 0.211548 -0.177307 0.383972 1441916205 -0.839478 0.196228 -0.169800 0.477478 1441916205 -0.839478 0.196228 -0.169800 0.477478 1441916205 -0.839478 0.196228 -0.169800 0.477478 1441916205 -0.839478 0.196228 -0.169800 0.477478 1441916205 -0.839478 0.196228 -0.169800 0.477478 1441916205 -0.790100 0.171814 -0.157593 0.566895 1441916205 -0.790100 0.171814 -0.157593 0.566895 1441916205 -0.790100 0.171814 -0.157593 0.566895 1441916205 -0.790100 0.171814 -0.157593 0.566895 1441916205 -0.790100 0.171814 -0.157593 0.566895 1441916205 -0.790100 0.171814 -0.157593 0.566895 1441916205 -0.790100 0.171814 -0.157593 0.566895 1441916205 -0.738892 0.155090 -0.143982 0.639709 1441916205 -0.738892 0.155090 -0.143982 0.639709 1441916205 -0.738892 0.155090 -0.143982 0.639709 1441916205 -0.738892 0.155090 -0.143982 0.639709 1441916205 -0.738892 0.155090 -0.143982 0.639709 1441916205 -0.738892 0.155090 -0.143982 0.639709 1441916205 -0.696899 0.136047 -0.144104 0.689270 1441916205 -0.696899 0.136047 -0.144104 0.689270 1441916205 -0.696899 0.136047 -0.144104 0.689270 1441916205 -0.696899 0.136047 -0.144104 0.689270 1441916205 -0.696899 0.136047 -0.144104 0.689270 1441916205 -0.696899 0.136047 -0.144104 0.689270 1441916205 -0.668335 0.125671 -0.159485 0.715637 1441916205 -0.668335 0.125671 -0.159485 0.715637 1441916205 -0.668335 0.125671 -0.159485 0.715637 1441916205 -0.668335 0.125671 -0.159485 0.715637 1441916205 -0.668335 0.125671 -0.159485 0.715637 1441916205 -0.668335 0.125671 -0.159485 0.715637 1441916205 -0.668335 0.125671 -0.159485 0.715637 1441916205 -0.646301 0.171326 -0.216980 0.711243 1441916205 -0.646301 0.171326 -0.216980 0.711243 1441916205 -0.646301 0.171326 -0.216980 0.711243 1441916205 -0.646301 0.171326 -0.216980 0.711243 1441916205 -0.646301 0.171326 -0.216980 0.711243 1441916205 -0.646301 0.171326 -0.216980 0.711243 1441916205 -0.658020 0.186462 -0.233887 0.691040 1441916205 -0.658020 0.186462 -0.233887 0.691040 1441916205 -0.658020 0.186462 -0.233887 0.691040 1441916205 -0.658020 0.186462 -0.233887 0.691040 1441916205 -0.658020 0.186462 -0.233887 0.691040 1441916205 -0.658020 0.186462 -0.233887 0.691040 1441916205 -0.701721 0.162170 -0.214722 0.659729 1441916205 -0.701721 0.162170 -0.214722 0.659729 1441916205 -0.701721 0.162170 -0.214722 0.659729 1441916205 -0.701721 0.162170 -0.214722 0.659729 1441916205 -0.701721 0.162170 -0.214722 0.659729 1441916205 -0.701721 0.162170 -0.214722 0.659729 1441916205 -0.701721 0.162170 -0.214722 0.659729 1441916205 -0.752686 0.147095 -0.208069 0.607056 1441916205 -0.752686 0.147095 -0.208069 0.607056 1441916205 -0.752686 0.147095 -0.208069 0.607056 1441916205 -0.752686 0.147095 -0.208069 0.607056 1441916205 -0.752686 0.147095 -0.208069 0.607056 1441916205 -0.752686 0.147095 -0.208069 0.607056 1441916205 -0.793091 0.164001 -0.219788 0.543884 1441916205 -0.793091 0.164001 -0.219788 0.543884 1441916205 -0.793091 0.164001 -0.219788 0.543884 1441916205 -0.793091 0.164001 -0.219788 0.543884 1441916205 -0.793091 0.164001 -0.219788 0.543884 1441916205 -0.793091 0.164001 -0.219788 0.543884 1441916205 -0.839294 0.172607 -0.222900 0.464844 1441916205 -0.839294 0.172607 -0.222900 0.464844 1441916205 -0.839294 0.172607 -0.222900 0.464844 1441916205 -0.839294 0.172607 -0.222900 0.464844 1441916206 -0.839294 0.172607 -0.222900 0.464844 1441916206 -0.839294 0.172607 -0.222900 0.464844 1441916206 -0.839294 0.172607 -0.222900 0.464844 1441916206 -0.880188 0.170776 -0.223511 0.382324 1441916206 -0.880188 0.170776 -0.223511 0.382324 1441916206 -0.880188 0.170776 -0.223511 0.382324 1441916206 -0.880188 0.170776 -0.223511 0.382324 1441916206 -0.880188 0.170776 -0.223511 0.382324 1441916206 -0.880188 0.170776 -0.223511 0.382324 1441916206 -0.912354 0.171204 -0.216614 0.302307 1441916206 -0.912354 0.171204 -0.216614 0.302307 1441916206 -0.912354 0.171204 -0.216614 0.302307 1441916206 -0.912354 0.171204 -0.216614 0.302307 1441916206 -0.912354 0.171204 -0.216614 0.302307 1441916206 -0.912354 0.171204 -0.216614 0.302307 1441916206 -0.930908 0.176270 -0.214905 0.237000 1441916206 -0.930908 0.176270 -0.214905 0.237000 1441916206 -0.930908 0.176270 -0.214905 0.237000 1441916206 -0.930908 0.176270 -0.214905 0.237000 1441916206 -0.930908 0.176270 -0.214905 0.237000 1441916206 -0.930908 0.176270 -0.214905 0.237000 1441916206 -0.937866 0.174438 -0.213928 0.210388 1441916206 -0.937866 0.174438 -0.213928 0.210388 1441916206 -0.937866 0.174438 -0.213928 0.210388 1441916206 -0.937866 0.174438 -0.213928 0.210388 1441916206 -0.937866 0.174438 -0.213928 0.210388 1441916206 -0.937866 0.174438 -0.213928 0.210388 1441916206 -0.929260 0.192566 -0.218201 0.227783 1441916206 -0.929260 0.192566 -0.218201 0.227783 1441916206 -0.929260 0.192566 -0.218201 0.227783 1441916206 -0.929260 0.192566 -0.218201 0.227783 1441916206 -0.929260 0.192566 -0.218201 0.227783 1441916206 -0.929260 0.192566 -0.218201 0.227783 1441916206 -0.929260 0.192566 -0.218201 0.227783 1441916206 -0.906128 0.232910 -0.228210 0.269470 1441916206 -0.906128 0.232910 -0.228210 0.269470 1441916206 -0.906128 0.232910 -0.228210 0.269470 1441916206 -0.906128 0.232910 -0.228210 0.269470 1441916206 -0.906128 0.232910 -0.228210 0.269470 1441916206 -0.906128 0.232910 -0.228210 0.269470 1441916206 -0.867065 0.272156 -0.248901 0.335022 1441916206 -0.867065 0.272156 -0.248901 0.335022 1441916206 -0.867065 0.272156 -0.248901 0.335022 1441916206 -0.867065 0.272156 -0.248901 0.335022 1441916206 -0.867065 0.272156 -0.248901 0.335022 1441916206 -0.867065 0.272156 -0.248901 0.335022 1441916206 -0.867065 0.272156 -0.248901 0.335022 1441916206 -0.820984 0.286072 -0.263367 0.418091 1441916206 -0.820984 0.286072 -0.263367 0.418091 1441916206 -0.820984 0.286072 -0.263367 0.418091 1441916206 -0.820984 0.286072 -0.263367 0.418091 1441916206 -0.820984 0.286072 -0.263367 0.418091 1441916206 -0.820984 0.286072 -0.263367 0.418091 1441916206 -0.772217 0.269653 -0.264954 0.510681 1441916206 -0.772217 0.269653 -0.264954 0.510681 1441916206 -0.772217 0.269653 -0.264954 0.510681 1441916206 -0.772217 0.269653 -0.264954 0.510681 1441916206 -0.772217 0.269653 -0.264954 0.510681 1441916206 -0.772217 0.269653 -0.264954 0.510681 1441916206 -0.721619 0.259888 -0.255798 0.588501 1441916206 -0.721619 0.259888 -0.255798 0.588501 1441916206 -0.721619 0.259888 -0.255798 0.588501 1441916206 -0.721619 0.259888 -0.255798 0.588501 1441916206 -0.721619 0.259888 -0.255798 0.588501 1441916206 -0.721619 0.259888 -0.255798 0.588501 1441916206 -0.671326 0.272888 -0.255127 0.640076 1441916206 -0.671326 0.272888 -0.255127 0.640076 1441916206 -0.671326 0.272888 -0.255127 0.640076 1441916206 -0.671326 0.272888 -0.255127 0.640076 1441916206 -0.671326 0.272888 -0.255127 0.640076 1441916206 -0.671326 0.272888 -0.255127 0.640076 1441916206 -0.646179 0.250732 -0.248169 0.676758 1441916206 -0.646179 0.250732 -0.248169 0.676758 1441916206 -0.646179 0.250732 -0.248169 0.676758 1441916206 -0.646179 0.250732 -0.248169 0.676758 1441916206 -0.646179 0.250732 -0.248169 0.676758 1441916206 -0.646179 0.250732 -0.248169 0.676758 1441916206 -0.637939 0.232971 -0.242676 0.692749 1441916206 -0.637939 0.232971 -0.242676 0.692749 1441916206 -0.637939 0.232971 -0.242676 0.692749 1441916206 -0.637939 0.232971 -0.242676 0.692749 1441916206 -0.637939 0.232971 -0.242676 0.692749 1441916206 -0.637939 0.232971 -0.242676 0.692749 1441916206 -0.637939 0.232971 -0.242676 0.692749 1441916206 -0.640747 0.241821 -0.260864 0.680359 1441916206 -0.640747 0.241821 -0.260864 0.680359 1441916206 -0.640747 0.241821 -0.260864 0.680359 1441916206 -0.640747 0.241821 -0.260864 0.680359 1441916206 -0.640747 0.241821 -0.260864 0.680359 1441916206 -0.640747 0.241821 -0.260864 0.680359 1441916206 -0.663940 0.238281 -0.267517 0.656372 1441916206 -0.663940 0.238281 -0.267517 0.656372 1441916206 -0.663940 0.238281 -0.267517 0.656372 1441916206 -0.663940 0.238281 -0.267517 0.656372 1441916206 -0.663940 0.238281 -0.267517 0.656372 1441916206 -0.663940 0.238281 -0.267517 0.656372 1441916206 -0.707642 0.213623 -0.263123 0.619995 1441916206 -0.707642 0.213623 -0.263123 0.619995 1441916206 -0.707642 0.213623 -0.263123 0.619995 1441916206 -0.707642 0.213623 -0.263123 0.619995 1441916206 -0.707642 0.213623 -0.263123 0.619995 1441916206 -0.707642 0.213623 -0.263123 0.619995 1441916206 -0.707642 0.213623 -0.263123 0.619995 1441916206 
-0.677917 -0.186768 -0.667542 0.244995 1441916209 -0.677917 -0.186768 -0.667542 0.244995 1441916209 -0.677917 -0.186768 -0.667542 0.244995 1441916209 -0.677917 -0.186768 -0.667542 0.244995 1441916209 -0.673096 -0.187561 -0.669556 0.252075 1441916209 -0.673096 -0.187561 -0.669556 0.252075 1441916209 -0.673096 -0.187561 -0.669556 0.252075 1441916209 -0.673096 -0.187561 -0.669556 0.252075 1441916209 -0.673096 -0.187561 -0.669556 0.252075 1441916209 -0.673096 -0.187561 -0.669556 0.252075 1441916209 -0.670105 -0.182739 -0.672974 0.254517 1441916209 -0.670105 -0.182739 -0.672974 0.254517 1441916209 -0.670105 -0.182739 -0.672974 0.254517 1441916209 -0.670105 -0.182739 -0.672974 0.254517 1441916209 -0.670105 -0.182739 -0.672974 0.254517 1441916209 -0.670105 -0.182739 -0.672974 0.254517 1441916209 -0.670105 -0.182739 -0.672974 0.254517 1441916209 -0.670837 -0.167175 -0.678223 0.249146 1441916209 -0.670837 -0.167175 -0.678223 0.249146 1441916209 -0.670837 -0.167175 -0.678223 0.249146 1441916209 -0.670837 -0.167175 -0.678223 0.249146 1441916209 -0.670837 -0.167175 -0.678223 0.249146 1441916209 -0.670837 -0.167175 -0.678223 0.249146 1441916209 -0.673767 -0.145203 -0.684204 0.238525 1441916209 -0.673767 -0.145203 -0.684204 0.238525 1441916209 -0.673767 -0.145203 -0.684204 0.238525 1441916209 -0.673767 -0.145203 -0.684204 0.238525 1441916209 -0.673767 -0.145203 -0.684204 0.238525 1441916209 -0.673767 -0.145203 -0.684204 0.238525 1441916209 -0.674316 -0.135376 -0.687134 0.234375 1441916209 -0.674316 -0.135376 -0.687134 0.234375 1441916209 -0.674316 -0.135376 -0.687134 0.234375 1441916209 -0.674316 -0.135376 -0.687134 0.234375 1441916209 -0.674316 -0.135376 -0.687134 0.234375 1441916209 -0.674316 -0.135376 -0.687134 0.234375 1441916209 -0.674316 -0.135376 -0.687134 0.234375 1441916209 -0.670837 -0.137390 -0.687500 0.242004 1441916209 -0.670837 -0.137390 -0.687500 0.242004 1441916209 -0.670837 -0.137390 -0.687500 0.242004 1441916209 -0.670837 -0.137390 -0.687500 0.242004 1441916209 -0.670837 -0.137390 -0.687500 0.242004 1441916209 -0.670837 -0.137390 -0.687500 0.242004 1441916209 -0.670044 -0.134460 -0.685242 0.251953 1441916209 -0.670044 -0.134460 -0.685242 0.251953 1441916209 -0.670044 -0.134460 -0.685242 0.251953 1441916209 -0.670044 -0.134460 -0.685242 0.251953 1441916209 -0.670044 -0.134460 -0.685242 0.251953 1441916209 -0.670044 -0.134460 -0.685242 0.251953 1441916209 -0.671387 -0.130920 -0.682983 0.256348 1441916210 -0.671387 -0.130920 -0.682983 0.256348 1441916210 -0.671387 -0.130920 -0.682983 0.256348 1441916210 -0.671387 -0.130920 -0.682983 0.256348 1441916210 -0.671387 -0.130920 -0.682983 0.256348 1441916210 -0.671387 -0.130920 -0.682983 0.256348 1441916210 -0.670166 -0.132690 -0.680847 0.264221 1441916210 -0.670166 -0.132690 -0.680847 0.264221 1441916210 -0.670166 -0.132690 -0.680847 0.264221 1441916210 -0.670166 -0.132690 -0.680847 0.264221 1441916210 -0.670166 -0.132690 -0.680847 0.264221 1441916210 -0.670166 -0.132690 -0.680847 0.264221 1441916210 -0.670166 -0.132690 -0.680847 0.264221 1441916210 -0.668030 -0.133362 -0.678162 0.275940 1441916210 -0.668030 -0.133362 -0.678162 0.275940 1441916210 -0.668030 -0.133362 -0.678162 0.275940 1441916210 -0.668030 -0.133362 -0.678162 0.275940 1441916210 -0.668030 -0.133362 -0.678162 0.275940 1441916210 -0.668030 -0.133362 -0.678162 0.275940 1441916210 -0.667114 -0.127197 -0.678833 0.279297 1441916210 -0.667114 -0.127197 -0.678833 0.279297 1441916210 -0.667114 -0.127197 -0.678833 0.279297 1441916210 -0.667114 -0.127197 -0.678833 0.279297 1441916210 -0.667114 -0.127197 -0.678833 0.279297 1441916210 -0.667114 -0.127197 -0.678833 0.279297 1441916210 -0.670166 -0.111816 -0.683289 0.267517 1441916210 -0.670166 -0.111816 -0.683289 0.267517 1441916210 -0.670166 -0.111816 -0.683289 0.267517 1441916210 -0.670166 -0.111816 -0.683289 0.267517 1441916210 -0.670166 -0.111816 -0.683289 0.267517 1441916210 -0.670166 -0.111816 -0.683289 0.267517 1441916210 -0.672729 -0.103455 -0.688354 0.251099 1441916210 -0.672729 -0.103455 -0.688354 0.251099 1441916210 -0.672729 -0.103455 -0.688354 0.251099 1441916210 -0.672729 -0.103455 -0.688354 0.251099 1441916210 -0.672729 -0.103455 -0.688354 0.251099 1441916210 -0.672729 -0.103455 -0.688354 0.251099 1441916210 -0.672729 -0.103455 -0.688354 0.251099 1441916210 -0.670166 -0.113098 -0.689392 0.250732 1441916210 -0.670166 -0.113098 -0.689392 0.250732 1441916210 -0.670166 -0.113098 -0.689392 0.250732 1441916210 -0.670166 -0.113098 -0.689392 0.250732 1441916210 -0.670166 -0.113098 -0.689392 0.250732 1441916210 -0.670166 -0.113098 -0.689392 0.250732 1441916210 -0.670776 -0.121155 -0.687805 0.249634 1441916210 -0.670776 -0.121155 -0.687805 0.249634 1441916210 -0.670776 -0.121155 -0.687805 0.249634 1441916210 -0.670776 -0.121155 -0.687805 0.249634 1441916210 -0.670776 -0.121155 -0.687805 0.249634 1441916210 -0.670776 -0.121155 -0.687805 0.249634 1441916210 -0.670776 -0.121155 -0.687805 0.249634 1441916210 -0.672668 -0.122375 -0.688904 0.240845 1441916210 -0.672668 -0.122375 -0.688904 0.240845 1441916210 -0.672668 -0.122375 -0.688904 0.240845 1441916210 -0.672668 -0.122375 -0.688904 0.240845 1441916210 -0.672668 -0.122375 -0.688904 0.240845 1441916210 -0.672668 -0.122375 -0.688904 0.240845 1441916210 -0.676575 -0.123047 -0.688171 0.231567 1441916210 -0.676575 -0.123047 -0.688171 0.231567 1441916210 -0.676575 -0.123047 -0.688171 0.231567 1441916210 -0.676575 -0.123047 -0.688171 0.231567 1441916210 -0.676575 -0.123047 -0.688171 0.231567 1441916210 -0.676575 -0.123047 -0.688171 0.231567 1441916210 -0.676575 -0.123047 -0.688171 0.231567 1441916210 -0.681580 -0.120789 -0.687500 0.219788 1441916210 -0.681580 -0.120789 -0.687500 0.219788 1441916210 -0.681580 -0.120789 -0.687500 0.219788 1441916210 -0.681580 -0.120789 -0.687500 0.219788 1441916210 -0.681580 -0.120789 -0.687500 0.219788 1441916210 -0.681580 -0.120789 -0.687500 0.219788 1441916210 -0.686646 -0.120789 -0.685059 0.211548 1441916210 -0.686646 -0.120789 -0.685059 0.211548 1441916210 -0.686646 -0.120789 -0.685059 0.211548 1441916210 -0.686646 -0.120789 -0.685059 0.211548 1441916210 -0.686646 -0.120789 -0.685059 0.211548 1441916210 -0.686646 -0.120789 -0.685059 0.211548 1441916210 -0.691467 -0.121704 -0.681824 0.205566 1441916210 -0.691467 -0.121704 -0.681824 0.205566 1441916210 -0.691467 -0.121704 -0.681824 0.205566 1441916210 -0.691467 -0.121704 -0.681824 0.205566 1441916210 -0.691467 -0.121704 -0.681824 0.205566 1441916210 -0.691467 -0.121704 -0.681824 0.205566 1441916210 -0.691467 -0.121704 -0.681824 0.205566 1441916210 -0.689697 -0.130249 -0.679688 0.213196 1441916210 -0.689697 -0.130249 -0.679688 0.213196 1441916210 -0.689697 -0.130249 -0.679688 0.213196 1441916210 -0.689697 -0.130249 -0.679688 0.213196 1441916210 -0.689697 -0.130249 -0.679688 0.213196 1441916210 -0.689697 -0.130249 -0.679688 0.213196 1441916210 -0.689697 -0.130249 -0.679688 0.213196 1441916210 -0.684814 -0.140747 -0.676270 0.232117 1441916210 -0.684814 -0.140747 -0.676270 0.232117 1441916210 -0.684814 -0.140747 -0.676270 0.232117 1441916210 -0.684814 -0.140747 -0.676270 0.232117 1441916210 -0.684814 -0.140747 -0.676270 0.232117 1441916210 -0.684814 -0.140747 -0.676270 0.232117 1441916210 -0.685059 -0.134705 -0.674744 0.239441 1441916210 -0.685059 -0.134705 -0.674744 0.239441 1441916210 -0.685059 -0.134705 -0.674744 0.239441 1441916210 -0.685059 -0.134705 -0.674744 0.239441 1441916210 -0.685059 -0.134705 -0.674744 0.239441 1441916210 -0.685059 -0.134705 -0.674744 0.239441 1441916210 -0.688538 -0.114258 -0.677490 0.232361 1441916210 -0.688538 -0.114258 -0.677490 0.232361 1441916210 -0.688538 -0.114258 -0.677490 0.232361 1441916210 -0.688538 -0.114258 -0.677490 0.232361 1441916210 -0.688538 -0.114258 -0.677490 0.232361 1441916210 -0.688538 -0.114258 -0.677490 0.232361 1441916210 -0.689392 -0.099426 -0.679321 0.231079 1441916210 -0.689392 -0.099426 -0.679321 0.231079 1441916210 -0.689392 -0.099426 -0.679321 0.231079 1441916210 -0.689392 -0.099426 -0.679321 0.231079 1441916210 -0.689392 -0.099426 -0.679321 0.231079 1441916210 -0.689392 -0.099426 -0.679321 0.231079 1441916210 -0.686157 -0.098083 -0.679443 0.240723 1441916211 -0.686157 -0.098083 -0.679443 0.240723 1441916211 -0.686157 -0.098083 -0.679443 0.240723 1441916211 -0.686157 -0.098083 -0.679443 0.240723 1441916211 -0.686157 -0.098083 -0.679443 0.240723 1441916211 -0.686157 -0.098083 -0.679443 0.240723 1441916211 -0.686157 -0.098083 -0.679443 0.240723 1441916211 -0.682068 -0.098999 -0.678894 0.253296 1441916211 -0.682068 -0.098999 -0.678894 0.253296 1441916211 -0.682068 -0.098999 -0.678894 0.253296 1441916211 -0.682068 -0.098999 -0.678894 0.253296 1441916211 -0.682068 -0.098999 -0.678894 0.253296 1441916211 -0.681213 -0.091553 -0.680237 0.254761 1441916211 -0.681213 -0.091553 -0.680237 0.254761 1441916211 -0.681213 -0.091553 -0.680237 0.254761 1441916211 -0.681213 -0.091553 -0.680237 0.254761 1441916211 -0.681213 -0.091553 -0.680237 0.254761 1441916211 -0.681213 -0.091553 -0.680237 0.254761 1441916211 -0.681213 -0.091553 -0.680237 0.254761 1441916211 -0.683411 -0.077881 -0.684387 0.242065 1441916211 -0.683411 -0.077881 -0.684387 0.242065 1441916211 -0.683411 -0.077881 -0.684387 0.242065 1441916211 -0.683411 -0.077881 -0.684387 0.242065 1441916211 -0.683411 -0.077881 -0.684387 0.242065 1441916211 -0.683411 -0.077881 -0.684387 0.242065 1441916211 -0.686340 -0.068542 -0.689575 0.220947 1441916211 -0.686340 -0.068542 -0.689575 0.220947 1441916211 -0.686340 -0.068542 -0.689575 0.220947 1441916211 -0.686340 -0.068542 -0.689575 0.220947 1441916211 -0.686340 -0.068542 -0.689575 0.220947 1441916211 -0.686340 -0.068542 -0.689575 0.220947 1441916211 -0.685181 -0.072021 -0.692688 0.213440 1441916211 -0.685181 -0.072021 -0.692688 0.213440 1441916211 -0.685181 -0.072021 -0.692688 0.213440 1441916211 -0.685181 -0.072021 -0.692688 0.213440 1441916211 -0.685181 -0.072021 -0.692688 0.213440 1441916211 -0.685181 -0.072021 -0.692688 0.213440 1441916211 -0.685181 -0.072021 -0.692688 0.213440 1441916211 -0.683716 -0.083191 -0.691772 0.217224 1441916211 -0.683716 -0.083191 -0.691772 0.217224 1441916211 -0.683716 -0.083191 -0.691772 0.217224 1441916211 -0.683716 -0.083191 -0.691772 0.217224 1441916211 -0.683716 -0.083191 -0.691772 0.217224 1441916211 -0.683716 -0.083191 -0.691772 0.217224 1441916211 -0.685547 -0.088074 -0.690491 0.213501 1441916211 -0.685547 -0.088074 -0.690491 0.213501 1441916211 -0.685547 -0.088074 -0.690491 0.213501 1441916211 -0.685547 -0.088074 -0.690491 0.213501 1441916211 -0.685547 -0.088074 -0.690491 0.213501 1441916211 -0.685547 -0.088074 -0.690491 0.213501 1441916211 -0.689514 -0.086548 -0.689392 0.204651 1441916211 -0.689514 -0.086548 -0.689392 0.204651 1441916211 -0.689514 -0.086548 -0.689392 0.204651 1441916211 -0.689514 -0.086548 -0.689392 0.204651 1441916211 -0.689514 -0.086548 -0.689392 0.204651 1441916211 -0.689514 -0.086548 -0.689392 0.204651 1441916211 -0.689514 -0.086548 -0.689392 0.204651 1441916211 -0.692322 -0.088135 -0.688599 0.197021 1441916211 -0.692322 -0.088135 -0.688599 0.197021 1441916211 -0.692322 -0.088135 -0.688599 0.197021 1441916211 -0.692322 -0.088135 -0.688599 0.197021 1441916211 -0.692322 -0.088135 -0.688599 0.197021 1441916211 -0.692322 -0.088135 -0.688599 0.197021 1441916211 -0.693726 -0.094055 -0.687134 0.194397 1441916211 -0.693726 -0.094055 -0.687134 0.194397 1441916211 -0.693726 -0.094055 -0.687134 0.194397 1441916211 -0.693726 -0.094055 -0.687134 0.194397 1441916211 -0.693726 -0.094055 -0.687134 0.194397 1441916211 -0.693726 -0.094055 -0.687134 0.194397 1441916211 -0.695374 -0.097046 -0.685608 0.192505 1441916211 -0.695374 -0.097046 -0.685608 0.192505 1441916211 -0.695374 -0.097046 -0.685608 0.192505 1441916211 -0.695374 -0.097046 -0.685608 0.192505 1441916211 -0.695374 -0.097046 -0.685608 0.192505 1441916211 -0.695374 -0.097046 -0.685608 0.192505 1441916211 -0.694580 -0.101318 -0.685059 0.195007 1441916211 -0.694580 -0.101318 -0.685059 0.195007 1441916211 -0.694580 -0.101318 -0.685059 0.195007 1441916211 -0.694580 -0.101318 -0.685059 0.195007 1441916211 -0.694580 -0.101318 -0.685059 0.195007 1441916211 -0.694580 -0.101318 -0.685059 0.195007 1441916211 -0.690308 -0.111084 -0.684143 0.207886 1441916211 -0.690308 -0.111084 -0.684143 0.207886 1441916211 -0.690308 -0.111084 -0.684143 0.207886 1441916211 -0.690308 -0.111084 -0.684143 0.207886 1441916211 -0.690308 -0.111084 -0.684143 0.207886 1441916211 -0.690308 -0.111084 -0.684143 0.207886 1441916211 -0.688660 -0.110657 -0.683044 0.216797 1441916211 -0.688660 -0.110657 -0.683044 0.216797 1441916211 -0.688660 -0.110657 -0.683044 0.216797 1441916211 -0.688660 -0.110657 -0.683044 0.216797 1441916211 -0.688660 -0.110657 -0.683044 0.216797 1441916211 -0.688660 -0.110657 -0.683044 0.216797 1441916211 -0.688660 -0.110657 -0.683044 0.216797 1441916211 -0.689941 -0.096252 -0.685364 0.212280 1441916211 -0.689941 -0.096252 -0.685364 0.212280 1441916211 -0.689941 -0.096252 -0.685364 0.212280 1441916211 -0.689941 -0.096252 -0.685364 0.212280 1441916211 -0.689941 -0.096252 -0.685364 0.212280 1441916211 -0.689941 -0.096252 -0.685364 0.212280 1441916211 -0.689453 -0.085999 -0.688416 0.208435 1441916211 -0.689453 -0.085999 -0.688416 0.208435 1441916211 -0.689453 -0.085999 -0.688416 0.208435 1441916211 -0.689453 -0.085999 -0.688416 0.208435 1441916211 -0.689453 -0.085999 -0.688416 0.208435 1441916211 -0.689453 -0.085999 -0.688416 0.208435 1441916211 -0.685608 -0.089783 -0.688782 0.218079 1441916211 -0.685608 -0.089783 -0.688782 0.218079 1441916211 -0.685608 -0.089783 -0.688782 0.218079 1441916211 -0.685608 -0.089783 -0.688782 0.218079 1441916211 -0.679382 -0.098572 -0.687927 0.235596 1441916211 -0.679382 -0.098572 -0.687927 0.235596 1441916211 -0.679382 -0.098572 -0.687927 0.235596 1441916212 -0.679382 -0.098572 -0.687927 0.235596 1441916212 -0.679382 -0.098572 -0.687927 0.235596 1441916212 -0.679382 -0.098572 -0.687927 0.235596 1441916212 -0.679382 -0.098572 -0.687927 0.235596 1441916212 -0.677246 -0.101746 -0.685425 0.247498 1441916212 -0.677246 -0.101746 -0.685425 0.247498 1441916212 -0.677246 -0.101746 -0.685425 0.247498 1441916212 -0.677246 -0.101746 -0.685425 0.247498 1441916212 -0.677246 -0.101746 -0.685425 0.247498 1441916212 -0.677246 -0.101746 -0.685425 0.247498 1441916212 -0.677246 -0.101746 -0.685425 0.247498 1441916212 -0.681274 -0.094849 -0.686523 0.235718 1441916212 -0.681274 -0.094849 -0.686523 0.235718 1441916212 -0.681274 -0.094849 -0.686523 0.235718 1441916212 -0.681274 -0.094849 -0.686523 0.235718 1441916212 -0.681274 -0.094849 -0.686523 0.235718 1441916212 -0.681274 -0.094849 -0.686523 0.235718 1441916212 -0.686768 -0.076782 -0.692017 0.208801 1441916212 -0.686768 -0.076782 -0.692017 0.208801 1441916212 -0.686768 -0.076782 -0.692017 0.208801 1441916212 -0.686768 -0.076782 -0.692017 0.208801 1441916212 -0.686768 -0.076782 -0.692017 0.208801 1441916212 -0.686768 -0.076782 -0.692017 0.208801 1441916212 -0.685791 -0.079041 -0.693420 0.206665 1441916212 -0.685791 -0.079041 -0.693420 0.206665 1441916212 -0.685791 -0.079041 -0.693420 0.206665 1441916212 -0.685791 -0.079041 -0.693420 0.206665 1441916212 -0.685791 -0.079041 -0.693420 0.206665 1441916212 -0.685791 -0.079041 -0.693420 0.206665 1441916212 -0.684326 -0.091614 -0.691406 0.212891 1441916212 -0.684326 -0.091614 -0.691406 0.212891 1441916212 -0.684326 -0.091614 -0.691406 0.212891 1441916212 -0.684326 -0.091614 -0.691406 0.212891 1441916212 -0.684326 -0.091614 -0.691406 0.212891 1441916212 -0.684326 -0.091614 -0.691406 0.212891 1441916212 -0.686035 -0.096069 -0.690491 0.208435 1441916212 -0.686035 -0.096069 -0.690491 0.208435 1441916212 -0.686035 -0.096069 -0.690491 0.208435 1441916212 -0.686035 -0.096069 -0.690491 0.208435 1441916212 -0.686035 -0.096069 -0.690491 0.208435 1441916212 -0.686035 -0.096069 -0.690491 0.208435 1441916212 -0.686035 -0.096069 -0.690491 0.208435 1441916212 -0.690063 -0.093872 -0.689453 0.199463 1441916212 -0.690063 -0.093872 -0.689453 0.199463 1441916212 -0.690063 -0.093872 -0.689453 0.199463 1441916212 -0.690063 -0.093872 -0.689453 0.199463 1441916212 -0.690063 -0.093872 -0.689453 0.199463 1441916212 -0.690063 -0.093872 -0.689453 0.199463 1441916212 -0.693787 -0.092957 -0.688293 0.190796 1441916212 -0.693787 -0.092957 -0.688293 0.190796 1441916212 -0.693787 -0.092957 -0.688293 0.190796 1441916212 -0.693787 -0.092957 -0.688293 0.190796 1441916212 -0.693787 -0.092957 -0.688293 0.190796 1441916212 -0.693787 -0.092957 -0.688293 0.190796 1441916212 -0.695496 -0.098450 -0.685974 0.190002 1441916212 -0.695496 -0.098450 -0.685974 0.190002 1441916212 -0.695496 -0.098450 -0.685974 0.190002 1441916212 -0.695496 -0.098450 -0.685974 0.190002 1441916212 -0.695496 -0.098450 -0.685974 0.190002 1441916212 -0.695496 -0.098450 -0.685974 0.190002 1441916212 -0.696106 -0.104492 -0.683655 0.192932 1441916212 -0.696106 -0.104492 -0.683655 0.192932 1441916212 -0.696106 -0.104492 -0.683655 0.192932 1441916212 -0.696106 -0.104492 -0.683655 0.192932 1441916212 -0.696106 -0.104492 -0.683655 0.192932 1441916212 -0.696106 -0.104492 -0.683655 0.192932 1441916212 -0.696106 -0.104492 -0.683655 0.192932 1441916212 -0.693665 -0.112122 -0.682068 0.202820 1441916212 -0.693665 -0.112122 -0.682068 0.202820 1441916212 -0.693665 -0.112122 -0.682068 0.202820 1441916212 -0.693665 -0.112122 -0.682068 0.202820 1441916212 -0.693665 -0.112122 -0.682068 0.202820 1441916212 -0.693665 -0.112122 -0.682068 0.202820 1441916212 -0.689758 -0.118469 -0.679993 0.218811 1441916212 -0.689758 -0.118469 -0.679993 0.218811 1441916212 -0.689758 -0.118469 -0.679993 0.218811 1441916212 -0.689758 -0.118469 -0.679993 0.218811 1441916212 -0.689758 -0.118469 -0.679993 0.218811 1441916212 -0.689758 -0.118469 -0.679993 0.218811 1441916212 -0.689758 -0.118469 -0.679993 0.218811 1441916212 -0.690308 -0.109619 -0.679138 0.224304 1441916212 -0.690308 -0.109619 -0.679138 0.224304 1441916212 -0.690308 -0.109619 -0.679138 0.224304 1441916212 -0.690308 -0.109619 -0.679138 0.224304 1441916212 -0.690308 -0.109619 -0.679138 0.224304 1441916212 -0.690308 -0.109619 -0.679138 0.224304 1441916212 -0.690308 -0.109619 -0.679138 0.224304 1441916212 -0.692627 -0.091187 -0.681091 0.219482 1441916212 -0.692627 -0.091187 -0.681091 0.219482 1441916212 -0.692627 -0.091187 -0.681091 0.219482 1441916212 -0.692627 -0.091187 -0.681091 0.219482 1441916212 -0.692627 -0.091187 -0.681091 0.219482 1441916212 -0.692627 -0.091187 -0.681091 0.219482 1441916212 -0.691772 -0.083984 -0.681702 0.223083 1441916212 -0.691772 -0.083984 -0.681702 0.223083 1441916212 -0.691772 -0.083984 -0.681702 0.223083 1441916212 -0.691772 -0.083984 -0.681702 0.223083 1441916212 -0.691772 -0.083984 -0.681702 0.223083 1441916212 -0.691772 -0.083984 -0.681702 0.223083 1441916212 -0.688721 -0.086365 -0.680664 0.234436 1441916212 -0.688721 -0.086365 -0.680664 0.234436 1441916212 -0.688721 -0.086365 -0.680664 0.234436 1441916212 -0.688721 -0.086365 -0.680664 0.234436 1441916212 -0.688721 -0.086365 -0.680664 0.234436 1441916212 -0.688721 -0.086365 -0.680664 0.234436 1441916212 -0.685425 -0.088440 -0.680420 0.243835 1441916212 -0.685425 -0.088440 -0.680420 0.243835 1441916212 -0.685425 -0.088440 -0.680420 0.243835 1441916212 -0.685425 -0.088440 -0.680420 0.243835 1441916212 -0.685425 -0.088440 -0.680420 0.243835 1441916212 -0.685425 -0.088440 -0.680420 0.243835 1441916212 -0.684509 -0.081848 -0.682556 0.242798 1441916212 -0.684509 -0.081848 -0.682556 0.242798 1441916212 -0.684509 -0.081848 -0.682556 0.242798 1441916212 -0.684509 -0.081848 -0.682556 0.242798 1441916213 -0.684509 -0.081848 -0.682556 0.242798 1441916213 -0.684509 -0.081848 -0.682556 0.242798 1441916213 -0.687012 -0.070435 -0.686279 0.228394 1441916213 -0.687012 -0.070435 -0.686279 0.228394 1441916213 -0.687012 -0.070435 -0.686279 0.228394 1441916213 -0.687012 -0.070435 -0.686279 0.228394 1441916213 -0.687012 -0.070435 -0.686279 0.228394 1441916213 -0.687012 -0.070435 -0.686279 0.228394 1441916213 -0.687012 -0.070435 -0.686279 0.228394 1441916213 -0.688843 -0.061279 -0.691650 0.208374 1441916213 -0.688843 -0.061279 -0.691650 0.208374 1441916213 -0.688843 -0.061279 -0.691650 0.208374 1441916213 -0.688843 -0.061279 -0.691650 0.208374 1441916213 -0.688843 -0.061279 -0.691650 0.208374 1441916213 -0.688843 -0.061279 -0.691650 0.208374 1441916213 -0.687622 -0.066895 -0.693420 0.204834 1441916213 -0.687622 -0.066895 -0.693420 0.204834 1441916213 -0.687622 -0.066895 -0.693420 0.204834 1441916213 -0.687622 -0.066895 -0.693420 0.204834 1441916213 -0.687622 -0.066895 -0.693420 0.204834 1441916213 -0.687622 -0.066895 -0.693420 0.204834 1441916213 -0.685303 -0.082336 -0.692322 0.210632 1441916213 -0.685303 -0.082336 -0.692322 0.210632 1441916213 -0.685303 -0.082336 -0.692322 0.210632 1441916213 -0.685303 -0.082336 -0.692322 0.210632 1441916213 -0.685303 -0.082336 -0.692322 0.210632 1441916213 -0.685303 -0.082336 -0.692322 0.210632 1441916213 -0.685303 -0.082336 -0.692322 0.210632 1441916213 -0.686401 -0.092041 -0.690369 0.209412 1441916213 -0.686401 -0.092041 -0.690369 0.209412 1441916213 -0.686401 -0.092041 -0.690369 0.209412 1441916213 -0.686401 -0.092041 -0.690369 0.209412 1441916213 -0.686401 -0.092041 -0.690369 0.209412 1441916213 -0.686401 -0.092041 -0.690369 0.209412 1441916213 -0.690125 -0.093872 -0.688904 0.201111 1441916213 -0.690125 -0.093872 -0.688904 0.201111 1441916213 -0.690125 -0.093872 -0.688904 0.201111 1441916213 -0.690125 -0.093872 -0.688904 0.201111 1441916213 -0.690125 -0.093872 -0.688904 0.201111 1441916213 -0.690125 -0.093872 -0.688904 0.201111 1441916213 -0.693054 -0.099060 -0.686584 0.196289 1441916213 -0.693054 -0.099060 -0.686584 0.196289 1441916213 -0.693054 -0.099060 -0.686584 0.196289 1441916213 -0.693054 -0.099060 -0.686584 0.196289 1441916213 -0.693054 -0.099060 -0.686584 0.196289 1441916213 -0.693054 -0.099060 -0.686584 0.196289 1441916213 -0.693054 -0.099060 -0.686584 0.196289 1441916213 -0.694153 -0.109924 -0.683228 0.198425 1441916213 -0.694153 -0.109924 -0.683228 0.198425 1441916213 -0.694153 -0.109924 -0.683228 0.198425 1441916213 -0.694153 -0.109924 -0.683228 0.198425 1441916213 -0.694153 -0.109924 -0.683228 0.198425 1441916213 -0.694153 -0.109924 -0.683228 0.198425 1441916213 -0.695801 -0.117004 -0.679626 0.200928 1441916213 -0.695801 -0.117004 -0.679626 0.200928 1441916213 -0.695801 -0.117004 -0.679626 0.200928 1441916213 -0.695801 -0.117004 -0.679626 0.200928 1441916213 -0.695801 -0.117004 -0.679626 0.200928 1441916213 -0.695801 -0.117004 -0.679626 0.200928 1441916213 -0.694641 -0.123413 -0.677979 0.206604 1441916213 -0.694641 -0.123413 -0.677979 0.206604 1441916213 -0.694641 -0.123413 -0.677979 0.206604 1441916213 -0.694641 -0.123413 -0.677979 0.206604 1441916213 -0.694641 -0.123413 -0.677979 0.206604 1441916213 -0.694641 -0.123413 -0.677979 0.206604 1441916213 -0.690491 -0.132202 -0.675781 0.221680 1441916213 -0.690491 -0.132202 -0.675781 0.221680 1441916213 -0.690491 -0.132202 -0.675781 0.221680 1441916213 -0.690491 -0.132202 -0.675781 0.221680 1441916213 -0.690491 -0.132202 -0.675781 0.221680 1441916213 -0.690491 -0.132202 -0.675781 0.221680 1441916213 -0.690552 -0.124268 -0.674622 0.229431 1441916213 -0.690552 -0.124268 -0.674622 0.229431 1441916213 -0.690552 -0.124268 -0.674622 0.229431 1441916213 -0.690552 -0.124268 -0.674622 0.229431 1441916213 -0.690552 -0.124268 -0.674622 0.229431 1441916213 -0.690552 -0.124268 -0.674622 0.229431 1441916213 -0.690552 -0.124268 -0.674622 0.229431 1441916213 -0.694336 -0.101196 -0.676575 0.223572 1441916213 -0.694336 -0.101196 -0.676575 0.223572 1441916213 -0.694336 -0.101196 -0.676575 0.223572 1441916213 -0.694336 -0.101196 -0.676575 0.223572 1441916213 -0.694336 -0.101196 -0.676575 0.223572 1441916213 -0.694336 -0.101196 -0.676575 0.223572 1441916213 -0.693665 -0.091064 -0.677673 0.226685 1441916213 -0.693665 -0.091064 -0.677673 0.226685 1441916213 -0.693665 -0.091064 -0.677673 0.226685 1441916213 -0.693665 -0.091064 -0.677673 0.226685 1441916213 -0.693665 -0.091064 -0.677673 0.226685 1441916213 -0.693665 -0.091064 -0.677673 0.226685 1441916213 -0.690369 -0.096863 -0.675232 0.241089 1441916213 -0.690369 -0.096863 -0.675232 0.241089 1441916213 -0.690369 -0.096863 -0.675232 0.241089 1441916213 -0.690369 -0.096863 -0.675232 0.241089 1441916213 -0.690369 -0.096863 -0.675232 0.241089 1441916213 -0.690369 -0.096863 -0.675232 0.241089 1441916213 -0.690369 -0.096863 -0.675232 0.241089 1441916213 -0.687134 -0.102905 -0.673157 0.253357 1441916213 -0.687134 -0.102905 -0.673157 0.253357 1441916213 -0.687134 -0.102905 -0.673157 0.253357 1441916213 -0.687134 -0.102905 -0.673157 0.253357 1441916213 -0.687134 -0.102905 -0.673157 0.253357 1441916213 -0.687134 -0.102905 -0.673157 0.253357 1441916213 -0.685303 -0.100830 -0.673645 0.257751 1441916213 -0.685303 -0.100830 -0.673645 0.257751 1441916213 -0.685303 -0.100830 -0.673645 0.257751 1441916213 -0.685303 -0.100830 -0.673645 0.257751 1441916213 -0.685303 -0.100830 -0.673645 0.257751 1441916213 -0.685303 -0.100830 -0.673645 0.257751 1441916213 -0.688049 -0.092285 -0.675537 0.248535 1441916213 -0.688049 -0.092285 -0.675537 0.248535 1441916213 -0.688049 -0.092285 -0.675537 0.248535 1441916213 -0.688049 -0.092285 -0.675537 0.248535 1441916213 -0.688049 -0.092285 -0.675537 0.248535 1441916214 -0.688049 -0.092285 -0.675537 0.248535 1441916214 -0.688049 -0.092285 -0.675537 0.248535 1441916214 -0.691406 -0.079590 -0.681641 0.225891 1441916214 -0.691406 -0.079590 -0.681641 0.225891 1441916214 -0.691406 -0.079590 -0.681641 0.225891 1441916214 -0.691406 -0.079590 -0.681641 0.225891 1441916214 -0.691406 -0.079590 -0.681641 0.225891 1441916214 -0.691406 -0.079590 -0.681641 0.225891 1441916214 -0.687805 -0.081604 -0.687134 0.219604 1441916214 -0.687805 -0.081604 -0.687134 0.219604 1441916214 -0.687805 -0.081604 -0.687134 0.219604 1441916214 -0.687805 -0.081604 -0.687134 0.219604 1441916214 -0.687805 -0.081604 -0.687134 0.219604 1441916214 -0.687805 -0.081604 -0.687134 0.219604 1441916214 -0.683167 -0.101196 -0.686218 0.228638 1441916214 -0.683167 -0.101196 -0.686218 0.228638 1441916214 -0.683167 -0.101196 -0.686218 0.228638 1441916214 -0.683167 -0.101196 -0.686218 0.228638 1441916214 -0.683167 -0.101196 -0.686218 0.228638 1441916214 -0.683167 -0.101196 -0.686218 0.228638 1441916214 -0.683167 -0.101196 -0.686218 0.228638 1441916214 -0.683899 -0.108521 -0.685913 0.223938 1441916214 -0.683899 -0.108521 -0.685913 0.223938 1441916214 -0.683899 -0.108521 -0.685913 0.223938 1441916214 -0.683899 -0.108521 -0.685913 0.223938 1441916214 -0.683899 -0.108521 -0.685913 0.223938 1441916214 -0.683899 -0.108521 -0.685913 0.223938 1441916214 -0.686279 -0.107544 -0.686340 0.215515 1441916214 -0.686279 -0.107544 -0.686340 0.215515 1441916214 -0.686279 -0.107544 -0.686340 0.215515 1441916214 -0.686279 -0.107544 -0.686340 0.215515 1441916214 -0.686279 -0.107544 -0.686340 0.215515 1441916214 -0.686279 -0.107544 -0.686340 0.215515 1441916214 -0.689148 -0.105469 -0.685669 0.209534 1441916214 -0.689148 -0.105469 -0.685669 0.209534 1441916214 -0.689148 -0.105469 -0.685669 0.209534 1441916214 -0.689148 -0.105469 -0.685669 0.209534 1441916214 -0.689148 -0.105469 -0.685669 0.209534 1441916214 -0.689148 -0.105469 -0.685669 0.209534 1441916214 -0.692017 -0.106506 -0.684143 0.204468 1441916214 -0.692017 -0.106506 -0.684143 0.204468 1441916214 -0.692017 -0.106506 -0.684143 0.204468 1441916214 -0.692017 -0.106506 -0.684143 0.204468 1441916214 -0.692017 -0.106506 -0.684143 0.204468 1441916214 -0.692017 -0.106506 -0.684143 0.204468 1441916214 -0.694763 -0.108337 -0.681824 0.202026 1441916214 -0.694763 -0.108337 -0.681824 0.202026 1441916214 -0.694763 -0.108337 -0.681824 0.202026 1441916214 -0.694763 -0.108337 -0.681824 0.202026 1441916214 -0.694763 -0.108337 -0.681824 0.202026 1441916214 -0.694763 -0.108337 -0.681824 0.202026 1441916214 -0.695496 -0.112366 -0.679565 0.204651 1441916214 -0.695496 -0.112366 -0.679565 0.204651 1441916214 -0.695496 -0.112366 -0.679565 0.204651 1441916214 -0.695496 -0.112366 -0.679565 0.204651 1441916214 -0.695496 -0.112366 -0.679565 0.204651 1441916214 -0.695496 -0.112366 -0.679565 0.204651 1441916214 -0.695496 -0.112366 -0.679565 0.204651 1441916214 -0.693298 -0.118835 -0.677917 0.213989 1441916214 -0.693298 -0.118835 -0.677917 0.213989 1441916214 -0.693298 -0.118835 -0.677917 0.213989 1441916214 -0.693298 -0.118835 -0.677917 0.213989 1441916214 -0.693298 -0.118835 -0.677917 0.213989 1441916214 -0.693298 -0.118835 -0.677917 0.213989 1441916214 -0.693298 -0.118835 -0.677917 0.213989 1441916214 -0.692078 -0.118713 -0.676636 0.221619 1441916214 -0.692078 -0.118713 -0.676636 0.221619 1441916214 -0.692078 -0.118713 -0.676636 0.221619 1441916214 -0.692078 -0.118713 -0.676636 0.221619 1441916214 -0.692078 -0.118713 -0.676636 0.221619 1441916214 -0.692078 -0.118713 -0.676636 0.221619 1441916214 -0.693909 -0.104187 -0.679077 0.215698 1441916214 -0.693909 -0.104187 -0.679077 0.215698 1441916214 -0.693909 -0.104187 -0.679077 0.215698 1441916214 -0.693909 -0.104187 -0.679077 0.215698 1441916214 -0.693909 -0.104187 -0.679077 0.215698 1441916214 -0.693909 -0.104187 -0.679077 0.215698 1441916214 -0.693909 -0.104187 -0.679077 0.215698 1441916214 -0.694519 -0.089783 -0.682007 0.210938 1441916214 -0.694519 -0.089783 -0.682007 0.210938 1441916214 -0.694519 -0.089783 -0.682007 0.210938 1441916214 -0.694519 -0.089783 -0.682007 0.210938 1441916214 -0.694519 -0.089783 -0.682007 0.210938 1441916214 -0.694519 -0.089783 -0.682007 0.210938 1441916214 -0.692566 -0.084961 -0.683228 0.215271 1441916214 -0.692566 -0.084961 -0.683228 0.215271 1441916214 -0.692566 -0.084961 -0.683228 0.215271 1441916214 -0.692566 -0.084961 -0.683228 0.215271 1441916214 -0.692566 -0.084961 -0.683228 0.215271 1441916214 -0.692566 -0.084961 -0.683228 0.215271 1441916214 -0.689331 -0.087097 -0.682861 0.225891 1441916214 -0.689331 -0.087097 -0.682861 0.225891 1441916214 -0.689331 -0.087097 -0.682861 0.225891 1441916214 -0.689331 -0.087097 -0.682861 0.225891 1441916214 -0.689331 -0.087097 -0.682861 0.225891 1441916214 -0.689331 -0.087097 -0.682861 0.225891 1441916214 
-0.813660 -0.050781 -0.573853 0.078308 1441916217 -0.813660 -0.050781 -0.573853 0.078308 1441916217 -0.813660 -0.050781 -0.573853 0.078308 1441916217 -0.858093 -0.004639 -0.506165 0.086670 1441916217 -0.858093 -0.004639 -0.506165 0.086670 1441916217 -0.858093 -0.004639 -0.506165 0.086670 1441916217 -0.858093 -0.004639 -0.506165 0.086670 1441916217 -0.858093 -0.004639 -0.506165 0.086670 1441916217 -0.858093 -0.004639 -0.506165 0.086670 1441916217 -0.900391 0.063477 -0.418884 0.099487 1441916217 -0.900391 0.063477 -0.418884 0.099487 1441916217 -0.900391 0.063477 -0.418884 0.099487 1441916217 -0.900391 0.063477 -0.418884 0.099487 1441916217 -0.900391 0.063477 -0.418884 0.099487 1441916217 -0.900391 0.063477 -0.418884 0.099487 1441916217 -0.900391 0.063477 -0.418884 0.099487 1441916217 -0.915710 0.149292 -0.333801 0.166870 1441916217 -0.915710 0.149292 -0.333801 0.166870 1441916217 -0.915710 0.149292 -0.333801 0.166870 1441916217 -0.915710 0.149292 -0.333801 0.166870 1441916217 -0.915710 0.149292 -0.333801 0.166870 1441916217 -0.915710 0.149292 -0.333801 0.166870 1441916217 -0.901184 0.204651 -0.262695 0.277527 1441916217 -0.901184 0.204651 -0.262695 0.277527 1441916217 -0.901184 0.204651 -0.262695 0.277527 1441916217 -0.901184 0.204651 -0.262695 0.277527 1441916217 -0.901184 0.204651 -0.262695 0.277527 1441916217 -0.901184 0.204651 -0.262695 0.277527 1441916217 -0.869751 0.208374 -0.218872 0.390198 1441916217 -0.869751 0.208374 -0.218872 0.390198 1441916217 -0.869751 0.208374 -0.218872 0.390198 1441916217 -0.869751 0.208374 -0.218872 0.390198 1441916217 -0.869751 0.208374 -0.218872 0.390198 1441916217 -0.869751 0.208374 -0.218872 0.390198 1441916217 -0.829834 0.179504 -0.183044 0.495605 1441916217 -0.829834 0.179504 -0.183044 0.495605 1441916217 -0.829834 0.179504 -0.183044 0.495605 1441916217 -0.829834 0.179504 -0.183044 0.495605 1441916217 -0.829834 0.179504 -0.183044 0.495605 1441916217 -0.829834 0.179504 -0.183044 0.495605 1441916217 -0.829834 0.179504 -0.183044 0.495605 1441916217 -0.774597 0.154968 -0.153381 0.593689 1441916217 -0.774597 0.154968 -0.153381 0.593689 1441916217 -0.774597 0.154968 -0.153381 0.593689 1441916217 -0.774597 0.154968 -0.153381 0.593689 1441916217 -0.774597 0.154968 -0.153381 0.593689 1441916217 -0.774597 0.154968 -0.153381 0.593689 1441916217 -0.723511 0.144409 -0.130371 0.662292 1441916217 -0.723511 0.144409 -0.130371 0.662292 1441916217 -0.723511 0.144409 -0.130371 0.662292 1441916217 -0.723511 0.144409 -0.130371 0.662292 1441916217 -0.723511 0.144409 -0.130371 0.662292 1441916217 -0.723511 0.144409 -0.130371 0.662292 1441916217 -0.690674 0.125000 -0.133484 0.699707 1441916217 -0.690674 0.125000 -0.133484 0.699707 1441916217 -0.690674 0.125000 -0.133484 0.699707 1441916217 -0.690674 0.125000 -0.133484 0.699707 1441916217 -0.690674 0.125000 -0.133484 0.699707 1441916217 -0.690674 0.125000 -0.133484 0.699707 1441916217 -0.690674 0.125000 -0.133484 0.699707 1441916217 -0.671631 0.154236 -0.170105 0.704407 1441916217 -0.671631 0.154236 -0.170105 0.704407 1441916217 -0.671631 0.154236 -0.170105 0.704407 1441916217 -0.671631 0.154236 -0.170105 0.704407 1441916217 -0.671631 0.154236 -0.170105 0.704407 1441916217 -0.671631 0.154236 -0.170105 0.704407 1441916217 -0.694275 0.145813 -0.163757 0.685547 1441916217 -0.694275 0.145813 -0.163757 0.685547 1441916217 -0.694275 0.145813 -0.163757 0.685547 1441916217 -0.694275 0.145813 -0.163757 0.685547 1441916217 -0.694275 0.145813 -0.163757 0.685547 1441916217 -0.694275 0.145813 -0.163757 0.685547 1441916217 -0.741638 0.114624 -0.142151 0.645447 1441916217 -0.741638 0.114624 -0.142151 0.645447 1441916217 -0.741638 0.114624 -0.142151 0.645447 1441916217 -0.741638 0.114624 -0.142151 0.645447 1441916217 -0.741638 0.114624 -0.142151 0.645447 1441916217 -0.741638 0.114624 -0.142151 0.645447 1441916217 -0.741638 0.114624 -0.142151 0.645447 1441916217 -0.786194 0.122681 -0.145325 0.588013 1441916217 -0.786194 0.122681 -0.145325 0.588013 1441916218 -0.786194 0.122681 -0.145325 0.588013 1441916218 -0.786194 0.122681 -0.145325 0.588013 1441916218 -0.786194 0.122681 -0.145325 0.588013 1441916218 -0.831177 0.139404 -0.137207 0.520508 1441916218 -0.831177 0.139404 -0.137207 0.520508 1441916218 -0.831177 0.139404 -0.137207 0.520508 1441916218 -0.831177 0.139404 -0.137207 0.520508 1441916218 -0.831177 0.139404 -0.137207 0.520508 1441916218 -0.831177 0.139404 -0.137207 0.520508 1441916218 -0.880371 0.131531 -0.119019 0.439880 1441916218 -0.880371 0.131531 -0.119019 0.439880 1441916218 -0.880371 0.131531 -0.119019 0.439880 1441916218 -0.880371 0.131531 -0.119019 0.439880 1441916218 -0.880371 0.131531 -0.119019 0.439880 1441916218 -0.880371 0.131531 -0.119019 0.439880 1441916218 -0.922241 0.116821 -0.095398 0.356018 1441916218 -0.922241 0.116821 -0.095398 0.356018 1441916218 -0.922241 0.116821 -0.095398 0.356018 1441916218 -0.922241 0.116821 -0.095398 0.356018 1441916218 -0.922241 0.116821 -0.095398 0.356018 1441916218 -0.922241 0.116821 -0.095398 0.356018 1441916218 -0.922241 0.116821 -0.095398 0.356018 1441916218 -0.948853 0.126099 -0.072144 0.280457 1441916218 -0.948853 0.126099 -0.072144 0.280457 1441916218 -0.948853 0.126099 -0.072144 0.280457 1441916218 -0.948853 0.126099 -0.072144 0.280457 1441916218 -0.948853 0.126099 -0.072144 0.280457 1441916218 -0.948853 0.126099 -0.072144 0.280457 1441916218 -0.960754 0.156982 -0.053528 0.222412 1441916218 -0.960754 0.156982 -0.053528 0.222412 1441916218 -0.960754 0.156982 -0.053528 0.222412 1441916218 -0.960754 0.156982 -0.053528 0.222412 1441916218 -0.960754 0.156982 -0.053528 0.222412 1441916218 -0.960754 0.156982 -0.053528 0.222412 1441916218 -0.962280 0.169922 -0.044495 0.208008 1441916218 -0.962280 0.169922 -0.044495 0.208008 1441916218 -0.962280 0.169922 -0.044495 0.208008 1441916218 -0.962280 0.169922 -0.044495 0.208008 1441916218 -0.962280 0.169922 -0.044495 0.208008 1441916218 -0.962280 0.169922 -0.044495 0.208008 1441916218 -0.955017 0.181030 -0.053040 0.228821 1441916218 -0.955017 0.181030 -0.053040 0.228821 1441916218 -0.955017 0.181030 -0.053040 0.228821 1441916218 -0.955017 0.181030 -0.053040 0.228821 1441916218 -0.955017 0.181030 -0.053040 0.228821 1441916218 -0.955017 0.181030 -0.053040 0.228821 1441916218 -0.934937 0.197876 -0.079102 0.283691 1441916218 -0.934937 0.197876 -0.079102 0.283691 1441916218 -0.934937 0.197876 -0.079102 0.283691 1441916218 -0.934937 0.197876 -0.079102 0.283691 1441916218 -0.934937 0.197876 -0.079102 0.283691 1441916218 -0.934937 0.197876 -0.079102 0.283691 1441916218 -0.934937 0.197876 -0.079102 0.283691 1441916218 -0.901917 0.204346 -0.110168 0.364197 1441916218 -0.901917 0.204346 -0.110168 0.364197 1441916218 -0.901917 0.204346 -0.110168 0.364197 1441916218 -0.901917 0.204346 -0.110168 0.364197 1441916218 -0.901917 0.204346 -0.110168 0.364197 1441916218 -0.901917 0.204346 -0.110168 0.364197 1441916218 -0.901917 0.204346 -0.110168 0.364197 1441916218 -0.856995 0.194885 -0.135132 0.457581 1441916218 -0.856995 0.194885 -0.135132 0.457581 1441916218 -0.856995 0.194885 -0.135132 0.457581 1441916218 -0.856995 0.194885 -0.135132 0.457581 1441916218 -0.856995 0.194885 -0.135132 0.457581 1441916218 -0.801575 0.196106 -0.154846 0.543213 1441916218 -0.801575 0.196106 -0.154846 0.543213 1441916218 -0.801575 0.196106 -0.154846 0.543213 1441916218 -0.801575 0.196106 -0.154846 0.543213 1441916218 -0.801575 0.196106 -0.154846 0.543213 1441916218 -0.801575 0.196106 -0.154846 0.543213 1441916218 -0.801575 0.196106 -0.154846 0.543213 1441916218 -0.742310 0.212219 -0.177734 0.610229 1441916218 -0.742310 0.212219 -0.177734 0.610229 1441916218 -0.742310 0.212219 -0.177734 0.610229 1441916218 -0.742310 0.212219 -0.177734 0.610229 1441916218 -0.742310 0.212219 -0.177734 0.610229 1441916218 -0.742310 0.212219 -0.177734 0.610229 1441916218 -0.697510 0.217773 -0.201172 0.652344 1441916218 -0.697510 0.217773 -0.201172 0.652344 1441916218 -0.697510 0.217773 -0.201172 0.652344 1441916218 -0.697510 0.217773 -0.201172 0.652344 1441916218 -0.697510 0.217773 -0.201172 0.652344 1441916218 -0.697510 0.217773 -0.201172 0.652344 1441916218 -0.672668 0.231628 -0.227600 0.664856 1441916218 -0.672668 0.231628 -0.227600 0.664856 1441916218 -0.672668 0.231628 -0.227600 0.664856 1441916218 -0.672668 0.231628 -0.227600 0.664856 1441916218 -0.672668 0.231628 -0.227600 0.664856 1441916218 -0.672668 0.231628 -0.227600 0.664856 1441916218 -0.679138 0.233948 -0.234314 0.655090 1441916218 -0.679138 0.233948 -0.234314 0.655090 1441916218 -0.679138 0.233948 -0.234314 0.655090 1441916218 -0.679138 0.233948 -0.234314 0.655090 1441916218 -0.679138 0.233948 -0.234314 0.655090 1441916218 -0.679138 0.233948 -0.234314 0.655090 1441916218 -0.717163 0.206543 -0.220947 0.627869 1441916218 -0.717163 0.206543 -0.220947 0.627869 1441916218 -0.717163 0.206543 -0.220947 0.627869 1441916218 -0.717163 0.206543 -0.220947 0.627869 1441916218 -0.717163 0.206543 -0.220947 0.627869 1441916218 -0.717163 0.206543 -0.220947 0.627869 1441916218 -0.717163 0.206543 -0.220947 0.627869 1441916218 -0.763672 0.184814 -0.222412 0.577209 1441916218 -0.763672 0.184814 -0.222412 0.577209 1441916218 -0.763672 0.184814 -0.222412 0.577209 1441916218 -0.763672 0.184814 -0.222412 0.577209 1441916218 -0.763672 0.184814 -0.222412 0.577209 1441916218 -0.763672 0.184814 -0.222412 0.577209 1441916218 -0.808716 0.178345 -0.242798 0.505249 1441916218 -0.808716 0.178345 -0.242798 0.505249 1441916218 -0.808716 0.178345 -0.242798 0.505249 1441916218 -0.808716 0.178345 -0.242798 0.505249 1441916219 -0.808716 0.178345 -0.242798 0.505249 1441916219 -0.808716 0.178345 -0.242798 0.505249 1441916219 -0.852295 0.178223 -0.267517 0.412720 1441916219 -0.852295 0.178223 -0.267517 0.412720 1441916219 -0.852295 0.178223 -0.267517 0.412720 1441916219 -0.852295 0.178223 -0.267517 0.412720 1441916219 -0.852295 0.178223 -0.267517 0.412720 1441916219 -0.852295 0.178223 -0.267517 0.412720 1441916219 -0.852295 0.178223 -0.267517 0.412720 1441916219 -0.889954 0.179443 -0.285706 0.306946 1441916219 -0.889954 0.179443 -0.285706 0.306946 1441916219 -0.889954 0.179443 -0.285706 0.306946 1441916219 -0.889954 0.179443 -0.285706 0.306946 1441916219 -0.889954 0.179443 -0.285706 0.306946 1441916219 -0.889954 0.179443 -0.285706 0.306946 1441916219 -0.918213 0.169250 -0.295410 0.202698 1441916219 -0.918213 0.169250 -0.295410 0.202698 1441916219 -0.918213 0.169250 -0.295410 0.202698 1441916219 -0.918213 0.169250 -0.295410 0.202698 1441916219 -0.918213 0.169250 -0.295410 0.202698 1441916219 -0.918213 0.169250 -0.295410 0.202698 1441916219 -0.929138 0.177185 -0.299377 0.125488 1441916219 -0.929138 0.177185 -0.299377 0.125488 1441916219 -0.929138 0.177185 -0.299377 0.125488 1441916219 -0.929138 0.177185 -0.299377 0.125488 1441916219 -0.929138 0.177185 -0.299377 0.125488 1441916219 -0.929138 0.177185 -0.299377 0.125488 1441916219 -0.929749 0.201599 -0.289124 0.106873 1441916219 -0.929749 0.201599 -0.289124 0.106873 1441916219 -0.929749 0.201599 -0.289124 0.106873 1441916219 -0.929749 0.201599 -0.289124 0.106873 1441916219 -0.929749 0.201599 -0.289124 0.106873 1441916219 -0.929749 0.201599 -0.289124 0.106873 1441916219 -0.925232 0.214355 -0.281616 0.136841 1441916219 -0.925232 0.214355 -0.281616 0.136841 1441916219 -0.925232 0.214355 -0.281616 0.136841 1441916219 -0.925232 0.214355 -0.281616 0.136841 1441916219 -0.925232 0.214355 -0.281616 0.136841 1441916219 -0.925232 0.214355 -0.281616 0.136841 1441916219 -0.925232 0.214355 -0.281616 0.136841 1441916219 -0.907776 0.239319 -0.278748 0.202454 1441916219 -0.907776 0.239319 -0.278748 0.202454 1441916219 -0.907776 0.239319 -0.278748 0.202454 1441916219 -0.907776 0.239319 -0.278748 0.202454 1441916219 -0.907776 0.239319 -0.278748 0.202454 1441916219 -0.907776 0.239319 -0.278748 0.202454 1441916219 -0.874329 0.267456 -0.276855 0.295654 1441916219 -0.874329 0.267456 -0.276855 0.295654 1441916219 -0.874329 0.267456 -0.276855 0.295654 1441916219 -0.874329 0.267456 -0.276855 0.295654 1441916219 -0.874329 0.267456 -0.276855 0.295654 1441916219 -0.874329 0.267456 -0.276855 0.295654 1441916219 -0.874329 0.267456 -0.276855 0.295654 1441916219 -0.828308 0.281616 -0.267822 0.403564 1441916219 -0.828308 0.281616 -0.267822 0.403564 1441916219 -0.828308 0.281616 -0.267822 0.403564 1441916219 -0.828308 0.281616 -0.267822 0.403564 1441916219 -0.828308 0.281616 -0.267822 0.403564 1441916219 -0.828308 0.281616 -0.267822 0.403564 1441916219 -0.772888 0.290161 -0.257385 0.502197 1441916219 -0.772888 0.290161 -0.257385 0.502197 1441916219 -0.772888 0.290161 -0.257385 0.502197 1441916219 -0.772888 0.290161 -0.257385 0.502197 1441916219 -0.772888 0.290161 -0.257385 0.502197 1441916219 -0.772888 0.290161 -0.257385 0.502197 1441916219 -0.717407 0.275818 -0.239929 0.593079 1441916219 -0.717407 0.275818 -0.239929 0.593079 1441916219 -0.717407 0.275818 -0.239929 0.593079 1441916219 -0.717407 0.275818 -0.239929 0.593079 1441916219 -0.717407 0.275818 -0.239929 0.593079 1441916219 -0.717407 0.275818 -0.239929 0.593079 1441916219 -0.717407 0.275818 -0.239929 0.593079 1441916219 -0.689880 0.229065 -0.197266 0.657776 1441916219 -0.689880 0.229065 -0.197266 0.657776 1441916219 -0.689880 0.229065 -0.197266 0.657776 1441916219 -0.689880 0.229065 -0.197266 0.657776 1441916219 -0.689880 0.229065 -0.197266 0.657776 1441916219 -0.689880 0.229065 -0.197266 0.657776 1441916219 -0.672058 0.199097 -0.173035 0.691956 1441916219 -0.672058 0.199097 -0.173035 0.691956 1441916219 -0.672058 0.199097 -0.173035 0.691956 1441916219 -0.672058 0.199097 -0.173035 0.691956 1441916219 -0.672058 0.199097 -0.173035 0.691956 1441916219 -0.672058 0.199097 -0.173035 0.691956 1441916219 -0.653381 0.235107 -0.204773 0.689819 1441916219 -0.653381 0.235107 -0.204773 0.689819 1441916219 -0.653381 0.235107 -0.204773 0.689819 1441916219 -0.653381 0.235107 -0.204773 0.689819 1441916219 -0.653381 0.235107 -0.204773 0.689819 1441916219 -0.653381 0.235107 -0.204773 0.689819 1441916219 -0.675720 0.224548 -0.203125 0.672119 1441916219 -0.675720 0.224548 -0.203125 0.672119 1441916219 -0.675720 0.224548 -0.203125 0.672119 1441916219 -0.675720 0.224548 -0.203125 0.672119 1441916219 -0.675720 0.224548 -0.203125 0.672119 1441916219 -0.675720 0.224548 -0.203125 0.672119 1441916219 -0.716553 0.197083 -0.190063 0.641541 1441916219 -0.716553 0.197083 -0.190063 0.641541 1441916219 -0.716553 0.197083 -0.190063 0.641541 1441916219 -0.716553 0.197083 -0.190063 0.641541 1441916219 -0.716553 0.197083 -0.190063 0.641541 1441916219 -0.716553 0.197083 -0.190063 0.641541 1441916219 -0.716553 0.197083 -0.190063 0.641541 1441916219 -0.766357 0.179443 -0.183167 0.589050 1441916219 -0.766357 0.179443 -0.183167 0.589050 1441916219 -0.766357 0.179443 -0.183167 0.589050 1441916219 -0.766357 0.179443 -0.183167 0.589050 1441916219 -0.766357 0.179443 -0.183167 0.589050 1441916219 -0.766357 0.179443 -0.183167 0.589050 1441916219 -0.810852 0.176758 -0.181824 0.527527 1441916219 -0.810852 0.176758 -0.181824 0.527527 1441916219 -0.810852 0.176758 -0.181824 0.527527 1441916219 -0.810852 0.176758 -0.181824 0.527527 1441916219 -0.810852 0.176758 -0.181824 0.527527 1441916220 -0.810852 0.176758 -0.181824 0.527527 1441916220 -0.810852 0.176758 -0.181824 0.527527 1441916220 -0.859497 0.158569 -0.178894 0.451843 1441916220 -0.859497 0.158569 -0.178894 0.451843 1441916220 -0.859497 0.158569 -0.178894 0.451843 1441916220 -0.859497 0.158569 -0.178894 0.451843 1441916220 -0.859497 0.158569 -0.178894 0.451843 1441916220 -0.859497 0.158569 -0.178894 0.451843 1441916220 -0.903503 0.131287 -0.182373 0.365051 1441916220 -0.903503 0.131287 -0.182373 0.365051 1441916220 -0.903503 0.131287 -0.182373 0.365051 1441916220 -0.903503 0.131287 -0.182373 0.365051 1441916220 -0.903503 0.131287 -0.182373 0.365051 1441916220 -0.903503 0.131287 -0.182373 0.365051 1441916220 -0.927734 0.143555 -0.186462 0.289734 1441916220 -0.927734 0.143555 -0.186462 0.289734 1441916220 -0.927734 0.143555 -0.186462 0.289734 1441916220 -0.927734 0.143555 -0.186462 0.289734 1441916220 -0.927734 0.143555 -0.186462 0.289734 1441916220 -0.927734 0.143555 -0.186462 0.289734 1441916220 -0.933411 0.177734 -0.180725 0.254089 1441916220 -0.933411 0.177734 -0.180725 0.254089 1441916220 -0.933411 0.177734 -0.180725 0.254089 1441916220 -0.933411 0.177734 -0.180725 0.254089 1441916220 -0.933411 0.177734 -0.180725 0.254089 1441916220 -0.933411 0.177734 -0.180725 0.254089 1441916220 -0.933411 0.177734 -0.180725 0.254089 1441916220 -0.931458 0.182983 -0.167358 0.266418 1441916220 -0.931458 0.182983 -0.167358 0.266418 1441916220 -0.931458 0.182983 -0.167358 0.266418 1441916220 -0.931458 0.182983 -0.167358 0.266418 1441916220 -0.931458 0.182983 -0.167358 0.266418 1441916220 -0.931458 0.182983 -0.167358 0.266418 1441916220 -0.917358 0.192322 -0.161377 0.309021 1441916220 -0.917358 0.192322 -0.161377 0.309021 1441916220 -0.917358 0.192322 -0.161377 0.309021 1441916220 -0.917358 0.192322 -0.161377 0.309021 1441916220 -0.917358 0.192322 -0.161377 0.309021 1441916220 -0.917358 0.192322 -0.161377 0.309021 1441916220 -0.887451 0.204956 -0.167664 0.377197 1441916220 -0.887451 0.204956 -0.167664 0.377197 1441916220 -0.887451 0.204956 -0.167664 0.377197 1441916220 -0.887451 0.204956 -0.167664 0.377197 1441916220 -0.887451 0.204956 -0.167664 0.377197 1441916220 -0.887451 0.204956 -0.167664 0.377197 1441916220 -0.847595 0.197083 -0.172485 0.461548 1441916220 -0.847595 0.197083 -0.172485 0.461548 1441916220 -0.847595 0.197083 -0.172485 0.461548 1441916220 -0.847595 0.197083 -0.172485 0.461548 1441916220 -0.847595 0.197083 -0.172485 0.461548 1441916220 -0.847595 0.197083 -0.172485 0.461548 1441916220 -0.847595 0.197083 -0.172485 0.461548 1441916220 -0.798462 0.183289 -0.171204 0.547302 1441916220 -0.798462 0.183289 -0.171204 0.547302 1441916220 -0.798462 0.183289 -0.171204 0.547302 1441916220 -0.798462 0.183289 -0.171204 0.547302 1441916220 -0.798462 0.183289 -0.171204 0.547302 1441916220 -0.798462 0.183289 -0.171204 0.547302 1441916220 -0.798462 0.183289 -0.171204 0.547302 1441916220 -0.744629 0.191345 -0.174561 0.615173 1441916220 -0.744629 0.191345 -0.174561 0.615173 1441916220 -0.744629 0.191345 -0.174561 0.615173 1441916220 -0.744629 0.191345 -0.174561 0.615173 1441916220 -0.744629 0.191345 -0.174561 0.615173 1441916220 -0.744629 0.191345 -0.174561 0.615173 1441916220 -0.695068 0.188538 -0.185059 0.668640 1441916220 -0.695068 0.188538 -0.185059 0.668640 1441916220 -0.695068 0.188538 -0.185059 0.668640 1441916220 -0.695068 0.188538 -0.185059 0.668640 1441916220 -0.695068 0.188538 -0.185059 0.668640 1441916220 -0.695068 0.188538 -0.185059 0.668640 1441916220 -0.669983 0.157593 -0.183167 0.701965 1441916220 -0.669983 0.157593 -0.183167 0.701965 1441916220 -0.669983 0.157593 -0.183167 0.701965 1441916220 -0.669983 0.157593 -0.183167 0.701965 1441916220 -0.669983 0.157593 -0.183167 0.701965 1441916220 -0.669983 0.157593 -0.183167 0.701965 1441916220 -0.650818 0.177490 -0.213806 0.706604 1441916220 -0.650818 0.177490 -0.213806 0.706604 1441916220 -0.650818 0.177490 -0.213806 0.706604 1441916220 -0.650818 0.177490 -0.213806 0.706604 1441916220 -0.650818 0.177490 -0.213806 0.706604 1441916220 -0.650818 0.177490 -0.213806 0.706604 1441916220 -0.657715 0.190186 -0.231628 0.691101 1441916220 -0.657715 0.190186 -0.231628 0.691101 1441916220 -0.657715 0.190186 -0.231628 0.691101 1441916220 -0.657715 0.190186 -0.231628 0.691101 1441916220 -0.657715 0.190186 -0.231628 0.691101 1441916220 -0.657715 0.190186 -0.231628 0.691101 1441916220 -0.657715 0.190186 -0.231628 0.691101 1441916220 -0.691589 0.177979 -0.224060 0.663208 1441916220 -0.691589 0.177979 -0.224060 0.663208 1441916220 -0.691589 0.177979 -0.224060 0.663208 1441916220 -0.691589 0.177979 -0.224060 0.663208 1441916220 -0.691589 0.177979 -0.224060 0.663208 1441916220 -0.691589 0.177979 -0.224060 0.663208 1441916220 -0.736267 0.168091 -0.220825 0.617188 1441916220 -0.736267 0.168091 -0.220825 0.617188 1441916220 -0.736267 0.168091 -0.220825 0.617188 1441916220 -0.736267 0.168091 -0.220825 0.617188 1441916220 -0.736267 0.168091 -0.220825 0.617188 1441916220 -0.736267 0.168091 -0.220825 0.617188 1441916220 -0.780945 0.173706 -0.221680 0.557556 1441916220 -0.780945 0.173706 -0.221680 0.557556 1441916220 -0.780945 0.173706 -0.221680 0.557556 1441916220 -0.780945 0.173706 -0.221680 0.557556 1441916220 -0.780945 0.173706 -0.221680 0.557556 1441916220 -0.780945 0.173706 -0.221680 0.557556 1441916220 -0.780945 0.173706 -0.221680 0.557556 1441916220 -0.827820 0.168152 -0.224731 0.485779 1441916220 -0.827820 0.168152 -0.224731 0.485779 1441916220 -0.827820 0.168152 -0.224731 0.485779 1441916220 -0.827820 0.168152 -0.224731 0.485779 1441916220 -0.827820 0.168152 -0.224731 0.485779 1441916221 -0.827820 0.168152 -0.224731 0.485779 1441916221 -0.875793 0.154602 -0.219299 0.401306 1441916221 -0.875793 0.154602 -0.219299 0.401306 1441916221 -0.875793 0.154602 -0.219299 0.401306 1441916221 -0.875793 0.154602 -0.219299 0.401306 1441916221 -0.875793 0.154602 -0.219299 0.401306 1441916221 -0.875793 0.154602 -0.219299 0.401306 1441916221 -0.911926 0.157837 -0.206909 0.317383 1441916221 -0.911926 0.157837 -0.206909 0.317383 1441916221 -0.911926 0.157837 -0.206909 0.317383 1441916221 -0.911926 0.157837 -0.206909 0.317383 1441916221 -0.911926 0.157837 -0.206909 0.317383 1441916221 -0.911926 0.157837 -0.206909 0.317383 1441916221 -0.911926 0.157837 -0.206909 0.317383 1441916221 -0.924255 0.192017 -0.193176 0.267700 1441916221 -0.924255 0.192017 -0.193176 0.267700 1441916221 -0.924255 0.192017 -0.193176 0.267700 1441916221 -0.924255 0.192017 -0.193176 0.267700 1441916221 -0.924255 0.192017 -0.193176 0.267700 1441916221 -0.924255 0.192017 -0.193176 0.267700 1441916221 -0.927124 0.196228 -0.177307 0.265686 1441916221 -0.927124 0.196228 -0.177307 0.265686 1441916221 -0.927124 0.196228 -0.177307 0.265686 1441916221 -0.927124 0.196228 -0.177307 0.265686 1441916221 -0.927124 0.196228 -0.177307 0.265686 1441916221 -0.927124 0.196228 -0.177307 0.265686 1441916221 -0.927124 0.196228 -0.177307 0.265686 1441916221 -0.919373 0.199829 -0.170654 0.292847 1441916221 -0.919373 0.199829 -0.170654 0.292847 1441916221 -0.919373 0.199829 -0.170654 0.292847 1441916221 -0.919373 0.199829 -0.170654 0.292847 1441916221 -0.919373 0.199829 -0.170654 0.292847 1441916221 -0.897217 0.205444 -0.176208 0.348999 1441916221 -0.897217 0.205444 -0.176208 0.348999 1441916221 -0.897217 0.205444 -0.176208 0.348999 1441916221 -0.897217 0.205444 -0.176208 0.348999 1441916221 -0.897217 0.205444 -0.176208 0.348999 1441916221 -0.897217 0.205444 -0.176208 0.348999 1441916221 -0.897217 0.205444 -0.176208 0.348999 1441916221 -0.863586 0.191650 -0.179565 0.430481 1441916221 -0.863586 0.191650 -0.179565 0.430481 1441916221 -0.863586 0.191650 -0.179565 0.430481 1441916221 -0.863586 0.191650 -0.179565 0.430481 1441916221 -0.863586 0.191650 -0.179565 0.430481 1441916221 -0.863586 0.191650 -0.179565 0.430481 1441916221 -0.821838 0.163635 -0.172180 0.517883 1441916221 -0.821838 0.163635 -0.172180 0.517883 1441916221 -0.821838 0.163635 -0.172180 0.517883 1441916221 -0.821838 0.163635 -0.172180 0.517883 1441916221 -0.821838 0.163635 -0.172180 0.517883 1441916221 -0.821838 0.163635 -0.172180 0.517883 1441916221 -0.821838 0.163635 -0.172180 0.517883 1441916221 -0.774414 0.153687 -0.165710 0.590942 1441916221 -0.774414 0.153687 -0.165710 0.590942 1441916221 -0.774414 0.153687 -0.165710 0.590942 1441916221 -0.774414 0.153687 -0.165710 0.590942 1441916221 -0.774414 0.153687 -0.165710 0.590942 1441916221 -0.774414 0.153687 -0.165710 0.590942 1441916221 -0.725464 0.154419 -0.167358 0.649536 1441916221 -0.725464 0.154419 -0.167358 0.649536 1441916221 -0.725464 0.154419 -0.167358 0.649536 1441916221 -0.725464 0.154419 -0.167358 0.649536 1441916221 -0.725464 0.154419 -0.167358 0.649536 1441916221 -0.725464 0.154419 -0.167358 0.649536 1441916221 -0.694092 0.133667 -0.170349 0.686523 1441916221 -0.694092 0.133667 -0.170349 0.686523 1441916221 -0.694092 0.133667 -0.170349 0.686523 1441916221 -0.694092 0.133667 -0.170349 0.686523 1441916221 -0.694092 0.133667 -0.170349 0.686523 1441916221 -0.694092 0.133667 -0.170349 0.686523 1441916221 -0.694092 0.133667 -0.170349 0.686523 1441916221 -0.671204 0.154053 -0.201477 0.696533 1441916221 -0.671204 0.154053 -0.201477 0.696533 1441916221 -0.671204 0.154053 -0.201477 0.696533 1441916221 -0.671204 0.154053 -0.201477 0.696533 1441916221 -0.671204 0.154053 -0.201477 0.696533 1441916221 -0.671204 0.154053 -0.201477 0.696533 1441916221 -0.660889 0.200195 -0.249878 0.678711 1441916221 -0.660889 0.200195 -0.249878 0.678711 1441916221 -0.660889 0.200195 -0.249878 0.678711 1441916221 -0.660889 0.200195 -0.249878 0.678711 1441916221 -0.660889 0.200195 -0.249878 0.678711 1441916221 -0.683777 0.198303 -0.254883 0.654358 1441916221 -0.683777 0.198303 -0.254883 0.654358 1441916221 -0.683777 0.198303 -0.254883 0.654358 1441916221 -0.683777 0.198303 -0.254883 0.654358 1441916221 -0.683777 0.198303 -0.254883 0.654358 1441916221 -0.683777 0.198303 -0.254883 0.654358 1441916221 -0.683777 0.198303 -0.254883 0.654358 1441916221 -0.726074 0.174683 -0.245850 0.617981 1441916221 -0.726074 0.174683 -0.245850 0.617981 1441916221 -0.726074 0.174683 -0.245850 0.617981 1441916221 -0.726074 0.174683 -0.245850 0.617981 1441916221 -0.726074 0.174683 -0.245850 0.617981 1441916221 -0.726074 0.174683 -0.245850 0.617981 1441916221 -0.764282 0.179443 -0.247253 0.567932 1441916221 -0.764282 0.179443 -0.247253 0.567932 1441916221 -0.764282 0.179443 -0.247253 0.567932 1441916221 -0.764282 0.179443 -0.247253 0.567932 1441916221 -0.764282 0.179443 -0.247253 0.567932 1441916221 -0.764282 0.179443 -0.247253 0.567932 1441916221 -0.808105 0.182373 -0.237793 0.507141 1441916221 -0.808105 0.182373 -0.237793 0.507141 1441916221 -0.808105 0.182373 -0.237793 0.507141 1441916221 -0.808105 0.182373 -0.237793 0.507141 1441916221 -0.808105 0.182373 -0.237793 0.507141 1441916221 -0.808105 0.182373 -0.237793 0.507141 1441916221 -0.808105 0.182373 -0.237793 0.507141 1441916221 -0.849548 0.173706 -0.224548 0.444641 1441916221 -0.849548 0.173706 -0.224548 0.444641 1441916221 -0.849548 0.173706 -0.224548 0.444641 1441916221 -0.849548 0.173706 -0.224548 0.444641 1441916221 -0.849548 0.173706 -0.224548 0.444641 1441916221 -0.849548 0.173706 -0.224548 0.444641 1441916221 -0.886230 0.153503 -0.208801 0.384033 1441916222 -0.886230 0.153503 -0.208801 0.384033 1441916222 -0.886230 0.153503 -0.208801 0.384033 1441916222 -0.886230 0.153503 -0.208801 0.384033 1441916222 -0.886230 0.153503 -0.208801 0.384033 1441916222 -0.886230 0.153503 -0.208801 0.384033 1441916222 -0.913147 0.147583 -0.190308 0.328979 1441916222 -0.913147 0.147583 -0.190308 0.328979 1441916222 -0.913147 0.147583 -0.190308 0.328979 1441916222 -0.913147 0.147583 -0.190308 0.328979 1441916222 -0.913147 0.147583 -0.190308 0.328979 1441916222 -0.913147 0.147583 -0.190308 0.328979 1441916222 -0.913147 0.147583 -0.190308 0.328979 1441916222 -0.923889 0.163330 -0.173889 0.299194 1441916222 -0.923889 0.163330 -0.173889 0.299194 1441916222 -0.923889 0.163330 -0.173889 0.299194 1441916222 -0.923889 0.163330 -0.173889 0.299194 1441916222 -0.923889 0.163330 -0.173889 0.299194 1441916222 -0.923889 0.163330 -0.173889 0.299194 1441916222 -0.923950 0.165466 -0.165955 0.302429 1441916222 -0.923950 0.165466 -0.165955 0.302429 1441916222 -0.923950 0.165466 -0.165955 0.302429 1441916222 -0.923950 0.165466 -0.165955 0.302429 1441916222 -0.923950 0.165466 -0.165955 0.302429 1441916222 -0.923950 0.165466 -0.165955 0.302429 1441916222 -0.910583 0.161133 -0.180969 0.334961 1441916222 -0.910583 0.161133 -0.180969 0.334961 1441916222 -0.910583 0.161133 -0.180969 0.334961 1441916222 -0.910583 0.161133 -0.180969 0.334961 1441916222 -0.910583 0.161133 -0.180969 0.334961 1441916222 -0.910583 0.161133 -0.180969 0.334961 1441916222 -0.881653 0.160156 -0.199707 0.396423 1441916222 -0.881653 0.160156 -0.199707 0.396423 1441916222 -0.881653 0.160156 -0.199707 0.396423 1441916222 -0.881653 0.160156 -0.199707 0.396423 1441916222 -0.881653 0.160156 -0.199707 0.396423 1441916222 -0.881653 0.160156 -0.199707 0.396423 1441916222 -0.881653 0.160156 -0.199707 0.396423 1441916222 -0.838440 0.169373 -0.205444 0.475525 1441916222 -0.838440 0.169373 -0.205444 0.475525 1441916222 
-0.695740 -0.136719 -0.671265 0.216064 1441916224 -0.695740 -0.136719 -0.671265 0.216064 1441916224 -0.695740 -0.136719 -0.671265 0.216064 1441916224 -0.695740 -0.136719 -0.671265 0.216064 1441916224 -0.693604 -0.144165 -0.670166 0.221619 1441916224 -0.693604 -0.144165 -0.670166 0.221619 1441916224 -0.693604 -0.144165 -0.670166 0.221619 1441916224 -0.693604 -0.144165 -0.670166 0.221619 1441916224 -0.693604 -0.144165 -0.670166 0.221619 1441916224 -0.693604 -0.144165 -0.670166 0.221619 1441916224 -0.693604 -0.144165 -0.670166 0.221619 1441916224 -0.688660 -0.153564 -0.669556 0.232117 1441916224 -0.688660 -0.153564 -0.669556 0.232117 1441916224 -0.688660 -0.153564 -0.669556 0.232117 1441916224 -0.688660 -0.153564 -0.669556 0.232117 1441916225 -0.688660 -0.153564 -0.669556 0.232117 1441916225 -0.688660 -0.153564 -0.669556 0.232117 1441916225 -0.688660 -0.153564 -0.669556 0.232117 1441916225 -0.684509 -0.157593 -0.669312 0.242249 1441916225 -0.684509 -0.157593 -0.669312 0.242249 1441916225 -0.684509 -0.157593 -0.669312 0.242249 1441916225 -0.684509 -0.157593 -0.669312 0.242249 1441916225 -0.684509 -0.157593 -0.669312 0.242249 1441916225 -0.684509 -0.157593 -0.669312 0.242249 1441916225 -0.683716 -0.143616 -0.674805 0.238037 1441916225 -0.683716 -0.143616 -0.674805 0.238037 1441916225 -0.683716 -0.143616 -0.674805 0.238037 1441916225 -0.683716 -0.143616 -0.674805 0.238037 1441916225 -0.683716 -0.143616 -0.674805 0.238037 1441916225 -0.683716 -0.143616 -0.674805 0.238037 1441916225 -0.686279 -0.116943 -0.683228 0.220459 1441916225 -0.686279 -0.116943 -0.683228 0.220459 1441916225 -0.686279 -0.116943 -0.683228 0.220459 1441916225 -0.686279 -0.116943 -0.683228 0.220459 1441916225 -0.686279 -0.116943 -0.683228 0.220459 1441916225 -0.686279 -0.116943 -0.683228 0.220459 1441916225 -0.690186 -0.096497 -0.688904 0.199524 1441916225 -0.690186 -0.096497 -0.688904 0.199524 1441916225 -0.690186 -0.096497 -0.688904 0.199524 1441916225 -0.690186 -0.096497 -0.688904 0.199524 1441916225 -0.690186 -0.096497 -0.688904 0.199524 1441916225 -0.690186 -0.096497 -0.688904 0.199524 1441916225 -0.690186 -0.096497 -0.688904 0.199524 1441916225 -0.689270 -0.091003 -0.691772 0.195435 1441916225 -0.689270 -0.091003 -0.691772 0.195435 1441916225 -0.689270 -0.091003 -0.691772 0.195435 1441916225 -0.689270 -0.091003 -0.691772 0.195435 1441916225 -0.689270 -0.091003 -0.691772 0.195435 1441916225 -0.689270 -0.091003 -0.691772 0.195435 1441916225 -0.684753 -0.098389 -0.688477 0.218018 1441916225 -0.684753 -0.098389 -0.688477 0.218018 1441916225 -0.684753 -0.098389 -0.688477 0.218018 1441916225 -0.684753 -0.098389 -0.688477 0.218018 1441916225 -0.684753 -0.098389 -0.688477 0.218018 1441916225 -0.684753 -0.098389 -0.688477 0.218018 1441916225 -0.682739 -0.100342 -0.684448 0.235413 1441916225 -0.682739 -0.100342 -0.684448 0.235413 1441916225 -0.682739 -0.100342 -0.684448 0.235413 1441916225 -0.682739 -0.100342 -0.684448 0.235413 1441916225 -0.682739 -0.100342 -0.684448 0.235413 1441916225 -0.682739 -0.100342 -0.684448 0.235413 1441916225 -0.683228 -0.094788 -0.681946 0.243347 1441916225 -0.683228 -0.094788 -0.681946 0.243347 1441916225 -0.683228 -0.094788 -0.681946 0.243347 1441916225 -0.683228 -0.094788 -0.681946 0.243347 1441916225 -0.683228 -0.094788 -0.681946 0.243347 1441916225 -0.683228 -0.094788 -0.681946 0.243347 1441916225 -0.683228 -0.094788 -0.681946 0.243347 1441916225 -0.682068 -0.099976 -0.678284 0.254517 1441916225 -0.682068 -0.099976 -0.678284 0.254517 1441916225 -0.682068 -0.099976 -0.678284 0.254517 1441916225 -0.682068 -0.099976 -0.678284 0.254517 1441916225 -0.682068 -0.099976 -0.678284 0.254517 1441916225 -0.682068 -0.099976 -0.678284 0.254517 1441916225 -0.676819 -0.112488 -0.675110 0.271179 1441916225 -0.676819 -0.112488 -0.675110 0.271179 1441916225 -0.676819 -0.112488 -0.675110 0.271179 1441916225 -0.676819 -0.112488 -0.675110 0.271179 1441916225 -0.676819 -0.112488 -0.675110 0.271179 1441916225 -0.676819 -0.112488 -0.675110 0.271179 1441916225 -0.671143 -0.117310 -0.674133 0.285339 1441916225 -0.671143 -0.117310 -0.674133 0.285339 1441916225 -0.671143 -0.117310 -0.674133 0.285339 1441916225 -0.671143 -0.117310 -0.674133 0.285339 1441916225 -0.671143 -0.117310 -0.674133 0.285339 1441916225 -0.671143 -0.117310 -0.674133 0.285339 1441916225 -0.672485 -0.104736 -0.676208 0.282166 1441916225 -0.672485 -0.104736 -0.676208 0.282166 1441916225 -0.672485 -0.104736 -0.676208 0.282166 1441916225 -0.672485 -0.104736 -0.676208 0.282166 1441916225 -0.672485 -0.104736 -0.676208 0.282166 1441916225 -0.672485 -0.104736 -0.676208 0.282166 1441916225 -0.672485 -0.104736 -0.676208 0.282166 1441916225 -0.679382 -0.089172 -0.679626 0.262024 1441916225 -0.679382 -0.089172 -0.679626 0.262024 1441916225 -0.679382 -0.089172 -0.679626 0.262024 1441916225 -0.679382 -0.089172 -0.679626 0.262024 1441916225 -0.679382 -0.089172 -0.679626 0.262024 1441916225 -0.679382 -0.089172 -0.679626 0.262024 1441916225 -0.681335 -0.083618 -0.684021 0.247009 1441916225 -0.681335 -0.083618 -0.684021 0.247009 1441916225 -0.681335 -0.083618 -0.684021 0.247009 1441916225 -0.681335 -0.083618 -0.684021 0.247009 1441916225 -0.681335 -0.083618 -0.684021 0.247009 1441916225 -0.681335 -0.083618 -0.684021 0.247009 1441916225 -0.677490 -0.094849 -0.683777 0.254089 1441916225 -0.677490 -0.094849 -0.683777 0.254089 1441916225 -0.677490 -0.094849 -0.683777 0.254089 1441916225 -0.677490 -0.094849 -0.683777 0.254089 1441916225 -0.677490 -0.094849 -0.683777 0.254089 1441916225 -0.677490 -0.094849 -0.683777 0.254089 1441916225 -0.676697 -0.100647 -0.683044 0.255981 1441916225 -0.676697 -0.100647 -0.683044 0.255981 1441916225 -0.676697 -0.100647 -0.683044 0.255981 1441916225 -0.676697 -0.100647 -0.683044 0.255981 1441916225 -0.676697 -0.100647 -0.683044 0.255981 1441916225 -0.676697 -0.100647 -0.683044 0.255981 1441916225 -0.679260 -0.097717 -0.684387 0.246460 1441916225 -0.679260 -0.097717 -0.684387 0.246460 1441916225 -0.679260 -0.097717 -0.684387 0.246460 1441916225 -0.679260 -0.097717 -0.684387 0.246460 1441916225 -0.679260 -0.097717 -0.684387 0.246460 1441916225 -0.682800 -0.090759 -0.686890 0.231873 1441916225 -0.682800 -0.090759 -0.686890 0.231873 1441916225 -0.682800 -0.090759 -0.686890 0.231873 1441916225 -0.682800 -0.090759 -0.686890 0.231873 1441916225 -0.682800 -0.090759 -0.686890 0.231873 1441916226 -0.682800 -0.090759 -0.686890 0.231873 1441916226 -0.682800 -0.090759 -0.686890 0.231873 1441916226 -0.686096 -0.082703 -0.689880 0.215637 1441916226 -0.686096 -0.082703 -0.689880 0.215637 1441916226 -0.686096 -0.082703 -0.689880 0.215637 1441916226 -0.686096 -0.082703 -0.689880 0.215637 1441916226 -0.686096 -0.082703 -0.689880 0.215637 1441916226 -0.686096 -0.082703 -0.689880 0.215637 1441916226 -0.687500 -0.078674 -0.692871 0.202942 1441916226 -0.687500 -0.078674 -0.692871 0.202942 1441916226 -0.687500 -0.078674 -0.692871 0.202942 1441916226 -0.687500 -0.078674 -0.692871 0.202942 1441916226 -0.687500 -0.078674 -0.692871 0.202942 1441916226 -0.687500 -0.078674 -0.692871 0.202942 1441916226 -0.688721 -0.078796 -0.694214 0.194092 1441916226 -0.688721 -0.078796 -0.694214 0.194092 1441916226 -0.688721 -0.078796 -0.694214 0.194092 1441916226 -0.688721 -0.078796 -0.694214 0.194092 1441916226 -0.688721 -0.078796 -0.694214 0.194092 1441916226 -0.688721 -0.078796 -0.694214 0.194092 1441916226 -0.688599 -0.081909 -0.695557 0.188049 1441916226 -0.688599 -0.081909 -0.695557 0.188049 1441916226 -0.688599 -0.081909 -0.695557 0.188049 1441916226 -0.688599 -0.081909 -0.695557 0.188049 1441916226 -0.688599 -0.081909 -0.695557 0.188049 1441916226 -0.688599 -0.081909 -0.695557 0.188049 1441916226 -0.686523 -0.088074 -0.695984 0.191406 1441916226 -0.686523 -0.088074 -0.695984 0.191406 1441916226 -0.686523 -0.088074 -0.695984 0.191406 1441916226 -0.686523 -0.088074 -0.695984 0.191406 1441916226 -0.686523 -0.088074 -0.695984 0.191406 1441916226 -0.686523 -0.088074 -0.695984 0.191406 1441916226 -0.686523 -0.088074 -0.695984 0.191406 1441916226 -0.685669 -0.089355 -0.694214 0.199951 1441916226 -0.685669 -0.089355 -0.694214 0.199951 1441916226 -0.685669 -0.089355 -0.694214 0.199951 1441916226 -0.685669 -0.089355 -0.694214 0.199951 1441916226 -0.685669 -0.089355 -0.694214 0.199951 1441916226 -0.685669 -0.089355 -0.694214 0.199951 1441916226 -0.685303 -0.082397 -0.694580 0.202881 1441916226 -0.685303 -0.082397 -0.694580 0.202881 1441916226 -0.685303 -0.082397 -0.694580 0.202881 1441916226 -0.685303 -0.082397 -0.694580 0.202881 1441916226 -0.685303 -0.082397 -0.694580 0.202881 1441916226 -0.685303 -0.082397 -0.694580 0.202881 1441916226 -0.683716 -0.077026 -0.695923 0.205750 1441916226 -0.683716 -0.077026 -0.695923 0.205750 1441916226 -0.683716 -0.077026 -0.695923 0.205750 1441916226 -0.683716 -0.077026 -0.695923 0.205750 1441916226 -0.683716 -0.077026 -0.695923 0.205750 1441916226 -0.683716 -0.077026 -0.695923 0.205750 1441916226 -0.683716 -0.077026 -0.695923 0.205750 1441916226 -0.681091 -0.078552 -0.696289 0.212524 1441916226 -0.681091 -0.078552 -0.696289 0.212524 1441916226 -0.681091 -0.078552 -0.696289 0.212524 1441916226 -0.681091 -0.078552 -0.696289 0.212524 1441916226 -0.681091 -0.078552 -0.696289 0.212524 1441916226 -0.681091 -0.078552 -0.696289 0.212524 1441916226 -0.677612 -0.080505 -0.696960 0.220581 1441916226 -0.677612 -0.080505 -0.696960 0.220581 1441916226 -0.677612 -0.080505 -0.696960 0.220581 1441916226 -0.677612 -0.080505 -0.696960 0.220581 1441916226 -0.677612 -0.080505 -0.696960 0.220581 1441916226 -0.677612 -0.080505 -0.696960 0.220581 1441916226 -0.674988 -0.076355 -0.697876 0.227234 1441916226 -0.674988 -0.076355 -0.697876 0.227234 1441916226 -0.674988 -0.076355 -0.697876 0.227234 1441916226 -0.674988 -0.076355 -0.697876 0.227234 1441916226 -0.674988 -0.076355 -0.697876 0.227234 1441916226 -0.674988 -0.076355 -0.697876 0.227234 1441916226 -0.674988 -0.076355 -0.697876 0.227234 1441916226 -0.676270 -0.065918 -0.698914 0.223267 1441916226 -0.676270 -0.065918 -0.698914 0.223267 1441916226 -0.676270 -0.065918 -0.698914 0.223267 1441916226 -0.676270 -0.065918 -0.698914 0.223267 1441916226 -0.676270 -0.065918 -0.698914 0.223267 1441916226 -0.676270 -0.065918 -0.698914 0.223267 1441916226 -0.676270 -0.065918 -0.698914 0.223267 1441916226 -0.680786 -0.050537 -0.702271 0.202026 1441916226 -0.680786 -0.050537 -0.702271 0.202026 1441916226 -0.680786 -0.050537 -0.702271 0.202026 1441916226 -0.680786 -0.050537 -0.702271 0.202026 1441916226 -0.680786 -0.050537 -0.702271 0.202026 1441916226 -0.682922 -0.040222 -0.705505 0.185303 1441916226 -0.682922 -0.040222 -0.705505 0.185303 1441916226 -0.682922 -0.040222 -0.705505 0.185303 1441916226 -0.682922 -0.040222 -0.705505 0.185303 1441916226 -0.682922 -0.040222 -0.705505 0.185303 1441916226 -0.682922 -0.040222 -0.705505 0.185303 1441916226 -0.682922 -0.040222 -0.705505 0.185303 1441916226 -0.679993 -0.051025 -0.705505 0.193237 1441916226 -0.679993 -0.051025 -0.705505 0.193237 1441916226 -0.679993 -0.051025 -0.705505 0.193237 1441916226 -0.679993 -0.051025 -0.705505 0.193237 1441916226 -0.679993 -0.051025 -0.705505 0.193237 1441916226 -0.679993 -0.051025 -0.705505 0.193237 1441916226 -0.678589 -0.055847 -0.704956 0.198792 1441916226 -0.678589 -0.055847 -0.704956 0.198792 1441916226 -0.678589 -0.055847 -0.704956 0.198792 1441916226 -0.678589 -0.055847 -0.704956 0.198792 1441916226 -0.678589 -0.055847 -0.704956 0.198792 1441916226 -0.678589 -0.055847 -0.704956 0.198792 1441916226 -0.678589 -0.055847 -0.704956 0.198792 1441916226 -0.682129 -0.043396 -0.705261 0.188599 1441916226 -0.682129 -0.043396 -0.705261 0.188599 1441916226 -0.682129 -0.043396 -0.705261 0.188599 1441916226 -0.682129 -0.043396 -0.705261 0.188599 1441916226 -0.682129 -0.043396 -0.705261 0.188599 1441916226 -0.682129 -0.043396 -0.705261 0.188599 1441916226 -0.687988 -0.025024 -0.705078 0.170288 1441916226 -0.687988 -0.025024 -0.705078 0.170288 1441916226 -0.687988 -0.025024 -0.705078 0.170288 1441916226 -0.687988 -0.025024 -0.705078 0.170288 1441916226 -0.687988 -0.025024 -0.705078 0.170288 1441916226 -0.687988 -0.025024 -0.705078 0.170288 1441916227 -0.687988 -0.025024 -0.705078 0.170288 1441916227 -0.692871 -0.015930 -0.703918 0.155579 1441916227 -0.692871 -0.015930 -0.703918 0.155579 1441916227 -0.692871 -0.015930 -0.703918 0.155579 1441916227 -0.692871 -0.015930 -0.703918 0.155579 1441916227 -0.692871 -0.015930 -0.703918 0.155579 1441916227 -0.692871 -0.015930 -0.703918 0.155579 1441916227 -0.692505 -0.021851 -0.703979 0.156250 1441916227 -0.692505 -0.021851 -0.703979 0.156250 1441916227 -0.692505 -0.021851 -0.703979 0.156250 1441916227 -0.692505 -0.021851 -0.703979 0.156250 1441916227 -0.692505 -0.021851 -0.703979 0.156250 1441916227 -0.692505 -0.021851 -0.703979 0.156250 1441916227 -0.692932 -0.030396 -0.701843 0.162415 1441916227 -0.692932 -0.030396 -0.701843 0.162415 1441916227 -0.692932 -0.030396 -0.701843 0.162415 1441916227 -0.692932 -0.030396 -0.701843 0.162415 1441916227 -0.692932 -0.030396 -0.701843 0.162415 1441916227 -0.692932 -0.030396 -0.701843 0.162415 1441916227 -0.696106 -0.029785 -0.699341 0.159790 1441916227 -0.696106 -0.029785 -0.699341 0.159790 1441916227 -0.696106 -0.029785 -0.699341 0.159790 1441916227 -0.696106 -0.029785 -0.699341 0.159790 1441916227 -0.696106 -0.029785 -0.699341 0.159790 1441916227 -0.696106 -0.029785 -0.699341 0.159790 1441916227 -0.696106 -0.029785 -0.699341 0.159790 1441916227 -0.697083 -0.028076 -0.698364 0.160278 1441916227 -0.697083 -0.028076 -0.698364 0.160278 1441916227 -0.697083 -0.028076 -0.698364 0.160278 1441916227 -0.697083 -0.028076 -0.698364 0.160278 1441916227 -0.697083 -0.028076 -0.698364 0.160278 1441916227 -0.697083 -0.028076 -0.698364 0.160278 1441916227 -0.697083 -0.028076 -0.698364 0.160278 1441916227 -0.696106 -0.032043 -0.696228 0.172363 1441916227 -0.696106 -0.032043 -0.696228 0.172363 1441916227 -0.696106 -0.032043 -0.696228 0.172363 1441916227 -0.696106 -0.032043 -0.696228 0.172363 1441916227 -0.696106 -0.032043 -0.696228 0.172363 1441916227 -0.696106 -0.032043 -0.696228 0.172363 1441916227 -0.695801 -0.035950 -0.693481 0.183472 1441916227 -0.695801 -0.035950 -0.693481 0.183472 1441916227 -0.695801 -0.035950 -0.693481 0.183472 1441916227 -0.695801 -0.035950 -0.693481 0.183472 1441916227 -0.695801 -0.035950 -0.693481 0.183472 1441916227 -0.695801 -0.035950 -0.693481 0.183472 1441916227 -0.695068 -0.044922 -0.690002 0.196899 1441916227 -0.695068 -0.044922 -0.690002 0.196899 1441916227 -0.695068 -0.044922 -0.690002 0.196899 1441916227 -0.695068 -0.044922 -0.690002 0.196899 1441916227 -0.695068 -0.044922 -0.690002 0.196899 1441916227 -0.695068 -0.044922 -0.690002 0.196899 1441916227 -0.695068 -0.044922 -0.690002 0.196899 1441916227 -0.693054 -0.059021 -0.686218 0.213074 1441916227 -0.693054 -0.059021 -0.686218 0.213074 1441916227 -0.693054 -0.059021 -0.686218 0.213074 1441916227 -0.693054 -0.059021 -0.686218 0.213074 1441916227 -0.693054 -0.059021 -0.686218 0.213074 1441916227 -0.693054 -0.059021 -0.686218 0.213074 1441916227 -0.690552 -0.063721 -0.684875 0.223755 1441916227 -0.690552 -0.063721 -0.684875 0.223755 1441916227 -0.690552 -0.063721 -0.684875 0.223755 1441916227 -0.690552 -0.063721 -0.684875 0.223755 1441916227 -0.690552 -0.063721 -0.684875 0.223755 1441916227 -0.690552 -0.063721 -0.684875 0.223755 1441916227 -0.690796 -0.055420 -0.685364 0.223755 1441916227 -0.690796 -0.055420 -0.685364 0.223755 1441916227 -0.690796 -0.055420 -0.685364 0.223755 1441916227 -0.690796 -0.055420 -0.685364 0.223755 1441916227 -0.690796 -0.055420 -0.685364 0.223755 1441916227 -0.690796 -0.055420 -0.685364 0.223755 1441916227 -0.690796 -0.055420 -0.685364 0.223755 1441916227 -0.692261 -0.043945 -0.689209 0.209412 1441916227 -0.692261 -0.043945 -0.689209 0.209412 1441916227 -0.692261 -0.043945 -0.689209 0.209412 1441916227 -0.692261 -0.043945 -0.689209 0.209412 1441916227 -0.692261 -0.043945 -0.689209 0.209412 1441916227 -0.692261 -0.043945 -0.689209 0.209412 1441916227 -0.689636 -0.049377 -0.692688 0.205383 1441916227 -0.689636 -0.049377 -0.692688 0.205383 1441916227 -0.689636 -0.049377 -0.692688 0.205383 1441916227 -0.689636 -0.049377 -0.692688 0.205383 1441916227 -0.689636 -0.049377 -0.692688 0.205383 1441916227 -0.689636 -0.049377 -0.692688 0.205383 1441916227 -0.684692 -0.072266 -0.691772 0.217834 1441916227 -0.684692 -0.072266 -0.691772 0.217834 1441916227 -0.684692 -0.072266 -0.691772 0.217834 1441916227 -0.684692 -0.072266 -0.691772 0.217834 1441916227 -0.684692 -0.072266 -0.691772 0.217834 1441916227 -0.684692 -0.072266 -0.691772 0.217834 1441916227 -0.684692 -0.072266 -0.691772 0.217834 1441916227 -0.684692 -0.076416 -0.691589 0.217163 1441916227 -0.684692 -0.076416 -0.691589 0.217163 1441916227 -0.684692 -0.076416 -0.691589 0.217163 1441916227 -0.684692 -0.076416 -0.691589 0.217163 1441916227 -0.684692 -0.076416 -0.691589 0.217163 1441916227 -0.687378 -0.073303 -0.691528 0.209656 1441916227 -0.687378 -0.073303 -0.691528 0.209656 1441916227 -0.687378 -0.073303 -0.691528 0.209656 1441916227 -0.687378 -0.073303 -0.691528 0.209656 1441916227 -0.687378 -0.073303 -0.691528 0.209656 1441916227 -0.687378 -0.073303 -0.691528 0.209656 1441916227 -0.687378 -0.073303 -0.691528 0.209656 1441916227 -0.691284 -0.064575 -0.693115 0.194031 1441916227 -0.691284 -0.064575 -0.693115 0.194031 1441916227 -0.691284 -0.064575 -0.693115 0.194031 1441916227 -0.691284 -0.064575 -0.693115 0.194031 1441916227 -0.691284 -0.064575 -0.693115 0.194031 1441916227 -0.691284 -0.064575 -0.693115 0.194031 1441916227 -0.691284 -0.064575 -0.693115 0.194031 1441916227 -0.694946 -0.053711 -0.694885 0.177246 1441916227 -0.694946 -0.053711 -0.694885 0.177246 1441916227 -0.694946 -0.053711 -0.694885 0.177246 1441916227 -0.694946 -0.053711 -0.694885 0.177246 1441916227 -0.694946 -0.053711 -0.694885 0.177246 1441916227 -0.694946 -0.053711 -0.694885 0.177246 1441916227 -0.695740 -0.049561 -0.696594 0.168274 1441916228 -0.695740 -0.049561 -0.696594 0.168274 1441916228 -0.695740 -0.049561 -0.696594 0.168274 1441916228 -0.695740 -0.049561 -0.696594 0.168274 1441916228 -0.695740 -0.049561 -0.696594 0.168274 1441916228 -0.695740 -0.049561 -0.696594 0.168274 1441916228 -0.696350 -0.047974 -0.697815 0.161255 1441916228 -0.696350 -0.047974 -0.697815 0.161255 1441916228 -0.696350 -0.047974 -0.697815 0.161255 1441916228 -0.696350 -0.047974 -0.697815 0.161255 1441916228 -0.696350 -0.047974 -0.697815 0.161255 1441916228 -0.696350 -0.047974 -0.697815 0.161255 1441916228 -0.696350 -0.047974 -0.697815 0.161255 1441916228 -0.696655 -0.046570 -0.698669 0.156494 1441916228 -0.696655 -0.046570 -0.698669 0.156494 1441916228 -0.696655 -0.046570 -0.698669 0.156494 1441916228 -0.696655 -0.046570 -0.698669 0.156494 1441916228 -0.696655 -0.046570 -0.698669 0.156494 1441916228 -0.696655 -0.046570 -0.698669 0.156494 1441916228 -0.695801 -0.048889 -0.698853 0.158386 1441916228 -0.695801 -0.048889 -0.698853 0.158386 1441916228 -0.695801 -0.048889 -0.698853 0.158386 1441916228 -0.695801 -0.048889 -0.698853 0.158386 1441916228 -0.695801 -0.048889 -0.698853 0.158386 1441916228 -0.695801 -0.048889 -0.698853 0.158386 1441916228 -0.695007 -0.053711 -0.696472 0.170532 1441916228 -0.695007 -0.053711 -0.696472 0.170532 1441916228 -0.695007 -0.053711 -0.696472 0.170532 1441916228 -0.695007 -0.053711 -0.696472 0.170532 1441916228 -0.695007 -0.053711 -0.696472 0.170532 1441916228 -0.695007 -0.053711 -0.696472 0.170532 1441916228 -0.695007 -0.053711 -0.696472 0.170532 1441916228 -0.694702 -0.056519 -0.693542 0.182556 1441916228 -0.694702 -0.056519 -0.693542 0.182556 1441916228 -0.694702 -0.056519 -0.693542 0.182556 1441916228 -0.694702 -0.056519 -0.693542 0.182556 1441916228 -0.694702 -0.056519 -0.693542 0.182556 1441916228 -0.694702 -0.056519 -0.693542 0.182556 1441916228 -0.695068 -0.058838 -0.690552 0.191223 1441916228 -0.695068 -0.058838 -0.690552 0.191223 1441916228 -0.695068 -0.058838 -0.690552 0.191223 1441916228 -0.695068 -0.058838 -0.690552 0.191223 1441916228 -0.695068 -0.058838 -0.690552 0.191223 1441916228 -0.695068 -0.058838 -0.690552 0.191223 1441916228 -0.693848 -0.067993 -0.687988 0.201721 1441916228 -0.693848 -0.067993 -0.687988 0.201721 1441916228 -0.693848 -0.067993 -0.687988 0.201721 1441916228 -0.693848 -0.067993 -0.687988 0.201721 1441916228 -0.693848 -0.067993 -0.687988 0.201721 1441916228 -0.693848 -0.067993 -0.687988 0.201721 1441916228 -0.689758 -0.083984 -0.685425 0.217957 1441916228 -0.689758 -0.083984 -0.685425 0.217957 1441916228 -0.689758 -0.083984 -0.685425 0.217957 1441916228 -0.689758 -0.083984 -0.685425 0.217957 1441916228 -0.689758 -0.083984 -0.685425 0.217957 1441916228 -0.689758 -0.083984 -0.685425 0.217957 1441916228 -0.685608 -0.094543 -0.683289 0.232727 1441916228 -0.685608 -0.094543 -0.683289 0.232727 1441916228 -0.685608 -0.094543 -0.683289 0.232727 1441916228 -0.685608 -0.094543 -0.683289 0.232727 1441916228 -0.685608 -0.094543 -0.683289 0.232727 1441916228 -0.685608 -0.094543 -0.683289 0.232727 1441916228 -0.685303 -0.090088 -0.684082 0.233093 1441916228 -0.685303 -0.090088 -0.684082 0.233093 1441916228 -0.685303 -0.090088 -0.684082 0.233093 1441916228 -0.685303 -0.090088 -0.684082 0.233093 1441916228 -0.685303 -0.090088 -0.684082 0.233093 1441916228 -0.685303 -0.090088 -0.684082 0.233093 1441916228 -0.685303 -0.090088 -0.684082 0.233093 1441916228 -0.688049 -0.079712 -0.686096 0.222534 1441916228 -0.688049 -0.079712 -0.686096 0.222534 1441916228 -0.688049 -0.079712 -0.686096 0.222534 1441916228 -0.688049 -0.079712 -0.686096 0.222534 1441916228 -0.688049 -0.079712 -0.686096 0.222534 1441916228 -0.688049 -0.079712 -0.686096 0.222534 1441916228 -0.687439 -0.079346 -0.689819 0.212891 1441916228 -0.687439 -0.079346 -0.689819 0.212891 1441916228 -0.687439 -0.079346 -0.689819 0.212891 1441916228 -0.687439 -0.079346 -0.689819 0.212891 1441916228 -0.687439 -0.079346 -0.689819 0.212891 1441916228 -0.687439 -0.079346 -0.689819 0.212891 1441916228 -0.682678 -0.093872 -0.690247 0.220886 1441916228 -0.682678 -0.093872 -0.690247 0.220886 1441916228 -0.682678 -0.093872 -0.690247 0.220886 1441916228 -0.682678 -0.093872 -0.690247 0.220886 1441916228 -0.682678 -0.093872 -0.690247 0.220886 1441916228 -0.682678 -0.093872 -0.690247 0.220886 1441916228 -0.679504 -0.099548 -0.690430 0.227478 1441916228 -0.679504 -0.099548 -0.690430 0.227478 1441916228 -0.679504 -0.099548 -0.690430 0.227478 1441916228 -0.679504 -0.099548 -0.690430 0.227478 1441916228 -0.679504 -0.099548 -0.690430 0.227478 1441916228 -0.679504 -0.099548 -0.690430 0.227478 1441916228 -0.679504 -0.099548 -0.690430 0.227478 1441916228 -0.680786 -0.090820 -0.691040 0.225464 1441916228 -0.680786 -0.090820 -0.691040 0.225464 1441916228 -0.680786 -0.090820 -0.691040 0.225464 1441916228 -0.680786 -0.090820 -0.691040 0.225464 1441916228 -0.680786 -0.090820 -0.691040 0.225464 1441916228 -0.680786 -0.090820 -0.691040 0.225464 1441916228 -0.680786 -0.090820 -0.691040 0.225464 1441916228 -0.688232 -0.073303 -0.691650 0.206421 1441916228 -0.688232 -0.073303 -0.691650 0.206421 1441916228 -0.688232 -0.073303 -0.691650 0.206421 1441916228 -0.688232 -0.073303 -0.691650 0.206421 1441916228 -0.688232 -0.073303 -0.691650 0.206421 1441916228 -0.688232 -0.073303 -0.691650 0.206421 1441916228 -0.693481 -0.059143 -0.693604 0.186157 1441916228 -0.693481 -0.059143 -0.693604 0.186157 1441916228 -0.693481 -0.059143 -0.693604 0.186157 1441916228 -0.693481 -0.059143 -0.693604 0.186157 1441916228 -0.693481 -0.059143 -0.693604 0.186157 1441916228 -0.693481 -0.059143 -0.693604 0.186157 1441916228 -0.692200 -0.061096 -0.694519 0.186768 1441916229 -0.692200 -0.061096 -0.694519 0.186768 1441916229 -0.692200 -0.061096 -0.694519 0.186768 1441916229 -0.692200 -0.061096 -0.694519 0.186768 1441916229 -0.692200 -0.061096 -0.694519 0.186768 1441916229 -0.692200 -0.061096 -0.694519 0.186768 1441916229 -0.691772 -0.065979 -0.692993 0.192139 1441916229 -0.691772 -0.065979 -0.692993 0.192139 1441916229 -0.691772 -0.065979 -0.692993 0.192139 1441916229 -0.691772 -0.065979 -0.692993 0.192139 1441916229 -0.691772 -0.065979 -0.692993 0.192139 1441916229 -0.691772 -0.065979 -0.692993 0.192139 1441916229 -0.691772 -0.065979 -0.692993 0.192139 1441916229 -0.693237 -0.068542 -0.691406 0.191589 1441916229 -0.693237 -0.068542 -0.691406 0.191589 1441916229 -0.693237 -0.068542 -0.691406 0.191589 1441916229 -0.693237 -0.068542 -0.691406 0.191589 1441916229 -0.693237 -0.068542 -0.691406 0.191589 1441916229 -0.693237 -0.068542 -0.691406 0.191589 1441916229 -0.693298 -0.068359 -0.691406 0.191711 1441916229 -0.693298 -0.068359 -0.691406 0.191711 1441916229 -0.693298 -0.068359 -0.691406 0.191711 1441916229 -0.693298 -0.068359 -0.691406 0.191711 1441916229 -0.693298 -0.068359 -0.691406 0.191711 1441916229 -0.693298 -0.068359 -0.691406 0.191711 1441916229 -0.692627 -0.068542 -0.689453 0.200806 1441916229 -0.692627 -0.068542 -0.689453 0.200806 1441916229 -0.692627 -0.068542 -0.689453 0.200806 1441916229 -0.692627 -0.068542 -0.689453 0.200806 1441916229 -0.692627 -0.068542 -0.689453 0.200806 1441916229 -0.692627 -0.068542 -0.689453 0.200806 1441916229 -0.692627 -0.068542 -0.689453 0.200806 1441916229 -0.692017 -0.068970 -0.687500 0.209106 1441916229 -0.692017 -0.068970 -0.687500 0.209106 1441916229 -0.692017 -0.068970 -0.687500 0.209106 1441916229 -0.692017 -0.068970 -0.687500 0.209106 1441916229 -0.692017 -0.068970 -0.687500 0.209106 1441916229 -0.692017 -0.068970 -0.687500 0.209106 1441916229 -0.692383 -0.070313 -0.684937 0.215820 1441916229 -0.692383 -0.070313 -0.684937 0.215820 1441916229 -0.692383 -0.070313 -0.684937 0.215820 1441916229 -0.692383 -0.070313 -0.684937 0.215820 1441916229 -0.692383 -0.070313 -0.684937 0.215820 1441916229 -0.692383 -0.070313 -0.684937 0.215820 1441916229 -0.692383 -0.070313 -0.684937 0.215820 1441916229 -0.691772 -0.072021 -0.683777 0.220886 1441916229 -0.691772 -0.072021 -0.683777 0.220886 1441916229 -0.691772 -0.072021 -0.683777 0.220886 1441916229 -0.691772 -0.072021 -0.683777 0.220886 1441916229 -0.691772 -0.072021 -0.683777 0.220886 1441916229 -0.691772 -0.072021 -0.683777 0.220886 1441916229 -0.689148 -0.076904 -0.682922 0.229980 1441916229 -0.689148 -0.076904 -0.682922 0.229980 1441916229 -0.689148 -0.076904 -0.682922 0.229980 1441916229 -0.689148 -0.076904 -0.682922 0.229980 1441916229 -0.689148 -0.076904 -0.682922 0.229980 1441916229 -0.689148 -0.076904 -0.682922 0.229980 1441916229 -0.689148 -0.076904 -0.682922 0.229980 1441916229 -0.686523 -0.082153 -0.681274 0.240540 1441916229 -0.686523 -0.082153 -0.681274 0.240540 1441916229 -0.686523 -0.082153 -0.681274 0.240540 1441916229 -0.686523 -0.082153 -0.681274 0.240540 1441916229 -0.686523 -0.082153 -0.681274 0.240540 1441916229 -0.686523 -0.082153 -0.681274 0.240540 1441916229 -0.686768 -0.075317 -0.681946 0.240173 1441916229 -0.686768 -0.075317 -0.681946 0.240173 1441916229 -0.686768 -0.075317 -0.681946 0.240173 1441916229 -0.686768 -0.075317 -0.681946 0.240173 1441916229 -0.686768 -0.075317 -0.681946 0.240173 1441916229 -0.686768 -0.075317 -0.681946 0.240173 1441916229 -0.686768 -0.075317 -0.681946 0.240173 1441916229 -0.691650 -0.057678 -0.684448 0.223511 1441916229 -0.691650 -0.057678 -0.684448 0.223511 1441916229 -0.691650 -0.057678 -0.684448 0.223511 1441916229 -0.691650 -0.057678 -0.684448 0.223511 1441916229 -0.691650 -0.057678 -0.684448 0.223511 1441916229 -0.693054 -0.047424 -0.688171 0.209473 1441916229 -0.693054 -0.047424 -0.688171 0.209473 1441916229 -0.693054 -0.047424 -0.688171 0.209473 1441916229 -0.693054 -0.047424 -0.688171 0.209473 1441916229 -0.693054 -0.047424 -0.688171 0.209473 1441916229 -0.693054 -0.047424 -0.688171 0.209473 1441916229 -0.689514 -0.059265 -0.688110 0.218262 1441916229 -0.689514 -0.059265 -0.688110 0.218262 1441916229 -0.689514 -0.059265 -0.688110 0.218262 1441916229 -0.689514 -0.059265 -0.688110 0.218262 1441916229 -0.689514 -0.059265 -0.688110 0.218262 1441916229 -0.689514 -0.059265 -0.688110 0.218262 1441916229 -0.689514 -0.059265 -0.688110 0.218262 1441916229 -0.688171 -0.069275 -0.686768 0.223694 1441916229 -0.688171 -0.069275 -0.686768 0.223694 1441916229 -0.688171 -0.069275 -0.686768 0.223694 1441916229 -0.688171 -0.069275 -0.686768 0.223694 1441916229 -0.688171 -0.069275 -0.686768 0.223694 1441916229 -0.688171 -0.069275 -0.686768 0.223694 1441916229 -0.690491 -0.065613 -0.687561 0.215088 1441916229 -0.690491 -0.065613 -0.687561 0.215088 1441916229 -0.690491 -0.065613 -0.687561 0.215088 1441916229 -0.690491 -0.065613 -0.687561 0.215088 1441916229 -0.690491 -0.065613 -0.687561 0.215088 1441916229 -0.690491 -0.065613 -0.687561 0.215088 1441916229 -0.690491 -0.065613 -0.687561 0.215088 1441916229 -0.694214 -0.060730 -0.687927 0.203064 1441916229 -0.694214 -0.060730 -0.687927 0.203064 1441916229 -0.694214 -0.060730 -0.687927 0.203064 1441916229 -0.694214 -0.060730 -0.687927 0.203064 1441916229 -0.694214 -0.060730 -0.687927 0.203064 1441916229 -0.694214 -0.060730 -0.687927 0.203064 1441916229 -0.699036 -0.060059 -0.685974 0.192932 1441916229 -0.699036 -0.060059 -0.685974 0.192932 1441916229 -0.699036 -0.060059 -0.685974 0.192932 1441916229 -0.699036 -0.060059 -0.685974 0.192932 1441916229 -0.699036 -0.060059 -0.685974 0.192932 1441916229 -0.699036 -0.060059 -0.685974 0.192932 1441916229 -0.702515 -0.064575 -0.683289 0.188477 1441916229 -0.702515 -0.064575 -0.683289 0.188477 1441916229 -0.702515 -0.064575 -0.683289 0.188477 1441916230 -0.702515 -0.064575 -0.683289 0.188477 1441916230 -0.702515 -0.064575 -0.683289 0.188477 1441916230 -0.702515 -0.064575 -0.683289 0.188477 1441916230 -0.702515 -0.064575 -0.683289 0.188477 1441916230 -0.702698 -0.076172 -0.680237 0.194458 1441916230 -0.702698 -0.076172 -0.680237 0.194458 1441916230 -0.702698 -0.076172 -0.680237 0.194458 1441916230 -0.702698 -0.076172 -0.680237 0.194458 1441916230 -0.702698 -0.076172 -0.680237 0.194458 1441916230 -0.702698 -0.076172 -0.680237 0.194458 1441916230 -0.702698 -0.076172 -0.680237 0.194458 1441916230 -0.702454 -0.088074 -0.675659 0.205872 1441916230 -0.702454 -0.088074 -0.675659 0.205872 1441916230 -0.702454 -0.088074 -0.675659 0.205872 1441916230 -0.702454 -0.088074 -0.675659 0.205872 1441916230 -0.702454 -0.088074 -0.675659 0.205872 1441916230 -0.702454 -0.088074 -0.675659 0.205872 1441916230 -0.702026 -0.093750 -0.671326 0.218567 1441916230 -0.702026 -0.093750 -0.671326 0.218567 1441916230 -0.702026 -0.093750 -0.671326 0.218567 1441916230 -0.702026 -0.093750 -0.671326 0.218567 1441916230 -0.702026 -0.093750 -0.671326 0.218567 1441916230 -0.702026 -0.093750 -0.671326 0.218567 1441916230 -0.702515 -0.088989 -0.668152 0.228577 1441916230 -0.702515 -0.088989 -0.668152 0.228577 1441916230 -0.702515 -0.088989 -0.668152 0.228577 1441916230 -0.702515 -0.088989 -0.668152 0.228577 1441916230 -0.702515 -0.088989 -0.668152 0.228577 1441916230 -0.702515 -0.088989 -0.668152 0.228577 1441916230 -0.704834 -0.072144 -0.667480 0.229248 1441916230
[truncated: 205,322 more chars]
