# Supplementary material for: Quaternion-Based Gesture Recognition Using Wireless Wearable Motion Capture Sensors
Source: Sensors (Basel). 2016 Apr 28;16(5):605. doi: 10.3390/s16050605 (PMC4883296; doi:10.3390/s16050605)
Supplement: Supplementary file 1 [file sensors-16-00605-s001.zip › MultiSensorGestureData/P5/1. Jab/Training18.txt]

0.229797 0.644226 -0.005554 0.729431 1441916122 0.229797 0.644226 -0.005554 0.729431 1441916122 0.229797 0.644226 -0.005554 0.729431 1441916122 0.229797 0.644226 -0.005554 0.729431 1441916122 0.229797 0.644226 -0.005554 0.729431 1441916122 0.219910 0.646545 -0.002502 0.730408 1441916122 0.219910 0.646545 -0.002502 0.730408 1441916122 0.219910 0.646545 -0.002502 0.730408 1441916122 0.219910 0.646545 -0.002502 0.730408 1441916122 0.219910 0.646545 -0.002502 0.730408 1441916122 0.219910 0.646545 -0.002502 0.730408 1441916122 0.219910 0.646545 -0.002502 0.730408 1441916122 0.208252 0.649292 0.005066 0.731384 1441916122 0.208252 0.649292 0.005066 0.731384 1441916122 0.208252 0.649292 0.005066 0.731384 1441916122 0.208252 0.649292 0.005066 0.731384 1441916122 0.208252 0.649292 0.005066 0.731384 1441916122 0.208252 0.649292 0.005066 0.731384 1441916122 0.201660 0.653015 0.014893 0.729736 1441916122 0.201660 0.653015 0.014893 0.729736 1441916122 0.201660 0.653015 0.014893 0.729736 1441916122 0.201660 0.653015 0.014893 0.729736 1441916122 0.201660 0.653015 0.014893 0.729736 1441916122 0.201660 0.653015 0.014893 0.729736 1441916122 0.208130 0.653076 0.016846 0.727844 1441916122 0.208130 0.653076 0.016846 0.727844 1441916122 0.208130 0.653076 0.016846 0.727844 1441916122 0.208130 0.653076 0.016846 0.727844 1441916122 0.208130 0.653076 0.016846 0.727844 1441916122 0.208130 0.653076 0.016846 0.727844 1441916122 0.208130 0.653076 0.016846 0.727844 1441916122 0.238586 0.646118 -0.004028 0.724915 1441916122 0.238586 0.646118 -0.004028 0.724915 1441916122 0.238586 0.646118 -0.004028 0.724915 1441916122 0.238586 0.646118 -0.004028 0.724915 1441916122 0.238586 0.646118 -0.004028 0.724915 1441916122 0.238586 0.646118 -0.004028 0.724915 1441916122 0.274475 0.637939 -0.029480 0.718872 1441916122 0.274475 0.637939 -0.029480 0.718872 1441916122 0.274475 0.637939 -0.029480 0.718872 1441916122 0.274475 0.637939 -0.029480 0.718872 1441916122 0.274475 0.637939 -0.029480 0.718872 1441916122 0.274475 0.637939 -0.029480 0.718872 1441916122 0.289063 0.635498 -0.028503 0.715332 1441916122 0.289063 0.635498 -0.028503 0.715332 1441916122 0.289063 0.635498 -0.028503 0.715332 1441916122 0.289063 0.635498 -0.028503 0.715332 1441916122 0.289063 0.635498 -0.028503 0.715332 1441916122 0.289063 0.635498 -0.028503 0.715332 1441916122 0.288574 0.637695 -0.004639 0.714111 1441916122 0.288574 0.637695 -0.004639 0.714111 1441916122 0.288574 0.637695 -0.004639 0.714111 1441916122 0.288574 0.637695 -0.004639 0.714111 1441916122 0.288574 0.637695 -0.004639 0.714111 1441916122 0.288574 0.637695 -0.004639 0.714111 1441916122 0.288574 0.637695 -0.004639 0.714111 1441916122 0.286987 0.643494 0.016907 0.709351 1441916122 0.286987 0.643494 0.016907 0.709351 1441916122 0.286987 0.643494 0.016907 0.709351 1441916122 0.286987 0.643494 0.016907 0.709351 1441916122 0.286987 0.643494 0.016907 0.709351 1441916122 0.286987 0.643494 0.016907 0.709351 1441916122 0.292725 0.653625 0.022827 0.697510 1441916122 0.292725 0.653625 0.022827 0.697510 1441916122 0.292725 0.653625 0.022827 0.697510 1441916122 0.292725 0.653625 0.022827 0.697510 1441916122 0.292725 0.653625 0.022827 0.697510 1441916122 0.292725 0.653625 0.022827 0.697510 1441916122 0.294922 0.653687 0.006775 0.696777 1441916122 0.294922 0.653687 0.006775 0.696777 1441916122 0.294922 0.653687 0.006775 0.696777 1441916122 0.294922 0.653687 0.006775 0.696777 1441916122 0.294922 0.653687 0.006775 0.696777 1441916122 0.294922 0.653687 0.006775 0.696777 1441916122 0.294922 0.653687 0.006775 0.696777 1441916122 0.260742 0.653564 0.031250 0.709778 1441916122 0.260742 0.653564 0.031250 0.709778 1441916122 0.260742 0.653564 0.031250 0.709778 1441916122 0.260742 0.653564 0.031250 0.709778 1441916122 0.260742 0.653564 0.031250 0.709778 1441916122 0.260742 0.653564 0.031250 0.709778 1441916122 0.235229 0.646423 0.041626 0.724548 1441916122 0.235229 0.646423 0.041626 0.724548 1441916122 0.235229 0.646423 0.041626 0.724548 1441916122 0.235229 0.646423 0.041626 0.724548 1441916122 0.235229 0.646423 0.041626 0.724548 1441916122 0.235229 0.646423 0.041626 0.724548 1441916122 0.235229 0.646423 0.041626 0.724548 1441916122 0.232910 0.640076 0.015625 0.731934 1441916122 0.232910 0.640076 0.015625 0.731934 1441916122 0.232910 0.640076 0.015625 0.731934 1441916122 0.232910 0.640076 0.015625 0.731934 1441916122 0.232910 0.640076 0.015625 0.731934 1441916122 0.232910 0.640076 0.015625 0.731934 1441916122 0.216797 0.638245 0.014954 0.738464 1441916122 0.216797 0.638245 0.014954 0.738464 1441916123 0.216797 0.638245 0.014954 0.738464 1441916123 0.216797 0.638245 0.014954 0.738464 1441916123 0.216797 0.638245 0.014954 0.738464 1441916123 0.193176 0.641663 0.025452 0.741760 1441916123 0.193176 0.641663 0.025452 0.741760 1441916123 0.193176 0.641663 0.025452 0.741760 1441916123 0.193176 0.641663 0.025452 0.741760 1441916123 0.193176 0.641663 0.025452 0.741760 1441916123 0.193176 0.641663 0.025452 0.741760 1441916123 0.174500 0.640564 0.031128 0.747070 1441916123 0.174500 0.640564 0.031128 0.747070 1441916123 0.174500 0.640564 0.031128 0.747070 1441916123 0.174500 0.640564 0.031128 0.747070 1441916123 0.174500 0.640564 0.031128 0.747070 1441916123 0.174500 0.640564 0.031128 0.747070 1441916123 0.171570 0.635864 0.019165 0.752197 1441916123 0.171570 0.635864 0.019165 0.752197 1441916123 0.171570 0.635864 0.019165 0.752197 1441916123 0.171570 0.635864 0.019165 0.752197 1441916123 0.171570 0.635864 0.019165 0.752197 1441916123 0.171570 0.635864 0.019165 0.752197 1441916123 0.171570 0.635864 0.019165 0.752197 1441916123 0.176575 0.630249 0.007080 0.755920 1441916123 0.176575 0.630249 0.007080 0.755920 1441916123 0.176575 0.630249 0.007080 0.755920 1441916123 0.176575 0.630249 0.007080 0.755920 1441916123 0.176575 0.630249 0.007080 0.755920 1441916123 0.176575 0.630249 0.007080 0.755920 1441916123 0.181091 0.628052 0.008179 0.756714 1441916123 0.181091 0.628052 0.008179 0.756714 1441916123 0.181091 0.628052 0.008179 0.756714 1441916123 0.181091 0.628052 0.008179 0.756714 1441916123 0.181091 0.628052 0.008179 0.756714 1441916123 0.181274 0.628052 0.026794 0.756226 1441916123 0.181274 0.628052 0.026794 0.756226 1441916123 0.181274 0.628052 0.026794 0.756226 1441916123 0.181274 0.628052 0.026794 0.756226 1441916123 0.181274 0.628052 0.026794 0.756226 1441916123 0.181274 0.628052 0.026794 0.756226 1441916123 0.185486 0.629700 0.046753 0.752869 1441916123 0.185486 0.629700 0.046753 0.752869 1441916123 0.185486 0.629700 0.046753 0.752869 1441916123 0.185486 0.629700 0.046753 0.752869 1441916123 0.185486 0.629700 0.046753 0.752869 1441916123 0.185486 0.629700 0.046753 0.752869 1441916123 0.185486 0.629700 0.046753 0.752869 1441916123 0.198059 0.628296 0.054443 0.750305 1441916123 0.198059 0.628296 0.054443 0.750305 1441916123 0.198059 0.628296 0.054443 0.750305 1441916123 0.198059 0.628296 0.054443 0.750305 1441916123 0.198059 0.628296 0.054443 0.750305 1441916123 0.198059 0.628296 0.054443 0.750305 1441916123 0.211365 0.626221 0.059021 0.748047 1441916123 0.211365 0.626221 0.059021 0.748047 1441916123 0.211365 0.626221 0.059021 0.748047 1441916123 0.211365 0.626221 0.059021 0.748047 1441916123 0.211365 0.626221 0.059021 0.748047 1441916123 0.211365 0.626221 0.059021 0.748047 1441916123 0.218018 0.629517 0.072937 0.742126 1441916123 0.218018 0.629517 0.072937 0.742126 1441916123 0.218018 0.629517 0.072937 0.742126 1441916123 0.218018 0.629517 0.072937 0.742126 1441916123 0.218018 0.629517 0.072937 0.742126 1441916123 0.218018 0.629517 0.072937 0.742126 1441916123 0.218018 0.629517 0.072937 0.742126 1441916123 0.216797 0.637939 0.090637 0.733276 1441916123 0.216797 0.637939 0.090637 0.733276 1441916123 0.216797 0.637939 0.090637 0.733276 1441916123 0.216797 0.637939 0.090637 0.733276 1441916123 0.216797 0.637939 0.090637 0.733276 1441916123 0.216797 0.637939 0.090637 0.733276 1441916123 0.212646 0.641785 0.097900 0.730225 1441916123 0.212646 0.641785 0.097900 0.730225 1441916123 0.212646 0.641785 0.097900 0.730225 1441916123 0.212646 0.641785 0.097900 0.730225 1441916123 0.212646 0.641785 0.097900 0.730225 1441916123 0.212646 0.641785 0.097900 0.730225 1441916123 0.217102 0.640625 0.079895 0.732117 1441916123 0.217102 0.640625 0.079895 0.732117 1441916123 0.217102 0.640625 0.079895 0.732117 1441916123 0.217102 0.640625 0.079895 0.732117 1441916123 0.217102 0.640625 0.079895 0.732117 1441916123 0.217102 0.640625 0.079895 0.732117 1441916123 0.217102 0.640625 0.079895 0.732117 1441916123 0.221497 0.636536 0.053589 0.736755 1441916123 0.221497 0.636536 0.053589 0.736755 1441916123 0.221497 0.636536 0.053589 0.736755 1441916123 0.221497 0.636536 0.053589 0.736755 1441916123 0.221497 0.636536 0.053589 0.736755 1441916123 0.221497 0.636536 0.053589 0.736755 1441916123 0.209900 0.634644 0.048584 0.742126 1441916123 0.209900 0.634644 0.048584 0.742126 1441916123 0.209900 0.634644 0.048584 0.742126 1441916123 0.209900 0.634644 0.048584 0.742126 1441916123 0.209900 0.634644 0.048584 0.742126 1441916123 0.209900 0.634644 0.048584 0.742126 1441916123 0.184265 0.638977 0.062317 0.744141 1441916123 0.184265 0.638977 0.062317 0.744141 1441916123 0.184265 0.638977 0.062317 0.744141 1441916123 0.184265 0.638977 0.062317 0.744141 1441916123 0.184265 0.638977 0.062317 0.744141 1441916123 0.184265 0.638977 0.062317 0.744141 1441916123 0.156494 0.642578 0.078430 0.745911 1441916123 0.156494 0.642578 0.078430 0.745911 1441916123 0.156494 0.642578 0.078430 0.745911 1441916123 0.156494 0.642578 0.078430 0.745911 1441916123 0.156494 0.642578 0.078430 0.745911 1441916123 0.156494 0.642578 0.078430 0.745911 1441916123 0.156494 0.642578 0.078430 0.745911 1441916123 0.140747 0.641663 0.078491 0.749817 1441916123 0.140747 0.641663 0.078491 0.749817 1441916123 0.140747 0.641663 0.078491 0.749817 1441916123 0.140747 0.641663 0.078491 0.749817 1441916124 0.140747 0.641663 0.078491 0.749817 1441916124 0.140747 0.641663 0.078491 0.749817 1441916124 0.140686 0.638123 0.059448 0.754578 1441916124 0.140686 0.638123 0.059448 0.754578 1441916124 0.140686 0.638123 0.059448 0.754578 1441916124 0.140686 0.638123 0.059448 0.754578 1441916124 0.140686 0.638123 0.059448 0.754578 1441916124 0.140686 0.638123 0.059448 0.754578 1441916124 0.143677 0.633301 0.043091 0.759155 1441916124 0.143677 0.633301 0.043091 0.759155 1441916124 0.143677 0.633301 0.043091 0.759155 1441916124 0.143677 0.633301 0.043091 0.759155 1441916124 0.143677 0.633301 0.043091 0.759155 1441916124 0.143677 0.633301 0.043091 0.759155 1441916124 0.145081 0.629822 0.039795 0.761963 1441916124 0.145081 0.629822 0.039795 0.761963 1441916124 0.145081 0.629822 0.039795 0.761963 1441916124 0.145081 0.629822 0.039795 0.761963 1441916124 0.145081 0.629822 0.039795 0.761963 1441916124 0.145081 0.629822 0.039795 0.761963 1441916124 0.145081 0.629822 0.039795 0.761963 1441916124 0.144287 0.628174 0.050354 0.762878 1441916124 0.144287 0.628174 0.050354 0.762878 1441916124 0.144287 0.628174 0.050354 0.762878 1441916124 0.144287 0.628174 0.050354 0.762878 1441916124 0.144287 0.628174 0.050354 0.762878 1441916124 0.144287 0.628174 0.050354 0.762878 1441916124 0.147522 0.626160 0.063293 0.762939 1441916124 0.147522 0.626160 0.063293 0.762939 1441916124 0.147522 0.626160 0.063293 0.762939 1441916124 0.147522 0.626160 0.063293 0.762939 1441916124 0.147522 0.626160 0.063293 0.762939 1441916124 0.147522 0.626160 0.063293 0.762939 1441916124 0.157776 0.623535 0.069946 0.762451 1441916124 0.157776 0.623535 0.069946 0.762451 1441916124 0.157776 0.623535 0.069946 0.762451 1441916124 0.157776 0.623535 0.069946 0.762451 1441916124 0.157776 0.623535 0.069946 0.762451 1441916124 0.157776 0.623535 0.069946 0.762451 1441916124 0.157776 0.623535 0.069946 0.762451 1441916124 0.166077 0.622803 0.080505 0.760193 1441916124 0.166077 0.622803 0.080505 0.760193 1441916124 0.166077 0.622803 0.080505 0.760193 1441916124 0.166077 0.622803 0.080505 0.760193 1441916124 0.166077 0.622803 0.080505 0.760193 1441916124 0.166077 0.622803 0.080505 0.760193 1441916124 0.168701 0.627136 0.103027 0.753357 1441916124 0.168701 0.627136 0.103027 0.753357 1441916124 0.168701 0.627136 0.103027 0.753357 1441916124 0.168701 0.627136 0.103027 0.753357 1441916124 0.168701 0.627136 0.103027 0.753357 1441916124 0.168701 0.627136 0.103027 0.753357 1441916124 0.169800 0.635559 0.122253 0.743042 1441916124 0.169800 0.635559 0.122253 0.743042 1441916124 0.169800 0.635559 0.122253 0.743042 1441916124 0.169800 0.635559 0.122253 0.743042 1441916124 0.169800 0.635559 0.122253 0.743042 1441916124 0.169800 0.635559 0.122253 0.743042 1441916124 0.168091 0.640015 0.129211 0.738464 1441916124 0.168091 0.640015 0.129211 0.738464 1441916124 0.168091 0.640015 0.129211 0.738464 1441916124 0.168091 0.640015 0.129211 0.738464 1441916124 0.168091 0.640015 0.129211 0.738464 1441916124 0.168091 0.640015 0.129211 0.738464 1441916124 0.168091 0.640015 0.129211 0.738464 1441916124 0.175598 0.639832 0.109924 0.740051 1441916124 0.175598 0.639832 0.109924 0.740051 1441916124 0.175598 0.639832 0.109924 0.740051 1441916124 0.175598 0.639832 0.109924 0.740051 1441916124 0.175598 0.639832 0.109924 0.740051 1441916124 0.175598 0.639832 0.109924 0.740051 1441916124 0.187683 0.637451 0.081421 0.742737 1441916124 0.187683 0.637451 0.081421 0.742737 1441916124 0.187683 0.637451 0.081421 0.742737 1441916124 0.187683 0.637451 0.081421 0.742737 1441916124 0.187683 0.637451 0.081421 0.742737 1441916124 0.187683 0.637451 0.081421 0.742737 1441916124 0.184875 0.635559 0.068359 0.746399 1441916124 0.184875 0.635559 0.068359 0.746399 1441916124 0.184875 0.635559 0.068359 0.746399 1441916124 0.184875 0.635559 0.068359 0.746399 1441916124 0.184875 0.635559 0.068359 0.746399 1441916124 0.184875 0.635559 0.068359 0.746399 1441916124 0.165649 0.635925 0.072632 0.750183 1441916124 0.165649 0.635925 0.072632 0.750183 1441916124 0.165649 0.635925 0.072632 0.750183 1441916124 0.165649 0.635925 0.072632 0.750183 1441916124 0.165649 0.635925 0.072632 0.750183 1441916124 0.165649 0.635925 0.072632 0.750183 1441916124 0.165649 0.635925 0.072632 0.750183 1441916124 0.148804 0.634827 0.072632 0.754639 1441916124 0.148804 0.634827 0.072632 0.754639 1441916124 0.148804 0.634827 0.072632 0.754639 1441916124 0.148804 0.634827 0.072632 0.754639 1441916124 0.148804 0.634827 0.072632 0.754639 1441916124 0.148804 0.634827 0.072632 0.754639 1441916124 0.140808 0.631836 0.063965 0.759460 1441916124 0.140808 0.631836 0.063965 0.759460 1441916124 0.140808 0.631836 0.063965 0.759460 1441916124 0.140808 0.631836 0.063965 0.759460 1441916124 0.140808 0.631836 0.063965 0.759460 1441916124 0.140808 0.631836 0.063965 0.759460 1441916124 0.141296 0.630310 0.056763 0.761169 1441916124 0.141296 0.630310 0.056763 0.761169 1441916124 0.141296 0.630310 0.056763 0.761169 1441916124 0.141296 0.630310 0.056763 0.761169 1441916124 0.141296 0.630310 0.056763 0.761169 1441916124 0.141296 0.630310 0.056763 0.761169 1441916124 0.141296 0.630310 0.056763 0.761169 1441916124 0.139954 0.630249 0.059631 0.761292 1441916124 0.139954 0.630249 0.059631 0.761292 1441916124 0.139954 0.630249 0.059631 0.761292 1441916124 0.139954 0.630249 0.059631 0.761292 1441916124 0.139954 0.630249 0.059631 0.761292 1441916125 0.139954 0.630249 0.059631 0.761292 1441916125 0.139893 0.629272 0.066528 0.761536 1441916125 0.139893 0.629272 0.066528 0.761536 1441916125 0.139893 0.629272 0.066528 0.761536 1441916125 0.139893 0.629272 0.066528 0.761536 1441916125 0.139893 0.629272 0.066528 0.761536 1441916125 0.139893 0.629272 0.066528 0.761536 1441916125 0.148132 0.629028 0.064697 0.760315 1441916125 0.148132 0.629028 0.064697 0.760315 1441916125 0.148132 0.629028 0.064697 0.760315 1441916125 0.148132 0.629028 0.064697 0.760315 1441916125 0.148132 0.629028 0.064697 0.760315 1441916125 0.148132 0.629028 0.064697 0.760315 1441916125 0.157043 0.629028 0.067017 0.758362 1441916125 0.157043 0.629028 0.067017 0.758362 1441916125 0.157043 0.629028 0.067017 0.758362 1441916125 0.157043 0.629028 0.067017 0.758362 1441916125 0.157043 0.629028 0.067017 0.758362 1441916125 0.157043 0.629028 0.067017 0.758362 1441916125 0.169006 0.629639 0.069885 0.755005 1441916125 0.169006 0.629639 0.069885 0.755005 1441916125 0.169006 0.629639 0.069885 0.755005 1441916125 0.169006 0.629639 0.069885 0.755005 1441916125 0.169006 0.629639 0.069885 0.755005 1441916125 0.169006 0.629639 0.069885 0.755005 1441916125 0.169006 0.629639 0.069885 0.755005 1441916125 0.182678 0.628113 0.066406 0.753418 1441916125 0.182678 0.628113 0.066406 0.753418 1441916125 0.182678 0.628113 0.066406 0.753418 1441916125 0.182678 0.628113 0.066406 0.753418 1441916125 0.182678 0.628113 0.066406 0.753418 1441916125 0.182678 0.628113 0.066406 0.753418 1441916125 0.190308 0.626709 0.070679 0.752319 1441916125 0.190308 0.626709 0.070679 0.752319 1441916125 0.190308 0.626709 0.070679 0.752319 1441916125 0.190308 0.626709 0.070679 0.752319 1441916125 0.190308 0.626709 0.070679 0.752319 1441916125 0.190308 0.626709 0.070679 0.752319 1441916125 0.194275 0.631836 0.087036 0.745239 1441916125 0.194275 0.631836 0.087036 0.745239 1441916125 0.194275 0.631836 0.087036 0.745239 1441916125 0.194275 0.631836 0.087036 0.745239 1441916125 0.194275 0.631836 0.087036 0.745239 1441916125 0.194275 0.631836 0.087036 0.745239 1441916125 0.195007 0.640625 0.100403 0.735779 1441916125 0.195007 0.640625 0.100403 0.735779 1441916125 0.195007 0.640625 0.100403 0.735779 1441916125 0.195007 0.640625 0.100403 0.735779 1441916125 0.195007 0.640625 0.100403 0.735779 1441916125 0.195007 0.640625 0.100403 0.735779 1441916125 0.195007 0.640625 0.100403 0.735779 1441916125 0.185730 0.644043 0.106995 0.734253 1441916125 0.185730 0.644043 0.106995 0.734253 1441916125 0.185730 0.644043 0.106995 0.734253 1441916125 0.185730 0.644043 0.106995 0.734253 1441916125 0.185730 0.644043 0.106995 0.734253 1441916125 0.185730 0.644043 0.106995 0.734253 1441916125 0.187134 0.641724 0.084045 0.738953 1441916125 0.187134 0.641724 0.084045 0.738953 1441916125 0.187134 0.641724 0.084045 0.738953 1441916125 0.187134 0.641724 0.084045 0.738953 1441916125 0.187134 0.641724 0.084045 0.738953 1441916125 0.187134 0.641724 0.084045 0.738953 1441916125 0.196655 0.636658 0.049927 0.743896 1441916125 0.196655 0.636658 0.049927 0.743896 1441916125 0.196655 0.636658 0.049927 0.743896 1441916125 0.196655 0.636658 0.049927 0.743896 1441916125 0.196655 0.636658 0.049927 0.743896 1441916125 0.196655 0.636658 0.049927 0.743896 1441916125 0.196655 0.636658 0.049927 0.743896 1441916125 0.196472 0.633057 0.032166 0.748047 1441916125 0.196472 0.633057 0.032166 0.748047 1441916125 0.196472 0.633057 0.032166 0.748047 1441916125 0.196472 0.633057 0.032166 0.748047 1441916125 0.196472 0.633057 0.032166 0.748047 1441916125 0.196472 0.633057 0.032166 0.748047 1441916125 0.178101 0.632568 0.038025 0.752686 1441916125 0.178101 0.632568 0.038025 0.752686 1441916125 0.178101 0.632568 0.038025 0.752686 1441916125 0.178101 0.632568 0.038025 0.752686 1441916125 0.178101 0.632568 0.038025 0.752686 1441916125 0.178101 0.632568 0.038025 0.752686 1441916125 0.155151 0.632935 0.054321 0.756531 1441916125 0.155151 0.632935 0.054321 0.756531 1441916125 0.155151 0.632935 0.054321 0.756531 1441916125 0.155151 0.632935 0.054321 0.756531 1441916125 0.155151 0.632935 0.054321 0.756531 1441916125 0.155151 0.632935 0.054321 0.756531 1441916125 0.138367 0.632690 0.064270 0.759155 1441916125 0.138367 0.632690 0.064270 0.759155 1441916125 0.138367 0.632690 0.064270 0.759155 1441916125 0.138367 0.632690 0.064270 0.759155 1441916125 0.138367 0.632690 0.064270 0.759155 1441916125 0.138367 0.632690 0.064270 0.759155 1441916125 0.132813 0.631042 0.065063 0.761475 1441916125 0.132813 0.631042 0.065063 0.761475 1441916125 0.132813 0.631042 0.065063 0.761475 1441916125 0.132813 0.631042 0.065063 0.761475 1441916125 0.132813 0.631042 0.065063 0.761475 1441916125 0.132813 0.631042 0.065063 0.761475 1441916125 0.139343 0.629395 0.056763 0.762329 1441916125 0.139343 0.629395 0.056763 0.762329 1441916125 0.139343 0.629395 0.056763 0.762329 1441916125 0.139343 0.629395 0.056763 0.762329 1441916125 0.139343 0.629395 0.056763 0.762329 1441916125 0.139343 0.629395 0.056763 0.762329 1441916125 0.152161 0.626587 0.047974 0.762756 1441916125 0.152161 0.626587 0.047974 0.762756 1441916125 0.152161 0.626587 0.047974 0.762756 1441916125 0.152161 0.626587 0.047974 0.762756 1441916125 0.152161 0.626587 0.047974 0.762756 1441916126 0.152161 0.626587 0.047974 0.762756 1441916126 0.161316 0.624573 0.053406 0.762146 1441916126 0.161316 0.624573 0.053406 0.762146 1441916126 0.161316 0.624573 0.053406 0.762146 1441916126 0.161316 0.624573 0.053406 0.762146 1441916126 0.161316 0.624573 0.053406 0.762146 1441916126 0.161316 0.624573 0.053406 0.762146 1441916126 0.166931 0.624512 0.070862 0.759583 1441916126 0.166931 0.624512 0.070862 0.759583 1441916126 0.166931 0.624512 0.070862 0.759583 1441916126 0.166931 0.624512 0.070862 0.759583 1441916126 0.166931 0.624512 0.070862 0.759583 1441916126 0.166931 0.624512 0.070862 0.759583 1441916126 0.173889 0.623901 0.088318 0.756714 1441916126 0.173889 0.623901 0.088318 0.756714 1441916126 0.173889 0.623901 0.088318 0.756714 1441916126 0.173889 0.623901 0.088318 0.756714 1441916126 0.173889 0.623901 0.088318 0.756714 1441916126 0.173889 0.623901 0.088318 0.756714 1441916126 0.183716 0.622986 0.097229 0.754028 1441916126 0.183716 0.622986 0.097229 0.754028 1441916126 0.183716 0.622986 0.097229 0.754028 1441916126 0.183716 0.622986 0.097229 0.754028 1441916126 0.183716 0.622986 0.097229 0.754028 1441916126 0.183716 0.622986 0.097229 0.754028 1441916126 0.190918 0.621765 0.101074 0.752747 1441916126 0.190918 0.621765 0.101074 0.752747 1441916126 0.190918 0.621765 0.101074 0.752747 1441916126 0.190918 0.621765 0.101074 0.752747 1441916126 0.190918 0.621765 0.101074 0.752747 1441916126 0.190918 0.621765 0.101074 0.752747 1441916126 0.193237 0.621582 0.106018 0.751648 1441916126 0.193237 0.621582 0.106018 0.751648 1441916126 0.193237 0.621582 0.106018 0.751648 1441916126 0.193237 0.621582 0.106018 0.751648 1441916126 0.193237 0.621582 0.106018 0.751648 1441916126 0.193237 0.621582 0.106018 0.751648 1441916126 0.189392 0.626892 0.113586 0.747070 1441916126 0.189392 0.626892 0.113586 0.747070 1441916126 0.189392 0.626892 0.113586 0.747070 1441916126 0.189392 0.626892 0.113586 0.747070 1441916126 0.189392 0.626892 0.113586 0.747070 1441916126 0.189392 0.626892 0.113586 0.747070 1441916126 0.189392 0.626892 0.113586 0.747070 1441916126 0.177368 0.632446 0.118591 0.744568 1441916126 0.177368 0.632446 0.118591 0.744568 1441916126 0.177368 0.632446 0.118591 0.744568 1441916126 0.177368 0.632446 0.118591 0.744568 1441916126 0.177368 0.632446 0.118591 0.744568 1441916126 0.164551 0.632813 0.111816 0.748230 1441916126 0.164551 0.632813 0.111816 0.748230 1441916126 0.164551 0.632813 0.111816 0.748230 1441916126 0.164551 0.632813 0.111816 0.748230 1441916126 0.164551 0.632813 0.111816 0.748230 1441916126 0.164551 0.632813 0.111816 0.748230 1441916126 0.163879 0.629822 0.087708 0.754150 1441916126 0.163879 0.629822 0.087708 0.754150 1441916126 0.163879 0.629822 0.087708 0.754150 1441916126 0.163879 0.629822 0.087708 0.754150 1441916126 0.163879 0.629822 0.087708 0.754150 1441916126 0.163879 0.629822 0.087708 0.754150 1441916126 0.167542 0.627075 0.064026 0.757935 1441916126 0.167542 0.627075 0.064026 0.757935 1441916126 0.167542 0.627075 0.064026 0.757935 1441916126 0.167542 0.627075 0.064026 0.757935 1441916126 0.167542 0.627075 0.064026 0.757935 1441916126 0.167542 0.627075 0.064026 0.757935 1441916126 0.159119 0.627747 0.060974 0.759521 1441916126 0.159119 0.627747 0.060974 0.759521 1441916126 0.159119 0.627747 0.060974 0.759521 1441916126 0.159119 0.627747 0.060974 0.759521 1441916126 0.159119 0.627747 0.060974 0.759521 1441916126 0.159119 0.627747 0.060974 0.759521 1441916126 0.159119 0.627747 0.060974 0.759521 1441916126 0.136963 0.629333 0.076904 0.761047 1441916126 0.136963 0.629333 0.076904 0.761047 1441916126 0.136963 0.629333 0.076904 0.761047 1441916126 0.136963 0.629333 0.076904 0.761047 1441916126 0.136963 0.629333 0.076904 0.761047 1441916126 0.136963 0.629333 0.076904 0.761047 1441916126 0.120605 0.628418 0.088379 0.763306 1441916126 0.120605 0.628418 0.088379 0.763306 1441916126 0.120605 0.628418 0.088379 0.763306 1441916126 0.120605 0.628418 0.088379 0.763306 1441916126 0.120605 0.628418 0.088379 0.763306 1441916126 0.120605 0.628418 0.088379 0.763306 1441916126 0.122620 0.627747 0.077148 0.764771 1441916126 0.122620 0.627747 0.077148 0.764771 1441916126 0.122620 0.627747 0.077148 0.764771 1441916126 0.122620 0.627747 0.077148 0.764771 1441916126 0.122620 0.627747 0.077148 0.764771 1441916126 0.122620 0.627747 0.077148 0.764771 1441916126 0.125977 0.625122 0.065796 0.767456 1441916126 0.125977 0.625122 0.065796 0.767456 1441916126 0.125977 0.625122 0.065796 0.767456 1441916126 0.125977 0.625122 0.065796 0.767456 1441916126 0.125977 0.625122 0.065796 0.767456 1441916126 0.125977 0.625122 0.065796 0.767456 1441916126 0.132568 0.622498 0.060364 0.768860 1441916126 0.132568 0.622498 0.060364 0.768860 1441916126 0.132568 0.622498 0.060364 0.768860 1441916126 0.132568 0.622498 0.060364 0.768860 1441916126 0.132568 0.622498 0.060364 0.768860 1441916126 0.132568 0.622498 0.060364 0.768860 1441916126 0.132568 0.622498 0.060364 0.768860 1441916126 0.146118 0.622131 0.058777 0.766846 1441916126 0.146118 0.622131 0.058777 0.766846 1441916126 0.146118 0.622131 0.058777 0.766846 1441916126 0.146118 0.622131 0.058777 0.766846 1441916126 0.146118 0.622131 0.058777 0.766846 1441916126 0.157471 0.623352 0.071899 0.762512 1441916126 0.157471 0.623352 0.071899 0.762512 1441916127 0.157471 0.623352 0.071899 0.762512 1441916127 0.157471 0.623352 0.071899 0.762512 1441916127 0.157471 0.623352 0.071899 0.762512 1441916127 0.157471 0.623352 0.071899 0.762512 1441916127 0.157471 0.623352 0.071899 0.762512 1441916127 0.165894 0.626221 0.093201 0.755981 1441916127 0.165894 0.626221 0.093201 0.755981 1441916127 0.165894 0.626221 0.093201 0.755981 1441916127 0.165894 0.626221 0.093201 0.755981 1441916127 0.165894 0.626221 0.093201 0.755981 1441916127 0.165894 0.626221 0.093201 0.755981 1441916127 0.175781 0.627014 0.103943 0.751709 1441916127 0.175781 0.627014 0.103943 0.751709 1441916127 0.175781 0.627014 0.103943 0.751709 1441916127 0.175781 0.627014 0.103943 0.751709 1441916127 0.175781 0.627014 0.103943 0.751709 1441916127 0.175781 0.627014 0.103943 0.751709 1441916127 0.187134 0.624695 0.102661 0.751099 1441916127 0.187134 0.624695 0.102661 0.751099 1441916127 0.187134 0.624695 0.102661 0.751099 1441916127 0.187134 0.624695 0.102661 0.751099 1441916127 0.187134 0.624695 0.102661 0.751099 1441916127 0.187134 0.624695 0.102661 0.751099 1441916127 
0.474487 0.429749 0.342590 0.687561 1441916131 0.474487 0.429749 0.342590 0.687561 1441916131 0.474487 0.429749 0.342590 0.687561 1441916131 0.474487 0.429749 0.342590 0.687561 1441916131 0.474487 0.429749 0.342590 0.687561 1441916131 0.474487 0.429749 0.342590 0.687561 1441916131 0.586426 0.326660 0.417725 0.612244 1441916131 0.586426 0.326660 0.417725 0.612244 1441916131 0.586426 0.326660 0.417725 0.612244 1441916131 0.586426 0.326660 0.417725 0.612244 1441916131 0.586426 0.326660 0.417725 0.612244 1441916131 0.586426 0.326660 0.417725 0.612244 1441916131 0.690735 0.214966 0.450562 0.523071 1441916131 0.690735 0.214966 0.450562 0.523071 1441916131 0.690735 0.214966 0.450562 0.523071 1441916131 0.690735 0.214966 0.450562 0.523071 1441916131 0.690735 0.214966 0.450562 0.523071 1441916131 0.690735 0.214966 0.450562 0.523071 1441916131 0.690735 0.214966 0.450562 0.523071 1441916131 0.765198 0.132324 0.461304 0.428955 1441916131 0.765198 0.132324 0.461304 0.428955 1441916131 0.765198 0.132324 0.461304 0.428955 1441916131 0.765198 0.132324 0.461304 0.428955 1441916131 0.765198 0.132324 0.461304 0.428955 1441916131 0.765198 0.132324 0.461304 0.428955 1441916131 0.814392 0.084106 0.461365 0.341675 1441916131 0.814392 0.084106 0.461365 0.341675 1441916131 0.814392 0.084106 0.461365 0.341675 1441916131 0.814392 0.084106 0.461365 0.341675 1441916131 0.814392 0.084106 0.461365 0.341675 1441916131 0.814392 0.084106 0.461365 0.341675 1441916131 0.849976 0.024048 0.422791 0.313171 1441916132 0.849976 0.024048 0.422791 0.313171 1441916132 0.849976 0.024048 0.422791 0.313171 1441916132 0.849976 0.024048 0.422791 0.313171 1441916132 0.849976 0.024048 0.422791 0.313171 1441916132 0.849976 0.024048 0.422791 0.313171 1441916132 0.858704 0.015015 0.385132 0.337524 1441916132 0.858704 0.015015 0.385132 0.337524 1441916132 0.858704 0.015015 0.385132 0.337524 1441916132 0.858704 0.015015 0.385132 0.337524 1441916132 0.858704 0.015015 0.385132 0.337524 1441916132 0.858704 0.015015 0.385132 0.337524 1441916132 0.858704 0.015015 0.385132 0.337524 1441916132 0.823181 0.063965 0.364380 0.430664 1441916132 0.823181 0.063965 0.364380 0.430664 1441916132 0.823181 0.063965 0.364380 0.430664 1441916132 0.823181 0.063965 0.364380 0.430664 1441916132 0.823181 0.063965 0.364380 0.430664 1441916132 0.823181 0.063965 0.364380 0.430664 1441916132 0.758850 0.132813 0.329590 0.545654 1441916132 0.758850 0.132813 0.329590 0.545654 1441916132 0.758850 0.132813 0.329590 0.545654 1441916132 0.758850 0.132813 0.329590 0.545654 1441916132 0.758850 0.132813 0.329590 0.545654 1441916132 0.758850 0.132813 0.329590 0.545654 1441916132 0.718201 0.172424 0.346985 0.577881 1441916132 0.718201 0.172424 0.346985 0.577881 1441916132 0.718201 0.172424 0.346985 0.577881 1441916132 0.718201 0.172424 0.346985 0.577881 1441916132 0.718201 0.172424 0.346985 0.577881 1441916132 0.718201 0.172424 0.346985 0.577881 1441916132 0.742737 0.118958 0.283081 0.594910 1441916132 0.742737 0.118958 0.283081 0.594910 1441916132 0.742737 0.118958 0.283081 0.594910 1441916132 0.742737 0.118958 0.283081 0.594910 1441916132 0.742737 0.118958 0.283081 0.594910 1441916132 0.742737 0.118958 0.283081 0.594910 1441916132 0.742737 0.118958 0.283081 0.594910 1441916132 0.770813 0.136169 0.267822 0.561646 1441916132 0.770813 0.136169 0.267822 0.561646 1441916132 0.770813 0.136169 0.267822 0.561646 1441916132 0.770813 0.136169 0.267822 0.561646 1441916132 0.770813 0.136169 0.267822 0.561646 1441916132 0.770813 0.136169 0.267822 0.561646 1441916132 0.814575 0.144775 0.254150 0.500793 1441916132 0.814575 0.144775 0.254150 0.500793 1441916132 0.814575 0.144775 0.254150 0.500793 1441916132 0.814575 0.144775 0.254150 0.500793 1441916132 0.814575 0.144775 0.254150 0.500793 1441916132 0.814575 0.144775 0.254150 0.500793 1441916132 0.814575 0.144775 0.254150 0.500793 1441916132 0.871277 0.090881 0.210388 0.433838 1441916132 0.871277 0.090881 0.210388 0.433838 1441916132 0.871277 0.090881 0.210388 0.433838 1441916132 0.871277 0.090881 0.210388 0.433838 1441916132 0.871277 0.090881 0.210388 0.433838 1441916132 0.871277 0.090881 0.210388 0.433838 1441916132 0.912537 0.027039 0.188293 0.362000 1441916132 0.912537 0.027039 0.188293 0.362000 1441916132 0.912537 0.027039 0.188293 0.362000 1441916132 0.912537 0.027039 0.188293 0.362000 1441916132 0.912537 0.027039 0.188293 0.362000 1441916132 0.912537 0.027039 0.188293 0.362000 1441916132 0.934814 -0.014832 0.191467 0.298645 1441916132 0.934814 -0.014832 0.191467 0.298645 1441916132 0.934814 -0.014832 0.191467 0.298645 1441916132 0.934814 -0.014832 0.191467 0.298645 1441916132 0.934814 -0.014832 0.191467 0.298645 1441916132 0.934814 -0.014832 0.191467 0.298645 1441916132 0.948547 -0.053528 0.198364 0.240784 1441916132 0.948547 -0.053528 0.198364 0.240784 1441916132 0.948547 -0.053528 0.198364 0.240784 1441916132 0.948547 -0.053528 0.198364 0.240784 1441916132 0.948547 -0.053528 0.198364 0.240784 1441916132 0.948547 -0.053528 0.198364 0.240784 1441916132 0.952942 -0.065796 0.207947 0.210327 1441916132 0.952942 -0.065796 0.207947 0.210327 1441916132 0.952942 -0.065796 0.207947 0.210327 1441916132 0.952942 -0.065796 0.207947 0.210327 1441916132 0.952942 -0.065796 0.207947 0.210327 1441916132 0.952942 -0.065796 0.207947 0.210327 1441916132 0.952942 -0.065796 0.207947 0.210327 1441916132 0.956177 -0.078186 0.201294 0.197571 1441916132 0.956177 -0.078186 0.201294 0.197571 1441916132 0.956177 -0.078186 0.201294 0.197571 1441916132 0.956177 -0.078186 0.201294 0.197571 1441916132 0.956177 -0.078186 0.201294 0.197571 1441916132 0.956177 -0.078186 0.201294 0.197571 1441916132 0.956177 -0.056091 0.213562 0.192139 1441916132 0.956177 -0.056091 0.213562 0.192139 1441916132 0.956177 -0.056091 0.213562 0.192139 1441916132 0.956177 -0.056091 0.213562 0.192139 1441916132 0.956177 -0.056091 0.213562 0.192139 1441916132 0.956177 -0.056091 0.213562 0.192139 1441916132 0.956177 -0.056091 0.213562 0.192139 1441916132 0.954895 -0.050781 0.216553 0.196594 1441916132 0.954895 -0.050781 0.216553 0.196594 1441916132 0.954895 -0.050781 0.216553 0.196594 1441916132 0.954895 -0.050781 0.216553 0.196594 1441916132 0.954895 -0.050781 0.216553 0.196594 1441916132 0.954895 -0.050781 0.216553 0.196594 1441916132 0.951599 -0.069519 0.201477 0.221252 1441916132 0.951599 -0.069519 0.201477 0.221252 1441916132 0.951599 -0.069519 0.201477 0.221252 1441916132 0.951599 -0.069519 0.201477 0.221252 1441916132 0.951599 -0.069519 0.201477 0.221252 1441916132 0.951599 -0.069519 0.201477 0.221252 1441916132 0.951599 -0.069519 0.201477 0.221252 1441916132 0.941650 -0.085938 0.172363 0.275879 1441916132 0.941650 -0.085938 0.172363 0.275879 1441916132 0.941650 -0.085938 0.172363 0.275879 1441916132 0.941650 -0.085938 0.172363 0.275879 1441916132 0.941650 -0.085938 0.172363 0.275879 1441916132 0.941650 -0.085938 0.172363 0.275879 1441916132 0.912903 -0.085510 0.137878 0.374451 1441916133 0.912903 -0.085510 0.137878 0.374451 1441916133 0.912903 -0.085510 0.137878 0.374451 1441916133 0.912903 -0.085510 0.137878 0.374451 1441916133 0.912903 -0.085510 0.137878 0.374451 1441916133 0.912903 -0.085510 0.137878 0.374451 1441916133 0.849915 -0.062744 0.116089 0.510010 1441916133 0.849915 -0.062744 0.116089 0.510010 1441916133 0.849915 -0.062744 0.116089 0.510010 1441916133 0.849915 -0.062744 0.116089 0.510010 1441916133 0.849915 -0.062744 0.116089 0.510010 1441916133 0.849915 -0.062744 0.116089 0.510010 1441916133 0.849915 -0.062744 0.116089 0.510010 1441916133 0.764282 -0.022705 0.096313 0.637146 1441916133 0.764282 -0.022705 0.096313 0.637146 1441916133 0.764282 -0.022705 0.096313 0.637146 1441916133 0.764282 -0.022705 0.096313 0.637146 1441916133 0.764282 -0.022705 0.096313 0.637146 1441916133 0.764282 -0.022705 0.096313 0.637146 1441916133 0.736084 0.015808 0.141968 0.661560 1441916133 0.736084 0.015808 0.141968 0.661560 1441916133 0.736084 0.015808 0.141968 0.661560 1441916133 0.736084 0.015808 0.141968 0.661560 1441916133 0.736084 0.015808 0.141968 0.661560 1441916133 0.740479 0.030212 0.138428 0.656921 1441916133 0.740479 0.030212 0.138428 0.656921 1441916133 0.740479 0.030212 0.138428 0.656921 1441916133 0.740479 0.030212 0.138428 0.656921 1441916133 0.740479 0.030212 0.138428 0.656921 1441916133 0.740479 0.030212 0.138428 0.656921 1441916133 0.757385 0.036987 0.147156 0.635010 1441916133 0.757385 0.036987 0.147156 0.635010 1441916133 0.757385 0.036987 0.147156 0.635010 1441916133 0.757385 0.036987 0.147156 0.635010 1441916133 0.757385 0.036987 0.147156 0.635010 1441916133 0.757385 0.036987 0.147156 0.635010 1441916133 0.784973 0.048279 0.179810 0.590820 1441916133 0.784973 0.048279 0.179810 0.590820 1441916133 0.784973 0.048279 0.179810 0.590820 1441916133 0.784973 0.048279 0.179810 0.590820 1441916133 0.784973 0.048279 0.179810 0.590820 1441916133 0.784973 0.048279 0.179810 0.590820 1441916133 0.784973 0.048279 0.179810 0.590820 1441916133 0.823303 0.016541 0.185608 0.536072 1441916133 0.823303 0.016541 0.185608 0.536072 1441916133 0.823303 0.016541 0.185608 0.536072 1441916133 0.823303 0.016541 0.185608 0.536072 1441916133 0.823303 0.016541 0.185608 0.536072 1441916133 0.823303 0.016541 0.185608 0.536072 1441916133 0.849182 -0.013855 0.206604 0.485657 1441916133 0.849182 -0.013855 0.206604 0.485657 1441916133 0.849182 -0.013855 0.206604 0.485657 1441916133 0.849182 -0.013855 0.206604 0.485657 1441916133 0.849182 -0.013855 0.206604 0.485657 1441916133 0.849182 -0.013855 0.206604 0.485657 1441916133 0.871948 -0.032837 0.221680 0.435181 1441916133 0.871948 -0.032837 0.221680 0.435181 1441916133 0.871948 -0.032837 0.221680 0.435181 1441916133 0.871948 -0.032837 0.221680 0.435181 1441916133 0.871948 -0.032837 0.221680 0.435181 1441916133 0.871948 -0.032837 0.221680 0.435181 1441916133 0.871948 -0.032837 0.221680 0.435181 1441916133 0.888489 -0.034851 0.229065 0.396057 1441916133 0.888489 -0.034851 0.229065 0.396057 1441916133 0.888489 -0.034851 0.229065 0.396057 1441916133 0.888489 -0.034851 0.229065 0.396057 1441916133 0.888489 -0.034851 0.229065 0.396057 1441916133 0.906189 -0.048096 0.205811 0.366089 1441916133 0.906189 -0.048096 0.205811 0.366089 1441916133 0.906189 -0.048096 0.205811 0.366089 1441916133 0.906189 -0.048096 0.205811 0.366089 1441916133 0.906189 -0.048096 0.205811 0.366089 1441916133 0.906189 -0.048096 0.205811 0.366089 1441916133 0.906189 -0.048096 0.205811 0.366089 1441916133 0.921387 -0.050903 0.187256 0.336609 1441916133 0.921387 -0.050903 0.187256 0.336609 1441916133 0.921387 -0.050903 0.187256 0.336609 1441916133 0.921387 -0.050903 0.187256 0.336609 1441916133 0.921387 -0.050903 0.187256 0.336609 1441916133 0.921387 -0.050903 0.187256 0.336609 1441916133 0.934570 -0.046814 0.174561 0.306274 1441916133 0.934570 -0.046814 0.174561 0.306274 1441916133 0.934570 -0.046814 0.174561 0.306274 1441916133 0.934570 -0.046814 0.174561 0.306274 1441916133 0.934570 -0.046814 0.174561 0.306274 1441916133 0.934570 -0.046814 0.174561 0.306274 1441916133 0.943787 -0.055664 0.163147 0.281860 1441916133 0.943787 -0.055664 0.163147 0.281860 1441916133 0.943787 -0.055664 0.163147 0.281860 1441916133 0.943787 -0.055664 0.163147 0.281860 1441916133 0.943787 -0.055664 0.163147 0.281860 1441916133 0.943787 -0.055664 0.163147 0.281860 1441916133 0.943787 -0.055664 0.163147 0.281860 1441916133 0.946167 -0.075500 0.148804 0.277222 1441916133 0.946167 -0.075500 0.148804 0.277222 1441916133 0.946167 -0.075500 0.148804 0.277222 1441916133 0.946167 -0.075500 0.148804 0.277222 1441916133 0.946167 -0.075500 0.148804 0.277222 1441916133 0.946167 -0.075500 0.148804 0.277222 1441916133 0.936951 -0.094360 0.128662 0.310852 1441916133 0.936951 -0.094360 0.128662 0.310852 1441916133 0.936951 -0.094360 0.128662 0.310852 1441916133 0.936951 -0.094360 0.128662 0.310852 1441916133 0.936951 -0.094360 0.128662 0.310852 1441916133 0.936951 -0.094360 0.128662 0.310852 1441916133 0.909363 -0.103333 0.094788 0.391541 1441916133 0.909363 -0.103333 0.094788 0.391541 1441916133 0.909363 -0.103333 0.094788 0.391541 1441916133 0.909363 -0.103333 0.094788 0.391541 1441916133 0.909363 -0.103333 0.094788 0.391541 1441916133 0.909363 -0.103333 0.094788 0.391541 1441916133 0.852600 -0.084045 0.052368 0.513062 1441916133 0.852600 -0.084045 0.052368 0.513062 1441916134 0.852600 -0.084045 0.052368 0.513062 1441916134 0.852600 -0.084045 0.052368 0.513062 1441916134 0.852600 -0.084045 0.052368 0.513062 1441916134 0.852600 -0.084045 0.052368 0.513062 1441916134 0.783569 -0.047791 0.020935 0.619080 1441916134 0.783569 -0.047791 0.020935 0.619080 1441916134 0.783569 -0.047791 0.020935 0.619080 1441916134 0.783569 -0.047791 0.020935 0.619080 1441916134 0.783569 -0.047791 0.020935 0.619080 1441916134 0.783569 -0.047791 0.020935 0.619080 1441916134 0.752869 -0.000977 0.075745 0.653748 1441916134 0.752869 -0.000977 0.075745 0.653748 1441916134 0.752869 -0.000977 0.075745 0.653748 1441916134 0.752869 -0.000977 0.075745 0.653748 1441916134 0.752869 -0.000977 0.075745 0.653748 1441916134 0.752869 -0.000977 0.075745 0.653748 1441916134 0.764648 0.021240 0.086548 0.638184 1441916134 0.764648 0.021240 0.086548 0.638184 1441916134 0.764648 0.021240 0.086548 0.638184 1441916134 0.764648 0.021240 0.086548 0.638184 1441916134 0.764648 0.021240 0.086548 0.638184 1441916134 0.764648 0.021240 0.086548 0.638184 1441916134 0.791260 0.006470 0.058350 0.608582 1441916134 0.791260 0.006470 0.058350 0.608582 1441916134 0.791260 0.006470 0.058350 0.608582 1441916134 0.791260 0.006470 0.058350 0.608582 1441916134 0.791260 0.006470 0.058350 0.608582 1441916134 0.791260 0.006470 0.058350 0.608582 1441916134 0.821838 0.004517 0.059387 0.566528 1441916134 0.821838 0.004517 0.059387 0.566528 1441916134 0.821838 0.004517 0.059387 0.566528 1441916134 0.821838 0.004517 0.059387 0.566528 1441916134 0.821838 0.004517 0.059387 0.566528 1441916134 0.821838 0.004517 0.059387 0.566528 1441916134 0.851501 0.008301 0.085083 0.517273 1441916134 0.851501 0.008301 0.085083 0.517273 1441916134 0.851501 0.008301 0.085083 0.517273 1441916134 0.851501 0.008301 0.085083 0.517273 1441916134 0.851501 0.008301 0.085083 0.517273 1441916134 0.851501 0.008301 0.085083 0.517273 1441916134 0.877808 0.022888 0.116455 0.463989 1441916134 0.877808 0.022888 0.116455 0.463989 1441916134 0.877808 0.022888 0.116455 0.463989 1441916134 0.877808 0.022888 0.116455 0.463989 1441916134 0.877808 0.022888 0.116455 0.463989 1441916134 0.877808 0.022888 0.116455 0.463989 1441916134 0.894165 0.019592 0.141113 0.424377 1441916134 0.894165 0.019592 0.141113 0.424377 1441916134 0.894165 0.019592 0.141113 0.424377 1441916134 0.894165 0.019592 0.141113 0.424377 1441916134 0.894165 0.019592 0.141113 0.424377 1441916134 0.906006 0.006592 0.156738 0.393066 1441916134 0.906006 0.006592 0.156738 0.393066 1441916134 0.906006 0.006592 0.156738 0.393066 1441916134 0.906006 0.006592 0.156738 0.393066 1441916134 0.906006 0.006592 0.156738 0.393066 1441916134 0.906006 0.006592 0.156738 0.393066 1441916134 0.911804 0.007019 0.172607 0.372314 1441916134 0.911804 0.007019 0.172607 0.372314 1441916134 0.911804 0.007019 0.172607 0.372314 1441916134 0.911804 0.007019 0.172607 0.372314 1441916134 0.911804 0.007019 0.172607 0.372314 1441916134 0.911804 0.007019 0.172607 0.372314 1441916134 0.927429 -0.015442 0.174622 0.330322 1441916134 0.927429 -0.015442 0.174622 0.330322 1441916134 0.927429 -0.015442 0.174622 0.330322 1441916134 0.927429 -0.015442 0.174622 0.330322 1441916134 0.927429 -0.015442 0.174622 0.330322 1441916134 0.927429 -0.015442 0.174622 0.330322 1441916134 0.927429 -0.015442 0.174622 0.330322 1441916134 0.935364 -0.021057 0.173950 0.307068 1441916134 0.935364 -0.021057 0.173950 0.307068 1441916134 0.935364 -0.021057 0.173950 0.307068 1441916134 0.935364 -0.021057 0.173950 0.307068 1441916134 0.935364 -0.021057 0.173950 0.307068 1441916134 0.935364 -0.021057 0.173950 0.307068 1441916134 0.940186 -0.033936 0.181274 0.286316 1441916134 0.940186 -0.033936 0.181274 0.286316 1441916134 0.940186 -0.033936 0.181274 0.286316 1441916134 0.940186 -0.033936 0.181274 0.286316 1441916134 0.940186 -0.033936 0.181274 0.286316 1441916134 0.940186 -0.033936 0.181274 0.286316 1441916134 0.940186 -0.033936 0.181274 0.286316 1441916134 0.941406 -0.065369 0.181702 0.276489 1441916134 0.941406 -0.065369 0.181702 0.276489 1441916134 0.941406 -0.065369 0.181702 0.276489 1441916134 0.941406 -0.065369 0.181702 0.276489 1441916134 0.941406 -0.065369 0.181702 0.276489 1441916134 0.941406 -0.065369 0.181702 0.276489 1441916134 0.936584 -0.088440 0.181885 0.286011 1441916134 0.936584 -0.088440 0.181885 0.286011 1441916134 0.936584 -0.088440 0.181885 0.286011 1441916134 0.936584 -0.088440 0.181885 0.286011 1441916134 0.936584 -0.088440 0.181885 0.286011 1441916134 0.936584 -0.088440 0.181885 0.286011 1441916134 0.936584 -0.088440 0.181885 0.286011 1441916134 0.921631 -0.105591 0.167542 0.333618 1441916134 0.921631 -0.105591 0.167542 0.333618 1441916134 0.921631 -0.105591 0.167542 0.333618 1441916134 0.921631 -0.105591 0.167542 0.333618 1441916134 0.921631 -0.105591 0.167542 0.333618 1441916134 0.921631 -0.105591 0.167542 0.333618 1441916134 0.890625 -0.108887 0.136292 0.419861 1441916134 0.890625 -0.108887 0.136292 0.419861 1441916134 0.890625 -0.108887 0.136292 0.419861 1441916134 0.890625 -0.108887 0.136292 0.419861 1441916134 0.890625 -0.108887 0.136292 0.419861 1441916134 0.890625 -0.108887 0.136292 0.419861 1441916134 0.890625 -0.108887 0.136292 0.419861 1441916134 0.828735 -0.098938 0.089600 0.543396 1441916134 0.828735 -0.098938 0.089600 0.543396 1441916134 0.828735 -0.098938 0.089600 0.543396 1441916135 0.828735 -0.098938 0.089600 0.543396 1441916135 0.828735 -0.098938 0.089600 0.543396 1441916135 0.828735 -0.098938 0.089600 0.543396 1441916135 0.729797 -0.046082 0.046753 0.680481 1441916135 0.729797 -0.046082 0.046753 0.680481 1441916135 0.729797 -0.046082 0.046753 0.680481 1441916135 0.729797 -0.046082 0.046753 0.680481 1441916135 0.729797 -0.046082 0.046753 0.680481 1441916135 0.729797 -0.046082 0.046753 0.680481 1441916135 0.673889 0.029968 0.100952 0.731201 1441916135 0.673889 0.029968 0.100952 0.731201 1441916135 0.673889 0.029968 0.100952 0.731201 1441916135 0.673889 0.029968 0.100952 0.731201 1441916135 0.673889 0.029968 0.100952 0.731201 1441916135 0.673889 0.029968 0.100952 0.731201 1441916135 0.673889 0.029968 0.100952 0.731201 1441916135 0.678955 0.062988 0.118042 0.721802 1441916135 0.678955 0.062988 0.118042 0.721802 1441916135 0.678955 0.062988 0.118042 0.721802 1441916135 0.678955 0.062988 0.118042 0.721802 1441916135 0.678955 0.062988 0.118042 0.721802 1441916135 0.678955 0.062988 0.118042 0.721802 1441916135 0.717834 0.082092 0.128174 0.679260 1441916135 0.717834 0.082092 0.128174 0.679260 1441916135 0.717834 0.082092 0.128174 0.679260 1441916135 0.717834 0.082092 0.128174 0.679260 1441916135 0.717834 0.082092 0.128174 0.679260 1441916135 0.717834 0.082092 0.128174 0.679260 1441916135 0.763245 0.109497 0.141479 0.620789 1441916135 0.763245 0.109497 0.141479 0.620789 1441916135 0.763245 0.109497 0.141479 0.620789 1441916135 0.763245 0.109497 0.141479 0.620789 1441916135 0.763245 0.109497 0.141479 0.620789 1441916135 0.763245 0.109497 0.141479 0.620789 1441916135 0.804321 0.134033 0.194458 0.545105 1441916135 0.804321 0.134033 0.194458 0.545105 1441916135 0.804321 0.134033 0.194458 0.545105 1441916135 0.804321 0.134033 0.194458 0.545105 1441916135 0.804321 0.134033 0.194458 0.545105 1441916135 0.804321 0.134033 0.194458 0.545105 1441916135 0.841431 0.109863 0.210327 0.485352 1441916135 0.841431 0.109863 0.210327 0.485352 1441916135 0.841431 0.109863 0.210327 0.485352 1441916135 0.841431 0.109863 0.210327 0.485352 1441916135 0.841431 0.109863 0.210327 0.485352 1441916135 0.851196 0.094299 0.254944 0.448792 1441916135 0.851196 0.094299 0.254944 0.448792 1441916135 0.851196 0.094299 0.254944 0.448792 1441916135 0.851196 0.094299 0.254944 0.448792 1441916135 0.851196 0.094299 0.254944 0.448792 1441916135 0.851196 0.094299 0.254944 0.448792 1441916135 0.861877 0.084045 0.288208 0.408630 1441916135 0.861877 0.084045 0.288208 0.408630 1441916135 0.861877 0.084045 0.288208 0.408630 1441916135 0.861877 0.084045 0.288208 0.408630 1441916135 0.861877 0.084045 0.288208 0.408630 1441916135 0.861877 0.084045 0.288208 0.408630 1441916135 0.866760 0.067566 0.290955 0.399170 1441916135 0.866760 0.067566 0.290955 0.399170 1441916135 0.866760 0.067566 0.290955 0.399170 1441916135 0.866760 0.067566 0.290955 0.399170 1441916135 0.866760 0.067566 0.290955 0.399170 1441916135 0.866760 0.067566 0.290955 0.399170 1441916135 0.865540 0.067566 0.294556 0.399170 1441916135 0.865540 0.067566 0.294556 0.399170 1441916135 0.865540 0.067566 0.294556 0.399170 1441916135 0.865540 0.067566 0.294556 0.399170 1441916135 0.865540 0.067566 0.294556 0.399170 1441916135 0.865540 0.067566 0.294556 0.399170 1441916135 0.865540 0.067566 0.294556 0.399170 1441916135 0.861816 0.073486 0.309692 0.394714 1441916135 0.861816 0.073486 0.309692 0.394714 1441916135 0.861816 0.073486 0.309692 0.394714 1441916135 0.861816 0.073486 0.309692 0.394714 1441916135 0.861816 0.073486 0.309692 0.394714 1441916135 0.868591 0.032349 0.318176 0.378357 1441916135 0.868591 0.032349 0.318176 0.378357 1441916135 0.868591 0.032349 0.318176 0.378357 1441916135 0.868591 0.032349 0.318176 0.378357 1441916135 0.868591 0.032349 0.318176 0.378357 1441916135 0.868591 0.032349 0.318176 0.378357 1441916135 0.880005 -0.042725 0.307800 0.359131 1441916135 0.880005 -0.042725 0.307800 0.359131 1441916135 0.880005 -0.042725 0.307800 0.359131 1441916135 0.880005 -0.042725 0.307800 0.359131 1441916135 0.880005 -0.042725 0.307800 0.359131 1441916135 0.880005 -0.042725 0.307800 0.359131 1441916135 0.880005 -0.042725 0.307800 0.359131 1441916135 0.882690 -0.098938 0.296753 0.350647 1441916135 0.882690 -0.098938 0.296753 0.350647 1441916135 0.882690 -0.098938 0.296753 0.350647 1441916135 0.882690 -0.098938 0.296753 0.350647 1441916135 0.882690 -0.098938 0.296753 0.350647 1441916135 0.882690 -0.098938 0.296753 0.350647 1441916135 0.876465 -0.099304 0.285583 0.374573 1441916135 0.876465 -0.099304 0.285583 0.374573 1441916135 0.876465 -0.099304 0.285583 0.374573 1441916135 0.876465 -0.099304 0.285583 0.374573 1441916135 0.876465 -0.099304 0.285583 0.374573 1441916135 0.876465 -0.099304 0.285583 0.374573 1441916135 0.857544 -0.069336 0.262939 0.436584 1441916135 0.857544 -0.069336 0.262939 0.436584 1441916135 0.857544 -0.069336 0.262939 0.436584 1441916135 0.857544 -0.069336 0.262939 0.436584 1441916135 0.857544 -0.069336 0.262939 0.436584 1441916135 0.815430 -0.034973 0.214111 0.536621 1441916135 0.815430 -0.034973 0.214111 0.536621 1441916135 0.815430 -0.034973 0.214111 0.536621 1441916135 0.815430 -0.034973 0.214111 0.536621 1441916135 0.815430 -0.034973 0.214111 0.536621 1441916136 0.815430 -0.034973 0.214111 0.536621 1441916136 0.815430 -0.034973 0.214111 0.536621 1441916136 0.753479 0.023926 0.172913 0.633850 1441916136 0.753479 0.023926 0.172913 0.633850 1441916136 0.753479 0.023926 0.172913 0.633850 1441916136 0.753479 0.023926 0.172913 0.633850 1441916136 0.753479 0.023926 0.172913 0.633850 1441916136 0.753479 0.023926 0.172913 0.633850 1441916136 0.713806 0.082153 0.192322 0.668335 1441916136 0.713806 0.082153 0.192322 0.668335 1441916136 0.713806 0.082153 0.192322 0.668335 1441916136 0.713806 0.082153 0.192322 0.668335 1441916136 0.713806 0.082153 0.192322 0.668335 1441916136 0.713806 0.082153 0.192322 0.668335 1441916136 0.714417 0.094543 0.189087 0.666931 1441916136 0.714417 0.094543 0.189087 0.666931 1441916136 0.714417 0.094543 0.189087 0.666931 1441916136 0.714417 0.094543 0.189087 0.666931 1441916136 0.714417 0.094543 0.189087 0.666931 1441916136 0.714417 0.094543 0.189087 0.666931 1441916136 0.730774 0.098267 0.179016 0.651306 1441916136 0.730774 0.098267 0.179016 0.651306 1441916136 0.730774 0.098267 0.179016 0.651306 1441916136 0.730774 0.098267 0.179016 0.651306 1441916136 0.730774 0.098267 0.179016 0.651306 1441916136 0.730774 0.098267 0.179016 0.651306 1441916136 0.754395 0.109070 0.193909 0.617493 1441916136 0.754395 0.109070 0.193909 0.617493 1441916136 0.754395 0.109070 0.193909 0.617493 1441916136 0.754395 0.109070 0.193909 0.617493 1441916136 0.754395 0.109070 0.193909 0.617493 1441916136 0.754395 0.109070 0.193909 0.617493 1441916136 0.796082 0.118896 0.211121 0.554443 1441916136 0.796082 0.118896 0.211121 0.554443 1441916136 0.796082 0.118896 0.211121 0.554443 1441916136 0.796082 0.118896 0.211121 0.554443 1441916136 0.796082 0.118896 0.211121 0.554443 1441916136 0.796082 0.118896 0.211121 0.554443 1441916136 0.842285 0.100464 0.192017 0.493469 1441916136 0.842285 0.100464 0.192017 0.493469 1441916136 0.842285 0.100464 0.192017 0.493469 1441916136 0.842285 0.100464 0.192017 0.493469 1441916136 0.842285 0.100464 0.192017 0.493469 1441916136 0.842285 0.100464 0.192017 0.493469 1441916136 0.874634 0.064758 0.183289 0.444031 1441916136 0.874634 0.064758 0.183289 0.444031 1441916136 0.874634 0.064758 0.183289 0.444031 1441916136 0.874634 0.064758 0.183289 0.444031 1441916136 0.874634 0.064758 0.183289 0.444031 1441916136 0.874634 0.064758 0.183289 0.444031 1441916136 0.874634 0.064758 0.183289 0.444031 1441916136 0.887756 0.044922 0.222961 0.400146 1441916136 0.887756 0.044922 0.222961 0.400146 1441916136 0.887756 0.044922 0.222961 0.400146 1441916136 0.887756 0.044922 0.222961 0.400146 1441916136 0.887756 0.044922 0.222961 0.400146 1441916136 0.887756 0.044922 0.222961 0.400146 1441916136 0.901123 0.006836 0.248413 0.355164 1441916136 0.901123 0.006836 0.248413 0.355164 1441916136 0.901123 0.006836 0.248413 0.355164 1441916136 0.901123 0.006836 0.248413 0.355164 1441916136 0.901123 0.006836 0.248413 0.355164 1441916136 0.901123 0.006836 0.248413 0.355164 1441916136 0.907349 -0.051392 0.244629 0.337830 1441916136 0.907349 -0.051392 0.244629 0.337830 1441916136 0.907349 -0.051392 0.244629 0.337830 1441916136 0.907349 -0.051392 0.244629 0.337830 1441916136 0.907349 -0.051392 0.244629 0.337830 1441916136 0.907349 -0.051392 0.244629 0.337830 1441916136 0.907349 -0.051392 0.244629 0.337830 1441916136 0.902893 -0.043823 0.262817 0.337219 1441916136 0.902893 -0.043823 0.262817 0.337219 1441916136 0.902893 -0.043823 0.262817 0.337219 1441916136 0.902893 -0.043823 0.262817 0.337219 1441916136 0.902893 -0.043823 0.262817 0.337219 1441916136 0.902893 -0.043823 0.262817 0.337219 1441916136 0.901184 -0.037292 0.279114 0.329285 1441916136 0.901184 -0.037292 0.279114 0.329285 1441916136 0.901184 -0.037292 0.279114 0.329285 1441916136 0.901184 -0.037292 0.279114 0.329285 1441916136 0.901184 -0.037292 0.279114 0.329285 1441916136 0.901184 -0.037292 0.279114 0.329285 1441916136 0.903870 -0.075745 0.272034 0.321167 1441916136 0.903870 -0.075745 0.272034 0.321167 1441916136 0.903870 -0.075745 0.272034 0.321167 1441916136 0.903870 -0.075745 0.272034 0.321167 1441916136 0.903870 -0.075745 0.272034 0.321167 1441916136 0.903870 -0.075745 0.272034 0.321167 1441916136 0.903687 -0.114319 0.264587 0.316528 1441916136 0.903687 -0.114319 0.264587 0.316528 1441916136 0.903687 -0.114319 0.264587 0.316528 1441916136 0.903687 -0.114319 0.264587 0.316528 1441916136 0.903687 -0.114319 0.264587 0.316528 1441916136 0.903687 -0.114319 0.264587 0.316528 1441916136 0.898560 -0.121094 0.256226 0.334961 1441916136 0.898560 -0.121094 0.256226 0.334961 1441916136 0.898560 -0.121094 0.256226 0.334961 1441916136 0.898560 -0.121094 0.256226 0.334961 1441916136 0.898560 -0.121094 0.256226 0.334961 1441916136 0.898560 -0.121094 0.256226 0.334961 1441916136 0.898560 -0.121094 0.256226 0.334961 1441916136 0.885193 -0.097656 0.235718 0.388916 1441916136 0.885193 -0.097656 0.235718 0.388916 1441916136 0.885193 -0.097656 0.235718 0.388916 1441916136 0.885193 -0.097656 0.235718 0.388916 1441916136 
0.285095 0.634827 -0.066345 0.715027 1441916139 0.285095 0.634827 -0.066345 0.715027 1441916139 0.285095 0.634827 -0.066345 0.715027 1441916139 0.285095 0.634827 -0.066345 0.715027 1441916139 0.285095 0.634827 -0.066345 0.715027 1441916139 0.285095 0.634827 -0.066345 0.715027 1441916139 0.295654 0.632080 -0.084595 0.711182 1441916139 0.295654 0.632080 -0.084595 0.711182 1441916139 0.295654 0.632080 -0.084595 0.711182 1441916139 0.295654 0.632080 -0.084595 0.711182 1441916139 0.295654 0.632080 -0.084595 0.711182 1441916139 0.295654 0.632080 -0.084595 0.711182 1441916139 0.295654 0.632080 -0.084595 0.711182 1441916139 0.308655 0.628479 -0.097595 0.707214 1441916139 0.308655 0.628479 -0.097595 0.707214 1441916139 0.308655 0.628479 -0.097595 0.707214 1441916139 0.308655 0.628479 -0.097595 0.707214 1441916139 0.308655 0.628479 -0.097595 0.707214 1441916139 0.308655 0.628479 -0.097595 0.707214 1441916139 0.319946 0.628235 -0.099670 0.702087 1441916139 0.319946 0.628235 -0.099670 0.702087 1441916139 0.319946 0.628235 -0.099670 0.702087 1441916139 0.319946 0.628235 -0.099670 0.702087 1441916139 0.319946 0.628235 -0.099670 0.702087 1441916139 0.327576 0.630798 -0.091248 0.697388 1441916139 0.327576 0.630798 -0.091248 0.697388 1441916139 0.327576 0.630798 -0.091248 0.697388 1441916139 0.327576 0.630798 -0.091248 0.697388 1441916139 0.327576 0.630798 -0.091248 0.697388 1441916139 0.327576 0.630798 -0.091248 0.697388 1441916139 0.333496 0.634521 -0.083740 0.692139 1441916140 0.333496 0.634521 -0.083740 0.692139 1441916140 0.333496 0.634521 -0.083740 0.692139 1441916140 0.333496 0.634521 -0.083740 0.692139 1441916140 0.333496 0.634521 -0.083740 0.692139 1441916140 0.333496 0.634521 -0.083740 0.692139 1441916140 0.338745 0.635071 -0.084900 0.688904 1441916140 0.338745 0.635071 -0.084900 0.688904 1441916140 0.338745 0.635071 -0.084900 0.688904 1441916140 0.338745 0.635071 -0.084900 0.688904 1441916140 0.338745 0.635071 -0.084900 0.688904 1441916140 0.338745 0.635071 -0.084900 0.688904 1441916140 0.341248 0.633057 -0.090637 0.688782 1441916140 0.341248 0.633057 -0.090637 0.688782 1441916140 0.341248 0.633057 -0.090637 0.688782 1441916140 0.341248 0.633057 -0.090637 0.688782 1441916140 0.341248 0.633057 -0.090637 0.688782 1441916140 0.341248 0.633057 -0.090637 0.688782 1441916140 0.332520 0.632385 -0.090210 0.693787 1441916140 0.332520 0.632385 -0.090210 0.693787 1441916140 0.332520 0.632385 -0.090210 0.693787 1441916140 0.332520 0.632385 -0.090210 0.693787 1441916140 0.332520 0.632385 -0.090210 0.693787 1441916140 0.332520 0.632385 -0.090210 0.693787 1441916140 0.310669 0.634644 -0.075867 0.703430 1441916140 0.310669 0.634644 -0.075867 0.703430 1441916140 0.310669 0.634644 -0.075867 0.703430 1441916140 0.310669 0.634644 -0.075867 0.703430 1441916140 0.310669 0.634644 -0.075867 0.703430 1441916140 0.310669 0.634644 -0.075867 0.703430 1441916140 0.288330 0.638062 -0.059143 0.711426 1441916140 0.288330 0.638062 -0.059143 0.711426 1441916140 0.288330 0.638062 -0.059143 0.711426 1441916140 0.288330 0.638062 -0.059143 0.711426 1441916140 0.288330 0.638062 -0.059143 0.711426 1441916140 0.288330 0.638062 -0.059143 0.711426 1441916140 0.278931 0.639954 -0.056152 0.713745 1441916140 0.278931 0.639954 -0.056152 0.713745 1441916140 0.278931 0.639954 -0.056152 0.713745 1441916140 0.278931 0.639954 -0.056152 0.713745 1441916140 0.278931 0.639954 -0.056152 0.713745 1441916140 0.278931 0.639954 -0.056152 0.713745 1441916140 0.281433 0.636780 -0.063904 0.714966 1441916140 0.281433 0.636780 -0.063904 0.714966 1441916140 0.281433 0.636780 -0.063904 0.714966 1441916140 0.281433 0.636780 -0.063904 0.714966 1441916140 0.281433 0.636780 -0.063904 0.714966 1441916140 0.281433 0.636780 -0.063904 0.714966 1441916140 0.291077 0.632080 -0.071716 0.714478 1441916140 0.291077 0.632080 -0.071716 0.714478 1441916140 0.291077 0.632080 -0.071716 0.714478 1441916140 0.291077 0.632080 -0.071716 0.714478 1441916140 0.291077 0.632080 -0.071716 0.714478 1441916140 0.291077 0.632080 -0.071716 0.714478 1441916140 0.295959 0.629150 -0.065979 0.715637 1441916140 0.295959 0.629150 -0.065979 0.715637 1441916140 0.295959 0.629150 -0.065979 0.715637 1441916140 0.295959 0.629150 -0.065979 0.715637 1441916140 0.295959 0.629150 -0.065979 0.715637 1441916140 0.293335 0.629211 -0.048218 0.718018 1441916140 0.293335 0.629211 -0.048218 0.718018 1441916140 0.293335 0.629211 -0.048218 0.718018 1441916140 0.293335 0.629211 -0.048218 0.718018 1441916140 0.293335 0.629211 -0.048218 0.718018 1441916140 0.293335 0.629211 -0.048218 0.718018 1441916140 0.293335 0.629211 -0.048218 0.718018 1441916140 0.290344 0.628113 -0.033813 0.721069 1441916140 0.290344 0.628113 -0.033813 0.721069 1441916140 0.290344 0.628113 -0.033813 0.721069 1441916140 0.290344 0.628113 -0.033813 0.721069 1441916140 0.290344 0.628113 -0.033813 0.721069 1441916140 0.290344 0.628113 -0.033813 0.721069 1441916140 0.284790 0.627563 -0.018616 0.724304 1441916140 0.284790 0.627563 -0.018616 0.724304 1441916140 0.284790 0.627563 -0.018616 0.724304 1441916140 0.284790 0.627563 -0.018616 0.724304 1441916140 0.284790 0.627563 -0.018616 0.724304 1441916140 0.274170 0.634827 0.002808 0.722290 1441916140 0.274170 0.634827 0.002808 0.722290 1441916140 0.274170 0.634827 0.002808 0.722290 1441916140 0.274170 0.634827 0.002808 0.722290 1441916140 0.274170 0.634827 0.002808 0.722290 1441916140 0.274170 0.634827 0.002808 0.722290 1441916140 0.274170 0.634827 0.002808 0.722290 1441916140 0.265869 0.642944 0.017944 0.718018 1441916140 0.265869 0.642944 0.017944 0.718018 1441916140 0.265869 0.642944 0.017944 0.718018 1441916140 0.265869 0.642944 0.017944 0.718018 1441916140 0.265869 0.642944 0.017944 0.718018 1441916140 0.265869 0.642944 0.017944 0.718018 1441916140 0.266296 0.642395 0.014404 0.718384 1441916140 0.266296 0.642395 0.014404 0.718384 1441916140 0.266296 0.642395 0.014404 0.718384 1441916140 0.266296 0.642395 0.014404 0.718384 1441916140 0.266296 0.642395 0.014404 0.718384 1441916140 0.266296 0.642395 0.014404 0.718384 1441916140 0.273438 0.638184 -0.009338 0.719604 1441916140 0.273438 0.638184 -0.009338 0.719604 1441916140 0.273438 0.638184 -0.009338 0.719604 1441916140 0.273438 0.638184 -0.009338 0.719604 1441916140 0.273438 0.638184 -0.009338 0.719604 1441916140 0.273438 0.638184 -0.009338 0.719604 1441916140 0.273438 0.638184 -0.009338 0.719604 1441916140 0.281738 0.631165 -0.031860 0.721924 1441916140 0.281738 0.631165 -0.031860 0.721924 1441916140 0.281738 0.631165 -0.031860 0.721924 1441916140 0.281738 0.631165 -0.031860 0.721924 1441916140 0.281738 0.631165 -0.031860 0.721924 1441916140 0.281738 0.631165 -0.031860 0.721924 1441916140 0.281372 0.629578 -0.032715 0.723389 1441916140 0.281372 0.629578 -0.032715 0.723389 1441916141 0.281372 0.629578 -0.032715 0.723389 1441916141 0.281372 0.629578 -0.032715 0.723389 1441916141 0.281372 0.629578 -0.032715 0.723389 1441916141 0.281372 0.629578 -0.032715 0.723389 1441916141 0.267822 0.635010 -0.016846 0.724304 1441916141 0.267822 0.635010 -0.016846 0.724304 1441916141 0.267822 0.635010 -0.016846 0.724304 1441916141 0.267822 0.635010 -0.016846 0.724304 1441916141 0.267822 0.635010 -0.016846 0.724304 1441916141 0.267822 0.635010 -0.016846 0.724304 1441916141 0.245300 0.640747 0.006897 0.727356 1441916141 0.245300 0.640747 0.006897 0.727356 1441916141 0.245300 0.640747 0.006897 0.727356 1441916141 0.245300 0.640747 0.006897 0.727356 1441916141 0.245300 0.640747 0.006897 0.727356 1441916141 0.245300 0.640747 0.006897 0.727356 1441916141 0.228638 0.642151 0.014954 0.731506 1441916141 0.228638 0.642151 0.014954 0.731506 1441916141 0.228638 0.642151 0.014954 0.731506 1441916141 0.228638 0.642151 0.014954 0.731506 1441916141 0.228638 0.642151 0.014954 0.731506 1441916141 0.228638 0.642151 0.014954 0.731506 1441916141 0.224487 0.638855 0.004517 0.735779 1441916141 0.224487 0.638855 0.004517 0.735779 1441916141 0.224487 0.638855 0.004517 0.735779 1441916141 0.224487 0.638855 0.004517 0.735779 1441916141 0.224487 0.638855 0.004517 0.735779 1441916141 0.224487 0.638855 0.004517 0.735779 1441916141 0.224487 0.638855 0.004517 0.735779 1441916141 0.230286 0.635010 -0.012390 0.737183 1441916141 0.230286 0.635010 -0.012390 0.737183 1441916141 0.230286 0.635010 -0.012390 0.737183 1441916141 0.230286 0.635010 -0.012390 0.737183 1441916141 0.230286 0.635010 -0.012390 0.737183 1441916141 0.230286 0.635010 -0.012390 0.737183 1441916141 0.243408 0.631714 -0.025330 0.735474 1441916141 0.243408 0.631714 -0.025330 0.735474 1441916141 0.243408 0.631714 -0.025330 0.735474 1441916141 0.243408 0.631714 -0.025330 0.735474 1441916141 0.243408 0.631714 -0.025330 0.735474 1441916141 0.243408 0.631714 -0.025330 0.735474 1441916141 0.250061 0.630798 -0.025757 0.734009 1441916141 0.250061 0.630798 -0.025757 0.734009 1441916141 0.250061 0.630798 -0.025757 0.734009 1441916141 0.250061 0.630798 -0.025757 0.734009 1441916141 0.250061 0.630798 -0.025757 0.734009 1441916141 0.247192 0.631897 -0.014282 0.734375 1441916141 0.247192 0.631897 -0.014282 0.734375 1441916141 0.247192 0.631897 -0.014282 0.734375 1441916141 0.247192 0.631897 -0.014282 0.734375 1441916141 0.247192 0.631897 -0.014282 0.734375 1441916141 0.247192 0.631897 -0.014282 0.734375 1441916141 0.245056 0.633423 -0.006348 0.733887 1441916141 0.245056 0.633423 -0.006348 0.733887 1441916141 0.245056 0.633423 -0.006348 0.733887 1441916141 0.245056 0.633423 -0.006348 0.733887 1441916141 0.245056 0.633423 -0.006348 0.733887 1441916141 0.245056 0.633423 -0.006348 0.733887 1441916141 0.245056 0.633423 -0.006348 0.733887 1441916141 0.249023 0.633362 -0.008545 0.732544 1441916141 0.249023 0.633362 -0.008545 0.732544 1441916141 0.249023 0.633362 -0.008545 0.732544 1441916141 0.249023 0.633362 -0.008545 0.732544 1441916141 0.249023 0.633362 -0.008545 0.732544 1441916141 0.249023 0.633362 -0.008545 0.732544 1441916141 0.256226 0.629028 -0.017395 0.733643 1441916141 0.256226 0.629028 -0.017395 0.733643 1441916141 0.256226 0.629028 -0.017395 0.733643 1441916141 0.256226 0.629028 -0.017395 0.733643 1441916141 0.256226 0.629028 -0.017395 0.733643 1441916141 0.256226 0.629028 -0.017395 0.733643 1441916141 0.256226 0.629028 -0.017395 0.733643 1441916141 0.258728 0.626648 -0.018738 0.734802 1441916141 0.258728 0.626648 -0.018738 0.734802 1441916141 0.258728 0.626648 -0.018738 0.734802 1441916141 0.258728 0.626648 -0.018738 0.734802 1441916141 0.258728 0.626648 -0.018738 0.734802 1441916141 0.258728 0.626648 -0.018738 0.734802 1441916141 0.263611 0.628479 -0.013916 0.731628 1441916141 0.263611 0.628479 -0.013916 0.731628 1441916141 0.263611 0.628479 -0.013916 0.731628 1441916141 0.263611 0.628479 -0.013916 0.731628 1441916141 0.263611 0.628479 -0.013916 0.731628 1441916141 0.272766 0.632690 -0.018616 0.724487 1441916141 0.272766 0.632690 -0.018616 0.724487 1441916141 0.272766 0.632690 -0.018616 0.724487 1441916141 0.272766 0.632690 -0.018616 0.724487 1441916141 0.272766 0.632690 -0.018616 0.724487 1441916141 0.272766 0.632690 -0.018616 0.724487 1441916141 0.279053 0.629211 -0.025146 0.724915 1441916141 0.279053 0.629211 -0.025146 0.724915 1441916141 0.279053 0.629211 -0.025146 0.724915 1441916141 0.279053 0.629211 -0.025146 0.724915 1441916141 0.279053 0.629211 -0.025146 0.724915 1441916141 0.279053 0.629211 -0.025146 0.724915 1441916141 0.279053 0.629211 -0.025146 0.724915 1441916141 0.290161 0.623047 -0.042786 0.725037 1441916141 0.290161 0.623047 -0.042786 0.725037 1441916141 0.290161 0.623047 -0.042786 0.725037 1441916141 0.290161 0.623047 -0.042786 0.725037 1441916141 0.290161 0.623047 -0.042786 0.725037 1441916141 0.290161 0.623047 -0.042786 0.725037 1441916141 0.290161 0.623047 -0.042786 0.725037 1441916141 0.300842 0.618774 -0.059875 0.723145 1441916141 0.300842 0.618774 -0.059875 0.723145 1441916141 0.300842 0.618774 -0.059875 0.723145 1441916141 0.300842 0.618774 -0.059875 0.723145 1441916141 0.300842 0.618774 -0.059875 0.723145 1441916141 0.300842 0.618774 -0.059875 0.723145 1441916141 0.293701 0.619751 -0.050415 0.725952 1441916141 0.293701 0.619751 -0.050415 0.725952 1441916141 0.293701 0.619751 -0.050415 0.725952 1441916142 0.293701 0.619751 -0.050415 0.725952 1441916142 0.293701 0.619751 -0.050415 0.725952 1441916142 0.293701 0.619751 -0.050415 0.725952 1441916142 0.267944 0.628357 -0.021179 0.729919 1441916142 0.267944 0.628357 -0.021179 0.729919 1441916142 0.267944 0.628357 -0.021179 0.729919 1441916142 0.267944 0.628357 -0.021179 0.729919 1441916142 0.267944 0.628357 -0.021179 0.729919 1441916142 0.267944 0.628357 -0.021179 0.729919 1441916142 0.245728 0.635620 -0.001465 0.731812 1441916142 0.245728 0.635620 -0.001465 0.731812 1441916142 0.245728 0.635620 -0.001465 0.731812 1441916142 0.245728 0.635620 -0.001465 0.731812 1441916142 0.245728 0.635620 -0.001465 0.731812 1441916142 0.245728 0.635620 -0.001465 0.731812 1441916142 0.239502 0.637085 -0.007263 0.732544 1441916142 0.239502 0.637085 -0.007263 0.732544 1441916142 0.239502 0.637085 -0.007263 0.732544 1441916142 0.239502 0.637085 -0.007263 0.732544 1441916142 0.239502 0.637085 -0.007263 0.732544 1441916142 0.239502 0.637085 -0.007263 0.732544 1441916142 0.245361 0.632813 -0.026733 0.733887 1441916142 0.245361 0.632813 -0.026733 0.733887 1441916142 0.245361 0.632813 -0.026733 0.733887 1441916142 0.245361 0.632813 -0.026733 0.733887 1441916142 0.245361 0.632813 -0.026733 0.733887 1441916142 0.245361 0.632813 -0.026733 0.733887 1441916142 0.245361 0.632813 -0.026733 0.733887 1441916142 0.258911 0.628174 -0.046326 0.732178 1441916142 0.258911 0.628174 -0.046326 0.732178 1441916142 0.258911 0.628174 -0.046326 0.732178 1441916142 0.258911 0.628174 -0.046326 0.732178 1441916142 0.258911 0.628174 -0.046326 0.732178 1441916142 0.258911 0.628174 -0.046326 0.732178 1441916142 0.270386 0.624329 -0.053650 0.730896 1441916142 0.270386 0.624329 -0.053650 0.730896 1441916142 0.270386 0.624329 -0.053650 0.730896 1441916142 0.270386 0.624329 -0.053650 0.730896 1441916142 0.270386 0.624329 -0.053650 0.730896 1441916142 0.270386 0.624329 -0.053650 0.730896 1441916142 0.272156 0.622864 -0.041626 0.732239 1441916142 0.272156 0.622864 -0.041626 0.732239 1441916142 0.272156 0.622864 -0.041626 0.732239 1441916142 0.272156 0.622864 -0.041626 0.732239 1441916142 0.272156 0.622864 -0.041626 0.732239 1441916142 0.272156 0.622864 -0.041626 0.732239 1441916142 0.272156 0.622864 -0.041626 0.732239 1441916142 0.272217 0.623413 -0.029175 0.732300 1441916142 0.272217 0.623413 -0.029175 0.732300 1441916142 0.272217 0.623413 -0.029175 0.732300 1441916142 0.272217 0.623413 -0.029175 0.732300 1441916142 0.272217 0.623413 -0.029175 0.732300 1441916142 0.272217 0.623413 -0.029175 0.732300 1441916142 0.276917 0.621887 -0.023438 0.732056 1441916142 0.276917 0.621887 -0.023438 0.732056 1441916142 0.276917 0.621887 -0.023438 0.732056 1441916142 0.276917 0.621887 -0.023438 0.732056 1441916142 0.276917 0.621887 -0.023438 0.732056 1441916142 0.276917 0.621887 -0.023438 0.732056 1441916142 0.285400 0.619690 -0.024170 0.730652 1441916142 0.285400 0.619690 -0.024170 0.730652 1441916142 0.285400 0.619690 -0.024170 0.730652 1441916142 0.285400 0.619690 -0.024170 0.730652 1441916142 0.285400 0.619690 -0.024170 0.730652 1441916142 0.285400 0.619690 -0.024170 0.730652 1441916142 0.288940 0.619507 -0.021973 0.729492 1441916142 0.288940 0.619507 -0.021973 0.729492 1441916142 0.288940 0.619507 -0.021973 0.729492 1441916142 0.288940 0.619507 -0.021973 0.729492 1441916142 0.288940 0.619507 -0.021973 0.729492 1441916142 0.288940 0.619507 -0.021973 0.729492 1441916142 0.288940 0.619507 -0.021973 0.729492 1441916142 0.287903 0.620056 -0.013672 0.729614 1441916142 0.287903 0.620056 -0.013672 0.729614 1441916142 0.287903 0.620056 -0.013672 0.729614 1441916142 0.287903 0.620056 -0.013672 0.729614 1441916142 0.287903 0.620056 -0.013672 0.729614 1441916142 0.287903 0.620056 -0.013672 0.729614 1441916142 0.280029 0.628601 -0.002991 0.725464 1441916142 0.280029 0.628601 -0.002991 0.725464 1441916142 0.280029 0.628601 -0.002991 0.725464 1441916142 0.280029 0.628601 -0.002991 0.725464 1441916142 0.280029 0.628601 -0.002991 0.725464 1441916142 0.280029 0.628601 -0.002991 0.725464 1441916142 0.267212 0.634460 0.004333 0.725220 1441916142 0.267212 0.634460 0.004333 0.725220 1441916142 0.267212 0.634460 0.004333 0.725220 1441916142 0.267212 0.634460 0.004333 0.725220 1441916142 0.267212 0.634460 0.004333 0.725220 1441916142 0.267212 0.634460 0.004333 0.725220 1441916142 0.258728 0.633850 -0.000732 0.728821 1441916142 0.258728 0.633850 -0.000732 0.728821 1441916142 0.258728 0.633850 -0.000732 0.728821 1441916142 0.258728 0.633850 -0.000732 0.728821 1441916142 0.258728 0.633850 -0.000732 0.728821 1441916142 0.258728 0.633850 -0.000732 0.728821 1441916142 0.264099 0.631104 -0.022644 0.728943 1441916142 0.264099 0.631104 -0.022644 0.728943 1441916142 0.264099 0.631104 -0.022644 0.728943 1441916142 0.264099 0.631104 -0.022644 0.728943 1441916142 0.264099 0.631104 -0.022644 0.728943 1441916142 0.264099 0.631104 -0.022644 0.728943 1441916142 0.266846 0.630371 -0.036011 0.728027 1441916142 0.266846 0.630371 -0.036011 0.728027 1441916142 0.266846 0.630371 -0.036011 0.728027 1441916142 0.266846 0.630371 -0.036011 0.728027 1441916142 0.266846 0.630371 -0.036011 0.728027 1441916142 0.266846 0.630371 -0.036011 0.728027 1441916142 0.266846 0.630371 -0.036011 0.728027 1441916142 0.258789 0.635071 -0.033264 0.726929 1441916142 0.258789 0.635071 -0.033264 0.726929 1441916142 0.258789 0.635071 -0.033264 0.726929 1441916142 0.258789 0.635071 -0.033264 0.726929 1441916142 0.258789 0.635071 -0.033264 0.726929 1441916143 0.258789 0.635071 -0.033264 0.726929 1441916143 0.241394 0.637390 -0.019653 0.731384 1441916143 0.241394 0.637390 -0.019653 0.731384 1441916143 0.241394 0.637390 -0.019653 0.731384 1441916143 0.241394 0.637390 -0.019653 0.731384 1441916143 0.241394 0.637390 -0.019653 0.731384 1441916143 0.241394 0.637390 -0.019653 0.731384 1441916143 0.241394 0.637390 -0.019653 0.731384 1441916143 0.233459 0.637939 -0.018738 0.733521 1441916143 0.233459 0.637939 -0.018738 0.733521 1441916143 0.233459 0.637939 -0.018738 0.733521 1441916143 0.233459 0.637939 -0.018738 0.733521 1441916143 0.233459 0.637939 -0.018738 0.733521 1441916143 0.233459 0.637939 -0.018738 0.733521 1441916143 0.233459 0.637939 -0.018738 0.733521 1441916143 0.237061 0.636475 -0.031311 0.733215 1441916143 0.237061 0.636475 -0.031311 0.733215 1441916143 0.237061 0.636475 -0.031311 0.733215 1441916143 0.237061 0.636475 -0.031311 0.733215 1441916143 0.237061 0.636475 -0.031311 0.733215 1441916143 0.239075 0.633545 -0.035889 0.734863 1441916143 0.239075 0.633545 -0.035889 0.734863 1441916143 0.239075 0.633545 -0.035889 0.734863 1441916143 0.239075 0.633545 -0.035889 0.734863 1441916143 0.239075 0.633545 -0.035889 0.734863 1441916143 0.239075 0.633545 -0.035889 0.734863 1441916143 0.239075 0.633545 -0.035889 0.734863 1441916143 0.240784 0.631958 -0.032959 0.735840 1441916143 0.240784 0.631958 -0.032959 0.735840 1441916143 0.240784 0.631958 -0.032959 0.735840 1441916143 0.240784 0.631958 -0.032959 0.735840 1441916143 0.240784 0.631958 -0.032959 0.735840 1441916143 0.240784 0.631958 -0.032959 0.735840 1441916143 0.246521 0.630432 -0.031128 0.735291 1441916143 0.246521 0.630432 -0.031128 0.735291 1441916143 0.246521 0.630432 -0.031128 0.735291 1441916143 0.246521 0.630432 -0.031128 0.735291 1441916143 0.246521 0.630432 -0.031128 0.735291 1441916143 0.246521 0.630432 -0.031128 0.735291 1441916143 0.250488 0.629761 -0.023865 0.734863 1441916143 0.250488 0.629761 -0.023865 0.734863 1441916143 0.250488 0.629761 -0.023865 0.734863 1441916143 0.250488 0.629761 -0.023865 0.734863 1441916143 0.250488 0.629761 -0.023865 0.734863 1441916143 0.254456 0.630249 -0.017029 0.733215 1441916143 0.254456 0.630249 -0.017029 0.733215 1441916143 0.254456 0.630249 -0.017029 0.733215 1441916143 0.254456 0.630249 -0.017029 0.733215 1441916143 0.254456 0.630249 -0.017029 0.733215 1441916143 0.254456 0.630249 -0.017029 0.733215 1441916143 0.260437 0.629517 -0.017944 0.731750 1441916143 0.260437 0.629517 -0.017944 0.731750 1441916143 0.260437 0.629517 -0.017944 0.731750 1441916143 0.260437 0.629517 -0.017944 0.731750 1441916143 0.260437 0.629517 -0.017944 0.731750 1441916143 0.260437 0.629517 -0.017944 0.731750 1441916143 0.263733 0.626831 -0.021729 0.732788 1441916143 0.263733 0.626831 -0.021729 0.732788 1441916143 0.263733 0.626831 -0.021729 0.732788 1441916143 0.263733 0.626831 -0.021729 0.732788 1441916143 0.263733 0.626831 -0.021729 0.732788 1441916143 0.263733 0.626831 -0.021729 0.732788 1441916143 0.262390 0.626648 -0.016663 0.733521 1441916143 0.262390 0.626648 -0.016663 0.733521 1441916143 0.262390 0.626648 -0.016663 0.733521 1441916143 0.262390 0.626648 -0.016663 0.733521 1441916143 0.262390 0.626648 -0.016663 0.733521 1441916143 0.262390 0.626648 -0.016663 0.733521 1441916143 0.262146 0.634338 -0.010803 0.727112 1441916143 0.262146 0.634338 -0.010803 0.727112 1441916143 0.262146 0.634338 -0.010803 0.727112 1441916143 0.262146 0.634338 -0.010803 0.727112 1441916143 0.262146 0.634338 -0.010803 0.727112 1441916143 0.262146 0.634338 -0.010803 0.727112 1441916143 0.262146 0.634338 -0.010803 0.727112 1441916143 0.260254 0.635864 -0.012146 0.726440 1441916143 0.260254 0.635864 -0.012146 0.726440 1441916143 0.260254 0.635864 -0.012146 0.726440 1441916143 0.260254 0.635864 -0.012146 0.726440 1441916143 0.260254 0.635864 -0.012146 0.726440 1441916143 0.260254 0.635864 -0.012146 0.726440 1441916143 0.259949 0.632019 -0.022949 0.729614 1441916143 0.259949 0.632019 -0.022949 0.729614 1441916143 0.259949 0.632019 -0.022949 0.729614 1441916143 0.259949 0.632019 -0.022949 0.729614 1441916143 0.259949 0.632019 -0.022949 0.729614 1441916143 0.259949 0.632019 -0.022949 0.729614 1441916143 0.270630 0.625000 -0.048584 0.730530 1441916143 0.270630 0.625000 -0.048584 0.730530 1441916143 0.270630 0.625000 -0.048584 0.730530 1441916143 0.270630 0.625000 -0.048584 0.730530 1441916143 0.270630 0.625000 -0.048584 0.730530 1441916143 0.270630 0.625000 -0.048584 0.730530 1441916143 0.276428 0.619568 -0.058716 0.732239 1441916143 0.276428 0.619568 -0.058716 0.732239 1441916143 0.276428 0.619568 -0.058716 0.732239 1441916143 0.276428 0.619568 -0.058716 0.732239 1441916143 0.276428 0.619568 -0.058716 0.732239 1441916143 0.276428 0.619568 -0.058716 0.732239 1441916143 0.266724 0.623718 -0.041870 0.733459 1441916143 0.266724 0.623718 -0.041870 0.733459 1441916143 0.266724 0.623718 -0.041870 0.733459 1441916143 0.266724 0.623718 -0.041870 0.733459 1441916143 0.266724 0.623718 -0.041870 0.733459 1441916143 0.266724 0.623718 -0.041870 0.733459 1441916143 0.242737 0.631409 -0.006836 0.736389 1441916143 0.242737 0.631409 -0.006836 0.736389 1441916143 0.242737 0.631409 -0.006836 0.736389 1441916143 0.242737 0.631409 -0.006836 0.736389 1441916143 0.242737 0.631409 -0.006836 0.736389 1441916144 0.242737 0.631409 -0.006836 0.736389 1441916144 0.220886 0.636536 0.016113 0.738708 1441916144 0.220886 0.636536 0.016113 0.738708 1441916144 0.220886 0.636536 0.016113 0.738708 1441916144 0.220886 0.636536 0.016113 0.738708 1441916144 0.220886 0.636536 0.016113 0.738708 1441916144 0.220886 0.636536 0.016113 0.738708 1441916144 0.216919 0.635254 0.003357 0.741150 1441916144 0.216919 0.635254 0.003357 0.741150 1441916144 0.216919 0.635254 0.003357 0.741150 1441916144 0.216919 0.635254 0.003357 0.741150 1441916144 0.216919 0.635254 0.003357 0.741150 1441916144 0.216919 0.635254 0.003357 0.741150 1441916144 0.227417 0.628479 -0.021362 0.743469 1441916144 0.227417 0.628479 -0.021362 0.743469 1441916144 0.227417 0.628479 -0.021362 0.743469 1441916144 0.227417 0.628479 -0.021362 0.743469 1441916144 0.227417 0.628479 -0.021362 0.743469 1441916144 0.227417 0.628479 -0.021362 0.743469 1441916144 0.247314 0.623779 -0.047546 0.739807 1441916144 0.247314 0.623779 -0.047546 0.739807 1441916144 0.247314 0.623779 -0.047546 0.739807 1441916144 0.247314 0.623779 -0.047546 0.739807 1441916144 0.247314 0.623779 -0.047546 0.739807 1441916144 0.247314 0.623779 -0.047546 0.739807 1441916144 0.259827 0.619568 -0.052734 0.738770 1441916144 0.259827 0.619568 -0.052734 0.738770 1441916144 0.259827 0.619568 -0.052734 0.738770 1441916144 0.259827 0.619568 -0.052734 0.738770 1441916144 0.259827 0.619568 -0.052734 0.738770 1441916144 0.259827 0.619568 -0.052734 0.738770 1441916144 0.261719 0.618408 -0.036316 0.740051 1441916144 0.261719 0.618408 -0.036316 0.740051 1441916144 0.261719 0.618408 -0.036316 0.740051 1441916144 0.261719 0.618408 -0.036316 0.740051 1441916144 0.261719 0.618408 -0.036316 0.740051 1441916144 0.261719 0.618408 -0.036316 0.740051 1441916144 0.261719 0.618408 -0.036316 0.740051 1441916144 0.262817 0.619812 -0.017029 0.739197 1441916144 0.262817 0.619812 -0.017029 0.739197 1441916144 0.262817 0.619812 -0.017029 0.739197 1441916144 0.262817 0.619812 -0.017029 0.739197 1441916144 0.262817 0.619812 -0.017029 0.739197 1441916144 0.262817 0.619812 -0.017029 0.739197 1441916144 0.266357 0.621399 -0.003601 0.736755 1441916144 0.266357 0.621399 -0.003601 0.736755 1441916144 0.266357 0.621399 -0.003601 0.736755 1441916144 0.266357 0.621399 -0.003601 0.736755 1441916144 0.266357 0.621399 -0.003601 0.736755 1441916144 0.266357 0.621399 -0.003601 0.736755 1441916144 0.266357 0.621399 -0.003601 0.736755 1441916144 0.270264 0.621765 0.000122 0.735046 1441916144 0.270264 0.621765 0.000122 0.735046 1441916144 0.270264 0.621765 0.000122 0.735046 1441916144 0.270264 0.621765 0.000122 0.735046 1441916144 0.270264 0.621765 0.000122 0.735046 1441916144 0.270264 0.621765 0.000122 0.735046 1441916144 0.269653 0.620972 0.001526 0.735901 1441916144 0.269653 0.620972 0.001526 0.735901 1441916144 0.269653 0.620972 0.001526 0.735901 1441916144 0.269653 0.620972 0.001526 0.735901 1441916144 0.269653 0.620972 0.001526 0.735901 1441916144 0.269653 0.620972 0.001526 0.735901 1441916144 0.265259 0.622131 0.008301 0.736511 1441916144 0.265259 0.622131 0.008301 0.736511 1441916144 0.265259 0.622131 0.008301 0.736511 1441916144 0.265259 0.622131 0.008301 0.736511 1441916144 0.265259 0.622131 0.008301 0.736511 1441916144 0.265259 0.622131 0.008301 0.736511 1441916144 0.260010 0.630249 0.019287 0.731201 1441916144 0.260010 0.630249 0.019287 0.731201 1441916144 0.260010 0.630249 0.019287 0.731201 1441916144 0.260010 0.630249 0.019287 0.731201 1441916144 0.260010 0.630249 0.019287 0.731201 1441916144 0.260010 0.630249 0.019287 0.731201 1441916144 0.260010 0.630249 0.019287 0.731201 1441916144 0.252625 0.635437 0.027344 0.729126 1441916144 0.252625 0.635437 0.027344 0.729126 1441916144 0.252625 0.635437 0.027344 0.729126 1441916144 0.252625 0.635437 0.027344 0.729126 1441916144 0.252625 0.635437 0.027344 0.729126 1441916144 0.252625 0.635437 0.027344 0.729126 1441916144 0.247131 0.635437 0.019226 0.731262 1441916144 0.247131 0.635437 0.019226 0.731262 1441916144 0.247131 0.635437 0.019226 0.731262 1441916144 0.247131 0.635437 0.019226 0.731262 1441916144 0.247131 0.635437 0.019226 0.731262 1441916144 0.247131 0.635437 0.019226 0.731262 1441916144 0.247131 0.635437 0.019226 0.731262 1441916144 0.252014 0.631531 -0.008362 0.733093 1441916144 0.252014 0.631531 -0.008362 0.733093 1441916144 0.252014 0.631531 -0.008362 0.733093 1441916144 0.252014 0.631531 -0.008362 0.733093 1441916144 0.252014 0.631531 -0.008362 0.733093 1441916144 0.252014 0.631531 -0.008362 0.733093 1441916144 0.256409 0.628845 -0.027222 0.733521 1441916144 0.256409 0.628845 -0.027222 0.733521 1441916144 0.256409 0.628845 -0.027222 0.733521 1441916144 0.256409 0.628845 -0.027222 0.733521 1441916144 0.256409 0.628845 -0.027222 0.733521 1441916144 0.256409 0.628845 -0.027222 0.733521 1441916144 0.256409 0.628845 -0.027222 0.733521 1441916144 0.250610 0.630920 -0.023682 0.733826 1441916144 0.250610 0.630920 -0.023682 0.733826 1441916144 0.250610 0.630920 -0.023682 0.733826 1441916144 0.250610 0.630920 -0.023682 0.733826 1441916144 0.250610 0.630920 -0.023682 0.733826 1441916144 0.250610 0.630920 -0.023682 0.733826 1441916144 0.237061 0.635010 -0.006897 0.735107 1441916144 0.237061 0.635010 -0.006897 0.735107 1441916144 0.237061 0.635010 -0.006897 0.735107 1441916144 0.237061 0.635010 -0.006897 0.735107 1441916144 0.237061 0.635010 -0.006897 0.735107 1441916144 0.237061 0.635010 -0.006897 0.735107 1441916144 0.224976 0.638184 0.002563 0.736206 1441916145 0.224976 0.638184 0.002563 0.736206 1441916145 0.224976 0.638184 0.002563 0.736206 1441916145 0.224976 0.638184 0.002563 0.736206 1441916145 0.224976 0.638184 0.002563 0.736206 1441916145 0.224976 0.638184 0.002563 0.736206 1441916145 0.220093 0.637268 -0.002441 0.738525 1441916145 
0.869202 0.075989 0.287720 0.394775 1441916150 0.869202 0.075989 0.287720 0.394775 1441916150 0.869202 0.075989 0.287720 0.394775 1441916150 0.869202 0.075989 0.287720 0.394775 1441916150 0.869202 0.075989 0.287720 0.394775 1441916150 0.861145 0.005432 0.182007 0.474609 1441916150 0.861145 0.005432 0.182007 0.474609 1441916150 0.861145 0.005432 0.182007 0.474609 1441916150 0.861145 0.005432 0.182007 0.474609 1441916150 0.861145 0.005432 0.182007 0.474609 1441916150 0.861145 0.005432 0.182007 0.474609 1441916150 0.798462 -0.065308 0.057312 0.595642 1441916150 0.798462 -0.065308 0.057312 0.595642 1441916150 0.798462 -0.065308 0.057312 0.595642 1441916150 0.798462 -0.065308 0.057312 0.595642 1441916150 0.798462 -0.065308 0.057312 0.595642 1441916150 0.798462 -0.065308 0.057312 0.595642 1441916150 0.798462 -0.065308 0.057312 0.595642 1441916150 0.718689 -0.041992 0.028076 0.693481 1441916150 0.718689 -0.041992 0.028076 0.693481 1441916150 0.718689 -0.041992 0.028076 0.693481 1441916150 0.718689 -0.041992 0.028076 0.693481 1441916150 0.718689 -0.041992 0.028076 0.693481 1441916150 0.718689 -0.041992 0.028076 0.693481 1441916150 0.704712 0.005676 0.111450 0.700623 1441916150 0.704712 0.005676 0.111450 0.700623 1441916150 0.704712 0.005676 0.111450 0.700623 1441916150 0.704712 0.005676 0.111450 0.700623 1441916150 0.704712 0.005676 0.111450 0.700623 1441916150 0.704712 0.005676 0.111450 0.700623 1441916150 0.725830 0.058044 0.164917 0.665222 1441916150 0.725830 0.058044 0.164917 0.665222 1441916150 0.725830 0.058044 0.164917 0.665222 1441916150 0.725830 0.058044 0.164917 0.665222 1441916150 0.725830 0.058044 0.164917 0.665222 1441916150 0.725830 0.058044 0.164917 0.665222 1441916150 0.767395 0.091858 0.177490 0.609192 1441916150 0.767395 0.091858 0.177490 0.609192 1441916150 0.767395 0.091858 0.177490 0.609192 1441916150 0.767395 0.091858 0.177490 0.609192 1441916150 0.767395 0.091858 0.177490 0.609192 1441916150 0.767395 0.091858 0.177490 0.609192 1441916150 0.767395 0.091858 0.177490 0.609192 1441916150 0.817139 0.114502 0.174072 0.537354 1441916150 0.817139 0.114502 0.174072 0.537354 1441916150 0.817139 0.114502 0.174072 0.537354 1441916150 0.817139 0.114502 0.174072 0.537354 1441916150 0.817139 0.114502 0.174072 0.537354 1441916150 0.859985 0.119751 0.172424 0.464966 1441916150 0.859985 0.119751 0.172424 0.464966 1441916150 0.859985 0.119751 0.172424 0.464966 1441916150 0.859985 0.119751 0.172424 0.464966 1441916150 0.859985 0.119751 0.172424 0.464966 1441916150 0.859985 0.119751 0.172424 0.464966 1441916150 0.859985 0.119751 0.172424 0.464966 1441916150 0.891052 0.097839 0.169983 0.409180 1441916150 0.891052 0.097839 0.169983 0.409180 1441916150 0.891052 0.097839 0.169983 0.409180 1441916150 0.891052 0.097839 0.169983 0.409180 1441916150 0.891052 0.097839 0.169983 0.409180 1441916150 0.891052 0.097839 0.169983 0.409180 1441916150 0.912598 0.064148 0.172729 0.364929 1441916150 0.912598 0.064148 0.172729 0.364929 1441916150 0.912598 0.064148 0.172729 0.364929 1441916150 0.912598 0.064148 0.172729 0.364929 1441916150 0.912598 0.064148 0.172729 0.364929 1441916150 0.912598 0.064148 0.172729 0.364929 1441916150 0.929504 0.024841 0.174316 0.323975 1441916150 0.929504 0.024841 0.174316 0.323975 1441916150 0.929504 0.024841 0.174316 0.323975 1441916150 0.929504 0.024841 0.174316 0.323975 1441916150 0.929504 0.024841 0.174316 0.323975 1441916150 0.929504 0.024841 0.174316 0.323975 1441916150 0.944641 -0.019043 0.148010 0.291992 1441916150 0.944641 -0.019043 0.148010 0.291992 1441916150 0.944641 -0.019043 0.148010 0.291992 1441916150 0.944641 -0.019043 0.148010 0.291992 1441916150 0.944641 -0.019043 0.148010 0.291992 1441916150 0.944641 -0.019043 0.148010 0.291992 1441916150 0.951294 -0.054688 0.140564 0.268799 1441916150 0.951294 -0.054688 0.140564 0.268799 1441916150 0.951294 -0.054688 0.140564 0.268799 1441916150 0.951294 -0.054688 0.140564 0.268799 1441916150 0.951294 -0.054688 0.140564 0.268799 1441916150 0.951294 -0.054688 0.140564 0.268799 1441916150 0.951294 -0.083130 0.138428 0.262390 1441916150 0.951294 -0.083130 0.138428 0.262390 1441916150 0.951294 -0.083130 0.138428 0.262390 1441916150 0.951294 -0.083130 0.138428 0.262390 1441916150 0.951294 -0.083130 0.138428 0.262390 1441916150 0.951294 -0.083130 0.138428 0.262390 1441916150 0.941956 -0.119324 0.127930 0.286438 1441916150 0.941956 -0.119324 0.127930 0.286438 1441916150 0.941956 -0.119324 0.127930 0.286438 1441916150 0.941956 -0.119324 0.127930 0.286438 1441916150 0.941956 -0.119324 0.127930 0.286438 1441916150 0.941956 -0.119324 0.127930 0.286438 1441916150 0.941956 -0.119324 0.127930 0.286438 1441916150 0.922974 -0.124023 0.107544 0.347961 1441916150 0.922974 -0.124023 0.107544 0.347961 1441916150 0.922974 -0.124023 0.107544 0.347961 1441916150 0.922974 -0.124023 0.107544 0.347961 1441916150 0.922974 -0.124023 0.107544 0.347961 1441916150 0.922974 -0.124023 0.107544 0.347961 1441916150 0.884155 -0.096558 0.080444 0.449890 1441916151 0.884155 -0.096558 0.080444 0.449890 1441916151 0.884155 -0.096558 0.080444 0.449890 1441916151 0.884155 -0.096558 0.080444 0.449890 1441916151 0.884155 -0.096558 0.080444 0.449890 1441916151 0.884155 -0.096558 0.080444 0.449890 1441916151 0.825439 -0.027649 0.068420 0.559570 1441916151 0.825439 -0.027649 0.068420 0.559570 1441916151 0.825439 -0.027649 0.068420 0.559570 1441916151 0.825439 -0.027649 0.068420 0.559570 1441916151 0.825439 -0.027649 0.068420 0.559570 1441916151 0.825439 -0.027649 0.068420 0.559570 1441916151 0.825439 -0.027649 0.068420 0.559570 1441916151 0.787109 0.014648 0.095581 0.609131 1441916151 0.787109 0.014648 0.095581 0.609131 1441916151 0.787109 0.014648 0.095581 0.609131 1441916151 0.787109 0.014648 0.095581 0.609131 1441916151 0.787109 0.014648 0.095581 0.609131 1441916151 0.787109 0.014648 0.095581 0.609131 1441916151 0.777893 0.050354 0.134277 0.611694 1441916151 0.777893 0.050354 0.134277 0.611694 1441916151 0.777893 0.050354 0.134277 0.611694 1441916151 0.777893 0.050354 0.134277 0.611694 1441916151 0.777893 0.050354 0.134277 0.611694 1441916151 0.777893 0.050354 0.134277 0.611694 1441916151 0.777893 0.050354 0.134277 0.611694 1441916151 0.796326 0.078552 0.155029 0.579224 1441916151 0.796326 0.078552 0.155029 0.579224 1441916151 0.796326 0.078552 0.155029 0.579224 1441916151 0.796326 0.078552 0.155029 0.579224 1441916151 0.796326 0.078552 0.155029 0.579224 1441916151 0.796326 0.078552 0.155029 0.579224 1441916151 0.828613 0.057556 0.125854 0.542358 1441916151 0.828613 0.057556 0.125854 0.542358 1441916151 0.828613 0.057556 0.125854 0.542358 1441916151 0.828613 0.057556 0.125854 0.542358 1441916151 0.828613 0.057556 0.125854 0.542358 1441916151 0.828613 0.057556 0.125854 0.542358 1441916151 0.866028 0.026123 0.092590 0.490601 1441916151 0.866028 0.026123 0.092590 0.490601 1441916151 0.866028 0.026123 0.092590 0.490601 1441916151 0.866028 0.026123 0.092590 0.490601 1441916151 0.866028 0.026123 0.092590 0.490601 1441916151 0.866028 0.026123 0.092590 0.490601 1441916151 0.898804 0.033264 0.104431 0.424316 1441916151 0.898804 0.033264 0.104431 0.424316 1441916151 0.898804 0.033264 0.104431 0.424316 1441916151 0.898804 0.033264 0.104431 0.424316 1441916151 0.898804 0.033264 0.104431 0.424316 1441916151 0.898804 0.033264 0.104431 0.424316 1441916151 0.920898 0.033569 0.125183 0.367493 1441916151 0.920898 0.033569 0.125183 0.367493 1441916151 0.920898 0.033569 0.125183 0.367493 1441916151 0.920898 0.033569 0.125183 0.367493 1441916151 0.920898 0.033569 0.125183 0.367493 1441916151 0.920898 0.033569 0.125183 0.367493 1441916151 0.920898 0.033569 0.125183 0.367493 1441916151 0.933838 0.004028 0.126587 0.334351 1441916151 0.933838 0.004028 0.126587 0.334351 1441916151 0.933838 0.004028 0.126587 0.334351 1441916151 0.933838 0.004028 0.126587 0.334351 1441916151 0.933838 0.004028 0.126587 0.334351 1441916151 0.933838 0.004028 0.126587 0.334351 1441916151 0.933838 0.004028 0.126587 0.334351 1441916151 0.938538 -0.019836 0.135742 0.316650 1441916151 0.938538 -0.019836 0.135742 0.316650 1441916151 0.938538 -0.019836 0.135742 0.316650 1441916151 0.938538 -0.019836 0.135742 0.316650 1441916151 0.938538 -0.019836 0.135742 0.316650 1441916151 0.938538 -0.019836 0.135742 0.316650 1441916151 0.947144 -0.037720 0.122864 0.293762 1441916151 0.947144 -0.037720 0.122864 0.293762 1441916151 0.947144 -0.037720 0.122864 0.293762 1441916151 0.947144 -0.037720 0.122864 0.293762 1441916151 0.947144 -0.037720 0.122864 0.293762 1441916151 0.947144 -0.037720 0.122864 0.293762 1441916151 0.954163 -0.059937 0.095825 0.276917 1441916151 0.954163 -0.059937 0.095825 0.276917 1441916151 0.954163 -0.059937 0.095825 0.276917 1441916151 0.954163 -0.059937 0.095825 0.276917 1441916151 0.954163 -0.059937 0.095825 0.276917 1441916151 0.954163 -0.059937 0.095825 0.276917 1441916151 0.954163 -0.059937 0.095825 0.276917 1441916151 0.954834 -0.092773 0.084717 0.269043 1441916151 0.954834 -0.092773 0.084717 0.269043 1441916151 0.954834 -0.092773 0.084717 0.269043 1441916151 0.954834 -0.092773 0.084717 0.269043 1441916151 0.954834 -0.092773 0.084717 0.269043 1441916151 0.954834 -0.092773 0.084717 0.269043 1441916151 0.948364 -0.122986 0.084167 0.279785 1441916151 0.948364 -0.122986 0.084167 0.279785 1441916151 0.948364 -0.122986 0.084167 0.279785 1441916151 0.948364 -0.122986 0.084167 0.279785 1441916151 0.948364 -0.122986 0.084167 0.279785 1441916151 0.948364 -0.122986 0.084167 0.279785 1441916151 0.931580 -0.149109 0.080750 0.321533 1441916151 0.931580 -0.149109 0.080750 0.321533 1441916151 0.931580 -0.149109 0.080750 0.321533 1441916151 0.931580 -0.149109 0.080750 0.321533 1441916151 0.931580 -0.149109 0.080750 0.321533 1441916151 0.931580 -0.149109 0.080750 0.321533 1441916151 0.897034 -0.155090 0.061768 0.409119 1441916151 0.897034 -0.155090 0.061768 0.409119 1441916151 0.897034 -0.155090 0.061768 0.409119 1441916151 0.897034 -0.155090 0.061768 0.409119 1441916151 0.832275 -0.109070 0.032959 0.542419 1441916151 0.832275 -0.109070 0.032959 0.542419 1441916151 0.832275 -0.109070 0.032959 0.542419 1441916151 0.832275 -0.109070 0.032959 0.542419 1441916151 0.832275 -0.109070 0.032959 0.542419 1441916151 0.832275 -0.109070 0.032959 0.542419 1441916151 0.832275 -0.109070 0.032959 0.542419 1441916152 0.733948 -0.035339 0.007385 0.678162 1441916152 0.733948 -0.035339 0.007385 0.678162 1441916152 0.733948 -0.035339 0.007385 0.678162 1441916152 0.733948 -0.035339 0.007385 0.678162 1441916152 0.733948 -0.035339 0.007385 0.678162 1441916152 0.700745 0.013428 0.095032 0.706848 1441916152 0.700745 0.013428 0.095032 0.706848 1441916152 0.700745 0.013428 0.095032 0.706848 1441916152 0.700745 0.013428 0.095032 0.706848 1441916152 0.700745 0.013428 0.095032 0.706848 1441916152 0.700745 0.013428 0.095032 0.706848 1441916152 0.712280 0.061768 0.141296 0.684631 1441916152 0.712280 0.061768 0.141296 0.684631 1441916152 0.712280 0.061768 0.141296 0.684631 1441916152 0.712280 0.061768 0.141296 0.684631 1441916152 0.712280 0.061768 0.141296 0.684631 1441916152 0.712280 0.061768 0.141296 0.684631 1441916152 0.712280 0.061768 0.141296 0.684631 1441916152 0.743530 0.074341 0.136414 0.650330 1441916152 0.743530 0.074341 0.136414 0.650330 1441916152 0.743530 0.074341 0.136414 0.650330 1441916152 0.743530 0.074341 0.136414 0.650330 1441916152 0.743530 0.074341 0.136414 0.650330 1441916152 0.743530 0.074341 0.136414 0.650330 1441916152 0.778015 0.098572 0.156677 0.600220 1441916152 0.778015 0.098572 0.156677 0.600220 1441916152 0.778015 0.098572 0.156677 0.600220 1441916152 0.778015 0.098572 0.156677 0.600220 1441916152 0.778015 0.098572 0.156677 0.600220 1441916152 0.819397 0.136597 0.187866 0.523926 1441916152 0.819397 0.136597 0.187866 0.523926 1441916152 0.819397 0.136597 0.187866 0.523926 1441916152 0.819397 0.136597 0.187866 0.523926 1441916152 0.819397 0.136597 0.187866 0.523926 1441916152 0.819397 0.136597 0.187866 0.523926 1441916152 0.819397 0.136597 0.187866 0.523926 1441916152 0.860352 0.139526 0.183289 0.454651 1441916152 0.860352 0.139526 0.183289 0.454651 1441916152 0.860352 0.139526 0.183289 0.454651 1441916152 0.860352 0.139526 0.183289 0.454651 1441916152 0.860352 0.139526 0.183289 0.454651 1441916152 0.860352 0.139526 0.183289 0.454651 1441916152 0.891296 0.116455 0.169800 0.403809 1441916152 0.891296 0.116455 0.169800 0.403809 1441916152 0.891296 0.116455 0.169800 0.403809 1441916152 0.891296 0.116455 0.169800 0.403809 1441916152 0.891296 0.116455 0.169800 0.403809 1441916152 0.891296 0.116455 0.169800 0.403809 1441916152 0.891296 0.116455 0.169800 0.403809 1441916152 0.911316 0.101013 0.167419 0.362183 1441916152 0.911316 0.101013 0.167419 0.362183 1441916152 0.911316 0.101013 0.167419 0.362183 1441916152 0.911316 0.101013 0.167419 0.362183 1441916152 0.911316 0.101013 0.167419 0.362183 1441916152 0.926880 0.085938 0.147339 0.334167 1441916152 0.926880 0.085938 0.147339 0.334167 1441916152 0.926880 0.085938 0.147339 0.334167 1441916152 0.926880 0.085938 0.147339 0.334167 1441916152 0.926880 0.085938 0.147339 0.334167 1441916152 0.926880 0.085938 0.147339 0.334167 1441916152 0.942505 0.036194 0.119934 0.309753 1441916152 0.942505 0.036194 0.119934 0.309753 1441916152 0.942505 0.036194 0.119934 0.309753 1441916152 0.942505 0.036194 0.119934 0.309753 1441916152 0.942505 0.036194 0.119934 0.309753 1441916152 0.942505 0.036194 0.119934 0.309753 1441916152 0.950562 -0.007751 0.101074 0.293335 1441916152 0.950562 -0.007751 0.101074 0.293335 1441916152 0.950562 -0.007751 0.101074 0.293335 1441916152 0.950562 -0.007751 0.101074 0.293335 1441916152 0.950562 -0.007751 0.101074 0.293335 1441916152 0.950562 -0.007751 0.101074 0.293335 1441916152 0.950073 -0.051392 0.092041 0.293579 1441916152 0.950073 -0.051392 0.092041 0.293579 1441916152 0.950073 -0.051392 0.092041 0.293579 1441916152 0.950073 -0.051392 0.092041 0.293579 1441916152 0.950073 -0.051392 0.092041 0.293579 1441916152 0.950073 -0.051392 0.092041 0.293579 1441916152 0.939392 -0.083069 0.088501 0.320435 1441916152 0.939392 -0.083069 0.088501 0.320435 1441916152 0.939392 -0.083069 0.088501 0.320435 1441916152 0.939392 -0.083069 0.088501 0.320435 1441916152 0.939392 -0.083069 0.088501 0.320435 1441916152 0.939392 -0.083069 0.088501 0.320435 1441916152 0.912903 -0.110352 0.076660 0.385254 1441916152 0.912903 -0.110352 0.076660 0.385254 1441916152 0.912903 -0.110352 0.076660 0.385254 1441916152 0.912903 -0.110352 0.076660 0.385254 1441916152 0.912903 -0.110352 0.076660 0.385254 1441916152 0.912903 -0.110352 0.076660 0.385254 1441916152 0.863037 -0.126404 0.038147 0.487488 1441916152 0.863037 -0.126404 0.038147 0.487488 1441916152 0.863037 -0.126404 0.038147 0.487488 1441916152 0.863037 -0.126404 0.038147 0.487488 1441916152 0.863037 -0.126404 0.038147 0.487488 1441916152 0.863037 -0.126404 0.038147 0.487488 1441916152 0.863037 -0.126404 0.038147 0.487488 1441916152 0.779114 -0.123047 -0.023743 0.614197 1441916152 0.779114 -0.123047 -0.023743 0.614197 1441916152 0.779114 -0.123047 -0.023743 0.614197 1441916152 0.779114 -0.123047 -0.023743 0.614197 1441916152 0.779114 -0.123047 -0.023743 0.614197 1441916152 0.779114 -0.123047 -0.023743 0.614197 1441916152 0.677734 -0.116516 -0.074524 0.722107 1441916152 0.677734 -0.116516 -0.074524 0.722107 1441916152 0.677734 -0.116516 -0.074524 0.722107 1441916152 0.677734 -0.116516 -0.074524 0.722107 1441916152 0.677734 -0.116516 -0.074524 0.722107 1441916152 0.677734 -0.116516 -0.074524 0.722107 1441916152 0.657166 -0.048889 -0.020935 0.751831 1441916152 0.657166 -0.048889 -0.020935 0.751831 1441916153 0.657166 -0.048889 -0.020935 0.751831 1441916153 0.657166 -0.048889 -0.020935 0.751831 1441916153 0.657166 -0.048889 -0.020935 0.751831 1441916153 0.657166 -0.048889 -0.020935 0.751831 1441916153 0.676880 -0.000122 0.025940 0.735596 1441916153 0.676880 -0.000122 0.025940 0.735596 1441916153 0.676880 -0.000122 0.025940 0.735596 1441916153 0.676880 -0.000122 0.025940 0.735596 1441916153 0.676880 -0.000122 0.025940 0.735596 1441916153 0.676880 -0.000122 0.025940 0.735596 1441916153 0.714661 0.010132 0.032410 0.698547 1441916153 0.714661 0.010132 0.032410 0.698547 1441916153 0.714661 0.010132 0.032410 0.698547 1441916153 0.714661 0.010132 0.032410 0.698547 1441916153 0.714661 0.010132 0.032410 0.698547 1441916153 0.714661 0.010132 0.032410 0.698547 1441916153 0.762634 0.018433 0.039368 0.645264 1441916153 0.762634 0.018433 0.039368 0.645264 1441916153 0.762634 0.018433 0.039368 0.645264 1441916153 0.762634 0.018433 0.039368 0.645264 1441916153 0.762634 0.018433 0.039368 0.645264 1441916153 0.762634 0.018433 0.039368 0.645264 1441916153 0.762634 0.018433 0.039368 0.645264 1441916153 0.812744 0.032227 0.067871 0.577698 1441916153 0.812744 0.032227 0.067871 0.577698 1441916153 0.812744 0.032227 0.067871 0.577698 1441916153 0.812744 0.032227 0.067871 0.577698 1441916153 0.812744 0.032227 0.067871 0.577698 1441916153 0.812744 0.032227 0.067871 0.577698 1441916153 0.854858 0.050171 0.105103 0.505554 1441916153 0.854858 0.050171 0.105103 0.505554 1441916153 0.854858 0.050171 0.105103 0.505554 1441916153 0.854858 0.050171 0.105103 0.505554 1441916153 0.854858 0.050171 0.105103 0.505554 1441916153 0.854858 0.050171 0.105103 0.505554 1441916153 0.854858 0.050171 0.105103 0.505554 1441916153 0.884705 0.067505 0.142151 0.438660 1441916153 0.884705 0.067505 0.142151 0.438660 1441916153 0.884705 0.067505 0.142151 0.438660 1441916153 0.884705 0.067505 0.142151 0.438660 1441916153 0.884705 0.067505 0.142151 0.438660 1441916153 0.884705 0.067505 0.142151 0.438660 1441916153 0.906250 0.055847 0.147766 0.391907 1441916153 0.906250 0.055847 0.147766 0.391907 1441916153 0.906250 0.055847 0.147766 0.391907 1441916153 0.906250 0.055847 0.147766 0.391907 1441916153 0.906250 0.055847 0.147766 0.391907 1441916153 0.906250 0.055847 0.147766 0.391907 1441916153 0.925232 0.026855 0.144165 0.349854 1441916153 0.925232 0.026855 0.144165 0.349854 1441916153 0.925232 0.026855 0.144165 0.349854 1441916153 0.925232 0.026855 0.144165 0.349854 1441916153 0.925232 0.026855 0.144165 0.349854 1441916153 0.925232 0.026855 0.144165 0.349854 1441916153 0.925232 0.026855 0.144165 0.349854 1441916153 0.938538 -0.005981 0.132202 0.318604 1441916153 0.938538 -0.005981 0.132202 0.318604 1441916153 0.938538 -0.005981 0.132202 0.318604 1441916153 0.938538 -0.005981 0.132202 0.318604 1441916153 0.938538 -0.005981 0.132202 0.318604 1441916153 0.938538 -0.005981 0.132202 0.318604 1441916153 0.945313 -0.054260 0.114136 0.300598 1441916153 0.945313 -0.054260 0.114136 0.300598 1441916153 0.945313 -0.054260 0.114136 0.300598 1441916153 0.945313 -0.054260 0.114136 0.300598 1441916153 0.945313 -0.054260 0.114136 0.300598 1441916153 0.945313 -0.054260 0.114136 0.300598 1441916153 0.941772 -0.093323 0.102112 0.306274 1441916153 0.941772 -0.093323 0.102112 0.306274 1441916153 0.941772 -0.093323 0.102112 0.306274 1441916153 0.941772 -0.093323 0.102112 0.306274 1441916153 0.941772 -0.093323 0.102112 0.306274 1441916153 0.941772 -0.093323 0.102112 0.306274 1441916153 0.941772 -0.093323 0.102112 0.306274 1441916153 0.930908 -0.110535 0.093506 0.335144 1441916153 0.930908 -0.110535 0.093506 0.335144 1441916153 0.930908 -0.110535 0.093506 0.335144 1441916153 0.930908 -0.110535 0.093506 0.335144 1441916153 0.930908 -0.110535 0.093506 0.335144 1441916153 0.930908 -0.110535 0.093506 0.335144 1441916153 0.911011 -0.100586 0.082153 0.391235 1441916153 0.911011 -0.100586 0.082153 0.391235 1441916153 0.911011 -0.100586 0.082153 0.391235 1441916153 0.911011 -0.100586 0.082153 0.391235 1441916153 0.911011 -0.100586 0.082153 0.391235 1441916153 0.911011 -0.100586 0.082153 0.391235 1441916153 0.911011 -0.100586 0.082153 0.391235 1441916153 0.869385 -0.100464 0.044067 0.481689 1441916153 0.869385 -0.100464 0.044067 0.481689 1441916153 0.869385 -0.100464 0.044067 0.481689 1441916153 0.869385 -0.100464 0.044067 0.481689 1441916153 0.869385 -0.100464 0.044067 0.481689 1441916153 0.869385 -0.100464 0.044067 0.481689 1441916153 0.803650 -0.073486 0.003418 0.590454 1441916153 0.803650 -0.073486 0.003418 0.590454 1441916153 0.803650 -0.073486 0.003418 0.590454 1441916153 0.803650 -0.073486 0.003418 0.590454 1441916153 0.803650 -0.073486 0.003418 0.590454 1441916153 0.803650 -0.073486 0.003418 0.590454 1441916153 0.749451 0.017883 0.030334 0.661072 1441916153 0.749451 0.017883 0.030334 0.661072 1441916153 0.749451 0.017883 0.030334 0.661072 1441916153 0.749451 0.017883 0.030334 0.661072 1441916153 0.749451 0.017883 0.030334 0.661072 1441916153 0.749451 0.017883 0.030334 0.661072 1441916153 0.723999 0.063721 0.095032 0.680115 1441916153 0.723999 0.063721 0.095032 0.680115 1441916153 0.723999 0.063721 0.095032 0.680115 1441916153 0.723999 0.063721 0.095032 0.680115 1441916153 0.723999 0.063721 0.095032 0.680115 1441916153 0.723999 0.063721 0.095032 0.680115 1441916153 0.723999 0.063721 0.095032 0.680115 1441916153 0.738098 0.078552 0.089539 0.664001 1441916153 0.738098 0.078552 0.089539 0.664001 1441916153 0.738098 0.078552 0.089539 0.664001 1441916154 0.738098 0.078552 0.089539 0.664001 1441916154 0.738098 0.078552 0.089539 0.664001 1441916154 0.738098 0.078552 0.089539 0.664001 1441916154 0.768188 0.083252 0.087036 0.628723 1441916154 0.768188 0.083252 0.087036 0.628723 1441916154 0.768188 0.083252 0.087036 0.628723 1441916154 0.768188 0.083252 0.087036 0.628723 1441916154 0.768188 0.083252 0.087036 0.628723 1441916154 0.768188 0.083252 0.087036 0.628723 1441916154 0.805847 0.096680 0.098816 0.575684 1441916154 0.805847 0.096680 0.098816 0.575684 1441916154 0.805847 0.096680 0.098816 0.575684 1441916154 0.805847 0.096680 0.098816 0.575684 1441916154 0.805847 0.096680 0.098816 0.575684 1441916154 0.805847 0.096680 0.098816 0.575684 1441916154 0.805847 0.096680 0.098816 0.575684 1441916154 0.847290 0.103333 0.117554 0.507507 1441916154 0.847290 0.103333 0.117554 0.507507 1441916154 0.847290 0.103333 0.117554 0.507507 1441916154 0.847290 0.103333 0.117554 0.507507 1441916154 0.847290 0.103333 0.117554 0.507507 1441916154 0.847290 0.103333 0.117554 0.507507 1441916154 0.885620 0.071716 0.125427 0.441284 1441916154 0.885620 0.071716 0.125427 0.441284 1441916154 0.885620 0.071716 0.125427 0.441284 1441916154 0.885620 0.071716 0.125427 0.441284 1441916154 0.885620 0.071716 0.125427 0.441284 1441916154 0.885620 0.071716 0.125427 0.441284 1441916154 0.885620 0.071716 0.125427 0.441284 1441916154 0.912170 0.000916 0.118713 0.392151 1441916154 0.912170 0.000916 0.118713 0.392151 1441916154 0.912170 0.000916 0.118713 0.392151 1441916154 0.912170 0.000916 0.118713 0.392151 1441916154 0.912170 0.000916 0.118713 0.392151 1441916154 0.912170 0.000916 0.118713 0.392151 1441916154 0.926208 -0.053833 0.129028 0.349915 1441916154 0.926208 -0.053833 0.129028 0.349915 1441916154 0.926208 -0.053833 0.129028 0.349915 1441916154 0.926208 -0.053833 0.129028 0.349915 1441916154 0.926208 -0.053833 0.129028 0.349915 1441916154 0.926208 -0.053833 0.129028 0.349915 1441916154 0.939331 -0.094482 0.128540 0.303528 1441916154 0.939331 -0.094482 0.128540 0.303528 1441916154 0.939331 -0.094482 0.128540 0.303528 1441916154 0.939331 -0.094482 0.128540 0.303528 1441916154 0.939331 -0.094482 0.128540 0.303528 1441916154 0.939331 -0.094482 0.128540 0.303528 1441916154 0.945435 -0.132080 0.112732 0.275452 1441916154 0.945435 -0.132080 0.112732 0.275452 1441916154 0.945435 -0.132080 0.112732 0.275452 1441916154 0.945435 -0.132080 0.112732 0.275452 1441916154 0.945435 -0.132080 0.112732 0.275452 1441916154 0.945435 -0.132080 0.112732 0.275452 1441916154 0.947144 -0.135864 0.109192 0.269165 1441916154 0.947144 -0.135864 0.109192 0.269165 1441916154 0.947144 -0.135864 0.109192 0.269165 1441916154 0.947144 -0.135864 0.109192 0.269165 1441916154 0.947144 -0.135864 0.109192 0.269165 1441916154 0.947144 -0.135864 0.109192 0.269165 1441916154 0.940247 -0.143188 0.100159 0.292053 1441916154 0.940247 -0.143188 0.100159 0.292053 1441916154 0.940247 -0.143188 0.100159 0.292053 1441916154 0.940247 -0.143188 0.100159 0.292053 1441916154 0.940247 -0.143188 0.100159 0.292053 1441916154 0.940247 -0.143188 0.100159 0.292053 1441916154 0.940247 -0.143188 0.100159 0.292053 1441916154 0.923645 -0.152283 0.077576 0.342896 1441916154 0.923645 -0.152283 0.077576 0.342896 1441916154 0.923645 -0.152283 0.077576 0.342896 1441916154 0.923645 -0.152283 0.077576 0.342896 1441916154 0.923645 -0.152283 0.077576 0.342896 1441916154 0.923645 -0.152283 0.077576 0.342896 1441916154 0.897583 -0.128906 0.039246 0.419678 1441916154 0.897583 -0.128906 0.039246 0.419678 1441916154 0.897583 -0.128906 0.039246 0.419678 1441916154 0.897583 -0.128906 0.039246 0.419678 1441916154 0.897583 -0.128906 0.039246 0.419678 1441916154 0.897583 -0.128906 0.039246 0.419678 1441916154 0.897583 -0.128906 0.039246 0.419678 1441916154 0.848022 -0.094910 -0.010376 0.521179 1441916154 0.848022 -0.094910 -0.010376 0.521179 1441916154 0.848022 -0.094910 -0.010376 0.521179 1441916154 0.848022 -0.094910 -0.010376 0.521179 1441916154 0.848022 -0.094910 -0.010376 0.521179 1441916154 0.848022 -0.094910 -0.010376 0.521179 1441916154 0.781189 -0.069031 -0.051880 0.618286 1441916154 0.781189 -0.069031 -0.051880 0.618286 1441916154 0.781189 -0.069031 -0.051880 0.618286 1441916154 0.781189 -0.069031 -0.051880 0.618286 1441916154 0.781189 -0.069031 -0.051880 0.618286 1441916154 0.781189 -0.069031 -0.051880 0.618286 1441916154 0.738831 -0.032349 -0.025940 0.672546 1441916154 0.738831 -0.032349 -0.025940 0.672546 1441916154 0.738831 -0.032349 -0.025940 0.672546 1441916154 0.738831 -0.032349 -0.025940 0.672546 1441916154 0.738831 -0.032349 -0.025940 0.672546 1441916154 0.738831 -0.032349 -0.025940 0.672546 1441916154 0.733215 0.012390 0.014404 0.679688 1441916154 0.733215 0.012390 0.014404 0.679688 1441916154 0.733215 0.012390 0.014404 0.679688 1441916154 0.733215 0.012390 0.014404 0.679688 1441916154 0.733215 0.012390 0.014404 0.679688 1441916154 0.733215 0.012390 0.014404 0.679688 1441916154 0.747742 0.023560 0.011780 0.663391 1441916154 0.747742 0.023560 0.011780 0.663391 1441916154 0.747742 0.023560 0.011780 0.663391 1441916154 0.747742 0.023560 0.011780 0.663391 1441916154 0.747742 0.023560 0.011780 0.663391 1441916154 0.747742 0.023560 0.011780 0.663391 1441916154 0.747742 0.023560 0.011780 0.663391 1441916154 0.772095 -0.002258 -0.026428 0.634888 1441916154 0.772095 -0.002258 -0.026428 0.634888 1441916154 0.772095 -0.002258 -0.026428 0.634888 1441916155 0.772095 -0.002258 -0.026428 0.634888 1441916155 0.772095 -0.002258 -0.026428 0.634888 1441916155 0.772095 -0.002258 -0.026428 0.634888 1441916155 0.803345 -0.023254 -0.040100 0.593628 1441916155 0.803345 -0.023254 -0.040100 0.593628 1441916155 0.803345 -0.023254 -0.040100 0.593628 1441916155 0.803345 -0.023254 -0.040100 0.593628 1441916155 0.803345 -0.023254 -0.040100 0.593628 1441916155 0.803345 -0.023254 -0.040100 0.593628 1441916155 0.841187 0.002808 0.004517 0.540710 1441916155 0.841187 0.002808 0.004517 0.540710 1441916155 0.841187 0.002808 0.004517 0.540710 1441916155 0.841187 0.002808 0.004517 0.540710 1441916155 0.841187 0.002808 0.004517 0.540710 1441916155 0.841187 0.002808 0.004517 0.540710 1441916155 0.841187 0.002808 0.004517 0.540710 1441916155 0.871826 0.028687 0.058350 0.485413 1441916155 0.871826 0.028687 0.058350 0.485413 1441916155 0.871826 0.028687 0.058350 0.485413 1441916155 0.871826 0.028687 0.058350 0.485413 1441916155 0.871826 0.028687 0.058350 0.485413 1441916155 0.871826 0.028687 0.058350 0.485413 1441916155 0.894836 0.012085 0.085449 0.437805 1441916155 0.894836 0.012085 0.085449 0.437805 1441916155 0.894836 0.012085 0.085449 0.437805 1441916155 0.894836 0.012085 0.085449 0.437805 1441916155 0.894836 0.012085 0.085449 0.437805 1441916155 0.894836 0.012085 0.085449 0.437805 1441916155 0.909363 -0.003784 0.118958 0.398560 1441916155 0.909363 -0.003784 0.118958 0.398560 1441916155 0.909363 -0.003784 0.118958 0.398560 1441916155 0.909363 -0.003784 0.118958 0.398560 1441916155 0.909363 -0.003784 0.118958 0.398560 1441916155 0.909363 -0.003784 0.118958 0.398560 1441916155 0.919800 -0.007690 0.166687 0.355103 1441916155 0.919800 -0.007690 0.166687 0.355103 1441916155 0.919800 -0.007690 0.166687 0.355103 1441916155 0.919800 -0.007690 0.166687 0.355103 1441916155 0.919800 -0.007690 0.166687 0.355103 1441916155 0.919800 -0.007690 0.166687 0.355103 1441916155 0.919800 -0.007690 0.166687 0.355103 1441916155 0.934021 -0.025818 0.176392 0.309448 1441916155 0.934021 -0.025818 0.176392 0.309448 1441916155 0.934021 -0.025818 0.176392 0.309448 1441916155 0.934021 -0.025818 0.176392 0.309448 1441916155 0.934021 -0.025818 0.176392 0.309448 1441916155 
0.344177 0.645020 -0.131714 0.669373 1441916159 0.344177 0.645020 -0.131714 0.669373 1441916159 0.344177 0.645020 -0.131714 0.669373 1441916159 0.344177 0.645020 -0.131714 0.669373 1441916159 0.331421 0.651672 -0.110046 0.673279 1441916159 0.331421 0.651672 -0.110046 0.673279 1441916159 0.331421 0.651672 -0.110046 0.673279 1441916159 0.331421 0.651672 -0.110046 0.673279 1441916159 0.331421 0.651672 -0.110046 0.673279 1441916159 0.331421 0.651672 -0.110046 0.673279 1441916159 0.331909 0.651794 -0.098328 0.674683 1441916159 0.331909 0.651794 -0.098328 0.674683 1441916159 0.331909 0.651794 -0.098328 0.674683 1441916159 0.331909 0.651794 -0.098328 0.674683 1441916159 0.331909 0.651794 -0.098328 0.674683 1441916159 0.331909 0.651794 -0.098328 0.674683 1441916159 0.350891 0.644104 -0.114563 0.669922 1441916159 0.350891 0.644104 -0.114563 0.669922 1441916159 0.350891 0.644104 -0.114563 0.669922 1441916159 0.350891 0.644104 -0.114563 0.669922 1441916159 0.350891 0.644104 -0.114563 0.669922 1441916159 0.350891 0.644104 -0.114563 0.669922 1441916159 0.361145 0.637085 -0.118958 0.670410 1441916159 0.361145 0.637085 -0.118958 0.670410 1441916159 0.361145 0.637085 -0.118958 0.670410 1441916159 0.361145 0.637085 -0.118958 0.670410 1441916159 0.361145 0.637085 -0.118958 0.670410 1441916159 0.361145 0.637085 -0.118958 0.670410 1441916159 0.361145 0.637085 -0.118958 0.670410 1441916159 0.349060 0.643372 -0.091431 0.675110 1441916159 0.349060 0.643372 -0.091431 0.675110 1441916159 0.349060 0.643372 -0.091431 0.675110 1441916159 0.349060 0.643372 -0.091431 0.675110 1441916159 0.349060 0.643372 -0.091431 0.675110 1441916159 0.333618 0.647339 -0.056458 0.682922 1441916159 0.333618 0.647339 -0.056458 0.682922 1441916159 0.333618 0.647339 -0.056458 0.682922 1441916159 0.333618 0.647339 -0.056458 0.682922 1441916159 0.333618 0.647339 -0.056458 0.682922 1441916159 0.333618 0.647339 -0.056458 0.682922 1441916159 0.333618 0.647339 -0.056458 0.682922 1441916159 0.322754 0.653809 -0.033325 0.683472 1441916159 0.322754 0.653809 -0.033325 0.683472 1441916159 0.322754 0.653809 -0.033325 0.683472 1441916159 0.322754 0.653809 -0.033325 0.683472 1441916159 0.322754 0.653809 -0.033325 0.683472 1441916159 0.322754 0.653809 -0.033325 0.683472 1441916159 0.308716 0.664307 -0.016541 0.680420 1441916159 0.308716 0.664307 -0.016541 0.680420 1441916159 0.308716 0.664307 -0.016541 0.680420 1441916159 0.308716 0.664307 -0.016541 0.680420 1441916159 0.308716 0.664307 -0.016541 0.680420 1441916159 0.308716 0.664307 -0.016541 0.680420 1441916159 0.308716 0.664307 -0.016541 0.680420 1441916159 0.286865 0.671570 0.007751 0.683044 1441916159 0.286865 0.671570 0.007751 0.683044 1441916159 0.286865 0.671570 0.007751 0.683044 1441916159 0.286865 0.671570 0.007751 0.683044 1441916159 0.286865 0.671570 0.007751 0.683044 1441916159 0.286865 0.671570 0.007751 0.683044 1441916159 0.258118 0.677002 0.036194 0.688232 1441916159 0.258118 0.677002 0.036194 0.688232 1441916159 0.258118 0.677002 0.036194 0.688232 1441916159 0.258118 0.677002 0.036194 0.688232 1441916159 0.258118 0.677002 0.036194 0.688232 1441916159 0.258118 0.677002 0.036194 0.688232 1441916159 0.237793 0.674316 0.056213 0.696777 1441916159 0.237793 0.674316 0.056213 0.696777 1441916159 0.237793 0.674316 0.056213 0.696777 1441916159 0.237793 0.674316 0.056213 0.696777 1441916159 0.237793 0.674316 0.056213 0.696777 1441916159 0.237793 0.674316 0.056213 0.696777 1441916159 0.237793 0.674316 0.056213 0.696777 1441916159 0.241211 0.673279 0.043823 0.697510 1441916159 0.241211 0.673279 0.043823 0.697510 1441916159 0.241211 0.673279 0.043823 0.697510 1441916159 0.241211 0.673279 0.043823 0.697510 1441916159 0.241211 0.673279 0.043823 0.697510 1441916159 0.241211 0.673279 0.043823 0.697510 1441916159 0.238953 0.670227 0.031921 0.701843 1441916159 0.238953 0.670227 0.031921 0.701843 1441916159 0.238953 0.670227 0.031921 0.701843 1441916159 0.238953 0.670227 0.031921 0.701843 1441916159 0.238953 0.670227 0.031921 0.701843 1441916159 0.238953 0.670227 0.031921 0.701843 1441916159 0.222046 0.670044 0.039368 0.707153 1441916159 0.222046 0.670044 0.039368 0.707153 1441916159 0.222046 0.670044 0.039368 0.707153 1441916159 0.222046 0.670044 0.039368 0.707153 1441916159 0.222046 0.670044 0.039368 0.707153 1441916159 0.222046 0.670044 0.039368 0.707153 1441916159 0.222046 0.670044 0.039368 0.707153 1441916159 0.204712 0.670471 0.043396 0.711792 1441916159 0.204712 0.670471 0.043396 0.711792 1441916159 0.204712 0.670471 0.043396 0.711792 1441916159 0.204712 0.670471 0.043396 0.711792 1441916159 0.204712 0.670471 0.043396 0.711792 1441916159 0.204712 0.670471 0.043396 0.711792 1441916159 0.195801 0.667725 0.037659 0.717163 1441916159 0.195801 0.667725 0.037659 0.717163 1441916159 0.195801 0.667725 0.037659 0.717163 1441916159 0.195801 0.667725 0.037659 0.717163 1441916159 0.195801 0.667725 0.037659 0.717163 1441916159 0.195801 0.667725 0.037659 0.717163 1441916159 0.192505 0.668030 0.029541 0.718140 1441916159 0.192505 0.668030 0.029541 0.718140 1441916159 0.192505 0.668030 0.029541 0.718140 1441916159 0.192505 0.668030 0.029541 0.718140 1441916159 0.192505 0.668030 0.029541 0.718140 1441916159 0.192505 0.668030 0.029541 0.718140 1441916159 0.192505 0.668030 0.029541 0.718140 1441916159 0.184326 0.669922 0.038391 0.718079 1441916159 0.184326 0.669922 0.038391 0.718079 1441916160 0.184326 0.669922 0.038391 0.718079 1441916160 0.184326 0.669922 0.038391 0.718079 1441916160 0.184326 0.669922 0.038391 0.718079 1441916160 0.184326 0.669922 0.038391 0.718079 1441916160 0.167542 0.674377 0.072998 0.715332 1441916160 0.167542 0.674377 0.072998 0.715332 1441916160 0.167542 0.674377 0.072998 0.715332 1441916160 0.167542 0.674377 0.072998 0.715332 1441916160 0.167542 0.674377 0.072998 0.715332 1441916160 0.167542 0.674377 0.072998 0.715332 1441916160 0.142639 0.680054 0.126404 0.707886 1441916160 0.142639 0.680054 0.126404 0.707886 1441916160 0.142639 0.680054 0.126404 0.707886 1441916160 0.142639 0.680054 0.126404 0.707886 1441916160 0.142639 0.680054 0.126404 0.707886 1441916160 0.142639 0.680054 0.126404 0.707886 1441916160 0.112244 0.684875 0.184875 0.695740 1441916160 0.112244 0.684875 0.184875 0.695740 1441916160 0.112244 0.684875 0.184875 0.695740 1441916160 0.112244 0.684875 0.184875 0.695740 1441916160 0.112244 0.684875 0.184875 0.695740 1441916160 0.112244 0.684875 0.184875 0.695740 1441916160 0.112244 0.684875 0.184875 0.695740 1441916160 0.090881 0.686523 0.220947 0.686646 1441916160 0.090881 0.686523 0.220947 0.686646 1441916160 0.090881 0.686523 0.220947 0.686646 1441916160 0.090881 0.686523 0.220947 0.686646 1441916160 0.090881 0.686523 0.220947 0.686646 1441916160 0.090881 0.686523 0.220947 0.686646 1441916160 0.093506 0.689148 0.217407 0.684814 1441916160 0.093506 0.689148 0.217407 0.684814 1441916160 0.093506 0.689148 0.217407 0.684814 1441916160 0.093506 0.689148 0.217407 0.684814 1441916160 0.093506 0.689148 0.217407 0.684814 1441916160 0.093506 0.689148 0.217407 0.684814 1441916160 0.093506 0.689148 0.217407 0.684814 1441916160 0.104065 0.692932 0.198303 0.685303 1441916160 0.104065 0.692932 0.198303 0.685303 1441916160 0.104065 0.692932 0.198303 0.685303 1441916160 0.104065 0.692932 0.198303 0.685303 1441916160 0.101685 0.696838 0.190674 0.683838 1441916160 0.101685 0.696838 0.190674 0.683838 1441916160 0.101685 0.696838 0.190674 0.683838 1441916160 0.101685 0.696838 0.190674 0.683838 1441916160 0.101685 0.696838 0.190674 0.683838 1441916160 0.101685 0.696838 0.190674 0.683838 1441916160 0.076599 0.692078 0.213379 0.685242 1441916160 0.076599 0.692078 0.213379 0.685242 1441916160 0.076599 0.692078 0.213379 0.685242 1441916160 0.076599 0.692078 0.213379 0.685242 1441916160 0.076599 0.692078 0.213379 0.685242 1441916160 0.076599 0.692078 0.213379 0.685242 1441916160 0.055054 0.681091 0.234009 0.691528 1441916160 0.055054 0.681091 0.234009 0.691528 1441916160 0.055054 0.681091 0.234009 0.691528 1441916160 0.055054 0.681091 0.234009 0.691528 1441916160 0.055054 0.681091 0.234009 0.691528 1441916160 0.055054 0.681091 0.234009 0.691528 1441916160 0.059143 0.682800 0.222351 0.693359 1441916160 0.059143 0.682800 0.222351 0.693359 1441916160 0.059143 0.682800 0.222351 0.693359 1441916160 0.059143 0.682800 0.222351 0.693359 1441916160 0.059143 0.682800 0.222351 0.693359 1441916160 0.059143 0.682800 0.222351 0.693359 1441916160 0.059143 0.682800 0.222351 0.693359 1441916160 0.071106 0.685547 0.204407 0.695007 1441916160 0.071106 0.685547 0.204407 0.695007 1441916160 0.071106 0.685547 0.204407 0.695007 1441916160 0.071106 0.685547 0.204407 0.695007 1441916160 0.071106 0.685547 0.204407 0.695007 1441916160 0.071106 0.685547 0.204407 0.695007 1441916160 0.071106 0.685547 0.204407 0.695007 1441916160 0.083191 0.687927 0.191101 0.695129 1441916160 0.083191 0.687927 0.191101 0.695129 1441916160 0.083191 0.687927 0.191101 0.695129 1441916160 0.083191 0.687927 0.191101 0.695129 1441916160 0.083191 0.687927 0.191101 0.695129 1441916160 0.083191 0.687927 0.191101 0.695129 1441916160 0.089600 0.690491 0.182678 0.694092 1441916160 0.089600 0.690491 0.182678 0.694092 1441916160 0.089600 0.690491 0.182678 0.694092 1441916160 0.089600 0.690491 0.182678 0.694092 1441916160 0.089600 0.690491 0.182678 0.694092 1441916160 0.089600 0.690491 0.182678 0.694092 1441916160 0.089600 0.690491 0.182678 0.694092 1441916160 0.098755 0.692261 0.168457 0.694641 1441916160 0.098755 0.692261 0.168457 0.694641 1441916160 0.098755 0.692261 0.168457 0.694641 1441916160 0.098755 0.692261 0.168457 0.694641 1441916160 0.098755 0.692261 0.168457 0.694641 1441916160 0.098755 0.692261 0.168457 0.694641 1441916160 0.114075 0.692627 0.143433 0.697571 1441916160 0.114075 0.692627 0.143433 0.697571 1441916160 0.114075 0.692627 0.143433 0.697571 1441916160 0.114075 0.692627 0.143433 0.697571 1441916160 0.114075 0.692627 0.143433 0.697571 1441916160 0.114075 0.692627 0.143433 0.697571 1441916160 0.121521 0.691284 0.133057 0.699646 1441916160 0.121521 0.691284 0.133057 0.699646 1441916160 0.121521 0.691284 0.133057 0.699646 1441916160 0.121521 0.691284 0.133057 0.699646 1441916160 0.121521 0.691284 0.133057 0.699646 1441916160 0.121521 0.691284 0.133057 0.699646 1441916160 0.130066 0.687073 0.131226 0.702637 1441916160 0.130066 0.687073 0.131226 0.702637 1441916160 0.130066 0.687073 0.131226 0.702637 1441916160 0.130066 0.687073 0.131226 0.702637 1441916160 0.130066 0.687073 0.131226 0.702637 1441916160 0.130066 0.687073 0.131226 0.702637 1441916160 0.144775 0.686584 0.126587 0.701111 1441916160 0.144775 0.686584 0.126587 0.701111 1441916160 0.144775 0.686584 0.126587 0.701111 1441916161 0.144775 0.686584 0.126587 0.701111 1441916161 0.144775 0.686584 0.126587 0.701111 1441916161 0.144775 0.686584 0.126587 0.701111 1441916161 0.158630 0.686646 0.122620 0.698730 1441916161 0.158630 0.686646 0.122620 0.698730 1441916161 0.158630 0.686646 0.122620 0.698730 1441916161 0.158630 0.686646 0.122620 0.698730 1441916161 0.158630 0.686646 0.122620 0.698730 1441916161 0.158630 0.686646 0.122620 0.698730 1441916161 0.158630 0.686646 0.122620 0.698730 1441916161 0.165649 0.687683 0.121948 0.696167 1441916161 0.165649 0.687683 0.121948 0.696167 1441916161 0.165649 0.687683 0.121948 0.696167 1441916161 0.165649 0.687683 0.121948 0.696167 1441916161 0.165649 0.687683 0.121948 0.696167 1441916161 0.165649 0.687683 0.121948 0.696167 1441916161 0.169495 0.687622 0.119568 0.695679 1441916161 0.169495 0.687622 0.119568 0.695679 1441916161 0.169495 0.687622 0.119568 0.695679 1441916161 0.169495 0.687622 0.119568 0.695679 1441916161 0.169495 0.687622 0.119568 0.695679 1441916161 0.169495 0.687622 0.119568 0.695679 1441916161 0.169495 0.687622 0.119568 0.695679 1441916161 0.171326 0.685669 0.114624 0.698059 1441916161 0.171326 0.685669 0.114624 0.698059 1441916161 0.171326 0.685669 0.114624 0.698059 1441916161 0.171326 0.685669 0.114624 0.698059 1441916161 0.171326 0.685669 0.114624 0.698059 1441916161 0.177856 0.689514 0.101196 0.694702 1441916161 0.177856 0.689514 0.101196 0.694702 1441916161 0.177856 0.689514 0.101196 0.694702 1441916161 0.177856 0.689514 0.101196 0.694702 1441916161 0.177856 0.689514 0.101196 0.694702 1441916161 0.177856 0.689514 0.101196 0.694702 1441916161 0.186035 0.690796 0.085388 0.693359 1441916161 0.186035 0.690796 0.085388 0.693359 1441916161 0.186035 0.690796 0.085388 0.693359 1441916161 0.186035 0.690796 0.085388 0.693359 1441916161 0.186035 0.690796 0.085388 0.693359 1441916161 0.186035 0.690796 0.085388 0.693359 1441916161 0.178467 0.689392 0.089539 0.696289 1441916161 0.178467 0.689392 0.089539 0.696289 1441916161 0.178467 0.689392 0.089539 0.696289 1441916161 0.178467 0.689392 0.089539 0.696289 1441916161 0.178467 0.689392 0.089539 0.696289 1441916161 0.161011 0.685303 0.108215 0.701843 1441916161 0.161011 0.685303 0.108215 0.701843 1441916161 0.161011 0.685303 0.108215 0.701843 1441916161 0.161011 0.685303 0.108215 0.701843 1441916161 0.161011 0.685303 0.108215 0.701843 1441916161 0.161011 0.685303 0.108215 0.701843 1441916161 0.155212 0.682617 0.112549 0.705139 1441916161 0.155212 0.682617 0.112549 0.705139 1441916161 0.155212 0.682617 0.112549 0.705139 1441916161 0.155212 0.682617 0.112549 0.705139 1441916161 0.155212 0.682617 0.112549 0.705139 1441916161 0.155212 0.682617 0.112549 0.705139 1441916161 0.160706 0.682190 0.102478 0.705811 1441916161 0.160706 0.682190 0.102478 0.705811 1441916161 0.160706 0.682190 0.102478 0.705811 1441916161 0.160706 0.682190 0.102478 0.705811 1441916161 0.160706 0.682190 0.102478 0.705811 1441916161 0.160706 0.682190 0.102478 0.705811 1441916161 0.165649 0.682678 0.096375 0.705078 1441916161 0.165649 0.682678 0.096375 0.705078 1441916161 0.165649 0.682678 0.096375 0.705078 1441916161 0.165649 0.682678 0.096375 0.705078 1441916161 0.165649 0.682678 0.096375 0.705078 1441916161 0.165649 0.682678 0.096375 0.705078 1441916161 0.165649 0.682678 0.096375 0.705078 1441916161 0.166321 0.682861 0.096252 0.704773 1441916161 0.166321 0.682861 0.096252 0.704773 1441916161 0.166321 0.682861 0.096252 0.704773 1441916161 0.166321 0.682861 0.096252 0.704773 1441916161 0.166321 0.682861 0.096252 0.704773 1441916161 0.166321 0.682861 0.096252 0.704773 1441916161 0.167236 0.683228 0.093811 0.704468 1441916161 0.167236 0.683228 0.093811 0.704468 1441916161 0.167236 0.683228 0.093811 0.704468 1441916161 0.167236 0.683228 0.093811 0.704468 1441916161 0.167236 0.683228 0.093811 0.704468 1441916161 0.167236 0.683228 0.093811 0.704468 1441916161 0.167236 0.683228 0.093811 0.704468 1441916161 0.173035 0.682373 0.084473 0.705078 1441916161 0.173035 0.682373 0.084473 0.705078 1441916161 0.173035 0.682373 0.084473 0.705078 1441916161 0.173035 0.682373 0.084473 0.705078 1441916161 0.173035 0.682373 0.084473 0.705078 1441916161 0.173035 0.682373 0.084473 0.705078 1441916161 0.181824 0.682190 0.073242 0.704346 1441916161 0.181824 0.682190 0.073242 0.704346 1441916161 0.181824 0.682190 0.073242 0.704346 1441916161 0.181824 0.682190 0.073242 0.704346 1441916161 0.181824 0.682190 0.073242 0.704346 1441916161 0.181824 0.682190 0.073242 0.704346 1441916161 0.186462 0.681641 0.069519 0.704041 1441916161 0.186462 0.681641 0.069519 0.704041 1441916161 0.186462 0.681641 0.069519 0.704041 1441916161 0.186462 0.681641 0.069519 0.704041 1441916161 0.186462 0.681641 0.069519 0.704041 1441916161 0.186462 0.681641 0.069519 0.704041 1441916161 0.191040 0.682373 0.069275 0.702087 1441916161 0.191040 0.682373 0.069275 0.702087 1441916161 0.191040 0.682373 0.069275 0.702087 1441916161 0.191040 0.682373 0.069275 0.702087 1441916161 0.191040 0.682373 0.069275 0.702087 1441916161 0.191040 0.682373 0.069275 0.702087 1441916161 0.194458 0.682190 0.074280 0.700806 1441916161 0.194458 0.682190 0.074280 0.700806 1441916161 0.194458 0.682190 0.074280 0.700806 1441916161 0.194458 0.682190 0.074280 0.700806 1441916161 0.194458 0.682190 0.074280 0.700806 1441916162 0.194458 0.682190 0.074280 0.700806 1441916162 0.194458 0.682190 0.074280 0.700806 1441916162 0.196411 0.682678 0.078735 0.699341 1441916162 0.196411 0.682678 0.078735 0.699341 1441916162 0.196411 0.682678 0.078735 0.699341 1441916162 0.196411 0.682678 0.078735 0.699341 1441916162 0.196411 0.682678 0.078735 0.699341 1441916162 0.196411 0.682678 0.078735 0.699341 1441916162 0.198608 0.681458 0.075745 0.700195 1441916162 0.198608 0.681458 0.075745 0.700195 1441916162 0.198608 0.681458 0.075745 0.700195 1441916162 0.198608 0.681458 0.075745 0.700195 1441916162 0.198608 0.681458 0.075745 0.700195 1441916162 0.198608 0.681458 0.075745 0.700195 1441916162 0.198792 0.678772 0.072388 0.703186 1441916162 0.198792 0.678772 0.072388 0.703186 1441916162 0.198792 0.678772 0.072388 0.703186 1441916162 0.198792 0.678772 0.072388 0.703186 1441916162 0.198792 0.678772 0.072388 0.703186 1441916162 0.198792 0.678772 0.072388 0.703186 1441916162 0.198792 0.678772 0.072388 0.703186 1441916162 0.198669 0.678528 0.075134 0.703125 1441916162 0.198669 0.678528 0.075134 0.703125 1441916162 0.198669 0.678528 0.075134 0.703125 1441916162 0.198669 0.678528 0.075134 0.703125 1441916162 0.198669 0.678528 0.075134 0.703125 1441916162 0.198669 0.678528 0.075134 0.703125 1441916162 0.199402 0.683899 0.076233 0.697571 1441916162 0.199402 0.683899 0.076233 0.697571 1441916162 0.199402 0.683899 0.076233 0.697571 1441916162 0.199402 0.683899 0.076233 0.697571 1441916162 0.199402 0.683899 0.076233 0.697571 1441916162 0.199402 0.683899 0.076233 0.697571 1441916162 0.184265 0.684448 0.090149 0.699524 1441916162 0.184265 0.684448 0.090149 0.699524 1441916162 0.184265 0.684448 0.090149 0.699524 1441916162 0.184265 0.684448 0.090149 0.699524 1441916162 0.184265 0.684448 0.090149 0.699524 1441916162 0.184265 0.684448 0.090149 0.699524 1441916162 0.166321 0.680115 0.104858 0.706177 1441916162 0.166321 0.680115 0.104858 0.706177 1441916162 0.166321 0.680115 0.104858 0.706177 1441916162 0.166321 0.680115 0.104858 0.706177 1441916162 0.166321 0.680115 0.104858 0.706177 1441916162 0.166321 0.680115 0.104858 0.706177 1441916162 0.166321 0.680115 0.104858 0.706177 1441916162 0.166199 0.678467 0.093079 0.709412 1441916162 0.166199 0.678467 0.093079 0.709412 1441916162 0.166199 0.678467 0.093079 0.709412 1441916162 0.166199 0.678467 0.093079 0.709412 1441916162 0.166199 0.678467 0.093079 0.709412 1441916162 0.166199 0.678467 0.093079 0.709412 1441916162 0.166199 0.678467 0.093079 0.709412 1441916162 0.171509 0.677551 0.079773 0.710693 1441916162 0.171509 0.677551 0.079773 0.710693 1441916162 0.171509 0.677551 0.079773 0.710693 1441916162 0.171509 0.677551 0.079773 0.710693 1441916162 0.171509 0.677551 0.079773 0.710693 1441916162 0.171509 0.677551 0.079773 0.710693 1441916162 0.173035 0.680054 0.080688 0.707825 1441916162 0.173035 0.680054 0.080688 0.707825 1441916162 0.173035 0.680054 0.080688 0.707825 1441916162 0.173035 0.680054 0.080688 0.707825 1441916162 0.173035 0.680054 0.080688 0.707825 1441916162 0.173035 0.680054 0.080688 0.707825 1441916162 0.167175 0.680603 0.093018 0.707153 1441916162 0.167175 0.680603 0.093018 0.707153 1441916162 0.167175 0.680603 0.093018 0.707153 1441916162 0.167175 0.680603 0.093018 0.707153 1441916162 0.167175 0.680603 0.093018 0.707153 1441916162 0.167175 0.680603 0.093018 0.707153 1441916162 0.163025 0.681152 0.099121 0.706726 1441916162 0.163025 0.681152 0.099121 0.706726 1441916162 0.163025 0.681152 0.099121 0.706726 1441916162 0.163025 0.681152 0.099121 0.706726 1441916162 0.163025 0.681152 0.099121 0.706726 1441916162 0.163025 0.681152 0.099121 0.706726 1441916162 0.165405 0.681885 0.089905 0.706787 1441916162 0.165405 0.681885 0.089905 0.706787 1441916162 0.165405 0.681885 0.089905 0.706787 1441916162 0.165405 0.681885 0.089905 0.706787 1441916162 0.165405 0.681885 0.089905 0.706787 1441916162 0.165405 0.681885 0.089905 0.706787 1441916162 0.170837 0.680237 0.077698 0.708496 1441916162 0.170837 0.680237 0.077698 0.708496 1441916162 0.170837 0.680237 0.077698 0.708496 1441916162 0.170837 0.680237 0.077698 0.708496 1441916162 0.170837 0.680237 0.077698 0.708496 1441916162 0.170837 0.680237 0.077698 0.708496 1441916162 0.180054 0.680542 0.070068 0.706726 1441916162 0.180054 0.680542 0.070068 0.706726 1441916162 0.180054 0.680542 0.070068 0.706726 1441916162 0.180054 0.680542 0.070068 0.706726 1441916162 0.180054 0.680542 0.070068 0.706726 1441916162 0.180054 0.680542 0.070068 0.706726 1441916162 0.180054 0.680542 0.070068 0.706726 1441916162 0.188782 0.680786 0.071655 0.704041 1441916162 0.188782 0.680786 0.071655 0.704041 1441916162 0.188782 0.680786 0.071655 0.704041 1441916162 0.188782 0.680786 0.071655 0.704041 1441916162 0.188782 0.680786 0.071655 0.704041 1441916162 0.188782 0.680786 0.071655 0.704041 1441916162 0.194580 0.679993 0.078918 0.702393 1441916162 0.194580 0.679993 0.078918 0.702393 1441916162 0.194580 0.679993 0.078918 0.702393 1441916162 0.194580 0.679993 0.078918 0.702393 1441916162 0.194580 0.679993 0.078918 0.702393 1441916162 0.194580 0.679993 0.078918 0.702393 1441916162 0.194580 0.679993 0.078918 0.702393 1441916162 0.192383 0.679504 0.088074 0.702393 1441916162 0.192383 0.679504 0.088074 0.702393 1441916162 0.192383 0.679504 0.088074 0.702393 1441916162 0.192383 0.679504 0.088074 0.702393 1441916162 0.192383 0.679504 0.088074 0.702393 1441916163 0.192383 0.679504 0.088074 0.702393 1441916163 0.186584 0.677063 0.093933 0.705566 1441916163 0.186584 0.677063 0.093933 0.705566 1441916163 0.186584 0.677063 0.093933 0.705566 1441916163 0.186584 0.677063 0.093933 0.705566 1441916163 0.186584 0.677063 0.093933 0.705566 1441916163 0.186584 0.677063 0.093933 0.705566 1441916163 0.183655 0.675171 0.090393 0.708618 1441916163 0.183655 0.675171 0.090393 0.708618 1441916163 0.183655 0.675171 0.090393 0.708618 1441916163 0.183655 0.675171 0.090393 0.708618 1441916163 0.183655 0.675171 0.090393 0.708618 1441916163 0.183655 0.675171 0.090393 0.708618 1441916163 0.183655 0.675171 0.090393 0.708618 1441916163 0.178894 0.672607 0.090881 0.712219 1441916163 0.178894 0.672607 0.090881 0.712219 1441916163 0.178894 0.672607 0.090881 0.712219 1441916163 0.178894 0.672607 0.090881 0.712219 1441916163 0.178894 0.672607 0.090881 0.712219 1441916163 0.178894 0.672607 0.090881 0.712219 1441916163 0.170715 0.671997 0.102966 0.713135 1441916163 0.170715 0.671997 0.102966 0.713135 1441916163 0.170715 0.671997 0.102966 0.713135 1441916163 0.170715 0.671997 0.102966 0.713135 1441916163 0.170715 0.671997 0.102966 0.713135 1441916163 0.170715 0.671997 0.102966 0.713135 1441916163 0.170715 0.671997 0.102966 0.713135 1441916163 0.164185 0.678223 0.114380 0.707031 1441916163 0.164185 0.678223 0.114380 0.707031 1441916163 0.164185 0.678223 0.114380 0.707031 1441916163 0.164185 0.678223 0.114380 0.707031 1441916163 0.164185 0.678223 0.114380 0.707031 1441916163 0.164185 0.678223 0.114380 0.707031 1441916163 0.156006 0.679199 0.115234 0.707825 1441916163 0.156006 0.679199 0.115234 0.707825 1441916163 0.156006 0.679199 0.115234 0.707825 1441916163 0.156006 0.679199 0.115234 0.707825 1441916163 0.156006 0.679199 0.115234 0.707825 1441916163 0.156006 0.679199 0.115234 0.707825 1441916163 0.156006 0.679199 0.115234 0.707825 1441916163 0.149353 0.676086 0.103760 0.713928 1441916163 0.149353 0.676086 0.103760 0.713928 1441916163 0.149353 0.676086 0.103760 0.713928 1441916163 0.149353 0.676086 0.103760 0.713928 1441916163 0.149353 0.676086 0.103760 0.713928 1441916163 0.149353 0.676086 0.103760 0.713928 1441916163 0.151733 0.675293 0.085938 0.716553 1441916163 0.151733 0.675293 0.085938 0.716553 1441916163 0.151733 0.675293 0.085938 0.716553 1441916163 0.151733 0.675293 0.085938 0.716553 1441916163 0.151733 0.675293 0.085938 0.716553 1441916163 0.151733 0.675293 0.085938 0.716553 1441916163 0.155334 0.674622 0.079102 0.717224 1441916163 0.155334 0.674622 0.079102 0.717224 1441916163 0.155334 0.674622 0.079102 0.717224 1441916163 0.155334 0.674622 0.079102 0.717224 1441916163 0.155334 0.674622 0.079102 0.717224 1441916163 0.155334 0.674622 0.079102 0.717224 1441916163 0.154724 0.676025 0.088440 0.714966 1441916163 0.154724 0.676025 0.088440 0.714966 1441916163 0.154724 0.676025 0.088440 0.714966 1441916163 0.154724 0.676025 0.088440 0.714966 1441916163 0.154724 0.676025 0.088440 0.714966 1441916163 0.154724 0.676025 0.088440 0.714966 1441916163 0.154724 0.676025 0.088440 0.714966 1441916163 0.154541 0.676331 0.097839 0.713440 1441916163 0.154541 0.676331 0.097839 0.713440 1441916163 0.154541 0.676331 0.097839 0.713440 1441916163 0.154541 0.676331 0.097839 0.713440 1441916163 0.154541 0.676331 0.097839 0.713440 1441916163 0.154541 0.676331 0.097839 0.713440 1441916163 0.160889 0.675537 0.091614 0.713623 1441916163 0.160889 0.675537 0.091614 0.713623 1441916163 0.160889 0.675537 0.091614 0.713623 1441916163 0.160889 0.675537 0.091614 0.713623 1441916163 0.160889 0.675537 0.091614 0.713623 1441916163 0.160889 0.675537 0.091614 0.713623 1441916163 0.172668 0.674194 0.073242 0.714233 1441916163 0.172668 0.674194 0.073242 0.714233 1441916163 0.172668 0.674194 0.073242 0.714233 1441916163 0.172668 0.674194 0.073242 0.714233 1441916163 0.172668 0.674194 0.073242 0.714233 1441916163 0.172668 0.674194 0.073242 0.714233 1441916163 0.184509 0.673157 0.064270 0.713135 1441916163 0.184509 0.673157 0.064270 0.713135 1441916163 0.184509 0.673157 0.064270 0.713135 1441916163 0.184509 0.673157 0.064270 0.713135 1441916163 0.184509 0.673157 0.064270 0.713135 1441916163 0.184509 0.673157 0.064270 0.713135 1441916163 0.184509 0.673157 0.064270 0.713135 1441916163 0.193604 0.672424 0.073853 0.710510 1441916163 0.193604 0.672424 0.073853 0.710510 1441916163 0.193604 0.672424 0.073853 0.710510 1441916163 0.193604 0.672424 0.073853 0.710510 1441916163 0.193604 0.672424 0.073853 0.710510 1441916163 0.208130 0.675720 0.077209 0.702820 1441916163 0.208130 0.675720 0.077209 0.702820 1441916163 0.208130 0.675720 0.077209 0.702820 1441916163 0.208130 0.675720 0.077209 0.702820 1441916163 0.208130 0.675720 0.077209 0.702820 1441916163 0.208130 0.675720 0.077209 0.702820 1441916163 0.219788 0.676819 0.062500 0.699707 1441916163 0.219788 0.676819 0.062500 0.699707 1441916163 0.219788 0.676819 0.062500 0.699707 1441916163 0.219788 0.676819 0.062500 0.699707 1441916163 0.219788 0.676819 0.062500 0.699707 1441916163 0.219788 0.676819 0.062500 0.699707 1441916163 0.214539 0.674988 0.060547 0.703247 1441916163 0.214539 0.674988 0.060547 0.703247 1441916163 0.214539 0.674988 0.060547 0.703247 1441916163 0.214539 0.674988 0.060547 0.703247 1441916163 0.214539 0.674988 0.060547 0.703247 1441916163 0.214539 0.674988 0.060547 0.703247 1441916163 0.205872 0.673035 0.062073 0.707581 1441916164 0.205872 0.673035 0.062073 0.707581 1441916164 0.205872 0.673035 0.062073 0.707581 1441916164 0.205872 0.673035 0.062073 0.707581 1441916164 0.205872 0.673035 0.062073 0.707581 1441916164 0.205872 0.673035 0.062073 0.707581 1441916164 0.205872 0.673035 0.062073 0.707581 1441916164 0.199646 0.671326 0.061646 0.711060 1441916164 0.199646 0.671326 0.061646 0.711060 1441916164 0.199646 0.671326 0.061646 0.711060 1441916164 0.199646 0.671326 0.061646 0.711060 1441916164 0.199646 0.671326 0.061646 0.711060 1441916164 0.199646 0.671326 0.061646 0.711060 1441916164 0.197144 0.669373 0.057495 0.713928 1441916164 0.197144 0.669373 0.057495 0.713928 1441916164 0.197144 0.669373 0.057495 0.713928 1441916164 0.197144 0.669373 0.057495 0.713928 1441916164 0.197144 0.669373 0.057495 0.713928 1441916164 0.197144 0.669373 0.057495 0.713928 1441916164 0.194824 0.669373 0.054871 0.714722 1441916164 0.194824 0.669373 0.054871 0.714722 1441916164 0.194824 0.669373 0.054871 0.714722 1441916164 0.194824 0.669373 0.054871 0.714722 1441916164 0.194824 0.669373 0.054871 0.714722 1441916164 0.190613 0.671631 0.060181 0.713379 1441916164 0.190613 0.671631 0.060181 0.713379 1441916164 0.190613 0.671631 0.060181 0.713379 1441916164 0.190613 0.671631 0.060181 0.713379 1441916164 0.190613 0.671631 0.060181 0.713379 1441916164 0.190613 0.671631 0.060181 0.713379 1441916164 0.190613 0.671631 0.060181 0.713379 1441916164 0.185364 0.674011 0.064209 0.712158 1441916164 0.185364 0.674011 0.064209 0.712158 1441916164 0.185364 0.674011 0.064209 0.712158 1441916164 0.185364 0.674011 0.064209 0.712158 1441916164 0.185364 0.674011 0.064209 0.712158 1441916164 0.185364 0.674011 0.064209 0.712158 1441916164 0.182739 0.672119 0.061401 0.714844 1441916164 0.182739 0.672119 0.061401 0.714844 1441916164 0.182739 0.672119 0.061401 0.714844 1441916164 0.182739 0.672119 0.061401 0.714844 1441916164 0.182739 0.672119 0.061401 0.714844 1441916164 0.182739 0.672119 0.061401 0.714844 1441916164 0.185852 0.671936 0.051331 0.714966 1441916164 0.185852 0.671936 0.051331 0.714966 1441916164 0.185852 0.671936 0.051331 0.714966 1441916164 0.185852 0.671936 0.051331 0.714966 1441916164 0.185852 0.671936 0.051331 0.714966 1441916164 0.185852 0.671936 0.051331 0.714966 1441916164 0.185852 0.671936 0.051331 0.714966 1441916164 0.188171 0.673157 0.047180 0.713562 1441916164 0.188171 0.673157 0.047180 0.713562 1441916164 0.188171 0.673157 0.047180 0.713562 1441916164 0.188171 0.673157 0.047180 0.713562 1441916164 0.188171 0.673157 0.047180 0.713562 1441916164 0.188171 0.673157 0.047180 0.713562 1441916164 0.186462 0.675110 0.051636 0.711792 1441916164 0.186462 0.675110 0.051636 0.711792 1441916164 
0.641907 0.324097 0.350891 0.599792 1441916167 0.641907 0.324097 0.350891 0.599792 1441916167 0.718201 0.227112 0.367737 0.545227 1441916167 0.718201 0.227112 0.367737 0.545227 1441916167 0.718201 0.227112 0.367737 0.545227 1441916167 0.718201 0.227112 0.367737 0.545227 1441916167 0.718201 0.227112 0.367737 0.545227 1441916167 0.718201 0.227112 0.367737 0.545227 1441916167 0.784668 0.146179 0.363525 0.480286 1441916167 0.784668 0.146179 0.363525 0.480286 1441916167 0.784668 0.146179 0.363525 0.480286 1441916167 0.784668 0.146179 0.363525 0.480286 1441916167 0.784668 0.146179 0.363525 0.480286 1441916167 0.784668 0.146179 0.363525 0.480286 1441916167 0.843445 0.079163 0.339844 0.408325 1441916167 0.843445 0.079163 0.339844 0.408325 1441916167 0.843445 0.079163 0.339844 0.408325 1441916167 0.843445 0.079163 0.339844 0.408325 1441916167 0.843445 0.079163 0.339844 0.408325 1441916167 0.843445 0.079163 0.339844 0.408325 1441916167 0.843445 0.079163 0.339844 0.408325 1441916167 0.885803 0.023743 0.297913 0.354858 1441916167 0.885803 0.023743 0.297913 0.354858 1441916167 0.885803 0.023743 0.297913 0.354858 1441916167 0.885803 0.023743 0.297913 0.354858 1441916167 0.885803 0.023743 0.297913 0.354858 1441916167 0.885803 0.023743 0.297913 0.354858 1441916167 0.896851 -0.009216 0.245483 0.367615 1441916167 0.896851 -0.009216 0.245483 0.367615 1441916167 0.896851 -0.009216 0.245483 0.367615 1441916167 0.896851 -0.009216 0.245483 0.367615 1441916167 0.896851 -0.009216 0.245483 0.367615 1441916167 0.896851 -0.009216 0.245483 0.367615 1441916167 0.872620 -0.019958 0.177795 0.454407 1441916167 0.872620 -0.019958 0.177795 0.454407 1441916167 0.872620 -0.019958 0.177795 0.454407 1441916167 0.872620 -0.019958 0.177795 0.454407 1441916167 0.872620 -0.019958 0.177795 0.454407 1441916167 0.872620 -0.019958 0.177795 0.454407 1441916167 0.872620 -0.019958 0.177795 0.454407 1441916167 0.811890 0.038757 0.112671 0.571472 1441916167 0.811890 0.038757 0.112671 0.571472 1441916167 0.811890 0.038757 0.112671 0.571472 1441916167 0.811890 0.038757 0.112671 0.571472 1441916167 0.811890 0.038757 0.112671 0.571472 1441916167 0.811890 0.038757 0.112671 0.571472 1441916167 0.763000 0.058777 0.116882 0.632935 1441916167 0.763000 0.058777 0.116882 0.632935 1441916167 0.763000 0.058777 0.116882 0.632935 1441916167 0.763000 0.058777 0.116882 0.632935 1441916167 0.763000 0.058777 0.116882 0.632935 1441916167 0.763000 0.058777 0.116882 0.632935 1441916167 0.750244 0.044006 0.133118 0.646057 1441916167 0.750244 0.044006 0.133118 0.646057 1441916167 0.750244 0.044006 0.133118 0.646057 1441916167 0.750244 0.044006 0.133118 0.646057 1441916167 0.750244 0.044006 0.133118 0.646057 1441916167 0.750244 0.044006 0.133118 0.646057 1441916167 0.750244 0.044006 0.133118 0.646057 1441916167 0.777954 0.042358 0.100769 0.618652 1441916167 0.777954 0.042358 0.100769 0.618652 1441916167 0.777954 0.042358 0.100769 0.618652 1441916167 0.777954 0.042358 0.100769 0.618652 1441916167 0.777954 0.042358 0.100769 0.618652 1441916167 0.813171 0.068665 0.117310 0.565857 1441916167 0.813171 0.068665 0.117310 0.565857 1441916167 0.813171 0.068665 0.117310 0.565857 1441916167 0.813171 0.068665 0.117310 0.565857 1441916167 0.813171 0.068665 0.117310 0.565857 1441916167 0.813171 0.068665 0.117310 0.565857 1441916168 0.813171 0.068665 0.117310 0.565857 1441916168 0.856201 0.090820 0.116272 0.495056 1441916168 0.856201 0.090820 0.116272 0.495056 1441916168 0.856201 0.090820 0.116272 0.495056 1441916168 0.856201 0.090820 0.116272 0.495056 1441916168 0.856201 0.090820 0.116272 0.495056 1441916168 0.897827 0.081177 0.094360 0.422241 1441916168 0.897827 0.081177 0.094360 0.422241 1441916168 0.897827 0.081177 0.094360 0.422241 1441916168 0.897827 0.081177 0.094360 0.422241 1441916168 0.897827 0.081177 0.094360 0.422241 1441916168 0.897827 0.081177 0.094360 0.422241 1441916168 0.897827 0.081177 0.094360 0.422241 1441916168 0.927307 0.070984 0.088989 0.356506 1441916168 0.927307 0.070984 0.088989 0.356506 1441916168 0.927307 0.070984 0.088989 0.356506 1441916168 0.927307 0.070984 0.088989 0.356506 1441916168 0.927307 0.070984 0.088989 0.356506 1441916168 0.927307 0.070984 0.088989 0.356506 1441916168 0.943604 0.066650 0.100037 0.308411 1441916168 0.943604 0.066650 0.100037 0.308411 1441916168 0.943604 0.066650 0.100037 0.308411 1441916168 0.943604 0.066650 0.100037 0.308411 1441916168 0.943604 0.066650 0.100037 0.308411 1441916168 0.943604 0.066650 0.100037 0.308411 1441916168 0.953308 0.054749 0.117188 0.272766 1441916168 0.953308 0.054749 0.117188 0.272766 1441916168 0.953308 0.054749 0.117188 0.272766 1441916168 0.953308 0.054749 0.117188 0.272766 1441916168 0.953308 0.054749 0.117188 0.272766 1441916168 0.953308 0.054749 0.117188 0.272766 1441916168 0.953308 0.054749 0.117188 0.272766 1441916168 0.960754 0.016052 0.116760 0.250977 1441916168 0.960754 0.016052 0.116760 0.250977 1441916168 0.960754 0.016052 0.116760 0.250977 1441916168 0.960754 0.016052 0.116760 0.250977 1441916168 0.960754 0.016052 0.116760 0.250977 1441916168 0.960754 0.016052 0.116760 0.250977 1441916168 0.965515 -0.022522 0.108521 0.235352 1441916168 0.965515 -0.022522 0.108521 0.235352 1441916168 0.965515 -0.022522 0.108521 0.235352 1441916168 0.965515 -0.022522 0.108521 0.235352 1441916168 0.965515 -0.022522 0.108521 0.235352 1441916168 0.965515 -0.022522 0.108521 0.235352 1441916168 0.966309 -0.029358 0.110352 0.230408 1441916168 0.966309 -0.029358 0.110352 0.230408 1441916168 0.966309 -0.029358 0.110352 0.230408 1441916168 0.966309 -0.029358 0.110352 0.230408 1441916168 0.966309 -0.029358 0.110352 0.230408 1441916168 0.966309 -0.029358 0.110352 0.230408 1441916168 0.963379 -0.043579 0.113037 0.239075 1441916168 0.963379 -0.043579 0.113037 0.239075 1441916168 0.963379 -0.043579 0.113037 0.239075 1441916168 0.963379 -0.043579 0.113037 0.239075 1441916168 0.963379 -0.043579 0.113037 0.239075 1441916168 0.963379 -0.043579 0.113037 0.239075 1441916168 0.963379 -0.043579 0.113037 0.239075 1441916168 0.954834 -0.055542 0.116333 0.267456 1441916168 0.954834 -0.055542 0.116333 0.267456 1441916168 0.954834 -0.055542 0.116333 0.267456 1441916168 0.954834 -0.055542 0.116333 0.267456 1441916168 0.954834 -0.055542 0.116333 0.267456 1441916168 0.954834 -0.055542 0.116333 0.267456 1441916168 0.939026 -0.038879 0.120483 0.319519 1441916168 0.939026 -0.038879 0.120483 0.319519 1441916168 0.939026 -0.038879 0.120483 0.319519 1441916168 0.939026 -0.038879 0.120483 0.319519 1441916168 0.939026 -0.038879 0.120483 0.319519 1441916168 0.939026 -0.038879 0.120483 0.319519 1441916168 0.910156 -0.015320 0.111267 0.398621 1441916168 0.910156 -0.015320 0.111267 0.398621 1441916168 0.910156 -0.015320 0.111267 0.398621 1441916168 0.910156 -0.015320 0.111267 0.398621 1441916168 0.910156 -0.015320 0.111267 0.398621 1441916168 0.910156 -0.015320 0.111267 0.398621 1441916168 0.857056 0.000854 0.082642 0.508484 1441916168 0.857056 0.000854 0.082642 0.508484 1441916168 0.857056 0.000854 0.082642 0.508484 1441916168 0.857056 0.000854 0.082642 0.508484 1441916168 0.857056 0.000854 0.082642 0.508484 1441916168 0.857056 0.000854 0.082642 0.508484 1441916168 0.794678 0.003845 0.039551 0.605713 1441916168 0.794678 0.003845 0.039551 0.605713 1441916168 0.794678 0.003845 0.039551 0.605713 1441916168 0.794678 0.003845 0.039551 0.605713 1441916168 0.794678 0.003845 0.039551 0.605713 1441916168 0.794678 0.003845 0.039551 0.605713 1441916168 0.749268 0.007629 0.025635 0.661621 1441916168 0.749268 0.007629 0.025635 0.661621 1441916168 0.749268 0.007629 0.025635 0.661621 1441916168 0.749268 0.007629 0.025635 0.661621 1441916168 0.749268 0.007629 0.025635 0.661621 1441916168 0.749268 0.007629 0.025635 0.661621 1441916168 0.749268 0.007629 0.025635 0.661621 1441916168 0.749146 0.037415 0.045837 0.659729 1441916168 0.749146 0.037415 0.045837 0.659729 1441916168 0.749146 0.037415 0.045837 0.659729 1441916168 0.749146 0.037415 0.045837 0.659729 1441916168 0.749146 0.037415 0.045837 0.659729 1441916168 0.749146 0.037415 0.045837 0.659729 1441916168 0.769043 0.081604 0.097595 0.626343 1441916168 0.769043 0.081604 0.097595 0.626343 1441916168 0.769043 0.081604 0.097595 0.626343 1441916168 0.769043 0.081604 0.097595 0.626343 1441916168 0.769043 0.081604 0.097595 0.626343 1441916168 0.769043 0.081604 0.097595 0.626343 1441916168 0.769043 0.081604 0.097595 0.626343 1441916168 0.806885 0.107361 0.113770 0.569519 1441916168 0.806885 0.107361 0.113770 0.569519 1441916168 0.806885 0.107361 0.113770 0.569519 1441916168 0.806885 0.107361 0.113770 0.569519 1441916168 0.806885 0.107361 0.113770 0.569519 1441916168 0.806885 0.107361 0.113770 0.569519 1441916168 0.853882 0.096497 0.106262 0.500244 1441916169 0.853882 0.096497 0.106262 0.500244 1441916169 0.853882 0.096497 0.106262 0.500244 1441916169 0.853882 0.096497 0.106262 0.500244 1441916169 0.853882 0.096497 0.106262 0.500244 1441916169 0.853882 0.096497 0.106262 0.500244 1441916169 0.853882 0.096497 0.106262 0.500244 1441916169 0.894470 0.059937 0.085327 0.434692 1441916169 0.894470 0.059937 0.085327 0.434692 1441916169 0.894470 0.059937 0.085327 0.434692 1441916169 0.894470 0.059937 0.085327 0.434692 1441916169 0.894470 0.059937 0.085327 0.434692 1441916169 0.894470 0.059937 0.085327 0.434692 1441916169 0.894470 0.059937 0.085327 0.434692 1441916169 0.922119 0.045227 0.096680 0.371765 1441916169 0.922119 0.045227 0.096680 0.371765 1441916169 0.922119 0.045227 0.096680 0.371765 1441916169 0.922119 0.045227 0.096680 0.371765 1441916169 0.922119 0.045227 0.096680 0.371765 1441916169 0.922119 0.045227 0.096680 0.371765 1441916169 0.942322 0.018738 0.097351 0.319641 1441916169 0.942322 0.018738 0.097351 0.319641 1441916169 0.942322 0.018738 0.097351 0.319641 1441916169 0.942322 0.018738 0.097351 0.319641 1441916169 0.942322 0.018738 0.097351 0.319641 1441916169 0.942322 0.018738 0.097351 0.319641 1441916169 0.955688 -0.025574 0.091003 0.278564 1441916169 0.955688 -0.025574 0.091003 0.278564 1441916169 0.955688 -0.025574 0.091003 0.278564 1441916169 0.955688 -0.025574 0.091003 0.278564 1441916169 0.955688 -0.025574 0.091003 0.278564 1441916169 0.955688 -0.025574 0.091003 0.278564 1441916169 0.963196 -0.059143 0.081055 0.249146 1441916169 0.963196 -0.059143 0.081055 0.249146 1441916169 0.963196 -0.059143 0.081055 0.249146 1441916169 0.963196 -0.059143 0.081055 0.249146 1441916169 0.963196 -0.059143 0.081055 0.249146 1441916169 0.963196 -0.059143 0.081055 0.249146 1441916169 0.965759 -0.082581 0.068237 0.236145 1441916169 0.965759 -0.082581 0.068237 0.236145 1441916169 0.965759 -0.082581 0.068237 0.236145 1441916169 0.965759 -0.082581 0.068237 0.236145 1441916169 0.965759 -0.082581 0.068237 0.236145 1441916169 0.965759 -0.082581 0.068237 0.236145 1441916169 0.965759 -0.082581 0.068237 0.236145 1441916169 0.962524 -0.081909 0.066895 0.249695 1441916169 0.962524 -0.081909 0.066895 0.249695 1441916169 0.962524 -0.081909 0.066895 0.249695 1441916169 0.962524 -0.081909 0.066895 0.249695 1441916169 0.962524 -0.081909 0.066895 0.249695 1441916169 0.962524 -0.081909 0.066895 0.249695 1441916169 0.951904 -0.083130 0.057495 0.289124 1441916169 0.951904 -0.083130 0.057495 0.289124 1441916169 0.951904 -0.083130 0.057495 0.289124 1441916169 0.951904 -0.083130 0.057495 0.289124 1441916169 0.951904 -0.083130 0.057495 0.289124 1441916169 0.951904 -0.083130 0.057495 0.289124 1441916169 0.951904 -0.083130 0.057495 0.289124 1441916169 0.927734 -0.080566 0.039185 0.362305 1441916169 0.927734 -0.080566 0.039185 0.362305 1441916169 0.927734 -0.080566 0.039185 0.362305 1441916169 0.927734 -0.080566 0.039185 0.362305 1441916169 0.927734 -0.080566 0.039185 0.362305 1441916169 0.927734 -0.080566 0.039185 0.362305 1441916169 0.881165 -0.044312 0.023743 0.470093 1441916169 0.881165 -0.044312 0.023743 0.470093 1441916169 0.881165 -0.044312 0.023743 0.470093 1441916169 0.881165 -0.044312 0.023743 0.470093 1441916169 0.881165 -0.044312 0.023743 0.470093 1441916169 0.881165 -0.044312 0.023743 0.470093 1441916169 0.812378 -0.010681 0.004333 0.582947 1441916169 0.812378 -0.010681 0.004333 0.582947 1441916169 0.812378 -0.010681 0.004333 0.582947 1441916169 0.812378 -0.010681 0.004333 0.582947 1441916169 0.812378 -0.010681 0.004333 0.582947 1441916169 0.812378 -0.010681 0.004333 0.582947 1441916169 0.812378 -0.010681 0.004333 0.582947 1441916169 0.740784 0.018433 0.030762 0.670715 1441916169 0.740784 0.018433 0.030762 0.670715 1441916169 0.740784 0.018433 0.030762 0.670715 1441916169 0.740784 0.018433 0.030762 0.670715 1441916169 0.740784 0.018433 0.030762 0.670715 1441916169 0.720398 0.077087 0.108398 0.680664 1441916169 0.720398 0.077087 0.108398 0.680664 1441916169 0.720398 0.077087 0.108398 0.680664 1441916169 0.720398 0.077087 0.108398 0.680664 1441916169 0.720398 0.077087 0.108398 0.680664 1441916169 0.720398 0.077087 0.108398 0.680664 1441916169 0.744446 0.098145 0.119202 0.649536 1441916169 0.744446 0.098145 0.119202 0.649536 1441916169 0.744446 0.098145 0.119202 0.649536 1441916169 0.744446 0.098145 0.119202 0.649536 1441916169 0.744446 0.098145 0.119202 0.649536 1441916169 0.744446 0.098145 0.119202 0.649536 1441916169 0.744446 0.098145 0.119202 0.649536 1441916169 0.780029 0.118774 0.145996 0.596680 1441916169 0.780029 0.118774 0.145996 0.596680 1441916169 0.780029 0.118774 0.145996 0.596680 1441916169 0.780029 0.118774 0.145996 0.596680 1441916169 0.780029 0.118774 0.145996 0.596680 1441916169 0.821716 0.156433 0.193481 0.512634 1441916169 0.821716 0.156433 0.193481 0.512634 1441916169 0.821716 0.156433 0.193481 0.512634 1441916169 0.821716 0.156433 0.193481 0.512634 1441916169 0.821716 0.156433 0.193481 0.512634 1441916169 0.821716 0.156433 0.193481 0.512634 1441916169 0.856689 0.163086 0.220398 0.436829 1441916169 0.856689 0.163086 0.220398 0.436829 1441916169 0.856689 0.163086 0.220398 0.436829 1441916169 0.856689 0.163086 0.220398 0.436829 1441916169 0.856689 0.163086 0.220398 0.436829 1441916169 0.856689 0.163086 0.220398 0.436829 1441916169 0.856689 0.163086 0.220398 0.436829 1441916169 0.887146 0.131226 0.225830 0.380310 1441916170 0.887146 0.131226 0.225830 0.380310 1441916170 0.887146 0.131226 0.225830 0.380310 1441916170 0.887146 0.131226 0.225830 0.380310 1441916170 0.887146 0.131226 0.225830 0.380310 1441916170 0.887146 0.131226 0.225830 0.380310 1441916170 0.902466 0.103943 0.247620 0.336609 1441916170 0.902466 0.103943 0.247620 0.336609 1441916170 0.902466 0.103943 0.247620 0.336609 1441916170 0.902466 0.103943 0.247620 0.336609 1441916170 0.902466 0.103943 0.247620 0.336609 1441916170 0.902466 0.103943 0.247620 0.336609 1441916170 0.917847 0.056396 0.258423 0.295837 1441916170 0.917847 0.056396 0.258423 0.295837 1441916170 0.917847 0.056396 0.258423 0.295837 1441916170 0.917847 0.056396 0.258423 0.295837 1441916170 0.917847 0.056396 0.258423 0.295837 1441916170 0.917847 0.056396 0.258423 0.295837 1441916170 0.926453 0.011780 0.247620 0.283081 1441916170 0.926453 0.011780 0.247620 0.283081 1441916170 0.926453 0.011780 0.247620 0.283081 1441916170 0.926453 0.011780 0.247620 0.283081 1441916170 0.926453 0.011780 0.247620 0.283081 1441916170 0.926453 0.011780 0.247620 0.283081 1441916170 0.932556 -0.016602 0.241211 0.268005 1441916170 0.932556 -0.016602 0.241211 0.268005 1441916170 0.932556 -0.016602 0.241211 0.268005 1441916170 0.932556 -0.016602 0.241211 0.268005 1441916170 0.932556 -0.016602 0.241211 0.268005 1441916170 0.932556 -0.016602 0.241211 0.268005 1441916170 0.938110 -0.028442 0.232788 0.254700 1441916170 0.938110 -0.028442 0.232788 0.254700 1441916170 0.938110 -0.028442 0.232788 0.254700 1441916170 0.938110 -0.028442 0.232788 0.254700 1441916170 0.938110 -0.028442 0.232788 0.254700 1441916170 0.938110 -0.028442 0.232788 0.254700 1441916170 0.940491 -0.051514 0.212219 0.260071 1441916170 0.940491 -0.051514 0.212219 0.260071 1441916170 0.940491 -0.051514 0.212219 0.260071 1441916170 0.940491 -0.051514 0.212219 0.260071 1441916170 0.940491 -0.051514 0.212219 0.260071 1441916170 0.940491 -0.051514 0.212219 0.260071 1441916170 0.935303 -0.066467 0.185486 0.293701 1441916170 0.935303 -0.066467 0.185486 0.293701 1441916170 0.935303 -0.066467 0.185486 0.293701 1441916170 0.935303 -0.066467 0.185486 0.293701 1441916170 0.935303 -0.066467 0.185486 0.293701 1441916170 0.935303 -0.066467 0.185486 0.293701 1441916170 0.920654 -0.050903 0.157654 0.353394 1441916170 0.920654 -0.050903 0.157654 0.353394 1441916170 0.920654 -0.050903 0.157654 0.353394 1441916170 0.920654 -0.050903 0.157654 0.353394 1441916170 0.920654 -0.050903 0.157654 0.353394 1441916170 0.920654 -0.050903 0.157654 0.353394 1441916170 0.890137 0.013306 0.142212 0.432617 1441916170 0.890137 0.013306 0.142212 0.432617 1441916170 0.890137 0.013306 0.142212 0.432617 1441916170 0.890137 0.013306 0.142212 0.432617 1441916170 0.890137 0.013306 0.142212 0.432617 1441916170 0.890137 0.013306 0.142212 0.432617 1441916170 0.837891 0.028748 0.101135 0.535583 1441916170 0.837891 0.028748 0.101135 0.535583 1441916170 0.837891 0.028748 0.101135 0.535583 1441916170 0.837891 0.028748 0.101135 0.535583 1441916170 0.837891 0.028748 0.101135 0.535583 1441916170 0.837891 0.028748 0.101135 0.535583 1441916170 0.837891 0.028748 0.101135 0.535583 1441916170 0.779053 0.045715 0.078247 0.620300 1441916170 0.779053 0.045715 0.078247 0.620300 1441916170 0.779053 0.045715 0.078247 0.620300 1441916170 0.779053 0.045715 0.078247 0.620300 1441916170 0.779053 0.045715 0.078247 0.620300 1441916170 0.779053 0.045715 0.078247 0.620300 1441916170 0.760925 0.051392 0.093750 0.639893 1441916170 0.760925 0.051392 0.093750 0.639893 1441916170 0.760925 0.051392 0.093750 0.639893 1441916170 0.760925 0.051392 0.093750 0.639893 1441916170 0.760925 0.051392 0.093750 0.639893 1441916170 0.760925 0.051392 0.093750 0.639893 1441916170 0.778931 0.035095 0.054565 0.623657 1441916170 0.778931 0.035095 0.054565 0.623657 1441916170 0.778931 0.035095 0.054565 0.623657 1441916170 0.778931 0.035095 0.054565 0.623657 1441916170 0.778931 0.035095 0.054565 0.623657 1441916170 0.778931 0.035095 0.054565 0.623657 1441916170 0.809875 0.052490 0.076172 0.579224 1441916170 0.809875 0.052490 0.076172 0.579224 1441916170 0.809875 0.052490 0.076172 0.579224 1441916170 0.809875 0.052490 0.076172 0.579224 1441916170 0.809875 0.052490 0.076172 0.579224 1441916170 0.809875 0.052490 0.076172 0.579224 1441916170 0.809875 0.052490 0.076172 0.579224 1441916170 0.852112 0.082153 0.111023 0.504761 1441916170 0.852112 0.082153 0.111023 0.504761 1441916170 0.852112 0.082153 0.111023 0.504761 1441916170 0.852112 0.082153 0.111023 0.504761 1441916170 0.852112 0.082153 0.111023 0.504761 1441916170 0.852112 0.082153 0.111023 0.504761 1441916170 0.892761 0.075745 0.120789 0.427307 1441916170 0.892761 0.075745 0.120789 0.427307 1441916170 0.892761 0.075745 0.120789 0.427307 1441916170 0.892761 0.075745 0.120789 0.427307 1441916170 0.892761 0.075745 0.120789 0.427307 1441916170 0.892761 0.075745 0.120789 0.427307 1441916170 0.922913 0.046753 0.130798 0.358887 1441916170 0.922913 0.046753 0.130798 0.358887 1441916170 0.922913 0.046753 0.130798 0.358887 1441916170 0.922913 0.046753 0.130798 0.358887 1441916170 0.922913 0.046753 0.130798 0.358887 1441916170 0.922913 0.046753 0.130798 0.358887 1441916170 0.922913 0.046753 0.130798 0.358887 1441916170 0.938904 0.031860 0.140259 0.312622 1441916170 0.938904 0.031860 0.140259 0.312622 1441916171 0.938904 0.031860 0.140259 0.312622 1441916171 0.938904 0.031860 0.140259 0.312622 1441916171 0.938904 0.031860 0.140259 0.312622 1441916171 0.938904 0.031860 0.140259 0.312622 1441916171 0.947998 0.030029 0.141418 0.283447 1441916171 0.947998 0.030029 0.141418 0.283447 1441916171 0.947998 0.030029 0.141418 0.283447 1441916171 0.947998 0.030029 0.141418 0.283447 1441916171 0.947998 0.030029 0.141418 0.283447 1441916171 0.947998 0.030029 0.141418 0.283447 1441916171 0.952942 0.041992 0.143372 0.263611 1441916171 0.952942 0.041992 0.143372 0.263611 1441916171 0.952942 0.041992 0.143372 0.263611 1441916171 0.952942 0.041992 0.143372 0.263611 1441916171 0.952942 0.041992 0.143372 0.263611 1441916171 0.952942 0.041992 0.143372 0.263611 1441916171 0.955200 0.041016 0.140503 0.257141 1441916171 0.955200 0.041016 0.140503 0.257141 1441916171 0.955200 0.041016 0.140503 0.257141 1441916171 0.955200 0.041016 0.140503 0.257141 1441916171 0.955200 0.041016 0.140503 0.257141 1441916171 0.955200 0.041016 0.140503 0.257141 1441916171 0.956909 0.022705 0.140625 0.252991 1441916171 0.956909 0.022705 0.140625 0.252991 1441916171 0.956909 0.022705 0.140625 0.252991 1441916171 0.956909 0.022705 0.140625 0.252991 1441916171 0.956909 0.022705 0.140625 0.252991 1441916171 0.956909 0.022705 0.140625 0.252991 1441916171 0.957520 -0.019348 0.134338 0.254333 1441916171 0.957520 -0.019348 0.134338 0.254333 1441916171 0.957520 -0.019348 0.134338 0.254333 1441916171 0.957520 -0.019348 0.134338 0.254333 1441916171 0.957520 -0.019348 0.134338 0.254333 1441916171 0.957520 -0.019348 0.134338 0.254333 1441916171 0.957520 -0.019348 0.134338 0.254333 1441916171 0.951416 -0.059631 0.125427 0.274719 1441916171 0.951416 -0.059631 0.125427 0.274719 1441916171 0.951416 -0.059631 0.125427 0.274719 1441916171 0.951416 -0.059631 0.125427 0.274719 1441916171 0.951416 -0.059631 0.125427 0.274719 1441916171 0.951416 -0.059631 0.125427 0.274719 1441916171 0.937134 -0.067200 0.110168 0.324219 1441916171 0.937134 -0.067200 0.110168 0.324219 1441916171 0.937134 -0.067200 0.110168 0.324219 1441916171 0.937134 -0.067200 0.110168 0.324219 1441916171 0.937134 -0.067200 0.110168 0.324219 1441916171 0.937134 -0.067200 0.110168 0.324219 1441916171 0.937134 -0.067200 0.110168 0.324219 1441916171 0.906555 -0.046082 0.087036 0.410400 1441916171 0.906555 -0.046082 0.087036 0.410400 1441916171 0.906555 -0.046082 0.087036 0.410400 1441916171 0.906555 -0.046082 0.087036 0.410400 1441916171 0.906555 -0.046082 0.087036 0.410400 1441916171 0.906555 -0.046082 0.087036 0.410400 1441916171 0.856873 0.011841 0.075745 0.509705 1441916171 0.856873 0.011841 0.075745 0.509705 1441916171 0.856873 0.011841 0.075745 0.509705 1441916171 0.856873 0.011841 0.075745 0.509705 1441916171 0.856873 0.011841 0.075745 0.509705 1441916171 0.856873 0.011841 0.075745 0.509705 1441916171 0.796387 0.034302 0.064819 0.600281 1441916171 0.796387 0.034302 0.064819 0.600281 1441916171 0.796387 0.034302 0.064819 0.600281 1441916171 0.796387 0.034302 0.064819 0.600281 1441916171 0.796387 0.034302 0.064819 0.600281 1441916171 0.796387 0.034302 0.064819 0.600281 1441916171 0.762268 0.071838 0.098511 0.635559 1441916171 0.762268 0.071838 0.098511 0.635559 1441916171 0.762268 0.071838 0.098511 0.635559 1441916171 0.762268 0.071838 0.098511 0.635559 1441916171 0.762268 0.071838 0.098511 0.635559 1441916171 0.762268 0.071838 0.098511 0.635559 1441916171 0.770874 0.097961 0.118103 0.618164 1441916171 0.770874 0.097961 0.118103 0.618164 1441916171 0.770874 0.097961 0.118103 0.618164 1441916171 0.770874 0.097961 0.118103 0.618164 1441916171 0.770874 0.097961 0.118103 0.618164 1441916171 0.770874 0.097961 0.118103 0.618164 1441916171 0.804016 0.101807 0.107788 0.575745 1441916171 0.804016 0.101807 0.107788 0.575745 1441916171 0.804016 0.101807 0.107788 0.575745 1441916171 0.804016 0.101807 0.107788 0.575745 1441916171 0.804016 0.101807 0.107788 0.575745 1441916171 0.804016 0.101807 0.107788 0.575745 1441916171 0.804016 0.101807 0.107788 0.575745 1441916171 0.851257 0.085266 0.073853 0.512329 1441916171 0.851257 0.085266 0.073853 0.512329 1441916171 0.851257 0.085266 0.073853 0.512329 1441916171 0.851257 0.085266 0.073853 0.512329 1441916171 0.851257 0.085266 0.073853 0.512329 1441916171 0.851257 0.085266 0.073853 0.512329 1441916171 0.892883 0.066650 0.065369 0.440369 1441916171 0.892883 0.066650 0.065369 0.440369 1441916171 0.892883 0.066650 0.065369 0.440369 1441916171 0.892883 0.066650 0.065369 0.440369 1441916171 0.892883 0.066650 0.065369 0.440369 1441916171 0.892883 0.066650 0.065369 0.440369 1441916171 0.924072 0.057373 0.076965 0.369934 1441916171 0.924072 0.057373 0.076965 0.369934 1441916171 0.924072 0.057373 0.076965 0.369934 1441916171 0.924072 0.057373 0.076965 0.369934 1441916171 0.924072 0.057373 0.076965 0.369934 1441916171 0.924072 0.057373 0.076965 0.369934 1441916171 0.924072 0.057373 0.076965 0.369934 1441916171 0.940430 0.052307 0.100525 0.320435 1441916171 0.940430 0.052307 0.100525 0.320435 1441916171 0.940430 0.052307 0.100525 0.320435 1441916171 0.940430 0.052307 0.100525 0.320435 1441916171 0.940430 0.052307 0.100525 0.320435 1441916171 0.940430 0.052307 0.100525 0.320435 1441916171 0.949768 0.042175 0.118652 0.286316 1441916171 0.949768 0.042175 0.118652 0.286316 1441916171 0.949768 0.042175 0.118652 0.286316 1441916172 0.949768 0.042175 0.118652 0.286316 1441916172 0.949768 0.042175 0.118652 0.286316 1441916172 0.949768 0.042175 0.118652 0.286316 1441916172 0.949768 0.042175 0.118652 0.286316 1441916172 0.951965 0.027039 0.136414 0.272583 1441916172 0.951965 0.027039 0.136414 0.272583 1441916172 0.951965 0.027039 0.136414 0.272583 1441916172 0.951965 0.027039 0.136414 0.272583 1441916172 0.951965 0.027039 0.136414 0.272583 1441916172 0.951965 0.027039 0.136414 0.272583 1441916172 0.956116 0.001831 0.140747 0.256714 1441916172 0.956116 0.001831 0.140747 0.256714 1441916172 0.956116 0.001831 0.140747 0.256714 1441916172 0.956116 0.001831 0.140747 0.256714 1441916172 0.956116 0.001831 0.140747 0.256714 1441916172 0.956116 0.001831 0.140747 0.256714 1441916172 0.958618 -0.027039 0.136292 0.248413 1441916172 0.958618 -0.027039 0.136292 0.248413 1441916172 0.958618 -0.027039 0.136292 0.248413 1441916172 0.958618 -0.027039 0.136292 0.248413 1441916172 0.958618 -0.027039 0.136292 0.248413 1441916172 0.958618 -0.027039 0.136292 0.248413 1441916172 0.957031 -0.044739 0.140320 0.249634 1441916172 0.957031 -0.044739 0.140320 0.249634 1441916172 0.957031 -0.044739 0.140320 0.249634 1441916172 0.957031 -0.044739 0.140320 0.249634 1441916172 0.957031 -0.044739 0.140320 0.249634 1441916172 0.957031 -0.044739 0.140320 0.249634 1441916172 0.951477 -0.063599 0.141052 0.265869 1441916172 0.951477 -0.063599 0.141052 0.265869 1441916172 0.951477 -0.063599 0.141052 0.265869 1441916172 0.951477 -0.063599 0.141052 0.265869 1441916172 0.951477 -0.063599 0.141052 0.265869 1441916172 0.951477 -0.063599 0.141052 0.265869 1441916172 0.951477 -0.063599 0.141052 0.265869 1441916172 0.938477 -0.074524 0.136108 0.308350 1441916172 0.938477 -0.074524 0.136108 0.308350 1441916172 0.938477 -0.074524 0.136108 0.308350 1441916172 0.938477 -0.074524 0.136108 0.308350 1441916172 0.938477 -0.074524 0.136108 0.308350 1441916172 0.938477 -0.074524 0.136108 0.308350 1441916172 0.938477 -0.074524 0.136108 0.308350 1441916172 0.912354 -0.065491 0.112183 0.388062 1441916172 0.912354 -0.065491 0.112183 0.388062 1441916172 0.912354 -0.065491 0.112183 0.388062 1441916172 0.912354 -0.065491 0.112183 0.388062 1441916172 0.912354 -0.065491 0.112183 0.388062 1441916172 0.912354 -0.065491 0.112183 0.388062 1441916172 0.862854 -0.032959 0.075867 0.498535 1441916172 0.862854 -0.032959 0.075867 0.498535 1441916172 0.862854 -0.032959 0.075867 0.498535 1441916172 0.862854 -0.032959 0.075867 0.498535 1441916172 0.862854 -0.032959 0.075867 0.498535 1441916172 0.793396 0.001953 0.042725 0.607178 1441916172 0.793396 0.001953 0.042725 0.607178 1441916172 0.793396 0.001953 0.042725 0.607178 1441916172 0.793396 0.001953 0.042725 0.607178 1441916172 0.793396 0.001953 0.042725 0.607178 1441916172 0.756409 0.037231 0.078125 0.648254 1441916172 0.756409 0.037231 0.078125 0.648254 1441916172 0.756409 0.037231 0.078125 0.648254 1441916172 0.756409 0.037231 0.078125 0.648254 1441916172 0.756409 0.037231 0.078125 0.648254 1441916172 0.756409 0.037231 0.078125 0.648254 1441916172 0.766174 0.063904 0.099915 0.631531 1441916172 0.766174 0.063904 0.099915 0.631531 1441916172 
0.412231 0.617249 -0.177856 0.646057 1441916175 0.412231 0.617249 -0.177856 0.646057 1441916175 0.412231 0.617249 -0.177856 0.646057 1441916175 0.416016 0.615845 -0.180664 0.644165 1441916175 0.416016 0.615845 -0.180664 0.644165 1441916175 0.416016 0.615845 -0.180664 0.644165 1441916175 0.416016 0.615845 -0.180664 0.644165 1441916175 0.416016 0.615845 -0.180664 0.644165 1441916175 0.416016 0.615845 -0.180664 0.644165 1441916175 0.412476 0.617676 -0.173523 0.646606 1441916175 0.412476 0.617676 -0.173523 0.646606 1441916175 0.412476 0.617676 -0.173523 0.646606 1441916175 0.412476 0.617676 -0.173523 0.646606 1441916175 0.412476 0.617676 -0.173523 0.646606 1441916175 0.412476 0.617676 -0.173523 0.646606 1441916175 0.403076 0.622131 -0.161804 0.651245 1441916175 0.403076 0.622131 -0.161804 0.651245 1441916175 0.403076 0.622131 -0.161804 0.651245 1441916175 0.403076 0.622131 -0.161804 0.651245 1441916175 0.403076 0.622131 -0.161804 0.651245 1441916175 0.403076 0.622131 -0.161804 0.651245 1441916175 0.403076 0.622131 -0.161804 0.651245 1441916175 0.391785 0.626648 -0.145996 0.657593 1441916175 0.391785 0.626648 -0.145996 0.657593 1441916175 0.391785 0.626648 -0.145996 0.657593 1441916175 0.391785 0.626648 -0.145996 0.657593 1441916175 0.391785 0.626648 -0.145996 0.657593 1441916175 0.391785 0.626648 -0.145996 0.657593 1441916175 0.383972 0.629578 -0.135559 0.661621 1441916175 0.383972 0.629578 -0.135559 0.661621 1441916175 0.383972 0.629578 -0.135559 0.661621 1441916175 0.383972 0.629578 -0.135559 0.661621 1441916175 0.383972 0.629578 -0.135559 0.661621 1441916175 0.383972 0.629578 -0.135559 0.661621 1441916175 0.383423 0.628662 -0.136108 0.662720 1441916175 0.383423 0.628662 -0.136108 0.662720 1441916175 0.383423 0.628662 -0.136108 0.662720 1441916175 0.383423 0.628662 -0.136108 0.662720 1441916175 0.383423 0.628662 -0.136108 0.662720 1441916175 0.383423 0.628662 -0.136108 0.662720 1441916175 0.386230 0.626648 -0.141846 0.661743 1441916176 0.386230 0.626648 -0.141846 0.661743 1441916176 0.386230 0.626648 -0.141846 0.661743 1441916176 0.386230 0.626648 -0.141846 0.661743 1441916176 0.386230 0.626648 -0.141846 0.661743 1441916176 0.386230 0.626648 -0.141846 0.661743 1441916176 0.385803 0.627014 -0.146423 0.660645 1441916176 0.385803 0.627014 -0.146423 0.660645 1441916176 0.385803 0.627014 -0.146423 0.660645 1441916176 0.385803 0.627014 -0.146423 0.660645 1441916176 0.385803 0.627014 -0.146423 0.660645 1441916176 0.385803 0.627014 -0.146423 0.660645 1441916176 0.385803 0.627014 -0.146423 0.660645 1441916176 0.377136 0.630798 -0.140503 0.663391 1441916176 0.377136 0.630798 -0.140503 0.663391 1441916176 0.377136 0.630798 -0.140503 0.663391 1441916176 0.377136 0.630798 -0.140503 0.663391 1441916176 0.377136 0.630798 -0.140503 0.663391 1441916176 0.377136 0.630798 -0.140503 0.663391 1441916176 0.368652 0.634094 -0.131714 0.666748 1441916176 0.368652 0.634094 -0.131714 0.666748 1441916176 0.368652 0.634094 -0.131714 0.666748 1441916176 0.368652 0.634094 -0.131714 0.666748 1441916176 0.368652 0.634094 -0.131714 0.666748 1441916176 0.368652 0.634094 -0.131714 0.666748 1441916176 0.374939 0.632874 -0.142029 0.662292 1441916176 0.374939 0.632874 -0.142029 0.662292 1441916176 0.374939 0.632874 -0.142029 0.662292 1441916176 0.374939 0.632874 -0.142029 0.662292 1441916176 0.374939 0.632874 -0.142029 0.662292 1441916176 0.374939 0.632874 -0.142029 0.662292 1441916176 0.388245 0.627136 -0.153625 0.657410 1441916176 0.388245 0.627136 -0.153625 0.657410 1441916176 0.388245 0.627136 -0.153625 0.657410 1441916176 0.388245 0.627136 -0.153625 0.657410 1441916176 0.388245 0.627136 -0.153625 0.657410 1441916176 0.388245 0.627136 -0.153625 0.657410 1441916176 0.388245 0.627136 -0.153625 0.657410 1441916176 0.399414 0.621643 -0.158081 0.654907 1441916176 0.399414 0.621643 -0.158081 0.654907 1441916176 0.399414 0.621643 -0.158081 0.654907 1441916176 0.399414 0.621643 -0.158081 0.654907 1441916176 0.399414 0.621643 -0.158081 0.654907 1441916176 0.399414 0.621643 -0.158081 0.654907 1441916176 0.404114 0.620178 -0.156433 0.653809 1441916176 0.404114 0.620178 -0.156433 0.653809 1441916176 0.404114 0.620178 -0.156433 0.653809 1441916176 0.404114 0.620178 -0.156433 0.653809 1441916176 0.404114 0.620178 -0.156433 0.653809 1441916176 0.404114 0.620178 -0.156433 0.653809 1441916176 0.404114 0.620178 -0.156433 0.653809 1441916176 0.407654 0.616882 -0.154419 0.655273 1441916176 0.407654 0.616882 -0.154419 0.655273 1441916176 0.407654 0.616882 -0.154419 0.655273 1441916176 0.407654 0.616882 -0.154419 0.655273 1441916176 0.407654 0.616882 -0.154419 0.655273 1441916176 0.407654 0.616882 -0.154419 0.655273 1441916176 0.409973 0.615051 -0.145691 0.657471 1441916176 0.409973 0.615051 -0.145691 0.657471 1441916176 0.409973 0.615051 -0.145691 0.657471 1441916176 0.409973 0.615051 -0.145691 0.657471 1441916176 0.409973 0.615051 -0.145691 0.657471 1441916176 0.409973 0.615051 -0.145691 0.657471 1441916176 0.408081 0.622681 -0.131470 0.654480 1441916176 0.408081 0.622681 -0.131470 0.654480 1441916176 0.408081 0.622681 -0.131470 0.654480 1441916176 0.408081 0.622681 -0.131470 0.654480 1441916176 0.408081 0.622681 -0.131470 0.654480 1441916176 0.408081 0.622681 -0.131470 0.654480 1441916176 0.405579 0.631653 -0.121582 0.649292 1441916176 0.405579 0.631653 -0.121582 0.649292 1441916176 0.405579 0.631653 -0.121582 0.649292 1441916176 0.405579 0.631653 -0.121582 0.649292 1441916176 0.405579 0.631653 -0.121582 0.649292 1441916176 0.405579 0.631653 -0.121582 0.649292 1441916176 0.401855 0.631531 -0.125549 0.651062 1441916176 0.401855 0.631531 -0.125549 0.651062 1441916176 0.401855 0.631531 -0.125549 0.651062 1441916176 0.401855 0.631531 -0.125549 0.651062 1441916176 0.401855 0.631531 -0.125549 0.651062 1441916176 0.401855 0.631531 -0.125549 0.651062 1441916176 0.387024 0.632690 -0.116638 0.660461 1441916176 0.387024 0.632690 -0.116638 0.660461 1441916176 0.387024 0.632690 -0.116638 0.660461 1441916176 0.387024 0.632690 -0.116638 0.660461 1441916176 0.387024 0.632690 -0.116638 0.660461 1441916176 0.387024 0.632690 -0.116638 0.660461 1441916176 0.387024 0.632690 -0.116638 0.660461 1441916176 0.380920 0.629395 -0.117004 0.667114 1441916176 0.380920 0.629395 -0.117004 0.667114 1441916176 0.380920 0.629395 -0.117004 0.667114 1441916176 0.380920 0.629395 -0.117004 0.667114 1441916176 0.380920 0.629395 -0.117004 0.667114 1441916176 0.380920 0.629395 -0.117004 0.667114 1441916176 0.377197 0.628601 -0.126892 0.668152 1441916176 0.377197 0.628601 -0.126892 0.668152 1441916176 0.377197 0.628601 -0.126892 0.668152 1441916176 0.377197 0.628601 -0.126892 0.668152 1441916176 0.377197 0.628601 -0.126892 0.668152 1441916176 0.377197 0.628601 -0.126892 0.668152 1441916176 0.366638 0.630249 -0.120300 0.673645 1441916176 0.366638 0.630249 -0.120300 0.673645 1441916176 0.366638 0.630249 -0.120300 0.673645 1441916176 0.366638 0.630249 -0.120300 0.673645 1441916176 0.366638 0.630249 -0.120300 0.673645 1441916176 0.366638 0.630249 -0.120300 0.673645 1441916176 0.352905 0.634216 -0.108276 0.679260 1441916176 0.352905 0.634216 -0.108276 0.679260 1441916176 0.352905 0.634216 -0.108276 0.679260 1441916176 0.352905 0.634216 -0.108276 0.679260 1441916176 0.352905 0.634216 -0.108276 0.679260 1441916176 0.352905 0.634216 -0.108276 0.679260 1441916176 0.352905 0.634216 -0.108276 0.679260 1441916176 0.342651 0.636353 -0.103516 0.683289 1441916177 0.342651 0.636353 -0.103516 0.683289 1441916177 0.342651 0.636353 -0.103516 0.683289 1441916177 0.342651 0.636353 -0.103516 0.683289 1441916177 0.342651 0.636353 -0.103516 0.683289 1441916177 0.342651 0.636353 -0.103516 0.683289 1441916177 0.339844 0.633850 -0.107788 0.686279 1441916177 0.339844 0.633850 -0.107788 0.686279 1441916177 0.339844 0.633850 -0.107788 0.686279 1441916177 0.339844 0.633850 -0.107788 0.686279 1441916177 0.339844 0.633850 -0.107788 0.686279 1441916177 0.344666 0.629639 -0.117065 0.686218 1441916177 0.344666 0.629639 -0.117065 0.686218 1441916177 0.344666 0.629639 -0.117065 0.686218 1441916177 0.344666 0.629639 -0.117065 0.686218 1441916177 0.344666 0.629639 -0.117065 0.686218 1441916177 0.344666 0.629639 -0.117065 0.686218 1441916177 0.344666 0.629639 -0.117065 0.686218 1441916177 0.352295 0.627319 -0.123657 0.683350 1441916177 0.352295 0.627319 -0.123657 0.683350 1441916177 0.352295 0.627319 -0.123657 0.683350 1441916177 0.352295 0.627319 -0.123657 0.683350 1441916177 0.352295 0.627319 -0.123657 0.683350 1441916177 0.352295 0.627319 -0.123657 0.683350 1441916177 0.353638 0.628906 -0.114807 0.682739 1441916177 0.353638 0.628906 -0.114807 0.682739 1441916177 0.353638 0.628906 -0.114807 0.682739 1441916177 0.353638 0.628906 -0.114807 0.682739 1441916177 0.353638 0.628906 -0.114807 0.682739 1441916177 0.353638 0.628906 -0.114807 0.682739 1441916177 0.349670 0.634277 -0.094849 0.682922 1441916177 0.349670 0.634277 -0.094849 0.682922 1441916177 0.349670 0.634277 -0.094849 0.682922 1441916177 0.349670 0.634277 -0.094849 0.682922 1441916177 0.349670 0.634277 -0.094849 0.682922 1441916177 0.349670 0.634277 -0.094849 0.682922 1441916177 0.349670 0.634277 -0.094849 0.682922 1441916177 0.347046 0.639465 -0.084229 0.680786 1441916177 0.347046 0.639465 -0.084229 0.680786 1441916177 0.347046 0.639465 -0.084229 0.680786 1441916177 0.347046 0.639465 -0.084229 0.680786 1441916177 0.347046 0.639465 -0.084229 0.680786 1441916177 0.348694 0.639343 -0.086670 0.679749 1441916177 0.348694 0.639343 -0.086670 0.679749 1441916177 0.348694 0.639343 -0.086670 0.679749 1441916177 0.348694 0.639343 -0.086670 0.679749 1441916177 0.348694 0.639343 -0.086670 0.679749 1441916177 0.348694 0.639343 -0.086670 0.679749 1441916177 0.348694 0.639343 -0.086670 0.679749 1441916177 0.348999 0.638733 -0.093079 0.679321 1441916177 0.348999 0.638733 -0.093079 0.679321 1441916177 0.348999 0.638733 -0.093079 0.679321 1441916177 0.348999 0.638733 -0.093079 0.679321 1441916177 0.348999 0.638733 -0.093079 0.679321 1441916177 0.348999 0.638733 -0.093079 0.679321 1441916177 0.343140 0.641968 -0.088989 0.679749 1441916177 0.343140 0.641968 -0.088989 0.679749 1441916177 0.343140 0.641968 -0.088989 0.679749 1441916177 0.343140 0.641968 -0.088989 0.679749 1441916177 0.343140 0.641968 -0.088989 0.679749 1441916177 0.343140 0.641968 -0.088989 0.679749 1441916177 0.338684 0.649780 -0.085632 0.675049 1441916177 0.338684 0.649780 -0.085632 0.675049 1441916177 0.338684 0.649780 -0.085632 0.675049 1441916177 0.338684 0.649780 -0.085632 0.675049 1441916177 0.338684 0.649780 -0.085632 0.675049 1441916177 0.338684 0.649780 -0.085632 0.675049 1441916177 0.325623 0.654541 -0.072205 0.678406 1441916177 0.325623 0.654541 -0.072205 0.678406 1441916177 0.325623 0.654541 -0.072205 0.678406 1441916177 0.325623 0.654541 -0.072205 0.678406 1441916177 0.325623 0.654541 -0.072205 0.678406 1441916177 0.325623 0.654541 -0.072205 0.678406 1441916177 0.313660 0.652893 -0.057434 0.687012 1441916177 0.313660 0.652893 -0.057434 0.687012 1441916177 0.313660 0.652893 -0.057434 0.687012 1441916177 0.313660 0.652893 -0.057434 0.687012 1441916177 0.313660 0.652893 -0.057434 0.687012 1441916177 0.318665 0.650879 -0.070068 0.685425 1441916177 0.318665 0.650879 -0.070068 0.685425 1441916177 0.318665 0.650879 -0.070068 0.685425 1441916177 0.318665 0.650879 -0.070068 0.685425 1441916177 0.318665 0.650879 -0.070068 0.685425 1441916177 0.318665 0.650879 -0.070068 0.685425 1441916177 0.326416 0.649048 -0.087402 0.681519 1441916177 0.326416 0.649048 -0.087402 0.681519 1441916177 0.326416 0.649048 -0.087402 0.681519 1441916177 0.326416 0.649048 -0.087402 0.681519 1441916177 0.326416 0.649048 -0.087402 0.681519 1441916177 0.326416 0.649048 -0.087402 0.681519 1441916177 0.322021 0.648315 -0.078064 0.685425 1441916177 0.322021 0.648315 -0.078064 0.685425 1441916177 0.322021 0.648315 -0.078064 0.685425 1441916177 0.322021 0.648315 -0.078064 0.685425 1441916177 0.322021 0.648315 -0.078064 0.685425 1441916177 0.322021 0.648315 -0.078064 0.685425 1441916177 0.309692 0.655762 -0.059875 0.685852 1441916177 0.309692 0.655762 -0.059875 0.685852 1441916177 0.309692 0.655762 -0.059875 0.685852 1441916177 0.309692 0.655762 -0.059875 0.685852 1441916177 0.309692 0.655762 -0.059875 0.685852 1441916177 0.309692 0.655762 -0.059875 0.685852 1441916177 0.309692 0.655762 -0.059875 0.685852 1441916177 0.302856 0.659119 -0.056213 0.685974 1441916177 0.302856 0.659119 -0.056213 0.685974 1441916177 0.302856 0.659119 -0.056213 0.685974 1441916177 0.302856 0.659119 -0.056213 0.685974 1441916177 0.302856 0.659119 -0.056213 0.685974 1441916177 0.302856 0.659119 -0.056213 0.685974 1441916177 0.307068 0.655762 -0.069336 0.686157 1441916177 0.307068 0.655762 -0.069336 0.686157 1441916177 0.307068 0.655762 -0.069336 0.686157 1441916178 0.307068 0.655762 -0.069336 0.686157 1441916178 0.307068 0.655762 -0.069336 0.686157 1441916178 0.307068 0.655762 -0.069336 0.686157 1441916178 0.322144 0.649231 -0.094849 0.682373 1441916178 0.322144 0.649231 -0.094849 0.682373 1441916178 0.322144 0.649231 -0.094849 0.682373 1441916178 0.322144 0.649231 -0.094849 0.682373 1441916178 0.322144 0.649231 -0.094849 0.682373 1441916178 0.322144 0.649231 -0.094849 0.682373 1441916178 0.339844 0.642883 -0.118347 0.676147 1441916178 0.339844 0.642883 -0.118347 0.676147 1441916178 0.339844 0.642883 -0.118347 0.676147 1441916178 0.339844 0.642883 -0.118347 0.676147 1441916178 0.339844 0.642883 -0.118347 0.676147 1441916178 0.339844 0.642883 -0.118347 0.676147 1441916178 0.339844 0.642883 -0.118347 0.676147 1441916178 0.350586 0.639832 -0.122864 0.672668 1441916178 0.350586 0.639832 -0.122864 0.672668 1441916178 0.350586 0.639832 -0.122864 0.672668 1441916178 0.350586 0.639832 -0.122864 0.672668 1441916178 0.350586 0.639832 -0.122864 0.672668 1441916178 0.350586 0.639832 -0.122864 0.672668 1441916178 0.353821 0.640930 -0.109253 0.672302 1441916178 0.353821 0.640930 -0.109253 0.672302 1441916178 0.353821 0.640930 -0.109253 0.672302 1441916178 0.353821 0.640930 -0.109253 0.672302 1441916178 0.353821 0.640930 -0.109253 0.672302 1441916178 0.353821 0.640930 -0.109253 0.672302 1441916178 0.359314 0.639832 -0.101929 0.671570 1441916178 0.359314 0.639832 -0.101929 0.671570 1441916178 0.359314 0.639832 -0.101929 0.671570 1441916178 0.359314 0.639832 -0.101929 0.671570 1441916178 0.359314 0.639832 -0.101929 0.671570 1441916178 0.359314 0.639832 -0.101929 0.671570 1441916178 0.359314 0.639832 -0.101929 0.671570 1441916178 0.367920 0.631470 -0.105530 0.674255 1441916178 0.367920 0.631470 -0.105530 0.674255 1441916178 0.367920 0.631470 -0.105530 0.674255 1441916178 0.367920 0.631470 -0.105530 0.674255 1441916178 0.367920 0.631470 -0.105530 0.674255 1441916178 0.367920 0.631470 -0.105530 0.674255 1441916178 0.372131 0.627136 -0.105652 0.675964 1441916178 0.372131 0.627136 -0.105652 0.675964 1441916178 0.372131 0.627136 -0.105652 0.675964 1441916178 0.372131 0.627136 -0.105652 0.675964 1441916178 0.372131 0.627136 -0.105652 0.675964 1441916178 0.372131 0.627136 -0.105652 0.675964 1441916178 0.369446 0.632446 -0.089539 0.674805 1441916178 0.369446 0.632446 -0.089539 0.674805 1441916178 0.369446 0.632446 -0.089539 0.674805 1441916178 0.369446 0.632446 -0.089539 0.674805 1441916178 0.369446 0.632446 -0.089539 0.674805 1441916178 0.369446 0.632446 -0.089539 0.674805 1441916178 0.369446 0.632446 -0.089539 0.674805 1441916178 0.368530 0.640625 -0.076355 0.669189 1441916178 0.368530 0.640625 -0.076355 0.669189 1441916178 0.368530 0.640625 -0.076355 0.669189 1441916178 0.368530 0.640625 -0.076355 0.669189 1441916178 0.368530 0.640625 -0.076355 0.669189 1441916178 0.368530 0.640625 -0.076355 0.669189 1441916178 0.365540 0.642151 -0.076843 0.669373 1441916178 0.365540 0.642151 -0.076843 0.669373 1441916178 0.365540 0.642151 -0.076843 0.669373 1441916178 0.365540 0.642151 -0.076843 0.669373 1441916178 0.365540 0.642151 -0.076843 0.669373 1441916178 0.365540 0.642151 -0.076843 0.669373 1441916178 0.360291 0.638977 -0.089355 0.673645 1441916178 0.360291 0.638977 -0.089355 0.673645 1441916178 0.360291 0.638977 -0.089355 0.673645 1441916178 0.360291 0.638977 -0.089355 0.673645 1441916178 0.360291 0.638977 -0.089355 0.673645 1441916178 0.360291 0.638977 -0.089355 0.673645 1441916178 0.360291 0.638977 -0.089355 0.673645 1441916178 0.358704 0.634033 -0.110718 0.675964 1441916178 0.358704 0.634033 -0.110718 0.675964 1441916178 0.358704 0.634033 -0.110718 0.675964 1441916178 0.358704 0.634033 -0.110718 0.675964 1441916178 0.358704 0.634033 -0.110718 0.675964 1441916178 0.358704 0.634033 -0.110718 0.675964 1441916178 0.356018 0.630066 -0.121338 0.679260 1441916178 0.356018 0.630066 -0.121338 0.679260 1441916178 0.356018 0.630066 -0.121338 0.679260 1441916178 0.356018 0.630066 -0.121338 0.679260 1441916178 0.356018 0.630066 -0.121338 0.679260 1441916178 0.356018 0.630066 -0.121338 0.679260 1441916178 0.356018 0.630066 -0.121338 0.679260 1441916178 0.351074 0.631531 -0.119812 0.680786 1441916178 0.351074 0.631531 -0.119812 0.680786 1441916178 0.351074 0.631531 -0.119812 0.680786 1441916178 0.351074 0.631531 -0.119812 0.680786 1441916178 0.351074 0.631531 -0.119812 0.680786 1441916178 0.351074 0.631531 -0.119812 0.680786 1441916178 0.345032 0.633850 -0.112549 0.682983 1441916178 0.345032 0.633850 -0.112549 0.682983 1441916178 0.345032 0.633850 -0.112549 0.682983 1441916178 0.345032 0.633850 -0.112549 0.682983 1441916178 0.345032 0.633850 -0.112549 0.682983 1441916178 0.345032 0.633850 -0.112549 0.682983 1441916178 0.339172 0.635681 -0.105225 0.685364 1441916178 0.339172 0.635681 -0.105225 0.685364 1441916178 0.339172 0.635681 -0.105225 0.685364 1441916178 0.339172 0.635681 -0.105225 0.685364 1441916178 0.339172 0.635681 -0.105225 0.685364 1441916178 0.339172 0.635681 -0.105225 0.685364 1441916178 0.339172 0.635681 -0.105225 0.685364 1441916178 0.335205 0.636108 -0.101563 0.687500 1441916178 0.335205 0.636108 -0.101563 0.687500 1441916178 0.335205 0.636108 -0.101563 0.687500 1441916178 0.335205 0.636108 -0.101563 0.687500 1441916178 0.335205 0.636108 -0.101563 0.687500 1441916178 0.335205 0.636108 -0.101563 0.687500 1441916178 0.337708 0.633545 -0.104614 0.688110 1441916178 0.337708 0.633545 -0.104614 0.688110 1441916178 0.337708 0.633545 -0.104614 0.688110 1441916179 0.337708 0.633545 -0.104614 0.688110 1441916179 0.337708 0.633545 -0.104614 0.688110 1441916179 0.347351 0.629089 -0.113464 0.686035 1441916179 0.347351 0.629089 -0.113464 0.686035 1441916179 0.347351 0.629089 -0.113464 0.686035 1441916179 0.347351 0.629089 -0.113464 0.686035 1441916179 0.347351 0.629089 -0.113464 0.686035 1441916179 0.347351 0.629089 -0.113464 0.686035 1441916179 0.347351 0.629089 -0.113464 0.686035 1441916179 0.356750 0.624878 -0.116333 0.684570 1441916179 0.356750 0.624878 -0.116333 0.684570 1441916179 0.356750 0.624878 -0.116333 0.684570 1441916179 0.356750 0.624878 -0.116333 0.684570 1441916179 0.356750 0.624878 -0.116333 0.684570 1441916179 0.356750 0.624878 -0.116333 0.684570 1441916179 0.359863 0.624695 -0.104309 0.685059 1441916179 0.359863 0.624695 -0.104309 0.685059 1441916179 0.359863 0.624695 -0.104309 0.685059 1441916179 0.359863 0.624695 -0.104309 0.685059 1441916179 0.359863 0.624695 -0.104309 0.685059 1441916179 0.359863 0.624695 -0.104309 0.685059 1441916179 0.359863 0.624695 -0.104309 0.685059 1441916179 0.360779 0.626282 -0.089722 0.685181 1441916179 0.360779 0.626282 -0.089722 0.685181 1441916179 0.360779 0.626282 -0.089722 0.685181 1441916179 0.360779 0.626282 -0.089722 0.685181 1441916179 0.360779 0.626282 -0.089722 0.685181 1441916179 0.360779 0.626282 -0.089722 0.685181 1441916179 0.362488 0.625977 -0.084656 0.685181 1441916179 0.362488 0.625977 -0.084656 0.685181 1441916179 0.362488 0.625977 -0.084656 0.685181 1441916179 0.362488 0.625977 -0.084656 0.685181 1441916179 0.362488 0.625977 -0.084656 0.685181 1441916179 0.362488 0.625977 -0.084656 0.685181 1441916179 0.364929 0.621216 -0.085266 0.688171 1441916179 0.364929 0.621216 -0.085266 0.688171 1441916179 0.364929 0.621216 -0.085266 0.688171 1441916179 0.364929 0.621216 -0.085266 0.688171 1441916179 0.364929 0.621216 -0.085266 0.688171 1441916179 0.366272 0.621582 -0.083496 0.687317 1441916179 0.366272 0.621582 -0.083496 0.687317 1441916179 0.366272 0.621582 -0.083496 0.687317 1441916179 0.366272 0.621582 -0.083496 0.687317 1441916179 0.366272 0.621582 -0.083496 0.687317 1441916179 0.366272 0.621582 -0.083496 0.687317 1441916179 0.366272 0.621582 -0.083496 0.687317 1441916179 0.364197 0.627930 -0.074463 0.683716 1441916179 0.364197 0.627930 -0.074463 0.683716 1441916179 0.364197 0.627930 -0.074463 0.683716 1441916179 0.364197 0.627930 -0.074463 0.683716 1441916179 0.364197 0.627930 -0.074463 0.683716 1441916179 0.364197 0.627930 -0.074463 0.683716 1441916179 0.356506 0.634644 -0.063965 0.682617 1441916179 0.356506 0.634644 -0.063965 0.682617 1441916179 0.356506 0.634644 -0.063965 0.682617 1441916179 0.356506 0.634644 -0.063965 0.682617 1441916179 0.356506 0.634644 -0.063965 0.682617 1441916179 0.351624 0.637512 -0.071594 0.681702 1441916179 0.351624 0.637512 -0.071594 0.681702 1441916179 0.351624 0.637512 -0.071594 0.681702 1441916179 0.351624 0.637512 -0.071594 0.681702 1441916179 0.351624 0.637512 -0.071594 0.681702 1441916179 0.351624 0.637512 -0.071594 0.681702 1441916179 0.350403 0.637146 -0.090820 0.680420 1441916179 0.350403 0.637146 -0.090820 0.680420 1441916179 0.350403 0.637146 -0.090820 0.680420 1441916179 0.350403 0.637146 -0.090820 0.680420 1441916179 0.350403 0.637146 -0.090820 0.680420 1441916179 0.350403 0.637146 -0.090820 0.680420 1441916179 0.340881 0.639282 -0.095276 0.682556 1441916179 0.340881 0.639282 -0.095276 0.682556 1441916179 0.340881 0.639282 -0.095276 0.682556 1441916179 0.340881 0.639282 -0.095276 0.682556 1441916179 0.340881 0.639282 -0.095276 0.682556 1441916179 0.340881 0.639282 -0.095276 0.682556 1441916179 0.340881 0.639282 -0.095276 0.682556 1441916179 0.323547 0.647034 -0.082642 0.685364 1441916179 0.323547 0.647034 -0.082642 0.685364 1441916179 0.323547 0.647034 -0.082642 0.685364 1441916179 0.323547 0.647034 -0.082642 0.685364 1441916179 0.323547 0.647034 -0.082642 0.685364 1441916179 0.323547 0.647034 -0.082642 0.685364 1441916179 0.306335 0.652161 -0.070374 0.689758 1441916179 0.306335 0.652161 -0.070374 0.689758 1441916179 0.306335 0.652161 -0.070374 0.689758 1441916179 0.306335 0.652161 -0.070374 0.689758 1441916179 0.306335 0.652161 -0.070374 0.689758 1441916179 0.306335 0.652161 -0.070374 0.689758 1441916179 0.294006 0.655029 -0.065674 0.692871 1441916179 0.294006 0.655029 -0.065674 0.692871 1441916179 0.294006 0.655029 -0.065674 0.692871 1441916179 0.294006 0.655029 -0.065674 0.692871 1441916179 0.294006 0.655029 -0.065674 0.692871 1441916179 0.294006 0.655029 -0.065674 0.692871 1441916179 0.286438 0.655396 -0.065247 0.695740 1441916179 0.286438 0.655396 -0.065247 0.695740 1441916179 0.286438 0.655396 -0.065247 0.695740 1441916179 0.286438 0.655396 -0.065247 0.695740 1441916179 0.286438 0.655396 -0.065247 0.695740 1441916179 0.286438 0.655396 -0.065247 0.695740 1441916179 0.286438 0.655396 -0.065247 0.695740 1441916179 0.286194 0.654175 -0.068176 0.696716 1441916179 0.286194 0.654175 -0.068176 0.696716 1441916179 0.286194 0.654175 -0.068176 0.696716 1441916179 0.286194 0.654175 -0.068176 0.696716 1441916179 0.286194 0.654175 -0.068176 0.696716 1441916179 0.286194 0.654175 -0.068176 0.696716 1441916179 0.294922 0.650330 -0.077820 0.695618 1441916179 0.294922 0.650330 -0.077820 0.695618 1441916179 0.294922 0.650330 -0.077820 0.695618 1441916179 0.294922 0.650330 -0.077820 0.695618 1441916179 0.294922 0.650330 -0.077820 0.695618 1441916180 0.294922 0.650330 -0.077820 0.695618 1441916180 0.310303 0.644165 -0.088440 0.693420 1441916180 0.310303 0.644165 -0.088440 0.693420 1441916180 0.310303 0.644165 -0.088440 0.693420 1441916180 0.310303 0.644165 -0.088440 0.693420 1441916180 0.310303 0.644165 -0.088440 0.693420 1441916180 0.310303 0.644165 -0.088440 0.693420 1441916180 0.310303 0.644165 -0.088440 0.693420 1441916180 0.325378 0.638550 -0.092041 0.691223 1441916180 0.325378 0.638550 -0.092041 0.691223 1441916180 0.325378 0.638550 -0.092041 0.691223 1441916180 0.325378 0.638550 -0.092041 0.691223 1441916180 0.325378 0.638550 -0.092041 0.691223 1441916180 0.325378 0.638550 -0.092041 0.691223 1441916180 0.336914 0.634827 -0.085144 0.690063 1441916180 0.336914 0.634827 -0.085144 0.690063 1441916180 0.336914 0.634827 -0.085144 0.690063 1441916180 0.336914 0.634827 -0.085144 0.690063 1441916180 0.336914 0.634827 -0.085144 0.690063 1441916180 0.336914 0.634827 -0.085144 0.690063 1441916180 0.336914 0.634827 -0.085144 0.690063 1441916180 0.350830 0.629456 -0.084229 0.688110 1441916180 0.350830 0.629456 -0.084229 0.688110 1441916180 0.350830 0.629456 -0.084229 0.688110 1441916180 0.350830 0.629456 -0.084229 0.688110 1441916180 0.364258 0.621704 -0.088074 0.687744 1441916180 0.364258 0.621704 -0.088074 0.687744 1441916180 0.364258 0.621704 -0.088074 0.687744 1441916180 0.364258 0.621704 -0.088074 0.687744 1441916180 0.364258 0.621704 -0.088074 0.687744 1441916180 0.364258 0.621704 -0.088074 0.687744 1441916180 0.372131 0.615906 -0.084534 0.689148 1441916180 0.372131 0.615906 -0.084534 0.689148 1441916180 0.372131 0.615906 -0.084534 0.689148 1441916180 0.372131 0.615906 -0.084534 0.689148 1441916180 0.372131 0.615906 -0.084534 0.689148 1441916180 0.372131 0.615906 -0.084534 0.689148 1441916180 0.372009 0.619263 -0.065857 0.688232 1441916180 0.372009 0.619263 -0.065857 0.688232 1441916180 0.372009 0.619263 -0.065857 0.688232 1441916180 0.372009 0.619263 -0.065857 0.688232 1441916180 0.372009 0.619263 -0.065857 0.688232 1441916180 0.372009 0.619263 -0.065857 0.688232 1441916180 0.372009 0.619263 -0.065857 0.688232 1441916180 0.369690 0.630188 -0.049194 0.680969 1441916180 0.369690 0.630188 -0.049194 0.680969 1441916180 0.369690 0.630188 -0.049194 0.680969 1441916180 0.369690 0.630188 -0.049194 0.680969 1441916180 0.369690 0.630188 -0.049194 0.680969 1441916180 0.369690 0.630188 -0.049194 0.680969 1441916180 0.365417 0.635071 -0.045959 0.678894 1441916180 0.365417 0.635071 -0.045959 0.678894 1441916180 0.365417 0.635071 -0.045959 0.678894 1441916180 0.365417 0.635071 -0.045959 0.678894 1441916180 0.365417 0.635071 -0.045959 0.678894 1441916180 0.365417 0.635071 -0.045959 0.678894 1441916180 0.364380 0.632385 -0.065735 0.680359 1441916180 0.364380 0.632385 -0.065735 0.680359 1441916180 0.364380 0.632385 -0.065735 0.680359 1441916180 0.364380 0.632385 -0.065735 0.680359 1441916180 0.364380 0.632385 -0.065735 0.680359 1441916180 0.364380 0.632385 -0.065735 0.680359 1441916180 0.366028 0.627686 -0.102295 0.679321 1441916180 0.366028 0.627686 -0.102295 0.679321 1441916180 0.366028 0.627686 -0.102295 0.679321 1441916180 0.366028 0.627686 -0.102295 0.679321 1441916180 0.366028 0.627686 -0.102295 0.679321 1441916180 0.366028 0.627686 -0.102295 0.679321 1441916180 0.366028 0.627686 -0.102295 0.679321 1441916180 0.359375 0.626526 -0.120789 0.680908 1441916180 0.359375 0.626526 -0.120789 0.680908 1441916180 0.359375 0.626526 -0.120789 0.680908 1441916180 0.359375 0.626526 -0.120789 0.680908 1441916180 0.359375 0.626526 -0.120789 0.680908 1441916180 0.359375 0.626526 -0.120789 0.680908 1441916180 0.340454 0.633789 -0.112305 0.685364 1441916180 0.340454 0.633789 -0.112305 0.685364 1441916180 0.340454 0.633789 -0.112305 0.685364 1441916180 0.340454 0.633789 -0.112305 0.685364 1441916180 0.340454 0.633789 -0.112305 0.685364 1441916180 0.318604 0.641174 -0.098206 0.691101 1441916180 0.318604 0.641174 -0.098206 0.691101 1441916180 0.318604 0.641174 -0.098206 0.691101 1441916180 0.318604 0.641174 -0.098206 0.691101 1441916180 0.318604 0.641174 -0.098206 0.691101 1441916180 0.318604 0.641174 -0.098206 0.691101 1441916180 0.303101 0.644958 -0.094604 0.695068 1441916180 0.303101 0.644958 -0.094604 0.695068 1441916180 0.303101 0.644958 -0.094604 0.695068 1441916180 0.303101 0.644958 -0.094604 0.695068 1441916180 0.303101 0.644958 -0.094604 0.695068 1441916180 0.303101 0.644958 -0.094604 0.695068 1441916180 0.297302 0.643616 -0.107422 0.696960 1441916180 0.297302 0.643616 -0.107422 0.696960 1441916180 0.297302 0.643616 -0.107422 0.696960 1441916180 0.297302 0.643616 -0.107422 0.696960 1441916180 0.297302 0.643616 -0.107422 0.696960 1441916180 0.297302 0.643616 -0.107422 0.696960 1441916180 0.296997 0.638000 -0.119385 0.700256 1441916180 0.296997 0.638000 -0.119385 0.700256 1441916180 0.296997 0.638000 -0.119385 0.700256 1441916180 0.296997 0.638000 -0.119385 0.700256 1441916180 0.296997 0.638000 -0.119385 0.700256 1441916180 0.296997 0.638000 -0.119385 0.700256 1441916180 0.304626 0.633057 -0.125610 0.700439 1441916180 0.304626 0.633057 -0.125610 0.700439 1441916180 0.304626 0.633057 -0.125610 0.700439 1441916180 0.304626 0.633057 -0.125610 0.700439 1441916180 0.304626 0.633057 -0.125610 0.700439 1441916181 0.304626 0.633057 -0.125610 0.700439 1441916181 0.320435 0.628845 -0.126831 0.696960 1441916181 0.320435 0.628845 -0.126831 0.696960 1441916181 0.320435 0.628845 -0.126831 0.696960 1441916181 0.320435 0.628845 -0.126831 0.696960 1441916181 0.320435 0.628845 -0.126831 0.696960 1441916181 0.320435 0.628845 -0.126831 0.696960 1441916181 0.337036 0.625488 -0.115845 0.694031 1441916181 0.337036 0.625488 -0.115845 0.694031 1441916181 0.337036 0.625488 -0.115845 0.694031 1441916181 0.337036 0.625488 -0.115845 0.694031 1441916181 0.337036 0.625488 -0.115845 0.694031 1441916181 0.337036 0.625488 -0.115845 0.694031 1441916181 0.337036 0.625488 -0.115845 0.694031 1441916181 0.349243 0.624817 -0.093506 0.691956 1441916181 0.349243 0.624817 -0.093506 0.691956 1441916181 0.349243 0.624817 -0.093506 0.691956 1441916181 0.349243 0.624817 -0.093506 0.691956 1441916181 0.349243 0.624817 -0.093506 0.691956 1441916181 0.349243 0.624817 -0.093506 0.691956 1441916181 0.357666 0.626282 -0.073303 0.688782 1441916181 0.357666 0.626282 -0.073303 0.688782 1441916181 0.357666 0.626282 -0.073303 0.688782 1441916181 0.357666 0.626282 -0.073303 0.688782 1441916181 0.357666 0.626282 -0.073303 0.688782 1441916181 0.357666 0.626282 -0.073303 0.688782 1441916181 0.365540 0.624146 -0.063232 0.687561 1441916181 0.365540 0.624146 -0.063232 0.687561 1441916181 0.365540 0.624146 -0.063232 0.687561 1441916181 0.365540 0.624146 -0.063232 0.687561 1441916181 0.365540 0.624146 -0.063232 0.687561 1441916181 0.365540 0.624146 -0.063232 0.687561 1441916181 0.365540 0.624146 -0.063232 0.687561 1441916181 0.375916 0.617371 -0.068054 0.687622 1441916181 0.375916 0.617371 -0.068054 0.687622 1441916181 0.375916 0.617371 -0.068054 0.687622 1441916181 0.375916 0.617371 -0.068054 0.687622 1441916181 0.375916 0.617371 -0.068054 0.687622 1441916181 0.375916 0.617371 -0.068054 0.687622 1441916181 0.387085 0.610596 -0.078674 0.686340 1441916181 0.387085 0.610596 -0.078674 0.686340 1441916181 0.387085 0.610596 -0.078674 0.686340 1441916181 0.387085 0.610596 -0.078674 0.686340 1441916181 0.387085 0.610596 -0.078674 0.686340 1441916181 0.387085 0.610596 -0.078674 0.686340 1441916181 0.388306 0.612122 -0.074036 0.684753 1441916181 0.388306 0.612122 -0.074036 0.684753 1441916181 0.388306 0.612122 -0.074036 0.684753 1441916181 0.388306 0.612122 -0.074036 0.684753 1441916181 0.388306 0.612122 -0.074036 0.684753 1441916181 0.388306 0.612122 -0.074036 0.684753 1441916181 0.374634 0.625671 -0.053162 0.682068 1441916181 0.374634 0.625671 -0.053162 0.682068 1441916181 0.374634 0.625671 -0.053162 0.682068 1441916181 0.374634 0.625671 -0.053162 0.682068 1441916181 0.374634 0.625671 -0.053162 0.682068 1441916181 0.374634 0.625671 -0.053162 0.682068 1441916181 0.359558 0.630981 -0.042908 0.686035 1441916181 0.359558 0.630981 -0.042908 0.686035 1441916181 0.359558 0.630981 -0.042908 0.686035 1441916181 0.359558 0.630981 -0.042908 0.686035 1441916181 0.359558 0.630981 -0.042908 0.686035 1441916181 0.359558 0.630981 -0.042908 0.686035 1441916181 0.359558 0.630981 -0.042908 0.686035 1441916181 0.353943 0.629822 -0.064209 0.688354 1441916181 
0.800537 0.021912 0.059509 0.595825 1441916185 0.800537 0.021912 0.059509 0.595825 1441916185 0.800537 0.021912 0.059509 0.595825 1441916185 0.800537 0.021912 0.059509 0.595825 1441916185 0.800537 0.021912 0.059509 0.595825 1441916185 0.783997 -0.000610 0.093994 0.613525 1441916185 0.783997 -0.000610 0.093994 0.613525 1441916185 0.783997 -0.000610 0.093994 0.613525 1441916185 0.783997 -0.000610 0.093994 0.613525 1441916185 0.783997 -0.000610 0.093994 0.613525 1441916185 0.783997 -0.000610 0.093994 0.613525 1441916185 0.783997 -0.000610 0.093994 0.613525 1441916185 0.814575 0.010254 0.090210 0.572815 1441916185 0.814575 0.010254 0.090210 0.572815 1441916185 0.814575 0.010254 0.090210 0.572815 1441916185 0.814575 0.010254 0.090210 0.572815 1441916185 0.814575 0.010254 0.090210 0.572815 1441916185 0.814575 0.010254 0.090210 0.572815 1441916185 0.847290 0.062012 0.112305 0.515320 1441916185 0.847290 0.062012 0.112305 0.515320 1441916185 0.847290 0.062012 0.112305 0.515320 1441916185 0.847290 0.062012 0.112305 0.515320 1441916185 0.847290 0.062012 0.112305 0.515320 1441916185 0.847290 0.062012 0.112305 0.515320 1441916185 0.889526 0.082764 0.090881 0.440002 1441916185 0.889526 0.082764 0.090881 0.440002 1441916185 0.889526 0.082764 0.090881 0.440002 1441916185 0.889526 0.082764 0.090881 0.440002 1441916185 0.889526 0.082764 0.090881 0.440002 1441916185 0.889526 0.082764 0.090881 0.440002 1441916185 0.924744 0.072083 0.077148 0.365479 1441916185 0.924744 0.072083 0.077148 0.365479 1441916185 0.924744 0.072083 0.077148 0.365479 1441916185 0.924744 0.072083 0.077148 0.365479 1441916185 0.924744 0.072083 0.077148 0.365479 1441916185 0.924744 0.072083 0.077148 0.365479 1441916185 0.944824 0.043579 0.081360 0.314148 1441916185 0.944824 0.043579 0.081360 0.314148 1441916185 0.944824 0.043579 0.081360 0.314148 1441916185 0.944824 0.043579 0.081360 0.314148 1441916185 0.944824 0.043579 0.081360 0.314148 1441916185 0.944824 0.043579 0.081360 0.314148 1441916185 0.956970 0.022766 0.091553 0.274231 1441916185 0.956970 0.022766 0.091553 0.274231 1441916185 0.956970 0.022766 0.091553 0.274231 1441916185 0.956970 0.022766 0.091553 0.274231 1441916185 0.956970 0.022766 0.091553 0.274231 1441916185 0.956970 0.022766 0.091553 0.274231 1441916185 0.956970 0.022766 0.091553 0.274231 1441916185 0.966553 -0.030640 0.055847 0.248413 1441916185 0.966553 -0.030640 0.055847 0.248413 1441916185 0.966553 -0.030640 0.055847 0.248413 1441916185 0.966553 -0.030640 0.055847 0.248413 1441916185 0.966553 -0.030640 0.055847 0.248413 1441916185 0.966553 -0.030640 0.055847 0.248413 1441916185 0.970642 -0.052246 0.033142 0.232361 1441916185 0.970642 -0.052246 0.033142 0.232361 1441916185 0.970642 -0.052246 0.033142 0.232361 1441916185 0.970642 -0.052246 0.033142 0.232361 1441916185 0.970642 -0.052246 0.033142 0.232361 1441916185 0.970642 -0.052246 0.033142 0.232361 1441916185 0.974243 -0.042725 0.022461 0.220032 1441916185 0.974243 -0.042725 0.022461 0.220032 1441916185 0.974243 -0.042725 0.022461 0.220032 1441916185 0.974243 -0.042725 0.022461 0.220032 1441916185 0.974243 -0.042725 0.022461 0.220032 1441916185 0.974243 -0.042725 0.022461 0.220032 1441916185 0.974121 -0.057678 0.010620 0.218079 1441916185 0.974121 -0.057678 0.010620 0.218079 1441916185 0.974121 -0.057678 0.010620 0.218079 1441916185 0.974121 -0.057678 0.010620 0.218079 1441916185 0.974121 -0.057678 0.010620 0.218079 1441916185 0.974121 -0.057678 0.010620 0.218079 1441916185 0.974121 -0.057678 0.010620 0.218079 1441916185 0.968018 -0.092773 -0.005432 0.232971 1441916185 0.968018 -0.092773 -0.005432 0.232971 1441916185 0.968018 -0.092773 -0.005432 0.232971 1441916185 0.968018 -0.092773 -0.005432 0.232971 1441916186 0.968018 -0.092773 -0.005432 0.232971 1441916186 0.968018 -0.092773 -0.005432 0.232971 1441916186 0.953552 -0.123108 -0.021912 0.273926 1441916186 0.953552 -0.123108 -0.021912 0.273926 1441916186 0.953552 -0.123108 -0.021912 0.273926 1441916186 0.953552 -0.123108 -0.021912 0.273926 1441916186 0.953552 -0.123108 -0.021912 0.273926 1441916186 0.953552 -0.123108 -0.021912 0.273926 1441916186 0.928650 -0.118286 -0.036865 0.349487 1441916186 0.928650 -0.118286 -0.036865 0.349487 1441916186 0.928650 -0.118286 -0.036865 0.349487 1441916186 0.928650 -0.118286 -0.036865 0.349487 1441916186 0.928650 -0.118286 -0.036865 0.349487 1441916186 0.928650 -0.118286 -0.036865 0.349487 1441916186 0.886597 -0.088501 -0.042786 0.451904 1441916186 0.886597 -0.088501 -0.042786 0.451904 1441916186 0.886597 -0.088501 -0.042786 0.451904 1441916186 0.886597 -0.088501 -0.042786 0.451904 1441916186 0.886597 -0.088501 -0.042786 0.451904 1441916186 0.886597 -0.088501 -0.042786 0.451904 1441916186 0.821594 -0.072876 -0.061279 0.561951 1441916186 0.821594 -0.072876 -0.061279 0.561951 1441916186 0.821594 -0.072876 -0.061279 0.561951 1441916186 0.821594 -0.072876 -0.061279 0.561951 1441916186 0.821594 -0.072876 -0.061279 0.561951 1441916186 0.821594 -0.072876 -0.061279 0.561951 1441916186 0.821594 -0.072876 -0.061279 0.561951 1441916186 0.769714 -0.059692 -0.018738 0.635254 1441916186 0.769714 -0.059692 -0.018738 0.635254 1441916186 0.769714 -0.059692 -0.018738 0.635254 1441916186 0.769714 -0.059692 -0.018738 0.635254 1441916186 0.769714 -0.059692 -0.018738 0.635254 1441916186 0.769714 -0.059692 -0.018738 0.635254 1441916186 0.769714 -0.059692 -0.018738 0.635254 1441916186 0.770325 -0.026550 0.030823 0.636292 1441916186 0.770325 -0.026550 0.030823 0.636292 1441916186 0.770325 -0.026550 0.030823 0.636292 1441916186 0.770325 -0.026550 0.030823 0.636292 1441916186 0.770325 -0.026550 0.030823 0.636292 1441916186 0.770325 -0.026550 0.030823 0.636292 1441916186 0.799011 0.003906 0.050964 0.598999 1441916186 0.799011 0.003906 0.050964 0.598999 1441916186 0.799011 0.003906 0.050964 0.598999 1441916186 0.799011 0.003906 0.050964 0.598999 1441916186 0.799011 0.003906 0.050964 0.598999 1441916186 0.799011 0.003906 0.050964 0.598999 1441916186 0.837158 0.019653 0.059692 0.543274 1441916186 0.837158 0.019653 0.059692 0.543274 1441916186 0.837158 0.019653 0.059692 0.543274 1441916186 0.837158 0.019653 0.059692 0.543274 1441916186 0.837158 0.019653 0.059692 0.543274 1441916186 0.837158 0.019653 0.059692 0.543274 1441916186 0.837158 0.019653 0.059692 0.543274 1441916186 0.880371 0.052917 0.075317 0.465149 1441916186 0.880371 0.052917 0.075317 0.465149 1441916186 0.880371 0.052917 0.075317 0.465149 1441916186 0.880371 0.052917 0.075317 0.465149 1441916186 0.880371 0.052917 0.075317 0.465149 1441916186 0.880371 0.052917 0.075317 0.465149 1441916186 0.914673 0.102539 0.104980 0.376465 1441916186 0.914673 0.102539 0.104980 0.376465 1441916186 0.914673 0.102539 0.104980 0.376465 1441916186 0.914673 0.102539 0.104980 0.376465 1441916186 0.914673 0.102539 0.104980 0.376465 1441916186 0.914673 0.102539 0.104980 0.376465 1441916186 0.930664 0.133118 0.123779 0.317444 1441916186 0.930664 0.133118 0.123779 0.317444 1441916186 0.930664 0.133118 0.123779 0.317444 1441916186 0.930664 0.133118 0.123779 0.317444 1441916186 0.930664 0.133118 0.123779 0.317444 1441916186 0.930664 0.133118 0.123779 0.317444 1441916186 0.930664 0.133118 0.123779 0.317444 1441916186 0.928467 0.173889 0.154724 0.289246 1441916186 0.928467 0.173889 0.154724 0.289246 1441916186 0.928467 0.173889 0.154724 0.289246 1441916186 0.928467 0.173889 0.154724 0.289246 1441916186 0.928467 0.173889 0.154724 0.289246 1441916186 0.928467 0.173889 0.154724 0.289246 1441916186 0.928467 0.173889 0.154724 0.289246 1441916186 0.921326 0.204102 0.176514 0.279663 1441916186 0.921326 0.204102 0.176514 0.279663 1441916186 0.921326 0.204102 0.176514 0.279663 1441916186 0.921326 0.204102 0.176514 0.279663 1441916186 0.921326 0.204102 0.176514 0.279663 1441916186 0.921326 0.204102 0.176514 0.279663 1441916186 0.930481 0.174133 0.169983 0.273621 1441916186 0.930481 0.174133 0.169983 0.273621 1441916186 0.930481 0.174133 0.169983 0.273621 1441916186 0.930481 0.174133 0.169983 0.273621 1441916186 0.930481 0.174133 0.169983 0.273621 1441916186 0.930481 0.174133 0.169983 0.273621 1441916186 0.930481 0.174133 0.169983 0.273621 1441916186 0.945984 0.112488 0.145874 0.266663 1441916186 0.945984 0.112488 0.145874 0.266663 1441916186 0.945984 0.112488 0.145874 0.266663 1441916186 0.945984 0.112488 0.145874 0.266663 1441916186 0.945984 0.112488 0.145874 0.266663 1441916186 0.945984 0.112488 0.145874 0.266663 1441916186 0.945984 0.112488 0.145874 0.266663 1441916186 0.957947 0.048279 0.113525 0.258789 1441916186 0.957947 0.048279 0.113525 0.258789 1441916186 0.957947 0.048279 0.113525 0.258789 1441916186 0.957947 0.048279 0.113525 0.258789 1441916186 0.957947 0.048279 0.113525 0.258789 1441916186 0.957947 0.048279 0.113525 0.258789 1441916186 0.961182 0.004822 0.080627 0.263733 1441916186 0.961182 0.004822 0.080627 0.263733 1441916186 0.961182 0.004822 0.080627 0.263733 1441916186 0.961182 0.004822 0.080627 0.263733 1441916186 0.961182 0.004822 0.080627 0.263733 1441916186 0.961182 0.004822 0.080627 0.263733 1441916186 0.954285 -0.026978 0.045654 0.293945 1441916186 0.954285 -0.026978 0.045654 0.293945 1441916186 0.954285 -0.026978 0.045654 0.293945 1441916186 0.954285 -0.026978 0.045654 0.293945 1441916186 0.954285 -0.026978 0.045654 0.293945 1441916187 0.954285 -0.026978 0.045654 0.293945 1441916187 0.954285 -0.026978 0.045654 0.293945 1441916187 0.933838 -0.054504 0.005676 0.353333 1441916187 0.933838 -0.054504 0.005676 0.353333 1441916187 0.933838 -0.054504 0.005676 0.353333 1441916187 0.933838 -0.054504 0.005676 0.353333 1441916187 0.933838 -0.054504 0.005676 0.353333 1441916187 0.933838 -0.054504 0.005676 0.353333 1441916187 0.890442 -0.083740 -0.034973 0.445923 1441916187 0.890442 -0.083740 -0.034973 0.445923 1441916187 0.890442 -0.083740 -0.034973 0.445923 1441916187 0.890442 -0.083740 -0.034973 0.445923 1441916187 0.890442 -0.083740 -0.034973 0.445923 1441916187 0.890442 -0.083740 -0.034973 0.445923 1441916187 0.831848 -0.098389 -0.076660 0.540771 1441916187 0.831848 -0.098389 -0.076660 0.540771 1441916187 0.831848 -0.098389 -0.076660 0.540771 1441916187 0.831848 -0.098389 -0.076660 0.540771 1441916187 0.831848 -0.098389 -0.076660 0.540771 1441916187 0.831848 -0.098389 -0.076660 0.540771 1441916187 0.831848 -0.098389 -0.076660 0.540771 1441916187 0.831848 -0.098389 -0.076660 0.540771 1441916187 0.794067 -0.103149 -0.070435 0.594849 1441916187 0.794067 -0.103149 -0.070435 0.594849 1441916187 0.794067 -0.103149 -0.070435 0.594849 1441916187 0.794067 -0.103149 -0.070435 0.594849 1441916187 0.794067 -0.103149 -0.070435 0.594849 1441916187 0.794067 -0.103149 -0.070435 0.594849 1441916187 0.795837 -0.064331 -0.024658 0.601563 1441916187 0.795837 -0.064331 -0.024658 0.601563 1441916187 0.795837 -0.064331 -0.024658 0.601563 1441916187 0.795837 -0.064331 -0.024658 0.601563 1441916187 0.795837 -0.064331 -0.024658 0.601563 1441916187 0.795837 -0.064331 -0.024658 0.601563 1441916187 0.795837 -0.064331 -0.024658 0.601563 1441916187 0.811279 -0.035156 -0.012512 0.583435 1441916187 0.811279 -0.035156 -0.012512 0.583435 1441916187 0.811279 -0.035156 -0.012512 0.583435 1441916187 0.811279 -0.035156 -0.012512 0.583435 1441916187 0.811279 -0.035156 -0.012512 0.583435 1441916187 0.811279 -0.035156 -0.012512 0.583435 1441916187 0.828918 -0.052124 -0.038269 0.555542 1441916187 0.828918 -0.052124 -0.038269 0.555542 1441916187 0.828918 -0.052124 -0.038269 0.555542 1441916187 0.828918 -0.052124 -0.038269 0.555542 1441916187 0.828918 -0.052124 -0.038269 0.555542 1441916187 0.828918 -0.052124 -0.038269 0.555542 1441916187 0.855408 -0.052246 -0.038574 0.513855 1441916187 0.855408 -0.052246 -0.038574 0.513855 1441916187 0.855408 -0.052246 -0.038574 0.513855 1441916187 0.855408 -0.052246 -0.038574 0.513855 1441916187 0.855408 -0.052246 -0.038574 0.513855 1441916187 0.855408 -0.052246 -0.038574 0.513855 1441916187 0.884949 -0.037842 -0.020691 0.463562 1441916187 0.884949 -0.037842 -0.020691 0.463562 1441916187 0.884949 -0.037842 -0.020691 0.463562 1441916187 0.884949 -0.037842 -0.020691 0.463562 1441916187 0.884949 -0.037842 -0.020691 0.463562 1441916187 0.884949 -0.037842 -0.020691 0.463562 1441916187 0.913940 -0.028015 0.000977 0.404785 1441916187 0.913940 -0.028015 0.000977 0.404785 1441916187 0.913940 -0.028015 0.000977 0.404785 1441916187 0.913940 -0.028015 0.000977 0.404785 1441916187 0.913940 -0.028015 0.000977 0.404785 1441916187 0.913940 -0.028015 0.000977 0.404785 1441916187 0.932129 -0.041504 0.011108 0.359497 1441916187 0.932129 -0.041504 0.011108 0.359497 1441916187 0.932129 -0.041504 0.011108 0.359497 1441916187 0.932129 -0.041504 0.011108 0.359497 1441916187 0.932129 -0.041504 0.011108 0.359497 1441916187 0.932129 -0.041504 0.011108 0.359497 1441916187 0.942871 -0.073975 0.007568 0.324707 1441916187 0.942871 -0.073975 0.007568 0.324707 1441916187 0.942871 -0.073975 0.007568 0.324707 1441916187 0.942871 -0.073975 0.007568 0.324707 1441916187 0.942871 -0.073975 0.007568 0.324707 1441916187 0.942871 -0.073975 0.007568 0.324707 1441916187 0.947205 -0.109985 -0.009521 0.300842 1441916187 0.947205 -0.109985 -0.009521 0.300842 1441916187 0.947205 -0.109985 -0.009521 0.300842 1441916187 0.947205 -0.109985 -0.009521 0.300842 1441916187 0.947205 -0.109985 -0.009521 0.300842 1441916187 0.947205 -0.109985 -0.009521 0.300842 1441916187 0.947205 -0.109985 -0.009521 0.300842 1441916187 0.948730 -0.137817 -0.033508 0.282471 1441916187 0.948730 -0.137817 -0.033508 0.282471 1441916187 0.948730 -0.137817 -0.033508 0.282471 1441916187 0.948730 -0.137817 -0.033508 0.282471 1441916187 0.948730 -0.137817 -0.033508 0.282471 1441916187 0.948730 -0.137817 -0.033508 0.282471 1441916187 0.952332 -0.125061 -0.034973 0.275940 1441916187 0.952332 -0.125061 -0.034973 0.275940 1441916187 0.952332 -0.125061 -0.034973 0.275940 1441916187 0.952332 -0.125061 -0.034973 0.275940 1441916187 0.952332 -0.125061 -0.034973 0.275940 1441916187 0.952332 -0.125061 -0.034973 0.275940 1441916187 0.952332 -0.125061 -0.034973 0.275940 1441916187 0.954895 -0.096924 -0.021179 0.279724 1441916187 0.954895 -0.096924 -0.021179 0.279724 1441916187 0.954895 -0.096924 -0.021179 0.279724 1441916187 0.954895 -0.096924 -0.021179 0.279724 1441916187 0.954895 -0.096924 -0.021179 0.279724 1441916187 0.954895 -0.096924 -0.021179 0.279724 1441916187 0.949768 -0.102112 -0.014954 0.295349 1441916187 0.949768 -0.102112 -0.014954 0.295349 1441916187 0.949768 -0.102112 -0.014954 0.295349 1441916187 0.949768 -0.102112 -0.014954 0.295349 1441916187 0.949768 -0.102112 -0.014954 0.295349 1441916187 0.949768 -0.102112 -0.014954 0.295349 1441916187 0.931824 -0.125488 -0.017944 0.339966 1441916187 0.931824 -0.125488 -0.017944 0.339966 1441916187 0.931824 -0.125488 -0.017944 0.339966 1441916187 0.931824 -0.125488 -0.017944 0.339966 1441916187 0.931824 -0.125488 -0.017944 0.339966 1441916187 0.931824 -0.125488 -0.017944 0.339966 1441916187 0.931824 -0.125488 -0.017944 0.339966 1441916188 0.897766 -0.102295 -0.023804 0.427673 1441916188 0.897766 -0.102295 -0.023804 0.427673 1441916188 0.897766 -0.102295 -0.023804 0.427673 1441916188 0.897766 -0.102295 -0.023804 0.427673 1441916188 0.897766 -0.102295 -0.023804 0.427673 1441916188 0.897766 -0.102295 -0.023804 0.427673 1441916188 0.841003 -0.071228 -0.049072 0.533997 1441916188 0.841003 -0.071228 -0.049072 0.533997 1441916188 0.841003 -0.071228 -0.049072 0.533997 1441916188 0.841003 -0.071228 -0.049072 0.533997 1441916188 0.841003 -0.071228 -0.049072 0.533997 1441916188 0.841003 -0.071228 -0.049072 0.533997 1441916188 0.793091 -0.074158 -0.050232 0.602417 1441916188 0.793091 -0.074158 -0.050232 0.602417 1441916188 0.793091 -0.074158 -0.050232 0.602417 1441916188 0.793091 -0.074158 -0.050232 0.602417 1441916188 0.793091 -0.074158 -0.050232 0.602417 1441916188 0.793091 -0.074158 -0.050232 0.602417 1441916188 0.772888 -0.073975 -0.034973 0.629211 1441916188 0.772888 -0.073975 -0.034973 0.629211 1441916188 0.772888 -0.073975 -0.034973 0.629211 1441916188 0.772888 -0.073975 -0.034973 0.629211 1441916188 0.772888 -0.073975 -0.034973 0.629211 1441916188 0.772888 -0.073975 -0.034973 0.629211 1441916188 0.772888 -0.073975 -0.034973 0.629211 1441916188 0.786499 -0.040283 -0.008057 0.616150 1441916188 0.786499 -0.040283 -0.008057 0.616150 1441916188 0.786499 -0.040283 -0.008057 0.616150 1441916188 0.786499 -0.040283 -0.008057 0.616150 1441916188 0.786499 -0.040283 -0.008057 0.616150 1441916188 0.786499 -0.040283 -0.008057 0.616150 1441916188 0.815430 -0.031738 -0.005127 0.577942 1441916188 0.815430 -0.031738 -0.005127 0.577942 1441916188 0.815430 -0.031738 -0.005127 0.577942 1441916188 0.815430 -0.031738 -0.005127 0.577942 1441916188 0.815430 -0.031738 -0.005127 0.577942 1441916188 0.815430 -0.031738 -0.005127 0.577942 1441916188 0.854675 -0.021667 0.001282 0.518616 1441916188 0.854675 -0.021667 0.001282 0.518616 1441916188 0.854675 -0.021667 0.001282 0.518616 1441916188 0.854675 -0.021667 0.001282 0.518616 1441916188 0.854675 -0.021667 0.001282 0.518616 1441916188 0.854675 -0.021667 0.001282 0.518616 1441916188 0.854675 -0.021667 0.001282 0.518616 1441916188 0.893799 0.022156 0.033447 0.446594 1441916188 0.893799 0.022156 0.033447 0.446594 1441916188 0.893799 0.022156 0.033447 0.446594 1441916188 0.893799 0.022156 0.033447 0.446594 1441916188 0.893799 0.022156 0.033447 0.446594 1441916188 0.893799 0.022156 0.033447 0.446594 1441916188 0.921448 0.067444 0.090271 0.371704 1441916188 0.921448 0.067444 0.090271 0.371704 1441916188 0.921448 0.067444 0.090271 0.371704 1441916188 0.921448 0.067444 0.090271 0.371704 1441916188 0.921448 0.067444 0.090271 0.371704 1441916188 0.921448 0.067444 0.090271 0.371704 1441916188 0.928589 0.081055 0.131836 0.337097 1441916188 0.928589 0.081055 0.131836 0.337097 1441916188 0.928589 0.081055 0.131836 0.337097 1441916188 0.928589 0.081055 0.131836 0.337097 1441916188 0.928589 0.081055 0.131836 0.337097 1441916188 0.928589 0.081055 0.131836 0.337097 1441916188 0.929443 0.056702 0.163086 0.325928 1441916188 0.929443 0.056702 0.163086 0.325928 1441916188 0.929443 0.056702 0.163086 0.325928 1441916188 0.929443 0.056702 0.163086 0.325928 1441916188 0.929443 0.056702 0.163086 0.325928 1441916188 0.929443 0.056702 0.163086 0.325928 1441916188 0.929443 0.056702 0.163086 0.325928 1441916188 0.924377 0.056580 0.177551 0.332642 1441916188 0.924377 0.056580 0.177551 0.332642 1441916188 0.924377 0.056580 0.177551 0.332642 1441916188 0.924377 0.056580 0.177551 0.332642 1441916188 0.924377 0.056580 0.177551 0.332642 1441916188 0.924377 0.056580 0.177551 0.332642 1441916188 0.919800 0.075684 0.189697 0.334900 1441916188 0.919800 0.075684 0.189697 0.334900 1441916188 0.919800 0.075684 0.189697 0.334900 1441916188 0.919800 0.075684 0.189697 0.334900 1441916188 0.919800 0.075684 0.189697 0.334900 1441916188 0.922485 0.066345 0.189819 0.329407 1441916188 0.922485 0.066345 0.189819 0.329407 1441916188 0.922485 0.066345 0.189819 0.329407 1441916188 0.922485 0.066345 0.189819 0.329407 1441916188 0.922485 0.066345 0.189819 0.329407 1441916188 0.922485 0.066345 0.189819 0.329407 1441916188 0.922485 0.066345 0.189819 0.329407 1441916188 0.928467 0.039246 0.190369 0.316345 1441916188 0.928467 0.039246 0.190369 0.316345 1441916188 0.928467 0.039246 0.190369 0.316345 1441916188 0.928467 0.039246 0.190369 0.316345 1441916188 0.928467 0.039246 0.190369 0.316345 1441916188 0.928467 0.039246 0.190369 0.316345 1441916188 0.934753 -0.010803 0.183105 0.304077 1441916188 0.934753 -0.010803 0.183105 0.304077 1441916188 0.934753 -0.010803 0.183105 0.304077 1441916188 0.934753 -0.010803 0.183105 0.304077 1441916188 0.934753 -0.010803 0.183105 0.304077 1441916188 0.934753 -0.010803 0.183105 0.304077 1441916188 0.937256 -0.069092 0.159119 0.302307 1441916188 0.937256 -0.069092 0.159119 0.302307 1441916188 0.937256 -0.069092 0.159119 0.302307 1441916188 0.937256 -0.069092 0.159119 0.302307 1441916188 0.937256 -0.069092 0.159119 0.302307 1441916188 0.937256 -0.069092 0.159119 0.302307 1441916188 0.930176 -0.119995 0.114807 0.327271 1441916188 0.930176 -0.119995 0.114807 0.327271 1441916188 0.930176 -0.119995 0.114807 0.327271 1441916188 0.930176 -0.119995 0.114807 0.327271 1441916188 0.930176 -0.119995 0.114807 0.327271 1441916188 0.930176 -0.119995 0.114807 0.327271 1441916188 0.930176 -0.119995 0.114807 0.327271 1441916188 0.909241 -0.138000 0.060120 0.388000 1441916189 0.909241 -0.138000 0.060120 0.388000 1441916189 0.909241 -0.138000 0.060120 0.388000 1441916189 0.909241 -0.138000 0.060120 0.388000 1441916189 0.909241 -0.138000 0.060120 0.388000 1441916189 0.909241 -0.138000 0.060120 0.388000 1441916189 0.865723 -0.126221 0.009033 0.484131 1441916189 0.865723 -0.126221 0.009033 0.484131 1441916189 0.865723 -0.126221 0.009033 0.484131 1441916189 0.865723 -0.126221 0.009033 0.484131 1441916189 0.865723 -0.126221 0.009033 0.484131 1441916189 0.865723 -0.126221 0.009033 0.484131 1441916189 0.799744 -0.103699 -0.031738 0.590454 1441916189 0.799744 -0.103699 -0.031738 0.590454 1441916189 0.799744 -0.103699 -0.031738 0.590454 1441916189 0.799744 -0.103699 -0.031738 0.590454 1441916189 0.799744 -0.103699 -0.031738 0.590454 1441916189 0.799744 -0.103699 -0.031738 0.590454 1441916189 0.799744 -0.103699 -0.031738 0.590454 1441916189 0.765442 -0.091064 -0.027222 0.636414 1441916189 0.765442 -0.091064 -0.027222 0.636414 1441916189 0.765442 -0.091064 -0.027222 0.636414 1441916189 0.765442 -0.091064 -0.027222 0.636414 1441916189 0.765442 -0.091064 -0.027222 0.636414 1441916189 0.765442 -0.091064 -0.027222 0.636414 1441916189 0.776123 -0.070557 -0.024353 0.626038 1441916189 0.776123 -0.070557 -0.024353 0.626038 1441916189 0.776123 -0.070557 -0.024353 0.626038 1441916189 0.776123 -0.070557 -0.024353 0.626038 1441916189 0.776123 -0.070557 -0.024353 0.626038 1441916189 0.776123 -0.070557 -0.024353 0.626038 1441916189 0.799988 -0.055908 -0.026733 0.596741 1441916189 0.799988 -0.055908 -0.026733 0.596741 1441916189 0.799988 -0.055908 -0.026733 0.596741 1441916189 0.799988 -0.055908 -0.026733 0.596741 1441916189 0.799988 -0.055908 -0.026733 0.596741 1441916189 0.799988 -0.055908 -0.026733 0.596741 1441916189 0.799988 -0.055908 -0.026733 0.596741 1441916189 0.826904 -0.066956 -0.041504 0.556702 1441916189 0.826904 -0.066956 -0.041504 0.556702 1441916189 0.826904 -0.066956 -0.041504 0.556702 1441916189 0.826904 -0.066956 -0.041504 0.556702 1441916189 0.826904 -0.066956 -0.041504 0.556702 1441916189 0.826904 -0.066956 -0.041504 0.556702 1441916189 0.858276 -0.061584 -0.026672 0.508728 1441916189 0.858276 -0.061584 -0.026672 0.508728 1441916189 0.858276 -0.061584 -0.026672 0.508728 1441916189 0.858276 -0.061584 -0.026672 0.508728 1441916189 0.858276 -0.061584 -0.026672 0.508728 1441916189 0.858276 -0.061584 -0.026672 0.508728 1441916189 0.858276 -0.061584 -0.026672 0.508728 1441916189 0.895203 -0.000183 0.041687 0.443665 1441916189 0.895203 -0.000183 0.041687 0.443665 1441916189 0.895203 -0.000183 0.041687 0.443665 1441916189 0.895203 -0.000183 0.041687 0.443665 1441916189 0.895203 -0.000183 0.041687 0.443665 1441916189 0.895203 -0.000183 0.041687 0.443665 1441916189 0.895203 -0.000183 0.041687 0.443665 1441916189 0.920349 0.045227 0.102295 0.374695 1441916189 0.920349 0.045227 0.102295 0.374695 1441916189 0.920349 0.045227 0.102295 0.374695 1441916189 0.920349 0.045227 0.102295 0.374695 1441916189 0.920349 0.045227 0.102295 0.374695 1441916189 0.934937 0.031677 0.124817 0.330566 1441916189 0.934937 0.031677 0.124817 0.330566 1441916189 0.934937 0.031677 0.124817 0.330566 1441916189 0.934937 0.031677 0.124817 0.330566 1441916189 0.934937 0.031677 0.124817 0.330566 1441916189 0.942627 0.000732 0.139404 0.303223 1441916189 0.942627 0.000732 0.139404 0.303223 1441916189 0.942627 0.000732 0.139404 0.303223 1441916189 0.942627 0.000732 0.139404 0.303223 1441916189 0.942627 0.000732 0.139404 0.303223 1441916189 0.942627 0.000732 0.139404 0.303223 1441916189 0.942627 0.000732 0.139404 0.303223 1441916189 0.947937 0.013306 0.148193 0.281555 1441916189 0.947937 0.013306 0.148193 0.281555 1441916189 0.947937 0.013306 0.148193 0.281555 1441916189 0.947937 0.013306 0.148193 0.281555 1441916189 0.947937 0.013306 0.148193 0.281555 1441916189 0.947937 0.013306 0.148193 0.281555 1441916189 0.951599 0.027588 0.145752 0.268982 1441916189 0.951599 0.027588 0.145752 0.268982 1441916189 0.951599 0.027588 0.145752 0.268982 1441916189 0.951599 0.027588 0.145752 0.268982 1441916189 0.951599 0.027588 0.145752 0.268982 1441916189 0.951599 0.027588 0.145752 0.268982 1441916189 0.955750 -0.002441 0.144165 0.256348 1441916189 0.955750 -0.002441 0.144165 0.256348 1441916189 0.955750 -0.002441 0.144165 0.256348 1441916189 0.955750 -0.002441 0.144165 0.256348 1441916189 0.955750 -0.002441 0.144165 0.256348 1441916189 0.955750 -0.002441 0.144165 0.256348 1441916189 0.956909 -0.048340 0.143738 0.247437 1441916189 0.956909 -0.048340 0.143738 0.247437 1441916189 0.956909 -0.048340 0.143738 0.247437 1441916189 0.956909 -0.048340 0.143738 0.247437 1441916189 0.956909 -0.048340 0.143738 0.247437 1441916189 0.956909 -0.048340 0.143738 0.247437 1441916189 0.952454 -0.094116 0.151245 0.246948 1441916189 0.952454 -0.094116 0.151245 0.246948 1441916189 0.952454 -0.094116 0.151245 0.246948 1441916189 0.952454 -0.094116 0.151245 0.246948 1441916189 0.952454 -0.094116 0.151245 0.246948 1441916189 0.942932 -0.114197 0.162170 0.267273 1441916189 0.942932 -0.114197 0.162170 0.267273 1441916189 0.942932 -0.114197 0.162170 0.267273 1441916189 0.942932 -0.114197 0.162170 0.267273 1441916189 0.942932 -0.114197 0.162170 0.267273 1441916189 0.942932 -0.114197 0.162170 0.267273 1441916189 0.942932 -0.114197 0.162170 0.267273 1441916189 0.921753 -0.145569 0.151062 0.326111 1441916189 0.921753 -0.145569 0.151062 0.326111 1441916190 0.921753 -0.145569 0.151062 0.326111 1441916190 0.921753 -0.145569 0.151062 0.326111 1441916190 0.921753 -0.145569 0.151062 0.326111 1441916190 0.893494 -0.126892 0.126831 0.411560 1441916190 0.893494 -0.126892 0.126831 0.411560 1441916190 0.893494 -0.126892 0.126831 0.411560 1441916190 0.893494 -0.126892 0.126831 0.411560 1441916190 0.893494 -0.126892 0.126831 0.411560 1441916190 0.893494 -0.126892 0.126831 0.411560 1441916190 0.843140 -0.084778 0.081970 0.524536 1441916190 0.843140 -0.084778 0.081970 0.524536 1441916190 0.843140 -0.084778 0.081970 0.524536 1441916190 0.843140 -0.084778 0.081970 0.524536 1441916190 0.843140 -0.084778 0.081970 0.524536 1441916190 0.843140 -0.084778 0.081970 0.524536 1441916190 0.784302 -0.037537 0.046692 0.617432 1441916190 0.784302 -0.037537 0.046692 0.617432 1441916190 0.784302 -0.037537 0.046692 0.617432 1441916190 0.784302 -0.037537 0.046692 0.617432 1441916190 0.784302 -0.037537 0.046692 0.617432 1441916190 0.784302 -0.037537 0.046692 0.617432 1441916190 0.784302 -0.037537 0.046692 0.617432 1441916190 0.751587 -0.000977 0.058838 0.656921 1441916190 0.751587 -0.000977 0.058838 0.656921 1441916190 0.751587 -0.000977 0.058838 0.656921 1441916190 0.751587 -0.000977 0.058838 0.656921 1441916190 0.751587 -0.000977 0.058838 0.656921 1441916190 0.751587 -0.000977 0.058838 0.656921 1441916190 0.758545 0.009644 0.047424 0.649719 1441916190 0.758545 0.009644 0.047424 0.649719 1441916190 0.758545 0.009644 0.047424 0.649719 1441916190 0.758545 0.009644 0.047424 0.649719 1441916190 0.758545 0.009644 0.047424 0.649719 1441916190 0.758545 0.009644 0.047424 0.649719 1441916190 0.777466 0.003601 0.028687 0.628174 1441916190 0.777466 0.003601 0.028687 0.628174 1441916190 0.777466 0.003601 0.028687 0.628174 1441916190 0.777466 0.003601 0.028687 0.628174 1441916190 0.777466 0.003601 0.028687 0.628174 1441916190 0.777466 0.003601 0.028687 0.628174 1441916190 0.798767 -0.006592 0.015259 0.601379 1441916190 0.798767 -0.006592 0.015259 0.601379 1441916190 0.798767 -0.006592 0.015259 0.601379 1441916190 0.798767 -0.006592 0.015259 0.601379 1441916190 0.798767 -0.006592 0.015259 0.601379 1441916190 0.798767 -0.006592 0.015259 0.601379 1441916190 0.829529 -0.002258 0.028503 0.557678 1441916190 0.829529 -0.002258 0.028503 0.557678 1441916190 0.829529 -0.002258 0.028503 0.557678 1441916190 0.829529 -0.002258 0.028503 0.557678 1441916190 0.829529 -0.002258 0.028503 0.557678 1441916190 0.829529 -0.002258 0.028503 0.557678 1441916190 0.857361 0.017334 0.062317 0.510559 1441916190 0.857361 0.017334 0.062317 0.510559 1441916190 0.857361 0.017334 0.062317 0.510559 1441916190 0.857361 0.017334 0.062317 0.510559 1441916190 0.857361 0.017334 0.062317 0.510559 1441916190 0.857361 0.017334 0.062317 0.510559 1441916190 0.888306 0.028381 0.093201 0.448669 1441916190 0.888306 0.028381 0.093201 0.448669 1441916190 0.888306 0.028381 0.093201 0.448669 1441916190 0.888306 0.028381 0.093201 0.448669 1441916190 0.888306 0.028381 0.093201 0.448669 1441916190 0.888306 0.028381 0.093201 0.448669 1441916190 0.888306 0.028381 0.093201 0.448669 1441916190 0.912720 0.014893 0.105652 0.394287 1441916190 0.912720 0.014893 0.105652 0.394287 1441916190 0.912720 0.014893 0.105652 0.394287 1441916190 0.912720 0.014893 0.105652 0.394287 1441916190 0.912720 0.014893 0.105652 0.394287 1441916190 0.912720 0.014893 0.105652 0.394287 1441916190 0.929016 -0.025024 0.114441 0.350891 1441916190 0.929016 -0.025024 0.114441 0.350891 1441916190 0.929016 -0.025024 0.114441 0.350891 1441916190 0.929016 -0.025024 0.114441 0.350891 1441916190 0.929016 -0.025024 0.114441 0.350891 1441916190 0.929016 -0.025024 0.114441 0.350891 1441916190 
0.401489 0.623413 -0.145142 0.654968 1441916193 0.401489 0.623413 -0.145142 0.654968 1441916193 0.401489 0.623413 -0.145142 0.654968 1441916193 0.401245 0.623596 -0.151428 0.653503 1441916193 0.401245 0.623596 -0.151428 0.653503 1441916193 0.401245 0.623596 -0.151428 0.653503 1441916193 0.401245 0.623596 -0.151428 0.653503 1441916193 0.401245 0.623596 -0.151428 0.653503 1441916193 0.401245 0.623596 -0.151428 0.653503 1441916193 0.408447 0.621338 -0.163086 0.648376 1441916193 0.408447 0.621338 -0.163086 0.648376 1441916193 0.408447 0.621338 -0.163086 0.648376 1441916193 0.408447 0.621338 -0.163086 0.648376 1441916193 0.408447 0.621338 -0.163086 0.648376 1441916193 0.408447 0.621338 -0.163086 0.648376 1441916193 0.417358 0.616516 -0.167725 0.646179 1441916193 0.417358 0.616516 -0.167725 0.646179 1441916193 0.417358 0.616516 -0.167725 0.646179 1441916193 0.417358 0.616516 -0.167725 0.646179 1441916193 0.417358 0.616516 -0.167725 0.646179 1441916193 0.417358 0.616516 -0.167725 0.646179 1441916193 0.418457 0.618164 -0.157471 0.646423 1441916193 0.418457 0.618164 -0.157471 0.646423 1441916193 0.418457 0.618164 -0.157471 0.646423 1441916193 0.418457 0.618164 -0.157471 0.646423 1441916193 0.418457 0.618164 -0.157471 0.646423 1441916193 0.418457 0.618164 -0.157471 0.646423 1441916193 0.416931 0.622925 -0.147583 0.645203 1441916193 0.416931 0.622925 -0.147583 0.645203 1441916193 0.416931 0.622925 -0.147583 0.645203 1441916193 0.416931 0.622925 -0.147583 0.645203 1441916193 0.416931 0.622925 -0.147583 0.645203 1441916193 0.416931 0.622925 -0.147583 0.645203 1441916193 0.422241 0.620605 -0.152405 0.642822 1441916193 0.422241 0.620605 -0.152405 0.642822 1441916193 0.422241 0.620605 -0.152405 0.642822 1441916193 0.422241 0.620605 -0.152405 0.642822 1441916193 0.422241 0.620605 -0.152405 0.642822 1441916193 0.422241 0.620605 -0.152405 0.642822 1441916193 0.422241 0.620605 -0.152405 0.642822 1441916193 0.424866 0.617737 -0.156494 0.642883 1441916193 0.424866 0.617737 -0.156494 0.642883 1441916193 0.424866 0.617737 -0.156494 0.642883 1441916193 0.424866 0.617737 -0.156494 0.642883 1441916193 0.424866 0.617737 -0.156494 0.642883 1441916193 0.424866 0.617737 -0.156494 0.642883 1441916194 0.426697 0.619141 -0.157349 0.640076 1441916194 0.426697 0.619141 -0.157349 0.640076 1441916194 0.426697 0.619141 -0.157349 0.640076 1441916194 0.426697 0.619141 -0.157349 0.640076 1441916194 0.426697 0.619141 -0.157349 0.640076 1441916194 0.426697 0.619141 -0.157349 0.640076 1441916194 0.426697 0.619141 -0.157349 0.640076 1441916194 0.422119 0.622620 -0.162170 0.638611 1441916194 0.422119 0.622620 -0.162170 0.638611 1441916194 0.422119 0.622620 -0.162170 0.638611 1441916194 0.397766 0.628845 -0.134705 0.654297 1441916194 0.397766 0.628845 -0.134705 0.654297 1441916194 0.397766 0.628845 -0.134705 0.654297 1441916194 0.397766 0.628845 -0.134705 0.654297 1441916194 0.397766 0.628845 -0.134705 0.654297 1441916194 0.397766 0.628845 -0.134705 0.654297 1441916194 0.372314 0.636108 -0.102783 0.667908 1441916194 0.372314 0.636108 -0.102783 0.667908 1441916194 0.372314 0.636108 -0.102783 0.667908 1441916194 0.372314 0.636108 -0.102783 0.667908 1441916194 0.372314 0.636108 -0.102783 0.667908 1441916194 0.372314 0.636108 -0.102783 0.667908 1441916194 0.361145 0.639526 -0.099487 0.671265 1441916194 0.361145 0.639526 -0.099487 0.671265 1441916194 0.361145 0.639526 -0.099487 0.671265 1441916194 0.361145 0.639526 -0.099487 0.671265 1441916194 0.361145 0.639526 -0.099487 0.671265 1441916194 0.361145 0.639526 -0.099487 0.671265 1441916194 0.361145 0.639526 -0.099487 0.671265 1441916194 0.352722 0.641724 -0.102539 0.673157 1441916194 0.352722 0.641724 -0.102539 0.673157 1441916194 0.352722 0.641724 -0.102539 0.673157 1441916194 0.352722 0.641724 -0.102539 0.673157 1441916194 0.352722 0.641724 -0.102539 0.673157 1441916194 0.352722 0.641724 -0.102539 0.673157 1441916194 0.338806 0.642761 -0.091187 0.680908 1441916194 0.338806 0.642761 -0.091187 0.680908 1441916194 0.338806 0.642761 -0.091187 0.680908 1441916194 0.338806 0.642761 -0.091187 0.680908 1441916194 0.338806 0.642761 -0.091187 0.680908 1441916194 0.338806 0.642761 -0.091187 0.680908 1441916194 0.338806 0.642761 -0.091187 0.680908 1441916194 0.325073 0.647583 -0.087402 0.683533 1441916194 0.325073 0.647583 -0.087402 0.683533 1441916194 0.325073 0.647583 -0.087402 0.683533 1441916194 0.325073 0.647583 -0.087402 0.683533 1441916194 0.325073 0.647583 -0.087402 0.683533 1441916194 0.325073 0.647583 -0.087402 0.683533 1441916194 0.316406 0.648315 -0.091309 0.686401 1441916194 0.316406 0.648315 -0.091309 0.686401 1441916194 0.316406 0.648315 -0.091309 0.686401 1441916194 0.316406 0.648315 -0.091309 0.686401 1441916194 0.316406 0.648315 -0.091309 0.686401 1441916194 0.316406 0.648315 -0.091309 0.686401 1441916194 0.315918 0.647644 -0.100586 0.685974 1441916194 0.315918 0.647644 -0.100586 0.685974 1441916194 0.315918 0.647644 -0.100586 0.685974 1441916194 0.315918 0.647644 -0.100586 0.685974 1441916194 0.315918 0.647644 -0.100586 0.685974 1441916194 0.315918 0.647644 -0.100586 0.685974 1441916194 0.324646 0.643616 -0.111511 0.684021 1441916194 0.324646 0.643616 -0.111511 0.684021 1441916194 0.324646 0.643616 -0.111511 0.684021 1441916194 0.324646 0.643616 -0.111511 0.684021 1441916194 0.324646 0.643616 -0.111511 0.684021 1441916194 0.324646 0.643616 -0.111511 0.684021 1441916194 0.338562 0.640442 -0.121338 0.678528 1441916194 0.338562 0.640442 -0.121338 0.678528 1441916194 0.338562 0.640442 -0.121338 0.678528 1441916194 0.338562 0.640442 -0.121338 0.678528 1441916194 0.353149 0.637207 -0.125244 0.673401 1441916194 0.353149 0.637207 -0.125244 0.673401 1441916194 0.353149 0.637207 -0.125244 0.673401 1441916194 0.353149 0.637207 -0.125244 0.673401 1441916194 0.353149 0.637207 -0.125244 0.673401 1441916194 0.353149 0.637207 -0.125244 0.673401 1441916194 0.364380 0.635193 -0.117981 0.670654 1441916194 0.364380 0.635193 -0.117981 0.670654 1441916194 0.364380 0.635193 -0.117981 0.670654 1441916194 0.364380 0.635193 -0.117981 0.670654 1441916194 0.364380 0.635193 -0.117981 0.670654 1441916194 0.364380 0.635193 -0.117981 0.670654 1441916194 0.375671 0.633240 -0.113464 0.666992 1441916194 0.375671 0.633240 -0.113464 0.666992 1441916194 0.375671 0.633240 -0.113464 0.666992 1441916194 0.375671 0.633240 -0.113464 0.666992 1441916194 0.375671 0.633240 -0.113464 0.666992 1441916194 0.375671 0.633240 -0.113464 0.666992 1441916194 0.388672 0.627869 -0.115234 0.664307 1441916194 0.388672 0.627869 -0.115234 0.664307 1441916194 0.388672 0.627869 -0.115234 0.664307 1441916194 0.388672 0.627869 -0.115234 0.664307 1441916194 0.388672 0.627869 -0.115234 0.664307 1441916194 0.388672 0.627869 -0.115234 0.664307 1441916194 0.388672 0.627869 -0.115234 0.664307 1441916194 0.399597 0.623352 -0.116882 0.661865 1441916194 0.399597 0.623352 -0.116882 0.661865 1441916194 0.399597 0.623352 -0.116882 0.661865 1441916194 0.399597 0.623352 -0.116882 0.661865 1441916194 0.399597 0.623352 -0.116882 0.661865 1441916194 0.399597 0.623352 -0.116882 0.661865 1441916194 0.402161 0.625549 -0.105652 0.660095 1441916194 0.402161 0.625549 -0.105652 0.660095 1441916194 0.402161 0.625549 -0.105652 0.660095 1441916194 0.402161 0.625549 -0.105652 0.660095 1441916194 0.402161 0.625549 -0.105652 0.660095 1441916194 0.402161 0.625549 -0.105652 0.660095 1441916194 0.396912 0.634949 -0.083984 0.657349 1441916195 0.396912 0.634949 -0.083984 0.657349 1441916195 0.396912 0.634949 -0.083984 0.657349 1441916195 0.396912 0.634949 -0.083984 0.657349 1441916195 0.396912 0.634949 -0.083984 0.657349 1441916195 0.396912 0.634949 -0.083984 0.657349 1441916195 0.391724 0.641052 -0.073792 0.655823 1441916195 0.391724 0.641052 -0.073792 0.655823 1441916195 0.391724 0.641052 -0.073792 0.655823 1441916195 0.391724 0.641052 -0.073792 0.655823 1441916195 0.391724 0.641052 -0.073792 0.655823 1441916195 0.391724 0.641052 -0.073792 0.655823 1441916195 0.389771 0.639526 -0.083496 0.657288 1441916195 0.389771 0.639526 -0.083496 0.657288 1441916195 0.389771 0.639526 -0.083496 0.657288 1441916195 0.389771 0.639526 -0.083496 0.657288 1441916195 0.389771 0.639526 -0.083496 0.657288 1441916195 0.389771 0.639526 -0.083496 0.657288 1441916195 0.389771 0.639526 -0.083496 0.657288 1441916195 0.385437 0.636536 -0.099792 0.660461 1441916195 0.385437 0.636536 -0.099792 0.660461 1441916195 0.385437 0.636536 -0.099792 0.660461 1441916195 0.385437 0.636536 -0.099792 0.660461 1441916195 0.385437 0.636536 -0.099792 0.660461 1441916195 0.385437 0.636536 -0.099792 0.660461 1441916195 0.376221 0.636292 -0.107788 0.664734 1441916195 0.376221 0.636292 -0.107788 0.664734 1441916195 0.376221 0.636292 -0.107788 0.664734 1441916195 0.376221 0.636292 -0.107788 0.664734 1441916195 0.376221 0.636292 -0.107788 0.664734 1441916195 0.376221 0.636292 -0.107788 0.664734 1441916195 0.360474 0.639404 -0.100159 0.671631 1441916195 0.360474 0.639404 -0.100159 0.671631 1441916195 0.360474 0.639404 -0.100159 0.671631 1441916195 0.360474 0.639404 -0.100159 0.671631 1441916195 0.360474 0.639404 -0.100159 0.671631 1441916195 0.360474 0.639404 -0.100159 0.671631 1441916195 0.341492 0.644836 -0.088623 0.677917 1441916195 0.341492 0.644836 -0.088623 0.677917 1441916195 0.341492 0.644836 -0.088623 0.677917 1441916195 0.341492 0.644836 -0.088623 0.677917 1441916195 0.341492 0.644836 -0.088623 0.677917 1441916195 0.341492 0.644836 -0.088623 0.677917 1441916195 0.341492 0.644836 -0.088623 0.677917 1441916195 0.325256 0.649109 -0.087341 0.682007 1441916195 0.325256 0.649109 -0.087341 0.682007 1441916195 0.325256 0.649109 -0.087341 0.682007 1441916195 0.325256 0.649109 -0.087341 0.682007 1441916195 0.325256 0.649109 -0.087341 0.682007 1441916195 0.325256 0.649109 -0.087341 0.682007 1441916195 0.314636 0.648743 -0.096558 0.686096 1441916195 0.314636 0.648743 -0.096558 0.686096 1441916195 0.314636 0.648743 -0.096558 0.686096 1441916195 0.314636 0.648743 -0.096558 0.686096 1441916195 0.314636 0.648743 -0.096558 0.686096 1441916195 0.314636 0.648743 -0.096558 0.686096 1441916195 0.314636 0.648743 -0.096558 0.686096 1441916195 0.310242 0.646362 -0.110840 0.688171 1441916195 0.310242 0.646362 -0.110840 0.688171 1441916195 0.310242 0.646362 -0.110840 0.688171 1441916195 0.329346 0.636658 -0.139465 0.683105 1441916195 0.329346 0.636658 -0.139465 0.683105 1441916195 0.345032 0.632202 -0.139954 0.679443 1441916195 0.345032 0.632202 -0.139954 0.679443 1441916195 0.345032 0.632202 -0.139954 0.679443 1441916195 0.345032 0.632202 -0.139954 0.679443 1441916195 0.345032 0.632202 -0.139954 0.679443 1441916195 0.345032 0.632202 -0.139954 0.679443 1441916195 0.355713 0.631165 -0.124756 0.677856 1441916195 0.355713 0.631165 -0.124756 0.677856 1441916195 0.355713 0.631165 -0.124756 0.677856 1441916195 0.355713 0.631165 -0.124756 0.677856 1441916195 0.355713 0.631165 -0.124756 0.677856 1441916195 0.355713 0.631165 -0.124756 0.677856 1441916195 0.355713 0.631165 -0.124756 0.677856 1441916195 0.363464 0.629639 -0.108276 0.677917 1441916195 0.363464 0.629639 -0.108276 0.677917 1441916195 0.363464 0.629639 -0.108276 0.677917 1441916195 0.363464 0.629639 -0.108276 0.677917 1441916195 0.363464 0.629639 -0.108276 0.677917 1441916195 0.363464 0.629639 -0.108276 0.677917 1441916195 0.373047 0.624390 -0.101379 0.678650 1441916195 0.373047 0.624390 -0.101379 0.678650 1441916195 0.373047 0.624390 -0.101379 0.678650 1441916195 0.373047 0.624390 -0.101379 0.678650 1441916195 0.373047 0.624390 -0.101379 0.678650 1441916195 0.373047 0.624390 -0.101379 0.678650 1441916195 0.383362 0.618713 -0.098328 0.678589 1441916195 0.383362 0.618713 -0.098328 0.678589 1441916195 0.383362 0.618713 -0.098328 0.678589 1441916195 0.383362 0.618713 -0.098328 0.678589 1441916195 0.383362 0.618713 -0.098328 0.678589 1441916195 0.383362 0.618713 -0.098328 0.678589 1441916195 0.390930 0.617676 -0.084412 0.677124 1441916195 0.390930 0.617676 -0.084412 0.677124 1441916195 0.390930 0.617676 -0.084412 0.677124 1441916195 0.390930 0.617676 -0.084412 0.677124 1441916195 0.390930 0.617676 -0.084412 0.677124 1441916195 0.390930 0.617676 -0.084412 0.677124 1441916195 0.395508 0.626892 -0.068787 0.667664 1441916195 0.395508 0.626892 -0.068787 0.667664 1441916196 0.395508 0.626892 -0.068787 0.667664 1441916196 0.395508 0.626892 -0.068787 0.667664 1441916196 0.395508 0.626892 -0.068787 0.667664 1441916196 0.395508 0.626892 -0.068787 0.667664 1441916196 0.395508 0.626892 -0.068787 0.667664 1441916196 0.394775 0.630615 -0.059509 0.665466 1441916196 0.394775 0.630615 -0.059509 0.665466 1441916196 0.394775 0.630615 -0.059509 0.665466 1441916196 0.394775 0.630615 -0.059509 0.665466 1441916196 0.394775 0.630615 -0.059509 0.665466 1441916196 0.394775 0.630615 -0.059509 0.665466 1441916196 0.394775 0.630615 -0.059509 0.665466 1441916196 0.392334 0.628418 -0.065063 0.668457 1441916196 0.392334 0.628418 -0.065063 0.668457 1441916196 0.392334 0.628418 -0.065063 0.668457 1441916196 0.392334 0.628418 -0.065063 0.668457 1441916196 0.392334 0.628418 -0.065063 0.668457 1441916196 0.392334 0.628418 -0.065063 0.668457 1441916196 0.392944 0.627991 -0.095581 0.664795 1441916196 0.392944 0.627991 -0.095581 0.664795 1441916196 0.392944 0.627991 -0.095581 0.664795 1441916196 0.392944 0.627991 -0.095581 0.664795 1441916196 0.392944 0.627991 -0.095581 0.664795 1441916196 0.384949 0.626892 -0.111938 0.667969 1441916196 0.384949 0.626892 -0.111938 0.667969 1441916196 0.384949 0.626892 -0.111938 0.667969 1441916196 0.384949 0.626892 -0.111938 0.667969 1441916196 0.384949 0.626892 -0.111938 0.667969 1441916196 0.384949 0.626892 -0.111938 0.667969 1441916196 0.365051 0.633362 -0.107544 0.673706 1441916196 0.365051 0.633362 -0.107544 0.673706 1441916196 0.365051 0.633362 -0.107544 0.673706 1441916196 0.365051 0.633362 -0.107544 0.673706 1441916196 0.365051 0.633362 -0.107544 0.673706 1441916196 0.365051 0.633362 -0.107544 0.673706 1441916196 0.344299 0.637817 -0.103088 0.681091 1441916196 0.344299 0.637817 -0.103088 0.681091 1441916196 0.344299 0.637817 -0.103088 0.681091 1441916196 0.344299 0.637817 -0.103088 0.681091 1441916196 0.344299 0.637817 -0.103088 0.681091 1441916196 0.344299 0.637817 -0.103088 0.681091 1441916196 0.344299 0.637817 -0.103088 0.681091 1441916196 0.326904 0.640503 -0.106506 0.686646 1441916196 0.326904 0.640503 -0.106506 0.686646 1441916196 0.326904 0.640503 -0.106506 0.686646 1441916196 0.326904 0.640503 -0.106506 0.686646 1441916196 0.326904 0.640503 -0.106506 0.686646 1441916196 0.326904 0.640503 -0.106506 0.686646 1441916196 0.311218 0.641296 -0.115112 0.691772 1441916196 0.311218 0.641296 -0.115112 0.691772 1441916196 0.311218 0.641296 -0.115112 0.691772 1441916196 0.311218 0.641296 -0.115112 0.691772 1441916196 0.311218 0.641296 -0.115112 0.691772 1441916196 0.311218 0.641296 -0.115112 0.691772 1441916196 0.298096 0.638123 -0.116394 0.700195 1441916196 0.298096 0.638123 -0.116394 0.700195 1441916196 0.298096 0.638123 -0.116394 0.700195 1441916196 0.298096 0.638123 -0.116394 0.700195 1441916196 0.298096 0.638123 -0.116394 0.700195 1441916196 0.298096 0.638123 -0.116394 0.700195 1441916196 0.297058 0.634583 -0.124512 0.702454 1441916196 0.297058 0.634583 -0.124512 0.702454 1441916196 0.297058 0.634583 -0.124512 0.702454 1441916196 0.297058 0.634583 -0.124512 0.702454 1441916196 0.297058 0.634583 -0.124512 0.702454 1441916196 0.297058 0.634583 -0.124512 0.702454 1441916196 0.297058 0.634583 -0.124512 0.702454 1441916196 0.310852 0.630432 -0.139587 0.697388 1441916196 0.310852 0.630432 -0.139587 0.697388 1441916196 0.310852 0.630432 -0.139587 0.697388 1441916196 0.310852 0.630432 -0.139587 0.697388 1441916196 0.310852 0.630432 -0.139587 0.697388 1441916196 0.310852 0.630432 -0.139587 0.697388 1441916196 0.329407 0.625183 -0.142334 0.692993 1441916196 0.329407 0.625183 -0.142334 0.692993 1441916196 0.329407 0.625183 -0.142334 0.692993 1441916196 0.329407 0.625183 -0.142334 0.692993 1441916196 0.329407 0.625183 -0.142334 0.692993 1441916196 0.329407 0.625183 -0.142334 0.692993 1441916196 0.340210 0.624329 -0.116211 0.693420 1441916196 0.340210 0.624329 -0.116211 0.693420 1441916196 0.340210 0.624329 -0.116211 0.693420 1441916196 0.340210 0.624329 -0.116211 0.693420 1441916196 0.340210 0.624329 -0.116211 0.693420 1441916196 0.340210 0.624329 -0.116211 0.693420 1441916196 0.344666 0.629272 -0.083252 0.691467 1441916196 0.344666 0.629272 -0.083252 0.691467 1441916196 0.344666 0.629272 -0.083252 0.691467 1441916196 0.344666 0.629272 -0.083252 0.691467 1441916196 0.344666 0.629272 -0.083252 0.691467 1441916196 0.344666 0.629272 -0.083252 0.691467 1441916196 0.344666 0.629272 -0.083252 0.691467 1441916196 0.351257 0.630676 -0.065552 0.688782 1441916196 0.351257 0.630676 -0.065552 0.688782 1441916196 0.351257 0.630676 -0.065552 0.688782 1441916196 0.351257 0.630676 -0.065552 0.688782 1441916196 0.351257 0.630676 -0.065552 0.688782 1441916196 0.351257 0.630676 -0.065552 0.688782 1441916196 0.360779 0.628296 -0.062805 0.686340 1441916196 0.360779 0.628296 -0.062805 0.686340 1441916196 0.360779 0.628296 -0.062805 0.686340 1441916196 0.360779 0.628296 -0.062805 0.686340 1441916196 0.360779 0.628296 -0.062805 0.686340 1441916196 0.360779 0.628296 -0.062805 0.686340 1441916196 0.360779 0.628296 -0.062805 0.686340 1441916196 0.369385 0.628235 -0.063477 0.681763 1441916196 0.369385 0.628235 -0.063477 0.681763 1441916196 0.369385 0.628235 -0.063477 0.681763 1441916196 0.369385 0.628235 -0.063477 0.681763 1441916196 0.369385 0.628235 -0.063477 0.681763 1441916196 0.369385 0.628235 -0.063477 0.681763 1441916196 0.376709 0.631470 -0.066467 0.674438 1441916196 0.376709 0.631470 -0.066467 0.674438 1441916196 0.376709 0.631470 -0.066467 0.674438 1441916197 0.376709 0.631470 -0.066467 0.674438 1441916197 0.376709 0.631470 -0.066467 0.674438 1441916197 0.376709 0.631470 -0.066467 0.674438 1441916197 0.382507 0.634155 -0.075623 0.667603 1441916197 0.382507 0.634155 -0.075623 0.667603 1441916197 0.382507 0.634155 -0.075623 0.667603 1441916197 0.382507 0.634155 -0.075623 0.667603 1441916197 0.382507 0.634155 -0.075623 0.667603 1441916197 0.382507 0.634155 -0.075623 0.667603 1441916197 0.376465 0.636230 -0.081177 0.668457 1441916197 0.376465 0.636230 -0.081177 0.668457 1441916197 0.376465 0.636230 -0.081177 0.668457 1441916197 0.376465 0.636230 -0.081177 0.668457 1441916197 0.376465 0.636230 -0.081177 0.668457 1441916197 0.376465 0.636230 -0.081177 0.668457 1441916197 0.376465 0.636230 -0.081177 0.668457 1441916197 0.362244 0.640381 -0.085938 0.671753 1441916197 0.362244 0.640381 -0.085938 0.671753 1441916197 0.362244 0.640381 -0.085938 0.671753 1441916197 0.362244 0.640381 -0.085938 0.671753 1441916197 0.362244 0.640381 -0.085938 0.671753 1441916197 0.362244 0.640381 -0.085938 0.671753 1441916197 0.345276 0.645386 -0.089111 0.675415 1441916197 0.345276 0.645386 -0.089111 0.675415 1441916197 0.345276 0.645386 -0.089111 0.675415 1441916197 0.345276 0.645386 -0.089111 0.675415 1441916197 0.345276 0.645386 -0.089111 0.675415 1441916197 0.345276 0.645386 -0.089111 0.675415 1441916197 0.329529 0.647095 -0.085510 0.682129 1441916197 0.329529 0.647095 -0.085510 0.682129 1441916197 0.329529 0.647095 -0.085510 0.682129 1441916197 0.329529 0.647095 -0.085510 0.682129 1441916197 0.329529 0.647095 -0.085510 0.682129 1441916197 0.316956 0.649292 -0.082092 0.686340 1441916197 0.316956 0.649292 -0.082092 0.686340 1441916197 0.316956 0.649292 -0.082092 0.686340 1441916197 0.316956 0.649292 -0.082092 0.686340 1441916197 0.316956 0.649292 -0.082092 0.686340 1441916197 0.316956 0.649292 -0.082092 0.686340 1441916197 0.307129 0.650024 -0.080444 0.690369 1441916197 0.307129 0.650024 -0.080444 0.690369 1441916197 0.307129 0.650024 -0.080444 0.690369 1441916197 0.307129 0.650024 -0.080444 0.690369 1441916197 0.307129 0.650024 -0.080444 0.690369 1441916197 0.307129 0.650024 -0.080444 0.690369 1441916197 0.307129 0.650024 -0.080444 0.690369 1441916197 0.294617 0.650879 -0.073486 0.695740 1441916197 0.294617 0.650879 -0.073486 0.695740 1441916197 0.294617 0.650879 -0.073486 0.695740 1441916197 0.294617 0.650879 -0.073486 0.695740 1441916197 0.294617 0.650879 -0.073486 0.695740 1441916197 0.294617 0.650879 -0.073486 0.695740 1441916197 0.285828 0.650696 -0.068054 0.700134 1441916197 0.285828 0.650696 -0.068054 0.700134 1441916197 0.285828 0.650696 -0.068054 0.700134 1441916197 0.285828 0.650696 -0.068054 0.700134 1441916197 0.285828 0.650696 -0.068054 0.700134 1441916197 0.285828 0.650696 -0.068054 0.700134 1441916197 0.291626 0.646606 -0.076843 0.700623 1441916197 0.291626 0.646606 -0.076843 0.700623 1441916197 0.291626 0.646606 -0.076843 0.700623 1441916197 0.291626 0.646606 -0.076843 0.700623 1441916197 0.291626 0.646606 -0.076843 0.700623 1441916197 0.291626 0.646606 -0.076843 0.700623 1441916197 0.312744 0.639954 -0.099915 0.694641 1441916197 0.312744 0.639954 -0.099915 0.694641 1441916197 0.312744 0.639954 -0.099915 0.694641 1441916197 0.312744 0.639954 -0.099915 0.694641 1441916197 0.312744 0.639954 -0.099915 0.694641 1441916197 0.312744 0.639954 -0.099915 0.694641 1441916197 0.338318 0.630981 -0.118958 0.687866 1441916197 0.338318 0.630981 -0.118958 0.687866 1441916197 0.338318 0.630981 -0.118958 0.687866 1441916197 0.338318 0.630981 -0.118958 0.687866 1441916197 0.338318 0.630981 -0.118958 0.687866 1441916197 0.338318 0.630981 -0.118958 0.687866 1441916197 0.338318 0.630981 -0.118958 0.687866 1441916197 0.353821 0.625854 -0.113342 0.685730 1441916197 0.353821 0.625854 -0.113342 0.685730 1441916197 0.353821 0.625854 -0.113342 0.685730 1441916197 0.353821 0.625854 -0.113342 0.685730 1441916197 0.353821 0.625854 -0.113342 0.685730 1441916197 0.353821 0.625854 -0.113342 0.685730 1441916197 0.357483 0.628235 -0.091553 0.684875 1441916197 0.357483 0.628235 -0.091553 0.684875 1441916197 0.357483 0.628235 -0.091553 0.684875 1441916197 0.357483 0.628235 -0.091553 0.684875 1441916197 0.357483 0.628235 -0.091553 0.684875 1441916197 0.357483 0.628235 -0.091553 0.684875 1441916197 0.360535 0.629211 -0.079651 0.683838 1441916197 0.360535 0.629211 -0.079651 0.683838 1441916197 0.360535 0.629211 -0.079651 0.683838 1441916197 0.360535 0.629211 -0.079651 0.683838 1441916197 0.360535 0.629211 -0.079651 0.683838 1441916197 0.360535 0.629211 -0.079651 0.683838 1441916197 0.369080 0.623840 -0.084229 0.683716 1441916197 0.369080 0.623840 -0.084229 0.683716 1441916197 0.369080 0.623840 -0.084229 0.683716 1441916197 0.369080 0.623840 -0.084229 0.683716 1441916197 0.369080 0.623840 -0.084229 0.683716 1441916197 0.369080 0.623840 -0.084229 0.683716 1441916197 0.377075 0.621277 -0.093750 0.680420 1441916197 0.377075 0.621277 -0.093750 0.680420 1441916197 0.377075 0.621277 -0.093750 0.680420 1441916197 0.377075 0.621277 -0.093750 0.680420 1441916197 0.377075 0.621277 -0.093750 0.680420 1441916197 0.377075 0.621277 -0.093750 0.680420 1441916197 0.377075 0.621277 -0.093750 0.680420 1441916197 0.380737 0.623718 -0.093811 0.676147 1441916197 0.380737 0.623718 -0.093811 0.676147 1441916197 0.380737 0.623718 -0.093811 0.676147 1441916197 0.380737 0.623718 -0.093811 0.676147 1441916198 0.380737 0.623718 -0.093811 0.676147 1441916198 0.380737 0.623718 -0.093811 0.676147 1441916198 0.380310 0.630676 -0.090759 0.670288 1441916198 0.380310 0.630676 -0.090759 0.670288 1441916198 0.380310 0.630676 -0.090759 0.670288 1441916198 0.380310 0.630676 -0.090759 0.670288 1441916198 0.380310 0.630676 -0.090759 0.670288 1441916198 0.380310 0.630676 -0.090759 0.670288 1441916198 0.375671 0.631775 -0.092957 0.671570 1441916198 0.375671 0.631775 -0.092957 0.671570 1441916198 0.375671 0.631775 -0.092957 0.671570 1441916198 0.375671 0.631775 -0.092957 0.671570 1441916198 0.375671 0.631775 -0.092957 0.671570 1441916198 0.375671 0.631775 -0.092957 0.671570 1441916198 0.375671 0.631775 -0.092957 0.671570 1441916198 0.371399 0.631226 -0.109985 0.671875 1441916198 0.371399 0.631226 -0.109985 0.671875 1441916198 0.371399 0.631226 -0.109985 0.671875 1441916198 0.371399 0.631226 -0.109985 0.671875 1441916198 0.371399 0.631226 -0.109985 0.671875 1441916198 0.371399 0.631226 -0.109985 0.671875 1441916198 0.367737 0.628601 -0.132446 0.672302 1441916198 0.367737 0.628601 -0.132446 0.672302 1441916198 0.367737 0.628601 -0.132446 0.672302 1441916198 0.367737 0.628601 -0.132446 0.672302 1441916198 0.367737 0.628601 -0.132446 0.672302 1441916198 0.367737 0.628601 -0.132446 0.672302 1441916198 0.357422 0.629272 -0.137634 0.676147 1441916198 0.357422 0.629272 -0.137634 0.676147 1441916198 0.357422 0.629272 -0.137634 0.676147 1441916198 0.357422 0.629272 -0.137634 0.676147 1441916198 0.357422 0.629272 -0.137634 0.676147 1441916198 0.357422 0.629272 -0.137634 0.676147 1441916198 0.346130 0.632385 -0.134644 0.679749 1441916198 0.346130 0.632385 -0.134644 0.679749 1441916198 0.346130 0.632385 -0.134644 0.679749 1441916198 0.346130 0.632385 -0.134644 0.679749 1441916198 0.346130 0.632385 -0.134644 0.679749 1441916198 0.346130 0.632385 -0.134644 0.679749 1441916198 0.337341 0.633667 -0.132813 0.683289 1441916198 0.337341 0.633667 -0.132813 0.683289 1441916198 0.337341 0.633667 -0.132813 0.683289 1441916198 0.337341 0.633667 -0.132813 0.683289 1441916198 0.337341 0.633667 -0.132813 0.683289 1441916198 0.337341 0.633667 -0.132813 0.683289 1441916198 0.331909 0.632751 -0.134277 0.686584 1441916198 0.331909 0.632751 -0.134277 0.686584 1441916198 0.331909 0.632751 -0.134277 0.686584 1441916198 0.331909 0.632751 -0.134277 0.686584 1441916198 0.331909 0.632751 -0.134277 0.686584 1441916198 0.331909 0.632751 -0.134277 0.686584 1441916198 0.330322 0.630188 -0.137390 0.689026 1441916198 0.330322 0.630188 -0.137390 0.689026 1441916198 0.330322 0.630188 -0.137390 0.689026 1441916198 0.330322 0.630188 -0.137390 0.689026 1441916198 0.330322 0.630188 -0.137390 0.689026 1441916198 0.330322 0.630188 -0.137390 0.689026 1441916198 0.330322 0.630188 -0.137390 0.689026 1441916198 0.336060 0.626160 -0.140747 0.689270 1441916198 0.336060 0.626160 -0.140747 0.689270 1441916198 0.336060 0.626160 -0.140747 0.689270 1441916198 0.336060 0.626160 -0.140747 0.689270 1441916198 0.336060 0.626160 -0.140747 0.689270 1441916198 0.336060 0.626160 -0.140747 0.689270 1441916198 0.349365 0.621704 -0.143066 0.686157 1441916198 0.349365 0.621704 -0.143066 0.686157 1441916198 0.349365 0.621704 -0.143066 0.686157 1441916198 0.349365 0.621704 -0.143066 0.686157 1441916198 0.349365 0.621704 -0.143066 0.686157 1441916198 0.349365 0.621704 -0.143066 0.686157 1441916198 0.364441 0.618408 -0.137939 0.682373 1441916198 0.364441 0.618408 -0.137939 0.682373 1441916198 0.364441 0.618408 -0.137939 0.682373 1441916198 0.364441 0.618408 -0.137939 0.682373 1441916198 0.364441 0.618408 -0.137939 0.682373 1441916198 0.364441 0.618408 -0.137939 0.682373 1441916198 0.374573 0.617798 -0.115906 0.681519 1441916198 0.374573 0.617798 -0.115906 0.681519 1441916198 0.374573 0.617798 -0.115906 0.681519 1441916198 0.374573 0.617798 -0.115906 0.681519 1441916198 0.374573 0.617798 -0.115906 0.681519 1441916198 0.374573 0.617798 -0.115906 0.681519 1441916198 0.379944 0.620239 -0.087646 0.680542 1441916198 0.379944 0.620239 -0.087646 0.680542 1441916198 0.379944 0.620239 -0.087646 0.680542 1441916198 0.379944 0.620239 -0.087646 0.680542 1441916198 0.379944 0.620239 -0.087646 0.680542 1441916198 0.379944 0.620239 -0.087646 0.680542 1441916198 0.386536 0.621399 -0.074036 0.677429 1441916198 0.386536 0.621399 -0.074036 0.677429 1441916198 0.386536 0.621399 -0.074036 0.677429 1441916198 0.386536 0.621399 -0.074036 0.677429 1441916198 0.386536 0.621399 -0.074036 0.677429 1441916198 0.386536 0.621399 -0.074036 0.677429 1441916198 0.397400 0.615845 -0.080566 0.675415 1441916198 0.397400 0.615845 -0.080566 0.675415 1441916198 0.397400 0.615845 -0.080566 0.675415 1441916198 0.397400 0.615845 -0.080566 0.675415 1441916198 0.397400 0.615845 -0.080566 0.675415 1441916198 0.397400 0.615845 -0.080566 0.675415 1441916198 0.406250 0.610107 -0.099182 0.672913 1441916198 0.406250 0.610107 -0.099182 0.672913 1441916198 0.406250 0.610107 -0.099182 0.672913 1441916198 0.406250 0.610107 -0.099182 0.672913 1441916198 0.406250 0.610107 -0.099182 0.672913 1441916198 0.406250 0.610107 -0.099182 0.672913 1441916198 0.408203 0.605957 -0.108826 0.673950 1441916198 0.408203 0.605957 -0.108826 0.673950 1441916198 0.408203 0.605957 -0.108826 0.673950 1441916198 0.408203 0.605957 -0.108826 0.673950 1441916198 0.408203 0.605957 -0.108826 0.673950 1441916199 0.408203 0.605957 -0.108826 0.673950 1441916199 0.396179 0.617126 -0.098267 0.672607 1441916199 0.396179 0.617126 -0.098267 0.672607 1441916199 0.396179 0.617126 -0.098267 0.672607 1441916199 0.396179 0.617126 -0.098267 0.672607 1441916199 0.396179 0.617126 -0.098267 0.672607 1441916199 0.396179 0.617126 -0.098267 0.672607 1441916199 0.396179 0.617126 -0.098267 0.672607 1441916199 0.369751 0.636597 -0.075256 0.672546 1441916199 0.369751 0.636597 -0.075256 0.672546 1441916199 0.369751 0.636597 -0.075256 0.672546 1441916199 0.369751 0.636597 -0.075256 0.672546 1441916199 0.369751 0.636597 -0.075256 0.672546 1441916199 0.369751 0.636597 -0.075256 0.672546 1441916199 0.344910 0.645264 -0.063782 0.678650 1441916199 0.344910 0.645264 -0.063782 0.678650 1441916199 0.344910 0.645264 -0.063782 0.678650 1441916199 0.344910 0.645264 -0.063782 0.678650 1441916199 0.344910 0.645264 -0.063782 0.678650 1441916199 0.344910 0.645264 -0.063782 0.678650 1441916199 0.344910 0.645264 -0.063782 0.678650 1441916199 0.328857 0.647034 -0.072998 0.683899 1441916199 
0.927124 -0.011658 0.221375 0.301941 1441916201 0.927124 -0.011658 0.221375 0.301941 1441916201 0.927124 -0.011658 0.221375 0.301941 1441916201 0.927124 -0.011658 0.221375 0.301941 1441916201 0.927124 -0.011658 0.221375 0.301941 1441916201 0.935791 -0.057373 0.193054 0.289185 1441916201 0.935791 -0.057373 0.193054 0.289185 1441916201 0.935791 -0.057373 0.193054 0.289185 1441916201 0.935791 -0.057373 0.193054 0.289185 1441916201 0.935791 -0.057373 0.193054 0.289185 1441916201 0.935791 -0.057373 0.193054 0.289185 1441916201 0.935791 -0.057373 0.193054 0.289185 1441916201 0.930542 -0.050049 0.172485 0.319031 1441916201 0.930542 -0.050049 0.172485 0.319031 1441916201 0.930542 -0.050049 0.172485 0.319031 1441916201 0.930542 -0.050049 0.172485 0.319031 1441916201 0.930542 -0.050049 0.172485 0.319031 1441916201 0.930542 -0.050049 0.172485 0.319031 1441916201 0.902039 -0.061707 0.135437 0.405151 1441916201 0.902039 -0.061707 0.135437 0.405151 1441916201 0.902039 -0.061707 0.135437 0.405151 1441916201 0.902039 -0.061707 0.135437 0.405151 1441916201 0.902039 -0.061707 0.135437 0.405151 1441916201 0.902039 -0.061707 0.135437 0.405151 1441916201 0.846558 -0.040100 0.081299 0.524475 1441916201 0.846558 -0.040100 0.081299 0.524475 1441916201 0.846558 -0.040100 0.081299 0.524475 1441916201 0.846558 -0.040100 0.081299 0.524475 1441916201 0.846558 -0.040100 0.081299 0.524475 1441916201 0.789307 0.005371 0.059692 0.610962 1441916201 0.789307 0.005371 0.059692 0.610962 1441916201 0.789307 0.005371 0.059692 0.610962 1441916201 0.789307 0.005371 0.059692 0.610962 1441916201 0.789307 0.005371 0.059692 0.610962 1441916201 0.789307 0.005371 0.059692 0.610962 1441916201 0.762634 0.029297 0.102234 0.637939 1441916201 0.762634 0.029297 0.102234 0.637939 1441916201 0.762634 0.029297 0.102234 0.637939 1441916201 0.762634 0.029297 0.102234 0.637939 1441916201 0.762634 0.029297 0.102234 0.637939 1441916201 0.762634 0.029297 0.102234 0.637939 1441916201 0.783752 0.034790 0.090759 0.613342 1441916201 0.783752 0.034790 0.090759 0.613342 1441916201 0.783752 0.034790 0.090759 0.613342 1441916201 0.783752 0.034790 0.090759 0.613342 1441916201 0.783752 0.034790 0.090759 0.613342 1441916201 0.783752 0.034790 0.090759 0.613342 1441916201 0.783752 0.034790 0.090759 0.613342 1441916201 0.821106 0.028992 0.075378 0.565002 1441916201 0.821106 0.028992 0.075378 0.565002 1441916201 0.821106 0.028992 0.075378 0.565002 1441916201 0.821106 0.028992 0.075378 0.565002 1441916201 0.821106 0.028992 0.075378 0.565002 1441916201 0.821106 0.028992 0.075378 0.565002 1441916201 0.871887 0.036194 0.051514 0.485596 1441916202 0.871887 0.036194 0.051514 0.485596 1441916202 0.871887 0.036194 0.051514 0.485596 1441916202 0.871887 0.036194 0.051514 0.485596 1441916202 0.871887 0.036194 0.051514 0.485596 1441916202 0.871887 0.036194 0.051514 0.485596 1441916202 0.913391 0.031555 0.028137 0.404724 1441916202 0.913391 0.031555 0.028137 0.404724 1441916202 0.913391 0.031555 0.028137 0.404724 1441916202 0.913391 0.031555 0.028137 0.404724 1441916202 0.913391 0.031555 0.028137 0.404724 1441916202 0.913391 0.031555 0.028137 0.404724 1441916202 0.913391 0.031555 0.028137 0.404724 1441916202 0.944824 0.027039 0.022034 0.325500 1441916202 0.944824 0.027039 0.022034 0.325500 1441916202 0.944824 0.027039 0.022034 0.325500 1441916202 0.944824 0.027039 0.022034 0.325500 1441916202 0.944824 0.027039 0.022034 0.325500 1441916202 0.944824 0.027039 0.022034 0.325500 1441916202 0.962097 0.014526 0.017334 0.271606 1441916202 0.962097 0.014526 0.017334 0.271606 1441916202 0.962097 0.014526 0.017334 0.271606 1441916202 0.962097 0.014526 0.017334 0.271606 1441916202 0.962097 0.014526 0.017334 0.271606 1441916202 0.962097 0.014526 0.017334 0.271606 1441916202 0.968018 0.009155 0.030090 0.248840 1441916202 0.968018 0.009155 0.030090 0.248840 1441916202 0.968018 0.009155 0.030090 0.248840 1441916202 0.968018 0.009155 0.030090 0.248840 1441916202 0.968018 0.009155 0.030090 0.248840 1441916202 0.968018 0.009155 0.030090 0.248840 1441916202 0.968018 0.009155 0.030090 0.248840 1441916202 0.969360 0.023254 0.050720 0.239136 1441916202 0.969360 0.023254 0.050720 0.239136 1441916202 0.969360 0.023254 0.050720 0.239136 1441916202 0.969360 0.023254 0.050720 0.239136 1441916202 0.969360 0.023254 0.050720 0.239136 1441916202 0.969360 0.023254 0.050720 0.239136 1441916202 0.967896 0.030579 0.056946 0.242737 1441916202 0.967896 0.030579 0.056946 0.242737 1441916202 0.967896 0.030579 0.056946 0.242737 1441916202 0.967896 0.030579 0.056946 0.242737 1441916202 0.967896 0.030579 0.056946 0.242737 1441916202 0.967896 0.030579 0.056946 0.242737 1441916202 0.967896 0.030579 0.056946 0.242737 1441916202 0.966370 0.022278 0.060974 0.248779 1441916202 0.966370 0.022278 0.060974 0.248779 1441916202 0.966370 0.022278 0.060974 0.248779 1441916202 0.966370 0.022278 0.060974 0.248779 1441916202 0.966370 0.022278 0.060974 0.248779 1441916202 0.966370 0.022278 0.060974 0.248779 1441916202 0.966919 -0.004883 0.064270 0.246704 1441916202 0.966919 -0.004883 0.064270 0.246704 1441916202 0.966919 -0.004883 0.064270 0.246704 1441916202 0.966919 -0.004883 0.064270 0.246704 1441916202 0.966919 -0.004883 0.064270 0.246704 1441916202 0.963501 -0.049500 0.075317 0.251892 1441916202 0.963501 -0.049500 0.075317 0.251892 1441916202 0.963501 -0.049500 0.075317 0.251892 1441916202 0.963501 -0.049500 0.075317 0.251892 1441916202 0.963501 -0.049500 0.075317 0.251892 1441916202 0.963501 -0.049500 0.075317 0.251892 1441916202 0.963501 -0.049500 0.075317 0.251892 1441916202 0.952698 -0.077393 0.092834 0.278809 1441916202 0.952698 -0.077393 0.092834 0.278809 1441916202 0.952698 -0.077393 0.092834 0.278809 1441916202 0.952698 -0.077393 0.092834 0.278809 1441916202 0.952698 -0.077393 0.092834 0.278809 1441916202 0.952698 -0.077393 0.092834 0.278809 1441916202 0.929504 -0.108215 0.089478 0.340881 1441916202 0.929504 -0.108215 0.089478 0.340881 1441916202 0.929504 -0.108215 0.089478 0.340881 1441916202 0.929504 -0.108215 0.089478 0.340881 1441916202 0.929504 -0.108215 0.089478 0.340881 1441916202 0.892212 -0.095215 0.079529 0.434143 1441916202 0.892212 -0.095215 0.079529 0.434143 1441916202 0.892212 -0.095215 0.079529 0.434143 1441916202 0.892212 -0.095215 0.079529 0.434143 1441916202 0.892212 -0.095215 0.079529 0.434143 1441916202 0.892212 -0.095215 0.079529 0.434143 1441916202 0.892212 -0.095215 0.079529 0.434143 1441916202 0.843018 -0.043335 0.065674 0.532043 1441916202 0.843018 -0.043335 0.065674 0.532043 1441916202 0.843018 -0.043335 0.065674 0.532043 1441916202 0.843018 -0.043335 0.065674 0.532043 1441916202 0.843018 -0.043335 0.065674 0.532043 1441916202 0.843018 -0.043335 0.065674 0.532043 1441916202 0.792175 0.007324 0.077515 0.605225 1441916202 0.792175 0.007324 0.077515 0.605225 1441916202 0.792175 0.007324 0.077515 0.605225 1441916202 0.792175 0.007324 0.077515 0.605225 1441916202 0.792175 0.007324 0.077515 0.605225 1441916202 0.782532 0.030090 0.093750 0.614685 1441916202 0.782532 0.030090 0.093750 0.614685 1441916202 0.782532 0.030090 0.093750 0.614685 1441916202 0.782532 0.030090 0.093750 0.614685 1441916202 0.782532 0.030090 0.093750 0.614685 1441916202 0.782532 0.030090 0.093750 0.614685 1441916202 0.782532 0.030090 0.093750 0.614685 1441916202 0.804321 0.033081 0.079895 0.587769 1441916202 0.804321 0.033081 0.079895 0.587769 1441916202 0.804321 0.033081 0.079895 0.587769 1441916202 0.804321 0.033081 0.079895 0.587769 1441916202 0.804321 0.033081 0.079895 0.587769 1441916202 0.804321 0.033081 0.079895 0.587769 1441916202 0.843140 0.041626 0.076050 0.530579 1441916202 0.843140 0.041626 0.076050 0.530579 1441916202 0.843140 0.041626 0.076050 0.530579 1441916202 0.843140 0.041626 0.076050 0.530579 1441916202 0.843140 0.041626 0.076050 0.530579 1441916202 0.843140 0.041626 0.076050 0.530579 1441916202 0.843140 0.041626 0.076050 0.530579 1441916202 0.883057 0.059326 0.095581 0.455505 1441916202 0.883057 0.059326 0.095581 0.455505 1441916203 0.883057 0.059326 0.095581 0.455505 1441916203 0.883057 0.059326 0.095581 0.455505 1441916203 0.883057 0.059326 0.095581 0.455505 1441916203 0.910706 0.061096 0.117371 0.391235 1441916203 0.910706 0.061096 0.117371 0.391235 1441916203 0.910706 0.061096 0.117371 0.391235 1441916203 0.910706 0.061096 0.117371 0.391235 1441916203 0.910706 0.061096 0.117371 0.391235 1441916203 0.910706 0.061096 0.117371 0.391235 1441916203 0.929932 0.062134 0.130615 0.338013 1441916203 0.929932 0.062134 0.130615 0.338013 1441916203 0.929932 0.062134 0.130615 0.338013 1441916203 0.929932 0.062134 0.130615 0.338013 1441916203 0.929932 0.062134 0.130615 0.338013 1441916203 0.943604 0.052612 0.138611 0.295776 1441916203 0.943604 0.052612 0.138611 0.295776 1441916203 0.943604 0.052612 0.138611 0.295776 1441916203 0.943604 0.052612 0.138611 0.295776 1441916203 0.943604 0.052612 0.138611 0.295776 1441916203 0.943604 0.052612 0.138611 0.295776 1441916203 0.943604 0.052612 0.138611 0.295776 1441916203 0.951660 0.042664 0.129944 0.274841 1441916203 0.951660 0.042664 0.129944 0.274841 1441916203 0.951660 0.042664 0.129944 0.274841 1441916203 0.951660 0.042664 0.129944 0.274841 1441916203 0.951660 0.042664 0.129944 0.274841 1441916203 0.951660 0.042664 0.129944 0.274841 1441916203 0.956238 0.045471 0.122864 0.261475 1441916203 0.956238 0.045471 0.122864 0.261475 1441916203 0.956238 0.045471 0.122864 0.261475 1441916203 0.956238 0.045471 0.122864 0.261475 1441916203 0.956238 0.045471 0.122864 0.261475 1441916203 0.956238 0.045471 0.122864 0.261475 1441916203 0.959106 0.035400 0.121216 0.253174 1441916203 0.959106 0.035400 0.121216 0.253174 1441916203 0.959106 0.035400 0.121216 0.253174 1441916203 0.959106 0.035400 0.121216 0.253174 1441916203 0.959106 0.035400 0.121216 0.253174 1441916203 0.959106 0.035400 0.121216 0.253174 1441916203 0.959106 0.035400 0.121216 0.253174 1441916203 0.963196 -0.001343 0.115601 0.242432 1441916203 0.963196 -0.001343 0.115601 0.242432 1441916203 0.963196 -0.001343 0.115601 0.242432 1441916203 0.963196 -0.001343 0.115601 0.242432 1441916203 0.963196 -0.001343 0.115601 0.242432 1441916203 0.963196 -0.001343 0.115601 0.242432 1441916203 0.965027 -0.050354 0.109253 0.232849 1441916203 0.965027 -0.050354 0.109253 0.232849 1441916203 0.965027 -0.050354 0.109253 0.232849 1441916203 0.965027 -0.050354 0.109253 0.232849 1441916203 0.965027 -0.050354 0.109253 0.232849 1441916203 0.965027 -0.050354 0.109253 0.232849 1441916203 0.965027 -0.050354 0.109253 0.232849 1441916203 0.962830 -0.072815 0.103394 0.238403 1441916203 0.962830 -0.072815 0.103394 0.238403 1441916203 0.962830 -0.072815 0.103394 0.238403 1441916203 0.962830 -0.072815 0.103394 0.238403 1441916203 0.962830 -0.072815 0.103394 0.238403 1441916203 0.962830 -0.072815 0.103394 0.238403 1441916203 0.950623 -0.094360 0.081116 0.284180 1441916203 0.950623 -0.094360 0.081116 0.284180 1441916203 0.950623 -0.094360 0.081116 0.284180 1441916203 0.950623 -0.094360 0.081116 0.284180 1441916203 0.950623 -0.094360 0.081116 0.284180 1441916203 0.950623 -0.094360 0.081116 0.284180 1441916203 0.920166 -0.098206 0.047791 0.375916 1441916203 0.920166 -0.098206 0.047791 0.375916 1441916203 0.920166 -0.098206 0.047791 0.375916 1441916203 0.920166 -0.098206 0.047791 0.375916 1441916203 0.920166 -0.098206 0.047791 0.375916 1441916203 0.920166 -0.098206 0.047791 0.375916 1441916203 0.920166 -0.098206 0.047791 0.375916 1441916203 0.878052 -0.057861 0.024048 0.474426 1441916203 0.878052 -0.057861 0.024048 0.474426 1441916203 0.878052 -0.057861 0.024048 0.474426 1441916203 0.878052 -0.057861 0.024048 0.474426 1441916203 0.878052 -0.057861 0.024048 0.474426 1441916203 0.878052 -0.057861 0.024048 0.474426 1441916203 0.837769 -0.020874 0.051147 0.543091 1441916203 0.837769 -0.020874 0.051147 0.543091 1441916203 0.837769 -0.020874 0.051147 0.543091 1441916203 0.837769 -0.020874 0.051147 0.543091 1441916203 0.837769 -0.020874 0.051147 0.543091 1441916203 0.837769 -0.020874 0.051147 0.543091 1441916203 0.837769 -0.020874 0.051147 0.543091 1441916203 0.822083 0.020081 0.084351 0.562622 1441916203 0.822083 0.020081 0.084351 0.562622 1441916203 0.822083 0.020081 0.084351 0.562622 1441916203 0.822083 0.020081 0.084351 0.562622 1441916203 0.822083 0.020081 0.084351 0.562622 1441916203 0.822083 0.020081 0.084351 0.562622 1441916203 0.831909 0.040894 0.078613 0.547729 1441916203 0.831909 0.040894 0.078613 0.547729 1441916203 0.831909 0.040894 0.078613 0.547729 1441916203 0.831909 0.040894 0.078613 0.547729 1441916203 0.831909 0.040894 0.078613 0.547729 1441916203 0.831909 0.040894 0.078613 0.547729 1441916203 0.831909 0.040894 0.078613 0.547729 1441916203 0.855469 0.037598 0.055237 0.513489 1441916203 0.855469 0.037598 0.055237 0.513489 1441916203 0.855469 0.037598 0.055237 0.513489 1441916203 0.855469 0.037598 0.055237 0.513489 1441916203 0.855469 0.037598 0.055237 0.513489 1441916203 0.855469 0.037598 0.055237 0.513489 1441916203 0.891113 0.070801 0.072205 0.442200 1441916203 0.891113 0.070801 0.072205 0.442200 1441916203 0.891113 0.070801 0.072205 0.442200 1441916203 0.891113 0.070801 0.072205 0.442200 1441916203 0.891113 0.070801 0.072205 0.442200 1441916203 0.891113 0.070801 0.072205 0.442200 1441916203 0.924072 0.084595 0.078308 0.364319 1441916203 0.924072 0.084595 0.078308 0.364319 1441916203 0.924072 0.084595 0.078308 0.364319 1441916203 0.924072 0.084595 0.078308 0.364319 1441916204 0.924072 0.084595 0.078308 0.364319 1441916204 0.924072 0.084595 0.078308 0.364319 1441916204 0.924072 0.084595 0.078308 0.364319 1441916204 0.947876 0.063293 0.086792 0.299927 1441916204 0.947876 0.063293 0.086792 0.299927 1441916204 0.947876 0.063293 0.086792 0.299927 1441916204 0.947876 0.063293 0.086792 0.299927 1441916204 0.947876 0.063293 0.086792 0.299927 1441916204 0.947876 0.063293 0.086792 0.299927 1441916204 0.958313 0.034241 0.098083 0.265930 1441916204 0.958313 0.034241 0.098083 0.265930 1441916204 0.958313 0.034241 0.098083 0.265930 1441916204 0.958313 0.034241 0.098083 0.265930 1441916204 0.958313 0.034241 0.098083 0.265930 1441916204 0.958313 0.034241 0.098083 0.265930 1441916204 0.964355 0.024109 0.106934 0.240662 1441916204 0.964355 0.024109 0.106934 0.240662 1441916204 0.964355 0.024109 0.106934 0.240662 1441916204 0.964355 0.024109 0.106934 0.240662 1441916204 0.964355 0.024109 0.106934 0.240662 1441916204 0.964355 0.024109 0.106934 0.240662 1441916204 0.968323 0.014343 0.109985 0.223511 1441916204 0.968323 0.014343 0.109985 0.223511 1441916204 0.968323 0.014343 0.109985 0.223511 1441916204 0.968323 0.014343 0.109985 0.223511 1441916204 0.968323 0.014343 0.109985 0.223511 1441916204 0.968323 0.014343 0.109985 0.223511 1441916204 0.968323 0.014343 0.109985 0.223511 1441916204 0.972961 0.000854 0.107117 0.204468 1441916204 0.972961 0.000854 0.107117 0.204468 1441916204 0.972961 0.000854 0.107117 0.204468 1441916204 0.972961 0.000854 0.107117 0.204468 1441916204 0.972961 0.000854 0.107117 0.204468 1441916204 0.972961 0.000854 0.107117 0.204468 1441916204 0.977173 -0.024353 0.102112 0.184631 1441916204 0.977173 -0.024353 0.102112 0.184631 1441916204 0.977173 -0.024353 0.102112 0.184631 1441916204 0.977173 -0.024353 0.102112 0.184631 1441916204 0.977173 -0.024353 0.102112 0.184631 1441916204 0.977173 -0.024353 0.102112 0.184631 1441916204 0.977478 -0.060608 0.096802 0.177124 1441916204 0.977478 -0.060608 0.096802 0.177124 1441916204 0.977478 -0.060608 0.096802 0.177124 1441916204 0.977478 -0.060608 0.096802 0.177124 1441916204 0.977478 -0.060608 0.096802 0.177124 1441916204 0.977478 -0.060608 0.096802 0.177124 1441916204 0.972290 -0.088440 0.091064 0.196106 1441916204 0.972290 -0.088440 0.091064 0.196106 1441916204 0.972290 -0.088440 0.091064 0.196106 1441916204 0.972290 -0.088440 0.091064 0.196106 1441916204 0.972290 -0.088440 0.091064 0.196106 1441916204 0.972290 -0.088440 0.091064 0.196106 1441916204 0.963013 -0.082153 0.076538 0.244690 1441916204 0.963013 -0.082153 0.076538 0.244690 1441916204 0.963013 -0.082153 0.076538 0.244690 1441916204 0.963013 -0.082153 0.076538 0.244690 1441916204 0.963013 -0.082153 0.076538 0.244690 1441916204 0.963013 -0.082153 0.076538 0.244690 1441916204 0.963013 -0.082153 0.076538 0.244690 1441916204 0.942444 -0.053650 0.050842 0.325989 1441916204 0.942444 -0.053650 0.050842 0.325989 1441916204 0.942444 -0.053650 0.050842 0.325989 1441916204 0.942444 -0.053650 0.050842 0.325989 1441916204 0.942444 -0.053650 0.050842 0.325989 1441916204 0.942444 -0.053650 0.050842 0.325989 1441916204 0.904968 -0.031555 0.017273 0.423828 1441916204 0.904968 -0.031555 0.017273 0.423828 1441916204 0.904968 -0.031555 0.017273 0.423828 1441916204 0.904968 -0.031555 0.017273 0.423828 1441916204 0.904968 -0.031555 0.017273 0.423828 1441916204 0.904968 -0.031555 0.017273 0.423828 1441916204 0.856689 -0.040771 -0.008484 0.514099 1441916204 0.856689 -0.040771 -0.008484 0.514099 1441916204 0.856689 -0.040771 -0.008484 0.514099 1441916204 0.856689 -0.040771 -0.008484 0.514099 1441916204 0.856689 -0.040771 -0.008484 0.514099 1441916204 0.856689 -0.040771 -0.008484 0.514099 1441916204 0.821289 -0.036865 -0.004639 0.569214 1441916204 0.821289 -0.036865 -0.004639 0.569214 1441916204 0.821289 -0.036865 -0.004639 0.569214 1441916204 0.821289 -0.036865 -0.004639 0.569214 1441916204 0.821289 -0.036865 -0.004639 0.569214 1441916204 0.821289 -0.036865 -0.004639 0.569214 1441916204 0.821289 -0.036865 -0.004639 0.569214 1441916204 0.819702 0.017944 0.036377 0.571228 1441916204 0.819702 0.017944 0.036377 0.571228 1441916204 0.819702 0.017944 0.036377 0.571228 1441916204 0.819702 0.017944 0.036377 0.571228 1441916204 0.819702 0.017944 0.036377 0.571228 1441916204 0.819702 0.017944 0.036377 0.571228 1441916204 0.835266 0.053162 0.049683 0.544983 1441916204 0.835266 0.053162 0.049683 0.544983 1441916204 0.835266 0.053162 0.049683 0.544983 1441916204 0.835266 0.053162 0.049683 0.544983 1441916204 0.835266 0.053162 0.049683 0.544983 1441916204 0.835266 0.053162 0.049683 0.544983 1441916204 0.835266 0.053162 0.049683 0.544983 1441916204 0.866821 0.058777 0.026306 0.494385 1441916204 0.866821 0.058777 0.026306 0.494385 1441916204 0.866821 0.058777 0.026306 0.494385 1441916204 0.866821 0.058777 0.026306 0.494385 1441916204 0.866821 0.058777 0.026306 0.494385 1441916204 0.866821 0.058777 0.026306 0.494385 1441916204 0.905518 0.086060 0.037781 0.413635 1441916204 0.905518 0.086060 0.037781 0.413635 1441916204 0.905518 0.086060 0.037781 0.413635 1441916204 0.905518 0.086060 0.037781 0.413635 1441916204 0.905518 0.086060 0.037781 0.413635 1441916204 0.905518 0.086060 0.037781 0.413635 1441916204 0.905518 0.086060 0.037781 0.413635 1441916204 0.932068 0.093079 0.050781 0.346191 1441916204 0.932068 0.093079 0.050781 0.346191 1441916204 0.932068 0.093079 0.050781 0.346191 1441916204 0.932068 0.093079 0.050781 0.346191 1441916205 0.932068 0.093079 0.050781 0.346191 1441916205 0.949097 0.097595 0.072693 0.290344 1441916205 0.949097 0.097595 0.072693 0.290344 1441916205 0.949097 0.097595 0.072693 0.290344 1441916205 0.949097 0.097595 0.072693 0.290344 1441916205 0.949097 0.097595 0.072693 0.290344 1441916205 0.949097 0.097595 0.072693 0.290344 1441916205 0.954529 0.106995 0.093933 0.261841 1441916205 0.954529 0.106995 0.093933 0.261841 1441916205 0.954529 0.106995 0.093933 0.261841 1441916205 0.954529 0.106995 0.093933 0.261841 1441916205 0.954529 0.106995 0.093933 0.261841 1441916205 0.954529 0.106995 0.093933 0.261841 1441916205 0.960144 0.096741 0.110840 0.237427 1441916205 0.960144 0.096741 0.110840 0.237427 1441916205 0.960144 0.096741 0.110840 0.237427 1441916205 0.960144 0.096741 0.110840 0.237427 1441916205 0.963867 0.088135 0.116211 0.222839 1441916205 0.963867 0.088135 0.116211 0.222839 1441916205 0.963867 0.088135 0.116211 0.222839 1441916205 0.963867 0.088135 0.116211 0.222839 1441916205 0.963867 0.088135 0.116211 0.222839 1441916205 0.963867 0.088135 0.116211 0.222839 1441916205 0.969727 0.065369 0.115295 0.204956 1441916205 0.969727 0.065369 0.115295 0.204956 1441916205 0.969727 0.065369 0.115295 0.204956 1441916205 0.969727 0.065369 0.115295 0.204956 1441916205 0.969727 0.065369 0.115295 0.204956 1441916205 0.969727 0.065369 0.115295 0.204956 1441916205 0.969727 0.065369 0.115295 0.204956 1441916205 0.975159 0.015015 0.109863 0.191406 1441916205 0.975159 0.015015 0.109863 0.191406 1441916205 0.975159 0.015015 0.109863 0.191406 1441916205 0.975159 0.015015 0.109863 0.191406 1441916205 0.975159 0.015015 0.109863 0.191406 1441916205 0.975159 0.015015 0.109863 0.191406 1441916205 0.975464 -0.041199 0.103210 0.189758 1441916205 0.975464 -0.041199 0.103210 0.189758 1441916205 0.975464 -0.041199 0.103210 0.189758 1441916205 0.975464 -0.041199 0.103210 0.189758 1441916205 0.975464 -0.041199 0.103210 0.189758 1441916205 0.975464 -0.041199 0.103210 0.189758 1441916205 0.971008 -0.064270 0.091919 0.210815 1441916205 0.971008 -0.064270 0.091919 0.210815 1441916205 0.971008 -0.064270 0.091919 0.210815 1441916205 0.971008 -0.064270 0.091919 0.210815 1441916205 0.971008 -0.064270 0.091919 0.210815 1441916205 0.958801 -0.062012 0.070801 0.267944 1441916205 0.958801 -0.062012 0.070801 0.267944 1441916205 0.958801 -0.062012 0.070801 0.267944 1441916205 0.958801 -0.062012 0.070801 0.267944 1441916205 0.958801 -0.062012 0.070801 0.267944 1441916205 0.958801 -0.062012 0.070801 0.267944 1441916205 0.958801 -0.062012 0.070801 0.267944 1441916205 0.931335 -0.029663 0.042358 0.360352 1441916205 0.931335 -0.029663 0.042358 0.360352 1441916205 0.931335 -0.029663 0.042358 0.360352 1441916205 0.931335 -0.029663 0.042358 0.360352 1441916205 0.931335 -0.029663 0.042358 0.360352 1441916205 0.931335 -0.029663 0.042358 0.360352 1441916205 0.885437 -0.019409 0.006897 0.464172 1441916205 0.885437 -0.019409 0.006897 0.464172 1441916205 0.885437 -0.019409 0.006897 0.464172 1441916205 0.885437 -0.019409 0.006897 0.464172 1441916205 0.885437 -0.019409 0.006897 0.464172 1441916205 0.885437 -0.019409 0.006897 0.464172 1441916205 0.828918 -0.031799 -0.017212 0.558167 1441916205 0.828918 -0.031799 -0.017212 0.558167 1441916205 0.828918 -0.031799 -0.017212 0.558167 1441916205 0.828918 -0.031799 -0.017212 0.558167 1441916205 0.828918 -0.031799 -0.017212 0.558167 1441916205 0.828918 -0.031799 -0.017212 0.558167 1441916205 0.828918 -0.031799 -0.017212 0.558167 1441916205 0.791077 -0.013794 -0.002319 0.611511 1441916205 0.791077 -0.013794 -0.002319 0.611511 1441916205 0.791077 -0.013794 -0.002319 0.611511 1441916205 0.791077 -0.013794 -0.002319 0.611511 1441916205 0.791077 -0.013794 -0.002319 0.611511 1441916205 0.791077 -0.013794 -0.002319 0.611511 1441916205 0.794128 0.055908 0.059326 0.602173 1441916205 0.794128 0.055908 0.059326 0.602173 1441916205 0.794128 0.055908 0.059326 0.602173 1441916205 0.794128 0.055908 0.059326 0.602173 1441916205 0.794128 0.055908 0.059326 0.602173 1441916205 0.794128 0.055908 0.059326 0.602173 1441916205 0.794128 0.055908 0.059326 0.602173 1441916205 0.817627 0.089905 0.078430 0.563171 1441916205 0.817627 0.089905 0.078430 0.563171 1441916205 0.817627 0.089905 0.078430 0.563171 1441916205 0.817627 0.089905 0.078430 0.563171 1441916205 0.817627 0.089905 0.078430 0.563171 1441916205 0.817627 0.089905 0.078430 0.563171 1441916205 0.859192 0.100952 0.056458 0.498291 1441916205 0.859192 0.100952 0.056458 0.498291 1441916205 0.859192 0.100952 0.056458 0.498291 1441916205 0.859192 0.100952 0.056458 0.498291 1441916205 0.859192 0.100952 0.056458 0.498291 1441916205 0.859192 0.100952 0.056458 0.498291 1441916205 0.859192 0.100952 0.056458 0.498291 1441916205 0.896240 0.127563 0.078247 0.417480 1441916205 0.896240 0.127563 0.078247 0.417480 1441916205 0.896240 0.127563 0.078247 0.417480 1441916205 0.896240 0.127563 0.078247 0.417480 1441916205 0.896240 0.127563 0.078247 0.417480 1441916205 0.896240 0.127563 0.078247 0.417480 1441916205 0.896240 0.127563 0.078247 0.417480 1441916205 0.924255 0.128235 0.084229 0.349426 1441916205 0.924255 0.128235 0.084229 0.349426 1441916205 0.924255 0.128235 0.084229 0.349426 1441916205 0.924255 0.128235 0.084229 0.349426 1441916205 0.924255 0.128235 0.084229 0.349426 1441916205 0.924255 0.128235 0.084229 0.349426 1441916206 0.945007 0.101807 0.091858 0.296753 1441916206 0.945007 0.101807 0.091858 0.296753 1441916206 0.945007 0.101807 0.091858 0.296753 1441916206 0.945007 0.101807 0.091858 0.296753 1441916206 0.945007 0.101807 0.091858 0.296753 1441916206 0.945007 0.101807 0.091858 0.296753 1441916206 0.959351 0.057007 0.095032 0.259338 1441916206 0.959351 0.057007 0.095032 0.259338 1441916206 0.959351 0.057007 0.095032 0.259338 1441916206 0.959351 0.057007 0.095032 0.259338 1441916206 0.959351 0.057007 0.095032 0.259338 1441916206 0.959351 0.057007 0.095032 0.259338 1441916206 0.959351 0.057007 0.095032 0.259338 1441916206 0.965210 0.034424 0.114075 0.232483 1441916206 0.965210 0.034424 0.114075 0.232483 1441916206 0.965210 0.034424 0.114075 0.232483 1441916206 0.965210 0.034424 0.114075 0.232483 1441916206 0.965210 0.034424 0.114075 0.232483 1441916206 0.965210 0.034424 0.114075 0.232483 1441916206 0.965210 0.034424 0.114075 0.232483 1441916206 0.967346 0.028687 0.127808 0.216736 1441916206 0.967346 0.028687 0.127808 0.216736 1441916206 0.967346 0.028687 0.127808 0.216736 1441916206 0.967346 0.028687 0.127808 0.216736 1441916206 0.967346 0.028687 0.127808 0.216736 1441916206 0.967346 0.028687 0.127808 0.216736 1441916206 0.968079 -0.002930 0.141174 0.206787 1441916206 0.968079 -0.002930 0.141174 0.206787 1441916206 0.968079 -0.002930 0.141174 0.206787 1441916206 0.968079 -0.002930 0.141174 0.206787 1441916206 0.968079 -0.002930 0.141174 0.206787 1441916206 0.968079 -0.002930 0.141174 0.206787 1441916206 0.966187 -0.033081 0.156372 0.202148 1441916206 0.966187 -0.033081 0.156372 0.202148 1441916206 0.966187 -0.033081 0.156372 0.202148 1441916206 0.966187 -0.033081 0.156372 0.202148 1441916206 0.966187 -0.033081 0.156372 0.202148 1441916206 0.966187 -0.033081 0.156372 0.202148 1441916206 0.966187 -0.033081 0.156372 0.202148 1441916206 0.959351 -0.077454 0.177612 0.205017 1441916206 0.959351 -0.077454 0.177612 0.205017 1441916206 0.959351 -0.077454 0.177612 0.205017 1441916206 0.959351 -0.077454 0.177612 0.205017 1441916206 0.959351 -0.077454 0.177612 0.205017 1441916206 0.959351 -0.077454 0.177612 0.205017 1441916206 0.947266 -0.127563 0.191711 0.222778 1441916206 0.947266 -0.127563 0.191711 0.222778 1441916206 0.947266 -0.127563 0.191711 0.222778 1441916206 0.947266 -0.127563 0.191711 0.222778 1441916206 0.947266 -0.127563 0.191711 0.222778 1441916206 0.947266 -0.127563 0.191711 0.222778 1441916206 0.931763 -0.159790 0.189758 0.265015 1441916206 0.931763 -0.159790 0.189758 0.265015 1441916206 0.931763 -0.159790 0.189758 0.265015 1441916206 0.931763 -0.159790 0.189758 0.265015 1441916206 0.931763 -0.159790 0.189758 0.265015 1441916206 0.931763 -0.159790 0.189758 0.265015 1441916206 0.914917 -0.147461 0.171692 0.334045 1441916206 0.914917 -0.147461 0.171692 0.334045 1441916206 0.914917 -0.147461 0.171692 0.334045 1441916206 0.914917 -0.147461 0.171692 0.334045 1441916206 0.914917 -0.147461 0.171692 0.334045 1441916206 0.914917 -0.147461 0.171692 0.334045 1441916206 0.914917 -0.147461 0.171692 0.334045 1441916206 0.887695 -0.096619 0.133545 0.429810 1441916206 0.887695 -0.096619 0.133545 0.429810 1441916206 0.887695 -0.096619 0.133545 0.429810 1441916206 0.887695 -0.096619 0.133545 0.429810 1441916206 0.887695 -0.096619 0.133545 0.429810 1441916206 0.887695 -0.096619 0.133545 0.429810 1441916206 0.848328 -0.025330 0.098450 0.519592 1441916206 0.848328 -0.025330 0.098450 0.519592 1441916206 0.848328 -0.025330 0.098450 0.519592 1441916206 0.848328 -0.025330 0.098450 0.519592 1441916206 0.848328 -0.025330 0.098450 0.519592 1441916206 0.848328 -0.025330 0.098450 0.519592 1441916206 0.848328 -0.025330 0.098450 0.519592 1441916206 0.807800 0.028442 0.105591 0.579163 1441916206 0.807800 0.028442 0.105591 0.579163 1441916206 0.807800 0.028442 0.105591 0.579163 1441916206 0.807800 0.028442 0.105591 0.579163 1441916206 0.807800 0.028442 0.105591 0.579163 1441916206 0.807800 0.028442 0.105591 0.579163 1441916206 0.807800 0.028442 0.105591 0.579163 1441916206 0.790894 0.057739 0.113953 0.598389 1441916206 0.790894 0.057739 0.113953 0.598389 1441916206 0.790894 0.057739 0.113953 0.598389 1441916206 0.790894 0.057739 0.113953 0.598389 1441916206 0.790894 0.057739 0.113953 0.598389 1441916206 0.790894 0.057739 0.113953 0.598389 1441916206 0.804504 0.062927 0.094666 0.582886 1441916206 0.804504 0.062927 0.094666 0.582886 1441916206 0.804504 0.062927 0.094666 0.582886 1441916206 0.804504 0.062927 0.094666 0.582886 1441916206 0.804504 0.062927 0.094666 0.582886 1441916206 0.804504 0.062927 0.094666 0.582886 1441916206 0.828796 0.072083 0.095276 0.546570 1441916206 0.828796 0.072083 0.095276 0.546570 1441916206 0.828796 0.072083 0.095276 0.546570 1441916206 0.828796 0.072083 0.095276 0.546570 1441916206 0.828796 0.072083 0.095276 0.546570 1441916206 0.828796 0.072083 0.095276 0.546570 1441916206 0.828796 0.072083 0.095276 0.546570 1441916206 0.859680 0.090393 0.120911 0.487915 1441916206 
0.420166 0.625671 -0.195068 0.627563 1441916209 0.433533 0.621704 -0.209961 0.617554 1441916209 0.433533 0.621704 -0.209961 0.617554 1441916209 0.433533 0.621704 -0.209961 0.617554 1441916209 0.433533 0.621704 -0.209961 0.617554 1441916209 0.433533 0.621704 -0.209961 0.617554 1441916209 0.433533 0.621704 -0.209961 0.617554 1441916209 0.439392 0.620667 -0.206482 0.615601 1441916209 0.439392 0.620667 -0.206482 0.615601 1441916209 0.439392 0.620667 -0.206482 0.615601 1441916209 0.439392 0.620667 -0.206482 0.615601 1441916209 0.439392 0.620667 -0.206482 0.615601 1441916209 0.439392 0.620667 -0.206482 0.615601 1441916209 0.439392 0.620667 -0.206482 0.615601 1441916209 0.433716 0.627808 -0.186035 0.618896 1441916209 0.433716 0.627808 -0.186035 0.618896 1441916209 0.433716 0.627808 -0.186035 0.618896 1441916209 0.433716 0.627808 -0.186035 0.618896 1441916209 0.433716 0.627808 -0.186035 0.618896 1441916209 0.419678 0.637512 -0.163757 0.624939 1441916209 0.419678 0.637512 -0.163757 0.624939 1441916209 0.419678 0.637512 -0.163757 0.624939 1441916209 0.419678 0.637512 -0.163757 0.624939 1441916209 0.419678 0.637512 -0.163757 0.624939 1441916209 0.419678 0.637512 -0.163757 0.624939 1441916209 0.403076 0.646667 -0.147705 0.630432 1441916209 0.403076 0.646667 -0.147705 0.630432 1441916209 0.403076 0.646667 -0.147705 0.630432 1441916209 0.403076 0.646667 -0.147705 0.630432 1441916209 0.403076 0.646667 -0.147705 0.630432 1441916209 0.403076 0.646667 -0.147705 0.630432 1441916209 0.403076 0.646667 -0.147705 0.630432 1441916209 0.382813 0.653137 -0.117981 0.642517 1441916209 0.382813 0.653137 -0.117981 0.642517 1441916209 0.382813 0.653137 -0.117981 0.642517 1441916209 0.382813 0.653137 -0.117981 0.642517 1441916209 0.382813 0.653137 -0.117981 0.642517 1441916209 0.382813 0.653137 -0.117981 0.642517 1441916209 0.378540 0.651306 -0.110107 0.648254 1441916209 0.378540 0.651306 -0.110107 0.648254 1441916209 0.378540 0.651306 -0.110107 0.648254 1441916209 0.378540 0.651306 -0.110107 0.648254 1441916209 0.378540 0.651306 -0.110107 0.648254 1441916209 0.378540 0.651306 -0.110107 0.648254 1441916209 0.398865 0.642334 -0.141296 0.638977 1441916209 0.398865 0.642334 -0.141296 0.638977 1441916210 0.398865 0.642334 -0.141296 0.638977 1441916210 0.398865 0.642334 -0.141296 0.638977 1441916210 0.398865 0.642334 -0.141296 0.638977 1441916210 0.398865 0.642334 -0.141296 0.638977 1441916210 0.419373 0.627441 -0.161804 0.635742 1441916210 0.419373 0.627441 -0.161804 0.635742 1441916210 0.419373 0.627441 -0.161804 0.635742 1441916210 0.419373 0.627441 -0.161804 0.635742 1441916210 0.419373 0.627441 -0.161804 0.635742 1441916210 0.419373 0.627441 -0.161804 0.635742 1441916210 0.419373 0.627441 -0.161804 0.635742 1441916210 0.424500 0.624573 -0.155884 0.636658 1441916210 0.424500 0.624573 -0.155884 0.636658 1441916210 0.424500 0.624573 -0.155884 0.636658 1441916210 0.424500 0.624573 -0.155884 0.636658 1441916210 0.424500 0.624573 -0.155884 0.636658 1441916210 0.424500 0.624573 -0.155884 0.636658 1441916210 0.419495 0.629333 -0.134460 0.640137 1441916210 0.419495 0.629333 -0.134460 0.640137 1441916210 0.419495 0.629333 -0.134460 0.640137 1441916210 0.419495 0.629333 -0.134460 0.640137 1441916210 0.419495 0.629333 -0.134460 0.640137 1441916210 0.419495 0.629333 -0.134460 0.640137 1441916210 0.411194 0.638855 -0.111450 0.640503 1441916210 0.411194 0.638855 -0.111450 0.640503 1441916210 0.411194 0.638855 -0.111450 0.640503 1441916210 0.411194 0.638855 -0.111450 0.640503 1441916210 0.411194 0.638855 -0.111450 0.640503 1441916210 0.411194 0.638855 -0.111450 0.640503 1441916210 0.411194 0.638855 -0.111450 0.640503 1441916210 0.410339 0.646240 -0.110352 0.633789 1441916210 0.410339 0.646240 -0.110352 0.633789 1441916210 0.410339 0.646240 -0.110352 0.633789 1441916210 0.410339 0.646240 -0.110352 0.633789 1441916210 0.410339 0.646240 -0.110352 0.633789 1441916210 0.410339 0.646240 -0.110352 0.633789 1441916210 0.408997 0.646484 -0.120422 0.632629 1441916210 0.408997 0.646484 -0.120422 0.632629 1441916210 0.408997 0.646484 -0.120422 0.632629 1441916210 0.408997 0.646484 -0.120422 0.632629 1441916210 0.408997 0.646484 -0.120422 0.632629 1441916210 0.408997 0.646484 -0.120422 0.632629 1441916210 0.398193 0.647522 -0.125549 0.637451 1441916210 0.398193 0.647522 -0.125549 0.637451 1441916210 0.398193 0.647522 -0.125549 0.637451 1441916210 0.398193 0.647522 -0.125549 0.637451 1441916210 0.398193 0.647522 -0.125549 0.637451 1441916210 0.398193 0.647522 -0.125549 0.637451 1441916210 0.386230 0.648560 -0.130920 0.642578 1441916210 0.386230 0.648560 -0.130920 0.642578 1441916210 0.386230 0.648560 -0.130920 0.642578 1441916210 0.386230 0.648560 -0.130920 0.642578 1441916210 0.386230 0.648560 -0.130920 0.642578 1441916210 0.386230 0.648560 -0.130920 0.642578 1441916210 0.376526 0.648376 -0.132385 0.648254 1441916210 0.376526 0.648376 -0.132385 0.648254 1441916210 0.376526 0.648376 -0.132385 0.648254 1441916210 0.376526 0.648376 -0.132385 0.648254 1441916210 0.376526 0.648376 -0.132385 0.648254 1441916210 0.376526 0.648376 -0.132385 0.648254 1441916210 0.376526 0.648376 -0.132385 0.648254 1441916210 0.368408 0.648376 -0.130310 0.653259 1441916210 0.368408 0.648376 -0.130310 0.653259 1441916210 0.368408 0.648376 -0.130310 0.653259 1441916210 0.368408 0.648376 -0.130310 0.653259 1441916210 0.368408 0.648376 -0.130310 0.653259 1441916210 0.368408 0.648376 -0.130310 0.653259 1441916210 0.359680 0.648804 -0.123474 0.659058 1441916210 0.359680 0.648804 -0.123474 0.659058 1441916210 0.359680 0.648804 -0.123474 0.659058 1441916210 0.359680 0.648804 -0.123474 0.659058 1441916210 0.359680 0.648804 -0.123474 0.659058 1441916210 0.359680 0.648804 -0.123474 0.659058 1441916210 0.352478 0.648193 -0.118530 0.664490 1441916210 0.352478 0.648193 -0.118530 0.664490 1441916210 0.352478 0.648193 -0.118530 0.664490 1441916210 0.352478 0.648193 -0.118530 0.664490 1441916210 0.352478 0.648193 -0.118530 0.664490 1441916210 0.352478 0.648193 -0.118530 0.664490 1441916210 0.352478 0.648193 -0.118530 0.664490 1441916210 0.351074 0.643860 -0.120911 0.668945 1441916210 0.351074 0.643860 -0.120911 0.668945 1441916210 0.351074 0.643860 -0.120911 0.668945 1441916210 0.351074 0.643860 -0.120911 0.668945 1441916210 0.351074 0.643860 -0.120911 0.668945 1441916210 0.351074 0.643860 -0.120911 0.668945 1441916210 0.358093 0.637756 -0.132996 0.668823 1441916210 0.358093 0.637756 -0.132996 0.668823 1441916210 0.358093 0.637756 -0.132996 0.668823 1441916210 0.358093 0.637756 -0.132996 0.668823 1441916210 0.358093 0.637756 -0.132996 0.668823 1441916210 0.358093 0.637756 -0.132996 0.668823 1441916210 0.372559 0.631226 -0.145813 0.664368 1441916210 0.372559 0.631226 -0.145813 0.664368 1441916210 0.372559 0.631226 -0.145813 0.664368 1441916210 0.372559 0.631226 -0.145813 0.664368 1441916210 0.372559 0.631226 -0.145813 0.664368 1441916210 0.372559 0.631226 -0.145813 0.664368 1441916210 0.387634 0.627319 -0.145081 0.659607 1441916210 0.387634 0.627319 -0.145081 0.659607 1441916210 0.387634 0.627319 -0.145081 0.659607 1441916210 0.387634 0.627319 -0.145081 0.659607 1441916210 0.387634 0.627319 -0.145081 0.659607 1441916210 0.387634 0.627319 -0.145081 0.659607 1441916210 0.387634 0.627319 -0.145081 0.659607 1441916210 0.394958 0.628723 -0.126709 0.657654 1441916210 0.394958 0.628723 -0.126709 0.657654 1441916210 0.394958 0.628723 -0.126709 0.657654 1441916210 0.394958 0.628723 -0.126709 0.657654 1441916210 0.394958 0.628723 -0.126709 0.657654 1441916210 0.394958 0.628723 -0.126709 0.657654 1441916210 0.398621 0.630920 -0.114258 0.655640 1441916210 0.398621 0.630920 -0.114258 0.655640 1441916210 0.398621 0.630920 -0.114258 0.655640 1441916211 0.398621 0.630920 -0.114258 0.655640 1441916211 0.398621 0.630920 -0.114258 0.655640 1441916211 0.398621 0.630920 -0.114258 0.655640 1441916211 0.403503 0.628113 -0.118530 0.654602 1441916211 0.403503 0.628113 -0.118530 0.654602 1441916211 0.403503 0.628113 -0.118530 0.654602 1441916211 0.403503 0.628113 -0.118530 0.654602 1441916211 0.403503 0.628113 -0.118530 0.654602 1441916211 0.403503 0.628113 -0.118530 0.654602 1441916211 0.410583 0.621765 -0.129944 0.654053 1441916211 0.410583 0.621765 -0.129944 0.654053 1441916211 0.410583 0.621765 -0.129944 0.654053 1441916211 0.410583 0.621765 -0.129944 0.654053 1441916211 0.410583 0.621765 -0.129944 0.654053 1441916211 0.410583 0.621765 -0.129944 0.654053 1441916211 0.413452 0.622681 -0.140869 0.649170 1441916211 0.413452 0.622681 -0.140869 0.649170 1441916211 0.413452 0.622681 -0.140869 0.649170 1441916211 0.413452 0.622681 -0.140869 0.649170 1441916211 0.413452 0.622681 -0.140869 0.649170 1441916211 0.413452 0.622681 -0.140869 0.649170 1441916211 0.413452 0.622681 -0.140869 0.649170 1441916211 0.407776 0.629028 -0.138000 0.647217 1441916211 0.407776 0.629028 -0.138000 0.647217 1441916211 0.407776 0.629028 -0.138000 0.647217 1441916211 0.407776 0.629028 -0.138000 0.647217 1441916211 0.407776 0.629028 -0.138000 0.647217 1441916211 0.407776 0.629028 -0.138000 0.647217 1441916211 0.385803 0.641052 -0.115295 0.653320 1441916211 0.385803 0.641052 -0.115295 0.653320 1441916211 0.385803 0.641052 -0.115295 0.653320 1441916211 0.385803 0.641052 -0.115295 0.653320 1441916211 0.385803 0.641052 -0.115295 0.653320 1441916211 0.385803 0.641052 -0.115295 0.653320 1441916211 0.352661 0.653992 -0.080444 0.664368 1441916211 0.352661 0.653992 -0.080444 0.664368 1441916211 0.352661 0.653992 -0.080444 0.664368 1441916211 0.352661 0.653992 -0.080444 0.664368 1441916211 0.352661 0.653992 -0.080444 0.664368 1441916211 0.338013 0.655884 -0.064880 0.671753 1441916211 0.338013 0.655884 -0.064880 0.671753 1441916211 0.338013 0.655884 -0.064880 0.671753 1441916211 0.338013 0.655884 -0.064880 0.671753 1441916211 0.338013 0.655884 -0.064880 0.671753 1441916211 0.338013 0.655884 -0.064880 0.671753 1441916211 0.338013 0.655884 -0.064880 0.671753 1441916211 0.338318 0.656860 -0.078430 0.669189 1441916211 0.338318 0.656860 -0.078430 0.669189 1441916211 0.338318 0.656860 -0.078430 0.669189 1441916211 0.338318 0.656860 -0.078430 0.669189 1441916211 0.338318 0.656860 -0.078430 0.669189 1441916211 0.338318 0.656860 -0.078430 0.669189 1441916211 0.334229 0.656250 -0.078918 0.671814 1441916211 0.334229 0.656250 -0.078918 0.671814 1441916211 0.334229 0.656250 -0.078918 0.671814 1441916211 0.334229 0.656250 -0.078918 0.671814 1441916211 0.334229 0.656250 -0.078918 0.671814 1441916211 0.334229 0.656250 -0.078918 0.671814 1441916211 0.326721 0.657288 -0.071472 0.675354 1441916211 0.326721 0.657288 -0.071472 0.675354 1441916211 0.326721 0.657288 -0.071472 0.675354 1441916211 0.326721 0.657288 -0.071472 0.675354 1441916211 0.326721 0.657288 -0.071472 0.675354 1441916211 0.326721 0.657288 -0.071472 0.675354 1441916211 0.326721 0.657288 -0.071472 0.675354 1441916211 0.320190 0.658203 -0.069214 0.677734 1441916211 0.320190 0.658203 -0.069214 0.677734 1441916211 0.320190 0.658203 -0.069214 0.677734 1441916211 0.320190 0.658203 -0.069214 0.677734 1441916211 0.320190 0.658203 -0.069214 0.677734 1441916211 0.320190 0.658203 -0.069214 0.677734 1441916211 0.319946 0.657043 -0.072571 0.678650 1441916211 0.319946 0.657043 -0.072571 0.678650 1441916211 0.319946 0.657043 -0.072571 0.678650 1441916211 0.319946 0.657043 -0.072571 0.678650 1441916211 0.319946 0.657043 -0.072571 0.678650 1441916211 0.319946 0.657043 -0.072571 0.678650 1441916211 0.319946 0.657043 -0.072571 0.678650 1441916211 0.330688 0.653015 -0.084351 0.676025 1441916211 0.330688 0.653015 -0.084351 0.676025 1441916211 0.330688 0.653015 -0.084351 0.676025 1441916211 0.330688 0.653015 -0.084351 0.676025 1441916211 0.330688 0.653015 -0.084351 0.676025 1441916211 0.348145 0.649597 -0.098450 0.668579 1441916211 0.348145 0.649597 -0.098450 0.668579 1441916211 0.348145 0.649597 -0.098450 0.668579 1441916211 0.348145 0.649597 -0.098450 0.668579 1441916211 0.348145 0.649597 -0.098450 0.668579 1441916211 0.348145 0.649597 -0.098450 0.668579 1441916211 0.363525 0.648010 -0.103333 0.661194 1441916211 0.363525 0.648010 -0.103333 0.661194 1441916211 0.363525 0.648010 -0.103333 0.661194 1441916211 0.363525 0.648010 -0.103333 0.661194 1441916211 0.363525 0.648010 -0.103333 0.661194 1441916211 0.363525 0.648010 -0.103333 0.661194 1441916211 0.372192 0.649048 -0.095703 0.656433 1441916211 0.372192 0.649048 -0.095703 0.656433 1441916211 0.372192 0.649048 -0.095703 0.656433 1441916211 0.372192 0.649048 -0.095703 0.656433 1441916211 0.372192 0.649048 -0.095703 0.656433 1441916211 0.372192 0.649048 -0.095703 0.656433 1441916211 0.372192 0.649048 -0.095703 0.656433 1441916211 0.376953 0.650818 -0.089905 0.652832 1441916211 0.376953 0.650818 -0.089905 0.652832 1441916211 0.376953 0.650818 -0.089905 0.652832 1441916211 0.376953 0.650818 -0.089905 0.652832 1441916211 0.376953 0.650818 -0.089905 0.652832 1441916211 0.376953 0.650818 -0.089905 0.652832 1441916211 0.384033 0.647583 -0.100342 0.650391 1441916211 0.384033 0.647583 -0.100342 0.650391 1441916211 0.384033 0.647583 -0.100342 0.650391 1441916211 0.384033 0.647583 -0.100342 0.650391 1441916212 0.384033 0.647583 -0.100342 0.650391 1441916212 0.384033 0.647583 -0.100342 0.650391 1441916212 0.390686 0.642212 -0.117615 0.648865 1441916212 0.390686 0.642212 -0.117615 0.648865 1441916212 0.390686 0.642212 -0.117615 0.648865 1441916212 0.390686 0.642212 -0.117615 0.648865 1441916212 0.390686 0.642212 -0.117615 0.648865 1441916212 0.390686 0.642212 -0.117615 0.648865 1441916212 0.390686 0.642212 -0.117615 0.648865 1441916212 0.398560 0.638489 -0.126526 0.646057 1441916212 0.398560 0.638489 -0.126526 0.646057 1441916212 0.398560 0.638489 -0.126526 0.646057 1441916212 0.398560 0.638489 -0.126526 0.646057 1441916212 0.398560 0.638489 -0.126526 0.646057 1441916212 0.394775 0.645935 -0.122559 0.641724 1441916212 0.394775 0.645935 -0.122559 0.641724 1441916212 0.394775 0.645935 -0.122559 0.641724 1441916212 0.394775 0.645935 -0.122559 0.641724 1441916212 0.394775 0.645935 -0.122559 0.641724 1441916212 0.394775 0.645935 -0.122559 0.641724 1441916212 0.394775 0.645935 -0.122559 0.641724 1441916212 0.369263 0.657471 -0.091736 0.650269 1441916212 0.369263 0.657471 -0.091736 0.650269 1441916212 0.369263 0.657471 -0.091736 0.650269 1441916212 0.369263 0.657471 -0.091736 0.650269 1441916212 0.369263 0.657471 -0.091736 0.650269 1441916212 0.369263 0.657471 -0.091736 0.650269 1441916212 0.343994 0.663879 -0.071472 0.660034 1441916212 0.343994 0.663879 -0.071472 0.660034 1441916212 0.343994 0.663879 -0.071472 0.660034 1441916212 0.343994 0.663879 -0.071472 0.660034 1441916212 0.343994 0.663879 -0.071472 0.660034 1441916212 0.343994 0.663879 -0.071472 0.660034 1441916212 0.338013 0.660645 -0.079346 0.665466 1441916212 0.338013 0.660645 -0.079346 0.665466 1441916212 0.338013 0.660645 -0.079346 0.665466 1441916212 0.338013 0.660645 -0.079346 0.665466 1441916212 0.338013 0.660645 -0.079346 0.665466 1441916212 0.338013 0.660645 -0.079346 0.665466 1441916212 0.338867 0.656860 -0.095032 0.666748 1441916212 0.338867 0.656860 -0.095032 0.666748 1441916212 0.338867 0.656860 -0.095032 0.666748 1441916212 0.335571 0.656067 -0.097778 0.668823 1441916212 0.335571 0.656067 -0.097778 0.668823 1441916212 0.335571 0.656067 -0.097778 0.668823 1441916212 0.335571 0.656067 -0.097778 0.668823 1441916212 0.335571 0.656067 -0.097778 0.668823 1441916212 0.335571 0.656067 -0.097778 0.668823 1441916212 0.329041 0.655457 -0.090820 0.673584 1441916212 0.329041 0.655457 -0.090820 0.673584 1441916212 0.329041 0.655457 -0.090820 0.673584 1441916212 0.329041 0.655457 -0.090820 0.673584 1441916212 0.329041 0.655457 -0.090820 0.673584 1441916212 0.329041 0.655457 -0.090820 0.673584 1441916212 0.326233 0.654907 -0.088318 0.675842 1441916212 0.326233 0.654907 -0.088318 0.675842 1441916212 0.326233 0.654907 -0.088318 0.675842 1441916212 0.326233 0.654907 -0.088318 0.675842 1441916212 0.326233 0.654907 -0.088318 0.675842 1441916212 0.326233 0.654907 -0.088318 0.675842 1441916212 0.326233 0.654907 -0.088318 0.675842 1441916212 0.332520 0.651123 -0.096558 0.675293 1441916212 0.332520 0.651123 -0.096558 0.675293 1441916212 0.332520 0.651123 -0.096558 0.675293 1441916212 0.332520 0.651123 -0.096558 0.675293 1441916212 0.332520 0.651123 -0.096558 0.675293 1441916212 0.332520 0.651123 -0.096558 0.675293 1441916212 0.344971 0.645813 -0.105652 0.672791 1441916212 0.344971 0.645813 -0.105652 0.672791 1441916212 0.344971 0.645813 -0.105652 0.672791 1441916212 0.344971 0.645813 -0.105652 0.672791 1441916212 0.344971 0.645813 -0.105652 0.672791 1441916212 0.344971 0.645813 -0.105652 0.672791 1441916212 0.358765 0.643127 -0.108582 0.667664 1441916212 0.358765 0.643127 -0.108582 0.667664 1441916212 0.358765 0.643127 -0.108582 0.667664 1441916212 0.358765 0.643127 -0.108582 0.667664 1441916212 0.358765 0.643127 -0.108582 0.667664 1441916212 0.358765 0.643127 -0.108582 0.667664 1441916212 0.369141 0.642639 -0.097351 0.664246 1441916212 0.369141 0.642639 -0.097351 0.664246 1441916212 0.369141 0.642639 -0.097351 0.664246 1441916212 0.369141 0.642639 -0.097351 0.664246 1441916212 0.369141 0.642639 -0.097351 0.664246 1441916212 0.369141 0.642639 -0.097351 0.664246 1441916212 0.375977 0.644714 -0.083679 0.660217 1441916212 0.375977 0.644714 -0.083679 0.660217 1441916212 0.375977 0.644714 -0.083679 0.660217 1441916212 0.375977 0.644714 -0.083679 0.660217 1441916212 0.375977 0.644714 -0.083679 0.660217 1441916212 0.375977 0.644714 -0.083679 0.660217 1441916212 0.375977 0.644714 -0.083679 0.660217 1441916212 0.383606 0.643616 -0.081848 0.657104 1441916212 0.383606 0.643616 -0.081848 0.657104 1441916212 0.383606 0.643616 -0.081848 0.657104 1441916212 0.383606 0.643616 -0.081848 0.657104 1441916212 0.383606 0.643616 -0.081848 0.657104 1441916212 0.383606 0.643616 -0.081848 0.657104 1441916212 0.390930 0.640869 -0.094849 0.653687 1441916212 0.390930 0.640869 -0.094849 0.653687 1441916212 0.390930 0.640869 -0.094849 0.653687 1441916212 0.390930 0.640869 -0.094849 0.653687 1441916212 0.390930 0.640869 -0.094849 0.653687 1441916212 0.390930 0.640869 -0.094849 0.653687 1441916212 0.390869 0.638916 -0.100952 0.654785 1441916212 0.390869 0.638916 -0.100952 0.654785 1441916212 0.390869 0.638916 -0.100952 0.654785 1441916212 0.390869 0.638916 -0.100952 0.654785 1441916212 0.390869 0.638916 -0.100952 0.654785 1441916212 0.390869 0.638916 -0.100952 0.654785 1441916213 0.390869 0.638916 -0.100952 0.654785 1441916213 0.383728 0.644531 -0.091614 0.654846 1441916213 0.383728 0.644531 -0.091614 0.654846 1441916213 0.383728 0.644531 -0.091614 0.654846 1441916213 0.383728 0.644531 -0.091614 0.654846 1441916213 0.383728 0.644531 -0.091614 0.654846 1441916213 0.375916 0.654297 -0.083618 0.650757 1441916213 0.375916 0.654297 -0.083618 0.650757 1441916213 0.375916 0.654297 -0.083618 0.650757 1441916213 0.375916 0.654297 -0.083618 0.650757 1441916213 0.375916 0.654297 -0.083618 0.650757 1441916213 0.375916 0.654297 -0.083618 0.650757 1441916213 0.375916 0.654297 -0.083618 0.650757 1441916213 0.361572 0.660889 -0.075134 0.653259 1441916213 0.361572 0.660889 -0.075134 0.653259 1441916213 0.361572 0.660889 -0.075134 0.653259 1441916213 0.361572 0.660889 -0.075134 0.653259 1441916213 0.361572 0.660889 -0.075134 0.653259 1441916213 0.361572 0.660889 -0.075134 0.653259 1441916213 0.346436 0.664001 -0.070313 0.658813 1441916213 0.346436 0.664001 -0.070313 0.658813 1441916213 0.346436 0.664001 -0.070313 0.658813 1441916213 0.346436 0.664001 -0.070313 0.658813 1441916213 0.346436 0.664001 -0.070313 0.658813 1441916213 0.346436 0.664001 -0.070313 0.658813 1441916213 0.346436 0.664001 -0.070313 0.658813 1441916213 0.340149 0.659729 -0.080688 0.665161 1441916213 0.340149 0.659729 -0.080688 0.665161 1441916213 0.340149 0.659729 -0.080688 0.665161 1441916213 0.340149 0.659729 -0.080688 0.665161 1441916213 0.340149 0.659729 -0.080688 0.665161 1441916213 0.340149 0.659729 -0.080688 0.665161 1441916213 0.336731 0.658020 -0.092346 0.667053 1441916213 0.336731 0.658020 -0.092346 0.667053 1441916213 0.336731 0.658020 -0.092346 0.667053 1441916213 0.336731 0.658020 -0.092346 0.667053 1441916213 0.336731 0.658020 -0.092346 0.667053 1441916213 0.336731 0.658020 -0.092346 0.667053 1441916213 0.331787 0.656799 -0.092896 0.670654 1441916213 0.331787 0.656799 -0.092896 0.670654 1441916213 0.331787 0.656799 -0.092896 0.670654 1441916213 0.331787 0.656799 -0.092896 0.670654 1441916213 0.331787 0.656799 -0.092896 0.670654 1441916213 0.331787 0.656799 -0.092896 0.670654 1441916213 0.329529 0.654968 -0.092834 0.673584 1441916213 0.329529 0.654968 -0.092834 0.673584 1441916213 0.329529 0.654968 -0.092834 0.673584 1441916213 0.329529 0.654968 -0.092834 0.673584 1441916213 0.329529 0.654968 -0.092834 0.673584 1441916213 0.329529 0.654968 -0.092834 0.673584 1441916213 0.329529 0.654968 -0.092834 0.673584 1441916213 0.330017 0.653503 -0.096313 0.674255 1441916213 0.330017 0.653503 -0.096313 0.674255 1441916213 0.330017 0.653503 -0.096313 0.674255 1441916213 0.330017 0.653503 -0.096313 0.674255 1441916213 0.330017 0.653503 -0.096313 0.674255 1441916213 0.330017 0.653503 -0.096313 0.674255 1441916213 0.336487 0.650208 -0.101807 0.673462 1441916213 0.336487 0.650208 -0.101807 0.673462 1441916213 0.336487 0.650208 -0.101807 0.673462 1441916213 0.336487 0.650208 -0.101807 0.673462 1441916213 0.336487 0.650208 -0.101807 0.673462 1441916213 0.349609 0.645813 -0.110352 0.669678 1441916213 0.349609 0.645813 -0.110352 0.669678 1441916213 0.349609 0.645813 -0.110352 0.669678 1441916213 0.349609 0.645813 -0.110352 0.669678 1441916213 0.349609 0.645813 -0.110352 0.669678 1441916213 0.349609 0.645813 -0.110352 0.669678 1441916213 0.349609 0.645813 -0.110352 0.669678 1441916213 0.364990 0.641357 -0.114868 0.664978 1441916213 0.364990 0.641357 -0.114868 0.664978 1441916213 0.364990 0.641357 -0.114868 0.664978 1441916213 0.364990 0.641357 -0.114868 0.664978 1441916213 0.364990 0.641357 -0.114868 0.664978 1441916213 0.364990 0.641357 -0.114868 0.664978 1441916213 0.374329 0.640259 -0.107300 0.662048 1441916213 0.374329 0.640259 -0.107300 0.662048 1441916213 0.374329 0.640259 -0.107300 0.662048 1441916213 0.374329 0.640259 -0.107300 0.662048 1441916213 0.374329 0.640259 -0.107300 0.662048 1441916213 0.374329 0.640259 -0.107300 0.662048 1441916213 0.379089 0.641663 -0.092407 0.660278 1441916213 0.379089 0.641663 -0.092407 0.660278 1441916213 0.379089 0.641663 -0.092407 0.660278 1441916213 0.379089 0.641663 -0.092407 0.660278 1441916213 0.379089 0.641663 -0.092407 0.660278 1441916213 0.379089 0.641663 -0.092407 0.660278 1441916213 0.379089 0.641663 -0.092407 0.660278 1441916213 0.386597 0.639954 -0.092468 0.657532 1441916213 0.386597 0.639954 -0.092468 0.657532 1441916213 0.386597 0.639954 -0.092468 0.657532 1441916213 0.386597 0.639954 -0.092468 0.657532 1441916213 0.386597 0.639954 -0.092468 0.657532 1441916213 0.386597 0.639954 -0.092468 0.657532 1441916213 0.386597 0.639954 -0.092468 0.657532 1441916213 0.396790 0.635132 -0.111328 0.653198 1441916213 0.396790 0.635132 -0.111328 0.653198 1441916213 0.396790 0.635132 -0.111328 0.653198 1441916213 0.396790 0.635132 -0.111328 0.653198 1441916213 0.396790 0.635132 -0.111328 0.653198 1441916213 0.396790 0.635132 -0.111328 0.653198 1441916213 0.402832 0.627869 -0.129944 0.653137 1441916213 0.402832 0.627869 -0.129944 0.653137 1441916213 0.402832 0.627869 -0.129944 0.653137 1441916213 0.402832 0.627869 -0.129944 0.653137 1441916213 0.402832 0.627869 -0.129944 0.653137 1441916213 0.402832 0.627869 -0.129944 0.653137 1441916213 0.402832 0.627869 -0.129944 0.653137 1441916213 0.401550 0.627075 -0.132019 0.654236 1441916213 0.401550 0.627075 -0.132019 0.654236 1441916213 0.401550 0.627075 -0.132019 0.654236 1441916213 0.401550 0.627075 -0.132019 0.654236 1441916213 0.401550 0.627075 -0.132019 0.654236 1441916213 0.401550 0.627075 -0.132019 0.654236 1441916214 0.393860 0.636841 -0.121155 0.651550 1441916214 0.393860 0.636841 -0.121155 0.651550 1441916214 0.393860 0.636841 -0.121155 0.651550 1441916214 0.393860 0.636841 -0.121155 0.651550 1441916214 0.393860 0.636841 -0.121155 0.651550 1441916214 0.393860 0.636841 -0.121155 0.651550 1441916214 0.385864 0.644226 -0.115845 0.650024 1441916214 0.385864 0.644226 -0.115845 0.650024 1441916214 0.385864 0.644226 -0.115845 0.650024 1441916214 0.385864 0.644226 -0.115845 0.650024 1441916214 0.385864 0.644226 -0.115845 0.650024 1441916214 0.385864 0.644226 -0.115845 0.650024 1441916214 0.383789 0.644287 -0.130432 0.648438 1441916214 0.383789 0.644287 -0.130432 0.648438 1441916214 0.383789 0.644287 -0.130432 0.648438 1441916214 0.383789 0.644287 -0.130432 0.648438 1441916214 0.383789 0.644287 -0.130432 0.648438 1441916214 0.383789 0.644287 -0.130432 0.648438 1441916214 0.383789 0.644287 -0.130432 0.648438 1441916214 0.381592 0.641113 -0.144104 0.649963 1441916214 0.381592 0.641113 -0.144104 0.649963 1441916214 0.381592 0.641113 -0.144104 0.649963 1441916214 0.381592 0.641113 -0.144104 0.649963 1441916214 0.381592 0.641113 -0.144104 0.649963 1441916214 0.381592 0.641113 -0.144104 0.649963 1441916214 0.373840 0.642029 -0.142822 0.653870 1441916214 0.373840 0.642029 -0.142822 0.653870 1441916214 0.373840 0.642029 -0.142822 0.653870 1441916214 0.373840 0.642029 -0.142822 0.653870 1441916214 0.373840 0.642029 -0.142822 0.653870 1441916214 0.365845 0.643616 -0.131165 0.659241 1441916214 0.365845 0.643616 -0.131165 0.659241 1441916214 0.365845 0.643616 -0.131165 0.659241 1441916214 0.365845 0.643616 -0.131165 0.659241 1441916214 0.365845 0.643616 -0.131165 0.659241 1441916214 0.365845 0.643616 -0.131165 0.659241 1441916214 0.365845 0.643616 -0.131165 0.659241 1441916214 0.360840 0.645325 -0.124756 0.661621 1441916214 0.360840 0.645325 -0.124756 0.661621 1441916214 0.360840 0.645325 -0.124756 0.661621 1441916214 0.360840 0.645325 -0.124756 0.661621 1441916214 0.360840 0.645325 -0.124756 0.661621 1441916214 0.360840 0.645325 -0.124756 0.661621 1441916214 0.353333 0.646057 -0.113098 0.666992 1441916214 0.353333 0.646057 -0.113098 0.666992 1441916214 0.353333 0.646057 -0.113098 0.666992 1441916214 0.353333 0.646057 -0.113098 0.666992 1441916214 0.353333 0.646057 -0.113098 0.666992 1441916214 0.353333 0.646057 -0.113098 0.666992 1441916214 0.348206 0.646362 -0.108765 0.670166 1441916214 0.348206 0.646362 -0.108765 0.670166 1441916214 0.348206 0.646362 -0.108765 0.670166 1441916214 0.348206 0.646362 -0.108765 0.670166 1441916214 0.348206 0.646362 -0.108765 0.670166 1441916214 0.348206 0.646362 -0.108765 0.670166 1441916214 0.351013 0.641846 -0.115234 0.671875 1441916214 0.351013 0.641846 -0.115234 0.671875 1441916214 0.351013 0.641846 -0.115234 0.671875 1441916214 0.351013 0.641846 -0.115234 0.671875 1441916214 0.351013 0.641846 -0.115234 0.671875 1441916214 0.351013 0.641846 -0.115234 0.671875 1441916214 0.355957 0.639954 -0.120850 0.670105 1441916214 0.355957 0.639954 -0.120850 0.670105 1441916214 0.355957 0.639954 -0.120850 0.670105 1441916214 0.355957 0.639954 -0.120850 0.670105 1441916214 0.355957 0.639954 -0.120850 0.670105 1441916214 0.355957 0.639954 -0.120850 0.670105 1441916214 0.355957 0.639954 -0.120850 0.670105 1441916214 0.358887 0.641479 -0.112427 0.668579 1441916214 0.358887 0.641479 -0.112427 0.668579 1441916214 0.358887 0.641479 -0.112427 0.668579 1441916214 0.358887 0.641479 -0.112427 0.668579 1441916214 0.358887 0.641479 -0.112427 0.668579 1441916214 0.358887 0.641479 -0.112427 0.668579 1441916214 0.361694 0.644287 -0.095093 0.666992 1441916214 0.361694 0.644287 -0.095093 0.666992 1441916214 0.361694 0.644287 -0.095093 0.666992 1441916214 0.361694 0.644287 -0.095093 0.666992 1441916214 0.361694 0.644287 -0.095093 0.666992 1441916214 0.361694 0.644287 -0.095093 0.666992 1441916214 0.361694 0.644287 -0.095093 0.666992 1441916214 0.365906 0.646729 -0.089478 0.663086 1441916214 0.365906 0.646729 -0.089478 0.663086 1441916214 0.365906 0.646729 -0.089478 0.663086 1441916214 0.365906 0.646729 -0.089478 0.663086 1441916214 0.365906 0.646729 -0.089478 0.663086 1441916214 0.365906 0.646729 -0.089478 0.663086 1441916214 0.371033 0.644043 -0.094727 0.662231 1441916214 0.371033 0.644043 -0.094727 0.662231 1441916214 0.371033 0.644043 -0.094727 0.662231 1441916214 0.371033 0.644043 -0.094727 0.662231 1441916214 0.371033 0.644043 -0.094727 0.662231 1441916214 0.371033 0.644043 -0.094727 0.662231 1441916214 0.373962 0.641418 -0.104553 0.661621 1441916214 0.373962 0.641418 -0.104553 0.661621 1441916214 
0.750793 0.369080 0.281799 0.469666 1441916217 0.750793 0.369080 0.281799 0.469666 1441916217 0.750793 0.369080 0.281799 0.469666 1441916217 0.750793 0.369080 0.281799 0.469666 1441916217 0.750793 0.369080 0.281799 0.469666 1441916217 0.750793 0.369080 0.281799 0.469666 1441916217 0.818909 0.277710 0.296631 0.405151 1441916217 0.818909 0.277710 0.296631 0.405151 1441916217 0.818909 0.277710 0.296631 0.405151 1441916217 0.818909 0.277710 0.296631 0.405151 1441916217 0.818909 0.277710 0.296631 0.405151 1441916217 0.818909 0.277710 0.296631 0.405151 1441916217 0.818909 0.277710 0.296631 0.405151 1441916217 0.876648 0.184937 0.286194 0.339539 1441916217 0.876648 0.184937 0.286194 0.339539 1441916217 0.876648 0.184937 0.286194 0.339539 1441916217 0.876648 0.184937 0.286194 0.339539 1441916217 0.876648 0.184937 0.286194 0.339539 1441916217 0.876648 0.184937 0.286194 0.339539 1441916217 0.925476 0.095093 0.239380 0.277588 1441916217 0.925476 0.095093 0.239380 0.277588 1441916217 0.925476 0.095093 0.239380 0.277588 1441916217 0.925476 0.095093 0.239380 0.277588 1441916217 0.925476 0.095093 0.239380 0.277588 1441916217 0.925476 0.095093 0.239380 0.277588 1441916217 0.952454 0.010742 0.170166 0.252319 1441916217 0.952454 0.010742 0.170166 0.252319 1441916217 0.952454 0.010742 0.170166 0.252319 1441916217 0.952454 0.010742 0.170166 0.252319 1441916217 0.952454 0.010742 0.170166 0.252319 1441916217 0.952454 0.010742 0.170166 0.252319 1441916217 0.953918 -0.017944 0.117920 0.275269 1441916217 0.953918 -0.017944 0.117920 0.275269 1441916217 0.953918 -0.017944 0.117920 0.275269 1441916217 0.953918 -0.017944 0.117920 0.275269 1441916217 0.953918 -0.017944 0.117920 0.275269 1441916217 0.953918 -0.017944 0.117920 0.275269 1441916217 0.930969 -0.013611 0.084534 0.354797 1441916217 0.930969 -0.013611 0.084534 0.354797 1441916217 0.930969 -0.013611 0.084534 0.354797 1441916217 0.930969 -0.013611 0.084534 0.354797 1441916217 0.930969 -0.013611 0.084534 0.354797 1441916217 0.930969 -0.013611 0.084534 0.354797 1441916217 0.930969 -0.013611 0.084534 0.354797 1441916217 0.880371 -0.004517 0.045105 0.471985 1441916217 0.880371 -0.004517 0.045105 0.471985 1441916217 0.880371 -0.004517 0.045105 0.471985 1441916217 0.880371 -0.004517 0.045105 0.471985 1441916217 0.880371 -0.004517 0.045105 0.471985 1441916217 0.880371 -0.004517 0.045105 0.471985 1441916217 0.827454 0.021240 0.025085 0.560486 1441916217 0.827454 0.021240 0.025085 0.560486 1441916217 0.827454 0.021240 0.025085 0.560486 1441916217 0.827454 0.021240 0.025085 0.560486 1441916217 0.827454 0.021240 0.025085 0.560486 1441916217 0.827454 0.021240 0.025085 0.560486 1441916217 0.801636 0.024170 0.059143 0.594299 1441916217 0.801636 0.024170 0.059143 0.594299 1441916217 0.801636 0.024170 0.059143 0.594299 1441916217 0.801636 0.024170 0.059143 0.594299 1441916217 0.801636 0.024170 0.059143 0.594299 1441916217 0.801636 0.024170 0.059143 0.594299 1441916217 0.819397 0.031982 0.042847 0.570679 1441916217 0.819397 0.031982 0.042847 0.570679 1441916217 0.819397 0.031982 0.042847 0.570679 1441916217 0.819397 0.031982 0.042847 0.570679 1441916217 0.819397 0.031982 0.042847 0.570679 1441916217 0.819397 0.031982 0.042847 0.570679 1441916217 0.852966 0.043945 0.024658 0.519470 1441916217 0.852966 0.043945 0.024658 0.519470 1441916217 0.852966 0.043945 0.024658 0.519470 1441916217 0.852966 0.043945 0.024658 0.519470 1441916217 0.852966 0.043945 0.024658 0.519470 1441916217 0.852966 0.043945 0.024658 0.519470 1441916217 0.852966 0.043945 0.024658 0.519470 1441916217 0.895203 0.108826 0.044312 0.429810 1441916217 0.895203 0.108826 0.044312 0.429810 1441916217 0.895203 0.108826 0.044312 0.429810 1441916217 0.895203 0.108826 0.044312 0.429810 1441916218 0.895203 0.108826 0.044312 0.429810 1441916218 0.895203 0.108826 0.044312 0.429810 1441916218 0.925293 0.167908 0.052429 0.335876 1441916218 0.925293 0.167908 0.052429 0.335876 1441916218 0.925293 0.167908 0.052429 0.335876 1441916218 0.925293 0.167908 0.052429 0.335876 1441916218 0.925293 0.167908 0.052429 0.335876 1441916218 0.925293 0.167908 0.052429 0.335876 1441916218 0.925293 0.167908 0.052429 0.335876 1441916218 0.947510 0.187805 0.033020 0.256470 1441916218 0.947510 0.187805 0.033020 0.256470 1441916218 0.947510 0.187805 0.033020 0.256470 1441916218 0.947510 0.187805 0.033020 0.256470 1441916218 0.947510 0.187805 0.033020 0.256470 1441916218 0.947510 0.187805 0.033020 0.256470 1441916218 0.954407 0.211731 0.033081 0.207458 1441916218 0.954407 0.211731 0.033081 0.207458 1441916218 0.954407 0.211731 0.033081 0.207458 1441916218 0.954407 0.211731 0.033081 0.207458 1441916218 0.954407 0.211731 0.033081 0.207458 1441916218 0.954407 0.211731 0.033081 0.207458 1441916218 0.954407 0.211731 0.033081 0.207458 1441916218 0.954285 0.233337 0.046692 0.180664 1441916218 0.954285 0.233337 0.046692 0.180664 1441916218 0.954285 0.233337 0.046692 0.180664 1441916218 0.954285 0.233337 0.046692 0.180664 1441916218 0.954285 0.233337 0.046692 0.180664 1441916218 0.954285 0.233337 0.046692 0.180664 1441916218 0.956909 0.226746 0.055481 0.172363 1441916218 0.956909 0.226746 0.055481 0.172363 1441916218 0.956909 0.226746 0.055481 0.172363 1441916218 0.956909 0.226746 0.055481 0.172363 1441916218 0.956909 0.226746 0.055481 0.172363 1441916218 0.956909 0.226746 0.055481 0.172363 1441916218 0.963562 0.194336 0.057556 0.174255 1441916218 0.963562 0.194336 0.057556 0.174255 1441916218 0.963562 0.194336 0.057556 0.174255 1441916218 0.963562 0.194336 0.057556 0.174255 1441916218 0.963562 0.194336 0.057556 0.174255 1441916218 0.963562 0.194336 0.057556 0.174255 1441916218 0.968567 0.159058 0.065613 0.179443 1441916218 0.968567 0.159058 0.065613 0.179443 1441916218 0.968567 0.159058 0.065613 0.179443 1441916218 0.968567 0.159058 0.065613 0.179443 1441916218 0.968567 0.159058 0.065613 0.179443 1441916218 0.968567 0.159058 0.065613 0.179443 1441916218 0.968567 0.159058 0.065613 0.179443 1441916218 0.973206 0.112671 0.075623 0.185425 1441916218 0.973206 0.112671 0.075623 0.185425 1441916218 0.973206 0.112671 0.075623 0.185425 1441916218 0.973206 0.112671 0.075623 0.185425 1441916218 0.973206 0.112671 0.075623 0.185425 1441916218 0.973206 0.112671 0.075623 0.185425 1441916218 0.973450 0.068176 0.091553 0.198303 1441916218 0.973450 0.068176 0.091553 0.198303 1441916218 0.973450 0.068176 0.091553 0.198303 1441916218 0.973450 0.068176 0.091553 0.198303 1441916218 0.973450 0.068176 0.091553 0.198303 1441916218 0.973450 0.068176 0.091553 0.198303 1441916218 0.973450 0.068176 0.091553 0.198303 1441916218 0.965698 0.018311 0.103760 0.237183 1441916218 0.965698 0.018311 0.103760 0.237183 1441916218 0.965698 0.018311 0.103760 0.237183 1441916218 0.965698 0.018311 0.103760 0.237183 1441916218 0.965698 0.018311 0.103760 0.237183 1441916218 0.965698 0.018311 0.103760 0.237183 1441916218 0.946228 -0.005920 0.105774 0.305542 1441916218 0.946228 -0.005920 0.105774 0.305542 1441916218 0.946228 -0.005920 0.105774 0.305542 1441916218 0.946228 -0.005920 0.105774 0.305542 1441916218 0.946228 -0.005920 0.105774 0.305542 1441916218 0.946228 -0.005920 0.105774 0.305542 1441916218 0.908752 -0.003784 0.103027 0.404297 1441916218 0.908752 -0.003784 0.103027 0.404297 1441916218 0.908752 -0.003784 0.103027 0.404297 1441916218 0.908752 -0.003784 0.103027 0.404297 1441916218 0.908752 -0.003784 0.103027 0.404297 1441916218 0.908752 -0.003784 0.103027 0.404297 1441916218 0.908752 -0.003784 0.103027 0.404297 1441916218 0.856140 0.014038 0.091980 0.508179 1441916218 0.856140 0.014038 0.091980 0.508179 1441916218 0.856140 0.014038 0.091980 0.508179 1441916218 0.856140 0.014038 0.091980 0.508179 1441916218 0.856140 0.014038 0.091980 0.508179 1441916218 0.812012 0.050293 0.115784 0.569763 1441916218 0.812012 0.050293 0.115784 0.569763 1441916218 0.812012 0.050293 0.115784 0.569763 1441916218 0.812012 0.050293 0.115784 0.569763 1441916218 0.812012 0.050293 0.115784 0.569763 1441916218 0.812012 0.050293 0.115784 0.569763 1441916218 0.800354 0.067444 0.127075 0.581909 1441916218 0.800354 0.067444 0.127075 0.581909 1441916218 0.800354 0.067444 0.127075 0.581909 1441916218 0.800354 0.067444 0.127075 0.581909 1441916218 0.800354 0.067444 0.127075 0.581909 1441916218 0.800354 0.067444 0.127075 0.581909 1441916218 0.819702 0.050171 0.090759 0.563232 1441916218 0.819702 0.050171 0.090759 0.563232 1441916218 0.819702 0.050171 0.090759 0.563232 1441916218 0.819702 0.050171 0.090759 0.563232 1441916218 0.819702 0.050171 0.090759 0.563232 1441916218 0.819702 0.050171 0.090759 0.563232 1441916218 0.852173 0.047363 0.087341 0.513672 1441916218 0.852173 0.047363 0.087341 0.513672 1441916218 0.852173 0.047363 0.087341 0.513672 1441916218 0.852173 0.047363 0.087341 0.513672 1441916218 0.852173 0.047363 0.087341 0.513672 1441916218 0.852173 0.047363 0.087341 0.513672 1441916218 0.887512 0.059631 0.098755 0.446045 1441916218 0.887512 0.059631 0.098755 0.446045 1441916218 0.887512 0.059631 0.098755 0.446045 1441916218 0.887512 0.059631 0.098755 0.446045 1441916218 0.887512 0.059631 0.098755 0.446045 1441916218 0.887512 0.059631 0.098755 0.446045 1441916219 0.915039 0.056946 0.113892 0.382690 1441916219 0.915039 0.056946 0.113892 0.382690 1441916219 0.915039 0.056946 0.113892 0.382690 1441916219 0.915039 0.056946 0.113892 0.382690 1441916219 0.915039 0.056946 0.113892 0.382690 1441916219 0.915039 0.056946 0.113892 0.382690 1441916219 0.928589 0.044739 0.127258 0.345642 1441916219 0.928589 0.044739 0.127258 0.345642 1441916219 0.928589 0.044739 0.127258 0.345642 1441916219 0.928589 0.044739 0.127258 0.345642 1441916219 0.928589 0.044739 0.127258 0.345642 1441916219 0.928589 0.044739 0.127258 0.345642 1441916219 0.928589 0.044739 0.127258 0.345642 1441916219 0.928894 0.040527 0.151001 0.335571 1441916219 0.928894 0.040527 0.151001 0.335571 1441916219 0.928894 0.040527 0.151001 0.335571 1441916219 0.928894 0.040527 0.151001 0.335571 1441916219 0.928894 0.040527 0.151001 0.335571 1441916219 0.928894 0.040527 0.151001 0.335571 1441916219 0.924072 0.039551 0.186768 0.330933 1441916219 0.924072 0.039551 0.186768 0.330933 1441916219 0.924072 0.039551 0.186768 0.330933 1441916219 0.924072 0.039551 0.186768 0.330933 1441916219 0.924072 0.039551 0.186768 0.330933 1441916219 0.924072 0.039551 0.186768 0.330933 1441916219 0.920288 0.038940 0.211914 0.326477 1441916219 0.920288 0.038940 0.211914 0.326477 1441916219 0.920288 0.038940 0.211914 0.326477 1441916219 0.920288 0.038940 0.211914 0.326477 1441916219 0.920288 0.038940 0.211914 0.326477 1441916219 0.920288 0.038940 0.211914 0.326477 1441916219 0.920288 0.038940 0.211914 0.326477 1441916219 0.922302 0.014404 0.221619 0.316162 1441916219 0.922302 0.014404 0.221619 0.316162 1441916219 0.922302 0.014404 0.221619 0.316162 1441916219 0.922302 0.014404 0.221619 0.316162 1441916219 0.922302 0.014404 0.221619 0.316162 1441916219 0.922302 0.014404 0.221619 0.316162 1441916219 0.928772 -0.014160 0.230347 0.289795 1441916219 0.928772 -0.014160 0.230347 0.289795 1441916219 0.928772 -0.014160 0.230347 0.289795 1441916219 0.928772 -0.014160 0.230347 0.289795 1441916219 0.928772 -0.014160 0.230347 0.289795 1441916219 0.928772 -0.014160 0.230347 0.289795 1441916219 0.935364 -0.057251 0.227844 0.264221 1441916219 0.935364 -0.057251 0.227844 0.264221 1441916219 0.935364 -0.057251 0.227844 0.264221 1441916219 0.935364 -0.057251 0.227844 0.264221 1441916219 0.935364 -0.057251 0.227844 0.264221 1441916219 0.935364 -0.057251 0.227844 0.264221 1441916219 0.935364 -0.057251 0.227844 0.264221 1441916219 0.935791 -0.098206 0.212708 0.263367 1441916219 0.935791 -0.098206 0.212708 0.263367 1441916219 0.935791 -0.098206 0.212708 0.263367 1441916219 0.935791 -0.098206 0.212708 0.263367 1441916219 0.935791 -0.098206 0.212708 0.263367 1441916219 0.935791 -0.098206 0.212708 0.263367 1441916219 0.929016 -0.104065 0.189880 0.299988 1441916219 0.929016 -0.104065 0.189880 0.299988 1441916219 0.929016 -0.104065 0.189880 0.299988 1441916219 0.929016 -0.104065 0.189880 0.299988 1441916219 0.929016 -0.104065 0.189880 0.299988 1441916219 0.929016 -0.104065 0.189880 0.299988 1441916219 0.929016 -0.104065 0.189880 0.299988 1441916219 0.912476 -0.034241 0.178589 0.366333 1441916219 0.912476 -0.034241 0.178589 0.366333 1441916219 0.912476 -0.034241 0.178589 0.366333 1441916219 0.912476 -0.034241 0.178589 0.366333 1441916219 0.912476 -0.034241 0.178589 0.366333 1441916219 0.912476 -0.034241 0.178589 0.366333 1441916219 0.878296 0.042725 0.189880 0.436646 1441916219 0.878296 0.042725 0.189880 0.436646 1441916219 0.878296 0.042725 0.189880 0.436646 1441916219 0.878296 0.042725 0.189880 0.436646 1441916219 0.878296 0.042725 0.189880 0.436646 1441916219 0.878296 0.042725 0.189880 0.436646 1441916219 0.878296 0.042725 0.189880 0.436646 1441916219 0.836426 0.064026 0.178894 0.514038 1441916219 0.836426 0.064026 0.178894 0.514038 1441916219 0.836426 0.064026 0.178894 0.514038 1441916219 0.836426 0.064026 0.178894 0.514038 1441916219 0.836426 0.064026 0.178894 0.514038 1441916219 0.836426 0.064026 0.178894 0.514038 1441916219 0.820129 0.054138 0.164917 0.545105 1441916219 0.820129 0.054138 0.164917 0.545105 1441916219 0.820129 0.054138 0.164917 0.545105 1441916219 0.820129 0.054138 0.164917 0.545105 1441916219 0.820129 0.054138 0.164917 0.545105 1441916219 0.820129 0.054138 0.164917 0.545105 1441916219 0.833557 0.045532 0.124939 0.536133 1441916219 0.833557 0.045532 0.124939 0.536133 1441916219 0.833557 0.045532 0.124939 0.536133 1441916219 0.833557 0.045532 0.124939 0.536133 1441916219 0.833557 0.045532 0.124939 0.536133 1441916219 0.833557 0.045532 0.124939 0.536133 1441916219 0.833557 0.045532 0.124939 0.536133 1441916219 0.855103 0.068359 0.130188 0.497009 1441916219 0.855103 0.068359 0.130188 0.497009 1441916219 0.855103 0.068359 0.130188 0.497009 1441916219 0.855103 0.068359 0.130188 0.497009 1441916219 0.855103 0.068359 0.130188 0.497009 1441916219 0.855103 0.068359 0.130188 0.497009 1441916219 0.893188 0.085815 0.104553 0.428772 1441916219 0.893188 0.085815 0.104553 0.428772 1441916219 0.893188 0.085815 0.104553 0.428772 1441916219 0.893188 0.085815 0.104553 0.428772 1441916219 0.893188 0.085815 0.104553 0.428772 1441916219 0.893188 0.085815 0.104553 0.428772 1441916219 0.931519 0.086182 0.069824 0.346252 1441916219 0.931519 0.086182 0.069824 0.346252 1441916219 0.931519 0.086182 0.069824 0.346252 1441916219 0.931519 0.086182 0.069824 0.346252 1441916219 0.931519 0.086182 0.069824 0.346252 1441916219 0.931519 0.086182 0.069824 0.346252 1441916219 0.958069 0.086609 0.046875 0.268982 1441916220 0.958069 0.086609 0.046875 0.268982 1441916220 0.958069 0.086609 0.046875 0.268982 1441916220 0.958069 0.086609 0.046875 0.268982 1441916220 0.958069 0.086609 0.046875 0.268982 1441916220 0.958069 0.086609 0.046875 0.268982 1441916220 0.970032 0.097046 0.055176 0.215515 1441916220 0.970032 0.097046 0.055176 0.215515 1441916220 0.970032 0.097046 0.055176 0.215515 1441916220 0.970032 0.097046 0.055176 0.215515 1441916220 0.970032 0.097046 0.055176 0.215515 1441916220 0.970032 0.097046 0.055176 0.215515 1441916220 0.977966 0.073730 0.067993 0.183044 1441916220 0.977966 0.073730 0.067993 0.183044 1441916220 0.977966 0.073730 0.067993 0.183044 1441916220 0.977966 0.073730 0.067993 0.183044 1441916220 0.977966 0.073730 0.067993 0.183044 1441916220 0.977966 0.073730 0.067993 0.183044 1441916220 0.977966 0.073730 0.067993 0.183044 1441916220 0.980774 0.055908 0.085266 0.166199 1441916220 0.980774 0.055908 0.085266 0.166199 1441916220 0.980774 0.055908 0.085266 0.166199 1441916220 0.980774 0.055908 0.085266 0.166199 1441916220 0.980774 0.055908 0.085266 0.166199 1441916220 0.980774 0.055908 0.085266 0.166199 1441916220 0.983582 0.044128 0.092529 0.148376 1441916220 0.983582 0.044128 0.092529 0.148376 1441916220 0.983582 0.044128 0.092529 0.148376 1441916220 0.983582 0.044128 0.092529 0.148376 1441916220 0.983582 0.044128 0.092529 0.148376 1441916220 0.983582 0.044128 0.092529 0.148376 1441916220 0.983582 0.044128 0.092529 0.148376 1441916220 0.986023 0.018066 0.094666 0.135803 1441916220 0.986023 0.018066 0.094666 0.135803 1441916220 0.986023 0.018066 0.094666 0.135803 1441916220 0.986023 0.018066 0.094666 0.135803 1441916220 0.986023 0.018066 0.094666 0.135803 1441916220 0.986023 0.018066 0.094666 0.135803 1441916220 0.986145 -0.030334 0.093811 0.133301 1441916220 0.986145 -0.030334 0.093811 0.133301 1441916220 0.986145 -0.030334 0.093811 0.133301 1441916220 0.986145 -0.030334 0.093811 0.133301 1441916220 0.986145 -0.030334 0.093811 0.133301 1441916220 0.986145 -0.030334 0.093811 0.133301 1441916220 0.981628 -0.063721 0.093506 0.153381 1441916220 0.981628 -0.063721 0.093506 0.153381 1441916220 0.981628 -0.063721 0.093506 0.153381 1441916220 0.981628 -0.063721 0.093506 0.153381 1441916220 0.981628 -0.063721 0.093506 0.153381 1441916220 0.972717 -0.067444 0.088196 0.203674 1441916220 0.972717 -0.067444 0.088196 0.203674 1441916220 0.972717 -0.067444 0.088196 0.203674 1441916220 0.972717 -0.067444 0.088196 0.203674 1441916220 0.972717 -0.067444 0.088196 0.203674 1441916220 0.972717 -0.067444 0.088196 0.203674 1441916220 0.972717 -0.067444 0.088196 0.203674 1441916220 0.954590 -0.043884 0.074585 0.284973 1441916220 0.954590 -0.043884 0.074585 0.284973 1441916220 0.954590 -0.043884 0.074585 0.284973 1441916220 0.954590 -0.043884 0.074585 0.284973 1441916220 0.954590 -0.043884 0.074585 0.284973 1441916220 0.920837 -0.012817 0.050110 0.386414 1441916220 0.920837 -0.012817 0.050110 0.386414 1441916220 0.920837 -0.012817 0.050110 0.386414 1441916220 0.920837 -0.012817 0.050110 0.386414 1441916220 0.920837 -0.012817 0.050110 0.386414 1441916220 0.920837 -0.012817 0.050110 0.386414 1441916220 0.920837 -0.012817 0.050110 0.386414 1441916220 0.875793 0.007629 0.029114 0.481628 1441916220 0.875793 0.007629 0.029114 0.481628 1441916220 0.875793 0.007629 0.029114 0.481628 1441916220 0.875793 0.007629 0.029114 0.481628 1441916220 0.875793 0.007629 0.029114 0.481628 1441916220 0.875793 0.007629 0.029114 0.481628 1441916220 0.842102 0.043884 0.061462 0.533875 1441916220 0.842102 0.043884 0.061462 0.533875 1441916220 0.842102 0.043884 0.061462 0.533875 1441916220 0.842102 0.043884 0.061462 0.533875 1441916220 0.842102 0.043884 0.061462 0.533875 1441916220 0.842102 0.043884 0.061462 0.533875 1441916220 0.842102 0.043884 0.061462 0.533875 1441916220 0.835876 0.085022 0.096008 0.533630 1441916220 0.835876 0.085022 0.096008 0.533630 1441916220 0.835876 0.085022 0.096008 0.533630 1441916220 0.835876 0.085022 0.096008 0.533630 1441916220 0.835876 0.085022 0.096008 0.533630 1441916220 0.835876 0.085022 0.096008 0.533630 1441916220 0.854370 0.099487 0.091675 0.501648 1441916220 0.854370 0.099487 0.091675 0.501648 1441916220 0.854370 0.099487 0.091675 0.501648 1441916220 0.854370 0.099487 0.091675 0.501648 1441916220 0.854370 0.099487 0.091675 0.501648 1441916220 0.854370 0.099487 0.091675 0.501648 1441916220 0.854370 0.099487 0.091675 0.501648 1441916220 0.886658 0.107727 0.090454 0.440369 1441916220 0.886658 0.107727 0.090454 0.440369 1441916220 0.886658 0.107727 0.090454 0.440369 1441916220 0.886658 0.107727 0.090454 0.440369 1441916220 0.886658 0.107727 0.090454 0.440369 1441916220 0.886658 0.107727 0.090454 0.440369 1441916220 0.924744 0.099670 0.074219 0.359558 1441916220 0.924744 0.099670 0.074219 0.359558 1441916220 0.924744 0.099670 0.074219 0.359558 1441916220 0.924744 0.099670 0.074219 0.359558 1441916220 0.924744 0.099670 0.074219 0.359558 1441916220 0.924744 0.099670 0.074219 0.359558 1441916220 0.924744 0.099670 0.074219 0.359558 1441916220 0.957275 0.047913 0.058594 0.278870 1441916220 0.957275 0.047913 0.058594 0.278870 1441916220 0.957275 0.047913 0.058594 0.278870 1441916220 0.957275 0.047913 0.058594 0.278870 1441916220 0.957275 0.047913 0.058594 0.278870 1441916220 0.957275 0.047913 0.058594 0.278870 1441916220 0.973511 -0.020813 0.050232 0.221802 1441916221 0.973511 -0.020813 0.050232 0.221802 1441916221 0.973511 -0.020813 0.050232 0.221802 1441916221 0.973511 -0.020813 0.050232 0.221802 1441916221 0.973511 -0.020813 0.050232 0.221802 1441916221 0.973511 -0.020813 0.050232 0.221802 1441916221 0.973511 -0.020813 0.050232 0.221802 1441916221 0.980713 -0.048279 0.067871 0.176758 1441916221 0.980713 -0.048279 0.067871 0.176758 1441916221 0.980713 -0.048279 0.067871 0.176758 1441916221 0.980713 -0.048279 0.067871 0.176758 1441916221 0.980713 -0.048279 0.067871 0.176758 1441916221 0.980713 -0.048279 0.067871 0.176758 1441916221 0.983398 -0.066345 0.085632 0.145203 1441916221 0.983398 -0.066345 0.085632 0.145203 1441916221 0.983398 -0.066345 0.085632 0.145203 1441916221 0.983398 -0.066345 0.085632 0.145203 1441916221 0.983398 -0.066345 0.085632 0.145203 1441916221 0.983398 -0.066345 0.085632 0.145203 1441916221 0.984436 -0.078369 0.094666 0.125488 1441916221 0.984436 -0.078369 0.094666 0.125488 1441916221 0.984436 -0.078369 0.094666 0.125488 1441916221 0.984436 -0.078369 0.094666 0.125488 1441916221 0.984436 -0.078369 0.094666 0.125488 1441916221 0.984436 -0.078369 0.094666 0.125488 1441916221 0.984436 -0.078369 0.094666 0.125488 1441916221 0.984619 -0.087219 0.098328 0.114807 1441916221 0.984619 -0.087219 0.098328 0.114807 1441916221 0.984619 -0.087219 0.098328 0.114807 1441916221 0.984619 -0.087219 0.098328 0.114807 1441916221 0.984619 -0.087219 0.098328 0.114807 1441916221 0.984619 -0.087219 0.098328 0.114807 1441916221 0.982971 -0.109009 0.092468 0.114990 1441916221 0.982971 -0.109009 0.092468 0.114990 1441916221 0.982971 -0.109009 0.092468 0.114990 1441916221 0.982971 -0.109009 0.092468 0.114990 1441916221 0.982971 -0.109009 0.092468 0.114990 1441916221 0.982971 -0.109009 0.092468 0.114990 1441916221 0.982849 -0.097839 0.086731 0.129578 1441916221 0.982849 -0.097839 0.086731 0.129578 1441916221 0.982849 -0.097839 0.086731 0.129578 1441916221 0.982849 -0.097839 0.086731 0.129578 1441916221 0.982849 -0.097839 0.086731 0.129578 1441916221 0.982849 -0.097839 0.086731 0.129578 1441916221 0.979980 -0.062988 0.075745 0.172791 1441916221 0.979980 -0.062988 0.075745 0.172791 1441916221 0.979980 -0.062988 0.075745 0.172791 1441916221 0.979980 -0.062988 0.075745 0.172791 1441916221 0.979980 -0.062988 0.075745 0.172791 1441916221 0.979980 -0.062988 0.075745 0.172791 1441916221 0.966492 -0.026917 0.054321 0.249146 1441916221 0.966492 -0.026917 0.054321 0.249146 1441916221 0.966492 -0.026917 0.054321 0.249146 1441916221 0.966492 -0.026917 0.054321 0.249146 1441916221 0.966492 -0.026917 0.054321 0.249146 1441916221 0.966492 -0.026917 0.054321 0.249146 1441916221 0.966492 -0.026917 0.054321 0.249146 1441916221 0.936035 -0.017212 0.019531 0.350830 1441916221 0.936035 -0.017212 0.019531 0.350830 1441916221 0.936035 -0.017212 0.019531 0.350830 1441916221 0.936035 -0.017212 0.019531 0.350830 1441916221 0.936035 -0.017212 0.019531 0.350830 1441916221 0.936035 -0.017212 0.019531 0.350830 1441916221 0.936035 -0.017212 0.019531 0.350830 1441916221 0.889221 -0.030640 -0.022034 0.455811 1441916221 0.889221 -0.030640 -0.022034 0.455811 1441916221 0.889221 -0.030640 -0.022034 0.455811 1441916221 0.889221 -0.030640 -0.022034 0.455811 1441916221 0.889221 -0.030640 -0.022034 0.455811 1441916221 0.889221 -0.030640 -0.022034 0.455811 1441916221 0.845947 -0.016418 -0.013245 0.532715 1441916221 0.845947 -0.016418 -0.013245 0.532715 1441916221 0.845947 -0.016418 -0.013245 0.532715 1441916221 0.845947 -0.016418 -0.013245 0.532715 1441916221 0.845947 -0.016418 -0.013245 0.532715 1441916221 0.845947 -0.016418 -0.013245 0.532715 1441916221 0.828674 0.048401 0.058289 0.554504 1441916221 0.828674 0.048401 0.058289 0.554504 1441916221 0.828674 0.048401 0.058289 0.554504 1441916221 0.828674 0.048401 0.058289 0.554504 1441916221 0.828674 0.048401 0.058289 0.554504 1441916221 0.828674 0.048401 0.058289 0.554504 1441916221 0.828674 0.048401 0.058289 0.554504 1441916221 0.832214 0.091614 0.094971 0.538391 1441916221 0.832214 0.091614 0.094971 0.538391 1441916221 0.832214 0.091614 0.094971 0.538391 1441916221 0.832214 0.091614 0.094971 0.538391 1441916221 0.832214 0.091614 0.094971 0.538391 1441916221 0.832214 0.091614 0.094971 0.538391 1441916221 0.859497 0.053223 0.056458 0.505188 1441916221 0.859497 0.053223 0.056458 0.505188 1441916221 0.859497 0.053223 0.056458 0.505188 1441916221 0.859497 0.053223 0.056458 0.505188 1441916221 0.859497 0.053223 0.056458 0.505188 1441916221 0.859497 0.053223 0.056458 0.505188 1441916221 0.893066 -0.017334 0.005310 0.449402 1441916221 0.893066 -0.017334 0.005310 0.449402 1441916221 0.893066 -0.017334 0.005310 0.449402 1441916221 0.893066 -0.017334 0.005310 0.449402 1441916221 0.893066 -0.017334 0.005310 0.449402 1441916221 0.893066 -0.017334 0.005310 0.449402 1441916221 0.893066 -0.017334 0.005310 0.449402 1441916221 0.923279 -0.055298 -0.020325 0.379517 1441916221 0.923279 -0.055298 -0.020325 0.379517 1441916221 0.923279 -0.055298 -0.020325 0.379517 1441916221 0.923279 -0.055298 -0.020325 0.379517 1441916221 0.923279 -0.055298 -0.020325 0.379517 1441916221 0.923279 -0.055298 -0.020325 0.379517 1441916221 0.952087 -0.045471 0.007446 0.302185 1441916221 0.952087 -0.045471 0.007446 0.302185 1441916221 0.952087 -0.045471 0.007446 0.302185 1441916221 0.952087 -0.045471 0.007446 0.302185 1441916221 0.952087 -0.045471 0.007446 0.302185 1441916221 0.952087 -0.045471 0.007446 0.302185 1441916221 0.969360 -0.040405 0.028809 0.240417 1441916221 0.969360 -0.040405 0.028809 0.240417 1441916221 0.969360 -0.040405 0.028809 0.240417 1441916222 0.969360 -0.040405 0.028809 0.240417 1441916222 0.969360 -0.040405 0.028809 0.240417 1441916222 0.969360 -0.040405 0.028809 0.240417 1441916222 0.969360 -0.040405 0.028809 0.240417 1441916222 0.976929 -0.055115 0.038269 0.202637 1441916222 0.976929 -0.055115 0.038269 0.202637 1441916222 0.976929 -0.055115 0.038269 0.202637 1441916222 0.976929 -0.055115 0.038269 0.202637 1441916222 0.976929 -0.055115 0.038269 0.202637 1441916222 0.976929 -0.055115 0.038269 0.202637 1441916222 0.981506 -0.043579 0.056519 0.177490 1441916222 0.981506 -0.043579 0.056519 0.177490 1441916222 0.981506 -0.043579 0.056519 0.177490 1441916222 0.981506 -0.043579 0.056519 0.177490 1441916222 0.981506 -0.043579 0.056519 0.177490 1441916222 0.981506 -0.043579 0.056519 0.177490 1441916222 0.983765 -0.045288 0.060974 0.162292 1441916222 0.983765 -0.045288 0.060974 0.162292 1441916222 0.983765 -0.045288 0.060974 0.162292 1441916222 0.983765 -0.045288 0.060974 0.162292 1441916222 0.983765 -0.045288 0.060974 0.162292 1441916222 0.983765 -0.045288 0.060974 0.162292 1441916222 0.983765 -0.045288 0.060974 0.162292 1441916222 0.982483 -0.047668 0.071167 0.165222 1441916222 0.982483 -0.047668 0.071167 0.165222 1441916222 0.982483 -0.047668 0.071167 0.165222 1441916222 0.982483 -0.047668 0.071167 0.165222 1441916222 0.982483 -0.047668 0.071167 0.165222 1441916222 0.976746 -0.078552 0.077087 0.183960 1441916222 0.976746 -0.078552 0.077087 0.183960 1441916222 0.976746 -0.078552 0.077087 0.183960 1441916222 0.976746 -0.078552 0.077087 0.183960 1441916222 0.976746 -0.078552 0.077087 0.183960 1441916222 0.976746 -0.078552 0.077087 0.183960 1441916222 0.966064 -0.097595 0.074219 0.227295 1441916222 0.966064 -0.097595 0.074219 0.227295 1441916222 0.966064 -0.097595 0.074219 0.227295 1441916222 0.966064 -0.097595 0.074219 0.227295 1441916222 0.966064 -0.097595 0.074219 0.227295 1441916222 
0.422241 0.620605 -0.199768 0.629761 1441916224 0.422241 0.620605 -0.199768 0.629761 1441916224 0.422241 0.620605 -0.199768 0.629761 1441916224 0.428467 0.617554 -0.208740 0.625610 1441916224 0.428467 0.617554 -0.208740 0.625610 1441916224 0.428467 0.617554 -0.208740 0.625610 1441916224 0.428467 0.617554 -0.208740 0.625610 1441916224 0.428467 0.617554 -0.208740 0.625610 1441916224 0.428467 0.617554 -0.208740 0.625610 1441916224 0.442444 0.610779 -0.215027 0.620361 1441916224 0.442444 0.610779 -0.215027 0.620361 1441916224 0.442444 0.610779 -0.215027 0.620361 1441916224 0.442444 0.610779 -0.215027 0.620361 1441916224 0.442444 0.610779 -0.215027 0.620361 1441916224 0.442444 0.610779 -0.215027 0.620361 1441916225 0.457947 0.604492 -0.222046 0.612793 1441916225 0.457947 0.604492 -0.222046 0.612793 1441916225 0.457947 0.604492 -0.222046 0.612793 1441916225 0.457947 0.604492 -0.222046 0.612793 1441916225 0.457947 0.604492 -0.222046 0.612793 1441916225 0.457947 0.604492 -0.222046 0.612793 1441916225 0.462097 0.606262 -0.211121 0.611755 1441916225 0.462097 0.606262 -0.211121 0.611755 1441916225 0.462097 0.606262 -0.211121 0.611755 1441916225 0.462097 0.606262 -0.211121 0.611755 1441916225 0.462097 0.606262 -0.211121 0.611755 1441916225 0.462097 0.606262 -0.211121 0.611755 1441916225 0.448853 0.620605 -0.180542 0.617004 1441916225 0.448853 0.620605 -0.180542 0.617004 1441916225 0.448853 0.620605 -0.180542 0.617004 1441916225 0.448853 0.620605 -0.180542 0.617004 1441916225 0.448853 0.620605 -0.180542 0.617004 1441916225 0.448853 0.620605 -0.180542 0.617004 1441916225 0.430237 0.637268 -0.147705 0.622009 1441916225 0.430237 0.637268 -0.147705 0.622009 1441916225 0.430237 0.637268 -0.147705 0.622009 1441916225 0.430237 0.637268 -0.147705 0.622009 1441916225 0.430237 0.637268 -0.147705 0.622009 1441916225 0.430237 0.637268 -0.147705 0.622009 1441916225 0.430237 0.637268 -0.147705 0.622009 1441916225 0.423096 0.640747 -0.125061 0.628235 1441916225 0.423096 0.640747 -0.125061 0.628235 1441916225 0.423096 0.640747 -0.125061 0.628235 1441916225 0.423096 0.640747 -0.125061 0.628235 1441916225 0.423096 0.640747 -0.125061 0.628235 1441916225 0.423096 0.640747 -0.125061 0.628235 1441916225 0.435425 0.631165 -0.126953 0.629150 1441916225 0.435425 0.631165 -0.126953 0.629150 1441916225 0.435425 0.631165 -0.126953 0.629150 1441916225 0.435425 0.631165 -0.126953 0.629150 1441916225 0.435425 0.631165 -0.126953 0.629150 1441916225 0.435425 0.631165 -0.126953 0.629150 1441916225 0.435425 0.631165 -0.126953 0.629150 1441916225 0.458557 0.617615 -0.165527 0.617065 1441916225 0.458557 0.617615 -0.165527 0.617065 1441916225 0.458557 0.617615 -0.165527 0.617065 1441916225 0.458557 0.617615 -0.165527 0.617065 1441916225 0.458557 0.617615 -0.165527 0.617065 1441916225 0.458557 0.617615 -0.165527 0.617065 1441916225 0.473267 0.601501 -0.187561 0.615601 1441916225 0.473267 0.601501 -0.187561 0.615601 1441916225 0.473267 0.601501 -0.187561 0.615601 1441916225 0.473267 0.601501 -0.187561 0.615601 1441916225 0.473267 0.601501 -0.187561 0.615601 1441916225 0.474976 0.600708 -0.178589 0.617676 1441916225 0.474976 0.600708 -0.178589 0.617676 1441916225 0.474976 0.600708 -0.178589 0.617676 1441916225 0.474976 0.600708 -0.178589 0.617676 1441916225 0.474976 0.600708 -0.178589 0.617676 1441916225 0.474976 0.600708 -0.178589 0.617676 1441916225 0.474976 0.600708 -0.178589 0.617676 1441916225 0.475403 0.604431 -0.173157 0.615295 1441916225 0.475403 0.604431 -0.173157 0.615295 1441916225 0.475403 0.604431 -0.173157 0.615295 1441916225 0.475403 0.604431 -0.173157 0.615295 1441916225 0.475403 0.604431 -0.173157 0.615295 1441916225 0.475403 0.604431 -0.173157 0.615295 1441916225 0.480225 0.600403 -0.180603 0.613403 1441916225 0.480225 0.600403 -0.180603 0.613403 1441916225 0.480225 0.600403 -0.180603 0.613403 1441916225 0.480225 0.600403 -0.180603 0.613403 1441916225 0.480225 0.600403 -0.180603 0.613403 1441916225 0.480225 0.600403 -0.180603 0.613403 1441916225 0.482239 0.598389 -0.186829 0.611816 1441916225 0.482239 0.598389 -0.186829 0.611816 1441916225 0.482239 0.598389 -0.186829 0.611816 1441916225 0.482239 0.598389 -0.186829 0.611816 1441916225 0.482239 0.598389 -0.186829 0.611816 1441916225 0.482239 0.598389 -0.186829 0.611816 1441916225 0.484131 0.603271 -0.181702 0.607056 1441916225 0.484131 0.603271 -0.181702 0.607056 1441916225 0.484131 0.603271 -0.181702 0.607056 1441916225 0.484131 0.603271 -0.181702 0.607056 1441916225 0.484131 0.603271 -0.181702 0.607056 1441916225 0.484131 0.603271 -0.181702 0.607056 1441916225 0.484131 0.603271 -0.181702 0.607056 1441916225 0.481262 0.608643 -0.185120 0.602966 1441916225 0.481262 0.608643 -0.185120 0.602966 1441916225 0.481262 0.608643 -0.185120 0.602966 1441916225 0.481262 0.608643 -0.185120 0.602966 1441916225 0.481262 0.608643 -0.185120 0.602966 1441916225 0.481262 0.608643 -0.185120 0.602966 1441916225 0.459534 0.619385 -0.169861 0.613403 1441916225 0.459534 0.619385 -0.169861 0.613403 1441916225 0.459534 0.619385 -0.169861 0.613403 1441916225 0.459534 0.619385 -0.169861 0.613403 1441916225 0.459534 0.619385 -0.169861 0.613403 1441916225 0.459534 0.619385 -0.169861 0.613403 1441916225 0.459534 0.619385 -0.169861 0.613403 1441916225 0.435425 0.628601 -0.148926 0.626953 1441916225 0.435425 0.628601 -0.148926 0.626953 1441916225 0.435425 0.628601 -0.148926 0.626953 1441916225 0.435425 0.628601 -0.148926 0.626953 1441916225 0.435425 0.628601 -0.148926 0.626953 1441916225 0.435425 0.628601 -0.148926 0.626953 1441916225 0.428955 0.628418 -0.149841 0.631348 1441916225 0.428955 0.628418 -0.149841 0.631348 1441916225 0.428955 0.628418 -0.149841 0.631348 1441916225 0.428955 0.628418 -0.149841 0.631348 1441916225 0.428955 0.628418 -0.149841 0.631348 1441916225 0.428955 0.628418 -0.149841 0.631348 1441916225 0.428955 0.628418 -0.149841 0.631348 1441916225 0.427429 0.628723 -0.155762 0.630554 1441916225 0.427429 0.628723 -0.155762 0.630554 1441916225 0.427429 0.628723 -0.155762 0.630554 1441916225 0.427429 0.628723 -0.155762 0.630554 1441916225 0.427429 0.628723 -0.155762 0.630554 1441916225 0.427429 0.628723 -0.155762 0.630554 1441916225 0.413940 0.635376 -0.141724 0.636230 1441916226 0.413940 0.635376 -0.141724 0.636230 1441916226 0.413940 0.635376 -0.141724 0.636230 1441916226 0.413940 0.635376 -0.141724 0.636230 1441916226 0.413940 0.635376 -0.141724 0.636230 1441916226 0.413940 0.635376 -0.141724 0.636230 1441916226 0.393738 0.644714 -0.124146 0.643250 1441916226 0.393738 0.644714 -0.124146 0.643250 1441916226 0.393738 0.644714 -0.124146 0.643250 1441916226 0.393738 0.644714 -0.124146 0.643250 1441916226 0.393738 0.644714 -0.124146 0.643250 1441916226 0.393738 0.644714 -0.124146 0.643250 1441916226 0.374634 0.651611 -0.117310 0.649048 1441916226 0.374634 0.651611 -0.117310 0.649048 1441916226 0.374634 0.651611 -0.117310 0.649048 1441916226 0.374634 0.651611 -0.117310 0.649048 1441916226 0.374634 0.651611 -0.117310 0.649048 1441916226 0.374634 0.651611 -0.117310 0.649048 1441916226 0.363342 0.652405 -0.116699 0.654724 1441916226 0.363342 0.652405 -0.116699 0.654724 1441916226 0.363342 0.652405 -0.116699 0.654724 1441916226 0.363342 0.652405 -0.116699 0.654724 1441916226 0.363342 0.652405 -0.116699 0.654724 1441916226 0.363342 0.652405 -0.116699 0.654724 1441916226 0.363342 0.652405 -0.116699 0.654724 1441916226 0.363892 0.649719 -0.125183 0.655518 1441916226 0.363892 0.649719 -0.125183 0.655518 1441916226 0.363892 0.649719 -0.125183 0.655518 1441916226 0.363892 0.649719 -0.125183 0.655518 1441916226 0.363892 0.649719 -0.125183 0.655518 1441916226 0.371887 0.645447 -0.138977 0.652405 1441916226 0.371887 0.645447 -0.138977 0.652405 1441916226 0.371887 0.645447 -0.138977 0.652405 1441916226 0.371887 0.645447 -0.138977 0.652405 1441916226 0.371887 0.645447 -0.138977 0.652405 1441916226 0.371887 0.645447 -0.138977 0.652405 1441916226 0.378845 0.642700 -0.142273 0.650452 1441916226 0.378845 0.642700 -0.142273 0.650452 1441916226 0.378845 0.642700 -0.142273 0.650452 1441916226 0.378845 0.642700 -0.142273 0.650452 1441916226 0.378845 0.642700 -0.142273 0.650452 1441916226 0.378845 0.642700 -0.142273 0.650452 1441916226 0.378845 0.642700 -0.142273 0.650452 1441916226 0.381775 0.643799 -0.134644 0.649292 1441916226 0.381775 0.643799 -0.134644 0.649292 1441916226 0.381775 0.643799 -0.134644 0.649292 1441916226 0.381775 0.643799 -0.134644 0.649292 1441916226 0.381775 0.643799 -0.134644 0.649292 1441916226 0.381775 0.643799 -0.134644 0.649292 1441916226 0.381775 0.643799 -0.134644 0.649292 1441916226 0.387268 0.644409 -0.128662 0.646606 1441916226 0.387268 0.644409 -0.128662 0.646606 1441916226 0.387268 0.644409 -0.128662 0.646606 1441916226 0.387268 0.644409 -0.128662 0.646606 1441916226 0.387268 0.644409 -0.128662 0.646606 1441916226 0.387268 0.644409 -0.128662 0.646606 1441916226 0.395386 0.642944 -0.129456 0.643005 1441916226 0.395386 0.642944 -0.129456 0.643005 1441916226 0.395386 0.642944 -0.129456 0.643005 1441916226 0.395386 0.642944 -0.129456 0.643005 1441916226 0.395386 0.642944 -0.129456 0.643005 1441916226 0.395386 0.642944 -0.129456 0.643005 1441916226 0.402649 0.638611 -0.130798 0.642517 1441916226 0.402649 0.638611 -0.130798 0.642517 1441916226 0.402649 0.638611 -0.130798 0.642517 1441916226 0.402649 0.638611 -0.130798 0.642517 1441916226 0.402649 0.638611 -0.130798 0.642517 1441916226 0.402649 0.638611 -0.130798 0.642517 1441916226 0.402649 0.638611 -0.130798 0.642517 1441916226 0.408203 0.638245 -0.133179 0.638855 1441916226 0.408203 0.638245 -0.133179 0.638855 1441916226 0.408203 0.638245 -0.133179 0.638855 1441916226 0.408203 0.638245 -0.133179 0.638855 1441916226 0.408203 0.638245 -0.133179 0.638855 1441916226 0.410583 0.641174 -0.132202 0.634644 1441916226 0.410583 0.641174 -0.132202 0.634644 1441916226 0.410583 0.641174 -0.132202 0.634644 1441916226 0.410583 0.641174 -0.132202 0.634644 1441916226 0.410583 0.641174 -0.132202 0.634644 1441916226 0.410583 0.641174 -0.132202 0.634644 1441916226 0.410583 0.641174 -0.132202 0.634644 1441916226 0.395935 0.649780 -0.120483 0.637512 1441916226 0.395935 0.649780 -0.120483 0.637512 1441916226 0.395935 0.649780 -0.120483 0.637512 1441916226 0.395935 0.649780 -0.120483 0.637512 1441916226 0.395935 0.649780 -0.120483 0.637512 1441916226 0.395935 0.649780 -0.120483 0.637512 1441916226 0.360352 0.663452 -0.082336 0.650513 1441916226 0.360352 0.663452 -0.082336 0.650513 1441916226 0.360352 0.663452 -0.082336 0.650513 1441916226 0.360352 0.663452 -0.082336 0.650513 1441916226 0.360352 0.663452 -0.082336 0.650513 1441916226 0.360352 0.663452 -0.082336 0.650513 1441916226 0.327087 0.669006 -0.049255 0.665466 1441916226 0.327087 0.669006 -0.049255 0.665466 1441916226 0.327087 0.669006 -0.049255 0.665466 1441916226 0.327087 0.669006 -0.049255 0.665466 1441916226 0.327087 0.669006 -0.049255 0.665466 1441916226 0.327087 0.669006 -0.049255 0.665466 1441916226 0.327087 0.669006 -0.049255 0.665466 1441916226 0.318359 0.670105 -0.049255 0.668640 1441916226 0.318359 0.670105 -0.049255 0.668640 1441916226 0.318359 0.670105 -0.049255 0.668640 1441916226 0.318359 0.670105 -0.049255 0.668640 1441916226 0.318359 0.670105 -0.049255 0.668640 1441916226 0.318359 0.670105 -0.049255 0.668640 1441916226 0.321411 0.666382 -0.055908 0.670410 1441916226 0.321411 0.666382 -0.055908 0.670410 1441916226 0.321411 0.666382 -0.055908 0.670410 1441916226 0.321411 0.666382 -0.055908 0.670410 1441916226 0.321411 0.666382 -0.055908 0.670410 1441916226 0.321411 0.666382 -0.055908 0.670410 1441916226 0.321411 0.666382 -0.055908 0.670410 1441916226 0.319336 0.667786 -0.044312 0.670837 1441916226 0.319336 0.667786 -0.044312 0.670837 1441916227 0.319336 0.667786 -0.044312 0.670837 1441916227 0.319336 0.667786 -0.044312 0.670837 1441916227 0.319336 0.667786 -0.044312 0.670837 1441916227 0.319336 0.667786 -0.044312 0.670837 1441916227 0.308228 0.670044 -0.026978 0.674683 1441916227 0.308228 0.670044 -0.026978 0.674683 1441916227 0.308228 0.670044 -0.026978 0.674683 1441916227 0.308228 0.670044 -0.026978 0.674683 1441916227 0.308228 0.670044 -0.026978 0.674683 1441916227 0.308228 0.670044 -0.026978 0.674683 1441916227 0.305542 0.669250 -0.029175 0.676575 1441916227 0.305542 0.669250 -0.029175 0.676575 1441916227 0.305542 0.669250 -0.029175 0.676575 1441916227 0.305542 0.669250 -0.029175 0.676575 1441916227 0.305542 0.669250 -0.029175 0.676575 1441916227 0.305542 0.669250 -0.029175 0.676575 1441916227 0.305542 0.669250 -0.029175 0.676575 1441916227 0.310547 0.665466 -0.040466 0.677490 1441916227 0.310547 0.665466 -0.040466 0.677490 1441916227 0.310547 0.665466 -0.040466 0.677490 1441916227 0.310547 0.665466 -0.040466 0.677490 1441916227 0.310547 0.665466 -0.040466 0.677490 1441916227 0.310547 0.665466 -0.040466 0.677490 1441916227 0.318909 0.661438 -0.049194 0.676941 1441916227 0.318909 0.661438 -0.049194 0.676941 1441916227 0.318909 0.661438 -0.049194 0.676941 1441916227 0.318909 0.661438 -0.049194 0.676941 1441916227 0.318909 0.661438 -0.049194 0.676941 1441916227 0.318909 0.661438 -0.049194 0.676941 1441916227 0.325500 0.658936 -0.056763 0.675720 1441916227 0.325500 0.658936 -0.056763 0.675720 1441916227 0.325500 0.658936 -0.056763 0.675720 1441916227 0.325500 0.658936 -0.056763 0.675720 1441916227 0.325500 0.658936 -0.056763 0.675720 1441916227 0.325500 0.658936 -0.056763 0.675720 1441916227 0.335266 0.653503 -0.066467 0.675293 1441916227 0.335266 0.653503 -0.066467 0.675293 1441916227 0.335266 0.653503 -0.066467 0.675293 1441916227 0.335266 0.653503 -0.066467 0.675293 1441916227 0.335266 0.653503 -0.066467 0.675293 1441916227 0.335266 0.653503 -0.066467 0.675293 1441916227 0.335266 0.653503 -0.066467 0.675293 1441916227 0.348755 0.648804 -0.079956 0.671509 1441916227 0.348755 0.648804 -0.079956 0.671509 1441916227 0.348755 0.648804 -0.079956 0.671509 1441916227 0.348755 0.648804 -0.079956 0.671509 1441916227 0.348755 0.648804 -0.079956 0.671509 1441916227 0.348755 0.648804 -0.079956 0.671509 1441916227 0.366089 0.641357 -0.093323 0.667725 1441916227 0.366089 0.641357 -0.093323 0.667725 1441916227 0.366089 0.641357 -0.093323 0.667725 1441916227 0.366089 0.641357 -0.093323 0.667725 1441916227 0.366089 0.641357 -0.093323 0.667725 1441916227 0.366089 0.641357 -0.093323 0.667725 1441916227 0.382202 0.634705 -0.103638 0.663513 1441916227 0.382202 0.634705 -0.103638 0.663513 1441916227 0.382202 0.634705 -0.103638 0.663513 1441916227 0.382202 0.634705 -0.103638 0.663513 1441916227 0.382202 0.634705 -0.103638 0.663513 1441916227 0.382202 0.634705 -0.103638 0.663513 1441916227 0.392578 0.632019 -0.107544 0.659363 1441916227 0.392578 0.632019 -0.107544 0.659363 1441916227 0.392578 0.632019 -0.107544 0.659363 1441916227 0.392578 0.632019 -0.107544 0.659363 1441916227 0.392578 0.632019 -0.107544 0.659363 1441916227 0.392578 0.632019 -0.107544 0.659363 1441916227 0.392578 0.632019 -0.107544 0.659363 1441916227 0.397156 0.636902 -0.101929 0.652771 1441916227 0.397156 0.636902 -0.101929 0.652771 1441916227 0.397156 0.636902 -0.101929 0.652771 1441916227 0.397156 0.636902 -0.101929 0.652771 1441916227 0.397156 0.636902 -0.101929 0.652771 1441916227 0.397156 0.636902 -0.101929 0.652771 1441916227 0.396423 0.646606 -0.099487 0.643982 1441916227 0.396423 0.646606 -0.099487 0.643982 1441916227 0.396423 0.646606 -0.099487 0.643982 1441916227 0.396423 0.646606 -0.099487 0.643982 1441916227 0.396423 0.646606 -0.099487 0.643982 1441916227 0.393921 0.647949 -0.106384 0.643127 1441916227 0.393921 0.647949 -0.106384 0.643127 1441916227 0.393921 0.647949 -0.106384 0.643127 1441916227 0.393921 0.647949 -0.106384 0.643127 1441916227 0.393921 0.647949 -0.106384 0.643127 1441916227 0.393921 0.647949 -0.106384 0.643127 1441916227 0.393921 0.647949 -0.106384 0.643127 1441916227 0.387634 0.645691 -0.116089 0.647522 1441916227 0.387634 0.645691 -0.116089 0.647522 1441916227 0.387634 0.645691 -0.116089 0.647522 1441916227 0.387634 0.645691 -0.116089 0.647522 1441916227 0.387634 0.645691 -0.116089 0.647522 1441916227 0.387634 0.645691 -0.116089 0.647522 1441916227 0.382019 0.643005 -0.123169 0.652222 1441916227 0.382019 0.643005 -0.123169 0.652222 1441916227 0.382019 0.643005 -0.123169 0.652222 1441916227 0.382019 0.643005 -0.123169 0.652222 1441916227 0.382019 0.643005 -0.123169 0.652222 1441916227 0.382019 0.643005 -0.123169 0.652222 1441916227 0.373291 0.643799 -0.117004 0.657593 1441916227 0.373291 0.643799 -0.117004 0.657593 1441916227 0.373291 0.643799 -0.117004 0.657593 1441916227 0.373291 0.643799 -0.117004 0.657593 1441916227 0.373291 0.643799 -0.117004 0.657593 1441916227 0.373291 0.643799 -0.117004 0.657593 1441916227 0.373291 0.643799 -0.117004 0.657593 1441916227 0.358215 0.649109 -0.101379 0.663330 1441916227 0.358215 0.649109 -0.101379 0.663330 1441916227 0.358215 0.649109 -0.101379 0.663330 1441916227 0.358215 0.649109 -0.101379 0.663330 1441916227 0.358215 0.649109 -0.101379 0.663330 1441916227 0.339355 0.656311 -0.083801 0.668579 1441916227 0.339355 0.656311 -0.083801 0.668579 1441916227 0.339355 0.656311 -0.083801 0.668579 1441916228 0.339355 0.656311 -0.083801 0.668579 1441916228 0.339355 0.656311 -0.083801 0.668579 1441916228 0.339355 0.656311 -0.083801 0.668579 1441916228 0.339355 0.656311 -0.083801 0.668579 1441916228 0.328308 0.659058 -0.080261 0.671814 1441916228 0.328308 0.659058 -0.080261 0.671814 1441916228 0.328308 0.659058 -0.080261 0.671814 1441916228 0.328308 0.659058 -0.080261 0.671814 1441916228 0.328308 0.659058 -0.080261 0.671814 1441916228 0.328308 0.659058 -0.080261 0.671814 1441916228 0.325928 0.658264 -0.086975 0.672913 1441916228 0.325928 0.658264 -0.086975 0.672913 1441916228 0.325928 0.658264 -0.086975 0.672913 1441916228 0.325928 0.658264 -0.086975 0.672913 1441916228 0.325928 0.658264 -0.086975 0.672913 1441916228 0.325928 0.658264 -0.086975 0.672913 1441916228 0.331848 0.655334 -0.094910 0.671814 1441916228 0.331848 0.655334 -0.094910 0.671814 1441916228 0.331848 0.655334 -0.094910 0.671814 1441916228 0.331848 0.655334 -0.094910 0.671814 1441916228 0.331848 0.655334 -0.094910 0.671814 1441916228 0.331848 0.655334 -0.094910 0.671814 1441916228 0.331848 0.655334 -0.094910 0.671814 1441916228 0.346924 0.649231 -0.108032 0.668152 1441916228 0.346924 0.649231 -0.108032 0.668152 1441916228 0.346924 0.649231 -0.108032 0.668152 1441916228 0.346924 0.649231 -0.108032 0.668152 1441916228 0.346924 0.649231 -0.108032 0.668152 1441916228 0.346924 0.649231 -0.108032 0.668152 1441916228 0.364258 0.642273 -0.122864 0.663025 1441916228 0.364258 0.642273 -0.122864 0.663025 1441916228 0.364258 0.642273 -0.122864 0.663025 1441916228 0.364258 0.642273 -0.122864 0.663025 1441916228 0.364258 0.642273 -0.122864 0.663025 1441916228 0.376526 0.637268 -0.128357 0.659973 1441916228 0.376526 0.637268 -0.128357 0.659973 1441916228 0.376526 0.637268 -0.128357 0.659973 1441916228 0.376526 0.637268 -0.128357 0.659973 1441916228 0.376526 0.637268 -0.128357 0.659973 1441916228 0.376526 0.637268 -0.128357 0.659973 1441916228 0.376526 0.637268 -0.128357 0.659973 1441916228 0.383911 0.635864 -0.126587 0.657410 1441916228 0.383911 0.635864 -0.126587 0.657410 1441916228 0.383911 0.635864 -0.126587 0.657410 1441916228 0.383911 0.635864 -0.126587 0.657410 1441916228 0.383911 0.635864 -0.126587 0.657410 1441916228 0.383911 0.635864 -0.126587 0.657410 1441916228 0.392944 0.633667 -0.133362 0.652832 1441916228 0.392944 0.633667 -0.133362 0.652832 1441916228 0.392944 0.633667 -0.133362 0.652832 1441916228 0.392944 0.633667 -0.133362 0.652832 1441916228 0.392944 0.633667 -0.133362 0.652832 1441916228 0.392944 0.633667 -0.133362 0.652832 1441916228 0.403137 0.627197 -0.146301 0.650085 1441916228 0.403137 0.627197 -0.146301 0.650085 1441916228 0.403137 0.627197 -0.146301 0.650085 1441916228 0.403137 0.627197 -0.146301 0.650085 1441916228 0.403137 0.627197 -0.146301 0.650085 1441916228 0.403137 0.627197 -0.146301 0.650085 1441916228 0.411743 0.621887 -0.154358 0.647949 1441916228 0.411743 0.621887 -0.154358 0.647949 1441916228 0.411743 0.621887 -0.154358 0.647949 1441916228 0.411743 0.621887 -0.154358 0.647949 1441916228 0.411743 0.621887 -0.154358 0.647949 1441916228 0.415588 0.624573 -0.151978 0.643494 1441916228 0.415588 0.624573 -0.151978 0.643494 1441916228 0.415588 0.624573 -0.151978 0.643494 1441916228 0.415588 0.624573 -0.151978 0.643494 1441916228 0.415588 0.624573 -0.151978 0.643494 1441916228 0.415588 0.624573 -0.151978 0.643494 1441916228 0.412170 0.635193 -0.144104 0.637024 1441916228 0.412170 0.635193 -0.144104 0.637024 1441916228 0.412170 0.635193 -0.144104 0.637024 1441916228 0.412170 0.635193 -0.144104 0.637024 1441916228 0.412170 0.635193 -0.144104 0.637024 1441916228 0.412170 0.635193 -0.144104 0.637024 1441916228 0.412170 0.635193 -0.144104 0.637024 1441916228 0.405579 0.639587 -0.137207 0.638367 1441916228 0.405579 0.639587 -0.137207 0.638367 1441916228 0.405579 0.639587 -0.137207 0.638367 1441916228 0.405579 0.639587 -0.137207 0.638367 1441916228 0.405579 0.639587 -0.137207 0.638367 1441916228 0.405579 0.639587 -0.137207 0.638367 1441916228 0.402893 0.636719 -0.143433 0.641602 1441916228 0.402893 0.636719 -0.143433 0.641602 1441916228 0.402893 0.636719 -0.143433 0.641602 1441916228 0.402893 0.636719 -0.143433 0.641602 1441916228 0.402893 0.636719 -0.143433 0.641602 1441916228 0.402893 0.636719 -0.143433 0.641602 1441916228 0.401184 0.632141 -0.154236 0.644653 1441916228 0.401184 0.632141 -0.154236 0.644653 1441916228 0.401184 0.632141 -0.154236 0.644653 1441916228 0.401184 0.632141 -0.154236 0.644653 1441916228 0.401184 0.632141 -0.154236 0.644653 1441916228 0.395081 0.633667 -0.145142 0.648987 1441916228 0.395081 0.633667 -0.145142 0.648987 1441916228 0.395081 0.633667 -0.145142 0.648987 1441916228 0.395081 0.633667 -0.145142 0.648987 1441916228 0.395081 0.633667 -0.145142 0.648987 1441916228 0.395081 0.633667 -0.145142 0.648987 1441916228 0.382385 0.640625 -0.123474 0.654297 1441916228 0.382385 0.640625 -0.123474 0.654297 1441916228 0.382385 0.640625 -0.123474 0.654297 1441916228 0.382385 0.640625 -0.123474 0.654297 1441916228 0.382385 0.640625 -0.123474 0.654297 1441916228 0.382385 0.640625 -0.123474 0.654297 1441916228 0.382385 0.640625 -0.123474 0.654297 1441916228 0.363403 0.646790 -0.102356 0.662598 1441916228 0.363403 0.646790 -0.102356 0.662598 1441916228 0.363403 0.646790 -0.102356 0.662598 1441916228 0.363403 0.646790 -0.102356 0.662598 1441916229 0.363403 0.646790 -0.102356 0.662598 1441916229 0.363403 0.646790 -0.102356 0.662598 1441916229 0.354370 0.647095 -0.103821 0.666931 1441916229 0.354370 0.647095 -0.103821 0.666931 1441916229 0.354370 0.647095 -0.103821 0.666931 1441916229 0.354370 0.647095 -0.103821 0.666931 1441916229 0.354370 0.647095 -0.103821 0.666931 1441916229 0.354370 0.647095 -0.103821 0.666931 1441916229 0.360413 0.641663 -0.123413 0.665588 1441916229 0.360413 0.641663 -0.123413 0.665588 1441916229 0.360413 0.641663 -0.123413 0.665588 1441916229 0.360413 0.641663 -0.123413 0.665588 1441916229 0.360413 0.641663 -0.123413 0.665588 1441916229 0.360413 0.641663 -0.123413 0.665588 1441916229 0.373291 0.635071 -0.138000 0.661987 1441916229 0.373291 0.635071 -0.138000 0.661987 1441916229 0.373291 0.635071 -0.138000 0.661987 1441916229 0.373291 0.635071 -0.138000 0.661987 1441916229 0.373291 0.635071 -0.138000 0.661987 1441916229 0.373291 0.635071 -0.138000 0.661987 1441916229 0.381775 0.632141 -0.145020 0.658447 1441916229 0.381775 0.632141 -0.145020 0.658447 1441916229 0.381775 0.632141 -0.145020 0.658447 1441916229 0.381775 0.632141 -0.145020 0.658447 1441916229 0.381775 0.632141 -0.145020 0.658447 1441916229 0.381775 0.632141 -0.145020 0.658447 1441916229 0.388794 0.628601 -0.144226 0.657898 1441916229 0.388794 0.628601 -0.144226 0.657898 1441916229 0.388794 0.628601 -0.144226 0.657898 1441916229 0.388794 0.628601 -0.144226 0.657898 1441916229 0.388794 0.628601 -0.144226 0.657898 1441916229 0.388794 0.628601 -0.144226 0.657898 1441916229 0.396057 0.626404 -0.141541 0.656189 1441916229 0.396057 0.626404 -0.141541 0.656189 1441916229 0.396057 0.626404 -0.141541 0.656189 1441916229 0.396057 0.626404 -0.141541 0.656189 1441916229 0.396057 0.626404 -0.141541 0.656189 1441916229 0.396057 0.626404 -0.141541 0.656189 1441916229 0.396057 0.626404 -0.141541 0.656189 1441916229 0.403259 0.625549 -0.140503 0.652832 1441916229 0.403259 0.625549 -0.140503 0.652832 1441916229 0.403259 0.625549 -0.140503 0.652832 1441916229 0.403259 0.625549 -0.140503 0.652832 1441916229 0.403259 0.625549 -0.140503 0.652832 1441916229 0.403259 0.625549 -0.140503 0.652832 1441916229 0.408447 0.623901 -0.143127 0.650635 1441916229 0.408447 0.623901 -0.143127 0.650635 1441916229 0.408447 0.623901 -0.143127 0.650635 1441916229 0.408447 0.623901 -0.143127 0.650635 1441916229 0.408447 0.623901 -0.143127 0.650635 1441916229 0.408447 0.623901 -0.143127 0.650635 1441916229 0.408447 0.623901 -0.143127 0.650635 1441916229 0.413269 0.620605 -0.146606 0.650024 1441916229 0.413269 0.620605 -0.146606 0.650024 1441916229 0.413269 0.620605 -0.146606 0.650024 1441916229 0.413269 0.620605 -0.146606 0.650024 1441916229 0.413269 0.620605 -0.146606 0.650024 1441916229 0.413269 0.620605 -0.146606 0.650024 1441916229 0.412781 0.621643 -0.145569 0.649536 1441916229 0.412781 0.621643 -0.145569 0.649536 1441916229 0.412781 0.621643 -0.145569 0.649536 1441916229 0.412781 0.621643 -0.145569 0.649536 1441916229 0.412781 0.621643 -0.145569 0.649536 1441916229 0.412781 0.621643 -0.145569 0.649536 1441916229 0.407898 0.627991 -0.129517 0.649902 1441916229 0.407898 0.627991 -0.129517 0.649902 1441916229 0.407898 0.627991 -0.129517 0.649902 1441916229 0.407898 0.627991 -0.129517 0.649902 1441916229 0.407898 0.627991 -0.129517 0.649902 1441916229 0.407898 0.627991 -0.129517 0.649902 1441916229 0.401917 0.635620 -0.121399 0.647766 1441916229 0.401917 0.635620 -0.121399 0.647766 1441916229 0.401917 0.635620 -0.121399 0.647766 1441916229 0.401917 0.635620 -0.121399 0.647766 1441916229 0.401917 0.635620 -0.121399 0.647766 1441916229 0.401917 0.635620 -0.121399 0.647766 1441916229 0.401917 0.635620 -0.121399 0.647766 1441916229 0.395691 0.635193 -0.120544 0.652161 1441916229 0.395691 0.635193 -0.120544 0.652161 1441916229 0.395691 0.635193 -0.120544 0.652161 1441916229 0.395691 0.635193 -0.120544 0.652161 1441916229 0.395691 0.635193 -0.120544 0.652161 1441916229 0.395386 0.630310 -0.137878 0.653687 1441916229 0.395386 0.630310 -0.137878 0.653687 1441916229 0.395386 0.630310 -0.137878 0.653687 1441916229 0.395386 0.630310 -0.137878 0.653687 1441916229 0.395386 0.630310 -0.137878 0.653687 1441916229 0.395386 0.630310 -0.137878 0.653687 1441916229 0.395386 0.630310 -0.137878 0.653687 1441916229 0.397034 0.625244 -0.159241 0.652710 1441916229 0.397034 0.625244 -0.159241 0.652710 1441916229 0.397034 0.625244 -0.159241 0.652710 1441916229 0.397034 0.625244 -0.159241 0.652710 1441916229 0.397034 0.625244 -0.159241 0.652710 1441916229 0.397034 0.625244 -0.159241 0.652710 1441916229 0.393677 0.623596 -0.161377 0.655762 1441916229 0.393677 0.623596 -0.161377 0.655762 1441916229 0.393677 0.623596 -0.161377 0.655762 1441916229 0.393677 0.623596 -0.161377 0.655762 1441916229 0.393677 0.623596 -0.161377 0.655762 1441916229 0.393677 0.623596 -0.161377 0.655762 1441916229 0.385376 0.627686 -0.152405 0.658875 1441916229 0.385376 0.627686 -0.152405 0.658875 1441916229 0.385376 0.627686 -0.152405 0.658875 1441916229 0.385376 0.627686 -0.152405 0.658875 1441916229 0.385376 0.627686 -0.152405 0.658875 1441916229 0.385376 0.627686 -0.152405 0.658875 1441916229 0.377625 0.630920 -0.148254 0.661255 1441916229 0.377625 0.630920 -0.148254 0.661255 1441916229 0.377625 0.630920 -0.148254 0.661255 1441916229 0.377625 0.630920 -0.148254 0.661255 1441916229 0.377625 0.630920 -0.148254 0.661255 1441916230 0.377625 0.630920 -0.148254 0.661255 1441916230 0.377625 0.630920 -0.148254 0.661255 1441916230 0.376160 0.625549 -0.153870 0.665894 1441916230 0.376160 0.625549 -0.153870 0.665894 1441916230 0.376160 0.625549 -0.153870 0.665894 1441916230 0.376160 0.625549 -0.153870 0.665894 1441916230 0.383240 0.616394 -0.171387 0.666077 1441916230 0.383240 0.616394 -0.171387 0.666077 1441916230 0.383240 0.616394 -0.171387 0.666077 1441916230 0.383240 0.616394 -0.171387 0.666077 1441916230 0.383240 0.616394 -0.171387 0.666077 1441916230 0.383240 0.616394 -0.171387 0.666077 1441916230 0.396729 0.605347 -0.186340 0.664368 1441916230 0.396729 0.605347 -0.186340 0.664368 1441916230 0.396729 0.605347 -0.186340 0.664368 1441916230 0.396729 0.605347 -0.186340 0.664368 1441916230 0.396729 0.605347 -0.186340 0.664368 1441916230 0.396729 0.605347 -0.186340 0.664368 1441916230 0.396729 0.605347 -0.186340 0.664368 1441916230 0.410583 0.598083 -0.189087 0.661743 1441916230 0.410583 0.598083 -0.189087 0.661743 1441916230 0.410583 0.598083 -0.189087 0.661743 1441916230 0.410583 0.598083 -0.189087 0.661743 1441916230 0.410583 0.598083 -0.189087 0.661743 1441916230 0.421814 0.596619 -0.173828 0.660156 1441916230 0.421814 0.596619 -0.173828 0.660156 1441916230
[truncated: 196,713 more chars]
