# Supplementary material for: Quaternion-Based Gesture Recognition Using Wireless Wearable Motion Capture Sensors
Source: Sensors (Basel). 2016 Apr 28;16(5):605. doi: 10.3390/s16050605 (PMC4883296; doi:10.3390/s16050605)
Supplement: Supplementary file 1 [file sensors-16-00605-s001.zip › MultiSensorGestureData/P5/1. Jab/Training19.txt]

-0.512573 -0.424011 -0.465393 0.583923 1441916122 -0.512573 -0.424011 -0.465393 0.583923 1441916122 -0.512573 -0.424011 -0.465393 0.583923 1441916122 -0.512573 -0.424011 -0.465393 0.583923 1441916122 -0.512573 -0.424011 -0.465393 0.583923 1441916122 -0.510864 -0.425903 -0.465820 0.583679 1441916122 -0.510864 -0.425903 -0.465820 0.583679 1441916122 -0.510864 -0.425903 -0.465820 0.583679 1441916122 -0.510864 -0.425903 -0.465820 0.583679 1441916122 -0.510864 -0.425903 -0.465820 0.583679 1441916122 -0.510864 -0.425903 -0.465820 0.583679 1441916122 -0.507141 -0.425720 -0.464661 0.587891 1441916122 -0.507141 -0.425720 -0.464661 0.587891 1441916122 -0.507141 -0.425720 -0.464661 0.587891 1441916122 -0.507141 -0.425720 -0.464661 0.587891 1441916122 -0.507141 -0.425720 -0.464661 0.587891 1441916122 -0.507141 -0.425720 -0.464661 0.587891 1441916122 -0.507141 -0.425720 -0.464661 0.587891 1441916122 -0.507141 -0.425720 -0.464661 0.587891 1441916122 -0.495483 -0.430115 -0.459534 0.598633 1441916122 -0.495483 -0.430115 -0.459534 0.598633 1441916122 -0.495483 -0.430115 -0.459534 0.598633 1441916122 -0.495483 -0.430115 -0.459534 0.598633 1441916122 -0.495483 -0.430115 -0.459534 0.598633 1441916122 -0.495483 -0.430115 -0.459534 0.598633 1441916122 -0.482300 -0.435974 -0.449280 0.612793 1441916122 -0.482300 -0.435974 -0.449280 0.612793 1441916122 -0.482300 -0.435974 -0.449280 0.612793 1441916122 -0.482300 -0.435974 -0.449280 0.612793 1441916122 -0.482300 -0.435974 -0.449280 0.612793 1441916122 -0.482300 -0.435974 -0.449280 0.612793 1441916122 -0.466919 -0.445251 -0.434448 0.628540 1441916122 -0.466919 -0.445251 -0.434448 0.628540 1441916122 -0.466919 -0.445251 -0.434448 0.628540 1441916122 -0.466919 -0.445251 -0.434448 0.628540 1441916122 -0.466919 -0.445251 -0.434448 0.628540 1441916122 -0.466919 -0.445251 -0.434448 0.628540 1441916122 -0.456848 -0.452454 -0.418335 0.641602 1441916122 -0.456848 -0.452454 -0.418335 0.641602 1441916122 -0.456848 -0.452454 -0.418335 0.641602 1441916122 -0.456848 -0.452454 -0.418335 0.641602 1441916122 -0.456848 -0.452454 -0.418335 0.641602 1441916122 -0.456848 -0.452454 -0.418335 0.641602 1441916122 -0.451904 -0.456787 -0.407532 0.648865 1441916122 -0.451904 -0.456787 -0.407532 0.648865 1441916122 -0.451904 -0.456787 -0.407532 0.648865 1441916122 -0.451904 -0.456787 -0.407532 0.648865 1441916122 -0.451904 -0.456787 -0.407532 0.648865 1441916122 -0.451904 -0.456787 -0.407532 0.648865 1441916122 -0.451416 -0.463562 -0.407410 0.644470 1441916122 -0.451416 -0.463562 -0.407410 0.644470 1441916122 -0.451416 -0.463562 -0.407410 0.644470 1441916122 -0.451416 -0.463562 -0.407410 0.644470 1441916122 -0.451416 -0.463562 -0.407410 0.644470 1441916122 -0.451416 -0.463562 -0.407410 0.644470 1441916122 -0.459595 -0.457886 -0.425171 0.631165 1441916122 -0.459595 -0.457886 -0.425171 0.631165 1441916122 -0.459595 -0.457886 -0.425171 0.631165 1441916122 -0.459595 -0.457886 -0.425171 0.631165 1441916122 -0.459595 -0.457886 -0.425171 0.631165 1441916122 -0.459595 -0.457886 -0.425171 0.631165 1441916122 -0.463623 -0.449890 -0.445129 0.620178 1441916122 -0.463623 -0.449890 -0.445129 0.620178 1441916122 -0.463623 -0.449890 -0.445129 0.620178 1441916122 -0.463623 -0.449890 -0.445129 0.620178 1441916122 -0.463623 -0.449890 -0.445129 0.620178 1441916122 -0.463623 -0.449890 -0.445129 0.620178 1441916122 -0.466309 -0.452759 -0.440735 0.619141 1441916122 -0.466309 -0.452759 -0.440735 0.619141 1441916122 -0.466309 -0.452759 -0.440735 0.619141 1441916122 -0.466309 -0.452759 -0.440735 0.619141 1441916122 -0.466309 -0.452759 -0.440735 0.619141 1441916122 -0.466309 -0.452759 -0.440735 0.619141 1441916122 -0.471436 -0.451233 -0.444153 0.613892 1441916122 -0.471436 -0.451233 -0.444153 0.613892 1441916122 -0.471436 -0.451233 -0.444153 0.613892 1441916122 -0.471436 -0.451233 -0.444153 0.613892 1441916122 -0.471436 -0.451233 -0.444153 0.613892 1441916122 -0.471436 -0.451233 -0.444153 0.613892 1441916122 -0.479492 -0.443848 -0.452209 0.607178 1441916122 -0.479492 -0.443848 -0.452209 0.607178 1441916122 -0.479492 -0.443848 -0.452209 0.607178 1441916122 -0.479492 -0.443848 -0.452209 0.607178 1441916122 -0.479492 -0.443848 -0.452209 0.607178 1441916122 -0.479492 -0.443848 -0.452209 0.607178 1441916122 -0.479492 -0.443848 -0.452209 0.607178 1441916122 -0.479492 -0.443848 -0.452209 0.607178 1441916122 -0.484314 -0.439087 -0.468018 0.594604 1441916122 -0.484314 -0.439087 -0.468018 0.594604 1441916122 -0.484314 -0.439087 -0.468018 0.594604 1441916122 -0.484314 -0.439087 -0.468018 0.594604 1441916122 -0.484314 -0.439087 -0.468018 0.594604 1441916122 -0.491150 -0.430847 -0.481018 0.584656 1441916122 -0.491150 -0.430847 -0.481018 0.584656 1441916122 -0.491150 -0.430847 -0.481018 0.584656 1441916123 -0.491150 -0.430847 -0.481018 0.584656 1441916123 -0.491150 -0.430847 -0.481018 0.584656 1441916123 -0.491150 -0.430847 -0.481018 0.584656 1441916123 -0.491150 -0.430847 -0.481018 0.584656 1441916123 -0.491577 -0.428162 -0.486328 0.581848 1441916123 -0.491577 -0.428162 -0.486328 0.581848 1441916123 -0.491577 -0.428162 -0.486328 0.581848 1441916123 -0.491577 -0.428162 -0.486328 0.581848 1441916123 -0.491577 -0.428162 -0.486328 0.581848 1441916123 -0.491577 -0.428162 -0.486328 0.581848 1441916123 -0.490356 -0.430176 -0.485840 0.581909 1441916123 -0.490356 -0.430176 -0.485840 0.581909 1441916123 -0.490356 -0.430176 -0.485840 0.581909 1441916123 -0.490356 -0.430176 -0.485840 0.581909 1441916123 -0.490356 -0.430176 -0.485840 0.581909 1441916123 -0.490356 -0.430176 -0.485840 0.581909 1441916123 -0.490356 -0.429749 -0.482666 0.584778 1441916123 -0.490356 -0.429749 -0.482666 0.584778 1441916123 -0.490356 -0.429749 -0.482666 0.584778 1441916123 -0.490356 -0.429749 -0.482666 0.584778 1441916123 -0.490356 -0.429749 -0.482666 0.584778 1441916123 -0.490051 -0.428101 -0.478149 0.589966 1441916123 -0.490051 -0.428101 -0.478149 0.589966 1441916123 -0.490051 -0.428101 -0.478149 0.589966 1441916123 -0.490051 -0.428101 -0.478149 0.589966 1441916123 -0.490051 -0.428101 -0.478149 0.589966 1441916123 -0.490051 -0.428101 -0.478149 0.589966 1441916123 -0.489990 -0.426270 -0.471985 0.596252 1441916123 -0.489990 -0.426270 -0.471985 0.596252 1441916123 -0.489990 -0.426270 -0.471985 0.596252 1441916123 -0.489990 -0.426270 -0.471985 0.596252 1441916123 -0.489990 -0.426270 -0.471985 0.596252 1441916123 -0.489990 -0.426270 -0.471985 0.596252 1441916123 -0.489990 -0.426270 -0.471985 0.596252 1441916123 -0.489075 -0.427368 -0.465454 0.601318 1441916123 -0.489075 -0.427368 -0.465454 0.601318 1441916123 -0.489075 -0.427368 -0.465454 0.601318 1441916123 -0.489075 -0.427368 -0.465454 0.601318 1441916123 -0.489075 -0.427368 -0.465454 0.601318 1441916123 -0.489075 -0.427368 -0.465454 0.601318 1441916123 -0.488342 -0.428528 -0.457153 0.607422 1441916123 -0.488342 -0.428528 -0.457153 0.607422 1441916123 -0.488342 -0.428528 -0.457153 0.607422 1441916123 -0.488342 -0.428528 -0.457153 0.607422 1441916123 -0.488342 -0.428528 -0.457153 0.607422 1441916123 -0.488342 -0.428528 -0.457153 0.607422 1441916123 -0.487000 -0.431213 -0.448425 0.613037 1441916123 -0.487000 -0.431213 -0.448425 0.613037 1441916123 -0.487000 -0.431213 -0.448425 0.613037 1441916123 -0.487000 -0.431213 -0.448425 0.613037 1441916123 -0.487000 -0.431213 -0.448425 0.613037 1441916123 -0.487000 -0.431213 -0.448425 0.613037 1441916123 -0.487000 -0.431213 -0.448425 0.613037 1441916123 -0.492554 -0.426880 -0.453308 0.608032 1441916123 -0.492554 -0.426880 -0.453308 0.608032 1441916123 -0.492554 -0.426880 -0.453308 0.608032 1441916123 -0.492554 -0.426880 -0.453308 0.608032 1441916123 -0.492554 -0.426880 -0.453308 0.608032 1441916123 -0.492554 -0.426880 -0.453308 0.608032 1441916123 -0.500977 -0.414978 -0.466125 0.599609 1441916123 -0.500977 -0.414978 -0.466125 0.599609 1441916123 -0.500977 -0.414978 -0.466125 0.599609 1441916123 -0.500977 -0.414978 -0.466125 0.599609 1441916123 -0.500977 -0.414978 -0.466125 0.599609 1441916123 -0.500977 -0.414978 -0.466125 0.599609 1441916123 -0.500977 -0.414978 -0.466125 0.599609 1441916123 -0.504028 -0.410950 -0.464783 0.600952 1441916123 -0.504028 -0.410950 -0.464783 0.600952 1441916123 -0.504028 -0.410950 -0.464783 0.600952 1441916123 -0.504028 -0.410950 -0.464783 0.600952 1441916123 -0.504028 -0.410950 -0.464783 0.600952 1441916123 -0.504028 -0.414490 -0.460754 0.601563 1441916123 -0.504028 -0.414490 -0.460754 0.601563 1441916123 -0.504028 -0.414490 -0.460754 0.601563 1441916123 -0.504028 -0.414490 -0.460754 0.601563 1441916123 -0.504028 -0.414490 -0.460754 0.601563 1441916123 -0.506409 -0.411743 -0.466064 0.597412 1441916123 -0.506409 -0.411743 -0.466064 0.597412 1441916123 -0.506409 -0.411743 -0.466064 0.597412 1441916123 -0.506409 -0.411743 -0.466064 0.597412 1441916123 -0.506409 -0.411743 -0.466064 0.597412 1441916123 -0.506409 -0.411743 -0.466064 0.597412 1441916123 -0.506409 -0.411743 -0.466064 0.597412 1441916123 -0.508057 -0.407898 -0.475769 0.590942 1441916123 -0.508057 -0.407898 -0.475769 0.590942 1441916123 -0.508057 -0.407898 -0.475769 0.590942 1441916123 -0.508057 -0.407898 -0.475769 0.590942 1441916123 -0.508057 -0.407898 -0.475769 0.590942 1441916123 -0.508057 -0.407898 -0.475769 0.590942 1441916123 -0.510559 -0.405212 -0.482361 0.585266 1441916123 -0.510559 -0.405212 -0.482361 0.585266 1441916123 -0.510559 -0.405212 -0.482361 0.585266 1441916123 -0.510559 -0.405212 -0.482361 0.585266 1441916123 -0.510559 -0.405212 -0.482361 0.585266 1441916123 -0.510559 -0.405212 -0.482361 0.585266 1441916123 -0.511536 -0.402893 -0.488220 0.581116 1441916123 -0.511536 -0.402893 -0.488220 0.581116 1441916123 -0.511536 -0.402893 -0.488220 0.581116 1441916123 -0.511536 -0.402893 -0.488220 0.581116 1441916123 -0.511536 -0.402893 -0.488220 0.581116 1441916123 -0.511536 -0.402893 -0.488220 0.581116 1441916123 -0.511108 -0.405457 -0.492126 0.576355 1441916123 -0.511108 -0.405457 -0.492126 0.576355 1441916123 -0.511108 -0.405457 -0.492126 0.576355 1441916123 -0.511108 -0.405457 -0.492126 0.576355 1441916123 -0.511108 -0.405457 -0.492126 0.576355 1441916123 -0.511108 -0.405457 -0.492126 0.576355 1441916123 -0.511108 -0.405457 -0.492126 0.576355 1441916123 -0.509094 -0.407227 -0.492737 0.576416 1441916123 -0.509094 -0.407227 -0.492737 0.576416 1441916123 -0.509094 -0.407227 -0.492737 0.576416 1441916123 -0.509094 -0.407227 -0.492737 0.576416 1441916123 -0.509094 -0.407227 -0.492737 0.576416 1441916124 -0.509094 -0.407227 -0.492737 0.576416 1441916124 -0.505615 -0.409485 -0.489136 0.580933 1441916124 -0.505615 -0.409485 -0.489136 0.580933 1441916124 -0.505615 -0.409485 -0.489136 0.580933 1441916124 -0.505615 -0.409485 -0.489136 0.580933 1441916124 -0.505615 -0.409485 -0.489136 0.580933 1441916124 -0.505615 -0.409485 -0.489136 0.580933 1441916124 -0.503235 -0.411316 -0.482910 0.586853 1441916124 -0.503235 -0.411316 -0.482910 0.586853 1441916124 -0.503235 -0.411316 -0.482910 0.586853 1441916124 -0.503235 -0.411316 -0.482910 0.586853 1441916124 -0.503235 -0.411316 -0.482910 0.586853 1441916124 -0.503235 -0.411316 -0.482910 0.586853 1441916124 -0.503235 -0.411316 -0.482910 0.586853 1441916124 -0.500854 -0.413330 -0.475525 0.593445 1441916124 -0.500854 -0.413330 -0.475525 0.593445 1441916124 -0.500854 -0.413330 -0.475525 0.593445 1441916124 -0.500854 -0.413330 -0.475525 0.593445 1441916124 -0.500854 -0.413330 -0.475525 0.593445 1441916124 -0.500854 -0.413330 -0.475525 0.593445 1441916124 -0.495789 -0.417236 -0.466309 0.602295 1441916124 -0.495789 -0.417236 -0.466309 0.602295 1441916124 -0.495789 -0.417236 -0.466309 0.602295 1441916124 -0.495789 -0.417236 -0.466309 0.602295 1441916124 -0.495789 -0.417236 -0.466309 0.602295 1441916124 -0.495789 -0.417236 -0.466309 0.602295 1441916124 -0.495789 -0.417236 -0.466309 0.602295 1441916124 -0.491089 -0.424011 -0.452881 0.611572 1441916124 -0.491089 -0.424011 -0.452881 0.611572 1441916124 -0.491089 -0.424011 -0.452881 0.611572 1441916124 -0.491089 -0.424011 -0.452881 0.611572 1441916124 -0.491089 -0.424011 -0.452881 0.611572 1441916124 -0.491089 -0.424011 -0.452881 0.611572 1441916124 -0.488586 -0.428772 -0.444092 0.616638 1441916124 -0.488586 -0.428772 -0.444092 0.616638 1441916124 -0.488586 -0.428772 -0.444092 0.616638 1441916124 -0.488586 -0.428772 -0.444092 0.616638 1441916124 -0.488586 -0.428772 -0.444092 0.616638 1441916124 -0.488586 -0.428772 -0.444092 0.616638 1441916124 -0.493103 -0.427856 -0.451111 0.608521 1441916124 -0.493103 -0.427856 -0.451111 0.608521 1441916124 -0.493103 -0.427856 -0.451111 0.608521 1441916124 -0.493103 -0.427856 -0.451111 0.608521 1441916124 -0.493103 -0.427856 -0.451111 0.608521 1441916124 -0.493103 -0.427856 -0.451111 0.608521 1441916124 -0.493103 -0.427856 -0.451111 0.608521 1441916124 -0.500305 -0.419434 -0.468933 0.594910 1441916124 -0.500305 -0.419434 -0.468933 0.594910 1441916124 -0.500305 -0.419434 -0.468933 0.594910 1441916124 -0.500305 -0.419434 -0.468933 0.594910 1441916124 -0.500305 -0.419434 -0.468933 0.594910 1441916124 -0.500305 -0.419434 -0.468933 0.594910 1441916124 -0.500977 -0.417419 -0.473450 0.592163 1441916124 -0.500977 -0.417419 -0.473450 0.592163 1441916124 -0.500977 -0.417419 -0.473450 0.592163 1441916124 -0.500977 -0.417419 -0.473450 0.592163 1441916124 -0.500977 -0.417419 -0.473450 0.592163 1441916124 -0.500977 -0.417419 -0.473450 0.592163 1441916124 -0.500977 -0.420105 -0.469360 0.593567 1441916124 -0.500977 -0.420105 -0.469360 0.593567 1441916124 -0.500977 -0.420105 -0.469360 0.593567 1441916124 -0.500977 -0.420105 -0.469360 0.593567 1441916124 -0.500977 -0.420105 -0.469360 0.593567 1441916124 -0.500977 -0.420105 -0.469360 0.593567 1441916124 -0.502930 -0.420471 -0.468201 0.592529 1441916124 -0.502930 -0.420471 -0.468201 0.592529 1441916124 -0.502930 -0.420471 -0.468201 0.592529 1441916124 -0.502930 -0.420471 -0.468201 0.592529 1441916124 -0.502930 -0.420471 -0.468201 0.592529 1441916124 -0.502930 -0.420471 -0.468201 0.592529 1441916124 -0.502930 -0.420471 -0.468201 0.592529 1441916124 -0.503784 -0.417664 -0.470032 0.592346 1441916124 -0.503784 -0.417664 -0.470032 0.592346 1441916124 -0.503784 -0.417664 -0.470032 0.592346 1441916124 -0.503784 -0.417664 -0.470032 0.592346 1441916124 -0.503784 -0.417664 -0.470032 0.592346 1441916124 -0.501526 -0.418701 -0.470703 0.593018 1441916124 -0.501526 -0.418701 -0.470703 0.593018 1441916124 -0.501526 -0.418701 -0.470703 0.593018 1441916124 -0.501526 -0.418701 -0.470703 0.593018 1441916124 -0.501526 -0.418701 -0.470703 0.593018 1441916124 -0.501526 -0.418701 -0.470703 0.593018 1441916124 -0.497375 -0.422607 -0.473877 0.591248 1441916124 -0.497375 -0.422607 -0.473877 0.591248 1441916124 -0.497375 -0.422607 -0.473877 0.591248 1441916124 -0.497375 -0.422607 -0.473877 0.591248 1441916124 -0.497375 -0.422607 -0.473877 0.591248 1441916124 -0.497375 -0.422607 -0.473877 0.591248 1441916124 -0.497375 -0.422607 -0.473877 0.591248 1441916124 -0.492432 -0.428955 -0.475464 0.589478 1441916124 -0.492432 -0.428955 -0.475464 0.589478 1441916124 -0.492432 -0.428955 -0.475464 0.589478 1441916124 -0.492432 -0.428955 -0.475464 0.589478 1441916124 -0.492432 -0.428955 -0.475464 0.589478 1441916124 -0.492432 -0.429321 -0.478699 0.586609 1441916124 -0.492432 -0.429321 -0.478699 0.586609 1441916124 -0.492432 -0.429321 -0.478699 0.586609 1441916124 -0.492432 -0.429321 -0.478699 0.586609 1441916124 -0.492432 -0.429321 -0.478699 0.586609 1441916124 -0.492432 -0.429321 -0.478699 0.586609 1441916124 -0.491821 -0.428772 -0.480896 0.585693 1441916124 -0.491821 -0.428772 -0.480896 0.585693 1441916124 -0.491821 -0.428772 -0.480896 0.585693 1441916124 -0.491821 -0.428772 -0.480896 0.585693 1441916124 -0.491821 -0.428772 -0.480896 0.585693 1441916124 -0.491821 -0.428772 -0.480896 0.585693 1441916124 -0.491821 -0.428772 -0.480896 0.585693 1441916124 -0.487793 -0.432068 -0.478210 0.588867 1441916124 -0.487793 -0.432068 -0.478210 0.588867 1441916124 -0.487793 -0.432068 -0.478210 0.588867 1441916124 -0.487793 -0.432068 -0.478210 0.588867 1441916124 -0.487793 -0.432068 -0.478210 0.588867 1441916124 -0.487793 -0.432068 -0.478210 0.588867 1441916124 -0.487793 -0.432068 -0.478210 0.588867 1441916125 -0.485352 -0.434998 -0.473938 0.592102 1441916125 -0.485352 -0.434998 -0.473938 0.592102 1441916125 -0.485352 -0.434998 -0.473938 0.592102 1441916125 -0.485352 -0.434998 -0.473938 0.592102 1441916125 -0.485352 -0.434998 -0.473938 0.592102 1441916125 -0.485352 -0.434998 -0.473938 0.592102 1441916125 -0.483459 -0.435852 -0.472900 0.593872 1441916125 -0.483459 -0.435852 -0.472900 0.593872 1441916125 -0.483459 -0.435852 -0.472900 0.593872 1441916125 -0.483459 -0.435852 -0.472900 0.593872 1441916125 -0.483459 -0.435852 -0.472900 0.593872 1441916125 -0.483459 -0.435852 -0.472900 0.593872 1441916125 -0.481201 -0.435913 -0.467712 0.599731 1441916125 -0.481201 -0.435913 -0.467712 0.599731 1441916125 -0.481201 -0.435913 -0.467712 0.599731 1441916125 -0.481201 -0.435913 -0.467712 0.599731 1441916125 -0.481201 -0.435913 -0.467712 0.599731 1441916125 -0.481201 -0.435913 -0.467712 0.599731 1441916125 -0.477539 -0.439392 -0.457397 0.608032 1441916125 -0.477539 -0.439392 -0.457397 0.608032 1441916125 -0.477539 -0.439392 -0.457397 0.608032 1441916125 -0.477539 -0.439392 -0.457397 0.608032 1441916125 -0.477539 -0.439392 -0.457397 0.608032 1441916125 -0.477539 -0.439392 -0.457397 0.608032 1441916125 -0.471130 -0.446716 -0.449280 0.613708 1441916125 -0.471130 -0.446716 -0.449280 0.613708 1441916125 -0.471130 -0.446716 -0.449280 0.613708 1441916125 -0.471130 -0.446716 -0.449280 0.613708 1441916125 -0.471130 -0.446716 -0.449280 0.613708 1441916125 -0.471130 -0.446716 -0.449280 0.613708 1441916125 -0.471130 -0.446716 -0.449280 0.613708 1441916125 -0.476257 -0.447998 -0.451111 0.607483 1441916125 -0.476257 -0.447998 -0.451111 0.607483 1441916125 -0.476257 -0.447998 -0.451111 0.607483 1441916125 -0.476257 -0.447998 -0.451111 0.607483 1441916125 -0.476257 -0.447998 -0.451111 0.607483 1441916125 -0.476257 -0.447998 -0.451111 0.607483 1441916125 -0.481323 -0.438843 -0.469177 0.596375 1441916125 -0.481323 -0.438843 -0.469177 0.596375 1441916125 -0.481323 -0.438843 -0.469177 0.596375 1441916125 -0.481323 -0.438843 -0.469177 0.596375 1441916125 -0.481323 -0.438843 -0.469177 0.596375 1441916125 -0.481323 -0.438843 -0.469177 0.596375 1441916125 -0.481384 -0.434814 -0.470947 0.597900 1441916125 -0.481384 -0.434814 -0.470947 0.597900 1441916125 -0.481384 -0.434814 -0.470947 0.597900 1441916125 -0.481384 -0.434814 -0.470947 0.597900 1441916125 -0.481384 -0.434814 -0.470947 0.597900 1441916125 -0.481384 -0.434814 -0.470947 0.597900 1441916125 -0.481140 -0.441223 -0.462463 0.599976 1441916125 -0.481140 -0.441223 -0.462463 0.599976 1441916125 -0.481140 -0.441223 -0.462463 0.599976 1441916125 -0.481140 -0.441223 -0.462463 0.599976 1441916125 -0.481140 -0.441223 -0.462463 0.599976 1441916125 -0.481140 -0.441223 -0.462463 0.599976 1441916125 -0.481934 -0.441711 -0.461243 0.599976 1441916125 -0.481934 -0.441711 -0.461243 0.599976 1441916125 -0.481934 -0.441711 -0.461243 0.599976 1441916125 -0.481934 -0.441711 -0.461243 0.599976 1441916125 -0.481934 -0.441711 -0.461243 0.599976 1441916125 -0.481934 -0.441711 -0.461243 0.599976 1441916125 -0.484863 -0.437012 -0.458679 0.603027 1441916125 -0.484863 -0.437012 -0.458679 0.603027 1441916125 -0.484863 -0.437012 -0.458679 0.603027 1441916125 -0.484863 -0.437012 -0.458679 0.603027 1441916125 -0.484863 -0.437012 -0.458679 0.603027 1441916125 -0.484863 -0.437012 -0.458679 0.603027 1441916125 -0.482544 -0.440308 -0.460693 0.600952 1441916125 -0.482544 -0.440308 -0.460693 0.600952 1441916125 -0.482544 -0.440308 -0.460693 0.600952 1441916125 -0.482544 -0.440308 -0.460693 0.600952 1441916125 -0.482544 -0.440308 -0.460693 0.600952 1441916125 -0.482544 -0.440308 -0.460693 0.600952 1441916125 -0.482544 -0.440308 -0.460693 0.600952 1441916125 -0.483826 -0.440247 -0.464661 0.596863 1441916125 -0.483826 -0.440247 -0.464661 0.596863 1441916125 -0.483826 -0.440247 -0.464661 0.596863 1441916125 -0.483826 -0.440247 -0.464661 0.596863 1441916125 -0.483826 -0.440247 -0.464661 0.596863 1441916125 -0.483826 -0.440247 -0.464661 0.596863 1441916125 -0.483826 -0.440247 -0.473450 0.589905 1441916125 -0.483826 -0.440247 -0.473450 0.589905 1441916125 -0.483826 -0.440247 -0.473450 0.589905 1441916125 -0.483826 -0.440247 -0.473450 0.589905 1441916125 -0.483826 -0.440247 -0.473450 0.589905 1441916125 -0.483826 -0.440247 -0.473450 0.589905 1441916125 -0.485901 -0.436951 -0.477661 0.587280 1441916125 -0.485901 -0.436951 -0.477661 0.587280 1441916125 -0.485901 -0.436951 -0.477661 0.587280 1441916125 -0.485901 -0.436951 -0.477661 0.587280 1441916125 -0.485901 -0.436951 -0.477661 0.587280 1441916125 -0.485901 -0.436951 -0.477661 0.587280 1441916125 -0.485901 -0.436951 -0.477661 0.587280 1441916125 -0.487976 -0.434998 -0.477539 0.587036 1441916125 -0.487976 -0.434998 -0.477539 0.587036 1441916125 -0.487976 -0.434998 -0.477539 0.587036 1441916125 -0.487976 -0.434998 -0.477539 0.587036 1441916125 -0.487976 -0.434998 -0.477539 0.587036 1441916125 -0.487976 -0.434998 -0.477539 0.587036 1441916125 -0.486816 -0.434570 -0.473022 0.592041 1441916125 -0.486816 -0.434570 -0.473022 0.592041 1441916125 -0.486816 -0.434570 -0.473022 0.592041 1441916125 -0.486816 -0.434570 -0.473022 0.592041 1441916125 -0.486816 -0.434570 -0.473022 0.592041 1441916125 -0.486816 -0.434570 -0.473022 0.592041 1441916125 -0.486694 -0.433289 -0.467590 0.597351 1441916125 -0.486694 -0.433289 -0.467590 0.597351 1441916125 -0.486694 -0.433289 -0.467590 0.597351 1441916125 -0.486694 -0.433289 -0.467590 0.597351 1441916125 -0.486694 -0.433289 -0.467590 0.597351 1441916125 -0.486694 -0.433289 -0.467590 0.597351 1441916126 -0.487000 -0.432007 -0.464417 0.600464 1441916126 -0.487000 -0.432007 -0.464417 0.600464 1441916126 -0.487000 -0.432007 -0.464417 0.600464 1441916126 -0.487000 -0.432007 -0.464417 0.600464 1441916126 -0.487000 -0.432007 -0.464417 0.600464 1441916126 -0.487000 -0.432007 -0.464417 0.600464 1441916126 -0.487000 -0.432007 -0.464417 0.600464 1441916126 -0.486694 -0.431763 -0.460083 0.604248 1441916126 -0.486694 -0.431763 -0.460083 0.604248 1441916126 -0.486694 -0.431763 -0.460083 0.604248 1441916126 -0.486694 -0.431763 -0.460083 0.604248 1441916126 -0.486694 -0.431763 -0.460083 0.604248 1441916126 -0.486694 -0.431763 -0.460083 0.604248 1441916126 -0.486450 -0.432861 -0.453857 0.608276 1441916126 -0.486450 -0.432861 -0.453857 0.608276 1441916126 -0.486450 -0.432861 -0.453857 0.608276 1441916126 -0.486450 -0.432861 -0.453857 0.608276 1441916126 -0.486450 -0.432861 -0.453857 0.608276 1441916126 -0.486450 -0.432861 -0.453857 0.608276 1441916126 -0.489136 -0.432251 -0.450317 0.609253 1441916126 -0.489136 -0.432251 -0.450317 0.609253 1441916126 -0.489136 -0.432251 -0.450317 0.609253 1441916126 -0.489136 -0.432251 -0.450317 0.609253 1441916126 -0.489136 -0.432251 -0.450317 0.609253 1441916126 -0.489136 -0.432251 -0.450317 0.609253 1441916126 -0.494202 -0.428894 -0.454529 0.604370 1441916126 -0.494202 -0.428894 -0.454529 0.604370 1441916126 -0.494202 -0.428894 -0.454529 0.604370 1441916126 -0.494202 -0.428894 -0.454529 0.604370 1441916126 -0.494202 -0.428894 -0.454529 0.604370 1441916126 -0.494202 -0.428894 -0.454529 0.604370 1441916126 -0.502014 -0.422607 -0.468811 0.591370 1441916126 -0.502014 -0.422607 -0.468811 0.591370 1441916126 -0.502014 -0.422607 -0.468811 0.591370 1441916126 -0.502014 -0.422607 -0.468811 0.591370 1441916126 -0.502014 -0.422607 -0.468811 0.591370 1441916126 -0.502014 -0.422607 -0.468811 0.591370 1441916126 -0.502014 -0.422607 -0.468811 0.591370 1441916126 -0.508789 -0.409363 -0.481934 0.584229 1441916126 -0.508789 -0.409363 -0.481934 0.584229 1441916126 -0.508789 -0.409363 -0.481934 0.584229 1441916126 -0.508789 -0.409363 -0.481934 0.584229 1441916126 -0.508789 -0.409363 -0.481934 0.584229 1441916126 -0.508789 -0.409363 -0.481934 0.584229 1441916126 -0.510437 -0.408997 -0.477966 0.586304 1441916126 -0.510437 -0.408997 -0.477966 0.586304 1441916126 -0.510437 -0.408997 -0.477966 0.586304 1441916126 -0.510437 -0.408997 -0.477966 0.586304 1441916126 -0.510437 -0.408997 -0.477966 0.586304 1441916126 -0.510437 -0.408997 -0.477966 0.586304 1441916126 -0.507385 -0.415466 -0.473389 0.588135 1441916126 -0.507385 -0.415466 -0.473389 0.588135 1441916126 -0.507385 -0.415466 -0.473389 0.588135 1441916126 -0.507385 -0.415466 -0.473389 0.588135 1441916126 -0.507385 -0.415466 -0.473389 0.588135 1441916126 -0.507385 -0.415466 -0.473389 0.588135 1441916126 -0.506775 -0.415161 -0.468140 0.593079 1441916126 -0.506775 -0.415161 -0.468140 0.593079 1441916126 -0.506775 -0.415161 -0.468140 0.593079 1441916126 -0.506775 -0.415161 -0.468140 0.593079 1441916126 -0.506775 -0.415161 -0.468140 0.593079 1441916126 -0.506775 -0.415161 -0.468140 0.593079 1441916126 -0.504395 -0.414734 -0.466797 0.596436 1441916126 -0.504395 -0.414734 -0.466797 0.596436 1441916126 -0.504395 -0.414734 -0.466797 0.596436 1441916126 -0.504395 -0.414734 -0.466797 0.596436 1441916126 -0.504395 -0.414734 -0.466797 0.596436 1441916126 -0.504395 -0.414734 -0.466797 0.596436 1441916126 -0.498901 -0.418640 -0.470459 0.595398 1441916126 -0.498901 -0.418640 -0.470459 0.595398 1441916126 -0.498901 -0.418640 -0.470459 0.595398 1441916126 -0.498901 -0.418640 -0.470459 0.595398 1441916126 -0.498901 -0.418640 -0.470459 0.595398 1441916126 -0.498901 -0.418640 -0.470459 0.595398 1441916126 -0.495850 -0.423157 -0.474548 0.591553 1441916126 -0.495850 -0.423157 -0.474548 0.591553 1441916126 -0.495850 -0.423157 -0.474548 0.591553 1441916126 -0.495850 -0.423157 -0.474548 0.591553 1441916126 -0.495850 -0.423157 -0.474548 0.591553 1441916126 -0.495850 -0.423157 -0.474548 0.591553 1441916126 -0.496033 -0.423767 -0.480591 0.586060 1441916126 -0.496033 -0.423767 -0.480591 0.586060 1441916126 -0.496033 -0.423767 -0.480591 0.586060 1441916126 -0.496033 -0.423767 -0.480591 0.586060 1441916126 -0.496033 -0.423767 -0.480591 0.586060 1441916126 -0.496033 -0.423767 -0.480591 0.586060 1441916126 -0.496033 -0.423767 -0.480591 0.586060 1441916126 -0.495789 -0.420349 -0.485352 0.584839 1441916126 -0.495789 -0.420349 -0.485352 0.584839 1441916126 -0.495789 -0.420349 -0.485352 0.584839 1441916126 -0.495789 -0.420349 -0.485352 0.584839 1441916126 -0.495789 -0.420349 -0.485352 0.584839 1441916126 -0.495789 -0.420349 -0.485352 0.584839 1441916126 -0.495789 -0.420349 -0.485352 0.584839 1441916126 -0.489990 -0.425171 -0.479248 0.591187 1441916126 -0.489990 -0.425171 -0.479248 0.591187 1441916126 -0.489990 -0.425171 -0.479248 0.591187 1441916126 -0.489990 -0.425171 -0.479248 0.591187 1441916126 -0.489990 -0.425171 -0.479248 0.591187 1441916126 -0.489990 -0.425171 -0.479248 0.591187 1441916126 -0.484497 -0.430603 -0.472656 0.597107 1441916126 -0.484497 -0.430603 -0.472656 0.597107 1441916126 -0.484497 -0.430603 -0.472656 0.597107 1441916126 -0.484497 -0.430603 -0.472656 0.597107 1441916126 -0.484497 -0.430603 -0.472656 0.597107 1441916126 -0.482422 -0.431396 -0.469666 0.600525 1441916126 -0.482422 -0.431396 -0.469666 0.600525 1441916126 -0.482422 -0.431396 -0.469666 0.600525 1441916126 -0.482422 -0.431396 -0.469666 0.600525 1441916126 -0.482422 -0.431396 -0.469666 0.600525 1441916126 -0.482422 -0.431396 -0.469666 0.600525 1441916126 -0.482117 -0.430298 -0.464417 0.605591 1441916126 -0.482117 -0.430298 -0.464417 0.605591 1441916127 -0.482117 -0.430298 -0.464417 0.605591 1441916127 -0.482117 -0.430298 -0.464417 0.605591 1441916127 -0.482117 -0.430298 -0.464417 0.605591 1441916127 -0.482117 -0.430298 -0.464417 0.605591 1441916127 -0.479187 -0.431763 -0.457092 0.612427 1441916127 -0.479187 -0.431763 -0.457092 0.612427 1441916127 -0.479187 -0.431763 -0.457092 0.612427 1441916127 -0.479187 -0.431763 -0.457092 0.612427 1441916127 -0.479187 -0.431763 -0.457092 0.612427 1441916127 -0.479187 -0.431763 -0.457092 0.612427 1441916127 -0.479187 -0.431763 -0.457092 0.612427 1441916127 -0.476685 -0.434509 -0.447754 0.619263 1441916127 -0.476685 -0.434509 -0.447754 0.619263 1441916127 -0.476685 -0.434509 -0.447754 0.619263 1441916127 -0.476685 -0.434509 -0.447754 0.619263 1441916127 -0.476685 -0.434509 -0.447754 0.619263 1441916127 -0.476685 -0.434509 -0.447754 0.619263 1441916127 -0.478333 -0.436096 -0.442017 0.621033 1441916127 -0.478333 -0.436096 -0.442017 0.621033 1441916127 -0.478333 -0.436096 -0.442017 0.621033 1441916127 -0.478333 -0.436096 -0.442017 0.621033 1441916127 -0.478333 -0.436096 -0.442017 0.621033 1441916127 -0.478333 -0.436096 -0.442017 0.621033 1441916127 -0.484253 -0.431030 -0.453064 0.611938 1441916127 
-0.503052 -0.435181 -0.438843 0.604187 1441916131 -0.503052 -0.435181 -0.438843 0.604187 1441916131 -0.503052 -0.435181 -0.438843 0.604187 1441916131 -0.503052 -0.435181 -0.438843 0.604187 1441916131 -0.503052 -0.435181 -0.438843 0.604187 1441916131 -0.498535 -0.440552 -0.437073 0.605286 1441916131 -0.498535 -0.440552 -0.437073 0.605286 1441916131 -0.498535 -0.440552 -0.437073 0.605286 1441916131 -0.498535 -0.440552 -0.437073 0.605286 1441916131 -0.498535 -0.440552 -0.437073 0.605286 1441916131 -0.498535 -0.440552 -0.437073 0.605286 1441916131 -0.498047 -0.443298 -0.436279 0.604309 1441916131 -0.498047 -0.443298 -0.436279 0.604309 1441916131 -0.498047 -0.443298 -0.436279 0.604309 1441916131 -0.498047 -0.443298 -0.436279 0.604309 1441916131 -0.498047 -0.443298 -0.436279 0.604309 1441916131 -0.498047 -0.443298 -0.436279 0.604309 1441916131 -0.499634 -0.444580 -0.434692 0.603210 1441916131 -0.499634 -0.444580 -0.434692 0.603210 1441916131 -0.499634 -0.444580 -0.434692 0.603210 1441916131 -0.499634 -0.444580 -0.434692 0.603210 1441916131 -0.499634 -0.444580 -0.434692 0.603210 1441916131 -0.499634 -0.444580 -0.434692 0.603210 1441916131 -0.504578 -0.443481 -0.434326 0.600098 1441916131 -0.504578 -0.443481 -0.434326 0.600098 1441916131 -0.504578 -0.443481 -0.434326 0.600098 1441916131 -0.504578 -0.443481 -0.434326 0.600098 1441916131 -0.512634 -0.438721 -0.434875 0.596375 1441916131 -0.512634 -0.438721 -0.434875 0.596375 1441916132 -0.512634 -0.438721 -0.434875 0.596375 1441916132 -0.512634 -0.438721 -0.434875 0.596375 1441916132 -0.512634 -0.438721 -0.434875 0.596375 1441916132 -0.512634 -0.438721 -0.434875 0.596375 1441916132 -0.512634 -0.438721 -0.434875 0.596375 1441916132 -0.521790 -0.431519 -0.436646 0.592407 1441916132 -0.521790 -0.431519 -0.436646 0.592407 1441916132 -0.521790 -0.431519 -0.436646 0.592407 1441916132 -0.521790 -0.431519 -0.436646 0.592407 1441916132 -0.521790 -0.431519 -0.436646 0.592407 1441916132 -0.521790 -0.431519 -0.436646 0.592407 1441916132 -0.529297 -0.426697 -0.437988 0.588135 1441916132 -0.529297 -0.426697 -0.437988 0.588135 1441916132 -0.529297 -0.426697 -0.437988 0.588135 1441916132 -0.529297 -0.426697 -0.437988 0.588135 1441916132 -0.529297 -0.426697 -0.437988 0.588135 1441916132 -0.529297 -0.426697 -0.437988 0.588135 1441916132 -0.529297 -0.426697 -0.437988 0.588135 1441916132 -0.533203 -0.431580 -0.437256 0.581604 1441916132 -0.533203 -0.431580 -0.437256 0.581604 1441916132 -0.533203 -0.431580 -0.437256 0.581604 1441916132 -0.533203 -0.431580 -0.437256 0.581604 1441916132 -0.533203 -0.431580 -0.437256 0.581604 1441916132 -0.533203 -0.431580 -0.437256 0.581604 1441916132 -0.533203 -0.431580 -0.437256 0.581604 1441916132 -0.531006 -0.439270 -0.432556 0.581360 1441916132 -0.531006 -0.439270 -0.432556 0.581360 1441916132 -0.531006 -0.439270 -0.432556 0.581360 1441916132 -0.531006 -0.439270 -0.432556 0.581360 1441916132 -0.531006 -0.439270 -0.432556 0.581360 1441916132 -0.531006 -0.439270 -0.432556 0.581360 1441916132 -0.521606 -0.453674 -0.423828 0.585266 1441916132 -0.521606 -0.453674 -0.423828 0.585266 1441916132 -0.521606 -0.453674 -0.423828 0.585266 1441916132 -0.521606 -0.453674 -0.423828 0.585266 1441916132 -0.521606 -0.453674 -0.423828 0.585266 1441916132 -0.521606 -0.453674 -0.423828 0.585266 1441916132 -0.516602 -0.462708 -0.419495 0.585754 1441916132 -0.516602 -0.462708 -0.419495 0.585754 1441916132 -0.516602 -0.462708 -0.419495 0.585754 1441916132 -0.516602 -0.462708 -0.419495 0.585754 1441916132 -0.516602 -0.462708 -0.419495 0.585754 1441916132 -0.516602 -0.462708 -0.419495 0.585754 1441916132 -0.516602 -0.462708 -0.419495 0.585754 1441916132 -0.513794 -0.464355 -0.419739 0.586731 1441916132 -0.513794 -0.464355 -0.419739 0.586731 1441916132 -0.513794 -0.464355 -0.419739 0.586731 1441916132 -0.513794 -0.464355 -0.419739 0.586731 1441916132 -0.513794 -0.464355 -0.419739 0.586731 1441916132 -0.513794 -0.464355 -0.419739 0.586731 1441916132 -0.506775 -0.468994 -0.419373 0.589355 1441916132 -0.506775 -0.468994 -0.419373 0.589355 1441916132 -0.506775 -0.468994 -0.419373 0.589355 1441916132 -0.506775 -0.468994 -0.419373 0.589355 1441916132 -0.506775 -0.468994 -0.419373 0.589355 1441916132 -0.506775 -0.468994 -0.419373 0.589355 1441916132 -0.506775 -0.468994 -0.419373 0.589355 1441916132 -0.493652 -0.479126 -0.416931 0.594116 1441916132 -0.493652 -0.479126 -0.416931 0.594116 1441916132 -0.493652 -0.479126 -0.416931 0.594116 1441916132 -0.493652 -0.479126 -0.416931 0.594116 1441916132 -0.493652 -0.479126 -0.416931 0.594116 1441916132 -0.493652 -0.479126 -0.416931 0.594116 1441916132 -0.476196 -0.497864 -0.410461 0.597412 1441916132 -0.476196 -0.497864 -0.410461 0.597412 1441916132 -0.476196 -0.497864 -0.410461 0.597412 1441916132 -0.476196 -0.497864 -0.410461 0.597412 1441916132 -0.476196 -0.497864 -0.410461 0.597412 1441916132 -0.476196 -0.497864 -0.410461 0.597412 1441916132 -0.460999 -0.514771 -0.402405 0.600525 1441916132 -0.460999 -0.514771 -0.402405 0.600525 1441916132 -0.460999 -0.514771 -0.402405 0.600525 1441916132 -0.460999 -0.514771 -0.402405 0.600525 1441916132 -0.460999 -0.514771 -0.402405 0.600525 1441916132 -0.460999 -0.514771 -0.402405 0.600525 1441916132 -0.460999 -0.514771 -0.402405 0.600525 1441916132 -0.459656 -0.515564 -0.401855 0.601196 1441916132 -0.459656 -0.515564 -0.401855 0.601196 1441916132 -0.459656 -0.515564 -0.401855 0.601196 1441916132 -0.459656 -0.515564 -0.401855 0.601196 1441916132 -0.459656 -0.515564 -0.401855 0.601196 1441916132 -0.459656 -0.515564 -0.401855 0.601196 1441916132 -0.457336 -0.517639 -0.402832 0.600586 1441916132 -0.457336 -0.517639 -0.402832 0.600586 1441916132 -0.457336 -0.517639 -0.402832 0.600586 1441916132 -0.457336 -0.517639 -0.402832 0.600586 1441916132 -0.457336 -0.517639 -0.402832 0.600586 1441916132 -0.461487 -0.513794 -0.404785 0.599365 1441916132 -0.461487 -0.513794 -0.404785 0.599365 1441916132 -0.461487 -0.513794 -0.404785 0.599365 1441916132 -0.461487 -0.513794 -0.404785 0.599365 1441916132 -0.461487 -0.513794 -0.404785 0.599365 1441916132 -0.461487 -0.513794 -0.404785 0.599365 1441916132 -0.461487 -0.513794 -0.404785 0.599365 1441916132 -0.468018 -0.508850 -0.408752 0.595825 1441916132 -0.468018 -0.508850 -0.408752 0.595825 1441916132 -0.468018 -0.508850 -0.408752 0.595825 1441916132 -0.468018 -0.508850 -0.408752 0.595825 1441916132 -0.468018 -0.508850 -0.408752 0.595825 1441916132 -0.468018 -0.508850 -0.408752 0.595825 1441916132 -0.476685 -0.502808 -0.414795 0.589905 1441916132 -0.476685 -0.502808 -0.414795 0.589905 1441916132 -0.476685 -0.502808 -0.414795 0.589905 1441916132 -0.476685 -0.502808 -0.414795 0.589905 1441916132 -0.476685 -0.502808 -0.414795 0.589905 1441916132 -0.476685 -0.502808 -0.414795 0.589905 1441916132 -0.490173 -0.490417 -0.423157 0.583252 1441916132 -0.490173 -0.490417 -0.423157 0.583252 1441916132 -0.490173 -0.490417 -0.423157 0.583252 1441916132 -0.490173 -0.490417 -0.423157 0.583252 1441916132 -0.490173 -0.490417 -0.423157 0.583252 1441916132 -0.490173 -0.490417 -0.423157 0.583252 1441916132 -0.504639 -0.475220 -0.431885 0.577087 1441916132 -0.504639 -0.475220 -0.431885 0.577087 1441916132 -0.504639 -0.475220 -0.431885 0.577087 1441916133 -0.504639 -0.475220 -0.431885 0.577087 1441916133 -0.504639 -0.475220 -0.431885 0.577087 1441916133 -0.504639 -0.475220 -0.431885 0.577087 1441916133 -0.513550 -0.464050 -0.439209 0.572754 1441916133 -0.513550 -0.464050 -0.439209 0.572754 1441916133 -0.513550 -0.464050 -0.439209 0.572754 1441916133 -0.513550 -0.464050 -0.439209 0.572754 1441916133 -0.513550 -0.464050 -0.439209 0.572754 1441916133 -0.513550 -0.464050 -0.439209 0.572754 1441916133 -0.513550 -0.464050 -0.439209 0.572754 1441916133 -0.519653 -0.455444 -0.440674 0.573059 1441916133 -0.519653 -0.455444 -0.440674 0.573059 1441916133 -0.519653 -0.455444 -0.440674 0.573059 1441916133 -0.519653 -0.455444 -0.440674 0.573059 1441916133 -0.519653 -0.455444 -0.440674 0.573059 1441916133 -0.519653 -0.455444 -0.440674 0.573059 1441916133 -0.515564 -0.456421 -0.434937 0.580261 1441916133 -0.515564 -0.456421 -0.434937 0.580261 1441916133 -0.515564 -0.456421 -0.434937 0.580261 1441916133 -0.515564 -0.456421 -0.434937 0.580261 1441916133 -0.515564 -0.456421 -0.434937 0.580261 1441916133 -0.515564 -0.456421 -0.434937 0.580261 1441916133 -0.508362 -0.467834 -0.423889 0.585754 1441916133 -0.508362 -0.467834 -0.423889 0.585754 1441916133 -0.508362 -0.467834 -0.423889 0.585754 1441916133 -0.508362 -0.467834 -0.423889 0.585754 1441916133 -0.508362 -0.467834 -0.423889 0.585754 1441916133 -0.508362 -0.467834 -0.423889 0.585754 1441916133 -0.507385 -0.471130 -0.424133 0.583740 1441916133 -0.507385 -0.471130 -0.424133 0.583740 1441916133 -0.507385 -0.471130 -0.424133 0.583740 1441916133 -0.507385 -0.471130 -0.424133 0.583740 1441916133 -0.507385 -0.471130 -0.424133 0.583740 1441916133 -0.507385 -0.471130 -0.424133 0.583740 1441916133 -0.507385 -0.471130 -0.424133 0.583740 1441916133 -0.506104 -0.469849 -0.429565 0.581909 1441916133 -0.506104 -0.469849 -0.429565 0.581909 1441916133 -0.506104 -0.469849 -0.429565 0.581909 1441916133 -0.506104 -0.469849 -0.429565 0.581909 1441916133 -0.506104 -0.469849 -0.429565 0.581909 1441916133 -0.506104 -0.469849 -0.429565 0.581909 1441916133 -0.507141 -0.465698 -0.429321 0.584473 1441916133 -0.507141 -0.465698 -0.429321 0.584473 1441916133 -0.507141 -0.465698 -0.429321 0.584473 1441916133 -0.507141 -0.465698 -0.429321 0.584473 1441916133 -0.507141 -0.465698 -0.429321 0.584473 1441916133 -0.507141 -0.465698 -0.429321 0.584473 1441916133 -0.501465 -0.470703 -0.425903 0.587891 1441916133 -0.501465 -0.470703 -0.425903 0.587891 1441916133 -0.501465 -0.470703 -0.425903 0.587891 1441916133 -0.501465 -0.470703 -0.425903 0.587891 1441916133 -0.501465 -0.470703 -0.425903 0.587891 1441916133 -0.501465 -0.470703 -0.425903 0.587891 1441916133 -0.501465 -0.470703 -0.425903 0.587891 1441916133 -0.493286 -0.480713 -0.426575 0.586182 1441916133 -0.493286 -0.480713 -0.426575 0.586182 1441916133 -0.493286 -0.480713 -0.426575 0.586182 1441916133 -0.493286 -0.480713 -0.426575 0.586182 1441916133 -0.493286 -0.480713 -0.426575 0.586182 1441916133 -0.493286 -0.480713 -0.426575 0.586182 1441916133 -0.487732 -0.487549 -0.423157 0.587646 1441916133 -0.487732 -0.487549 -0.423157 0.587646 1441916133 -0.487732 -0.487549 -0.423157 0.587646 1441916133 -0.487732 -0.487549 -0.423157 0.587646 1441916133 -0.487732 -0.487549 -0.423157 0.587646 1441916133 -0.487732 -0.487549 -0.423157 0.587646 1441916133 -0.487732 -0.487549 -0.423157 0.587646 1441916133 -0.484009 -0.492432 -0.416626 0.591309 1441916133 -0.484009 -0.492432 -0.416626 0.591309 1441916133 -0.484009 -0.492432 -0.416626 0.591309 1441916133 -0.484009 -0.492432 -0.416626 0.591309 1441916133 -0.484009 -0.492432 -0.416626 0.591309 1441916133 -0.484009 -0.492432 -0.416626 0.591309 1441916133 -0.478699 -0.498779 -0.417236 0.589966 1441916133 -0.478699 -0.498779 -0.417236 0.589966 1441916133 -0.478699 -0.498779 -0.417236 0.589966 1441916133 -0.478699 -0.498779 -0.417236 0.589966 1441916133 -0.478699 -0.498779 -0.417236 0.589966 1441916133 -0.478699 -0.498779 -0.417236 0.589966 1441916133 -0.477173 -0.500305 -0.415344 0.591187 1441916133 -0.477173 -0.500305 -0.415344 0.591187 1441916133 -0.477173 -0.500305 -0.415344 0.591187 1441916133 -0.477173 -0.500305 -0.415344 0.591187 1441916133 -0.477173 -0.500305 -0.415344 0.591187 1441916133 -0.477173 -0.500305 -0.415344 0.591187 1441916133 -0.477173 -0.500305 -0.415344 0.591187 1441916133 -0.478516 -0.499451 -0.416992 0.589722 1441916133 -0.478516 -0.499451 -0.416992 0.589722 1441916133 -0.478516 -0.499451 -0.416992 0.589722 1441916133 -0.478516 -0.499451 -0.416992 0.589722 1441916133 -0.478516 -0.499451 -0.416992 0.589722 1441916133 -0.478516 -0.499451 -0.416992 0.589722 1441916133 -0.482056 -0.495667 -0.418640 0.588806 1441916133 -0.482056 -0.495667 -0.418640 0.588806 1441916133 -0.482056 -0.495667 -0.418640 0.588806 1441916133 -0.482056 -0.495667 -0.418640 0.588806 1441916133 -0.482056 -0.495667 -0.418640 0.588806 1441916133 -0.482056 -0.495667 -0.418640 0.588806 1441916133 -0.482056 -0.495667 -0.418640 0.588806 1441916133 -0.487671 -0.489685 -0.421631 0.587097 1441916133 -0.487671 -0.489685 -0.421631 0.587097 1441916133 -0.487671 -0.489685 -0.421631 0.587097 1441916133 -0.487671 -0.489685 -0.421631 0.587097 1441916133 -0.487671 -0.489685 -0.421631 0.587097 1441916133 -0.487671 -0.489685 -0.421631 0.587097 1441916133 -0.497681 -0.478394 -0.425171 0.585510 1441916133 -0.497681 -0.478394 -0.425171 0.585510 1441916133 -0.497681 -0.478394 -0.425171 0.585510 1441916133 -0.497681 -0.478394 -0.425171 0.585510 1441916133 -0.497681 -0.478394 -0.425171 0.585510 1441916133 -0.497681 -0.478394 -0.425171 0.585510 1441916133 -0.505493 -0.468323 -0.430725 0.582764 1441916133 -0.505493 -0.468323 -0.430725 0.582764 1441916133 -0.505493 -0.468323 -0.430725 0.582764 1441916133 -0.505493 -0.468323 -0.430725 0.582764 1441916134 -0.505493 -0.468323 -0.430725 0.582764 1441916134 -0.505493 -0.468323 -0.430725 0.582764 1441916134 -0.505493 -0.468323 -0.430725 0.582764 1441916134 -0.511536 -0.457520 -0.434021 0.583679 1441916134 -0.511536 -0.457520 -0.434021 0.583679 1441916134 -0.511536 -0.457520 -0.434021 0.583679 1441916134 -0.511536 -0.457520 -0.434021 0.583679 1441916134 -0.511536 -0.457520 -0.434021 0.583679 1441916134 -0.511536 -0.457520 -0.434021 0.583679 1441916134 -0.507080 -0.456238 -0.430847 0.590881 1441916134 -0.507080 -0.456238 -0.430847 0.590881 1441916134 -0.507080 -0.456238 -0.430847 0.590881 1441916134 -0.507080 -0.456238 -0.430847 0.590881 1441916134 -0.507080 -0.456238 -0.430847 0.590881 1441916134 -0.507080 -0.456238 -0.430847 0.590881 1441916134 -0.498413 -0.466858 -0.422363 0.596069 1441916134 -0.498413 -0.466858 -0.422363 0.596069 1441916134 -0.498413 -0.466858 -0.422363 0.596069 1441916134 -0.498413 -0.466858 -0.422363 0.596069 1441916134 -0.498413 -0.466858 -0.422363 0.596069 1441916134 -0.498413 -0.466858 -0.422363 0.596069 1441916134 -0.498413 -0.466858 -0.422363 0.596069 1441916134 -0.495667 -0.473694 -0.423340 0.592285 1441916134 -0.495667 -0.473694 -0.423340 0.592285 1441916134 -0.495667 -0.473694 -0.423340 0.592285 1441916134 -0.495667 -0.473694 -0.423340 0.592285 1441916134 -0.495667 -0.473694 -0.423340 0.592285 1441916134 -0.495667 -0.473694 -0.423340 0.592285 1441916134 -0.496948 -0.470520 -0.426270 0.591553 1441916134 -0.496948 -0.470520 -0.426270 0.591553 1441916134 -0.496948 -0.470520 -0.426270 0.591553 1441916134 -0.496948 -0.470520 -0.426270 0.591553 1441916134 -0.496948 -0.470520 -0.426270 0.591553 1441916134 -0.496948 -0.470520 -0.426270 0.591553 1441916134 -0.494995 -0.471863 -0.426086 0.592285 1441916134 -0.494995 -0.471863 -0.426086 0.592285 1441916134 -0.494995 -0.471863 -0.426086 0.592285 1441916134 -0.494995 -0.471863 -0.426086 0.592285 1441916134 -0.494995 -0.471863 -0.426086 0.592285 1441916134 -0.494995 -0.471863 -0.426086 0.592285 1441916134 -0.494995 -0.471863 -0.426086 0.592285 1441916134 -0.494141 -0.473938 -0.426636 0.590942 1441916134 -0.494141 -0.473938 -0.426636 0.590942 1441916134 -0.494141 -0.473938 -0.426636 0.590942 1441916134 -0.494141 -0.473938 -0.426636 0.590942 1441916134 -0.494141 -0.473938 -0.426636 0.590942 1441916134 -0.494141 -0.473938 -0.426636 0.590942 1441916134 -0.488464 -0.480835 -0.423828 0.592163 1441916134 -0.488464 -0.480835 -0.423828 0.592163 1441916134 -0.488464 -0.480835 -0.423828 0.592163 1441916134 -0.488464 -0.480835 -0.423828 0.592163 1441916134 -0.488464 -0.480835 -0.423828 0.592163 1441916134 -0.488464 -0.480835 -0.423828 0.592163 1441916134 -0.480530 -0.491333 -0.420776 0.592224 1441916134 -0.480530 -0.491333 -0.420776 0.592224 1441916134 -0.480530 -0.491333 -0.420776 0.592224 1441916134 -0.480530 -0.491333 -0.420776 0.592224 1441916134 -0.480530 -0.491333 -0.420776 0.592224 1441916134 -0.480530 -0.491333 -0.420776 0.592224 1441916134 -0.474976 -0.498047 -0.416565 0.594055 1441916134 -0.474976 -0.498047 -0.416565 0.594055 1441916134 -0.474976 -0.498047 -0.416565 0.594055 1441916134 -0.474976 -0.498047 -0.416565 0.594055 1441916134 -0.474976 -0.498047 -0.416565 0.594055 1441916134 -0.474976 -0.498047 -0.416565 0.594055 1441916134 -0.470520 -0.503479 -0.413635 0.594971 1441916134 -0.470520 -0.503479 -0.413635 0.594971 1441916134 -0.470520 -0.503479 -0.413635 0.594971 1441916134 -0.470520 -0.503479 -0.413635 0.594971 1441916134 -0.470520 -0.503479 -0.413635 0.594971 1441916134 -0.470520 -0.503479 -0.413635 0.594971 1441916134 -0.475403 -0.500122 -0.420837 0.588867 1441916134 -0.475403 -0.500122 -0.420837 0.588867 1441916134 -0.475403 -0.500122 -0.420837 0.588867 1441916134 -0.475403 -0.500122 -0.420837 0.588867 1441916134 -0.475403 -0.500122 -0.420837 0.588867 1441916134 -0.475403 -0.500122 -0.420837 0.588867 1441916134 -0.475403 -0.500122 -0.420837 0.588867 1441916134 -0.483459 -0.490356 -0.426880 0.586243 1441916134 -0.483459 -0.490356 -0.426880 0.586243 1441916134 -0.483459 -0.490356 -0.426880 0.586243 1441916134 -0.483459 -0.490356 -0.426880 0.586243 1441916134 -0.483459 -0.490356 -0.426880 0.586243 1441916134 -0.483459 -0.490356 -0.426880 0.586243 1441916134 -0.485107 -0.488953 -0.427734 0.585388 1441916134 -0.485107 -0.488953 -0.427734 0.585388 1441916134 -0.485107 -0.488953 -0.427734 0.585388 1441916134 -0.485107 -0.488953 -0.427734 0.585388 1441916134 -0.485107 -0.488953 -0.427734 0.585388 1441916134 -0.485107 -0.488953 -0.427734 0.585388 1441916134 -0.490173 -0.485352 -0.430969 0.581787 1441916134 -0.490173 -0.485352 -0.430969 0.581787 1441916134 -0.490173 -0.485352 -0.430969 0.581787 1441916134 -0.490173 -0.485352 -0.430969 0.581787 1441916134 -0.490173 -0.485352 -0.430969 0.581787 1441916134 -0.490173 -0.485352 -0.430969 0.581787 1441916134 -0.501587 -0.472473 -0.435547 0.579285 1441916134 -0.501587 -0.472473 -0.435547 0.579285 1441916134 -0.501587 -0.472473 -0.435547 0.579285 1441916134 -0.501587 -0.472473 -0.435547 0.579285 1441916134 -0.501587 -0.472473 -0.435547 0.579285 1441916134 -0.501587 -0.472473 -0.435547 0.579285 1441916134 -0.501587 -0.472473 -0.435547 0.579285 1441916134 -0.508179 -0.463135 -0.439453 0.578125 1441916134 -0.508179 -0.463135 -0.439453 0.578125 1441916134 -0.508179 -0.463135 -0.439453 0.578125 1441916134 -0.508179 -0.463135 -0.439453 0.578125 1441916134 -0.508179 -0.463135 -0.439453 0.578125 1441916134 -0.508179 -0.463135 -0.439453 0.578125 1441916134 -0.511658 -0.458008 -0.444214 0.575439 1441916134 -0.511658 -0.458008 -0.444214 0.575439 1441916134 -0.511658 -0.458008 -0.444214 0.575439 1441916134 -0.511658 -0.458008 -0.444214 0.575439 1441916134 -0.511658 -0.458008 -0.444214 0.575439 1441916135 -0.511658 -0.458008 -0.444214 0.575439 1441916135 -0.513062 -0.452454 -0.445862 0.577332 1441916135 -0.513062 -0.452454 -0.445862 0.577332 1441916135 -0.513062 -0.452454 -0.445862 0.577332 1441916135 -0.513062 -0.452454 -0.445862 0.577332 1441916135 -0.513062 -0.452454 -0.445862 0.577332 1441916135 -0.513062 -0.452454 -0.445862 0.577332 1441916135 -0.513062 -0.452454 -0.445862 0.577332 1441916135 -0.505066 -0.456787 -0.442017 0.583862 1441916135 -0.505066 -0.456787 -0.442017 0.583862 1441916135 -0.505066 -0.456787 -0.442017 0.583862 1441916135 -0.505066 -0.456787 -0.442017 0.583862 1441916135 -0.505066 -0.456787 -0.442017 0.583862 1441916135 -0.505066 -0.456787 -0.442017 0.583862 1441916135 -0.490479 -0.476074 -0.430115 0.589722 1441916135 -0.490479 -0.476074 -0.430115 0.589722 1441916135 -0.490479 -0.476074 -0.430115 0.589722 1441916135 -0.490479 -0.476074 -0.430115 0.589722 1441916135 -0.490479 -0.476074 -0.430115 0.589722 1441916135 -0.490479 -0.476074 -0.430115 0.589722 1441916135 -0.487122 -0.482544 -0.428101 0.588745 1441916135 -0.487122 -0.482544 -0.428101 0.588745 1441916135 -0.487122 -0.482544 -0.428101 0.588745 1441916135 -0.487122 -0.482544 -0.428101 0.588745 1441916135 -0.487122 -0.482544 -0.428101 0.588745 1441916135 -0.487122 -0.482544 -0.428101 0.588745 1441916135 -0.489319 -0.474915 -0.429016 0.592407 1441916135 -0.489319 -0.474915 -0.429016 0.592407 1441916135 -0.489319 -0.474915 -0.429016 0.592407 1441916135 -0.489319 -0.474915 -0.429016 0.592407 1441916135 -0.489319 -0.474915 -0.429016 0.592407 1441916135 -0.489319 -0.474915 -0.429016 0.592407 1441916135 -0.485901 -0.477417 -0.425781 0.595581 1441916135 -0.485901 -0.477417 -0.425781 0.595581 1441916135 -0.485901 -0.477417 -0.425781 0.595581 1441916135 -0.485901 -0.477417 -0.425781 0.595581 1441916135 -0.485901 -0.477417 -0.425781 0.595581 1441916135 -0.485901 -0.477417 -0.425781 0.595581 1441916135 -0.485901 -0.477417 -0.425781 0.595581 1441916135 -0.486023 -0.477112 -0.428284 0.593933 1441916135 -0.486023 -0.477112 -0.428284 0.593933 1441916135 -0.486023 -0.477112 -0.428284 0.593933 1441916135 -0.486023 -0.477112 -0.428284 0.593933 1441916135 -0.486023 -0.477112 -0.428284 0.593933 1441916135 -0.486023 -0.477112 -0.428284 0.593933 1441916135 -0.481201 -0.479126 -0.424744 0.598816 1441916135 -0.481201 -0.479126 -0.424744 0.598816 1441916135 -0.481201 -0.479126 -0.424744 0.598816 1441916135 -0.481201 -0.479126 -0.424744 0.598816 1441916135 -0.481201 -0.479126 -0.424744 0.598816 1441916135 -0.481201 -0.479126 -0.424744 0.598816 1441916135 -0.481201 -0.479126 -0.424744 0.598816 1441916135 -0.468628 -0.495911 -0.420959 0.597717 1441916135 -0.468628 -0.495911 -0.420959 0.597717 1441916135 -0.468628 -0.495911 -0.420959 0.597717 1441916135 -0.468628 -0.495911 -0.420959 0.597717 1441916135 -0.468628 -0.495911 -0.420959 0.597717 1441916135 -0.468628 -0.495911 -0.420959 0.597717 1441916135 -0.465210 -0.501831 -0.419495 0.596497 1441916135 -0.465210 -0.501831 -0.419495 0.596497 1441916135 -0.465210 -0.501831 -0.419495 0.596497 1441916135 -0.465210 -0.501831 -0.419495 0.596497 1441916135 -0.465210 -0.501831 -0.419495 0.596497 1441916135 -0.465210 -0.501831 -0.419495 0.596497 1441916135 -0.470764 -0.497070 -0.424194 0.592834 1441916135 -0.470764 -0.497070 -0.424194 0.592834 1441916135 -0.470764 -0.497070 -0.424194 0.592834 1441916135 -0.470764 -0.497070 -0.424194 0.592834 1441916135 -0.470764 -0.497070 -0.424194 0.592834 1441916135 -0.470764 -0.497070 -0.424194 0.592834 1441916135 -0.470764 -0.497070 -0.424194 0.592834 1441916135 -0.474976 -0.493225 -0.429138 0.589111 1441916135 -0.474976 -0.493225 -0.429138 0.589111 1441916135 -0.474976 -0.493225 -0.429138 0.589111 1441916135 -0.474976 -0.493225 -0.429138 0.589111 1441916135 -0.474976 -0.493225 -0.429138 0.589111 1441916135 -0.474976 -0.493225 -0.429138 0.589111 1441916135 -0.477844 -0.491638 -0.431885 0.586060 1441916135 -0.477844 -0.491638 -0.431885 0.586060 1441916135 -0.477844 -0.491638 -0.431885 0.586060 1441916135 -0.477844 -0.491638 -0.431885 0.586060 1441916135 -0.477844 -0.491638 -0.431885 0.586060 1441916135 -0.477844 -0.491638 -0.431885 0.586060 1441916135 -0.477844 -0.491638 -0.431885 0.586060 1441916135 -0.482666 -0.488586 -0.436768 0.581055 1441916135 -0.482666 -0.488586 -0.436768 0.581055 1441916135 -0.482666 -0.488586 -0.436768 0.581055 1441916135 -0.482666 -0.488586 -0.436768 0.581055 1441916135 -0.482666 -0.488586 -0.436768 0.581055 1441916135 -0.482666 -0.488586 -0.436768 0.581055 1441916135 -0.491028 -0.481567 -0.441467 0.576294 1441916135 -0.491028 -0.481567 -0.441467 0.576294 1441916135 -0.491028 -0.481567 -0.441467 0.576294 1441916135 -0.491028 -0.481567 -0.441467 0.576294 1441916135 -0.491028 -0.481567 -0.441467 0.576294 1441916135 -0.491028 -0.481567 -0.441467 0.576294 1441916135 -0.500671 -0.470642 -0.445129 0.574219 1441916135 -0.500671 -0.470642 -0.445129 0.574219 1441916135 -0.500671 -0.470642 -0.445129 0.574219 1441916135 -0.500671 -0.470642 -0.445129 0.574219 1441916135 -0.500671 -0.470642 -0.445129 0.574219 1441916135 -0.500671 -0.470642 -0.445129 0.574219 1441916135 -0.509766 -0.458984 -0.447388 0.573914 1441916135 -0.509766 -0.458984 -0.447388 0.573914 1441916135 -0.509766 -0.458984 -0.447388 0.573914 1441916135 -0.509766 -0.458984 -0.447388 0.573914 1441916135 -0.509766 -0.458984 -0.447388 0.573914 1441916135 -0.509766 -0.458984 -0.447388 0.573914 1441916135 -0.516846 -0.449585 -0.447754 0.574707 1441916135 -0.516846 -0.449585 -0.447754 0.574707 1441916135 -0.516846 -0.449585 -0.447754 0.574707 1441916135 -0.516846 -0.449585 -0.447754 0.574707 1441916135 -0.516846 -0.449585 -0.447754 0.574707 1441916135 -0.516846 -0.449585 -0.447754 0.574707 1441916136 -0.518188 -0.446777 -0.449036 0.574707 1441916136 -0.518188 -0.446777 -0.449036 0.574707 1441916136 -0.518188 -0.446777 -0.449036 0.574707 1441916136 -0.518188 -0.446777 -0.449036 0.574707 1441916136 -0.518188 -0.446777 -0.449036 0.574707 1441916136 -0.518188 -0.446777 -0.449036 0.574707 1441916136 -0.514648 -0.449646 -0.441528 0.581421 1441916136 -0.514648 -0.449646 -0.441528 0.581421 1441916136 -0.514648 -0.449646 -0.441528 0.581421 1441916136 -0.514648 -0.449646 -0.441528 0.581421 1441916136 -0.514648 -0.449646 -0.441528 0.581421 1441916136 -0.514648 -0.449646 -0.441528 0.581421 1441916136 -0.514648 -0.449646 -0.441528 0.581421 1441916136 -0.502075 -0.463928 -0.434021 0.586792 1441916136 -0.502075 -0.463928 -0.434021 0.586792 1441916136 -0.502075 -0.463928 -0.434021 0.586792 1441916136 -0.502075 -0.463928 -0.434021 0.586792 1441916136 -0.502075 -0.463928 -0.434021 0.586792 1441916136 -0.502075 -0.463928 -0.434021 0.586792 1441916136 -0.495483 -0.473267 -0.436462 0.583130 1441916136 -0.495483 -0.473267 -0.436462 0.583130 1441916136 -0.495483 -0.473267 -0.436462 0.583130 1441916136 -0.495483 -0.473267 -0.436462 0.583130 1441916136 -0.495483 -0.473267 -0.436462 0.583130 1441916136 -0.495483 -0.473267 -0.436462 0.583130 1441916136 -0.497375 -0.467468 -0.434570 0.587646 1441916136 -0.497375 -0.467468 -0.434570 0.587646 1441916136 -0.497375 -0.467468 -0.434570 0.587646 1441916136 -0.497375 -0.467468 -0.434570 0.587646 1441916136 -0.497375 -0.467468 -0.434570 0.587646 1441916136 -0.497375 -0.467468 -0.434570 0.587646 1441916136 -0.497375 -0.467468 -0.434570 0.587646 1441916136 -0.496948 -0.466309 -0.434448 0.588989 1441916136 -0.496948 -0.466309 -0.434448 0.588989 1441916136 -0.496948 -0.466309 -0.434448 0.588989 1441916136 -0.496948 -0.466309 -0.434448 0.588989 1441916136 -0.496948 -0.466309 -0.434448 0.588989 1441916136 -0.496948 -0.466309 -0.434448 0.588989 1441916136 -0.495789 -0.467346 -0.433105 0.590088 1441916136 -0.495789 -0.467346 -0.433105 0.590088 1441916136 -0.495789 -0.467346 -0.433105 0.590088 1441916136 -0.495789 -0.467346 -0.433105 0.590088 1441916136 -0.495789 -0.467346 -0.433105 0.590088 1441916136 -0.495789 -0.467346 -0.433105 0.590088 1441916136 -0.491516 -0.472656 -0.431091 0.590942 1441916136 -0.491516 -0.472656 -0.431091 0.590942 1441916136 -0.491516 -0.472656 -0.431091 0.590942 1441916136 -0.491516 -0.472656 -0.431091 0.590942 1441916136 -0.491516 -0.472656 -0.431091 0.590942 1441916136 -0.491516 -0.472656 -0.431091 0.590942 1441916136 -0.484985 -0.481018 -0.430786 0.589783 1441916136 -0.484985 -0.481018 -0.430786 0.589783 1441916136 -0.484985 -0.481018 -0.430786 0.589783 1441916136 -0.484985 -0.481018 -0.430786 0.589783 1441916136 -0.484985 -0.481018 -0.430786 0.589783 1441916136 -0.484985 -0.481018 -0.430786 0.589783 1441916136 -0.478455 -0.489075 -0.426392 0.591675 1441916136 -0.478455 -0.489075 -0.426392 0.591675 1441916136 -0.478455 -0.489075 -0.426392 0.591675 1441916136 -0.478455 -0.489075 -0.426392 0.591675 1441916136 -0.478455 -0.489075 -0.426392 0.591675 1441916136 -0.478455 -0.489075 -0.426392 0.591675 1441916136 -0.478455 -0.489075 -0.426392 0.591675 1441916136 -0.477173 -0.491272 -0.426941 0.590515 1441916136 -0.477173 -0.491272 -0.426941 0.590515 1441916136 -0.477173 -0.491272 -0.426941 0.590515 1441916136 -0.477173 -0.491272 -0.426941 0.590515 1441916136 -0.477173 -0.491272 -0.426941 0.590515 1441916136 -0.477173 -0.491272 -0.426941 0.590515 1441916136 -0.481689 -0.487366 -0.429199 0.588501 1441916136 -0.481689 -0.487366 -0.429199 0.588501 1441916136 -0.481689 -0.487366 -0.429199 0.588501 1441916136 -0.481689 -0.487366 -0.429199 0.588501 1441916136 -0.481689 -0.487366 -0.429199 0.588501 1441916136 -0.481689 -0.487366 -0.429199 0.588501 1441916136 -0.489197 -0.480225 -0.435547 0.583435 1441916136 -0.489197 -0.480225 -0.435547 0.583435 1441916136 -0.489197 -0.480225 -0.435547 0.583435 1441916136 -0.489197 -0.480225 -0.435547 0.583435 1441916136 -0.489197 -0.480225 -0.435547 0.583435 1441916136 -0.489197 -0.480225 -0.435547 0.583435 1441916136 -0.489197 -0.480225 -0.435547 0.583435 1441916136 -0.492859 -0.476440 -0.439575 0.580444 1441916136 -0.492859 -0.476440 -0.439575 0.580444 1441916136 -0.492859 -0.476440 -0.439575 0.580444 1441916136 -0.492859 -0.476440 -0.439575 0.580444 1441916136 -0.492859 -0.476440 -0.439575 0.580444 1441916136 -0.492859 -0.476440 -0.439575 0.580444 1441916136 -0.494873 -0.473816 -0.443787 0.577698 1441916136 -0.494873 -0.473816 -0.443787 0.577698 1441916136 -0.494873 -0.473816 -0.443787 0.577698 1441916136 -0.494873 -0.473816 -0.443787 0.577698 1441916136 -0.494873 -0.473816 -0.443787 0.577698 1441916136 -0.494873 -0.473816 -0.443787 0.577698 1441916136 -0.500305 -0.467468 -0.448425 0.574585 1441916136 -0.500305 -0.467468 -0.448425 0.574585 1441916136 -0.500305 -0.467468 -0.448425 0.574585 1441916136 -0.500305 -0.467468 -0.448425 0.574585 1441916136 -0.500305 -0.467468 -0.448425 0.574585 1441916136 -0.500305 -0.467468 -0.448425 0.574585 1441916136 -0.504944 -0.460815 -0.452393 0.572754 1441916136 -0.504944 -0.460815 -0.452393 0.572754 1441916136 -0.504944 -0.460815 -0.452393 0.572754 1441916136 -0.504944 -0.460815 -0.452393 0.572754 1441916136 -0.504944 -0.460815 -0.452393 0.572754 1441916136 -0.504944 -0.460815 -0.452393 0.572754 1441916136 
-0.494812 -0.461304 -0.459534 0.575562 1441916139 -0.494812 -0.461304 -0.459534 0.575562 1441916139 -0.494812 -0.461304 -0.459534 0.575562 1441916139 -0.494812 -0.461304 -0.459534 0.575562 1441916139 -0.488892 -0.465698 -0.448975 0.585327 1441916139 -0.488892 -0.465698 -0.448975 0.585327 1441916139 -0.488892 -0.465698 -0.448975 0.585327 1441916139 -0.488892 -0.465698 -0.448975 0.585327 1441916139 -0.488892 -0.465698 -0.448975 0.585327 1441916139 -0.488892 -0.465698 -0.448975 0.585327 1441916139 -0.484314 -0.467834 -0.440979 0.593445 1441916139 -0.484314 -0.467834 -0.440979 0.593445 1441916139 -0.484314 -0.467834 -0.440979 0.593445 1441916139 -0.484314 -0.467834 -0.440979 0.593445 1441916139 -0.484314 -0.467834 -0.440979 0.593445 1441916139 -0.484314 -0.467834 -0.440979 0.593445 1441916139 -0.484314 -0.467834 -0.440979 0.593445 1441916139 -0.479492 -0.471680 -0.437317 0.596985 1441916139 -0.479492 -0.471680 -0.437317 0.596985 1441916139 -0.479492 -0.471680 -0.437317 0.596985 1441916139 -0.479492 -0.471680 -0.437317 0.596985 1441916139 -0.479492 -0.471680 -0.437317 0.596985 1441916139 -0.479492 -0.471680 -0.437317 0.596985 1441916139 -0.481445 -0.468994 -0.434082 0.599915 1441916139 -0.481445 -0.468994 -0.434082 0.599915 1441916139 -0.481445 -0.468994 -0.434082 0.599915 1441916139 -0.481445 -0.468994 -0.434082 0.599915 1441916139 -0.481445 -0.468994 -0.434082 0.599915 1441916139 -0.481445 -0.468994 -0.434082 0.599915 1441916139 -0.481873 -0.468079 -0.435059 0.599548 1441916139 -0.481873 -0.468079 -0.435059 0.599548 1441916139 -0.481873 -0.468079 -0.435059 0.599548 1441916139 -0.481873 -0.468079 -0.435059 0.599548 1441916140 -0.481873 -0.468079 -0.435059 0.599548 1441916140 -0.481873 -0.468079 -0.435059 0.599548 1441916140 -0.481873 -0.468079 -0.435059 0.599548 1441916140 -0.484436 -0.465027 -0.436951 0.598450 1441916140 -0.484436 -0.465027 -0.436951 0.598450 1441916140 -0.484436 -0.465027 -0.436951 0.598450 1441916140 -0.484436 -0.465027 -0.436951 0.598450 1441916140 -0.484436 -0.465027 -0.436951 0.598450 1441916140 -0.484436 -0.465027 -0.436951 0.598450 1441916140 -0.487732 -0.461670 -0.440308 0.595947 1441916140 -0.487732 -0.461670 -0.440308 0.595947 1441916140 -0.487732 -0.461670 -0.440308 0.595947 1441916140 -0.487732 -0.461670 -0.440308 0.595947 1441916140 -0.487732 -0.461670 -0.440308 0.595947 1441916140 -0.487732 -0.461670 -0.440308 0.595947 1441916140 -0.490967 -0.458923 -0.443298 0.593201 1441916140 -0.490967 -0.458923 -0.443298 0.593201 1441916140 -0.490967 -0.458923 -0.443298 0.593201 1441916140 -0.490967 -0.458923 -0.443298 0.593201 1441916140 -0.490967 -0.458923 -0.443298 0.593201 1441916140 -0.490967 -0.458923 -0.443298 0.593201 1441916140 -0.492859 -0.457886 -0.449097 0.588074 1441916140 -0.492859 -0.457886 -0.449097 0.588074 1441916140 -0.492859 -0.457886 -0.449097 0.588074 1441916140 -0.492859 -0.457886 -0.449097 0.588074 1441916140 -0.492859 -0.457886 -0.449097 0.588074 1441916140 -0.492859 -0.457886 -0.449097 0.588074 1441916140 -0.492859 -0.457886 -0.449097 0.588074 1441916140 -0.492004 -0.455383 -0.453491 0.587280 1441916140 -0.492004 -0.455383 -0.453491 0.587280 1441916140 -0.492004 -0.455383 -0.453491 0.587280 1441916140 -0.492004 -0.455383 -0.453491 0.587280 1441916140 -0.492004 -0.455383 -0.453491 0.587280 1441916140 -0.492004 -0.455383 -0.453491 0.587280 1441916140 -0.485291 -0.457092 -0.449219 0.594849 1441916140 -0.485291 -0.457092 -0.449219 0.594849 1441916140 -0.485291 -0.457092 -0.449219 0.594849 1441916140 -0.485291 -0.457092 -0.449219 0.594849 1441916140 -0.485291 -0.457092 -0.449219 0.594849 1441916140 -0.485291 -0.457092 -0.449219 0.594849 1441916140 -0.477661 -0.459412 -0.444519 0.602661 1441916140 -0.477661 -0.459412 -0.444519 0.602661 1441916140 -0.477661 -0.459412 -0.444519 0.602661 1441916140 -0.477661 -0.459412 -0.444519 0.602661 1441916140 -0.477661 -0.459412 -0.444519 0.602661 1441916140 -0.477661 -0.459412 -0.444519 0.602661 1441916140 -0.473267 -0.459412 -0.437805 0.610962 1441916140 -0.473267 -0.459412 -0.437805 0.610962 1441916140 -0.473267 -0.459412 -0.437805 0.610962 1441916140 -0.473267 -0.459412 -0.437805 0.610962 1441916140 -0.473267 -0.459412 -0.437805 0.610962 1441916140 -0.473267 -0.459412 -0.437805 0.610962 1441916140 -0.473267 -0.459412 -0.437805 0.610962 1441916140 -0.472534 -0.458191 -0.430664 0.617554 1441916140 -0.472534 -0.458191 -0.430664 0.617554 1441916140 -0.472534 -0.458191 -0.430664 0.617554 1441916140 -0.472534 -0.458191 -0.430664 0.617554 1441916140 -0.472534 -0.458191 -0.430664 0.617554 1441916140 -0.472534 -0.458191 -0.430664 0.617554 1441916140 -0.473389 -0.458618 -0.426270 0.619629 1441916140 -0.473389 -0.458618 -0.426270 0.619629 1441916140 -0.473389 -0.458618 -0.426270 0.619629 1441916140 -0.473389 -0.458618 -0.426270 0.619629 1441916140 -0.473389 -0.458618 -0.426270 0.619629 1441916140 -0.473389 -0.458618 -0.426270 0.619629 1441916140 -0.473389 -0.458618 -0.426270 0.619629 1441916140 -0.473999 -0.457153 -0.426819 0.619873 1441916140 -0.473999 -0.457153 -0.426819 0.619873 1441916140 -0.473999 -0.457153 -0.426819 0.619873 1441916140 -0.473999 -0.457153 -0.426819 0.619873 1441916140 -0.473999 -0.457153 -0.426819 0.619873 1441916140 -0.473999 -0.457153 -0.426819 0.619873 1441916140 -0.479431 -0.452026 -0.439575 0.610474 1441916140 -0.479431 -0.452026 -0.439575 0.610474 1441916140 -0.479431 -0.452026 -0.439575 0.610474 1441916140 -0.479431 -0.452026 -0.439575 0.610474 1441916140 -0.479431 -0.452026 -0.439575 0.610474 1441916140 -0.479431 -0.452026 -0.439575 0.610474 1441916140 -0.493225 -0.436157 -0.464844 0.591980 1441916140 -0.493225 -0.436157 -0.464844 0.591980 1441916140 -0.493225 -0.436157 -0.464844 0.591980 1441916140 -0.493225 -0.436157 -0.464844 0.591980 1441916140 -0.493225 -0.436157 -0.464844 0.591980 1441916140 -0.493225 -0.436157 -0.464844 0.591980 1441916140 -0.488892 -0.429138 -0.484924 0.584595 1441916140 -0.488892 -0.429138 -0.484924 0.584595 1441916140 -0.488892 -0.429138 -0.484924 0.584595 1441916140 -0.488892 -0.429138 -0.484924 0.584595 1441916140 -0.488892 -0.429138 -0.484924 0.584595 1441916140 -0.488892 -0.429138 -0.484924 0.584595 1441916140 -0.488892 -0.429138 -0.484924 0.584595 1441916140 -0.489136 -0.435913 -0.480591 0.583008 1441916140 -0.489136 -0.435913 -0.480591 0.583008 1441916140 -0.489136 -0.435913 -0.480591 0.583008 1441916140 -0.489136 -0.435913 -0.480591 0.583008 1441916140 -0.489136 -0.435913 -0.480591 0.583008 1441916140 -0.489136 -0.435913 -0.480591 0.583008 1441916140 -0.490967 -0.435364 -0.476318 0.585327 1441916140 -0.490967 -0.435364 -0.476318 0.585327 1441916140 -0.490967 -0.435364 -0.476318 0.585327 1441916140 -0.490967 -0.435364 -0.476318 0.585327 1441916140 -0.490967 -0.435364 -0.476318 0.585327 1441916140 -0.490967 -0.435364 -0.476318 0.585327 1441916140 -0.490967 -0.435364 -0.476318 0.585327 1441916140 -0.488831 -0.438293 -0.470398 0.589661 1441916140 -0.488831 -0.438293 -0.470398 0.589661 1441916140 -0.488831 -0.438293 -0.470398 0.589661 1441916140 -0.488831 -0.438293 -0.470398 0.589661 1441916140 -0.488831 -0.438293 -0.470398 0.589661 1441916140 -0.488831 -0.438293 -0.470398 0.589661 1441916140 -0.487305 -0.442139 -0.469543 0.588745 1441916140 -0.487305 -0.442139 -0.469543 0.588745 1441916140 -0.487305 -0.442139 -0.469543 0.588745 1441916140 -0.487305 -0.442139 -0.469543 0.588745 1441916140 -0.487305 -0.442139 -0.469543 0.588745 1441916141 -0.487305 -0.442139 -0.469543 0.588745 1441916141 -0.488464 -0.441772 -0.479065 0.580322 1441916141 -0.488464 -0.441772 -0.479065 0.580322 1441916141 -0.488464 -0.441772 -0.479065 0.580322 1441916141 -0.488464 -0.441772 -0.479065 0.580322 1441916141 -0.488464 -0.441772 -0.479065 0.580322 1441916141 -0.485596 -0.445679 -0.493958 0.567078 1441916141 -0.485596 -0.445679 -0.493958 0.567078 1441916141 -0.485596 -0.445679 -0.493958 0.567078 1441916141 -0.485596 -0.445679 -0.493958 0.567078 1441916141 -0.485596 -0.445679 -0.493958 0.567078 1441916141 -0.485596 -0.445679 -0.493958 0.567078 1441916141 -0.486023 -0.445984 -0.501770 0.559631 1441916141 -0.486023 -0.445984 -0.501770 0.559631 1441916141 -0.486023 -0.445984 -0.501770 0.559631 1441916141 -0.486023 -0.445984 -0.501770 0.559631 1441916141 -0.486023 -0.445984 -0.501770 0.559631 1441916141 -0.486023 -0.445984 -0.501770 0.559631 1441916141 -0.486023 -0.445984 -0.501770 0.559631 1441916141 -0.483887 -0.449646 -0.500854 0.559326 1441916141 -0.483887 -0.449646 -0.500854 0.559326 1441916141 -0.483887 -0.449646 -0.500854 0.559326 1441916141 -0.483887 -0.449646 -0.500854 0.559326 1441916141 -0.483887 -0.449646 -0.500854 0.559326 1441916141 -0.483887 -0.449646 -0.500854 0.559326 1441916141 -0.482483 -0.450195 -0.498901 0.561829 1441916141 -0.482483 -0.450195 -0.498901 0.561829 1441916141 -0.482483 -0.450195 -0.498901 0.561829 1441916141 -0.482483 -0.450195 -0.498901 0.561829 1441916141 -0.482483 -0.450195 -0.498901 0.561829 1441916141 -0.482483 -0.450195 -0.498901 0.561829 1441916141 -0.482483 -0.450195 -0.498901 0.561829 1441916141 -0.481140 -0.450928 -0.491089 0.569275 1441916141 -0.481140 -0.450928 -0.491089 0.569275 1441916141 -0.481140 -0.450928 -0.491089 0.569275 1441916141 -0.481140 -0.450928 -0.491089 0.569275 1441916141 -0.481140 -0.450928 -0.491089 0.569275 1441916141 -0.481140 -0.450928 -0.491089 0.569275 1441916141 -0.479309 -0.451660 -0.482422 0.577515 1441916141 -0.479309 -0.451660 -0.482422 0.577515 1441916141 -0.479309 -0.451660 -0.482422 0.577515 1441916141 -0.479309 -0.451660 -0.482422 0.577515 1441916141 -0.479309 -0.451660 -0.482422 0.577515 1441916141 -0.479309 -0.451660 -0.482422 0.577515 1441916141 -0.477844 -0.452759 -0.477234 0.582153 1441916141 -0.477844 -0.452759 -0.477234 0.582153 1441916141 -0.477844 -0.452759 -0.477234 0.582153 1441916141 -0.477844 -0.452759 -0.477234 0.582153 1441916141 -0.477844 -0.452759 -0.477234 0.582153 1441916141 -0.477844 -0.452759 -0.477234 0.582153 1441916141 -0.477356 -0.450562 -0.472534 0.588074 1441916141 -0.477356 -0.450562 -0.472534 0.588074 1441916141 -0.477356 -0.450562 -0.472534 0.588074 1441916141 -0.477356 -0.450562 -0.472534 0.588074 1441916141 -0.477356 -0.450562 -0.472534 0.588074 1441916141 -0.477356 -0.450562 -0.472534 0.588074 1441916141 -0.477356 -0.450562 -0.472534 0.588074 1441916141 -0.474243 -0.452148 -0.465637 0.594910 1441916141 -0.474243 -0.452148 -0.465637 0.594910 1441916141 -0.474243 -0.452148 -0.465637 0.594910 1441916141 -0.474243 -0.452148 -0.465637 0.594910 1441916141 -0.474243 -0.452148 -0.465637 0.594910 1441916141 -0.473145 -0.453186 -0.457397 0.601318 1441916141 -0.473145 -0.453186 -0.457397 0.601318 1441916141 -0.473145 -0.453186 -0.457397 0.601318 1441916141 -0.473145 -0.453186 -0.457397 0.601318 1441916141 -0.473145 -0.453186 -0.457397 0.601318 1441916141 -0.473145 -0.453186 -0.457397 0.601318 1441916141 -0.477478 -0.454102 -0.456238 0.598083 1441916141 -0.477478 -0.454102 -0.456238 0.598083 1441916141 -0.477478 -0.454102 -0.456238 0.598083 1441916141 -0.477478 -0.454102 -0.456238 0.598083 1441916141 -0.477478 -0.454102 -0.456238 0.598083 1441916141 -0.477478 -0.454102 -0.456238 0.598083 1441916141 -0.477478 -0.454102 -0.456238 0.598083 1441916141 -0.484680 -0.445984 -0.474426 0.584045 1441916141 -0.484680 -0.445984 -0.474426 0.584045 1441916141 -0.484680 -0.445984 -0.474426 0.584045 1441916141 -0.484680 -0.445984 -0.474426 0.584045 1441916141 -0.484680 -0.445984 -0.474426 0.584045 1441916141 -0.484680 -0.445984 -0.474426 0.584045 1441916141 -0.487976 -0.437073 -0.485718 0.578796 1441916141 -0.487976 -0.437073 -0.485718 0.578796 1441916141 -0.487976 -0.437073 -0.485718 0.578796 1441916141 -0.487976 -0.437073 -0.485718 0.578796 1441916141 -0.487976 -0.437073 -0.485718 0.578796 1441916141 -0.487976 -0.437073 -0.485718 0.578796 1441916141 -0.489197 -0.443665 -0.479065 0.578308 1441916141 -0.489197 -0.443665 -0.479065 0.578308 1441916141 -0.489197 -0.443665 -0.479065 0.578308 1441916141 -0.489197 -0.443665 -0.479065 0.578308 1441916141 -0.489197 -0.443665 -0.479065 0.578308 1441916141 -0.489197 -0.443665 -0.479065 0.578308 1441916141 -0.489197 -0.443665 -0.479065 0.578308 1441916141 -0.491333 -0.445435 -0.476440 0.577332 1441916141 -0.491333 -0.445435 -0.476440 0.577332 1441916141 -0.491333 -0.445435 -0.476440 0.577332 1441916141 -0.491333 -0.445435 -0.476440 0.577332 1441916141 -0.491333 -0.445435 -0.476440 0.577332 1441916141 -0.494812 -0.442078 -0.473938 0.578979 1441916141 -0.494812 -0.442078 -0.473938 0.578979 1441916141 -0.494812 -0.442078 -0.473938 0.578979 1441916141 -0.494812 -0.442078 -0.473938 0.578979 1441916141 -0.494812 -0.442078 -0.473938 0.578979 1441916141 -0.494812 -0.442078 -0.473938 0.578979 1441916141 -0.494812 -0.442078 -0.473938 0.578979 1441916141 -0.494446 -0.442322 -0.477356 0.576294 1441916141 -0.494446 -0.442322 -0.477356 0.576294 1441916141 -0.494446 -0.442322 -0.477356 0.576294 1441916141 -0.494446 -0.442322 -0.477356 0.576294 1441916141 -0.494446 -0.442322 -0.477356 0.576294 1441916141 -0.494446 -0.442322 -0.477356 0.576294 1441916142 -0.493347 -0.441528 -0.481750 0.574097 1441916142 -0.493347 -0.441528 -0.481750 0.574097 1441916142 -0.493347 -0.441528 -0.481750 0.574097 1441916142 -0.493347 -0.441528 -0.481750 0.574097 1441916142 -0.493347 -0.441528 -0.481750 0.574097 1441916142 -0.493347 -0.441528 -0.481750 0.574097 1441916142 -0.490051 -0.443359 -0.491699 0.567017 1441916142 -0.490051 -0.443359 -0.491699 0.567017 1441916142 -0.490051 -0.443359 -0.491699 0.567017 1441916142 -0.490051 -0.443359 -0.491699 0.567017 1441916142 -0.490051 -0.443359 -0.491699 0.567017 1441916142 -0.490051 -0.443359 -0.491699 0.567017 1441916142 -0.488464 -0.443726 -0.494995 0.565308 1441916142 -0.488464 -0.443726 -0.494995 0.565308 1441916142 -0.488464 -0.443726 -0.494995 0.565308 1441916142 -0.488464 -0.443726 -0.494995 0.565308 1441916142 -0.488464 -0.443726 -0.494995 0.565308 1441916142 -0.488464 -0.443726 -0.494995 0.565308 1441916142 -0.483582 -0.448792 -0.488037 0.571533 1441916142 -0.483582 -0.448792 -0.488037 0.571533 1441916142 -0.483582 -0.448792 -0.488037 0.571533 1441916142 -0.483582 -0.448792 -0.488037 0.571533 1441916142 -0.483582 -0.448792 -0.488037 0.571533 1441916142 -0.483582 -0.448792 -0.488037 0.571533 1441916142 -0.479248 -0.450928 -0.478882 0.581116 1441916142 -0.479248 -0.450928 -0.478882 0.581116 1441916142 -0.479248 -0.450928 -0.478882 0.581116 1441916142 -0.479248 -0.450928 -0.478882 0.581116 1441916142 -0.479248 -0.450928 -0.478882 0.581116 1441916142 -0.479248 -0.450928 -0.478882 0.581116 1441916142 -0.479248 -0.450928 -0.478882 0.581116 1441916142 -0.476257 -0.451660 -0.472717 0.588013 1441916142 -0.476257 -0.451660 -0.472717 0.588013 1441916142 -0.476257 -0.451660 -0.472717 0.588013 1441916142 -0.476257 -0.451660 -0.472717 0.588013 1441916142 -0.476257 -0.451660 -0.472717 0.588013 1441916142 -0.476257 -0.451660 -0.472717 0.588013 1441916142 -0.476257 -0.451660 -0.472717 0.588013 1441916142 -0.473389 -0.452637 -0.467896 0.593445 1441916142 -0.473389 -0.452637 -0.467896 0.593445 1441916142 -0.473389 -0.452637 -0.467896 0.593445 1441916142 -0.473389 -0.452637 -0.467896 0.593445 1441916142 -0.473389 -0.452637 -0.467896 0.593445 1441916142 -0.471497 -0.453186 -0.458679 0.601685 1441916142 -0.471497 -0.453186 -0.458679 0.601685 1441916142 -0.471497 -0.453186 -0.458679 0.601685 1441916142 -0.471497 -0.453186 -0.458679 0.601685 1441916142 -0.471497 -0.453186 -0.458679 0.601685 1441916142 -0.471497 -0.453186 -0.458679 0.601685 1441916142 -0.471497 -0.453186 -0.458679 0.601685 1441916142 -0.468933 -0.456848 -0.447876 0.608948 1441916142 -0.468933 -0.456848 -0.447876 0.608948 1441916142 -0.468933 -0.456848 -0.447876 0.608948 1441916142 -0.468933 -0.456848 -0.447876 0.608948 1441916142 -0.468933 -0.456848 -0.447876 0.608948 1441916142 -0.468933 -0.456848 -0.447876 0.608948 1441916142 -0.467163 -0.460938 -0.437744 0.614563 1441916142 -0.467163 -0.460938 -0.437744 0.614563 1441916142 -0.467163 -0.460938 -0.437744 0.614563 1441916142 -0.467163 -0.460938 -0.437744 0.614563 1441916142 -0.467163 -0.460938 -0.437744 0.614563 1441916142 -0.472168 -0.458984 -0.433899 0.614929 1441916142 -0.472168 -0.458984 -0.433899 0.614929 1441916142 -0.472168 -0.458984 -0.433899 0.614929 1441916142 -0.472168 -0.458984 -0.433899 0.614929 1441916142 -0.472168 -0.458984 -0.433899 0.614929 1441916142 -0.472168 -0.458984 -0.433899 0.614929 1441916142 -0.481506 -0.450317 -0.447327 0.604431 1441916142 -0.481506 -0.450317 -0.447327 0.604431 1441916142 -0.481506 -0.450317 -0.447327 0.604431 1441916142 -0.481506 -0.450317 -0.447327 0.604431 1441916142 -0.481506 -0.450317 -0.447327 0.604431 1441916142 -0.485596 -0.444092 -0.464111 0.593018 1441916142 -0.485596 -0.444092 -0.464111 0.593018 1441916142 -0.485596 -0.444092 -0.464111 0.593018 1441916142 -0.485596 -0.444092 -0.464111 0.593018 1441916142 -0.485596 -0.444092 -0.464111 0.593018 1441916142 -0.485596 -0.444092 -0.464111 0.593018 1441916142 -0.485596 -0.444092 -0.464111 0.593018 1441916142 -0.486755 -0.443665 -0.462646 0.593506 1441916142 -0.486755 -0.443665 -0.462646 0.593506 1441916142 -0.486755 -0.443665 -0.462646 0.593506 1441916142 -0.486755 -0.443665 -0.462646 0.593506 1441916142 -0.486755 -0.443665 -0.462646 0.593506 1441916142 -0.486755 -0.443665 -0.462646 0.593506 1441916142 -0.485657 -0.447754 -0.461853 0.591919 1441916142 -0.485657 -0.447754 -0.461853 0.591919 1441916142 -0.485657 -0.447754 -0.461853 0.591919 1441916142 -0.485657 -0.447754 -0.461853 0.591919 1441916142 -0.485657 -0.447754 -0.461853 0.591919 1441916142 -0.485657 -0.447754 -0.461853 0.591919 1441916142 -0.483582 -0.451050 -0.457947 0.594177 1441916142 -0.483582 -0.451050 -0.457947 0.594177 1441916142 -0.483582 -0.451050 -0.457947 0.594177 1441916142 -0.483582 -0.451050 -0.457947 0.594177 1441916142 -0.483582 -0.451050 -0.457947 0.594177 1441916142 -0.483582 -0.451050 -0.457947 0.594177 1441916142 -0.480896 -0.455872 -0.457458 0.593079 1441916142 -0.480896 -0.455872 -0.457458 0.593079 1441916142 -0.480896 -0.455872 -0.457458 0.593079 1441916142 -0.480896 -0.455872 -0.457458 0.593079 1441916142 -0.480896 -0.455872 -0.457458 0.593079 1441916142 -0.480896 -0.455872 -0.457458 0.593079 1441916142 -0.480896 -0.455872 -0.457458 0.593079 1441916142 -0.480896 -0.455750 -0.461426 0.590088 1441916142 -0.480896 -0.455750 -0.461426 0.590088 1441916142 -0.480896 -0.455750 -0.461426 0.590088 1441916142 -0.480896 -0.455750 -0.461426 0.590088 1441916142 -0.480896 -0.455750 -0.461426 0.590088 1441916142 -0.480896 -0.455750 -0.461426 0.590088 1441916142 -0.475769 -0.459961 -0.469849 0.584290 1441916143 -0.475769 -0.459961 -0.469849 0.584290 1441916143 -0.475769 -0.459961 -0.469849 0.584290 1441916143 -0.475769 -0.459961 -0.469849 0.584290 1441916143 -0.475769 -0.459961 -0.469849 0.584290 1441916143 -0.477356 -0.460815 -0.475891 0.577393 1441916143 -0.477356 -0.460815 -0.475891 0.577393 1441916143 -0.477356 -0.460815 -0.475891 0.577393 1441916143 -0.477356 -0.460815 -0.475891 0.577393 1441916143 -0.477356 -0.460815 -0.475891 0.577393 1441916143 -0.477356 -0.460815 -0.475891 0.577393 1441916143 -0.476624 -0.459656 -0.482544 0.573364 1441916143 -0.476624 -0.459656 -0.482544 0.573364 1441916143 -0.476624 -0.459656 -0.482544 0.573364 1441916143 -0.476624 -0.459656 -0.482544 0.573364 1441916143 -0.476624 -0.459656 -0.482544 0.573364 1441916143 -0.476624 -0.459656 -0.482544 0.573364 1441916143 -0.476624 -0.459656 -0.482544 0.573364 1441916143 -0.471741 -0.463440 -0.483093 0.573914 1441916143 -0.471741 -0.463440 -0.483093 0.573914 1441916143 -0.471741 -0.463440 -0.483093 0.573914 1441916143 -0.471741 -0.463440 -0.483093 0.573914 1441916143 -0.471741 -0.463440 -0.483093 0.573914 1441916143 -0.471741 -0.463440 -0.483093 0.573914 1441916143 -0.470398 -0.462463 -0.477722 0.580200 1441916143 -0.470398 -0.462463 -0.477722 0.580200 1441916143 -0.470398 -0.462463 -0.477722 0.580200 1441916143 -0.470398 -0.462463 -0.477722 0.580200 1441916143 -0.470398 -0.462463 -0.477722 0.580200 1441916143 -0.470398 -0.462463 -0.477722 0.580200 1441916143 -0.466797 -0.464355 -0.473083 0.585388 1441916143 -0.466797 -0.464355 -0.473083 0.585388 1441916143 -0.466797 -0.464355 -0.473083 0.585388 1441916143 -0.466797 -0.464355 -0.473083 0.585388 1441916143 -0.466797 -0.464355 -0.473083 0.585388 1441916143 -0.466797 -0.464355 -0.473083 0.585388 1441916143 -0.464539 -0.464111 -0.466431 0.592712 1441916143 -0.464539 -0.464111 -0.466431 0.592712 1441916143 -0.464539 -0.464111 -0.466431 0.592712 1441916143 -0.464539 -0.464111 -0.466431 0.592712 1441916143 -0.464539 -0.464111 -0.466431 0.592712 1441916143 -0.464539 -0.464111 -0.466431 0.592712 1441916143 -0.464539 -0.464111 -0.466431 0.592712 1441916143 -0.464417 -0.463562 -0.455627 0.601563 1441916143 -0.464417 -0.463562 -0.455627 0.601563 1441916143 -0.464417 -0.463562 -0.455627 0.601563 1441916143 -0.464417 -0.463562 -0.455627 0.601563 1441916143 -0.464417 -0.463562 -0.455627 0.601563 1441916143 -0.464417 -0.463562 -0.455627 0.601563 1441916143 -0.459290 -0.467529 -0.447815 0.608215 1441916143 -0.459290 -0.467529 -0.447815 0.608215 1441916143 -0.459290 -0.467529 -0.447815 0.608215 1441916143 -0.459290 -0.467529 -0.447815 0.608215 1441916143 -0.459290 -0.467529 -0.447815 0.608215 1441916143 -0.459290 -0.467529 -0.447815 0.608215 1441916143 -0.459106 -0.470032 -0.440796 0.611572 1441916143 -0.459106 -0.470032 -0.440796 0.611572 1441916143 -0.459106 -0.470032 -0.440796 0.611572 1441916143 -0.459106 -0.470032 -0.440796 0.611572 1441916143 -0.459106 -0.470032 -0.440796 0.611572 1441916143 -0.459106 -0.470032 -0.440796 0.611572 1441916143 -0.470215 -0.465393 -0.447937 0.601379 1441916143 -0.470215 -0.465393 -0.447937 0.601379 1441916143 -0.470215 -0.465393 -0.447937 0.601379 1441916143 -0.470215 -0.465393 -0.447937 0.601379 1441916143 -0.470215 -0.465393 -0.447937 0.601379 1441916143 -0.470215 -0.465393 -0.447937 0.601379 1441916143 -0.472168 -0.458740 -0.475281 0.583801 1441916143 -0.472168 -0.458740 -0.475281 0.583801 1441916143 -0.472168 -0.458740 -0.475281 0.583801 1441916143 -0.472168 -0.458740 -0.475281 0.583801 1441916143 -0.472168 -0.458740 -0.475281 0.583801 1441916143 -0.472168 -0.458740 -0.475281 0.583801 1441916143 -0.470215 -0.459229 -0.476196 0.584229 1441916143 -0.470215 -0.459229 -0.476196 0.584229 1441916143 -0.470215 -0.459229 -0.476196 0.584229 1441916143 -0.470215 -0.459229 -0.476196 0.584229 1441916143 -0.470215 -0.459229 -0.476196 0.584229 1441916143 -0.470215 -0.459229 -0.476196 0.584229 1441916143 -0.471191 -0.463867 -0.467651 0.586609 1441916143 -0.471191 -0.463867 -0.467651 0.586609 1441916143 -0.471191 -0.463867 -0.467651 0.586609 1441916143 -0.471191 -0.463867 -0.467651 0.586609 1441916143 -0.471191 -0.463867 -0.467651 0.586609 1441916143 -0.471191 -0.463867 -0.467651 0.586609 1441916143 -0.471191 -0.463867 -0.467651 0.586609 1441916143 -0.470337 -0.465210 -0.465210 0.588196 1441916143 -0.470337 -0.465210 -0.465210 0.588196 1441916143 -0.470337 -0.465210 -0.465210 0.588196 1441916143 -0.470337 -0.465210 -0.465210 0.588196 1441916143 -0.470337 -0.465210 -0.465210 0.588196 1441916143 -0.470337 -0.465210 -0.465210 0.588196 1441916143 -0.473083 -0.463318 -0.459900 0.591675 1441916143 -0.473083 -0.463318 -0.459900 0.591675 1441916143 -0.473083 -0.463318 -0.459900 0.591675 1441916143 -0.473083 -0.463318 -0.459900 0.591675 1441916143 -0.473083 -0.463318 -0.459900 0.591675 1441916143 -0.473999 -0.461548 -0.461304 0.591248 1441916143 -0.473999 -0.461548 -0.461304 0.591248 1441916143 -0.473999 -0.461548 -0.461304 0.591248 1441916143 -0.473999 -0.461548 -0.461304 0.591248 1441916143 -0.473999 -0.461548 -0.461304 0.591248 1441916143 -0.473999 -0.461548 -0.461304 0.591248 1441916143 -0.476868 -0.458130 -0.468567 0.585876 1441916143 -0.476868 -0.458130 -0.468567 0.585876 1441916143 -0.476868 -0.458130 -0.468567 0.585876 1441916143 -0.476868 -0.458130 -0.468567 0.585876 1441916143 -0.476868 -0.458130 -0.468567 0.585876 1441916143 -0.476868 -0.458130 -0.468567 0.585876 1441916143 -0.479065 -0.456116 -0.476990 0.578796 1441916143 -0.479065 -0.456116 -0.476990 0.578796 1441916143 -0.479065 -0.456116 -0.476990 0.578796 1441916144 -0.479065 -0.456116 -0.476990 0.578796 1441916144 -0.479065 -0.456116 -0.476990 0.578796 1441916144 -0.479065 -0.456116 -0.476990 0.578796 1441916144 -0.477356 -0.457153 -0.477356 0.579041 1441916144 -0.477356 -0.457153 -0.477356 0.579041 1441916144 -0.477356 -0.457153 -0.477356 0.579041 1441916144 -0.477356 -0.457153 -0.477356 0.579041 1441916144 -0.477356 -0.457153 -0.477356 0.579041 1441916144 -0.477356 -0.457153 -0.477356 0.579041 1441916144 -0.476563 -0.455200 -0.472839 0.584961 1441916144 -0.476563 -0.455200 -0.472839 0.584961 1441916144 -0.476563 -0.455200 -0.472839 0.584961 1441916144 -0.476563 -0.455200 -0.472839 0.584961 1441916144 -0.476563 -0.455200 -0.472839 0.584961 1441916144 -0.476563 -0.455200 -0.472839 0.584961 1441916144 -0.474792 -0.454468 -0.466370 0.592102 1441916144 -0.474792 -0.454468 -0.466370 0.592102 1441916144 -0.474792 -0.454468 -0.466370 0.592102 1441916144 -0.474792 -0.454468 -0.466370 0.592102 1441916144 -0.474792 -0.454468 -0.466370 0.592102 1441916144 -0.474792 -0.454468 -0.466370 0.592102 1441916144 -0.474854 -0.452881 -0.457458 0.600159 1441916144 -0.474854 -0.452881 -0.457458 0.600159 1441916144 -0.474854 -0.452881 -0.457458 0.600159 1441916144 -0.474854 -0.452881 -0.457458 0.600159 1441916144 -0.474854 -0.452881 -0.457458 0.600159 1441916144 -0.474854 -0.452881 -0.457458 0.600159 1441916144 -0.473389 -0.452881 -0.452515 0.605042 1441916144 -0.473389 -0.452881 -0.452515 0.605042 1441916144 -0.473389 -0.452881 -0.452515 0.605042 1441916144 -0.473389 -0.452881 -0.452515 0.605042 1441916144 -0.473389 -0.452881 -0.452515 0.605042 1441916144 -0.473389 -0.452881 -0.452515 0.605042 1441916144 -0.474426 -0.450745 -0.447021 0.609924 1441916144 -0.474426 -0.450745 -0.447021 0.609924 1441916144 -0.474426 -0.450745 -0.447021 0.609924 1441916144 -0.474426 -0.450745 -0.447021 0.609924 1441916144 -0.474426 -0.450745 -0.447021 0.609924 1441916144 -0.474426 -0.450745 -0.447021 0.609924 1441916144 -0.474426 -0.450745 -0.447021 0.609924 1441916144 -0.475891 -0.450623 -0.441406 0.612976 1441916144 -0.475891 -0.450623 -0.441406 0.612976 1441916144 -0.475891 -0.450623 -0.441406 0.612976 1441916144 -0.475891 -0.450623 -0.441406 0.612976 1441916144 -0.475891 -0.450623 -0.441406 0.612976 1441916144 -0.475891 -0.450623 -0.441406 0.612976 1441916144 -0.477234 -0.450073 -0.438232 0.614502 1441916144 -0.477234 -0.450073 -0.438232 0.614502 1441916144 -0.477234 -0.450073 -0.438232 0.614502 1441916144 -0.477234 -0.450073 -0.438232 0.614502 1441916144 -0.477234 -0.450073 -0.438232 0.614502 1441916144 -0.477234 -0.450073 -0.438232 0.614502 1441916144 -0.480957 -0.448975 -0.440247 0.611023 1441916144 -0.480957 -0.448975 -0.440247 0.611023 1441916144 -0.480957 -0.448975 -0.440247 0.611023 1441916144 -0.480957 -0.448975 -0.440247 0.611023 1441916144 -0.480957 -0.448975 -0.440247 0.611023 1441916144 -0.480957 -0.448975 -0.440247 0.611023 1441916144 -0.490234 -0.441895 -0.451233 0.600708 1441916144 -0.490234 -0.441895 -0.451233 0.600708 1441916144 -0.490234 -0.441895 -0.451233 0.600708 1441916144 -0.490234 -0.441895 -0.451233 0.600708 1441916144 -0.490234 -0.441895 -0.451233 0.600708 1441916144 -0.490234 -0.441895 -0.451233 0.600708 1441916144 -0.495544 -0.433960 -0.470581 0.587097 1441916144 -0.495544 -0.433960 -0.470581 0.587097 1441916144 -0.495544 -0.433960 -0.470581 0.587097 1441916144 -0.495544 -0.433960 -0.470581 0.587097 1441916144 -0.495544 -0.433960 -0.470581 0.587097 1441916144 -0.495544 -0.433960 -0.470581 0.587097 1441916144 -0.495544 -0.433960 -0.470581 0.587097 1441916144 -0.493896 -0.435242 -0.474487 0.584473 1441916144 -0.493896 -0.435242 -0.474487 0.584473 1441916144 -0.493896 -0.435242 -0.474487 0.584473 1441916144 -0.493896 -0.435242 -0.474487 0.584473 1441916144 -0.493896 -0.435242 -0.474487 0.584473 1441916144 -0.493896 -0.435242 -0.474487 0.584473 1441916144 -0.493835 -0.438904 -0.471558 0.584045 1441916144 -0.493835 -0.438904 -0.471558 0.584045 1441916144 -0.493835 -0.438904 -0.471558 0.584045 1441916144 -0.493835 -0.438904 -0.471558 0.584045 1441916144 -0.493835 -0.438904 -0.471558 0.584045 1441916144 -0.493835 -0.438904 -0.471558 0.584045 1441916144 -0.491455 -0.443176 -0.469238 0.584717 1441916144 -0.491455 -0.443176 -0.469238 0.584717 1441916144 -0.491455 -0.443176 -0.469238 0.584717 1441916144 -0.491455 -0.443176 -0.469238 0.584717 1441916144 -0.491455 -0.443176 -0.469238 0.584717 1441916144 -0.491455 -0.443176 -0.469238 0.584717 1441916144 -0.491455 -0.443176 -0.469238 0.584717 1441916144 -0.491089 -0.444031 -0.466003 0.586975 1441916144 -0.491089 -0.444031 -0.466003 0.586975 1441916144 -0.491089 -0.444031 -0.466003 0.586975 1441916144 -0.491089 -0.444031 -0.466003 0.586975 1441916144 -0.491089 -0.444031 -0.466003 0.586975 1441916144 -0.490173 -0.444031 -0.467529 0.586548 1441916144 -0.490173 -0.444031 -0.467529 0.586548 1441916144 -0.490173 -0.444031 -0.467529 0.586548 1441916144 -0.490173 -0.444031 -0.467529 0.586548 1441916144 -0.490173 -0.444031 -0.467529 0.586548 1441916144 -0.490173 -0.444031 -0.467529 0.586548 1441916144 -0.486267 -0.447876 -0.472839 0.582581 1441916144 -0.486267 -0.447876 -0.472839 0.582581 1441916144 -0.486267 -0.447876 -0.472839 0.582581 1441916144 -0.486267 -0.447876 -0.472839 0.582581 1441916144 -0.486267 -0.447876 -0.472839 0.582581 1441916144 -0.486267 -0.447876 -0.472839 0.582581 1441916144 -0.485840 -0.449585 -0.481079 0.574829 1441916144 -0.485840 -0.449585 -0.481079 0.574829 1441916144 -0.485840 -0.449585 -0.481079 0.574829 1441916144 -0.485840 -0.449585 -0.481079 0.574829 1441916145 -0.485840 -0.449585 -0.481079 0.574829 1441916145 -0.485840 -0.449585 -0.481079 0.574829 1441916145 -0.485840 -0.449585 -0.481079 0.574829 1441916145 -0.484924 -0.450623 -0.488281 0.568665 1441916145 -0.484924 -0.450623 -0.488281 0.568665 1441916145 -0.484924 -0.450623 -0.488281 0.568665 1441916145 
-0.523499 -0.456543 -0.464233 0.549622 1441916150 -0.542664 -0.439697 -0.467468 0.541931 1441916150 -0.542664 -0.439697 -0.467468 0.541931 1441916150 -0.542664 -0.439697 -0.467468 0.541931 1441916150 -0.542664 -0.439697 -0.467468 0.541931 1441916150 -0.542664 -0.439697 -0.467468 0.541931 1441916150 -0.542664 -0.439697 -0.467468 0.541931 1441916150 -0.542664 -0.439697 -0.467468 0.541931 1441916150 -0.554626 -0.428284 -0.471741 0.535217 1441916150 -0.554626 -0.428284 -0.471741 0.535217 1441916150 -0.554626 -0.428284 -0.471741 0.535217 1441916150 -0.554626 -0.428284 -0.471741 0.535217 1441916150 -0.554626 -0.428284 -0.471741 0.535217 1441916150 -0.554626 -0.428284 -0.471741 0.535217 1441916150 -0.558472 -0.425415 -0.471558 0.533691 1441916150 -0.558472 -0.425415 -0.471558 0.533691 1441916150 -0.558472 -0.425415 -0.471558 0.533691 1441916150 -0.558472 -0.425415 -0.471558 0.533691 1441916150 -0.558472 -0.425415 -0.471558 0.533691 1441916150 -0.558472 -0.425415 -0.471558 0.533691 1441916150 -0.555847 -0.426941 -0.467529 0.538757 1441916150 -0.555847 -0.426941 -0.467529 0.538757 1441916150 -0.555847 -0.426941 -0.467529 0.538757 1441916150 -0.555847 -0.426941 -0.467529 0.538757 1441916150 -0.555847 -0.426941 -0.467529 0.538757 1441916150 -0.555847 -0.426941 -0.467529 0.538757 1441916150 -0.544128 -0.442383 -0.458679 0.545776 1441916150 -0.544128 -0.442383 -0.458679 0.545776 1441916150 -0.544128 -0.442383 -0.458679 0.545776 1441916150 -0.544128 -0.442383 -0.458679 0.545776 1441916150 -0.544128 -0.442383 -0.458679 0.545776 1441916150 -0.544128 -0.442383 -0.458679 0.545776 1441916150 -0.537842 -0.451355 -0.450623 0.551331 1441916150 -0.537842 -0.451355 -0.450623 0.551331 1441916150 -0.537842 -0.451355 -0.450623 0.551331 1441916150 -0.537842 -0.451355 -0.450623 0.551331 1441916150 -0.537842 -0.451355 -0.450623 0.551331 1441916150 -0.537842 -0.451355 -0.450623 0.551331 1441916150 -0.537842 -0.451355 -0.450623 0.551331 1441916150 -0.532410 -0.451782 -0.446960 0.559204 1441916150 -0.532410 -0.451782 -0.446960 0.559204 1441916150 -0.532410 -0.451782 -0.446960 0.559204 1441916150 -0.532410 -0.451782 -0.446960 0.559204 1441916150 -0.532410 -0.451782 -0.446960 0.559204 1441916150 -0.532410 -0.451782 -0.446960 0.559204 1441916150 -0.521973 -0.460022 -0.441528 0.566589 1441916150 -0.521973 -0.460022 -0.441528 0.566589 1441916150 -0.521973 -0.460022 -0.441528 0.566589 1441916150 -0.521973 -0.460022 -0.441528 0.566589 1441916150 -0.521973 -0.460022 -0.441528 0.566589 1441916150 -0.521973 -0.460022 -0.441528 0.566589 1441916150 -0.510559 -0.471252 -0.432373 0.574829 1441916150 -0.510559 -0.471252 -0.432373 0.574829 1441916150 -0.510559 -0.471252 -0.432373 0.574829 1441916150 -0.510559 -0.471252 -0.432373 0.574829 1441916150 -0.510559 -0.471252 -0.432373 0.574829 1441916150 -0.510559 -0.471252 -0.432373 0.574829 1441916150 -0.496338 -0.485718 -0.428772 0.577820 1441916150 -0.496338 -0.485718 -0.428772 0.577820 1441916150 -0.496338 -0.485718 -0.428772 0.577820 1441916150 -0.496338 -0.485718 -0.428772 0.577820 1441916150 -0.496338 -0.485718 -0.428772 0.577820 1441916150 -0.496338 -0.485718 -0.428772 0.577820 1441916150 -0.496338 -0.485718 -0.428772 0.577820 1441916150 -0.486206 -0.494934 -0.422668 0.583130 1441916150 -0.486206 -0.494934 -0.422668 0.583130 1441916150 -0.486206 -0.494934 -0.422668 0.583130 1441916150 -0.486206 -0.494934 -0.422668 0.583130 1441916150 -0.486206 -0.494934 -0.422668 0.583130 1441916150 -0.486206 -0.494934 -0.422668 0.583130 1441916150 -0.480896 -0.499695 -0.416260 0.588074 1441916150 -0.480896 -0.499695 -0.416260 0.588074 1441916150 -0.480896 -0.499695 -0.416260 0.588074 1441916150 -0.480896 -0.499695 -0.416260 0.588074 1441916150 -0.480896 -0.499695 -0.416260 0.588074 1441916150 -0.480896 -0.499695 -0.416260 0.588074 1441916150 -0.481750 -0.500549 -0.416382 0.586609 1441916150 -0.481750 -0.500549 -0.416382 0.586609 1441916150 -0.481750 -0.500549 -0.416382 0.586609 1441916150 -0.481750 -0.500549 -0.416382 0.586609 1441916150 -0.481750 -0.500549 -0.416382 0.586609 1441916150 -0.481750 -0.500549 -0.416382 0.586609 1441916150 -0.489258 -0.493652 -0.416931 0.585815 1441916150 -0.489258 -0.493652 -0.416931 0.585815 1441916150 -0.489258 -0.493652 -0.416931 0.585815 1441916150 -0.489258 -0.493652 -0.416931 0.585815 1441916150 -0.489258 -0.493652 -0.416931 0.585815 1441916150 -0.489258 -0.493652 -0.416931 0.585815 1441916150 -0.497253 -0.489075 -0.420044 0.580688 1441916150 -0.497253 -0.489075 -0.420044 0.580688 1441916150 -0.497253 -0.489075 -0.420044 0.580688 1441916150 -0.497253 -0.489075 -0.420044 0.580688 1441916150 -0.497253 -0.489075 -0.420044 0.580688 1441916150 -0.497253 -0.489075 -0.420044 0.580688 1441916150 -0.497253 -0.489075 -0.420044 0.580688 1441916150 -0.512390 -0.474915 -0.427124 0.574097 1441916150 -0.512390 -0.474915 -0.427124 0.574097 1441916150 -0.512390 -0.474915 -0.427124 0.574097 1441916150 -0.512390 -0.474915 -0.427124 0.574097 1441916150 -0.512390 -0.474915 -0.427124 0.574097 1441916150 -0.512390 -0.474915 -0.427124 0.574097 1441916150 -0.524780 -0.461426 -0.434143 0.568542 1441916150 -0.524780 -0.461426 -0.434143 0.568542 1441916150 -0.524780 -0.461426 -0.434143 0.568542 1441916150 -0.524780 -0.461426 -0.434143 0.568542 1441916151 -0.524780 -0.461426 -0.434143 0.568542 1441916151 -0.524780 -0.461426 -0.434143 0.568542 1441916151 -0.530090 -0.453247 -0.436096 0.568726 1441916151 -0.530090 -0.453247 -0.436096 0.568726 1441916151 -0.530090 -0.453247 -0.436096 0.568726 1441916151 -0.530090 -0.453247 -0.436096 0.568726 1441916151 -0.530090 -0.453247 -0.436096 0.568726 1441916151 -0.530090 -0.453247 -0.436096 0.568726 1441916151 -0.530334 -0.449646 -0.436707 0.570923 1441916151 -0.530334 -0.449646 -0.436707 0.570923 1441916151 -0.530334 -0.449646 -0.436707 0.570923 1441916151 -0.530334 -0.449646 -0.436707 0.570923 1441916151 -0.530334 -0.449646 -0.436707 0.570923 1441916151 -0.530334 -0.449646 -0.436707 0.570923 1441916151 -0.530334 -0.449646 -0.436707 0.570923 1441916151 -0.523132 -0.451355 -0.430786 0.580627 1441916151 -0.523132 -0.451355 -0.430786 0.580627 1441916151 -0.523132 -0.451355 -0.430786 0.580627 1441916151 -0.523132 -0.451355 -0.430786 0.580627 1441916151 -0.523132 -0.451355 -0.430786 0.580627 1441916151 -0.523132 -0.451355 -0.430786 0.580627 1441916151 -0.507446 -0.467407 -0.421204 0.588745 1441916151 -0.507446 -0.467407 -0.421204 0.588745 1441916151 -0.507446 -0.467407 -0.421204 0.588745 1441916151 -0.507446 -0.467407 -0.421204 0.588745 1441916151 -0.507446 -0.467407 -0.421204 0.588745 1441916151 -0.507446 -0.467407 -0.421204 0.588745 1441916151 -0.499084 -0.478821 -0.421570 0.586487 1441916151 -0.499084 -0.478821 -0.421570 0.586487 1441916151 -0.499084 -0.478821 -0.421570 0.586487 1441916151 -0.499084 -0.478821 -0.421570 0.586487 1441916151 -0.499084 -0.478821 -0.421570 0.586487 1441916151 -0.499084 -0.478821 -0.421570 0.586487 1441916151 -0.499084 -0.478821 -0.421570 0.586487 1441916151 -0.498840 -0.477234 -0.423950 0.586304 1441916151 -0.498840 -0.477234 -0.423950 0.586304 1441916151 -0.498840 -0.477234 -0.423950 0.586304 1441916151 -0.498840 -0.477234 -0.423950 0.586304 1441916151 -0.498840 -0.477234 -0.423950 0.586304 1441916151 -0.498840 -0.477234 -0.423950 0.586304 1441916151 -0.496094 -0.479370 -0.424683 0.586365 1441916151 -0.496094 -0.479370 -0.424683 0.586365 1441916151 -0.496094 -0.479370 -0.424683 0.586365 1441916151 -0.496094 -0.479370 -0.424683 0.586365 1441916151 -0.496094 -0.479370 -0.424683 0.586365 1441916151 -0.496094 -0.479370 -0.424683 0.586365 1441916151 -0.493408 -0.483765 -0.423401 0.585938 1441916151 -0.493408 -0.483765 -0.423401 0.585938 1441916151 -0.493408 -0.483765 -0.423401 0.585938 1441916151 -0.493408 -0.483765 -0.423401 0.585938 1441916151 -0.493408 -0.483765 -0.423401 0.585938 1441916151 -0.493408 -0.483765 -0.423401 0.585938 1441916151 -0.493408 -0.483765 -0.423401 0.585938 1441916151 -0.486328 -0.493652 -0.426880 0.581055 1441916151 -0.486328 -0.493652 -0.426880 0.581055 1441916151 -0.486328 -0.493652 -0.426880 0.581055 1441916151 -0.486328 -0.493652 -0.426880 0.581055 1441916151 -0.486328 -0.493652 -0.426880 0.581055 1441916151 -0.486328 -0.493652 -0.426880 0.581055 1441916151 -0.479065 -0.504517 -0.427673 0.577209 1441916151 -0.479065 -0.504517 -0.427673 0.577209 1441916151 -0.479065 -0.504517 -0.427673 0.577209 1441916151 -0.479065 -0.504517 -0.427673 0.577209 1441916151 -0.479065 -0.504517 -0.427673 0.577209 1441916151 -0.479065 -0.504517 -0.427673 0.577209 1441916151 -0.479065 -0.504517 -0.427673 0.577209 1441916151 -0.472900 -0.513794 -0.430969 0.571594 1441916151 -0.472900 -0.513794 -0.430969 0.571594 1441916151 -0.472900 -0.513794 -0.430969 0.571594 1441916151 -0.472900 -0.513794 -0.430969 0.571594 1441916151 -0.472900 -0.513794 -0.430969 0.571594 1441916151 -0.472900 -0.513794 -0.430969 0.571594 1441916151 -0.475037 -0.515503 -0.432983 0.566711 1441916151 -0.475037 -0.515503 -0.432983 0.566711 1441916151 -0.475037 -0.515503 -0.432983 0.566711 1441916151 -0.475037 -0.515503 -0.432983 0.566711 1441916151 -0.475037 -0.515503 -0.432983 0.566711 1441916151 -0.475037 -0.515503 -0.432983 0.566711 1441916151 -0.482483 -0.508423 -0.437622 0.563293 1441916151 -0.482483 -0.508423 -0.437622 0.563293 1441916151 -0.482483 -0.508423 -0.437622 0.563293 1441916151 -0.482483 -0.508423 -0.437622 0.563293 1441916151 -0.482483 -0.508423 -0.437622 0.563293 1441916151 -0.482483 -0.508423 -0.437622 0.563293 1441916151 -0.482483 -0.508423 -0.437622 0.563293 1441916151 -0.489136 -0.502686 -0.439819 0.560913 1441916151 -0.489136 -0.502686 -0.439819 0.560913 1441916151 -0.489136 -0.502686 -0.439819 0.560913 1441916151 -0.489136 -0.502686 -0.439819 0.560913 1441916151 -0.489136 -0.502686 -0.439819 0.560913 1441916151 -0.489136 -0.502686 -0.439819 0.560913 1441916151 -0.496521 -0.495056 -0.441223 0.560120 1441916151 -0.496521 -0.495056 -0.441223 0.560120 1441916151 -0.496521 -0.495056 -0.441223 0.560120 1441916151 -0.496521 -0.495056 -0.441223 0.560120 1441916151 -0.496521 -0.495056 -0.441223 0.560120 1441916151 -0.496521 -0.495056 -0.441223 0.560120 1441916151 -0.496521 -0.495056 -0.441223 0.560120 1441916151 -0.506714 -0.482605 -0.442383 0.560913 1441916151 -0.506714 -0.482605 -0.442383 0.560913 1441916151 -0.506714 -0.482605 -0.442383 0.560913 1441916151 -0.506714 -0.482605 -0.442383 0.560913 1441916151 -0.506714 -0.482605 -0.442383 0.560913 1441916151 -0.506714 -0.482605 -0.442383 0.560913 1441916151 -0.516602 -0.471191 -0.443604 0.560669 1441916151 -0.516602 -0.471191 -0.443604 0.560669 1441916151 -0.516602 -0.471191 -0.443604 0.560669 1441916151 -0.516602 -0.471191 -0.443604 0.560669 1441916151 -0.516602 -0.471191 -0.443604 0.560669 1441916151 -0.516602 -0.471191 -0.443604 0.560669 1441916151 -0.522522 -0.460022 -0.447327 0.561523 1441916151 -0.522522 -0.460022 -0.447327 0.561523 1441916151 -0.522522 -0.460022 -0.447327 0.561523 1441916151 -0.522522 -0.460022 -0.447327 0.561523 1441916152 -0.522522 -0.460022 -0.447327 0.561523 1441916152 -0.522522 -0.460022 -0.447327 0.561523 1441916152 -0.522522 -0.460022 -0.447327 0.561523 1441916152 -0.517029 -0.456726 -0.447632 0.569031 1441916152 -0.517029 -0.456726 -0.447632 0.569031 1441916152 -0.517029 -0.456726 -0.447632 0.569031 1441916152 -0.517029 -0.456726 -0.447632 0.569031 1441916152 -0.517029 -0.456726 -0.447632 0.569031 1441916152 -0.517029 -0.456726 -0.447632 0.569031 1441916152 -0.503418 -0.467651 -0.435303 0.581726 1441916152 -0.503418 -0.467651 -0.435303 0.581726 1441916152 -0.503418 -0.467651 -0.435303 0.581726 1441916152 -0.503418 -0.467651 -0.435303 0.581726 1441916152 -0.503418 -0.467651 -0.435303 0.581726 1441916152 -0.503418 -0.467651 -0.435303 0.581726 1441916152 -0.494385 -0.479797 -0.428894 0.584351 1441916152 -0.494385 -0.479797 -0.428894 0.584351 1441916152 -0.494385 -0.479797 -0.428894 0.584351 1441916152 -0.494385 -0.479797 -0.428894 0.584351 1441916152 -0.494385 -0.479797 -0.428894 0.584351 1441916152 -0.494385 -0.479797 -0.428894 0.584351 1441916152 -0.494629 -0.478821 -0.430725 0.583618 1441916152 -0.494629 -0.478821 -0.430725 0.583618 1441916152 -0.494629 -0.478821 -0.430725 0.583618 1441916152 -0.494629 -0.478821 -0.430725 0.583618 1441916152 -0.494629 -0.478821 -0.430725 0.583618 1441916152 -0.494629 -0.478821 -0.430725 0.583618 1441916152 -0.494629 -0.478821 -0.430725 0.583618 1441916152 -0.495850 -0.474915 -0.431396 0.585266 1441916152 -0.495850 -0.474915 -0.431396 0.585266 1441916152 -0.495850 -0.474915 -0.431396 0.585266 1441916152 -0.495850 -0.474915 -0.431396 0.585266 1441916152 -0.495850 -0.474915 -0.431396 0.585266 1441916152 -0.495850 -0.474915 -0.431396 0.585266 1441916152 -0.496765 -0.472229 -0.426392 0.590271 1441916152 -0.496765 -0.472229 -0.426392 0.590271 1441916152 -0.496765 -0.472229 -0.426392 0.590271 1441916152 -0.496765 -0.472229 -0.426392 0.590271 1441916152 -0.496765 -0.472229 -0.426392 0.590271 1441916152 -0.496765 -0.472229 -0.426392 0.590271 1441916152 -0.488159 -0.482971 -0.422424 0.591675 1441916152 -0.488159 -0.482971 -0.422424 0.591675 1441916152 -0.488159 -0.482971 -0.422424 0.591675 1441916152 -0.488159 -0.482971 -0.422424 0.591675 1441916152 -0.488159 -0.482971 -0.422424 0.591675 1441916152 -0.488159 -0.482971 -0.422424 0.591675 1441916152 -0.488159 -0.482971 -0.422424 0.591675 1441916152 -0.474915 -0.500488 -0.418884 0.590393 1441916152 -0.474915 -0.500488 -0.418884 0.590393 1441916152 -0.474915 -0.500488 -0.418884 0.590393 1441916152 -0.474915 -0.500488 -0.418884 0.590393 1441916152 -0.474915 -0.500488 -0.418884 0.590393 1441916152 -0.474915 -0.500488 -0.418884 0.590393 1441916152 -0.471130 -0.506165 -0.415588 0.590881 1441916152 -0.471130 -0.506165 -0.415588 0.590881 1441916152 -0.471130 -0.506165 -0.415588 0.590881 1441916152 -0.471130 -0.506165 -0.415588 0.590881 1441916152 -0.471130 -0.506165 -0.415588 0.590881 1441916152 -0.471130 -0.506165 -0.415588 0.590881 1441916152 -0.467773 -0.510193 -0.415222 0.590332 1441916152 -0.467773 -0.510193 -0.415222 0.590332 1441916152 -0.467773 -0.510193 -0.415222 0.590332 1441916152 -0.467773 -0.510193 -0.415222 0.590332 1441916152 -0.467773 -0.510193 -0.415222 0.590332 1441916152 -0.467773 -0.510193 -0.415222 0.590332 1441916152 -0.466431 -0.513306 -0.412781 0.590454 1441916152 -0.466431 -0.513306 -0.412781 0.590454 1441916152 -0.466431 -0.513306 -0.412781 0.590454 1441916152 -0.466431 -0.513306 -0.412781 0.590454 1441916152 -0.466431 -0.513306 -0.412781 0.590454 1441916152 -0.466431 -0.513306 -0.412781 0.590454 1441916152 -0.471130 -0.510315 -0.412903 0.589233 1441916152 -0.471130 -0.510315 -0.412903 0.589233 1441916152 -0.471130 -0.510315 -0.412903 0.589233 1441916152 -0.471130 -0.510315 -0.412903 0.589233 1441916152 -0.471130 -0.510315 -0.412903 0.589233 1441916152 -0.471130 -0.510315 -0.412903 0.589233 1441916152 -0.471130 -0.510315 -0.412903 0.589233 1441916152 -0.479431 -0.503418 -0.414124 0.587585 1441916152 -0.479431 -0.503418 -0.414124 0.587585 1441916152 -0.479431 -0.503418 -0.414124 0.587585 1441916152 -0.479431 -0.503418 -0.414124 0.587585 1441916152 -0.479431 -0.503418 -0.414124 0.587585 1441916152 -0.479431 -0.503418 -0.414124 0.587585 1441916152 -0.479431 -0.503418 -0.414124 0.587585 1441916152 -0.490295 -0.493042 -0.419617 0.583557 1441916152 -0.490295 -0.493042 -0.419617 0.583557 1441916152 -0.490295 -0.493042 -0.419617 0.583557 1441916152 -0.490295 -0.493042 -0.419617 0.583557 1441916152 -0.490295 -0.493042 -0.419617 0.583557 1441916152 -0.490295 -0.493042 -0.419617 0.583557 1441916152 -0.504272 -0.478394 -0.425171 0.579712 1441916152 -0.504272 -0.478394 -0.425171 0.579712 1441916152 -0.504272 -0.478394 -0.425171 0.579712 1441916152 -0.504272 -0.478394 -0.425171 0.579712 1441916152 -0.504272 -0.478394 -0.425171 0.579712 1441916152 -0.504272 -0.478394 -0.425171 0.579712 1441916152 -0.516052 -0.464722 -0.431030 0.576172 1441916152 -0.516052 -0.464722 -0.431030 0.576172 1441916152 -0.516052 -0.464722 -0.431030 0.576172 1441916152 -0.516052 -0.464722 -0.431030 0.576172 1441916152 -0.516052 -0.464722 -0.431030 0.576172 1441916152 -0.516052 -0.464722 -0.431030 0.576172 1441916152 -0.516052 -0.464722 -0.431030 0.576172 1441916152 -0.523315 -0.451721 -0.435425 0.576660 1441916152 -0.523315 -0.451721 -0.435425 0.576660 1441916152 -0.523315 -0.451721 -0.435425 0.576660 1441916152 -0.523315 -0.451721 -0.435425 0.576660 1441916152 -0.523315 -0.451721 -0.435425 0.576660 1441916152 -0.523315 -0.451721 -0.435425 0.576660 1441916152 -0.518982 -0.448242 -0.436890 0.582153 1441916152 -0.518982 -0.448242 -0.436890 0.582153 1441916152 -0.518982 -0.448242 -0.436890 0.582153 1441916152 -0.518982 -0.448242 -0.436890 0.582153 1441916152 -0.518982 -0.448242 -0.436890 0.582153 1441916153 -0.518982 -0.448242 -0.436890 0.582153 1441916153 -0.505432 -0.460144 -0.430481 0.589539 1441916153 -0.505432 -0.460144 -0.430481 0.589539 1441916153 -0.505432 -0.460144 -0.430481 0.589539 1441916153 -0.505432 -0.460144 -0.430481 0.589539 1441916153 -0.505432 -0.460144 -0.430481 0.589539 1441916153 -0.505432 -0.460144 -0.430481 0.589539 1441916153 -0.495911 -0.474792 -0.430298 0.586121 1441916153 -0.495911 -0.474792 -0.430298 0.586121 1441916153 -0.495911 -0.474792 -0.430298 0.586121 1441916153 -0.495911 -0.474792 -0.430298 0.586121 1441916153 -0.495911 -0.474792 -0.430298 0.586121 1441916153 -0.495911 -0.474792 -0.430298 0.586121 1441916153 -0.497620 -0.472290 -0.429077 0.587524 1441916153 -0.497620 -0.472290 -0.429077 0.587524 1441916153 -0.497620 -0.472290 -0.429077 0.587524 1441916153 -0.497620 -0.472290 -0.429077 0.587524 1441916153 -0.497620 -0.472290 -0.429077 0.587524 1441916153 -0.497620 -0.472290 -0.429077 0.587524 1441916153 -0.496277 -0.473755 -0.430542 0.586487 1441916153 -0.496277 -0.473755 -0.430542 0.586487 1441916153 -0.496277 -0.473755 -0.430542 0.586487 1441916153 -0.496277 -0.473755 -0.430542 0.586487 1441916153 -0.496277 -0.473755 -0.430542 0.586487 1441916153 -0.496277 -0.473755 -0.430542 0.586487 1441916153 -0.497070 -0.473694 -0.431396 0.585205 1441916153 -0.497070 -0.473694 -0.431396 0.585205 1441916153 -0.497070 -0.473694 -0.431396 0.585205 1441916153 -0.497070 -0.473694 -0.431396 0.585205 1441916153 -0.497070 -0.473694 -0.431396 0.585205 1441916153 -0.497070 -0.473694 -0.431396 0.585205 1441916153 -0.497070 -0.473694 -0.431396 0.585205 1441916153 -0.493347 -0.477600 -0.433167 0.583862 1441916153 -0.493347 -0.477600 -0.433167 0.583862 1441916153 -0.493347 -0.477600 -0.433167 0.583862 1441916153 -0.493347 -0.477600 -0.433167 0.583862 1441916153 -0.493347 -0.477600 -0.433167 0.583862 1441916153 -0.493347 -0.477600 -0.433167 0.583862 1441916153 -0.479919 -0.493225 -0.431213 0.583557 1441916153 -0.479919 -0.493225 -0.431213 0.583557 1441916153 -0.479919 -0.493225 -0.431213 0.583557 1441916153 -0.479919 -0.493225 -0.431213 0.583557 1441916153 -0.479919 -0.493225 -0.431213 0.583557 1441916153 -0.479919 -0.493225 -0.431213 0.583557 1441916153 -0.472351 -0.505188 -0.427063 0.582520 1441916153 -0.472351 -0.505188 -0.427063 0.582520 1441916153 -0.472351 -0.505188 -0.427063 0.582520 1441916153 -0.472351 -0.505188 -0.427063 0.582520 1441916153 -0.472351 -0.505188 -0.427063 0.582520 1441916153 -0.472351 -0.505188 -0.427063 0.582520 1441916153 -0.473145 -0.506287 -0.428284 0.580078 1441916153 -0.473145 -0.506287 -0.428284 0.580078 1441916153 -0.473145 -0.506287 -0.428284 0.580078 1441916153 -0.473145 -0.506287 -0.428284 0.580078 1441916153 -0.473145 -0.506287 -0.428284 0.580078 1441916153 -0.473145 -0.506287 -0.428284 0.580078 1441916153 -0.473145 -0.506287 -0.428284 0.580078 1441916153 -0.475830 -0.504456 -0.431458 0.577087 1441916153 -0.475830 -0.504456 -0.431458 0.577087 1441916153 -0.475830 -0.504456 -0.431458 0.577087 1441916153 -0.475830 -0.504456 -0.431458 0.577087 1441916153 -0.475830 -0.504456 -0.431458 0.577087 1441916153 -0.475830 -0.504456 -0.431458 0.577087 1441916153 -0.478943 -0.502563 -0.432495 0.575378 1441916153 -0.478943 -0.502563 -0.432495 0.575378 1441916153 -0.478943 -0.502563 -0.432495 0.575378 1441916153 -0.478943 -0.502563 -0.432495 0.575378 1441916153 -0.478943 -0.502563 -0.432495 0.575378 1441916153 -0.478943 -0.502563 -0.432495 0.575378 1441916153 -0.478943 -0.502563 -0.432495 0.575378 1441916153 -0.483521 -0.499268 -0.434875 0.572632 1441916153 -0.483521 -0.499268 -0.434875 0.572632 1441916153 -0.483521 -0.499268 -0.434875 0.572632 1441916153 -0.483521 -0.499268 -0.434875 0.572632 1441916153 -0.483521 -0.499268 -0.434875 0.572632 1441916153 -0.483521 -0.499268 -0.434875 0.572632 1441916153 -0.492126 -0.489746 -0.437683 0.571350 1441916153 -0.492126 -0.489746 -0.437683 0.571350 1441916153 -0.492126 -0.489746 -0.437683 0.571350 1441916153 -0.492126 -0.489746 -0.437683 0.571350 1441916153 -0.492126 -0.489746 -0.437683 0.571350 1441916153 -0.492126 -0.489746 -0.437683 0.571350 1441916153 -0.501404 -0.477478 -0.438904 0.572754 1441916153 -0.501404 -0.477478 -0.438904 0.572754 1441916153 -0.501404 -0.477478 -0.438904 0.572754 1441916153 -0.501404 -0.477478 -0.438904 0.572754 1441916153 -0.501404 -0.477478 -0.438904 0.572754 1441916153 -0.501404 -0.477478 -0.438904 0.572754 1441916153 -0.501404 -0.477478 -0.438904 0.572754 1441916153 -0.506775 -0.469666 -0.439148 0.574280 1441916153 -0.506775 -0.469666 -0.439148 0.574280 1441916153 -0.506775 -0.469666 -0.439148 0.574280 1441916153 -0.506775 -0.469666 -0.439148 0.574280 1441916153 -0.506775 -0.469666 -0.439148 0.574280 1441916153 -0.506775 -0.469666 -0.439148 0.574280 1441916153 -0.507141 -0.465515 -0.440674 0.576111 1441916153 -0.507141 -0.465515 -0.440674 0.576111 1441916153 -0.507141 -0.465515 -0.440674 0.576111 1441916153 -0.507141 -0.465515 -0.440674 0.576111 1441916153 -0.507141 -0.465515 -0.440674 0.576111 1441916153 -0.507141 -0.465515 -0.440674 0.576111 1441916153 -0.507141 -0.465515 -0.440674 0.576111 1441916153 -0.500549 -0.466187 -0.439453 0.582275 1441916153 -0.500549 -0.466187 -0.439453 0.582275 1441916153 -0.500549 -0.466187 -0.439453 0.582275 1441916153 -0.500549 -0.466187 -0.439453 0.582275 1441916153 -0.500549 -0.466187 -0.439453 0.582275 1441916153 -0.500549 -0.466187 -0.439453 0.582275 1441916153 -0.489807 -0.476807 -0.433533 0.587219 1441916153 -0.489807 -0.476807 -0.433533 0.587219 1441916153 -0.489807 -0.476807 -0.433533 0.587219 1441916153 -0.489807 -0.476807 -0.433533 0.587219 1441916153 -0.489807 -0.476807 -0.433533 0.587219 1441916153 -0.489807 -0.476807 -0.433533 0.587219 1441916153 -0.489807 -0.476807 -0.433533 0.587219 1441916154 -0.485657 -0.482788 -0.430237 0.588196 1441916154 -0.485657 -0.482788 -0.430237 0.588196 1441916154 -0.485657 -0.482788 -0.430237 0.588196 1441916154 -0.485657 -0.482788 -0.430237 0.588196 1441916154 -0.485657 -0.482788 -0.430237 0.588196 1441916154 -0.485657 -0.482788 -0.430237 0.588196 1441916154 -0.487305 -0.480103 -0.430054 0.589172 1441916154 -0.487305 -0.480103 -0.430054 0.589172 1441916154 -0.487305 -0.480103 -0.430054 0.589172 1441916154 -0.487305 -0.480103 -0.430054 0.589172 1441916154 -0.487305 -0.480103 -0.430054 0.589172 1441916154 -0.487305 -0.480103 -0.430054 0.589172 1441916154 -0.487793 -0.477173 -0.431152 0.590332 1441916154 -0.487793 -0.477173 -0.431152 0.590332 1441916154 -0.487793 -0.477173 -0.431152 0.590332 1441916154 -0.487793 -0.477173 -0.431152 0.590332 1441916154 -0.487793 -0.477173 -0.431152 0.590332 1441916154 -0.487793 -0.477173 -0.431152 0.590332 1441916154 -0.489624 -0.473877 -0.429504 0.592712 1441916154 -0.489624 -0.473877 -0.429504 0.592712 1441916154 -0.489624 -0.473877 -0.429504 0.592712 1441916154 -0.489624 -0.473877 -0.429504 0.592712 1441916154 -0.489624 -0.473877 -0.429504 0.592712 1441916154 -0.489624 -0.473877 -0.429504 0.592712 1441916154 -0.489624 -0.473877 -0.429504 0.592712 1441916154 -0.486145 -0.476807 -0.426636 0.595276 1441916154 -0.486145 -0.476807 -0.426636 0.595276 1441916154 -0.486145 -0.476807 -0.426636 0.595276 1441916154 -0.486145 -0.476807 -0.426636 0.595276 1441916154 -0.486145 -0.476807 -0.426636 0.595276 1441916154 -0.486145 -0.476807 -0.426636 0.595276 1441916154 -0.478577 -0.485779 -0.425720 0.594788 1441916154 -0.478577 -0.485779 -0.425720 0.594788 1441916154 -0.478577 -0.485779 -0.425720 0.594788 1441916154 -0.478577 -0.485779 -0.425720 0.594788 1441916154 -0.478577 -0.485779 -0.425720 0.594788 1441916154 -0.478577 -0.485779 -0.425720 0.594788 1441916154 -0.478577 -0.485779 -0.425720 0.594788 1441916154 -0.472656 -0.492920 -0.421875 0.596375 1441916154 -0.472656 -0.492920 -0.421875 0.596375 1441916154 -0.472656 -0.492920 -0.421875 0.596375 1441916154 -0.472656 -0.492920 -0.421875 0.596375 1441916154 -0.472656 -0.492920 -0.421875 0.596375 1441916154 -0.472656 -0.492920 -0.421875 0.596375 1441916154 -0.470398 -0.496338 -0.419922 0.596680 1441916154 -0.470398 -0.496338 -0.419922 0.596680 1441916154 -0.470398 -0.496338 -0.419922 0.596680 1441916154 -0.470398 -0.496338 -0.419922 0.596680 1441916154 -0.470398 -0.496338 -0.419922 0.596680 1441916154 -0.470398 -0.496338 -0.419922 0.596680 1441916154 -0.470398 -0.496338 -0.419922 0.596680 1441916154 -0.471680 -0.495422 -0.421997 0.595032 1441916154 -0.471680 -0.495422 -0.421997 0.595032 1441916154 -0.471680 -0.495422 -0.421997 0.595032 1441916154 -0.471680 -0.495422 -0.421997 0.595032 1441916154 -0.471680 -0.495422 -0.421997 0.595032 1441916154 -0.471680 -0.495422 -0.421997 0.595032 1441916154 -0.475952 -0.492493 -0.423706 0.592896 1441916154 -0.475952 -0.492493 -0.423706 0.592896 1441916154 -0.475952 -0.492493 -0.423706 0.592896 1441916154 -0.475952 -0.492493 -0.423706 0.592896 1441916154 -0.475952 -0.492493 -0.423706 0.592896 1441916154 -0.475952 -0.492493 -0.423706 0.592896 1441916154 -0.480164 -0.490479 -0.427612 0.588257 1441916154 -0.480164 -0.490479 -0.427612 0.588257 1441916154 -0.480164 -0.490479 -0.427612 0.588257 1441916154 -0.480164 -0.490479 -0.427612 0.588257 1441916154 -0.480164 -0.490479 -0.427612 0.588257 1441916154 -0.480164 -0.490479 -0.427612 0.588257 1441916154 -0.480164 -0.490479 -0.427612 0.588257 1441916154 -0.489685 -0.482361 -0.433044 0.583191 1441916154 -0.489685 -0.482361 -0.433044 0.583191 1441916154 -0.489685 -0.482361 -0.433044 0.583191 1441916154 -0.489685 -0.482361 -0.433044 0.583191 1441916154 -0.489685 -0.482361 -0.433044 0.583191 1441916154 -0.489685 -0.482361 -0.433044 0.583191 1441916154 -0.498413 -0.472351 -0.439941 0.578735 1441916154 -0.498413 -0.472351 -0.439941 0.578735 1441916154 -0.498413 -0.472351 -0.439941 0.578735 1441916154 -0.498413 -0.472351 -0.439941 0.578735 1441916154 -0.498413 -0.472351 -0.439941 0.578735 1441916154 -0.498413 -0.472351 -0.439941 0.578735 1441916154 -0.498413 -0.472351 -0.439941 0.578735 1441916154 -0.500549 -0.467712 -0.445984 0.576050 1441916154 -0.500549 -0.467712 -0.445984 0.576050 1441916154 -0.500549 -0.467712 -0.445984 0.576050 1441916154 -0.500549 -0.467712 -0.445984 0.576050 1441916154 -0.500549 -0.467712 -0.445984 0.576050 1441916154 -0.497925 -0.465210 -0.448303 0.578552 1441916154 -0.497925 -0.465210 -0.448303 0.578552 1441916154 -0.497925 -0.465210 -0.448303 0.578552 1441916154 -0.497925 -0.465210 -0.448303 0.578552 1441916154 -0.497925 -0.465210 -0.448303 0.578552 1441916154 -0.497925 -0.465210 -0.448303 0.578552 1441916154 -0.489136 -0.471619 -0.443909 0.584229 1441916154 -0.489136 -0.471619 -0.443909 0.584229 1441916154 -0.489136 -0.471619 -0.443909 0.584229 1441916154 -0.489136 -0.471619 -0.443909 0.584229 1441916154 -0.489136 -0.471619 -0.443909 0.584229 1441916154 -0.489136 -0.471619 -0.443909 0.584229 1441916154 -0.481689 -0.481628 -0.440002 0.585205 1441916154 -0.481689 -0.481628 -0.440002 0.585205 1441916154 -0.481689 -0.481628 -0.440002 0.585205 1441916154 -0.481689 -0.481628 -0.440002 0.585205 1441916154 -0.481689 -0.481628 -0.440002 0.585205 1441916154 -0.481689 -0.481628 -0.440002 0.585205 1441916154 -0.482910 -0.481506 -0.439148 0.584900 1441916154 -0.482910 -0.481506 -0.439148 0.584900 1441916154 -0.482910 -0.481506 -0.439148 0.584900 1441916154 -0.482910 -0.481506 -0.439148 0.584900 1441916154 -0.482910 -0.481506 -0.439148 0.584900 1441916154 -0.482910 -0.481506 -0.439148 0.584900 1441916154 -0.482910 -0.481506 -0.439148 0.584900 1441916154 -0.485718 -0.477844 -0.442017 0.583435 1441916155 -0.485718 -0.477844 -0.442017 0.583435 1441916155 -0.485718 -0.477844 -0.442017 0.583435 1441916155 -0.485718 -0.477844 -0.442017 0.583435 1441916155 -0.485718 -0.477844 -0.442017 0.583435 1441916155 -0.490479 -0.473206 -0.445618 0.580505 1441916155 -0.490479 -0.473206 -0.445618 0.580505 1441916155 -0.490479 -0.473206 -0.445618 0.580505 1441916155 -0.490479 -0.473206 -0.445618 0.580505 1441916155 -0.490479 -0.473206 -0.445618 0.580505 1441916155 -0.490479 -0.473206 -0.445618 0.580505 1441916155 -0.490479 -0.473206 -0.445618 0.580505 1441916155 -0.495422 -0.467163 -0.446716 0.580383 1441916155 -0.495422 -0.467163 -0.446716 0.580383 1441916155 -0.495422 -0.467163 -0.446716 0.580383 1441916155 -0.495422 -0.467163 -0.446716 0.580383 1441916155 -0.495422 -0.467163 -0.446716 0.580383 1441916155 -0.495422 -0.467163 -0.446716 0.580383 1441916155 -0.496643 -0.467041 -0.447815 0.578491 1441916155 -0.496643 -0.467041 -0.447815 0.578491 1441916155 -0.496643 -0.467041 -0.447815 0.578491 1441916155 -0.496643 -0.467041 -0.447815 0.578491 1441916155 -0.496643 -0.467041 -0.447815 0.578491 1441916155 -0.496643 -0.467041 -0.447815 0.578491 1441916155 -0.494812 -0.470032 -0.446960 0.578369 1441916155 -0.494812 -0.470032 -0.446960 0.578369 1441916155 -0.494812 -0.470032 -0.446960 0.578369 1441916155 -0.494812 -0.470032 -0.446960 0.578369 1441916155 -0.494812 -0.470032 -0.446960 0.578369 1441916155 -0.494812 -0.470032 -0.446960 0.578369 1441916155 -0.494812 -0.470032 -0.446960 0.578369 1441916155 -0.489807 -0.475952 -0.446411 0.578186 1441916155 -0.489807 -0.475952 -0.446411 0.578186 1441916155 -0.489807 -0.475952 -0.446411 0.578186 1441916155 -0.489807 -0.475952 -0.446411 0.578186 1441916155 -0.489807 -0.475952 -0.446411 0.578186 1441916155 -0.489807 -0.475952 -0.446411 0.578186 1441916155 -0.482239 -0.487061 -0.441467 0.579102 1441916155 -0.482239 -0.487061 -0.441467 0.579102 1441916155 -0.482239 -0.487061 -0.441467 0.579102 1441916155 -0.482239 -0.487061 -0.441467 0.579102 1441916155 -0.482239 -0.487061 -0.441467 0.579102 1441916155 -0.482239 -0.487061 -0.441467 0.579102 1441916155 -0.480530 -0.490479 -0.439514 0.579163 1441916155 -0.480530 -0.490479 -0.439514 0.579163 1441916155 -0.480530 -0.490479 -0.439514 0.579163 1441916155 -0.480530 -0.490479 -0.439514 0.579163 1441916155 
-0.491943 -0.457703 -0.452637 0.586182 1441916159 -0.491943 -0.457703 -0.452637 0.586182 1441916159 -0.491943 -0.457703 -0.452637 0.586182 1441916159 -0.491943 -0.457703 -0.452637 0.586182 1441916159 -0.491943 -0.457703 -0.452637 0.586182 1441916159 -0.491943 -0.457703 -0.452637 0.586182 1441916159 -0.485291 -0.457764 -0.448303 0.595032 1441916159 -0.485291 -0.457764 -0.448303 0.595032 1441916159 -0.485291 -0.457764 -0.448303 0.595032 1441916159 -0.485291 -0.457764 -0.448303 0.595032 1441916159 -0.485291 -0.457764 -0.448303 0.595032 1441916159 -0.485291 -0.457764 -0.448303 0.595032 1441916159 -0.470825 -0.466003 -0.442261 0.604675 1441916159 -0.470825 -0.466003 -0.442261 0.604675 1441916159 -0.470825 -0.466003 -0.442261 0.604675 1441916159 -0.470825 -0.466003 -0.442261 0.604675 1441916159 -0.470825 -0.466003 -0.442261 0.604675 1441916159 -0.470825 -0.466003 -0.442261 0.604675 1441916159 -0.466248 -0.467468 -0.434082 0.612976 1441916159 -0.466248 -0.467468 -0.434082 0.612976 1441916159 -0.466248 -0.467468 -0.434082 0.612976 1441916159 -0.466248 -0.467468 -0.434082 0.612976 1441916159 -0.466248 -0.467468 -0.434082 0.612976 1441916159 -0.466248 -0.467468 -0.434082 0.612976 1441916159 -0.464478 -0.468628 -0.426331 0.618835 1441916159 -0.464478 -0.468628 -0.426331 0.618835 1441916159 -0.464478 -0.468628 -0.426331 0.618835 1441916159 -0.464478 -0.468628 -0.426331 0.618835 1441916159 -0.464478 -0.468628 -0.426331 0.618835 1441916159 -0.464478 -0.468628 -0.426331 0.618835 1441916159 -0.464417 -0.469360 -0.425415 0.618958 1441916159 -0.464417 -0.469360 -0.425415 0.618958 1441916159 -0.464417 -0.469360 -0.425415 0.618958 1441916159 -0.464417 -0.469360 -0.425415 0.618958 1441916159 -0.464417 -0.469360 -0.425415 0.618958 1441916159 -0.464417 -0.469360 -0.425415 0.618958 1441916159 -0.472168 -0.461426 -0.431946 0.614563 1441916159 -0.472168 -0.461426 -0.431946 0.614563 1441916159 -0.472168 -0.461426 -0.431946 0.614563 1441916159 -0.472168 -0.461426 -0.431946 0.614563 1441916159 -0.487488 -0.444458 -0.448303 0.603271 1441916159 -0.487488 -0.444458 -0.448303 0.603271 1441916159 -0.487488 -0.444458 -0.448303 0.603271 1441916159 -0.487488 -0.444458 -0.448303 0.603271 1441916159 -0.487488 -0.444458 -0.448303 0.603271 1441916159 -0.494080 -0.437256 -0.459656 0.594543 1441916159 -0.494080 -0.437256 -0.459656 0.594543 1441916159 -0.494080 -0.437256 -0.459656 0.594543 1441916159 -0.494080 -0.437256 -0.459656 0.594543 1441916159 -0.494080 -0.437256 -0.459656 0.594543 1441916159 -0.494080 -0.437256 -0.459656 0.594543 1441916159 -0.495789 -0.438477 -0.460266 0.591675 1441916159 -0.495789 -0.438477 -0.460266 0.591675 1441916159 -0.495789 -0.438477 -0.460266 0.591675 1441916159 -0.495789 -0.438477 -0.460266 0.591675 1441916159 -0.495789 -0.438477 -0.460266 0.591675 1441916159 -0.495789 -0.438477 -0.460266 0.591675 1441916159 -0.495789 -0.438477 -0.460266 0.591675 1441916159 -0.500793 -0.434875 -0.460266 0.590149 1441916159 -0.500793 -0.434875 -0.460266 0.590149 1441916159 -0.500793 -0.434875 -0.460266 0.590149 1441916159 -0.500793 -0.434875 -0.460266 0.590149 1441916159 -0.500793 -0.434875 -0.460266 0.590149 1441916159 -0.500793 -0.434875 -0.460266 0.590149 1441916159 -0.504883 -0.431641 -0.466980 0.583740 1441916159 -0.504883 -0.431641 -0.466980 0.583740 1441916159 -0.504883 -0.431641 -0.466980 0.583740 1441916159 -0.504883 -0.431641 -0.466980 0.583740 1441916159 -0.504883 -0.431641 -0.466980 0.583740 1441916159 -0.504883 -0.431641 -0.466980 0.583740 1441916159 -0.504333 -0.432007 -0.484741 0.569275 1441916159 -0.504333 -0.432007 -0.484741 0.569275 1441916159 -0.504333 -0.432007 -0.484741 0.569275 1441916159 -0.504333 -0.432007 -0.484741 0.569275 1441916159 -0.504333 -0.432007 -0.484741 0.569275 1441916159 -0.504333 -0.432007 -0.484741 0.569275 1441916159 -0.505249 -0.431763 -0.499756 0.555481 1441916159 -0.505249 -0.431763 -0.499756 0.555481 1441916159 -0.505249 -0.431763 -0.499756 0.555481 1441916159 -0.505249 -0.431763 -0.499756 0.555481 1441916159 -0.505249 -0.431763 -0.499756 0.555481 1441916159 -0.505249 -0.431763 -0.499756 0.555481 1441916159 -0.504883 -0.432068 -0.512512 0.543884 1441916159 -0.504883 -0.432068 -0.512512 0.543884 1441916159 -0.504883 -0.432068 -0.512512 0.543884 1441916159 -0.504883 -0.432068 -0.512512 0.543884 1441916159 -0.504883 -0.432068 -0.512512 0.543884 1441916159 -0.504883 -0.432068 -0.512512 0.543884 1441916159 -0.504883 -0.432068 -0.512512 0.543884 1441916159 -0.502686 -0.433899 -0.521973 0.535400 1441916159 -0.502686 -0.433899 -0.521973 0.535400 1441916159 -0.502686 -0.433899 -0.521973 0.535400 1441916159 -0.502686 -0.433899 -0.521973 0.535400 1441916159 -0.502686 -0.433899 -0.521973 0.535400 1441916159 -0.502686 -0.433899 -0.521973 0.535400 1441916159 -0.500366 -0.435242 -0.520386 0.538025 1441916159 -0.500366 -0.435242 -0.520386 0.538025 1441916159 -0.500366 -0.435242 -0.520386 0.538025 1441916159 -0.500366 -0.435242 -0.520386 0.538025 1441916159 -0.500366 -0.435242 -0.520386 0.538025 1441916159 -0.500366 -0.435242 -0.520386 0.538025 1441916159 -0.495544 -0.439087 -0.510681 0.548523 1441916159 -0.495544 -0.439087 -0.510681 0.548523 1441916159 -0.495544 -0.439087 -0.510681 0.548523 1441916159 -0.495544 -0.439087 -0.510681 0.548523 1441916159 -0.495544 -0.439087 -0.510681 0.548523 1441916159 -0.495544 -0.439087 -0.510681 0.548523 1441916159 -0.490906 -0.442810 -0.501038 0.558533 1441916159 -0.490906 -0.442810 -0.501038 0.558533 1441916160 -0.490906 -0.442810 -0.501038 0.558533 1441916160 -0.490906 -0.442810 -0.501038 0.558533 1441916160 -0.490906 -0.442810 -0.501038 0.558533 1441916160 -0.490906 -0.442810 -0.501038 0.558533 1441916160 -0.490906 -0.442810 -0.501038 0.558533 1441916160 -0.487915 -0.444763 -0.492249 0.567383 1441916160 -0.487915 -0.444763 -0.492249 0.567383 1441916160 -0.487915 -0.444763 -0.492249 0.567383 1441916160 -0.487915 -0.444763 -0.492249 0.567383 1441916160 -0.487915 -0.444763 -0.492249 0.567383 1441916160 -0.487915 -0.444763 -0.492249 0.567383 1441916160 -0.487122 -0.444214 -0.483154 0.576172 1441916160 -0.487122 -0.444214 -0.483154 0.576172 1441916160 -0.487122 -0.444214 -0.483154 0.576172 1441916160 -0.487122 -0.444214 -0.483154 0.576172 1441916160 -0.487122 -0.444214 -0.483154 0.576172 1441916160 -0.487122 -0.444214 -0.483154 0.576172 1441916160 -0.487183 -0.443726 -0.473389 0.584534 1441916160 -0.487183 -0.443726 -0.473389 0.584534 1441916160 -0.487183 -0.443726 -0.473389 0.584534 1441916160 -0.487183 -0.443726 -0.473389 0.584534 1441916160 -0.487183 -0.443726 -0.473389 0.584534 1441916160 -0.487183 -0.443726 -0.473389 0.584534 1441916160 -0.489258 -0.443420 -0.468567 0.586914 1441916160 -0.489258 -0.443420 -0.468567 0.586914 1441916160 -0.489258 -0.443420 -0.468567 0.586914 1441916160 -0.489258 -0.443420 -0.468567 0.586914 1441916160 -0.489258 -0.443420 -0.468567 0.586914 1441916160 -0.489258 -0.443420 -0.468567 0.586914 1441916160 -0.489258 -0.443420 -0.468567 0.586914 1441916160 -0.495117 -0.438538 -0.476257 0.579407 1441916160 -0.495117 -0.438538 -0.476257 0.579407 1441916160 -0.495117 -0.438538 -0.476257 0.579407 1441916160 -0.495117 -0.438538 -0.476257 0.579407 1441916160 -0.495117 -0.438538 -0.476257 0.579407 1441916160 -0.495117 -0.438538 -0.476257 0.579407 1441916160 -0.501587 -0.429077 -0.493042 0.566772 1441916160 -0.501587 -0.429077 -0.493042 0.566772 1441916160 -0.501587 -0.429077 -0.493042 0.566772 1441916160 -0.501587 -0.429077 -0.493042 0.566772 1441916160 -0.501587 -0.429077 -0.493042 0.566772 1441916160 -0.501587 -0.429077 -0.493042 0.566772 1441916160 -0.501465 -0.426575 -0.500366 0.562317 1441916160 -0.501465 -0.426575 -0.500366 0.562317 1441916160 -0.501465 -0.426575 -0.500366 0.562317 1441916160 -0.501465 -0.426575 -0.500366 0.562317 1441916160 -0.501465 -0.426575 -0.500366 0.562317 1441916160 -0.501465 -0.426575 -0.500366 0.562317 1441916160 -0.501465 -0.426575 -0.500366 0.562317 1441916160 -0.502014 -0.429199 -0.496094 0.563599 1441916160 -0.502014 -0.429199 -0.496094 0.563599 1441916160 -0.502014 -0.429199 -0.496094 0.563599 1441916160 -0.502014 -0.429199 -0.496094 0.563599 1441916160 -0.502014 -0.429199 -0.496094 0.563599 1441916160 -0.502014 -0.429199 -0.496094 0.563599 1441916160 -0.500793 -0.431396 -0.491394 0.567200 1441916160 -0.500793 -0.431396 -0.491394 0.567200 1441916160 -0.500793 -0.431396 -0.491394 0.567200 1441916160 -0.500793 -0.431396 -0.491394 0.567200 1441916160 -0.500793 -0.431396 -0.491394 0.567200 1441916160 -0.500793 -0.431396 -0.491394 0.567200 1441916160 -0.499207 -0.433350 -0.487061 0.570801 1441916160 -0.499207 -0.433350 -0.487061 0.570801 1441916160 -0.499207 -0.433350 -0.487061 0.570801 1441916160 -0.499207 -0.433350 -0.487061 0.570801 1441916160 -0.499207 -0.433350 -0.487061 0.570801 1441916160 -0.499207 -0.433350 -0.487061 0.570801 1441916160 -0.499207 -0.433350 -0.487061 0.570801 1441916160 -0.497803 -0.436401 -0.485535 0.570984 1441916160 -0.497803 -0.436401 -0.485535 0.570984 1441916160 -0.497803 -0.436401 -0.485535 0.570984 1441916160 -0.497803 -0.436401 -0.485535 0.570984 1441916160 -0.497803 -0.436401 -0.485535 0.570984 1441916160 -0.497803 -0.436401 -0.485535 0.570984 1441916160 -0.496338 -0.438904 -0.490295 0.566284 1441916160 -0.496338 -0.438904 -0.490295 0.566284 1441916160 -0.496338 -0.438904 -0.490295 0.566284 1441916160 -0.496338 -0.438904 -0.490295 0.566284 1441916160 -0.496338 -0.438904 -0.490295 0.566284 1441916160 -0.496338 -0.438904 -0.490295 0.566284 1441916160 -0.496338 -0.438904 -0.490295 0.566284 1441916160 -0.496338 -0.440613 -0.494812 0.560974 1441916160 -0.496338 -0.440613 -0.494812 0.560974 1441916160 -0.496338 -0.440613 -0.494812 0.560974 1441916160 -0.496338 -0.440613 -0.494812 0.560974 1441916160 -0.496338 -0.440613 -0.494812 0.560974 1441916160 -0.496338 -0.440613 -0.494812 0.560974 1441916160 -0.497437 -0.438354 -0.498413 0.558655 1441916160 -0.497437 -0.438354 -0.498413 0.558655 1441916160 -0.497437 -0.438354 -0.498413 0.558655 1441916160 -0.497437 -0.438354 -0.498413 0.558655 1441916160 -0.497437 -0.438354 -0.498413 0.558655 1441916160 -0.497437 -0.438354 -0.498413 0.558655 1441916160 -0.497437 -0.438354 -0.498413 0.558655 1441916160 -0.495728 -0.439270 -0.494812 0.562561 1441916160 -0.495728 -0.439270 -0.494812 0.562561 1441916160 -0.495728 -0.439270 -0.494812 0.562561 1441916160 -0.495728 -0.439270 -0.494812 0.562561 1441916160 -0.495728 -0.439270 -0.494812 0.562561 1441916160 -0.495728 -0.439270 -0.494812 0.562561 1441916160 -0.493713 -0.440186 -0.488281 0.569336 1441916160 -0.493713 -0.440186 -0.488281 0.569336 1441916160 -0.493713 -0.440186 -0.488281 0.569336 1441916160 -0.493713 -0.440186 -0.488281 0.569336 1441916160 -0.493713 -0.440186 -0.488281 0.569336 1441916160 -0.493713 -0.440186 -0.488281 0.569336 1441916160 -0.494934 -0.437683 -0.482239 0.575256 1441916160 -0.494934 -0.437683 -0.482239 0.575256 1441916160 -0.494934 -0.437683 -0.482239 0.575256 1441916160 -0.494934 -0.437683 -0.482239 0.575256 1441916160 -0.494934 -0.437683 -0.482239 0.575256 1441916160 -0.494934 -0.437683 -0.482239 0.575256 1441916160 -0.494934 -0.437683 -0.482239 0.575256 1441916160 -0.494507 -0.434998 -0.478271 0.580994 1441916161 -0.494507 -0.434998 -0.478271 0.580994 1441916161 -0.494507 -0.434998 -0.478271 0.580994 1441916161 -0.494507 -0.434998 -0.478271 0.580994 1441916161 -0.494507 -0.434998 -0.478271 0.580994 1441916161 -0.494507 -0.434998 -0.478271 0.580994 1441916161 -0.492004 -0.436584 -0.473450 0.585876 1441916161 -0.492004 -0.436584 -0.473450 0.585876 1441916161 -0.492004 -0.436584 -0.473450 0.585876 1441916161 -0.492004 -0.436584 -0.473450 0.585876 1441916161 -0.492004 -0.436584 -0.473450 0.585876 1441916161 -0.492004 -0.436584 -0.473450 0.585876 1441916161 -0.492371 -0.437866 -0.463989 0.592163 1441916161 -0.492371 -0.437866 -0.463989 0.592163 1441916161 -0.492371 -0.437866 -0.463989 0.592163 1441916161 -0.492371 -0.437866 -0.463989 0.592163 1441916161 -0.492371 -0.437866 -0.463989 0.592163 1441916161 -0.492371 -0.437866 -0.463989 0.592163 1441916161 -0.493103 -0.439270 -0.458557 0.594727 1441916161 -0.493103 -0.439270 -0.458557 0.594727 1441916161 -0.493103 -0.439270 -0.458557 0.594727 1441916161 -0.493103 -0.439270 -0.458557 0.594727 1441916161 -0.493103 -0.439270 -0.458557 0.594727 1441916161 -0.493103 -0.439270 -0.458557 0.594727 1441916161 -0.499573 -0.436584 -0.460754 0.589600 1441916161 -0.499573 -0.436584 -0.460754 0.589600 1441916161 -0.499573 -0.436584 -0.460754 0.589600 1441916161 -0.499573 -0.436584 -0.460754 0.589600 1441916161 -0.499573 -0.436584 -0.460754 0.589600 1441916161 -0.499573 -0.436584 -0.460754 0.589600 1441916161 -0.507996 -0.427429 -0.474304 0.578186 1441916161 -0.507996 -0.427429 -0.474304 0.578186 1441916161 -0.507996 -0.427429 -0.474304 0.578186 1441916161 -0.507996 -0.427429 -0.474304 0.578186 1441916161 -0.507996 -0.427429 -0.474304 0.578186 1441916161 -0.507996 -0.427429 -0.474304 0.578186 1441916161 -0.507996 -0.427429 -0.474304 0.578186 1441916161 -0.508423 -0.424622 -0.481201 0.574219 1441916161 -0.508423 -0.424622 -0.481201 0.574219 1441916161 -0.508423 -0.424622 -0.481201 0.574219 1441916161 -0.508423 -0.424622 -0.481201 0.574219 1441916161 -0.510254 -0.425720 -0.477112 0.575134 1441916161 -0.510254 -0.425720 -0.477112 0.575134 1441916161 -0.510254 -0.425720 -0.477112 0.575134 1441916161 -0.510254 -0.425720 -0.477112 0.575134 1441916161 -0.510254 -0.425720 -0.477112 0.575134 1441916161 -0.510254 -0.425720 -0.477112 0.575134 1441916161 -0.508179 -0.428406 -0.475525 0.576355 1441916161 -0.508179 -0.428406 -0.475525 0.576355 1441916161 -0.508179 -0.428406 -0.475525 0.576355 1441916161 -0.508179 -0.428406 -0.475525 0.576355 1441916161 -0.508179 -0.428406 -0.475525 0.576355 1441916161 -0.508179 -0.428406 -0.475525 0.576355 1441916161 -0.508179 -0.428406 -0.475525 0.576355 1441916161 -0.505554 -0.430725 -0.473083 0.578918 1441916161 -0.505554 -0.430725 -0.473083 0.578918 1441916161 -0.505554 -0.430725 -0.473083 0.578918 1441916161 -0.505554 -0.430725 -0.473083 0.578918 1441916161 -0.505554 -0.430725 -0.473083 0.578918 1441916161 -0.504700 -0.431641 -0.473083 0.578979 1441916161 -0.504700 -0.431641 -0.473083 0.578979 1441916161 -0.504700 -0.431641 -0.473083 0.578979 1441916161 -0.504700 -0.431641 -0.473083 0.578979 1441916161 -0.504700 -0.431641 -0.473083 0.578979 1441916161 -0.504700 -0.431641 -0.473083 0.578979 1441916161 -0.504700 -0.431641 -0.473083 0.578979 1441916161 -0.500122 -0.436951 -0.478882 0.574158 1441916161 -0.500122 -0.436951 -0.478882 0.574158 1441916161 -0.500122 -0.436951 -0.478882 0.574158 1441916161 -0.500122 -0.436951 -0.478882 0.574158 1441916161 -0.500122 -0.436951 -0.478882 0.574158 1441916161 -0.500122 -0.436951 -0.478882 0.574158 1441916161 -0.497925 -0.440186 -0.484253 0.569092 1441916161 -0.497925 -0.440186 -0.484253 0.569092 1441916161 -0.497925 -0.440186 -0.484253 0.569092 1441916161 -0.497925 -0.440186 -0.484253 0.569092 1441916161 -0.497925 -0.440186 -0.484253 0.569092 1441916161 -0.497925 -0.440186 -0.484253 0.569092 1441916161 -0.498352 -0.439331 -0.491333 0.563293 1441916161 -0.498352 -0.439331 -0.491333 0.563293 1441916161 -0.498352 -0.439331 -0.491333 0.563293 1441916161 -0.498352 -0.439331 -0.491333 0.563293 1441916161 -0.498352 -0.439331 -0.491333 0.563293 1441916161 -0.498352 -0.439331 -0.491333 0.563293 1441916161 -0.493835 -0.443604 -0.495544 0.560242 1441916161 -0.493835 -0.443604 -0.495544 0.560242 1441916161 -0.493835 -0.443604 -0.495544 0.560242 1441916161 -0.493835 -0.443604 -0.495544 0.560242 1441916161 -0.493835 -0.443604 -0.495544 0.560242 1441916161 -0.493835 -0.443604 -0.495544 0.560242 1441916161 -0.489624 -0.446472 -0.493103 0.563782 1441916161 -0.489624 -0.446472 -0.493103 0.563782 1441916161 -0.489624 -0.446472 -0.493103 0.563782 1441916161 -0.489624 -0.446472 -0.493103 0.563782 1441916161 -0.489624 -0.446472 -0.493103 0.563782 1441916161 -0.486389 -0.450073 -0.489685 0.566711 1441916161 -0.486389 -0.450073 -0.489685 0.566711 1441916161 -0.486389 -0.450073 -0.489685 0.566711 1441916161 -0.486389 -0.450073 -0.489685 0.566711 1441916161 -0.486389 -0.450073 -0.489685 0.566711 1441916161 -0.486389 -0.450073 -0.489685 0.566711 1441916161 -0.486389 -0.450073 -0.489685 0.566711 1441916161 -0.484070 -0.451294 -0.486145 0.570740 1441916161 -0.484070 -0.451294 -0.486145 0.570740 1441916161 -0.484070 -0.451294 -0.486145 0.570740 1441916161 -0.484070 -0.451294 -0.486145 0.570740 1441916161 -0.484070 -0.451294 -0.486145 0.570740 1441916161 -0.484070 -0.451294 -0.486145 0.570740 1441916161 -0.482239 -0.451599 -0.482361 0.575195 1441916161 -0.482239 -0.451599 -0.482361 0.575195 1441916161 -0.482239 -0.451599 -0.482361 0.575195 1441916162 -0.482239 -0.451599 -0.482361 0.575195 1441916162 -0.482239 -0.451599 -0.482361 0.575195 1441916162 -0.482239 -0.451599 -0.482361 0.575195 1441916162 -0.480774 -0.453003 -0.476990 0.579773 1441916162 -0.480774 -0.453003 -0.476990 0.579773 1441916162 -0.480774 -0.453003 -0.476990 0.579773 1441916162 -0.480774 -0.453003 -0.476990 0.579773 1441916162 -0.480774 -0.453003 -0.476990 0.579773 1441916162 -0.480774 -0.453003 -0.476990 0.579773 1441916162 -0.480774 -0.453003 -0.476990 0.579773 1441916162 -0.481384 -0.454346 -0.472717 0.581726 1441916162 -0.481384 -0.454346 -0.472717 0.581726 1441916162 -0.481384 -0.454346 -0.472717 0.581726 1441916162 -0.481384 -0.454346 -0.472717 0.581726 1441916162 -0.481384 -0.454346 -0.472717 0.581726 1441916162 -0.481384 -0.454346 -0.472717 0.581726 1441916162 -0.484741 -0.453796 -0.478516 0.574585 1441916162 -0.484741 -0.453796 -0.478516 0.574585 1441916162 -0.484741 -0.453796 -0.478516 0.574585 1441916162 -0.484741 -0.453796 -0.478516 0.574585 1441916162 -0.484741 -0.453796 -0.478516 0.574585 1441916162 -0.484741 -0.453796 -0.478516 0.574585 1441916162 -0.484741 -0.453796 -0.478516 0.574585 1441916162 -0.493530 -0.443665 -0.491821 0.563660 1441916162 -0.493530 -0.443665 -0.491821 0.563660 1441916162 -0.493530 -0.443665 -0.491821 0.563660 1441916162 -0.493530 -0.443665 -0.491821 0.563660 1441916162 -0.493530 -0.443665 -0.491821 0.563660 1441916162 -0.493530 -0.443665 -0.491821 0.563660 1441916162 -0.495422 -0.439819 -0.495422 0.561890 1441916162 -0.495422 -0.439819 -0.495422 0.561890 1441916162 -0.495422 -0.439819 -0.495422 0.561890 1441916162 -0.495422 -0.439819 -0.495422 0.561890 1441916162 -0.495422 -0.439819 -0.495422 0.561890 1441916162 -0.495422 -0.439819 -0.495422 0.561890 1441916162 -0.495422 -0.439819 -0.495422 0.561890 1441916162 -0.495056 -0.441895 -0.489868 0.565430 1441916162 -0.495056 -0.441895 -0.489868 0.565430 1441916162 -0.495056 -0.441895 -0.489868 0.565430 1441916162 -0.495056 -0.441895 -0.489868 0.565430 1441916162 -0.495056 -0.441895 -0.489868 0.565430 1441916162 -0.495056 -0.441895 -0.489868 0.565430 1441916162 -0.495056 -0.442871 -0.485901 0.568115 1441916162 -0.495056 -0.442871 -0.485901 0.568115 1441916162 -0.495056 -0.442871 -0.485901 0.568115 1441916162 -0.495056 -0.442871 -0.485901 0.568115 1441916162 -0.495056 -0.442871 -0.485901 0.568115 1441916162 -0.495056 -0.442871 -0.485901 0.568115 1441916162 -0.492920 -0.446411 -0.480408 0.571838 1441916162 -0.492920 -0.446411 -0.480408 0.571838 1441916162 -0.492920 -0.446411 -0.480408 0.571838 1441916162 -0.492920 -0.446411 -0.480408 0.571838 1441916162 -0.492920 -0.446411 -0.480408 0.571838 1441916162 -0.492920 -0.446411 -0.480408 0.571838 1441916162 -0.493896 -0.446655 -0.480774 0.570496 1441916162 -0.493896 -0.446655 -0.480774 0.570496 1441916162 -0.493896 -0.446655 -0.480774 0.570496 1441916162 -0.493896 -0.446655 -0.480774 0.570496 1441916162 -0.493896 -0.446655 -0.480774 0.570496 1441916162 -0.493896 -0.446655 -0.480774 0.570496 1441916162 -0.493896 -0.446655 -0.480774 0.570496 1441916162 -0.493347 -0.447083 -0.490051 0.562683 1441916162 -0.493347 -0.447083 -0.490051 0.562683 1441916162 -0.493347 -0.447083 -0.490051 0.562683 1441916162 -0.493347 -0.447083 -0.490051 0.562683 1441916162 -0.493347 -0.447083 -0.490051 0.562683 1441916162 -0.493347 -0.447083 -0.490051 0.562683 1441916162 -0.494202 -0.447083 -0.499817 0.553284 1441916162 -0.494202 -0.447083 -0.499817 0.553284 1441916162 -0.494202 -0.447083 -0.499817 0.553284 1441916162 -0.494202 -0.447083 -0.499817 0.553284 1441916162 -0.494202 -0.447083 -0.499817 0.553284 1441916162 -0.494202 -0.447083 -0.499817 0.553284 1441916162 -0.495972 -0.444519 -0.505432 0.548706 1441916162 -0.495972 -0.444519 -0.505432 0.548706 1441916162 -0.495972 -0.444519 -0.505432 0.548706 1441916162 -0.495972 -0.444519 -0.505432 0.548706 1441916162 -0.495972 -0.444519 -0.505432 0.548706 1441916162 -0.495972 -0.444519 -0.505432 0.548706 1441916162 -0.495422 -0.444092 -0.506409 0.548584 1441916162 -0.495422 -0.444092 -0.506409 0.548584 1441916162 -0.495422 -0.444092 -0.506409 0.548584 1441916162 -0.495422 -0.444092 -0.506409 0.548584 1441916162 -0.495422 -0.444092 -0.506409 0.548584 1441916162 -0.495422 -0.444092 -0.506409 0.548584 1441916162 -0.494202 -0.443359 -0.502808 0.553528 1441916162 -0.494202 -0.443359 -0.502808 0.553528 1441916162 -0.494202 -0.443359 -0.502808 0.553528 1441916162 -0.494202 -0.443359 -0.502808 0.553528 1441916162 -0.494202 -0.443359 -0.502808 0.553528 1441916162 -0.494202 -0.443359 -0.502808 0.553528 1441916162 -0.494202 -0.443359 -0.502808 0.553528 1441916162 -0.494385 -0.442078 -0.498230 0.558533 1441916162 -0.494385 -0.442078 -0.498230 0.558533 1441916162 -0.494385 -0.442078 -0.498230 0.558533 1441916162 -0.494385 -0.442078 -0.498230 0.558533 1441916162 -0.494385 -0.442078 -0.498230 0.558533 1441916162 -0.494385 -0.442078 -0.498230 0.558533 1441916162 -0.494385 -0.442078 -0.498230 0.558533 1441916162 -0.495605 -0.440491 -0.493774 0.562622 1441916162 -0.495605 -0.440491 -0.493774 0.562622 1441916162 -0.495605 -0.440491 -0.493774 0.562622 1441916162 -0.495605 -0.440491 -0.493774 0.562622 1441916162 -0.495605 -0.440491 -0.493774 0.562622 1441916162 -0.495605 -0.440491 -0.493774 0.562622 1441916162 -0.496338 -0.438721 -0.489685 0.566895 1441916162 -0.496338 -0.438721 -0.489685 0.566895 1441916162 -0.496338 -0.438721 -0.489685 0.566895 1441916162 -0.496338 -0.438721 -0.489685 0.566895 1441916162 -0.496338 -0.438721 -0.489685 0.566895 1441916162 -0.496338 -0.438721 -0.489685 0.566895 1441916162 -0.496338 -0.438721 -0.489685 0.566895 1441916162 -0.496948 -0.438232 -0.484802 0.570984 1441916162 -0.496948 -0.438232 -0.484802 0.570984 1441916162 -0.496948 -0.438232 -0.484802 0.570984 1441916162 -0.496948 -0.438232 -0.484802 0.570984 1441916162 -0.496948 -0.438232 -0.484802 0.570984 1441916163 -0.496948 -0.438232 -0.484802 0.570984 1441916163 -0.497803 -0.438354 -0.478882 0.575073 1441916163 -0.497803 -0.438354 -0.478882 0.575073 1441916163 -0.497803 -0.438354 -0.478882 0.575073 1441916163 -0.497803 -0.438354 -0.478882 0.575073 1441916163 -0.497803 -0.438354 -0.478882 0.575073 1441916163 -0.497803 -0.438354 -0.478882 0.575073 1441916163 -0.497803 -0.438354 -0.478882 0.575073 1441916163 -0.499329 -0.438232 -0.476135 0.576172 1441916163 -0.499329 -0.438232 -0.476135 0.576172 1441916163 -0.499329 -0.438232 -0.476135 0.576172 1441916163 -0.499329 -0.438232 -0.476135 0.576172 1441916163 -0.499329 -0.438232 -0.476135 0.576172 1441916163 -0.507996 -0.431458 -0.478943 0.571350 1441916163 -0.507996 -0.431458 -0.478943 0.571350 1441916163 -0.507996 -0.431458 -0.478943 0.571350 1441916163 -0.507996 -0.431458 -0.478943 0.571350 1441916163 -0.507996 -0.431458 -0.478943 0.571350 1441916163 -0.507996 -0.431458 -0.478943 0.571350 1441916163 -0.514221 -0.422607 -0.489868 0.563110 1441916163 -0.514221 -0.422607 -0.489868 0.563110 1441916163 -0.514221 -0.422607 -0.489868 0.563110 1441916163 -0.514221 -0.422607 -0.489868 0.563110 1441916163 -0.514221 -0.422607 -0.489868 0.563110 1441916163 -0.514221 -0.422607 -0.489868 0.563110 1441916163 -0.512329 -0.421997 -0.492554 0.562988 1441916163 -0.512329 -0.421997 -0.492554 0.562988 1441916163 -0.512329 -0.421997 -0.492554 0.562988 1441916163 -0.512329 -0.421997 -0.492554 0.562988 1441916163 -0.512329 -0.421997 -0.492554 0.562988 1441916163 -0.512329 -0.421997 -0.492554 0.562988 1441916163 -0.512329 -0.421997 -0.492554 0.562988 1441916163 -0.509094 -0.427734 -0.482788 0.569946 1441916163 -0.509094 -0.427734 -0.482788 0.569946 1441916163 -0.509094 -0.427734 -0.482788 0.569946 1441916163 -0.509094 -0.427734 -0.482788 0.569946 1441916163 -0.509094 -0.427734 -0.482788 0.569946 1441916163 -0.509094 -0.427734 -0.482788 0.569946 1441916163 -0.505188 -0.433899 -0.475037 0.575195 1441916163 -0.505188 -0.433899 -0.475037 0.575195 1441916163 -0.505188 -0.433899 -0.475037 0.575195 1441916163 -0.505188 -0.433899 -0.475037 0.575195 1441916163 -0.505188 -0.433899 -0.475037 0.575195 1441916163 -0.505188 -0.433899 -0.475037 0.575195 1441916163 -0.505188 -0.433899 -0.475037 0.575195 1441916163 -0.504395 -0.434448 -0.470093 0.579590 1441916163 -0.504395 -0.434448 -0.470093 0.579590 1441916163 -0.504395 -0.434448 -0.470093 0.579590 1441916163 -0.504395 -0.434448 -0.470093 0.579590 1441916163 -0.504395 -0.434448 -0.470093 0.579590 1441916163 -0.504395 -0.434448 -0.470093 0.579590 1441916163 -0.505798 -0.433350 -0.472656 0.577026 1441916163 -0.505798 -0.433350 -0.472656 0.577026 1441916163 -0.505798 -0.433350 -0.472656 0.577026 1441916163 -0.505798 -0.433350 -0.472656 0.577026 1441916163 -0.505798 -0.433350 -0.472656 0.577026 1441916163 -0.505798 -0.433350 -0.472656 0.577026 1441916163 -0.505798 -0.433350 -0.472656 0.577026 1441916163 -0.503845 -0.435059 -0.478455 0.572693 1441916163 -0.503845 -0.435059 -0.478455 0.572693 1441916163 -0.503845 -0.435059 -0.478455 0.572693 1441916163 -0.503845 -0.435059 -0.478455 0.572693 1441916163 -0.503845 -0.435059 -0.478455 0.572693 1441916163 -0.503845 -0.435059 -0.478455 0.572693 1441916163 -0.501465 -0.434998 -0.481445 0.572327 1441916163 -0.501465 -0.434998 -0.481445 0.572327 1441916163 -0.501465 -0.434998 -0.481445 0.572327 1441916163 -0.501465 -0.434998 -0.481445 0.572327 1441916163 -0.501465 -0.434998 -0.481445 0.572327 1441916163 -0.501465 -0.434998 -0.481445 0.572327 1441916163 -0.498108 -0.439514 -0.480347 0.572693 1441916163 -0.498108 -0.439514 -0.480347 0.572693 1441916163 -0.498108 -0.439514 -0.480347 0.572693 1441916163 -0.498108 -0.439514 -0.480347 0.572693 1441916163 -0.498108 -0.439514 -0.480347 0.572693 1441916163 -0.498108 -0.439514 -0.480347 0.572693 1441916163 -0.498718 -0.439331 -0.480225 0.572449 1441916163 -0.498718 -0.439331 -0.480225 0.572449 1441916163 -0.498718 -0.439331 -0.480225 0.572449 1441916163 -0.498718 -0.439331 -0.480225 0.572449 1441916163 -0.498718 -0.439331 -0.480225 0.572449 1441916163 -0.498718 -0.439331 -0.480225 0.572449 1441916163 -0.499939 -0.438171 -0.485229 0.568115 1441916163 -0.499939 -0.438171 -0.485229 0.568115 1441916163 -0.499939 -0.438171 -0.485229 0.568115 1441916163 -0.499939 -0.438171 -0.485229 0.568115 1441916163 -0.499939 -0.438171 -0.485229 0.568115 1441916163 -0.499939 -0.438171 -0.485229 0.568115 1441916163 -0.499939 -0.438171 -0.485229 0.568115 1441916163 -0.501465 -0.434937 -0.489380 0.565552 1441916163 -0.501465 -0.434937 -0.489380 0.565552 1441916163 -0.501465 -0.434937 -0.489380 0.565552 1441916163 -0.501465 -0.434937 -0.489380 0.565552 1441916163 -0.501465 -0.434937 -0.489380 0.565552 1441916163 -0.501465 -0.434937 -0.489380 0.565552 1441916163 -0.501465 -0.434937 -0.489380 0.565552 1441916163 -0.502380 -0.435059 -0.490051 0.564148 1441916163 -0.502380 -0.435059 -0.490051 0.564148 1441916163 -0.502380 -0.435059 -0.490051 0.564148 1441916163 -0.502380 -0.435059 -0.490051 0.564148 1441916163 -0.502380 -0.435059 -0.490051 0.564148 1441916163 -0.502380 -0.435059 -0.490051 0.564148 1441916163 -0.502319 -0.433838 -0.489380 0.565735 1441916163 -0.502319 -0.433838 -0.489380 0.565735 1441916163 -0.502319 -0.433838 -0.489380 0.565735 1441916163 -0.502319 -0.433838 -0.489380 0.565735 1441916163 -0.502319 -0.433838 -0.489380 0.565735 1441916163 -0.501282 -0.435669 -0.486145 0.568054 1441916163 -0.501282 -0.435669 -0.486145 0.568054 1441916163 -0.501282 -0.435669 -0.486145 0.568054 1441916163 -0.501282 -0.435669 -0.486145 0.568054 1441916163 -0.501282 -0.435669 -0.486145 0.568054 1441916163 -0.501282 -0.435669 -0.486145 0.568054 1441916164 -0.500854 -0.437134 -0.482361 0.570496 1441916164 -0.500854 -0.437134 -0.482361 0.570496 1441916164 -0.500854 -0.437134 -0.482361 0.570496 1441916164 -0.500854 -0.437134 -0.482361 0.570496 1441916164 -0.500854 -0.437134 -0.482361 0.570496 1441916164 -0.500854 -0.437134 -0.482361 0.570496 1441916164 -0.500854 -0.437134 -0.482361 0.570496 1441916164 -0.498657 -0.440613 -0.481934 0.570068 1441916164 -0.498657 -0.440613 -0.481934 0.570068 1441916164 -0.498657 -0.440613 -0.481934 0.570068 1441916164 -0.498657 -0.440613 -0.481934 0.570068 1441916164 -0.498657 -0.440613 -0.481934 0.570068 1441916164 -0.498657 -0.440613 -0.481934 0.570068 1441916164 -0.498657 -0.440613 -0.481934 0.570068 1441916164 -0.501526 -0.439819 -0.486389 0.564331 1441916164 -0.501526 -0.439819 -0.486389 0.564331 1441916164 -0.501526 -0.439819 -0.486389 0.564331 1441916164 -0.501526 -0.439819 -0.486389 0.564331 1441916164 -0.501526 -0.439819 -0.486389 0.564331 1441916164 -0.501526 -0.439819 -0.486389 0.564331 1441916164 -0.509277 -0.431641 -0.494385 0.556763 1441916164 -0.509277 -0.431641 -0.494385 0.556763 1441916164 -0.509277 -0.431641 -0.494385 0.556763 1441916164 -0.509277 -0.431641 -0.494385 0.556763 1441916164 -0.509277 -0.431641 -0.494385 0.556763 1441916164 -0.509277 -0.431641 -0.494385 0.556763 1441916164 -0.509705 -0.429199 -0.501038 0.552246 1441916164 -0.509705 -0.429199 -0.501038 0.552246 1441916164 -0.509705 -0.429199 -0.501038 0.552246 1441916164 -0.509705 -0.429199 -0.501038 0.552246 1441916164 -0.509705 -0.429199 -0.501038 0.552246 1441916164 -0.509705 -0.429199 -0.501038 0.552246 1441916164 -0.510437 -0.429749 -0.496277 0.555420 1441916164 -0.510437 -0.429749 -0.496277 0.555420 1441916164 -0.510437 -0.429749 -0.496277 0.555420 1441916164 -0.510437 -0.429749 -0.496277 0.555420 1441916164 -0.510437 -0.429749 -0.496277 0.555420 1441916164 -0.510437 -0.429749 -0.496277 0.555420 1441916164 -0.510437 -0.429749 -0.496277 0.555420 1441916164 -0.510315 -0.432190 -0.492920 0.556702 1441916164 -0.510315 -0.432190 -0.492920 0.556702 1441916164 -0.510315 -0.432190 -0.492920 0.556702 1441916164 -0.510315 -0.432190 -0.492920 0.556702 1441916164 -0.510315 -0.432190 -0.492920 0.556702 1441916164 -0.510315 -0.432190 -0.492920 0.556702 1441916164 -0.511597 -0.431458 -0.490662 0.558105 1441916164 -0.511597 -0.431458 -0.490662 0.558105 1441916164 -0.511597 -0.431458 -0.490662 0.558105 1441916164 -0.511597 -0.431458 -0.490662 0.558105 1441916164 -0.511597 -0.431458 -0.490662 0.558105 1441916164 -0.511597 -0.431458 -0.490662 0.558105 1441916164 -0.512573 -0.429993 -0.494446 0.554932 1441916164 -0.512573 -0.429993 -0.494446 0.554932 1441916164 -0.512573 -0.429993 -0.494446 0.554932 1441916164 -0.512573 -0.429993 -0.494446 0.554932 1441916164 -0.512573 -0.429993 -0.494446 0.554932 1441916164 -0.512573 -0.429993 -0.494446 0.554932 1441916164 -0.512573 -0.429993 -0.494446 0.554932 1441916164 -0.507935 -0.433655 -0.500977 0.550476 1441916164 
-0.508423 -0.457581 -0.458130 0.567688 1441916167 -0.508423 -0.457581 -0.458130 0.567688 1441916167 -0.506836 -0.461853 -0.457336 0.566345 1441916167 -0.506836 -0.461853 -0.457336 0.566345 1441916167 -0.506836 -0.461853 -0.457336 0.566345 1441916167 -0.506836 -0.461853 -0.457336 0.566345 1441916167 -0.506836 -0.461853 -0.457336 0.566345 1441916167 -0.506836 -0.461853 -0.457336 0.566345 1441916167 -0.512451 -0.461304 -0.457520 0.561523 1441916167 -0.512451 -0.461304 -0.457520 0.561523 1441916167 -0.512451 -0.461304 -0.457520 0.561523 1441916167 -0.512451 -0.461304 -0.457520 0.561523 1441916167 -0.512451 -0.461304 -0.457520 0.561523 1441916167 -0.512451 -0.461304 -0.457520 0.561523 1441916167 -0.512451 -0.461304 -0.457520 0.561523 1441916167 -0.521057 -0.456604 -0.462646 0.553223 1441916167 -0.521057 -0.456604 -0.462646 0.553223 1441916167 -0.521057 -0.456604 -0.462646 0.553223 1441916167 -0.521057 -0.456604 -0.462646 0.553223 1441916167 -0.521057 -0.456604 -0.462646 0.553223 1441916167 -0.521057 -0.456604 -0.462646 0.553223 1441916167 -0.535889 -0.445618 -0.468628 0.542847 1441916167 -0.535889 -0.445618 -0.468628 0.542847 1441916167 -0.535889 -0.445618 -0.468628 0.542847 1441916167 -0.535889 -0.445618 -0.468628 0.542847 1441916167 -0.535889 -0.445618 -0.468628 0.542847 1441916167 -0.535889 -0.445618 -0.468628 0.542847 1441916167 -0.535889 -0.445618 -0.468628 0.542847 1441916167 -0.552002 -0.429565 -0.474609 0.534424 1441916167 -0.552002 -0.429565 -0.474609 0.534424 1441916167 -0.552002 -0.429565 -0.474609 0.534424 1441916167 -0.552002 -0.429565 -0.474609 0.534424 1441916167 -0.552002 -0.429565 -0.474609 0.534424 1441916167 -0.560669 -0.418030 -0.480896 0.528870 1441916167 -0.560669 -0.418030 -0.480896 0.528870 1441916167 -0.560669 -0.418030 -0.480896 0.528870 1441916167 -0.560669 -0.418030 -0.480896 0.528870 1441916167 -0.560669 -0.418030 -0.480896 0.528870 1441916167 -0.560669 -0.418030 -0.480896 0.528870 1441916167 -0.559326 -0.420349 -0.479919 0.529358 1441916167 -0.559326 -0.420349 -0.479919 0.529358 1441916167 -0.559326 -0.420349 -0.479919 0.529358 1441916167 -0.559326 -0.420349 -0.479919 0.529358 1441916167 -0.559326 -0.420349 -0.479919 0.529358 1441916167 -0.559326 -0.420349 -0.479919 0.529358 1441916167 -0.554260 -0.428955 -0.472046 0.534790 1441916167 -0.554260 -0.428955 -0.472046 0.534790 1441916167 -0.554260 -0.428955 -0.472046 0.534790 1441916167 -0.554260 -0.428955 -0.472046 0.534790 1441916167 -0.554260 -0.428955 -0.472046 0.534790 1441916167 -0.554260 -0.428955 -0.472046 0.534790 1441916167 -0.554260 -0.428955 -0.472046 0.534790 1441916167 -0.540344 -0.446777 -0.458801 0.545898 1441916167 -0.540344 -0.446777 -0.458801 0.545898 1441916167 -0.540344 -0.446777 -0.458801 0.545898 1441916167 -0.540344 -0.446777 -0.458801 0.545898 1441916167 -0.540344 -0.446777 -0.458801 0.545898 1441916167 -0.540344 -0.446777 -0.458801 0.545898 1441916167 -0.532104 -0.459656 -0.450378 0.550232 1441916167 -0.532104 -0.459656 -0.450378 0.550232 1441916167 -0.532104 -0.459656 -0.450378 0.550232 1441916167 -0.532104 -0.459656 -0.450378 0.550232 1441916167 -0.532104 -0.459656 -0.450378 0.550232 1441916167 -0.532104 -0.459656 -0.450378 0.550232 1441916167 -0.530762 -0.456848 -0.446777 0.556824 1441916167 -0.530762 -0.456848 -0.446777 0.556824 1441916167 -0.530762 -0.456848 -0.446777 0.556824 1441916167 -0.530762 -0.456848 -0.446777 0.556824 1441916168 -0.530762 -0.456848 -0.446777 0.556824 1441916168 -0.530762 -0.456848 -0.446777 0.556824 1441916168 -0.527588 -0.456604 -0.442871 0.563110 1441916168 -0.527588 -0.456604 -0.442871 0.563110 1441916168 -0.527588 -0.456604 -0.442871 0.563110 1441916168 -0.527588 -0.456604 -0.442871 0.563110 1441916168 -0.527588 -0.456604 -0.442871 0.563110 1441916168 -0.527588 -0.456604 -0.442871 0.563110 1441916168 -0.521851 -0.464539 -0.437134 0.566406 1441916168 -0.521851 -0.464539 -0.437134 0.566406 1441916168 -0.521851 -0.464539 -0.437134 0.566406 1441916168 -0.521851 -0.464539 -0.437134 0.566406 1441916168 -0.521851 -0.464539 -0.437134 0.566406 1441916168 -0.521851 -0.464539 -0.437134 0.566406 1441916168 -0.513611 -0.475891 -0.433350 0.567444 1441916168 -0.513611 -0.475891 -0.433350 0.567444 1441916168 -0.513611 -0.475891 -0.433350 0.567444 1441916168 -0.513611 -0.475891 -0.433350 0.567444 1441916168 -0.513611 -0.475891 -0.433350 0.567444 1441916168 -0.513611 -0.475891 -0.433350 0.567444 1441916168 -0.507507 -0.481812 -0.429382 0.570923 1441916168 -0.507507 -0.481812 -0.429382 0.570923 1441916168 -0.507507 -0.481812 -0.429382 0.570923 1441916168 -0.507507 -0.481812 -0.429382 0.570923 1441916168 -0.507507 -0.481812 -0.429382 0.570923 1441916168 -0.507507 -0.481812 -0.429382 0.570923 1441916168 -0.501160 -0.488831 -0.425537 0.573486 1441916168 -0.501160 -0.488831 -0.425537 0.573486 1441916168 -0.501160 -0.488831 -0.425537 0.573486 1441916168 -0.501160 -0.488831 -0.425537 0.573486 1441916168 -0.501160 -0.488831 -0.425537 0.573486 1441916168 -0.501160 -0.488831 -0.425537 0.573486 1441916168 -0.501160 -0.488831 -0.425537 0.573486 1441916168 -0.500305 -0.488831 -0.422485 0.576477 1441916168 -0.500305 -0.488831 -0.422485 0.576477 1441916168 -0.500305 -0.488831 -0.422485 0.576477 1441916168 -0.500305 -0.488831 -0.422485 0.576477 1441916168 -0.500305 -0.488831 -0.422485 0.576477 1441916168 -0.500305 -0.488831 -0.422485 0.576477 1441916168 -0.501526 -0.488586 -0.422974 0.575195 1441916168 -0.501526 -0.488586 -0.422974 0.575195 1441916168 -0.501526 -0.488586 -0.422974 0.575195 1441916168 -0.501526 -0.488586 -0.422974 0.575195 1441916168 -0.501526 -0.488586 -0.422974 0.575195 1441916168 -0.501526 -0.488586 -0.422974 0.575195 1441916168 -0.507568 -0.482300 -0.422668 0.575439 1441916168 -0.507568 -0.482300 -0.422668 0.575439 1441916168 -0.507568 -0.482300 -0.422668 0.575439 1441916168 -0.507568 -0.482300 -0.422668 0.575439 1441916168 -0.507568 -0.482300 -0.422668 0.575439 1441916168 -0.507568 -0.482300 -0.422668 0.575439 1441916168 -0.510620 -0.479675 -0.425720 0.572754 1441916168 -0.510620 -0.479675 -0.425720 0.572754 1441916168 -0.510620 -0.479675 -0.425720 0.572754 1441916168 -0.510620 -0.479675 -0.425720 0.572754 1441916168 -0.510620 -0.479675 -0.425720 0.572754 1441916168 -0.510620 -0.479675 -0.425720 0.572754 1441916168 -0.517822 -0.472473 -0.429199 0.569641 1441916168 -0.517822 -0.472473 -0.429199 0.569641 1441916168 -0.517822 -0.472473 -0.429199 0.569641 1441916168 -0.517822 -0.472473 -0.429199 0.569641 1441916168 -0.517822 -0.472473 -0.429199 0.569641 1441916168 -0.517822 -0.472473 -0.429199 0.569641 1441916168 -0.517822 -0.472473 -0.429199 0.569641 1441916168 -0.526184 -0.463135 -0.437012 0.563660 1441916168 -0.526184 -0.463135 -0.437012 0.563660 1441916168 -0.526184 -0.463135 -0.437012 0.563660 1441916168 -0.526184 -0.463135 -0.437012 0.563660 1441916168 -0.526184 -0.463135 -0.437012 0.563660 1441916168 -0.526184 -0.463135 -0.437012 0.563660 1441916168 -0.532898 -0.453186 -0.443054 0.560730 1441916168 -0.532898 -0.453186 -0.443054 0.560730 1441916168 -0.532898 -0.453186 -0.443054 0.560730 1441916168 -0.532898 -0.453186 -0.443054 0.560730 1441916168 -0.532898 -0.453186 -0.443054 0.560730 1441916168 -0.532898 -0.453186 -0.443054 0.560730 1441916168 -0.535828 -0.445801 -0.447754 0.560120 1441916168 -0.535828 -0.445801 -0.447754 0.560120 1441916168 -0.535828 -0.445801 -0.447754 0.560120 1441916168 -0.535828 -0.445801 -0.447754 0.560120 1441916168 -0.535828 -0.445801 -0.447754 0.560120 1441916168 -0.535828 -0.445801 -0.447754 0.560120 1441916168 -0.532227 -0.443848 -0.452637 0.561157 1441916168 -0.532227 -0.443848 -0.452637 0.561157 1441916168 -0.532227 -0.443848 -0.452637 0.561157 1441916168 -0.532227 -0.443848 -0.452637 0.561157 1441916168 -0.532227 -0.443848 -0.452637 0.561157 1441916168 -0.532227 -0.443848 -0.452637 0.561157 1441916168 -0.532227 -0.443848 -0.452637 0.561157 1441916168 -0.523010 -0.448242 -0.448730 0.569458 1441916168 -0.523010 -0.448242 -0.448730 0.569458 1441916168 -0.523010 -0.448242 -0.448730 0.569458 1441916168 -0.523010 -0.448242 -0.448730 0.569458 1441916168 -0.523010 -0.448242 -0.448730 0.569458 1441916168 -0.523010 -0.448242 -0.448730 0.569458 1441916168 -0.509827 -0.466309 -0.441895 0.572266 1441916168 -0.509827 -0.466309 -0.441895 0.572266 1441916168 -0.509827 -0.466309 -0.441895 0.572266 1441916168 -0.509827 -0.466309 -0.441895 0.572266 1441916168 -0.509827 -0.466309 -0.441895 0.572266 1441916168 -0.509827 -0.466309 -0.441895 0.572266 1441916168 -0.509827 -0.466309 -0.441895 0.572266 1441916168 -0.505310 -0.472046 -0.443359 0.570374 1441916168 -0.505310 -0.472046 -0.443359 0.570374 1441916168 -0.505310 -0.472046 -0.443359 0.570374 1441916168 -0.505310 -0.472046 -0.443359 0.570374 1441916168 -0.505310 -0.472046 -0.443359 0.570374 1441916168 -0.505310 -0.472046 -0.443359 0.570374 1441916168 -0.505249 -0.470825 -0.443420 0.571350 1441916168 -0.505249 -0.470825 -0.443420 0.571350 1441916168 -0.505249 -0.470825 -0.443420 0.571350 1441916168 -0.505249 -0.470825 -0.443420 0.571350 1441916168 -0.505249 -0.470825 -0.443420 0.571350 1441916168 -0.505249 -0.470825 -0.443420 0.571350 1441916169 -0.505249 -0.470825 -0.443420 0.571350 1441916169 -0.503723 -0.473755 -0.441589 0.571716 1441916169 -0.503723 -0.473755 -0.441589 0.571716 1441916169 -0.503723 -0.473755 -0.441589 0.571716 1441916169 -0.503723 -0.473755 -0.441589 0.571716 1441916169 -0.503723 -0.473755 -0.441589 0.571716 1441916169 -0.503723 -0.473755 -0.441589 0.571716 1441916169 -0.503113 -0.477356 -0.444885 0.566711 1441916169 -0.503113 -0.477356 -0.444885 0.566711 1441916169 -0.503113 -0.477356 -0.444885 0.566711 1441916169 -0.503113 -0.477356 -0.444885 0.566711 1441916169 -0.503113 -0.477356 -0.444885 0.566711 1441916169 -0.503113 -0.477356 -0.444885 0.566711 1441916169 -0.499146 -0.482483 -0.448547 0.562927 1441916169 -0.499146 -0.482483 -0.448547 0.562927 1441916169 -0.499146 -0.482483 -0.448547 0.562927 1441916169 -0.499146 -0.482483 -0.448547 0.562927 1441916169 -0.499146 -0.482483 -0.448547 0.562927 1441916169 -0.499146 -0.482483 -0.448547 0.562927 1441916169 -0.494507 -0.489197 -0.450806 0.559448 1441916169 -0.494507 -0.489197 -0.450806 0.559448 1441916169 -0.494507 -0.489197 -0.450806 0.559448 1441916169 -0.494507 -0.489197 -0.450806 0.559448 1441916169 -0.494507 -0.489197 -0.450806 0.559448 1441916169 -0.494507 -0.489197 -0.450806 0.559448 1441916169 -0.494507 -0.489197 -0.450806 0.559448 1441916169 -0.491638 -0.494385 -0.450806 0.557434 1441916169 -0.491638 -0.494385 -0.450806 0.557434 1441916169 -0.491638 -0.494385 -0.450806 0.557434 1441916169 -0.491638 -0.494385 -0.450806 0.557434 1441916169 -0.491638 -0.494385 -0.450806 0.557434 1441916169 -0.489990 -0.497253 -0.450195 0.556824 1441916169 -0.489990 -0.497253 -0.450195 0.556824 1441916169 -0.489990 -0.497253 -0.450195 0.556824 1441916169 -0.489990 -0.497253 -0.450195 0.556824 1441916169 -0.489990 -0.497253 -0.450195 0.556824 1441916169 -0.489990 -0.497253 -0.450195 0.556824 1441916169 -0.489990 -0.497253 -0.450195 0.556824 1441916169 -0.490295 -0.498962 -0.449951 0.555176 1441916169 -0.490295 -0.498962 -0.449951 0.555176 1441916169 -0.490295 -0.498962 -0.449951 0.555176 1441916169 -0.490295 -0.498962 -0.449951 0.555176 1441916169 -0.490295 -0.498962 -0.449951 0.555176 1441916169 -0.490295 -0.498962 -0.449951 0.555176 1441916169 -0.493103 -0.497620 -0.451721 0.552490 1441916169 -0.493103 -0.497620 -0.451721 0.552490 1441916169 -0.493103 -0.497620 -0.451721 0.552490 1441916169 -0.493103 -0.497620 -0.451721 0.552490 1441916169 -0.493103 -0.497620 -0.451721 0.552490 1441916169 -0.493103 -0.497620 -0.451721 0.552490 1441916169 -0.499878 -0.489746 -0.452515 0.552795 1441916169 -0.499878 -0.489746 -0.452515 0.552795 1441916169 -0.499878 -0.489746 -0.452515 0.552795 1441916169 -0.499878 -0.489746 -0.452515 0.552795 1441916169 -0.499878 -0.489746 -0.452515 0.552795 1441916169 -0.499878 -0.489746 -0.452515 0.552795 1441916169 -0.504761 -0.483459 -0.453369 0.553162 1441916169 -0.504761 -0.483459 -0.453369 0.553162 1441916169 -0.504761 -0.483459 -0.453369 0.553162 1441916169 -0.504761 -0.483459 -0.453369 0.553162 1441916169 -0.504761 -0.483459 -0.453369 0.553162 1441916169 -0.504761 -0.483459 -0.453369 0.553162 1441916169 -0.511353 -0.475525 -0.455139 0.552551 1441916169 -0.511353 -0.475525 -0.455139 0.552551 1441916169 -0.511353 -0.475525 -0.455139 0.552551 1441916169 -0.511353 -0.475525 -0.455139 0.552551 1441916169 -0.511353 -0.475525 -0.455139 0.552551 1441916169 -0.511353 -0.475525 -0.455139 0.552551 1441916169 -0.514221 -0.467163 -0.456604 0.555786 1441916169 -0.514221 -0.467163 -0.456604 0.555786 1441916169 -0.514221 -0.467163 -0.456604 0.555786 1441916169 -0.514221 -0.467163 -0.456604 0.555786 1441916169 -0.514221 -0.467163 -0.456604 0.555786 1441916169 -0.514221 -0.467163 -0.456604 0.555786 1441916169 -0.514221 -0.467163 -0.456604 0.555786 1441916169 -0.505493 -0.470886 -0.454773 0.562134 1441916169 -0.505493 -0.470886 -0.454773 0.562134 1441916169 -0.505493 -0.470886 -0.454773 0.562134 1441916169 -0.505493 -0.470886 -0.454773 0.562134 1441916169 -0.505493 -0.470886 -0.454773 0.562134 1441916169 -0.505493 -0.470886 -0.454773 0.562134 1441916169 -0.493652 -0.484619 -0.447632 0.566711 1441916169 -0.493652 -0.484619 -0.447632 0.566711 1441916169 -0.493652 -0.484619 -0.447632 0.566711 1441916169 -0.493652 -0.484619 -0.447632 0.566711 1441916169 -0.493652 -0.484619 -0.447632 0.566711 1441916169 -0.493652 -0.484619 -0.447632 0.566711 1441916169 -0.488464 -0.492981 -0.443909 0.566895 1441916169 -0.488464 -0.492981 -0.443909 0.566895 1441916169 -0.488464 -0.492981 -0.443909 0.566895 1441916169 -0.488464 -0.492981 -0.443909 0.566895 1441916169 -0.488464 -0.492981 -0.443909 0.566895 1441916169 -0.488464 -0.492981 -0.443909 0.566895 1441916169 -0.488464 -0.492981 -0.443909 0.566895 1441916169 -0.490417 -0.488647 -0.444092 0.568787 1441916169 -0.490417 -0.488647 -0.444092 0.568787 1441916169 -0.490417 -0.488647 -0.444092 0.568787 1441916169 -0.490417 -0.488647 -0.444092 0.568787 1441916169 -0.490417 -0.488647 -0.444092 0.568787 1441916169 -0.490417 -0.488647 -0.444092 0.568787 1441916169 -0.490356 -0.485901 -0.444275 0.571106 1441916169 -0.490356 -0.485901 -0.444275 0.571106 1441916169 -0.490356 -0.485901 -0.444275 0.571106 1441916169 -0.490356 -0.485901 -0.444275 0.571106 1441916169 -0.490356 -0.485901 -0.444275 0.571106 1441916169 -0.490356 -0.485901 -0.444275 0.571106 1441916169 -0.487915 -0.489441 -0.440613 0.572937 1441916169 -0.487915 -0.489441 -0.440613 0.572937 1441916169 -0.487915 -0.489441 -0.440613 0.572937 1441916169 -0.487915 -0.489441 -0.440613 0.572937 1441916169 -0.487915 -0.489441 -0.440613 0.572937 1441916169 -0.487915 -0.489441 -0.440613 0.572937 1441916169 -0.478210 -0.499512 -0.438477 0.574036 1441916170 -0.478210 -0.499512 -0.438477 0.574036 1441916170 -0.478210 -0.499512 -0.438477 0.574036 1441916170 -0.478210 -0.499512 -0.438477 0.574036 1441916170 -0.478210 -0.499512 -0.438477 0.574036 1441916170 -0.478210 -0.499512 -0.438477 0.574036 1441916170 -0.478210 -0.499512 -0.438477 0.574036 1441916170 -0.469849 -0.510925 -0.434998 0.573547 1441916170 -0.469849 -0.510925 -0.434998 0.573547 1441916170 -0.469849 -0.510925 -0.434998 0.573547 1441916170 -0.469849 -0.510925 -0.434998 0.573547 1441916170 -0.469849 -0.510925 -0.434998 0.573547 1441916170 -0.469849 -0.510925 -0.434998 0.573547 1441916170 -0.466003 -0.514648 -0.430542 0.576721 1441916170 -0.466003 -0.514648 -0.430542 0.576721 1441916170 -0.466003 -0.514648 -0.430542 0.576721 1441916170 -0.466003 -0.514648 -0.430542 0.576721 1441916170 -0.466003 -0.514648 -0.430542 0.576721 1441916170 -0.466003 -0.514648 -0.430542 0.576721 1441916170 -0.469666 -0.510742 -0.429382 0.578125 1441916170 -0.469666 -0.510742 -0.429382 0.578125 1441916170 -0.469666 -0.510742 -0.429382 0.578125 1441916170 -0.469666 -0.510742 -0.429382 0.578125 1441916170 -0.469666 -0.510742 -0.429382 0.578125 1441916170 -0.469666 -0.510742 -0.429382 0.578125 1441916170 -0.469666 -0.510742 -0.429382 0.578125 1441916170 -0.473755 -0.508240 -0.431458 0.575439 1441916170 -0.473755 -0.508240 -0.431458 0.575439 1441916170 -0.473755 -0.508240 -0.431458 0.575439 1441916170 -0.473755 -0.508240 -0.431458 0.575439 1441916170 -0.473755 -0.508240 -0.431458 0.575439 1441916170 -0.473755 -0.508240 -0.431458 0.575439 1441916170 -0.482361 -0.500183 -0.434082 0.573364 1441916170 -0.482361 -0.500183 -0.434082 0.573364 1441916170 -0.482361 -0.500183 -0.434082 0.573364 1441916170 -0.482361 -0.500183 -0.434082 0.573364 1441916170 -0.482361 -0.500183 -0.434082 0.573364 1441916170 -0.482361 -0.500183 -0.434082 0.573364 1441916170 -0.489319 -0.493958 -0.439209 0.569031 1441916170 -0.489319 -0.493958 -0.439209 0.569031 1441916170 -0.489319 -0.493958 -0.439209 0.569031 1441916170 -0.489319 -0.493958 -0.439209 0.569031 1441916170 -0.489319 -0.493958 -0.439209 0.569031 1441916170 -0.489319 -0.493958 -0.439209 0.569031 1441916170 -0.489319 -0.493958 -0.439209 0.569031 1441916170 -0.496765 -0.486816 -0.442627 0.565979 1441916170 -0.496765 -0.486816 -0.442627 0.565979 1441916170 -0.496765 -0.486816 -0.442627 0.565979 1441916170 -0.496765 -0.486816 -0.442627 0.565979 1441916170 -0.496765 -0.486816 -0.442627 0.565979 1441916170 -0.504944 -0.478088 -0.446533 0.563171 1441916170 -0.504944 -0.478088 -0.446533 0.563171 1441916170 -0.504944 -0.478088 -0.446533 0.563171 1441916170 -0.504944 -0.478088 -0.446533 0.563171 1441916170 -0.504944 -0.478088 -0.446533 0.563171 1441916170 -0.504944 -0.478088 -0.446533 0.563171 1441916170 -0.511658 -0.469727 -0.452087 0.559692 1441916170 -0.511658 -0.469727 -0.452087 0.559692 1441916170 -0.511658 -0.469727 -0.452087 0.559692 1441916170 -0.511658 -0.469727 -0.452087 0.559692 1441916170 -0.511658 -0.469727 -0.452087 0.559692 1441916170 -0.511658 -0.469727 -0.452087 0.559692 1441916170 -0.514099 -0.463806 -0.456238 0.559021 1441916170 -0.514099 -0.463806 -0.456238 0.559021 1441916170 -0.514099 -0.463806 -0.456238 0.559021 1441916170 -0.514099 -0.463806 -0.456238 0.559021 1441916170 -0.514099 -0.463806 -0.456238 0.559021 1441916170 -0.514099 -0.463806 -0.456238 0.559021 1441916170 -0.514099 -0.463806 -0.456238 0.559021 1441916170 -0.510681 -0.464478 -0.455017 0.562561 1441916170 -0.510681 -0.464478 -0.455017 0.562561 1441916170 -0.510681 -0.464478 -0.455017 0.562561 1441916170 -0.510681 -0.464478 -0.455017 0.562561 1441916170 -0.510681 -0.464478 -0.455017 0.562561 1441916170 -0.510681 -0.464478 -0.455017 0.562561 1441916170 -0.499939 -0.477600 -0.450012 0.565247 1441916170 -0.499939 -0.477600 -0.450012 0.565247 1441916170 -0.499939 -0.477600 -0.450012 0.565247 1441916170 -0.499939 -0.477600 -0.450012 0.565247 1441916170 -0.499939 -0.477600 -0.450012 0.565247 1441916170 -0.499939 -0.477600 -0.450012 0.565247 1441916170 -0.496460 -0.482971 -0.449524 0.564087 1441916170 -0.496460 -0.482971 -0.449524 0.564087 1441916170 -0.496460 -0.482971 -0.449524 0.564087 1441916170 -0.496460 -0.482971 -0.449524 0.564087 1441916170 -0.496460 -0.482971 -0.449524 0.564087 1441916170 -0.496460 -0.482971 -0.449524 0.564087 1441916170 -0.496460 -0.482971 -0.449524 0.564087 1441916170 -0.497192 -0.480774 -0.450500 0.564575 1441916170 -0.497192 -0.480774 -0.450500 0.564575 1441916170 -0.497192 -0.480774 -0.450500 0.564575 1441916170 -0.497192 -0.480774 -0.450500 0.564575 1441916170 -0.497192 -0.480774 -0.450500 0.564575 1441916170 -0.497192 -0.480774 -0.450500 0.564575 1441916170 -0.497375 -0.477417 -0.450378 0.567383 1441916170 -0.497375 -0.477417 -0.450378 0.567383 1441916170 -0.497375 -0.477417 -0.450378 0.567383 1441916170 -0.497375 -0.477417 -0.450378 0.567383 1441916170 -0.497375 -0.477417 -0.450378 0.567383 1441916170 -0.497375 -0.477417 -0.450378 0.567383 1441916170 -0.496094 -0.478333 -0.448914 0.568848 1441916170 -0.496094 -0.478333 -0.448914 0.568848 1441916170 -0.496094 -0.478333 -0.448914 0.568848 1441916170 -0.496094 -0.478333 -0.448914 0.568848 1441916170 -0.496094 -0.478333 -0.448914 0.568848 1441916170 -0.496094 -0.478333 -0.448914 0.568848 1441916170 -0.492126 -0.481995 -0.447754 0.570129 1441916170 -0.492126 -0.481995 -0.447754 0.570129 1441916170 -0.492126 -0.481995 -0.447754 0.570129 1441916170 -0.492126 -0.481995 -0.447754 0.570129 1441916170 -0.492126 -0.481995 -0.447754 0.570129 1441916170 -0.492126 -0.481995 -0.447754 0.570129 1441916170 -0.483521 -0.490784 -0.444763 0.572327 1441916171 -0.483521 -0.490784 -0.444763 0.572327 1441916171 -0.483521 -0.490784 -0.444763 0.572327 1441916171 -0.483521 -0.490784 -0.444763 0.572327 1441916171 -0.483521 -0.490784 -0.444763 0.572327 1441916171 -0.483521 -0.490784 -0.444763 0.572327 1441916171 -0.475342 -0.501038 -0.442139 0.572327 1441916171 -0.475342 -0.501038 -0.442139 0.572327 1441916171 -0.475342 -0.501038 -0.442139 0.572327 1441916171 -0.475342 -0.501038 -0.442139 0.572327 1441916171 -0.475342 -0.501038 -0.442139 0.572327 1441916171 -0.475342 -0.501038 -0.442139 0.572327 1441916171 -0.472839 -0.504395 -0.438782 0.574036 1441916171 -0.472839 -0.504395 -0.438782 0.574036 1441916171 -0.472839 -0.504395 -0.438782 0.574036 1441916171 -0.472839 -0.504395 -0.438782 0.574036 1441916171 -0.472839 -0.504395 -0.438782 0.574036 1441916171 -0.472839 -0.504395 -0.438782 0.574036 1441916171 -0.472290 -0.505859 -0.442078 0.570679 1441916171 -0.472290 -0.505859 -0.442078 0.570679 1441916171 -0.472290 -0.505859 -0.442078 0.570679 1441916171 -0.472290 -0.505859 -0.442078 0.570679 1441916171 -0.472290 -0.505859 -0.442078 0.570679 1441916171 -0.472290 -0.505859 -0.442078 0.570679 1441916171 -0.472290 -0.505859 -0.442078 0.570679 1441916171 -0.474915 -0.503906 -0.444397 0.568420 1441916171 -0.474915 -0.503906 -0.444397 0.568420 1441916171 -0.474915 -0.503906 -0.444397 0.568420 1441916171 -0.474915 -0.503906 -0.444397 0.568420 1441916171 -0.474915 -0.503906 -0.444397 0.568420 1441916171 -0.474915 -0.503906 -0.444397 0.568420 1441916171 -0.477905 -0.501526 -0.446411 0.566406 1441916171 -0.477905 -0.501526 -0.446411 0.566406 1441916171 -0.477905 -0.501526 -0.446411 0.566406 1441916171 -0.477905 -0.501526 -0.446411 0.566406 1441916171 -0.477905 -0.501526 -0.446411 0.566406 1441916171 -0.477905 -0.501526 -0.446411 0.566406 1441916171 -0.477905 -0.501526 -0.446411 0.566406 1441916171 -0.482117 -0.496887 -0.449097 0.564819 1441916171 -0.482117 -0.496887 -0.449097 0.564819 1441916171 -0.482117 -0.496887 -0.449097 0.564819 1441916171 -0.482117 -0.496887 -0.449097 0.564819 1441916171 -0.482117 -0.496887 -0.449097 0.564819 1441916171 -0.482117 -0.496887 -0.449097 0.564819 1441916171 -0.486572 -0.490845 -0.451355 0.564514 1441916171 -0.486572 -0.490845 -0.451355 0.564514 1441916171 -0.486572 -0.490845 -0.451355 0.564514 1441916171 -0.486572 -0.490845 -0.451355 0.564514 1441916171 -0.486572 -0.490845 -0.451355 0.564514 1441916171 -0.486572 -0.490845 -0.451355 0.564514 1441916171 -0.490051 -0.487610 -0.452026 0.563782 1441916171 -0.490051 -0.487610 -0.452026 0.563782 1441916171 -0.490051 -0.487610 -0.452026 0.563782 1441916171 -0.490051 -0.487610 -0.452026 0.563782 1441916171 -0.490051 -0.487610 -0.452026 0.563782 1441916171 -0.490051 -0.487610 -0.452026 0.563782 1441916171 -0.490784 -0.485046 -0.455139 0.562866 1441916171 -0.490784 -0.485046 -0.455139 0.562866 1441916171 -0.490784 -0.485046 -0.455139 0.562866 1441916171 -0.490784 -0.485046 -0.455139 0.562866 1441916171 -0.490784 -0.485046 -0.455139 0.562866 1441916171 -0.490784 -0.485046 -0.455139 0.562866 1441916171 -0.490784 -0.485046 -0.455139 0.562866 1441916171 -0.487732 -0.483704 -0.453247 0.568115 1441916171 -0.487732 -0.483704 -0.453247 0.568115 1441916171 -0.487732 -0.483704 -0.453247 0.568115 1441916171 -0.487732 -0.483704 -0.453247 0.568115 1441916171 -0.487732 -0.483704 -0.453247 0.568115 1441916171 -0.478638 -0.491333 -0.446228 0.574829 1441916171 -0.478638 -0.491333 -0.446228 0.574829 1441916171 -0.478638 -0.491333 -0.446228 0.574829 1441916171 -0.478638 -0.491333 -0.446228 0.574829 1441916171 -0.478638 -0.491333 -0.446228 0.574829 1441916171 -0.478638 -0.491333 -0.446228 0.574829 1441916171 -0.471436 -0.499939 -0.442505 0.576233 1441916171 -0.471436 -0.499939 -0.442505 0.576233 1441916171 -0.471436 -0.499939 -0.442505 0.576233 1441916171 -0.471436 -0.499939 -0.442505 0.576233 1441916171 -0.471436 -0.499939 -0.442505 0.576233 1441916171 -0.471436 -0.499939 -0.442505 0.576233 1441916171 -0.471436 -0.499939 -0.442505 0.576233 1441916171 -0.472046 -0.498474 -0.441650 0.577698 1441916171 -0.472046 -0.498474 -0.441650 0.577698 1441916171 -0.472046 -0.498474 -0.441650 0.577698 1441916171 -0.472046 -0.498474 -0.441650 0.577698 1441916171 -0.472046 -0.498474 -0.441650 0.577698 1441916171 -0.472046 -0.498474 -0.441650 0.577698 1441916171 -0.472046 -0.498474 -0.441650 0.577698 1441916171 -0.474670 -0.494690 -0.441467 0.578857 1441916171 -0.474670 -0.494690 -0.441467 0.578857 1441916171 -0.474670 -0.494690 -0.441467 0.578857 1441916171 -0.474670 -0.494690 -0.441467 0.578857 1441916171 -0.474670 -0.494690 -0.441467 0.578857 1441916171 -0.474670 -0.494690 -0.441467 0.578857 1441916171 -0.476624 -0.493347 -0.442139 0.577942 1441916171 -0.476624 -0.493347 -0.442139 0.577942 1441916171 -0.476624 -0.493347 -0.442139 0.577942 1441916171 -0.476624 -0.493347 -0.442139 0.577942 1441916171 -0.476624 -0.493347 -0.442139 0.577942 1441916171 -0.476624 -0.493347 -0.442139 0.577942 1441916171 -0.477295 -0.493042 -0.444946 0.575500 1441916171 -0.477295 -0.493042 -0.444946 0.575500 1441916171 -0.477295 -0.493042 -0.444946 0.575500 1441916171 -0.477295 -0.493042 -0.444946 0.575500 1441916171 -0.477295 -0.493042 -0.444946 0.575500 1441916171 -0.477295 -0.493042 -0.444946 0.575500 1441916171 -0.477295 -0.493042 -0.444946 0.575500 1441916171 -0.471008 -0.499268 -0.446777 0.573853 1441916171 -0.471008 -0.499268 -0.446777 0.573853 1441916171 -0.471008 -0.499268 -0.446777 0.573853 1441916171 -0.471008 -0.499268 -0.446777 0.573853 1441916171 -0.471008 -0.499268 -0.446777 0.573853 1441916171 -0.471008 -0.499268 -0.446777 0.573853 1441916171 -0.463318 -0.508728 -0.445251 0.572937 1441916171 -0.463318 -0.508728 -0.445251 0.572937 1441916171 -0.463318 -0.508728 -0.445251 0.572937 1441916172 -0.463318 -0.508728 -0.445251 0.572937 1441916172 -0.463318 -0.508728 -0.445251 0.572937 1441916172 -0.463318 -0.508728 -0.445251 0.572937 1441916172 -0.463318 -0.508728 -0.445251 0.572937 1441916172 -0.461060 -0.511780 -0.441345 0.575073 1441916172 -0.461060 -0.511780 -0.441345 0.575073 1441916172 -0.461060 -0.511780 -0.441345 0.575073 1441916172 -0.461060 -0.511780 -0.441345 0.575073 1441916172 -0.461060 -0.511780 -0.441345 0.575073 1441916172 -0.461060 -0.511780 -0.441345 0.575073 1441916172 -0.460144 -0.513611 -0.437927 0.576782 1441916172 -0.460144 -0.513611 -0.437927 0.576782 1441916172 -0.460144 -0.513611 -0.437927 0.576782 1441916172 -0.460144 -0.513611 -0.437927 0.576782 1441916172 -0.460144 -0.513611 -0.437927 0.576782 1441916172 -0.460144 -0.513611 -0.437927 0.576782 1441916172 -0.464661 -0.510132 -0.436951 0.577026 1441916172 -0.464661 -0.510132 -0.436951 0.577026 1441916172 -0.464661 -0.510132 -0.436951 0.577026 1441916172 -0.464661 -0.510132 -0.436951 0.577026 1441916172 -0.464661 -0.510132 -0.436951 0.577026 1441916172 -0.464661 -0.510132 -0.436951 0.577026 1441916172 -0.471069 -0.503540 -0.436707 0.577820 1441916172 -0.471069 -0.503540 -0.436707 0.577820 1441916172 -0.471069 -0.503540 -0.436707 0.577820 1441916172 -0.471069 -0.503540 -0.436707 0.577820 1441916172 -0.471069 -0.503540 -0.436707 0.577820 1441916172 -0.471069 -0.503540 -0.436707 0.577820 1441916172 -0.471069 -0.503540 -0.436707 0.577820 1441916172 -0.476807 -0.497864 -0.436523 0.578186 1441916172 -0.476807 -0.497864 -0.436523 0.578186 1441916172 -0.476807 -0.497864 -0.436523 0.578186 1441916172 -0.476807 -0.497864 -0.436523 0.578186 1441916172 -0.476807 -0.497864 -0.436523 0.578186 1441916172 -0.476807 -0.497864 -0.436523 0.578186 1441916172 -0.486145 -0.488525 -0.439575 0.576050 1441916172 -0.486145 -0.488525 -0.439575 0.576050 1441916172 -0.486145 -0.488525 -0.439575 0.576050 1441916172 -0.486145 -0.488525 -0.439575 0.576050 1441916172 -0.486145 -0.488525 -0.439575 0.576050 1441916172 -0.486145 -0.488525 -0.439575 0.576050 1441916172 -0.496948 -0.475586 -0.445190 0.573303 1441916172 -0.496948 -0.475586 -0.445190 0.573303 1441916172 -0.496948 -0.475586 -0.445190 0.573303 1441916172 -0.496948 -0.475586 -0.445190 0.573303 1441916172 -0.496948 -0.475586 -0.445190 0.573303 1441916172 -0.496948 -0.475586 -0.445190 0.573303 1441916172 -0.496948 -0.475586 -0.445190 0.573303 1441916172 -0.500366 -0.469299 -0.451050 0.570984 1441916172 -0.500366 -0.469299 -0.451050 0.570984 1441916172 -0.500366 -0.469299 -0.451050 0.570984 1441916172 -0.500366 -0.469299 -0.451050 0.570984 1441916172 -0.500366 -0.469299 -0.451050 0.570984 1441916172 -0.500366 -0.469299 -0.451050 0.570984 1441916172 -0.498596 -0.468201 -0.453674 0.571289 1441916172 -0.498596 -0.468201 -0.453674 0.571289 1441916172 -0.498596 -0.468201 -0.453674 0.571289 1441916172 -0.492310 -0.472351 -0.449341 0.576721 1441916172 -0.492310 -0.472351 -0.449341 0.576721 1441916172 -0.492310 -0.472351 -0.449341 0.576721 1441916172 -0.492310 -0.472351 -0.449341 0.576721 1441916172 -0.492310 -0.472351 -0.449341 0.576721 1441916172 -0.492310 -0.472351 -0.449341 0.576721 1441916172 -0.485657 -0.481812 -0.443481 0.579041 1441916172 -0.485657 -0.481812 -0.443481 0.579041 1441916172 
-0.490173 -0.461365 -0.436951 0.596680 1441916175 -0.490173 -0.461365 -0.436951 0.596680 1441916175 -0.490173 -0.460754 -0.436401 0.597534 1441916175 -0.490173 -0.460754 -0.436401 0.597534 1441916175 -0.490173 -0.460754 -0.436401 0.597534 1441916175 -0.490173 -0.460754 -0.436401 0.597534 1441916175 -0.490173 -0.460754 -0.436401 0.597534 1441916175 -0.490173 -0.460754 -0.436401 0.597534 1441916175 -0.490173 -0.460754 -0.436401 0.597534 1441916175 -0.490662 -0.460022 -0.436584 0.597534 1441916175 -0.490662 -0.460022 -0.436584 0.597534 1441916175 -0.490662 -0.460022 -0.436584 0.597534 1441916175 -0.490662 -0.460022 -0.436584 0.597534 1441916175 -0.490662 -0.460022 -0.436584 0.597534 1441916175 -0.490662 -0.460022 -0.436584 0.597534 1441916175 -0.492737 -0.457397 -0.438171 0.596680 1441916175 -0.492737 -0.457397 -0.438171 0.596680 1441916175 -0.492737 -0.457397 -0.438171 0.596680 1441916175 -0.492737 -0.457397 -0.438171 0.596680 1441916175 -0.492737 -0.457397 -0.438171 0.596680 1441916175 -0.492737 -0.457397 -0.438171 0.596680 1441916175 -0.493408 -0.456421 -0.438843 0.596436 1441916175 -0.493408 -0.456421 -0.438843 0.596436 1441916175 -0.493408 -0.456421 -0.438843 0.596436 1441916175 -0.493408 -0.456421 -0.438843 0.596436 1441916175 -0.493408 -0.456421 -0.438843 0.596436 1441916175 -0.493408 -0.456421 -0.438843 0.596436 1441916175 -0.494141 -0.455383 -0.440002 0.595764 1441916175 -0.494141 -0.455383 -0.440002 0.595764 1441916175 -0.494141 -0.455383 -0.440002 0.595764 1441916175 -0.494141 -0.455383 -0.440002 0.595764 1441916175 -0.494141 -0.455383 -0.440002 0.595764 1441916175 -0.494141 -0.455383 -0.440002 0.595764 1441916175 -0.494141 -0.455383 -0.440002 0.595764 1441916175 -0.494690 -0.454773 -0.441833 0.594360 1441916175 -0.494690 -0.454773 -0.441833 0.594360 1441916175 -0.494690 -0.454773 -0.441833 0.594360 1441916175 -0.494690 -0.454773 -0.441833 0.594360 1441916175 -0.494690 -0.454773 -0.441833 0.594360 1441916175 -0.494690 -0.454773 -0.441833 0.594360 1441916175 -0.494629 -0.455688 -0.447327 0.589600 1441916176 -0.494629 -0.455688 -0.447327 0.589600 1441916176 -0.494629 -0.455688 -0.447327 0.589600 1441916176 -0.494629 -0.455688 -0.447327 0.589600 1441916176 -0.494629 -0.455688 -0.447327 0.589600 1441916176 -0.494629 -0.455688 -0.447327 0.589600 1441916176 -0.494629 -0.456970 -0.455994 0.581909 1441916176 -0.494629 -0.456970 -0.455994 0.581909 1441916176 -0.494629 -0.456970 -0.455994 0.581909 1441916176 -0.494629 -0.456970 -0.455994 0.581909 1441916176 -0.494629 -0.456970 -0.455994 0.581909 1441916176 -0.494629 -0.456970 -0.455994 0.581909 1441916176 -0.494629 -0.456970 -0.455994 0.581909 1441916176 -0.491089 -0.458740 -0.461731 0.579041 1441916176 -0.491089 -0.458740 -0.461731 0.579041 1441916176 -0.491089 -0.458740 -0.461731 0.579041 1441916176 -0.491089 -0.458740 -0.461731 0.579041 1441916176 -0.491089 -0.458740 -0.461731 0.579041 1441916176 -0.491089 -0.458740 -0.461731 0.579041 1441916176 -0.484436 -0.460693 -0.461182 0.583435 1441916176 -0.484436 -0.460693 -0.461182 0.583435 1441916176 -0.484436 -0.460693 -0.461182 0.583435 1441916176 -0.484436 -0.460693 -0.461182 0.583435 1441916176 -0.484436 -0.460693 -0.461182 0.583435 1441916176 -0.484436 -0.460693 -0.461182 0.583435 1441916176 -0.484436 -0.460693 -0.461182 0.583435 1441916176 -0.477112 -0.463562 -0.458069 0.589661 1441916176 -0.477112 -0.463562 -0.458069 0.589661 1441916176 -0.477112 -0.463562 -0.458069 0.589661 1441916176 -0.477112 -0.463562 -0.458069 0.589661 1441916176 -0.477112 -0.463562 -0.458069 0.589661 1441916176 -0.477112 -0.463562 -0.458069 0.589661 1441916176 -0.468262 -0.467834 -0.452820 0.597412 1441916176 -0.468262 -0.467834 -0.452820 0.597412 1441916176 -0.468262 -0.467834 -0.452820 0.597412 1441916176 -0.468262 -0.467834 -0.452820 0.597412 1441916176 -0.468262 -0.467834 -0.452820 0.597412 1441916176 -0.468262 -0.467834 -0.452820 0.597412 1441916176 -0.468262 -0.467834 -0.452820 0.597412 1441916176 -0.462036 -0.471558 -0.441345 0.607849 1441916176 -0.462036 -0.471558 -0.441345 0.607849 1441916176 -0.462036 -0.471558 -0.441345 0.607849 1441916176 -0.462036 -0.471558 -0.441345 0.607849 1441916176 -0.462036 -0.471558 -0.441345 0.607849 1441916176 -0.462036 -0.471558 -0.441345 0.607849 1441916176 -0.457581 -0.475891 -0.429260 0.616394 1441916176 -0.457581 -0.475891 -0.429260 0.616394 1441916176 -0.457581 -0.475891 -0.429260 0.616394 1441916176 -0.457581 -0.475891 -0.429260 0.616394 1441916176 -0.457581 -0.475891 -0.429260 0.616394 1441916176 -0.457581 -0.475891 -0.429260 0.616394 1441916176 -0.453552 -0.480713 -0.425720 0.618103 1441916176 -0.453552 -0.480713 -0.425720 0.618103 1441916176 -0.453552 -0.480713 -0.425720 0.618103 1441916176 -0.453552 -0.480713 -0.425720 0.618103 1441916176 -0.453552 -0.480713 -0.425720 0.618103 1441916176 -0.453552 -0.480713 -0.425720 0.618103 1441916176 -0.454224 -0.476990 -0.431152 0.616699 1441916176 -0.454224 -0.476990 -0.431152 0.616699 1441916176 -0.454224 -0.476990 -0.431152 0.616699 1441916176 -0.454224 -0.476990 -0.431152 0.616699 1441916176 -0.454224 -0.476990 -0.431152 0.616699 1441916176 -0.454224 -0.476990 -0.431152 0.616699 1441916176 -0.465576 -0.464294 -0.449341 0.604797 1441916176 -0.465576 -0.464294 -0.449341 0.604797 1441916176 -0.465576 -0.464294 -0.449341 0.604797 1441916176 -0.465576 -0.464294 -0.449341 0.604797 1441916176 -0.465576 -0.464294 -0.449341 0.604797 1441916176 -0.465576 -0.464294 -0.449341 0.604797 1441916176 -0.465576 -0.464294 -0.449341 0.604797 1441916176 -0.465881 -0.463196 -0.460388 0.597046 1441916176 -0.465881 -0.463196 -0.460388 0.597046 1441916176 -0.465881 -0.463196 -0.460388 0.597046 1441916176 -0.465881 -0.463196 -0.460388 0.597046 1441916176 -0.465881 -0.463196 -0.460388 0.597046 1441916176 -0.465881 -0.463196 -0.460388 0.597046 1441916176 -0.468140 -0.466553 -0.458740 0.593994 1441916176 -0.468140 -0.466553 -0.458740 0.593994 1441916176 -0.468140 -0.466553 -0.458740 0.593994 1441916176 -0.468140 -0.466553 -0.458740 0.593994 1441916176 -0.468140 -0.466553 -0.458740 0.593994 1441916176 -0.468140 -0.466553 -0.458740 0.593994 1441916176 -0.472839 -0.462402 -0.459229 0.593079 1441916176 -0.472839 -0.462402 -0.459229 0.593079 1441916176 -0.472839 -0.462402 -0.459229 0.593079 1441916176 -0.472839 -0.462402 -0.459229 0.593079 1441916176 -0.472839 -0.462402 -0.459229 0.593079 1441916176 -0.472839 -0.462402 -0.459229 0.593079 1441916176 -0.474670 -0.461060 -0.467285 0.586365 1441916176 -0.474670 -0.461060 -0.467285 0.586365 1441916176 -0.474670 -0.461060 -0.467285 0.586365 1441916176 -0.474670 -0.461060 -0.467285 0.586365 1441916176 -0.474670 -0.461060 -0.467285 0.586365 1441916176 -0.474670 -0.461060 -0.467285 0.586365 1441916176 -0.472961 -0.463806 -0.479858 0.575317 1441916176 -0.472961 -0.463806 -0.479858 0.575317 1441916176 -0.472961 -0.463806 -0.479858 0.575317 1441916176 -0.472961 -0.463806 -0.479858 0.575317 1441916176 -0.472961 -0.463806 -0.479858 0.575317 1441916176 -0.472961 -0.463806 -0.479858 0.575317 1441916176 -0.472961 -0.463806 -0.479858 0.575317 1441916176 -0.476318 -0.458496 -0.492126 0.566345 1441916176 -0.476318 -0.458496 -0.492126 0.566345 1441916176 -0.476318 -0.458496 -0.492126 0.566345 1441916176 -0.476318 -0.458496 -0.492126 0.566345 1441916176 -0.476318 -0.458496 -0.492126 0.566345 1441916176 -0.476318 -0.458496 -0.492126 0.566345 1441916176 -0.476318 -0.458496 -0.492126 0.566345 1441916176 -0.478577 -0.454163 -0.502625 0.558716 1441916176 -0.478577 -0.454163 -0.502625 0.558716 1441916176 -0.478577 -0.454163 -0.502625 0.558716 1441916176 -0.478577 -0.454163 -0.502625 0.558716 1441916176 -0.478577 -0.454163 -0.502625 0.558716 1441916176 -0.478577 -0.454163 -0.502625 0.558716 1441916176 -0.481995 -0.449829 -0.507690 0.554565 1441916176 -0.481995 -0.449829 -0.507690 0.554565 1441916177 -0.481995 -0.449829 -0.507690 0.554565 1441916177 -0.481995 -0.449829 -0.507690 0.554565 1441916177 -0.481995 -0.449829 -0.507690 0.554565 1441916177 -0.481995 -0.449829 -0.507690 0.554565 1441916177 -0.483582 -0.445862 -0.503113 0.560669 1441916177 -0.483582 -0.445862 -0.503113 0.560669 1441916177 -0.483582 -0.445862 -0.503113 0.560669 1441916177 -0.483582 -0.445862 -0.503113 0.560669 1441916177 -0.483582 -0.445862 -0.503113 0.560669 1441916177 -0.483582 -0.445862 -0.503113 0.560669 1441916177 -0.483582 -0.445862 -0.503113 0.560669 1441916177 -0.481201 -0.445801 -0.495300 0.569580 1441916177 -0.481201 -0.445801 -0.495300 0.569580 1441916177 -0.481201 -0.445801 -0.495300 0.569580 1441916177 -0.481201 -0.445801 -0.495300 0.569580 1441916177 -0.481201 -0.445801 -0.495300 0.569580 1441916177 -0.481201 -0.445801 -0.495300 0.569580 1441916177 -0.479858 -0.445374 -0.485779 0.579163 1441916177 -0.479858 -0.445374 -0.485779 0.579163 1441916177 -0.479858 -0.445374 -0.485779 0.579163 1441916177 -0.479858 -0.445374 -0.485779 0.579163 1441916177 -0.479858 -0.445374 -0.485779 0.579163 1441916177 -0.479858 -0.445374 -0.485779 0.579163 1441916177 -0.477783 -0.447327 -0.476318 0.587219 1441916177 -0.477783 -0.447327 -0.476318 0.587219 1441916177 -0.477783 -0.447327 -0.476318 0.587219 1441916177 -0.477783 -0.447327 -0.476318 0.587219 1441916177 -0.477783 -0.447327 -0.476318 0.587219 1441916177 -0.477783 -0.447327 -0.476318 0.587219 1441916177 -0.476868 -0.447937 -0.467407 0.594604 1441916177 -0.476868 -0.447937 -0.467407 0.594604 1441916177 -0.476868 -0.447937 -0.467407 0.594604 1441916177 -0.476868 -0.447937 -0.467407 0.594604 1441916177 -0.476868 -0.447937 -0.467407 0.594604 1441916177 -0.476868 -0.447937 -0.467407 0.594604 1441916177 -0.476257 -0.450012 -0.460510 0.598877 1441916177 -0.476257 -0.450012 -0.460510 0.598877 1441916177 -0.476257 -0.450012 -0.460510 0.598877 1441916177 -0.476257 -0.450012 -0.460510 0.598877 1441916177 -0.476257 -0.450012 -0.460510 0.598877 1441916177 -0.476257 -0.450012 -0.460510 0.598877 1441916177 -0.477539 -0.450806 -0.460999 0.596863 1441916177 -0.477539 -0.450806 -0.460999 0.596863 1441916177 -0.477539 -0.450806 -0.460999 0.596863 1441916177 -0.477539 -0.450806 -0.460999 0.596863 1441916177 -0.477539 -0.450806 -0.460999 0.596863 1441916177 -0.477539 -0.450806 -0.460999 0.596863 1441916177 -0.477539 -0.450806 -0.460999 0.596863 1441916177 -0.478638 -0.449524 -0.471375 0.588806 1441916177 -0.478638 -0.449524 -0.471375 0.588806 1441916177 -0.478638 -0.449524 -0.471375 0.588806 1441916177 -0.478638 -0.449524 -0.471375 0.588806 1441916177 -0.478638 -0.449524 -0.471375 0.588806 1441916177 -0.478638 -0.449524 -0.471375 0.588806 1441916177 -0.484436 -0.443848 -0.480347 0.581055 1441916177 -0.484436 -0.443848 -0.480347 0.581055 1441916177 -0.484436 -0.443848 -0.480347 0.581055 1441916177 -0.484436 -0.443848 -0.480347 0.581055 1441916177 -0.484436 -0.443848 -0.480347 0.581055 1441916177 -0.484436 -0.443848 -0.480347 0.581055 1441916177 -0.482666 -0.444214 -0.484314 0.578918 1441916177 -0.482666 -0.444214 -0.484314 0.578918 1441916177 -0.482666 -0.444214 -0.484314 0.578918 1441916177 -0.482666 -0.444214 -0.484314 0.578918 1441916177 -0.482666 -0.444214 -0.484314 0.578918 1441916177 -0.482666 -0.444214 -0.484314 0.578918 1441916177 -0.479675 -0.448059 -0.479248 0.582703 1441916177 -0.479675 -0.448059 -0.479248 0.582703 1441916177 -0.479675 -0.448059 -0.479248 0.582703 1441916177 -0.479675 -0.448059 -0.479248 0.582703 1441916177 -0.479675 -0.448059 -0.479248 0.582703 1441916177 -0.479675 -0.448059 -0.479248 0.582703 1441916177 -0.476624 -0.452209 -0.474854 0.585571 1441916177 -0.476624 -0.452209 -0.474854 0.585571 1441916177 -0.476624 -0.452209 -0.474854 0.585571 1441916177 -0.476624 -0.452209 -0.474854 0.585571 1441916177 -0.476624 -0.452209 -0.474854 0.585571 1441916177 -0.476624 -0.452209 -0.474854 0.585571 1441916177 -0.476257 -0.454834 -0.473450 0.585022 1441916177 -0.476257 -0.454834 -0.473450 0.585022 1441916177 -0.476257 -0.454834 -0.473450 0.585022 1441916177 -0.476257 -0.454834 -0.473450 0.585022 1441916177 -0.476257 -0.454834 -0.473450 0.585022 1441916177 -0.476257 -0.454834 -0.473450 0.585022 1441916177 -0.476746 -0.453369 -0.481567 0.579041 1441916177 -0.476746 -0.453369 -0.481567 0.579041 1441916177 -0.476746 -0.453369 -0.481567 0.579041 1441916177 -0.476746 -0.453369 -0.481567 0.579041 1441916177 -0.476746 -0.453369 -0.481567 0.579041 1441916177 -0.476746 -0.453369 -0.481567 0.579041 1441916177 -0.476746 -0.453369 -0.481567 0.579041 1441916177 -0.476807 -0.454163 -0.493286 0.568481 1441916177 -0.476807 -0.454163 -0.493286 0.568481 1441916177 -0.476807 -0.454163 -0.493286 0.568481 1441916177 -0.476807 -0.454163 -0.493286 0.568481 1441916177 -0.476807 -0.454163 -0.493286 0.568481 1441916177 -0.476807 -0.454163 -0.493286 0.568481 1441916177 -0.476807 -0.454407 -0.504883 0.557922 1441916177 -0.476807 -0.454407 -0.504883 0.557922 1441916177 -0.476807 -0.454407 -0.504883 0.557922 1441916177 -0.476807 -0.454407 -0.504883 0.557922 1441916177 -0.476807 -0.454407 -0.504883 0.557922 1441916177 -0.476990 -0.453430 -0.510986 0.552979 1441916177 -0.476990 -0.453430 -0.510986 0.552979 1441916177 -0.476990 -0.453430 -0.510986 0.552979 1441916177 -0.476990 -0.453430 -0.510986 0.552979 1441916177 -0.476990 -0.453430 -0.510986 0.552979 1441916177 -0.476990 -0.453430 -0.510986 0.552979 1441916177 -0.476990 -0.453430 -0.510986 0.552979 1441916177 -0.471008 -0.457886 -0.511963 0.553528 1441916177 -0.471008 -0.457886 -0.511963 0.553528 1441916177 -0.471008 -0.457886 -0.511963 0.553528 1441916178 -0.471008 -0.457886 -0.511963 0.553528 1441916178 -0.471008 -0.457886 -0.511963 0.553528 1441916178 -0.471008 -0.457886 -0.511963 0.553528 1441916178 -0.466064 -0.461243 -0.503845 0.562378 1441916178 -0.466064 -0.461243 -0.503845 0.562378 1441916178 -0.466064 -0.461243 -0.503845 0.562378 1441916178 -0.466064 -0.461243 -0.503845 0.562378 1441916178 -0.466064 -0.461243 -0.503845 0.562378 1441916178 -0.466064 -0.461243 -0.503845 0.562378 1441916178 -0.460938 -0.465210 -0.493286 0.572510 1441916178 -0.460938 -0.465210 -0.493286 0.572510 1441916178 -0.460938 -0.465210 -0.493286 0.572510 1441916178 -0.460938 -0.465210 -0.493286 0.572510 1441916178 -0.460938 -0.465210 -0.493286 0.572510 1441916178 -0.460938 -0.465210 -0.493286 0.572510 1441916178 -0.460938 -0.465210 -0.493286 0.572510 1441916178 -0.456421 -0.468689 -0.480591 0.583984 1441916178 -0.456421 -0.468689 -0.480591 0.583984 1441916178 -0.456421 -0.468689 -0.480591 0.583984 1441916178 -0.456421 -0.468689 -0.480591 0.583984 1441916178 -0.456421 -0.468689 -0.480591 0.583984 1441916178 -0.456421 -0.468689 -0.480591 0.583984 1441916178 -0.453064 -0.471252 -0.466736 0.595764 1441916178 -0.453064 -0.471252 -0.466736 0.595764 1441916178 -0.453064 -0.471252 -0.466736 0.595764 1441916178 -0.453064 -0.471252 -0.466736 0.595764 1441916178 -0.453064 -0.471252 -0.466736 0.595764 1441916178 -0.453064 -0.471252 -0.466736 0.595764 1441916178 -0.446472 -0.479675 -0.453186 0.604370 1441916178 -0.446472 -0.479675 -0.453186 0.604370 1441916178 -0.446472 -0.479675 -0.453186 0.604370 1441916178 -0.446472 -0.479675 -0.453186 0.604370 1441916178 -0.446472 -0.479675 -0.453186 0.604370 1441916178 -0.446472 -0.479675 -0.453186 0.604370 1441916178 -0.446472 -0.479675 -0.453186 0.604370 1441916178 -0.445007 -0.485779 -0.444092 0.607300 1441916178 -0.445007 -0.485779 -0.444092 0.607300 1441916178 -0.445007 -0.485779 -0.444092 0.607300 1441916178 -0.445007 -0.485779 -0.444092 0.607300 1441916178 -0.445007 -0.485779 -0.444092 0.607300 1441916178 -0.445007 -0.485779 -0.444092 0.607300 1441916178 -0.445007 -0.485779 -0.444092 0.607300 1441916178 -0.456909 -0.477234 -0.449463 0.601257 1441916178 -0.456909 -0.477234 -0.449463 0.601257 1441916178 -0.456909 -0.477234 -0.449463 0.601257 1441916178 -0.456909 -0.477234 -0.449463 0.601257 1441916178 -0.456909 -0.477234 -0.449463 0.601257 1441916178 -0.456909 -0.477234 -0.449463 0.601257 1441916178 -0.464905 -0.466309 -0.469177 0.588501 1441916178 -0.464905 -0.466309 -0.469177 0.588501 1441916178 -0.464905 -0.466309 -0.469177 0.588501 1441916178 -0.464905 -0.466309 -0.469177 0.588501 1441916178 -0.464905 -0.466309 -0.469177 0.588501 1441916178 -0.464905 -0.466309 -0.469177 0.588501 1441916178 -0.464844 -0.468323 -0.469849 0.586426 1441916178 -0.464844 -0.468323 -0.469849 0.586426 1441916178 -0.464844 -0.468323 -0.469849 0.586426 1441916178 -0.464844 -0.468323 -0.469849 0.586426 1441916178 -0.464844 -0.468323 -0.469849 0.586426 1441916178 -0.464844 -0.468323 -0.469849 0.586426 1441916178 -0.464844 -0.468323 -0.469849 0.586426 1441916178 -0.468384 -0.468201 -0.460999 0.590698 1441916178 -0.468384 -0.468201 -0.460999 0.590698 1441916178 -0.468384 -0.468201 -0.460999 0.590698 1441916178 -0.468384 -0.468201 -0.460999 0.590698 1441916178 -0.468384 -0.468201 -0.460999 0.590698 1441916178 -0.468384 -0.469177 -0.463013 0.588318 1441916178 -0.468384 -0.469177 -0.463013 0.588318 1441916178 -0.468384 -0.469177 -0.463013 0.588318 1441916178 -0.468384 -0.469177 -0.463013 0.588318 1441916178 -0.468384 -0.469177 -0.463013 0.588318 1441916178 -0.468384 -0.469177 -0.463013 0.588318 1441916178 -0.468384 -0.469177 -0.463013 0.588318 1441916178 -0.468323 -0.469238 -0.459534 0.591064 1441916178 -0.468323 -0.469238 -0.459534 0.591064 1441916178 -0.468323 -0.469238 -0.459534 0.591064 1441916178 -0.468323 -0.469238 -0.459534 0.591064 1441916178 -0.468323 -0.469238 -0.459534 0.591064 1441916178 -0.468323 -0.469238 -0.459534 0.591064 1441916178 -0.465027 -0.473938 -0.461365 0.588501 1441916178 -0.465027 -0.473938 -0.461365 0.588501 1441916178 -0.465027 -0.473938 -0.461365 0.588501 1441916178 -0.465027 -0.473938 -0.461365 0.588501 1441916178 -0.465027 -0.473938 -0.461365 0.588501 1441916178 -0.465027 -0.473938 -0.461365 0.588501 1441916178 -0.465088 -0.475220 -0.467041 0.582886 1441916178 -0.465088 -0.475220 -0.467041 0.582886 1441916178 -0.465088 -0.475220 -0.467041 0.582886 1441916178 -0.465088 -0.475220 -0.467041 0.582886 1441916178 -0.465088 -0.475220 -0.467041 0.582886 1441916178 -0.465088 -0.475220 -0.467041 0.582886 1441916178 -0.465088 -0.475220 -0.467041 0.582886 1441916178 -0.468567 -0.472961 -0.475403 0.575134 1441916178 -0.468567 -0.472961 -0.475403 0.575134 1441916178 -0.468567 -0.472961 -0.475403 0.575134 1441916178 -0.468567 -0.472961 -0.475403 0.575134 1441916178 -0.468567 -0.472961 -0.475403 0.575134 1441916178 -0.468567 -0.472961 -0.475403 0.575134 1441916178 -0.471436 -0.468445 -0.486267 0.567322 1441916178 -0.471436 -0.468445 -0.486267 0.567322 1441916178 -0.471436 -0.468445 -0.486267 0.567322 1441916178 -0.471436 -0.468445 -0.486267 0.567322 1441916178 -0.471436 -0.468445 -0.486267 0.567322 1441916178 -0.471436 -0.468445 -0.486267 0.567322 1441916178 -0.473206 -0.464355 -0.488953 0.566956 1441916178 -0.473206 -0.464355 -0.488953 0.566956 1441916178 -0.473206 -0.464355 -0.488953 0.566956 1441916178 -0.473206 -0.464355 -0.488953 0.566956 1441916178 -0.473206 -0.464355 -0.488953 0.566956 1441916178 -0.473206 -0.464355 -0.488953 0.566956 1441916178 -0.472595 -0.461670 -0.487610 0.570801 1441916178 -0.472595 -0.461670 -0.487610 0.570801 1441916178 -0.472595 -0.461670 -0.487610 0.570801 1441916178 -0.472595 -0.461670 -0.487610 0.570801 1441916178 -0.472595 -0.461670 -0.487610 0.570801 1441916179 -0.472595 -0.461670 -0.487610 0.570801 1441916179 -0.472595 -0.461670 -0.487610 0.570801 1441916179 -0.473389 -0.458069 -0.482178 0.577576 1441916179 -0.473389 -0.458069 -0.482178 0.577576 1441916179 -0.473389 -0.458069 -0.482178 0.577576 1441916179 -0.473389 -0.458069 -0.482178 0.577576 1441916179 -0.473389 -0.458069 -0.482178 0.577576 1441916179 -0.471069 -0.457886 -0.476013 0.584717 1441916179 -0.471069 -0.457886 -0.476013 0.584717 1441916179 -0.471069 -0.457886 -0.476013 0.584717 1441916179 -0.471069 -0.457886 -0.476013 0.584717 1441916179 -0.471069 -0.457886 -0.476013 0.584717 1441916179 -0.471069 -0.457886 -0.476013 0.584717 1441916179 -0.471069 -0.457886 -0.476013 0.584717 1441916179 -0.469849 -0.458496 -0.465576 0.593506 1441916179 -0.469849 -0.458496 -0.465576 0.593506 1441916179 -0.469849 -0.458496 -0.465576 0.593506 1441916179 -0.469849 -0.458496 -0.465576 0.593506 1441916179 -0.469849 -0.458496 -0.465576 0.593506 1441916179 -0.469849 -0.458496 -0.465576 0.593506 1441916179 -0.469788 -0.457825 -0.455688 0.601746 1441916179 -0.469788 -0.457825 -0.455688 0.601746 1441916179 -0.469788 -0.457825 -0.455688 0.601746 1441916179 -0.469788 -0.457825 -0.455688 0.601746 1441916179 -0.469788 -0.457825 -0.455688 0.601746 1441916179 -0.469788 -0.457825 -0.455688 0.601746 1441916179 -0.469360 -0.460632 -0.448364 0.605408 1441916179 -0.469360 -0.460632 -0.448364 0.605408 1441916179 -0.469360 -0.460632 -0.448364 0.605408 1441916179 -0.469360 -0.460632 -0.448364 0.605408 1441916179 -0.469360 -0.460632 -0.448364 0.605408 1441916179 -0.469360 -0.460632 -0.448364 0.605408 1441916179 -0.475098 -0.459167 -0.448059 0.602295 1441916179 -0.475098 -0.459167 -0.448059 0.602295 1441916179 -0.475098 -0.459167 -0.448059 0.602295 1441916179 -0.475098 -0.459167 -0.448059 0.602295 1441916179 -0.475098 -0.459167 -0.448059 0.602295 1441916179 -0.475098 -0.459167 -0.448059 0.602295 1441916179 -0.484924 -0.448120 -0.462280 0.591980 1441916179 -0.484924 -0.448120 -0.462280 0.591980 1441916179 -0.484924 -0.448120 -0.462280 0.591980 1441916179 -0.484924 -0.448120 -0.462280 0.591980 1441916179 -0.484924 -0.448120 -0.462280 0.591980 1441916179 -0.484924 -0.448120 -0.462280 0.591980 1441916179 -0.484924 -0.448120 -0.462280 0.591980 1441916179 -0.488281 -0.442505 -0.469604 0.587646 1441916179 -0.488281 -0.442505 -0.469604 0.587646 1441916179 -0.488281 -0.442505 -0.469604 0.587646 1441916179 -0.488281 -0.442505 -0.469604 0.587646 1441916179 -0.488281 -0.442505 -0.469604 0.587646 1441916179 -0.488281 -0.442505 -0.469604 0.587646 1441916179 -0.488403 -0.445068 -0.465027 0.589233 1441916179 -0.488403 -0.445068 -0.465027 0.589233 1441916179 -0.488403 -0.445068 -0.465027 0.589233 1441916179 -0.488403 -0.445068 -0.465027 0.589233 1441916179 -0.488403 -0.445068 -0.465027 0.589233 1441916179 -0.488403 -0.445068 -0.465027 0.589233 1441916179 -0.487732 -0.447083 -0.463135 0.589722 1441916179 -0.487732 -0.447083 -0.463135 0.589722 1441916179 -0.487732 -0.447083 -0.463135 0.589722 1441916179 -0.487732 -0.447083 -0.463135 0.589722 1441916179 -0.489441 -0.445801 -0.463867 0.588684 1441916179 -0.489441 -0.445801 -0.463867 0.588684 1441916179 -0.489441 -0.445801 -0.463867 0.588684 1441916179 -0.489441 -0.445801 -0.463867 0.588684 1441916179 -0.489441 -0.445801 -0.463867 0.588684 1441916179 -0.489441 -0.445801 -0.463867 0.588684 1441916179 -0.489380 -0.443848 -0.470154 0.585205 1441916179 -0.489380 -0.443848 -0.470154 0.585205 1441916179 -0.489380 -0.443848 -0.470154 0.585205 1441916179 -0.489380 -0.443848 -0.470154 0.585205 1441916179 -0.489380 -0.443848 -0.470154 0.585205 1441916179 -0.489380 -0.443848 -0.470154 0.585205 1441916179 -0.489380 -0.443848 -0.470154 0.585205 1441916179 -0.485779 -0.447510 -0.483765 0.574280 1441916179 -0.485779 -0.447510 -0.483765 0.574280 1441916179 -0.485779 -0.447510 -0.483765 0.574280 1441916179 -0.485779 -0.447510 -0.483765 0.574280 1441916179 -0.485779 -0.447510 -0.483765 0.574280 1441916179 -0.485779 -0.447510 -0.483765 0.574280 1441916179 -0.484192 -0.448303 -0.495239 0.565186 1441916179 -0.484192 -0.448303 -0.495239 0.565186 1441916179 -0.484192 -0.448303 -0.495239 0.565186 1441916179 -0.484192 -0.448303 -0.495239 0.565186 1441916179 -0.484192 -0.448303 -0.495239 0.565186 1441916179 -0.484192 -0.448303 -0.495239 0.565186 1441916179 -0.485168 -0.446472 -0.504211 0.557800 1441916179 -0.485168 -0.446472 -0.504211 0.557800 1441916179 -0.485168 -0.446472 -0.504211 0.557800 1441916179 -0.485168 -0.446472 -0.504211 0.557800 1441916179 -0.485168 -0.446472 -0.504211 0.557800 1441916179 -0.485168 -0.446472 -0.504211 0.557800 1441916179 -0.480957 -0.448792 -0.513123 0.551392 1441916179 -0.480957 -0.448792 -0.513123 0.551392 1441916179 -0.480957 -0.448792 -0.513123 0.551392 1441916179 -0.480957 -0.448792 -0.513123 0.551392 1441916179 -0.480957 -0.448792 -0.513123 0.551392 1441916179 -0.480957 -0.448792 -0.513123 0.551392 1441916179 -0.480957 -0.448792 -0.513123 0.551392 1441916179 -0.475708 -0.451965 -0.509155 0.557007 1441916179 -0.475708 -0.451965 -0.509155 0.557007 1441916179 -0.475708 -0.451965 -0.509155 0.557007 1441916179 -0.475708 -0.451965 -0.509155 0.557007 1441916179 -0.475708 -0.451965 -0.509155 0.557007 1441916179 -0.475708 -0.451965 -0.509155 0.557007 1441916179 -0.468628 -0.456665 -0.496521 0.570374 1441916179 -0.468628 -0.456665 -0.496521 0.570374 1441916179 -0.468628 -0.456665 -0.496521 0.570374 1441916179 -0.468628 -0.456665 -0.496521 0.570374 1441916179 -0.468628 -0.456665 -0.496521 0.570374 1441916179 -0.468628 -0.456665 -0.496521 0.570374 1441916180 -0.462524 -0.461426 -0.483643 0.582458 1441916180 -0.462524 -0.461426 -0.483643 0.582458 1441916180 -0.462524 -0.461426 -0.483643 0.582458 1441916180 -0.462524 -0.461426 -0.483643 0.582458 1441916180 -0.462524 -0.461426 -0.483643 0.582458 1441916180 -0.462524 -0.461426 -0.483643 0.582458 1441916180 -0.459045 -0.463806 -0.467224 0.596558 1441916180 -0.459045 -0.463806 -0.467224 0.596558 1441916180 -0.459045 -0.463806 -0.467224 0.596558 1441916180 -0.459045 -0.463806 -0.467224 0.596558 1441916180 -0.459045 -0.463806 -0.467224 0.596558 1441916180 -0.459045 -0.463806 -0.467224 0.596558 1441916180 -0.459045 -0.463806 -0.467224 0.596558 1441916180 -0.455200 -0.467285 -0.449829 0.610046 1441916180 -0.455200 -0.467285 -0.449829 0.610046 1441916180 -0.455200 -0.467285 -0.449829 0.610046 1441916180 -0.455200 -0.467285 -0.449829 0.610046 1441916180 -0.455200 -0.467285 -0.449829 0.610046 1441916180 -0.451965 -0.472473 -0.437012 0.617737 1441916180 -0.451965 -0.472473 -0.437012 0.617737 1441916180 -0.451965 -0.472473 -0.437012 0.617737 1441916180 -0.451965 -0.472473 -0.437012 0.617737 1441916180 -0.451965 -0.472473 -0.437012 0.617737 1441916180 -0.451965 -0.472473 -0.437012 0.617737 1441916180 -0.451965 -0.472473 -0.437012 0.617737 1441916180 -0.454224 -0.473633 -0.431030 0.619385 1441916180 -0.454224 -0.473633 -0.431030 0.619385 1441916180 -0.454224 -0.473633 -0.431030 0.619385 1441916180 -0.454224 -0.473633 -0.431030 0.619385 1441916180 -0.454224 -0.473633 -0.431030 0.619385 1441916180 -0.454224 -0.473633 -0.431030 0.619385 1441916180 -0.461792 -0.471191 -0.437988 0.610718 1441916180 -0.461792 -0.471191 -0.437988 0.610718 1441916180 -0.461792 -0.471191 -0.437988 0.610718 1441916180 -0.461792 -0.471191 -0.437988 0.610718 1441916180 -0.461792 -0.471191 -0.437988 0.610718 1441916180 -0.461792 -0.471191 -0.437988 0.610718 1441916180 -0.471863 -0.462402 -0.459290 0.593811 1441916180 -0.471863 -0.462402 -0.459290 0.593811 1441916180 -0.471863 -0.462402 -0.459290 0.593811 1441916180 -0.471863 -0.462402 -0.459290 0.593811 1441916180 -0.471863 -0.462402 -0.459290 0.593811 1441916180 -0.471863 -0.462402 -0.459290 0.593811 1441916180 -0.471863 -0.462402 -0.459290 0.593811 1441916180 -0.474304 -0.458008 -0.469177 0.587585 1441916180 -0.474304 -0.458008 -0.469177 0.587585 1441916180 -0.474304 -0.458008 -0.469177 0.587585 1441916180 -0.474304 -0.458008 -0.469177 0.587585 1441916180 -0.474304 -0.458008 -0.469177 0.587585 1441916180 -0.473083 -0.463440 -0.466980 0.585999 1441916180 -0.473083 -0.463440 -0.466980 0.585999 1441916180 -0.473083 -0.463440 -0.466980 0.585999 1441916180 -0.473083 -0.463440 -0.466980 0.585999 1441916180 -0.473083 -0.463440 -0.466980 0.585999 1441916180 -0.473083 -0.463440 -0.466980 0.585999 1441916180 -0.472778 -0.465088 -0.465881 0.585815 1441916180 -0.472778 -0.465088 -0.465881 0.585815 1441916180 -0.472778 -0.465088 -0.465881 0.585815 1441916180 -0.472778 -0.465088 -0.465881 0.585815 1441916180 -0.472778 -0.465088 -0.465881 0.585815 1441916180 -0.472778 -0.465088 -0.465881 0.585815 1441916180 -0.472412 -0.465149 -0.463440 0.588013 1441916180 -0.472412 -0.465149 -0.463440 0.588013 1441916180 -0.472412 -0.465149 -0.463440 0.588013 1441916180 -0.472412 -0.465149 -0.463440 0.588013 1441916180 -0.472412 -0.465149 -0.463440 0.588013 1441916180 -0.472412 -0.465149 -0.463440 0.588013 1441916180 -0.469238 -0.468323 -0.464478 0.587219 1441916180 -0.469238 -0.468323 -0.464478 0.587219 1441916180 -0.469238 -0.468323 -0.464478 0.587219 1441916180 -0.469238 -0.468323 -0.464478 0.587219 1441916180 -0.469238 -0.468323 -0.464478 0.587219 1441916180 -0.469238 -0.468323 -0.464478 0.587219 1441916180 -0.467285 -0.472107 -0.469299 0.581848 1441916180 -0.467285 -0.472107 -0.469299 0.581848 1441916180 -0.467285 -0.472107 -0.469299 0.581848 1441916180 -0.467285 -0.472107 -0.469299 0.581848 1441916180 -0.467285 -0.472107 -0.469299 0.581848 1441916180 -0.467285 -0.472107 -0.469299 0.581848 1441916180 -0.467285 -0.472107 -0.469299 0.581848 1441916180 -0.463074 -0.477722 -0.478638 0.572998 1441916180 -0.463074 -0.477722 -0.478638 0.572998 1441916180 -0.463074 -0.477722 -0.478638 0.572998 1441916180 -0.463074 -0.477722 -0.478638 0.572998 1441916180 -0.463074 -0.477722 -0.478638 0.572998 1441916180 -0.463074 -0.477722 -0.478638 0.572998 1441916180 -0.464050 -0.477600 -0.485107 0.566772 1441916180 -0.464050 -0.477600 -0.485107 0.566772 1441916180 -0.464050 -0.477600 -0.485107 0.566772 1441916180 -0.464050 -0.477600 -0.485107 0.566772 1441916180 -0.464050 -0.477600 -0.485107 0.566772 1441916180 -0.464050 -0.477600 -0.485107 0.566772 1441916180 -0.460266 -0.481689 -0.488525 0.563477 1441916180 -0.460266 -0.481689 -0.488525 0.563477 1441916180 -0.460266 -0.481689 -0.488525 0.563477 1441916180 -0.460266 -0.481689 -0.488525 0.563477 1441916180 -0.460266 -0.481689 -0.488525 0.563477 1441916180 -0.460266 -0.481689 -0.488525 0.563477 1441916180 -0.458008 -0.482361 -0.484985 0.567810 1441916180 -0.458008 -0.482361 -0.484985 0.567810 1441916180 -0.458008 -0.482361 -0.484985 0.567810 1441916180 -0.458008 -0.482361 -0.484985 0.567810 1441916180 -0.458008 -0.482361 -0.484985 0.567810 1441916180 -0.458008 -0.482361 -0.484985 0.567810 1441916180 -0.458008 -0.482361 -0.484985 0.567810 1441916180 -0.455200 -0.482605 -0.477722 0.575928 1441916180 -0.455200 -0.482605 -0.477722 0.575928 1441916180 -0.455200 -0.482605 -0.477722 0.575928 1441916180 -0.455200 -0.482605 -0.477722 0.575928 1441916180 -0.455200 -0.482605 -0.477722 0.575928 1441916180 -0.455200 -0.482605 -0.477722 0.575928 1441916181 -0.453979 -0.481689 -0.470581 0.583496 1441916181 -0.453979 -0.481689 -0.470581 0.583496 1441916181 -0.453979 -0.481689 -0.470581 0.583496 1441916181 -0.453979 -0.481689 -0.470581 0.583496 1441916181 -0.453979 -0.481689 -0.470581 0.583496 1441916181 -0.453979 -0.481689 -0.470581 0.583496 1441916181 -0.454224 -0.479187 -0.461853 0.592224 1441916181 -0.454224 -0.479187 -0.461853 0.592224 1441916181 -0.454224 -0.479187 -0.461853 0.592224 1441916181 -0.454224 -0.479187 -0.461853 0.592224 1441916181 -0.454224 -0.479187 -0.461853 0.592224 1441916181 -0.454224 -0.479187 -0.461853 0.592224 1441916181 -0.454651 -0.477844 -0.452881 0.599915 1441916181 -0.454651 -0.477844 -0.452881 0.599915 1441916181 -0.454651 -0.477844 -0.452881 0.599915 1441916181 -0.454651 -0.477844 -0.452881 0.599915 1441916181 -0.454651 -0.477844 -0.452881 0.599915 1441916181 -0.454651 -0.477844 -0.452881 0.599915 1441916181 -0.454651 -0.477844 -0.452881 0.599915 1441916181 -0.456482 -0.476563 -0.445190 0.605286 1441916181 -0.456482 -0.476563 -0.445190 0.605286 1441916181 -0.456482 -0.476563 -0.445190 0.605286 1441916181 -0.456482 -0.476563 -0.445190 0.605286 1441916181 -0.456482 -0.476563 -0.445190 0.605286 1441916181 -0.456482 -0.476563 -0.445190 0.605286 1441916181 -0.459351 -0.475403 -0.438782 0.608643 1441916181 -0.459351 -0.475403 -0.438782 0.608643 1441916181 -0.459351 -0.475403 -0.438782 0.608643 1441916181 -0.459351 -0.475403 -0.438782 0.608643 1441916181 -0.459351 -0.475403 -0.438782 0.608643 1441916181 -0.459351 -0.475403 -0.438782 0.608643 1441916181 -0.463440 -0.474182 -0.442688 0.603638 1441916181 -0.463440 -0.474182 -0.442688 0.603638 1441916181 -0.463440 -0.474182 -0.442688 0.603638 1441916181 -0.463440 -0.474182 -0.442688 0.603638 1441916181 -0.463440 -0.474182 -0.442688 0.603638 1441916181 -0.463440 -0.474182 -0.442688 0.603638 1441916181 -0.472534 -0.464783 -0.457642 0.592712 1441916181 -0.472534 -0.464783 -0.457642 0.592712 1441916181 -0.472534 -0.464783 -0.457642 0.592712 1441916181 -0.472534 -0.464783 -0.457642 0.592712 1441916181 -0.472534 -0.464783 -0.457642 0.592712 1441916181 -0.472534 -0.464783 -0.457642 0.592712 1441916181 -0.472534 -0.464783 -0.457642 0.592712 1441916181 -0.480042 -0.451233 -0.476318 0.582336 1441916181 -0.480042 -0.451233 -0.476318 0.582336 1441916181 -0.480042 -0.451233 -0.476318 0.582336 1441916181 -0.480042 -0.451233 -0.476318 0.582336 1441916181 -0.480042 -0.451233 -0.476318 0.582336 1441916181 -0.480042 -0.451233 -0.476318 0.582336 1441916181 -0.481445 -0.450867 -0.475281 0.582336 1441916181 -0.481445 -0.450867 -0.475281 0.582336 1441916181 -0.481445 -0.450867 -0.475281 0.582336 1441916181 -0.481445 -0.450867 -0.475281 0.582336 1441916181 -0.481445 -0.450867 -0.475281 0.582336 1441916181 -0.481445 -0.450867 -0.475281 0.582336 1441916181 -0.480774 -0.454712 -0.468628 0.585266 1441916181 -0.480774 -0.454712 -0.468628 0.585266 1441916181 -0.480774 -0.454712 -0.468628 0.585266 1441916181 -0.480774 -0.454712 -0.468628 0.585266 1441916181 -0.480774 -0.454712 -0.468628 0.585266 1441916181 -0.480774 -0.454712 -0.468628 0.585266 1441916181 -0.480774 -0.454712 -0.468628 0.585266 1441916181 -0.480469 -0.455444 -0.464050 0.588623 1441916181 -0.480469 -0.455444 -0.464050 0.588623 1441916181 
-0.565979 -0.431458 -0.497253 0.496277 1441916185 -0.565979 -0.431458 -0.497253 0.496277 1441916185 -0.565979 -0.431458 -0.497253 0.496277 1441916185 -0.565979 -0.431458 -0.497253 0.496277 1441916185 -0.562805 -0.439758 -0.480408 0.509094 1441916185 -0.562805 -0.439758 -0.480408 0.509094 1441916185 -0.562805 -0.439758 -0.480408 0.509094 1441916185 -0.562805 -0.439758 -0.480408 0.509094 1441916185 -0.562805 -0.439758 -0.480408 0.509094 1441916185 -0.562805 -0.439758 -0.480408 0.509094 1441916185 -0.548950 -0.458618 -0.470154 0.517090 1441916185 -0.548950 -0.458618 -0.470154 0.517090 1441916185 -0.548950 -0.458618 -0.470154 0.517090 1441916185 -0.548950 -0.458618 -0.470154 0.517090 1441916185 -0.548950 -0.458618 -0.470154 0.517090 1441916185 -0.541687 -0.466003 -0.463623 0.523987 1441916185 -0.541687 -0.466003 -0.463623 0.523987 1441916185 -0.541687 -0.466003 -0.463623 0.523987 1441916185 -0.541687 -0.466003 -0.463623 0.523987 1441916185 -0.541687 -0.466003 -0.463623 0.523987 1441916185 -0.541687 -0.466003 -0.463623 0.523987 1441916185 -0.541687 -0.466003 -0.463623 0.523987 1441916185 -0.535889 -0.466248 -0.456604 0.535767 1441916185 -0.535889 -0.466248 -0.456604 0.535767 1441916185 -0.535889 -0.466248 -0.456604 0.535767 1441916185 -0.535889 -0.466248 -0.456604 0.535767 1441916185 -0.535889 -0.466248 -0.456604 0.535767 1441916185 -0.535889 -0.466248 -0.456604 0.535767 1441916185 -0.525330 -0.473267 -0.447388 0.547668 1441916185 -0.525330 -0.473267 -0.447388 0.547668 1441916185 -0.525330 -0.473267 -0.447388 0.547668 1441916185 -0.525330 -0.473267 -0.447388 0.547668 1441916185 -0.525330 -0.473267 -0.447388 0.547668 1441916185 -0.525330 -0.473267 -0.447388 0.547668 1441916185 -0.508728 -0.490723 -0.438110 0.555359 1441916185 -0.508728 -0.490723 -0.438110 0.555359 1441916185 -0.508728 -0.490723 -0.438110 0.555359 1441916185 -0.508728 -0.490723 -0.438110 0.555359 1441916185 -0.508728 -0.490723 -0.438110 0.555359 1441916185 -0.508728 -0.490723 -0.438110 0.555359 1441916185 -0.490112 -0.511719 -0.429443 0.559998 1441916185 -0.490112 -0.511719 -0.429443 0.559998 1441916185 -0.490112 -0.511719 -0.429443 0.559998 1441916185 -0.490112 -0.511719 -0.429443 0.559998 1441916185 -0.490112 -0.511719 -0.429443 0.559998 1441916185 -0.490112 -0.511719 -0.429443 0.559998 1441916185 -0.490112 -0.511719 -0.429443 0.559998 1441916185 -0.480286 -0.526184 -0.419250 0.562805 1441916185 -0.480286 -0.526184 -0.419250 0.562805 1441916185 -0.480286 -0.526184 -0.419250 0.562805 1441916185 -0.480286 -0.526184 -0.419250 0.562805 1441916185 -0.480286 -0.526184 -0.419250 0.562805 1441916185 -0.480286 -0.526184 -0.419250 0.562805 1441916185 -0.482849 -0.521057 -0.420227 0.564636 1441916185 -0.482849 -0.521057 -0.420227 0.564636 1441916185 -0.482849 -0.521057 -0.420227 0.564636 1441916185 -0.482849 -0.521057 -0.420227 0.564636 1441916185 -0.482849 -0.521057 -0.420227 0.564636 1441916185 -0.482849 -0.521057 -0.420227 0.564636 1441916185 -0.482849 -0.521057 -0.420227 0.564636 1441916185 -0.487366 -0.516174 -0.418579 0.566467 1441916185 -0.487366 -0.516174 -0.418579 0.566467 1441916185 -0.487366 -0.516174 -0.418579 0.566467 1441916185 -0.487366 -0.516174 -0.418579 0.566467 1441916185 -0.487366 -0.516174 -0.418579 0.566467 1441916185 -0.487366 -0.516174 -0.418579 0.566467 1441916185 -0.491882 -0.512634 -0.418884 0.565552 1441916185 -0.491882 -0.512634 -0.418884 0.565552 1441916185 -0.491882 -0.512634 -0.418884 0.565552 1441916185 -0.491882 -0.512634 -0.418884 0.565552 1441916185 -0.491882 -0.512634 -0.418884 0.565552 1441916185 -0.491882 -0.512634 -0.418884 0.565552 1441916185 -0.499817 -0.504578 -0.418945 0.565796 1441916185 -0.499817 -0.504578 -0.418945 0.565796 1441916185 -0.499817 -0.504578 -0.418945 0.565796 1441916185 -0.499817 -0.504578 -0.418945 0.565796 1441916185 -0.499817 -0.504578 -0.418945 0.565796 1441916185 -0.499817 -0.504578 -0.418945 0.565796 1441916186 -0.499817 -0.504578 -0.418945 0.565796 1441916186 -0.507080 -0.494934 -0.423218 0.564697 1441916186 -0.507080 -0.494934 -0.423218 0.564697 1441916186 -0.507080 -0.494934 -0.423218 0.564697 1441916186 -0.507080 -0.494934 -0.423218 0.564697 1441916186 -0.507080 -0.494934 -0.423218 0.564697 1441916186 -0.516174 -0.483704 -0.427368 0.563049 1441916186 -0.516174 -0.483704 -0.427368 0.563049 1441916186 -0.516174 -0.483704 -0.427368 0.563049 1441916186 -0.516174 -0.483704 -0.427368 0.563049 1441916186 -0.516174 -0.483704 -0.427368 0.563049 1441916186 -0.522339 -0.474304 -0.430298 0.563110 1441916186 -0.522339 -0.474304 -0.430298 0.563110 1441916186 -0.522339 -0.474304 -0.430298 0.563110 1441916186 -0.522339 -0.474304 -0.430298 0.563110 1441916186 -0.522339 -0.474304 -0.430298 0.563110 1441916186 -0.522339 -0.474304 -0.430298 0.563110 1441916186 -0.525757 -0.467529 -0.432007 0.564270 1441916186 -0.525757 -0.467529 -0.432007 0.564270 1441916186 -0.525757 -0.467529 -0.432007 0.564270 1441916186 -0.525757 -0.467529 -0.432007 0.564270 1441916186 -0.525757 -0.467529 -0.432007 0.564270 1441916186 -0.525757 -0.467529 -0.432007 0.564270 1441916186 -0.525757 -0.467529 -0.432007 0.564270 1441916186 -0.524597 -0.463745 -0.432251 0.568237 1441916186 -0.524597 -0.463745 -0.432251 0.568237 1441916186 -0.524597 -0.463745 -0.432251 0.568237 1441916186 -0.524597 -0.463745 -0.432251 0.568237 1441916186 -0.524597 -0.463745 -0.432251 0.568237 1441916186 -0.524597 -0.463745 -0.432251 0.568237 1441916186 -0.517212 -0.469727 -0.430847 0.571228 1441916186 -0.517212 -0.469727 -0.430847 0.571228 1441916186 -0.517212 -0.469727 -0.430847 0.571228 1441916186 -0.517212 -0.469727 -0.430847 0.571228 1441916186 -0.517212 -0.469727 -0.430847 0.571228 1441916186 -0.517212 -0.469727 -0.430847 0.571228 1441916186 -0.510803 -0.480347 -0.433228 0.566284 1441916186 -0.510803 -0.480347 -0.433228 0.566284 1441916186 -0.510803 -0.480347 -0.433228 0.566284 1441916186 -0.510803 -0.480347 -0.433228 0.566284 1441916186 -0.510803 -0.480347 -0.433228 0.566284 1441916186 -0.510803 -0.480347 -0.433228 0.566284 1441916186 -0.513550 -0.477600 -0.435730 0.564209 1441916186 -0.513550 -0.477600 -0.435730 0.564209 1441916186 -0.513550 -0.477600 -0.435730 0.564209 1441916186 -0.513550 -0.477600 -0.435730 0.564209 1441916186 -0.513550 -0.477600 -0.435730 0.564209 1441916186 -0.513550 -0.477600 -0.435730 0.564209 1441916186 -0.513550 -0.477600 -0.435730 0.564209 1441916186 -0.512573 -0.475586 -0.440186 0.563354 1441916186 -0.512573 -0.475586 -0.440186 0.563354 1441916186 -0.512573 -0.475586 -0.440186 0.563354 1441916186 -0.512573 -0.475586 -0.440186 0.563354 1441916186 -0.512573 -0.475586 -0.440186 0.563354 1441916186 -0.512573 -0.475586 -0.440186 0.563354 1441916186 -0.506897 -0.478638 -0.438171 0.567444 1441916186 -0.506897 -0.478638 -0.438171 0.567444 1441916186 -0.506897 -0.478638 -0.438171 0.567444 1441916186 -0.506897 -0.478638 -0.438171 0.567444 1441916186 -0.506897 -0.478638 -0.438171 0.567444 1441916186 -0.506897 -0.478638 -0.438171 0.567444 1441916186 -0.506897 -0.478638 -0.438171 0.567444 1441916186 -0.493530 -0.490662 -0.432617 0.573181 1441916186 -0.493530 -0.490662 -0.432617 0.573181 1441916186 -0.493530 -0.490662 -0.432617 0.573181 1441916186 -0.493530 -0.490662 -0.432617 0.573181 1441916186 -0.493530 -0.490662 -0.432617 0.573181 1441916186 -0.493530 -0.490662 -0.432617 0.573181 1441916186 -0.476196 -0.509338 -0.425598 0.576904 1441916186 -0.476196 -0.509338 -0.425598 0.576904 1441916186 -0.476196 -0.509338 -0.425598 0.576904 1441916186 -0.476196 -0.509338 -0.425598 0.576904 1441916186 -0.476196 -0.509338 -0.425598 0.576904 1441916186 -0.476196 -0.509338 -0.425598 0.576904 1441916186 -0.460876 -0.528809 -0.419739 0.576050 1441916186 -0.460876 -0.528809 -0.419739 0.576050 1441916186 -0.460876 -0.528809 -0.419739 0.576050 1441916186 -0.460876 -0.528809 -0.419739 0.576050 1441916186 -0.460876 -0.528809 -0.419739 0.576050 1441916186 -0.460876 -0.528809 -0.419739 0.576050 1441916186 -0.460876 -0.528809 -0.419739 0.576050 1441916186 -0.455322 -0.537292 -0.419800 0.572571 1441916186 -0.455322 -0.537292 -0.419800 0.572571 1441916186 -0.455322 -0.537292 -0.419800 0.572571 1441916186 -0.455322 -0.537292 -0.419800 0.572571 1441916186 -0.455322 -0.537292 -0.419800 0.572571 1441916186 -0.455322 -0.537292 -0.419800 0.572571 1441916186 -0.457825 -0.537170 -0.425232 0.566650 1441916186 -0.457825 -0.537170 -0.425232 0.566650 1441916186 -0.457825 -0.537170 -0.425232 0.566650 1441916186 -0.457825 -0.537170 -0.425232 0.566650 1441916186 -0.457825 -0.537170 -0.425232 0.566650 1441916186 -0.457825 -0.537170 -0.425232 0.566650 1441916186 -0.464050 -0.532166 -0.430725 0.562134 1441916186 -0.464050 -0.532166 -0.430725 0.562134 1441916186 -0.464050 -0.532166 -0.430725 0.562134 1441916186 -0.464050 -0.532166 -0.430725 0.562134 1441916186 -0.464050 -0.532166 -0.430725 0.562134 1441916186 -0.464050 -0.532166 -0.430725 0.562134 1441916186 -0.471008 -0.525818 -0.436096 0.558167 1441916186 -0.471008 -0.525818 -0.436096 0.558167 1441916186 -0.471008 -0.525818 -0.436096 0.558167 1441916186 -0.471008 -0.525818 -0.436096 0.558167 1441916186 -0.471008 -0.525818 -0.436096 0.558167 1441916186 -0.471008 -0.525818 -0.436096 0.558167 1441916186 -0.479675 -0.514832 -0.442078 0.556335 1441916186 -0.479675 -0.514832 -0.442078 0.556335 1441916186 -0.479675 -0.514832 -0.442078 0.556335 1441916186 -0.479675 -0.514832 -0.442078 0.556335 1441916186 -0.479675 -0.514832 -0.442078 0.556335 1441916186 -0.479675 -0.514832 -0.442078 0.556335 1441916186 -0.486511 -0.505737 -0.441772 0.558960 1441916187 -0.486511 -0.505737 -0.441772 0.558960 1441916187 -0.486511 -0.505737 -0.441772 0.558960 1441916187 -0.486511 -0.505737 -0.441772 0.558960 1441916187 -0.486511 -0.505737 -0.441772 0.558960 1441916187 -0.486511 -0.505737 -0.441772 0.558960 1441916187 -0.490112 -0.500610 -0.441284 0.560791 1441916187 -0.490112 -0.500610 -0.441284 0.560791 1441916187 -0.490112 -0.500610 -0.441284 0.560791 1441916187 -0.490112 -0.500610 -0.441284 0.560791 1441916187 -0.490112 -0.500610 -0.441284 0.560791 1441916187 -0.490112 -0.500610 -0.441284 0.560791 1441916187 -0.490112 -0.500610 -0.441284 0.560791 1441916187 -0.489258 -0.495728 -0.441711 0.565552 1441916187 -0.489258 -0.495728 -0.441711 0.565552 1441916187 -0.489258 -0.495728 -0.441711 0.565552 1441916187 -0.489258 -0.495728 -0.441711 0.565552 1441916187 -0.489258 -0.495728 -0.441711 0.565552 1441916187 -0.489258 -0.495728 -0.441711 0.565552 1441916187 -0.483704 -0.495789 -0.437439 0.573547 1441916187 -0.483704 -0.495789 -0.437439 0.573547 1441916187 -0.483704 -0.495789 -0.437439 0.573547 1441916187 -0.483704 -0.495789 -0.437439 0.573547 1441916187 -0.483704 -0.495789 -0.437439 0.573547 1441916187 -0.483704 -0.495789 -0.437439 0.573547 1441916187 -0.476257 -0.499878 -0.429138 0.582397 1441916187 -0.476257 -0.499878 -0.429138 0.582397 1441916187 -0.476257 -0.499878 -0.429138 0.582397 1441916187 -0.476257 -0.499878 -0.429138 0.582397 1441916187 -0.476257 -0.499878 -0.429138 0.582397 1441916187 -0.476257 -0.499878 -0.429138 0.582397 1441916187 -0.469971 -0.507202 -0.427673 0.582275 1441916187 -0.469971 -0.507202 -0.427673 0.582275 1441916187 -0.469971 -0.507202 -0.427673 0.582275 1441916187 -0.469971 -0.507202 -0.427673 0.582275 1441916187 -0.469971 -0.507202 -0.427673 0.582275 1441916187 -0.469971 -0.507202 -0.427673 0.582275 1441916187 -0.469971 -0.507202 -0.427673 0.582275 1441916187 -0.471863 -0.504883 -0.427002 0.583191 1441916187 -0.471863 -0.504883 -0.427002 0.583191 1441916187 -0.471863 -0.504883 -0.427002 0.583191 1441916187 -0.471863 -0.504883 -0.427002 0.583191 1441916187 -0.471863 -0.504883 -0.427002 0.583191 1441916187 -0.471863 -0.504883 -0.427002 0.583191 1441916187 -0.476501 -0.500732 -0.428894 0.581665 1441916187 -0.476501 -0.500732 -0.428894 0.581665 1441916187 -0.476501 -0.500732 -0.428894 0.581665 1441916187 -0.476501 -0.500732 -0.428894 0.581665 1441916187 -0.476501 -0.500732 -0.428894 0.581665 1441916187 -0.476501 -0.500732 -0.428894 0.581665 1441916187 -0.482483 -0.494934 -0.431213 0.579956 1441916187 -0.482483 -0.494934 -0.431213 0.579956 1441916187 -0.482483 -0.494934 -0.431213 0.579956 1441916187 -0.482483 -0.494934 -0.431213 0.579956 1441916187 -0.482483 -0.494934 -0.431213 0.579956 1441916187 -0.482483 -0.494934 -0.431213 0.579956 1441916187 -0.485107 -0.492371 -0.433899 0.577942 1441916187 -0.485107 -0.492371 -0.433899 0.577942 1441916187 -0.485107 -0.492371 -0.433899 0.577942 1441916187 -0.485107 -0.492371 -0.433899 0.577942 1441916187 -0.485107 -0.492371 -0.433899 0.577942 1441916187 -0.485107 -0.492371 -0.433899 0.577942 1441916187 -0.480042 -0.497131 -0.436584 0.576050 1441916187 -0.480042 -0.497131 -0.436584 0.576050 1441916187 -0.480042 -0.497131 -0.436584 0.576050 1441916187 -0.480042 -0.497131 -0.436584 0.576050 1441916187 -0.480042 -0.497131 -0.436584 0.576050 1441916187 -0.480042 -0.497131 -0.436584 0.576050 1441916187 -0.470886 -0.509460 -0.433655 0.575073 1441916187 -0.470886 -0.509460 -0.433655 0.575073 1441916187 -0.470886 -0.509460 -0.433655 0.575073 1441916187 -0.470886 -0.509460 -0.433655 0.575073 1441916187 -0.470886 -0.509460 -0.433655 0.575073 1441916187 -0.470886 -0.509460 -0.433655 0.575073 1441916187 -0.470886 -0.509460 -0.433655 0.575073 1441916187 -0.465759 -0.516663 -0.429016 0.576355 1441916187 -0.465759 -0.516663 -0.429016 0.576355 1441916187 -0.465759 -0.516663 -0.429016 0.576355 1441916187 -0.465759 -0.516663 -0.429016 0.576355 1441916187 -0.462280 -0.522644 -0.424561 0.577026 1441916187 -0.462280 -0.522644 -0.424561 0.577026 1441916187 -0.462280 -0.522644 -0.424561 0.577026 1441916187 -0.462280 -0.522644 -0.424561 0.577026 1441916187 -0.462280 -0.522644 -0.424561 0.577026 1441916187 -0.462280 -0.522644 -0.424561 0.577026 1441916187 -0.462158 -0.524292 -0.422791 0.576904 1441916187 -0.462158 -0.524292 -0.422791 0.576904 1441916187 -0.462158 -0.524292 -0.422791 0.576904 1441916187 -0.462158 -0.524292 -0.422791 0.576904 1441916187 -0.462158 -0.524292 -0.422791 0.576904 1441916187 -0.462158 -0.524292 -0.422791 0.576904 1441916187 -0.465454 -0.521912 -0.421692 0.577209 1441916187 -0.465454 -0.521912 -0.421692 0.577209 1441916187 -0.465454 -0.521912 -0.421692 0.577209 1441916187 -0.465454 -0.521912 -0.421692 0.577209 1441916187 -0.465454 -0.521912 -0.421692 0.577209 1441916187 -0.465454 -0.521912 -0.421692 0.577209 1441916187 -0.470886 -0.516602 -0.424316 0.575684 1441916187 -0.470886 -0.516602 -0.424316 0.575684 1441916187 -0.470886 -0.516602 -0.424316 0.575684 1441916187 -0.470886 -0.516602 -0.424316 0.575684 1441916187 -0.470886 -0.516602 -0.424316 0.575684 1441916187 -0.470886 -0.516602 -0.424316 0.575684 1441916187 -0.478149 -0.510071 -0.428406 0.572449 1441916187 -0.478149 -0.510071 -0.428406 0.572449 1441916187 -0.478149 -0.510071 -0.428406 0.572449 1441916187 -0.478149 -0.510071 -0.428406 0.572449 1441916187 -0.478149 -0.510071 -0.428406 0.572449 1441916187 -0.478149 -0.510071 -0.428406 0.572449 1441916187 -0.490601 -0.498413 -0.434937 0.567322 1441916187 -0.490601 -0.498413 -0.434937 0.567322 1441916188 -0.490601 -0.498413 -0.434937 0.567322 1441916188 -0.490601 -0.498413 -0.434937 0.567322 1441916188 -0.490601 -0.498413 -0.434937 0.567322 1441916188 -0.490601 -0.498413 -0.434937 0.567322 1441916188 -0.490601 -0.498413 -0.434937 0.567322 1441916188 -0.502319 -0.483765 -0.443481 0.562988 1441916188 -0.502319 -0.483765 -0.443481 0.562988 1441916188 -0.502319 -0.483765 -0.443481 0.562988 1441916188 -0.502319 -0.483765 -0.443481 0.562988 1441916188 -0.502319 -0.483765 -0.443481 0.562988 1441916188 -0.502319 -0.483765 -0.443481 0.562988 1441916188 -0.503784 -0.475708 -0.447571 0.565369 1441916188 -0.503784 -0.475708 -0.447571 0.565369 1441916188 -0.503784 -0.475708 -0.447571 0.565369 1441916188 -0.503784 -0.475708 -0.447571 0.565369 1441916188 -0.503784 -0.475708 -0.447571 0.565369 1441916188 -0.503784 -0.475708 -0.447571 0.565369 1441916188 -0.494324 -0.481934 -0.439148 0.574951 1441916188 -0.494324 -0.481934 -0.439148 0.574951 1441916188 -0.494324 -0.481934 -0.439148 0.574951 1441916188 -0.494324 -0.481934 -0.439148 0.574951 1441916188 -0.494324 -0.481934 -0.439148 0.574951 1441916188 -0.494324 -0.481934 -0.439148 0.574951 1441916188 -0.479614 -0.500305 -0.439209 0.571716 1441916188 -0.479614 -0.500305 -0.439209 0.571716 1441916188 -0.479614 -0.500305 -0.439209 0.571716 1441916188 -0.479614 -0.500305 -0.439209 0.571716 1441916188 -0.479614 -0.500305 -0.439209 0.571716 1441916188 -0.479614 -0.500305 -0.439209 0.571716 1441916188 -0.475464 -0.506958 -0.442261 0.566895 1441916188 -0.475464 -0.506958 -0.442261 0.566895 1441916188 -0.475464 -0.506958 -0.442261 0.566895 1441916188 -0.475464 -0.506958 -0.442261 0.566895 1441916188 -0.475464 -0.506958 -0.442261 0.566895 1441916188 -0.475464 -0.506958 -0.442261 0.566895 1441916188 -0.478088 -0.501648 -0.442444 0.569275 1441916188 -0.478088 -0.501648 -0.442444 0.569275 1441916188 -0.478088 -0.501648 -0.442444 0.569275 1441916188 -0.478088 -0.501648 -0.442444 0.569275 1441916188 -0.478088 -0.501648 -0.442444 0.569275 1441916188 -0.478088 -0.501648 -0.442444 0.569275 1441916188 -0.478088 -0.501648 -0.442444 0.569275 1441916188 -0.474243 -0.501953 -0.443054 0.571777 1441916188 -0.474243 -0.501953 -0.443054 0.571777 1441916188 -0.474243 -0.501953 -0.443054 0.571777 1441916188 -0.474243 -0.501953 -0.443054 0.571777 1441916188 -0.474243 -0.501953 -0.443054 0.571777 1441916188 -0.474243 -0.501953 -0.443054 0.571777 1441916188 -0.468079 -0.505920 -0.436523 0.578308 1441916188 -0.468079 -0.505920 -0.436523 0.578308 1441916188 -0.468079 -0.505920 -0.436523 0.578308 1441916188 -0.468079 -0.505920 -0.436523 0.578308 1441916188 -0.468079 -0.505920 -0.436523 0.578308 1441916188 -0.468079 -0.505920 -0.436523 0.578308 1441916188 -0.468079 -0.505920 -0.436523 0.578308 1441916188 -0.452637 -0.517578 -0.426636 0.587585 1441916188 -0.452637 -0.517578 -0.426636 0.587585 1441916188 -0.452637 -0.517578 -0.426636 0.587585 1441916188 -0.452637 -0.517578 -0.426636 0.587585 1441916188 -0.452637 -0.517578 -0.426636 0.587585 1441916188 -0.452637 -0.517578 -0.426636 0.587585 1441916188 -0.432007 -0.540955 -0.414795 0.590576 1441916188 -0.432007 -0.540955 -0.414795 0.590576 1441916188 -0.432007 -0.540955 -0.414795 0.590576 1441916188 -0.432007 -0.540955 -0.414795 0.590576 1441916188 -0.432007 -0.540955 -0.414795 0.590576 1441916188 -0.432007 -0.540955 -0.414795 0.590576 1441916188 -0.432007 -0.540955 -0.414795 0.590576 1441916188 -0.432556 -0.541626 -0.410095 0.592834 1441916188 -0.432556 -0.541626 -0.410095 0.592834 1441916188 -0.432556 -0.541626 -0.410095 0.592834 1441916188 -0.432556 -0.541626 -0.410095 0.592834 1441916188 -0.432556 -0.541626 -0.410095 0.592834 1441916188 -0.432556 -0.541626 -0.410095 0.592834 1441916188 -0.433899 -0.539856 -0.410828 0.592896 1441916188 -0.433899 -0.539856 -0.410828 0.592896 1441916188 -0.433899 -0.539856 -0.410828 0.592896 1441916188 -0.433899 -0.539856 -0.410828 0.592896 1441916188 -0.433899 -0.539856 -0.410828 0.592896 1441916188 -0.433899 -0.539856 -0.410828 0.592896 1441916188 -0.439636 -0.535278 -0.412109 0.591919 1441916188 -0.439636 -0.535278 -0.412109 0.591919 1441916188 -0.439636 -0.535278 -0.412109 0.591919 1441916188 -0.439636 -0.535278 -0.412109 0.591919 1441916188 -0.439636 -0.535278 -0.412109 0.591919 1441916188 -0.439636 -0.535278 -0.412109 0.591919 1441916188 -0.439636 -0.535278 -0.412109 0.591919 1441916188 -0.450867 -0.526306 -0.417542 0.587769 1441916188 -0.450867 -0.526306 -0.417542 0.587769 1441916188 -0.450867 -0.526306 -0.417542 0.587769 1441916188 -0.450867 -0.526306 -0.417542 0.587769 1441916188 -0.450867 -0.526306 -0.417542 0.587769 1441916188 -0.450867 -0.526306 -0.417542 0.587769 1441916188 -0.463806 -0.514709 -0.421753 0.584961 1441916188 -0.463806 -0.514709 -0.421753 0.584961 1441916188 -0.463806 -0.514709 -0.421753 0.584961 1441916188 -0.463806 -0.514709 -0.421753 0.584961 1441916188 -0.463806 -0.514709 -0.421753 0.584961 1441916188 -0.463806 -0.514709 -0.421753 0.584961 1441916188 -0.471558 -0.506714 -0.427979 0.581177 1441916188 -0.471558 -0.506714 -0.427979 0.581177 1441916188 -0.471558 -0.506714 -0.427979 0.581177 1441916188 -0.471558 -0.506714 -0.427979 0.581177 1441916188 -0.471558 -0.506714 -0.427979 0.581177 1441916188 -0.471558 -0.506714 -0.427979 0.581177 1441916188 -0.483521 -0.494995 -0.431091 0.579163 1441916188 -0.483521 -0.494995 -0.431091 0.579163 1441916188 -0.483521 -0.494995 -0.431091 0.579163 1441916188 -0.483521 -0.494995 -0.431091 0.579163 1441916188 -0.483521 -0.494995 -0.431091 0.579163 1441916188 -0.483521 -0.494995 -0.431091 0.579163 1441916188 -0.483521 -0.494995 -0.431091 0.579163 1441916188 -0.492859 -0.483032 -0.436218 0.577515 1441916188 -0.492859 -0.483032 -0.436218 0.577515 1441916188 -0.492859 -0.483032 -0.436218 0.577515 1441916189 -0.492859 -0.483032 -0.436218 0.577515 1441916189 -0.492859 -0.483032 -0.436218 0.577515 1441916189 -0.492859 -0.483032 -0.436218 0.577515 1441916189 -0.492859 -0.483032 -0.436218 0.577515 1441916189 -0.495544 -0.478516 -0.440063 0.576111 1441916189 -0.495544 -0.478516 -0.440063 0.576111 1441916189 -0.495544 -0.478516 -0.440063 0.576111 1441916189 -0.495544 -0.478516 -0.440063 0.576111 1441916189 -0.495544 -0.478516 -0.440063 0.576111 1441916189 -0.495544 -0.478516 -0.440063 0.576111 1441916189 -0.491089 -0.479919 -0.441101 0.577881 1441916189 -0.491089 -0.479919 -0.441101 0.577881 1441916189 -0.491089 -0.479919 -0.441101 0.577881 1441916189 -0.491089 -0.479919 -0.441101 0.577881 1441916189 -0.491089 -0.479919 -0.441101 0.577881 1441916189 -0.491089 -0.479919 -0.441101 0.577881 1441916189 -0.483215 -0.484497 -0.438477 0.582642 1441916189 -0.483215 -0.484497 -0.438477 0.582642 1441916189 -0.483215 -0.484497 -0.438477 0.582642 1441916189 -0.483215 -0.484497 -0.438477 0.582642 1441916189 -0.483215 -0.484497 -0.438477 0.582642 1441916189 -0.483215 -0.484497 -0.438477 0.582642 1441916189 -0.483215 -0.484497 -0.438477 0.582642 1441916189 -0.472046 -0.495972 -0.432678 0.586548 1441916189 -0.472046 -0.495972 -0.432678 0.586548 1441916189 -0.472046 -0.495972 -0.432678 0.586548 1441916189 -0.472046 -0.495972 -0.432678 0.586548 1441916189 -0.472046 -0.495972 -0.432678 0.586548 1441916189 -0.472046 -0.495972 -0.432678 0.586548 1441916189 -0.467896 -0.502441 -0.430115 0.586243 1441916189 -0.467896 -0.502441 -0.430115 0.586243 1441916189 -0.467896 -0.502441 -0.430115 0.586243 1441916189 -0.467896 -0.502441 -0.430115 0.586243 1441916189 -0.467896 -0.502441 -0.430115 0.586243 1441916189 -0.467896 -0.502441 -0.430115 0.586243 1441916189 -0.470520 -0.499878 -0.430237 0.586243 1441916189 -0.470520 -0.499878 -0.430237 0.586243 1441916189 -0.470520 -0.499878 -0.430237 0.586243 1441916189 -0.470520 -0.499878 -0.430237 0.586243 1441916189 -0.470520 -0.499878 -0.430237 0.586243 1441916189 -0.470520 -0.499878 -0.430237 0.586243 1441916189 -0.473511 -0.496887 -0.435608 0.582397 1441916189 -0.473511 -0.496887 -0.435608 0.582397 1441916189 -0.473511 -0.496887 -0.435608 0.582397 1441916189 -0.473511 -0.496887 -0.435608 0.582397 1441916189 -0.473511 -0.496887 -0.435608 0.582397 1441916189 -0.473511 -0.496887 -0.435608 0.582397 1441916189 -0.473511 -0.496887 -0.435608 0.582397 1441916189 -0.480835 -0.489502 -0.438965 0.580078 1441916189 -0.480835 -0.489502 -0.438965 0.580078 1441916189 -0.480835 -0.489502 -0.438965 0.580078 1441916189 -0.480835 -0.489502 -0.438965 0.580078 1441916189 -0.480835 -0.489502 -0.438965 0.580078 1441916189 -0.480835 -0.489502 -0.438965 0.580078 1441916189 -0.483887 -0.485657 -0.440979 0.579285 1441916189 -0.483887 -0.485657 -0.440979 0.579285 1441916189 -0.483887 -0.485657 -0.440979 0.579285 1441916189 -0.483887 -0.485657 -0.440979 0.579285 1441916189 -0.483887 -0.485657 -0.440979 0.579285 1441916189 -0.483887 -0.485657 -0.440979 0.579285 1441916189 -0.479492 -0.490234 -0.442444 0.577942 1441916189 -0.479492 -0.490234 -0.442444 0.577942 1441916189 -0.479492 -0.490234 -0.442444 0.577942 1441916189 -0.479492 -0.490234 -0.442444 0.577942 1441916189 -0.479492 -0.490234 -0.442444 0.577942 1441916189 -0.479492 -0.490234 -0.442444 0.577942 1441916189 -0.479492 -0.490234 -0.442444 0.577942 1441916189 -0.472839 -0.498474 -0.438538 0.579407 1441916189 -0.472839 -0.498474 -0.438538 0.579407 1441916189 -0.472839 -0.498474 -0.438538 0.579407 1441916189 -0.472839 -0.498474 -0.438538 0.579407 1441916189 -0.472839 -0.498474 -0.438538 0.579407 1441916189 -0.472839 -0.498474 -0.438538 0.579407 1441916189 -0.469177 -0.503296 -0.436768 0.579529 1441916189 -0.469177 -0.503296 -0.436768 0.579529 1441916189 -0.469177 -0.503296 -0.436768 0.579529 1441916189 -0.469177 -0.503296 -0.436768 0.579529 1441916189 -0.469177 -0.503296 -0.436768 0.579529 1441916189 -0.469177 -0.503296 -0.436768 0.579529 1441916189 -0.469177 -0.503296 -0.436768 0.579529 1441916189 -0.464722 -0.509033 -0.433533 0.580566 1441916189 -0.464722 -0.509033 -0.433533 0.580566 1441916189 -0.464722 -0.509033 -0.433533 0.580566 1441916189 -0.464722 -0.509033 -0.433533 0.580566 1441916189 -0.464722 -0.509033 -0.433533 0.580566 1441916189 -0.464722 -0.509033 -0.433533 0.580566 1441916189 -0.464233 -0.509338 -0.432190 0.581665 1441916189 -0.464233 -0.509338 -0.432190 0.581665 1441916189 -0.464233 -0.509338 -0.432190 0.581665 1441916189 -0.464233 -0.509338 -0.432190 0.581665 1441916189 -0.464233 -0.509338 -0.432190 0.581665 1441916189 -0.464233 -0.509338 -0.432190 0.581665 1441916189 -0.468445 -0.507202 -0.432251 0.580078 1441916189 -0.468445 -0.507202 -0.432251 0.580078 1441916189 -0.468445 -0.507202 -0.432251 0.580078 1441916189 -0.468445 -0.507202 -0.432251 0.580078 1441916189 -0.468445 -0.507202 -0.432251 0.580078 1441916189 -0.468445 -0.507202 -0.432251 0.580078 1441916189 -0.474426 -0.501282 -0.432678 0.580078 1441916189 -0.474426 -0.501282 -0.432678 0.580078 1441916189 -0.474426 -0.501282 -0.432678 0.580078 1441916189 -0.474426 -0.501282 -0.432678 0.580078 1441916189 -0.474426 -0.501282 -0.432678 0.580078 1441916189 -0.474426 -0.501282 -0.432678 0.580078 1441916189 -0.474426 -0.501282 -0.432678 0.580078 1441916189 -0.480652 -0.495789 -0.435120 0.577820 1441916189 -0.480652 -0.495789 -0.435120 0.577820 1441916189 -0.480652 -0.495789 -0.435120 0.577820 1441916189 -0.480652 -0.495789 -0.435120 0.577820 1441916189 -0.480652 -0.495789 -0.435120 0.577820 1441916189 -0.480652 -0.495789 -0.435120 0.577820 1441916189 -0.480652 -0.495789 -0.435120 0.577820 1441916189 -0.488586 -0.486328 -0.437500 0.577332 1441916189 -0.488586 -0.486328 -0.437500 0.577332 1441916189 -0.488586 -0.486328 -0.437500 0.577332 1441916189 -0.488586 -0.486328 -0.437500 0.577332 1441916190 -0.488586 -0.486328 -0.437500 0.577332 1441916190 -0.488586 -0.486328 -0.437500 0.577332 1441916190 -0.495056 -0.479126 -0.440491 0.575623 1441916190 -0.495056 -0.479126 -0.440491 0.575623 1441916190 -0.495056 -0.479126 -0.440491 0.575623 1441916190 -0.495056 -0.479126 -0.440491 0.575623 1441916190 -0.495056 -0.479126 -0.440491 0.575623 1441916190 -0.495056 -0.479126 -0.440491 0.575623 1441916190 -0.495056 -0.479126 -0.440491 0.575623 1441916190 -0.497192 -0.475769 -0.443237 0.574463 1441916190 -0.497192 -0.475769 -0.443237 0.574463 1441916190 -0.497192 -0.475769 -0.443237 0.574463 1441916190 -0.497192 -0.475769 -0.443237 0.574463 1441916190 -0.497192 -0.475769 -0.443237 0.574463 1441916190 -0.497192 -0.475769 -0.443237 0.574463 1441916190 -0.494324 -0.475342 -0.445801 0.575317 1441916190 -0.494324 -0.475342 -0.445801 0.575317 1441916190 -0.494324 -0.475342 -0.445801 0.575317 1441916190 -0.494324 -0.475342 -0.445801 0.575317 1441916190 -0.494324 -0.475342 -0.445801 0.575317 1441916190 -0.494324 -0.475342 -0.445801 0.575317 1441916190 -0.483154 -0.482239 -0.441345 0.582458 1441916190 -0.483154 -0.482239 -0.441345 0.582458 1441916190 -0.483154 -0.482239 -0.441345 0.582458 1441916190 -0.483154 -0.482239 -0.441345 0.582458 1441916190 -0.483154 -0.482239 -0.441345 0.582458 1441916190 -0.483154 -0.482239 -0.441345 0.582458 1441916190 -0.468933 -0.498230 -0.431641 0.587891 1441916190 -0.468933 -0.498230 -0.431641 0.587891 1441916190 -0.468933 -0.498230 -0.431641 0.587891 1441916190 -0.468933 -0.498230 -0.431641 0.587891 1441916190 -0.468933 -0.498230 -0.431641 0.587891 1441916190 -0.468933 -0.498230 -0.431641 0.587891 1441916190 -0.468933 -0.498230 -0.431641 0.587891 1441916190 -0.465515 -0.503418 -0.427307 0.589355 1441916190 -0.465515 -0.503418 -0.427307 0.589355 1441916190 -0.465515 -0.503418 -0.427307 0.589355 1441916190 -0.465515 -0.503418 -0.427307 0.589355 1441916190 -0.465515 -0.503418 -0.427307 0.589355 1441916190 -0.465515 -0.503418 -0.427307 0.589355 1441916190 -0.467346 -0.501038 -0.428284 0.589233 1441916190 -0.467346 -0.501038 -0.428284 0.589233 1441916190 -0.467346 -0.501038 -0.428284 0.589233 1441916190 -0.467346 -0.501038 -0.428284 0.589233 1441916190 -0.467346 -0.501038 -0.428284 0.589233 1441916190 -0.467346 -0.501038 -0.428284 0.589233 1441916190 -0.470886 -0.497314 -0.431641 0.587097 1441916190 -0.470886 -0.497314 -0.431641 0.587097 1441916190 -0.470886 -0.497314 -0.431641 0.587097 1441916190 -0.470886 -0.497314 -0.431641 0.587097 1441916190 -0.470886 -0.497314 -0.431641 0.587097 1441916190 -0.470886 -0.497314 -0.431641 0.587097 1441916190 -0.470886 -0.497314 -0.431641 0.587097 1441916190 -0.478699 -0.489868 -0.435181 0.584412 1441916190 -0.478699 -0.489868 -0.435181 0.584412 1441916190 -0.478699 -0.489868 -0.435181 0.584412 1441916190 -0.478699 -0.489868 -0.435181 0.584412 1441916190 -0.478699 -0.489868 -0.435181 0.584412 1441916190 -0.478699 -0.489868 -0.435181 0.584412 1441916190 -0.482910 -0.484497 -0.441528 0.580688 1441916190 -0.482910 -0.484497 -0.441528 0.580688 1441916190 -0.482910 -0.484497 -0.441528 0.580688 1441916190 -0.482910 -0.484497 -0.441528 0.580688 1441916190 -0.482910 -0.484497 -0.441528 0.580688 1441916190 -0.482910 -0.484497 -0.441528 0.580688 1441916190 -0.484680 -0.482971 -0.446716 0.576477 1441916190 -0.484680 -0.482971 -0.446716 0.576477 1441916190 -0.484680 -0.482971 -0.446716 0.576477 1441916190 -0.484680 -0.482971 -0.446716 0.576477 1441916190 -0.484680 -0.482971 -0.446716 0.576477 1441916190 -0.484680 -0.482971 -0.446716 0.576477 1441916190 -0.484680 -0.482971 -0.446716 0.576477 1441916190 -0.484497 -0.483582 -0.448486 0.574768 1441916190 -0.484497 -0.483582 -0.448486 0.574768 1441916190 -0.484497 -0.483582 -0.448486 0.574768 1441916190 -0.484497 -0.483582 -0.448486 0.574768 1441916190 -0.484497 -0.483582 -0.448486 0.574768 1441916190 -0.484497 -0.483582 -0.448486 0.574768 1441916190 -0.482178 -0.485474 -0.449646 0.574158 1441916190 -0.482178 -0.485474 -0.449646 0.574158 1441916190 
-0.489075 -0.465515 -0.454224 0.581177 1441916193 -0.483337 -0.467163 -0.454590 0.584412 1441916193 -0.483337 -0.467163 -0.454590 0.584412 1441916193 -0.483337 -0.467163 -0.454590 0.584412 1441916193 -0.483337 -0.467163 -0.454590 0.584412 1441916193 -0.483337 -0.467163 -0.454590 0.584412 1441916193 -0.483337 -0.467163 -0.454590 0.584412 1441916193 -0.477295 -0.467590 -0.451294 0.591553 1441916193 -0.477295 -0.467590 -0.451294 0.591553 1441916193 -0.477295 -0.467590 -0.451294 0.591553 1441916193 -0.477295 -0.467590 -0.451294 0.591553 1441916193 -0.477295 -0.467590 -0.451294 0.591553 1441916193 -0.471191 -0.469727 -0.444519 0.599854 1441916193 -0.471191 -0.469727 -0.444519 0.599854 1441916193 -0.471191 -0.469727 -0.444519 0.599854 1441916193 -0.471191 -0.469727 -0.444519 0.599854 1441916193 -0.471191 -0.469727 -0.444519 0.599854 1441916193 -0.469116 -0.469666 -0.434937 0.608459 1441916193 -0.469116 -0.469666 -0.434937 0.608459 1441916193 -0.469116 -0.469666 -0.434937 0.608459 1441916193 -0.469116 -0.469666 -0.434937 0.608459 1441916193 -0.469116 -0.469666 -0.434937 0.608459 1441916193 -0.468323 -0.470154 -0.429016 0.612854 1441916193 -0.468323 -0.470154 -0.429016 0.612854 1441916193 -0.468323 -0.470154 -0.429016 0.612854 1441916193 -0.468323 -0.470154 -0.429016 0.612854 1441916193 -0.468323 -0.470154 -0.429016 0.612854 1441916193 -0.468323 -0.470154 -0.429016 0.612854 1441916193 -0.465393 -0.471252 -0.430786 0.613037 1441916193 -0.465393 -0.471252 -0.430786 0.613037 1441916193 -0.465393 -0.471252 -0.430786 0.613037 1441916193 -0.465393 -0.471252 -0.430786 0.613037 1441916193 -0.465393 -0.471252 -0.430786 0.613037 1441916193 -0.465393 -0.471252 -0.430786 0.613037 1441916193 -0.465393 -0.471252 -0.430786 0.613037 1441916193 -0.464783 -0.467896 -0.438782 0.610413 1441916193 -0.464783 -0.467896 -0.438782 0.610413 1441916193 -0.464783 -0.467896 -0.438782 0.610413 1441916193 -0.464783 -0.467896 -0.438782 0.610413 1441916193 -0.464783 -0.467896 -0.438782 0.610413 1441916193 -0.464783 -0.467896 -0.438782 0.610413 1441916193 -0.476196 -0.455139 -0.456177 0.598328 1441916193 -0.476196 -0.455139 -0.456177 0.598328 1441916194 -0.476196 -0.455139 -0.456177 0.598328 1441916194 -0.476196 -0.455139 -0.456177 0.598328 1441916194 -0.476196 -0.455139 -0.456177 0.598328 1441916194 -0.476196 -0.455139 -0.456177 0.598328 1441916194 -0.475647 -0.452698 -0.469604 0.590271 1441916194 -0.475647 -0.452698 -0.469604 0.590271 1441916194 -0.475647 -0.452698 -0.469604 0.590271 1441916194 -0.475647 -0.452698 -0.469604 0.590271 1441916194 -0.475647 -0.452698 -0.469604 0.590271 1441916194 -0.475647 -0.452698 -0.469604 0.590271 1441916194 -0.478821 -0.454834 -0.466309 0.588623 1441916194 -0.478821 -0.454834 -0.466309 0.588623 1441916194 -0.478821 -0.454834 -0.466309 0.588623 1441916194 -0.478821 -0.454834 -0.466309 0.588623 1441916194 -0.478821 -0.454834 -0.466309 0.588623 1441916194 -0.478821 -0.454834 -0.466309 0.588623 1441916194 -0.486511 -0.448730 -0.466309 0.587036 1441916194 -0.486511 -0.448730 -0.466309 0.587036 1441916194 -0.486511 -0.448730 -0.466309 0.587036 1441916194 -0.486511 -0.448730 -0.466309 0.587036 1441916194 -0.486511 -0.448730 -0.466309 0.587036 1441916194 -0.486511 -0.448730 -0.466309 0.587036 1441916194 -0.489380 -0.447388 -0.475220 0.578430 1441916194 -0.489380 -0.447388 -0.475220 0.578430 1441916194 -0.489380 -0.447388 -0.475220 0.578430 1441916194 -0.489380 -0.447388 -0.475220 0.578430 1441916194 -0.489380 -0.447388 -0.475220 0.578430 1441916194 -0.489380 -0.447388 -0.475220 0.578430 1441916194 -0.489380 -0.447388 -0.475220 0.578430 1441916194 -0.489563 -0.449158 -0.488342 0.565796 1441916194 -0.489563 -0.449158 -0.488342 0.565796 1441916194 -0.489563 -0.449158 -0.488342 0.565796 1441916194 -0.489563 -0.449158 -0.488342 0.565796 1441916194 -0.489563 -0.449158 -0.488342 0.565796 1441916194 -0.489563 -0.449158 -0.488342 0.565796 1441916194 -0.490662 -0.446106 -0.499451 0.557495 1441916194 -0.490662 -0.446106 -0.499451 0.557495 1441916194 -0.490662 -0.446106 -0.499451 0.557495 1441916194 -0.490662 -0.446106 -0.499451 0.557495 1441916194 -0.490662 -0.446106 -0.499451 0.557495 1441916194 -0.490662 -0.446106 -0.499451 0.557495 1441916194 -0.493347 -0.442383 -0.508057 0.550354 1441916194 -0.493347 -0.442383 -0.508057 0.550354 1441916194 -0.493347 -0.442383 -0.508057 0.550354 1441916194 -0.493347 -0.442383 -0.508057 0.550354 1441916194 -0.493347 -0.442383 -0.508057 0.550354 1441916194 -0.493347 -0.442383 -0.508057 0.550354 1441916194 -0.493591 -0.442078 -0.514343 0.544434 1441916194 -0.493591 -0.442078 -0.514343 0.544434 1441916194 -0.493591 -0.442078 -0.514343 0.544434 1441916194 -0.493591 -0.442078 -0.514343 0.544434 1441916194 -0.493591 -0.442078 -0.514343 0.544434 1441916194 -0.493591 -0.442078 -0.514343 0.544434 1441916194 -0.490540 -0.441650 -0.511902 0.549866 1441916194 -0.490540 -0.441650 -0.511902 0.549866 1441916194 -0.490540 -0.441650 -0.511902 0.549866 1441916194 -0.490540 -0.441650 -0.511902 0.549866 1441916194 -0.490540 -0.441650 -0.511902 0.549866 1441916194 -0.490540 -0.441650 -0.511902 0.549866 1441916194 -0.490540 -0.441650 -0.511902 0.549866 1441916194 -0.484192 -0.445129 -0.500793 0.562744 1441916194 -0.484192 -0.445129 -0.500793 0.562744 1441916194 -0.484192 -0.445129 -0.500793 0.562744 1441916194 -0.484192 -0.445129 -0.500793 0.562744 1441916194 -0.484192 -0.445129 -0.500793 0.562744 1441916194 -0.484192 -0.445129 -0.500793 0.562744 1441916194 -0.478760 -0.448730 -0.486206 0.577148 1441916194 -0.478760 -0.448730 -0.486206 0.577148 1441916194 -0.478760 -0.448730 -0.486206 0.577148 1441916194 -0.478760 -0.448730 -0.486206 0.577148 1441916194 -0.478760 -0.448730 -0.486206 0.577148 1441916194 -0.478760 -0.448730 -0.486206 0.577148 1441916194 -0.472290 -0.453430 -0.473511 0.589233 1441916194 -0.472290 -0.453430 -0.473511 0.589233 1441916194 -0.472290 -0.453430 -0.473511 0.589233 1441916194 -0.472290 -0.453430 -0.473511 0.589233 1441916194 -0.472290 -0.453430 -0.473511 0.589233 1441916194 -0.472290 -0.453430 -0.473511 0.589233 1441916194 -0.467224 -0.456360 -0.457153 0.603699 1441916194 -0.467224 -0.456360 -0.457153 0.603699 1441916194 -0.467224 -0.456360 -0.457153 0.603699 1441916194 -0.467224 -0.456360 -0.457153 0.603699 1441916194 -0.467224 -0.456360 -0.457153 0.603699 1441916194 -0.467224 -0.456360 -0.457153 0.603699 1441916194 -0.461609 -0.462036 -0.442688 0.614441 1441916194 -0.461609 -0.462036 -0.442688 0.614441 1441916194 -0.461609 -0.462036 -0.442688 0.614441 1441916194 -0.461609 -0.462036 -0.442688 0.614441 1441916194 -0.461609 -0.462036 -0.442688 0.614441 1441916194 -0.461609 -0.462036 -0.442688 0.614441 1441916194 -0.461609 -0.462036 -0.442688 0.614441 1441916194 -0.461060 -0.464172 -0.435669 0.618225 1441916194 -0.461060 -0.464172 -0.435669 0.618225 1441916194 -0.461060 -0.464172 -0.435669 0.618225 1441916194 -0.461060 -0.464172 -0.435669 0.618225 1441916194 -0.461060 -0.464172 -0.435669 0.618225 1441916194 -0.461060 -0.464172 -0.435669 0.618225 1441916194 -0.466064 -0.460632 -0.442749 0.612061 1441916194 -0.466064 -0.460632 -0.442749 0.612061 1441916194 -0.466064 -0.460632 -0.442749 0.612061 1441916194 -0.466064 -0.460632 -0.442749 0.612061 1441916194 -0.466064 -0.460632 -0.442749 0.612061 1441916194 -0.466064 -0.460632 -0.442749 0.612061 1441916194 -0.475220 -0.449219 -0.459229 0.601257 1441916194 -0.475220 -0.449219 -0.459229 0.601257 1441916194 -0.475220 -0.449219 -0.459229 0.601257 1441916194 -0.475220 -0.449219 -0.459229 0.601257 1441916194 -0.475220 -0.449219 -0.459229 0.601257 1441916194 -0.475220 -0.449219 -0.459229 0.601257 1441916194 -0.478271 -0.442261 -0.472656 0.593567 1441916194 -0.478271 -0.442261 -0.472656 0.593567 1441916194 -0.478271 -0.442261 -0.472656 0.593567 1441916195 -0.478271 -0.442261 -0.472656 0.593567 1441916195 -0.478271 -0.442261 -0.472656 0.593567 1441916195 -0.478210 -0.444031 -0.470520 0.593994 1441916195 -0.478210 -0.444031 -0.470520 0.593994 1441916195 -0.478210 -0.444031 -0.470520 0.593994 1441916195 -0.478210 -0.444031 -0.470520 0.593994 1441916195 -0.478210 -0.444031 -0.470520 0.593994 1441916195 -0.478210 -0.444031 -0.470520 0.593994 1441916195 -0.479980 -0.445374 -0.465576 0.595459 1441916195 -0.479980 -0.445374 -0.465576 0.595459 1441916195 -0.479980 -0.445374 -0.465576 0.595459 1441916195 -0.479980 -0.445374 -0.465576 0.595459 1441916195 -0.479980 -0.445374 -0.465576 0.595459 1441916195 -0.479980 -0.445374 -0.465576 0.595459 1441916195 -0.480591 -0.444702 -0.460999 0.598999 1441916195 -0.480591 -0.444702 -0.460999 0.598999 1441916195 -0.480591 -0.444702 -0.460999 0.598999 1441916195 -0.480591 -0.444702 -0.460999 0.598999 1441916195 -0.480591 -0.444702 -0.460999 0.598999 1441916195 -0.480591 -0.444702 -0.460999 0.598999 1441916195 -0.479187 -0.446899 -0.463623 0.596497 1441916195 -0.479187 -0.446899 -0.463623 0.596497 1441916195 -0.479187 -0.446899 -0.463623 0.596497 1441916195 -0.479187 -0.446899 -0.463623 0.596497 1441916195 -0.479187 -0.446899 -0.463623 0.596497 1441916195 -0.479187 -0.446899 -0.463623 0.596497 1441916195 -0.480225 -0.445862 -0.474365 0.587891 1441916195 -0.480225 -0.445862 -0.474365 0.587891 1441916195 -0.480225 -0.445862 -0.474365 0.587891 1441916195 -0.480225 -0.445862 -0.474365 0.587891 1441916195 -0.480225 -0.445862 -0.474365 0.587891 1441916195 -0.480225 -0.445862 -0.474365 0.587891 1441916195 -0.480225 -0.445862 -0.474365 0.587891 1441916195 -0.479736 -0.447266 -0.487427 0.576416 1441916195 -0.479736 -0.447266 -0.487427 0.576416 1441916195 -0.479736 -0.447266 -0.487427 0.576416 1441916195 -0.479736 -0.447266 -0.487427 0.576416 1441916195 -0.479736 -0.447266 -0.487427 0.576416 1441916195 -0.479370 -0.446655 -0.498779 0.567383 1441916195 -0.479370 -0.446655 -0.498779 0.567383 1441916195 -0.479370 -0.446655 -0.498779 0.567383 1441916195 -0.479370 -0.446655 -0.498779 0.567383 1441916195 -0.479370 -0.446655 -0.498779 0.567383 1441916195 -0.479370 -0.446655 -0.498779 0.567383 1441916195 -0.479370 -0.446655 -0.498779 0.567383 1441916195 -0.478760 -0.447449 -0.504150 0.562622 1441916195 -0.478760 -0.447449 -0.504150 0.562622 1441916195 -0.478760 -0.447449 -0.504150 0.562622 1441916195 -0.478760 -0.447449 -0.504150 0.562622 1441916195 -0.478760 -0.447449 -0.504150 0.562622 1441916195 -0.478760 -0.447449 -0.504150 0.562622 1441916195 -0.471680 -0.454468 -0.502869 0.564026 1441916195 -0.471680 -0.454468 -0.502869 0.564026 1441916195 -0.471680 -0.454468 -0.502869 0.564026 1441916195 -0.471680 -0.454468 -0.502869 0.564026 1441916195 -0.471680 -0.454468 -0.502869 0.564026 1441916195 -0.463928 -0.460327 -0.491821 0.575317 1441916195 -0.463928 -0.460327 -0.491821 0.575317 1441916195 -0.463928 -0.460327 -0.491821 0.575317 1441916195 -0.463928 -0.460327 -0.491821 0.575317 1441916195 -0.463928 -0.460327 -0.491821 0.575317 1441916195 -0.463928 -0.460327 -0.491821 0.575317 1441916195 -0.457458 -0.466003 -0.480835 0.585144 1441916195 -0.457458 -0.466003 -0.480835 0.585144 1441916195 -0.457458 -0.466003 -0.480835 0.585144 1441916195 -0.457458 -0.466003 -0.480835 0.585144 1441916195 -0.457458 -0.466003 -0.480835 0.585144 1441916195 -0.457458 -0.466003 -0.480835 0.585144 1441916195 -0.457458 -0.466003 -0.480835 0.585144 1441916195 -0.452576 -0.470276 -0.468506 0.595459 1441916195 -0.452576 -0.470276 -0.468506 0.595459 1441916195 -0.452576 -0.470276 -0.468506 0.595459 1441916195 -0.452576 -0.470276 -0.468506 0.595459 1441916195 -0.452576 -0.470276 -0.468506 0.595459 1441916195 -0.452576 -0.470276 -0.468506 0.595459 1441916195 -0.450378 -0.472046 -0.457275 0.604370 1441916195 -0.450378 -0.472046 -0.457275 0.604370 1441916195 -0.450378 -0.472046 -0.457275 0.604370 1441916195 -0.450378 -0.472046 -0.457275 0.604370 1441916195 -0.450378 -0.472046 -0.457275 0.604370 1441916195 -0.448425 -0.474548 -0.445984 0.612244 1441916195 -0.448425 -0.474548 -0.445984 0.612244 1441916195 -0.448425 -0.474548 -0.445984 0.612244 1441916195 -0.448425 -0.474548 -0.445984 0.612244 1441916195 -0.448425 -0.474548 -0.445984 0.612244 1441916195 -0.448425 -0.474548 -0.445984 0.612244 1441916195 -0.448425 -0.474548 -0.445984 0.612244 1441916195 -0.447754 -0.478760 -0.439331 0.614319 1441916195 -0.447754 -0.478760 -0.439331 0.614319 1441916195 -0.447754 -0.478760 -0.439331 0.614319 1441916195 -0.447754 -0.478760 -0.439331 0.614319 1441916195 -0.447754 -0.478760 -0.439331 0.614319 1441916195 -0.447754 -0.478760 -0.439331 0.614319 1441916195 -0.451843 -0.474426 -0.444397 0.611023 1441916195 -0.451843 -0.474426 -0.444397 0.611023 1441916195 -0.465271 -0.459473 -0.458923 0.601563 1441916195 -0.465271 -0.459473 -0.458923 0.601563 1441916195 -0.465271 -0.459473 -0.458923 0.601563 1441916195 -0.465271 -0.459473 -0.458923 0.601563 1441916195 -0.465271 -0.459473 -0.458923 0.601563 1441916195 -0.471558 -0.448059 -0.475098 0.592590 1441916195 -0.471558 -0.448059 -0.475098 0.592590 1441916195 -0.471558 -0.448059 -0.475098 0.592590 1441916195 -0.471558 -0.448059 -0.475098 0.592590 1441916196 -0.471558 -0.448059 -0.475098 0.592590 1441916196 -0.471558 -0.448059 -0.475098 0.592590 1441916196 -0.469910 -0.453003 -0.474182 0.590881 1441916196 -0.469910 -0.453003 -0.474182 0.590881 1441916196 -0.469910 -0.453003 -0.474182 0.590881 1441916196 -0.469910 -0.453003 -0.474182 0.590881 1441916196 -0.469910 -0.453003 -0.474182 0.590881 1441916196 -0.469910 -0.453003 -0.474182 0.590881 1441916196 -0.473511 -0.454346 -0.468140 0.591797 1441916196 -0.473511 -0.454346 -0.468140 0.591797 1441916196 -0.473511 -0.454346 -0.468140 0.591797 1441916196 -0.473511 -0.454346 -0.468140 0.591797 1441916196 -0.473511 -0.454346 -0.468140 0.591797 1441916196 -0.473511 -0.454346 -0.468140 0.591797 1441916196 -0.473511 -0.454346 -0.468140 0.591797 1441916196 -0.476685 -0.450745 -0.466248 0.593445 1441916196 -0.476685 -0.450745 -0.466248 0.593445 1441916196 -0.476685 -0.450745 -0.466248 0.593445 1441916196 -0.476685 -0.450745 -0.466248 0.593445 1441916196 -0.476685 -0.450745 -0.466248 0.593445 1441916196 -0.475220 -0.452148 -0.466309 0.593567 1441916196 -0.475220 -0.452148 -0.466309 0.593567 1441916196 -0.475220 -0.452148 -0.466309 0.593567 1441916196 -0.475220 -0.452148 -0.466309 0.593567 1441916196 -0.475220 -0.452148 -0.466309 0.593567 1441916196 -0.474854 -0.452332 -0.468506 0.591980 1441916196 -0.474854 -0.452332 -0.468506 0.591980 1441916196 -0.474854 -0.452332 -0.468506 0.591980 1441916196 -0.474854 -0.452332 -0.468506 0.591980 1441916196 -0.474854 -0.452332 -0.468506 0.591980 1441916196 -0.474854 -0.452332 -0.468506 0.591980 1441916196 -0.473022 -0.456482 -0.476379 0.583984 1441916196 -0.473022 -0.456482 -0.476379 0.583984 1441916196 -0.473022 -0.456482 -0.476379 0.583984 1441916196 -0.473022 -0.456482 -0.476379 0.583984 1441916196 -0.473022 -0.456482 -0.476379 0.583984 1441916196 -0.473022 -0.456482 -0.476379 0.583984 1441916196 -0.474060 -0.456848 -0.483887 0.576599 1441916196 -0.474060 -0.456848 -0.483887 0.576599 1441916196 -0.474060 -0.456848 -0.483887 0.576599 1441916196 -0.474060 -0.456848 -0.483887 0.576599 1441916196 -0.474060 -0.456848 -0.483887 0.576599 1441916196 -0.474060 -0.456848 -0.483887 0.576599 1441916196 -0.474060 -0.456848 -0.483887 0.576599 1441916196 -0.473328 -0.458252 -0.489502 0.571289 1441916196 -0.473328 -0.458252 -0.489502 0.571289 1441916196 -0.473328 -0.458252 -0.489502 0.571289 1441916196 -0.473328 -0.458252 -0.489502 0.571289 1441916196 -0.473328 -0.458252 -0.489502 0.571289 1441916196 -0.473328 -0.458252 -0.489502 0.571289 1441916196 -0.469421 -0.461426 -0.488525 0.572815 1441916196 -0.469421 -0.461426 -0.488525 0.572815 1441916196 -0.469421 -0.461426 -0.488525 0.572815 1441916196 -0.469421 -0.461426 -0.488525 0.572815 1441916196 -0.469421 -0.461426 -0.488525 0.572815 1441916196 -0.469421 -0.461426 -0.488525 0.572815 1441916196 -0.469421 -0.461426 -0.488525 0.572815 1441916196 -0.465393 -0.463745 -0.477356 0.583496 1441916196 -0.465393 -0.463745 -0.477356 0.583496 1441916196 -0.465393 -0.463745 -0.477356 0.583496 1441916196 -0.465393 -0.463745 -0.477356 0.583496 1441916196 -0.465393 -0.463745 -0.477356 0.583496 1441916196 -0.465393 -0.463745 -0.477356 0.583496 1441916196 -0.464355 -0.463257 -0.469604 0.591003 1441916196 -0.464355 -0.463257 -0.469604 0.591003 1441916196 -0.464355 -0.463257 -0.469604 0.591003 1441916196 -0.464355 -0.463257 -0.469604 0.591003 1441916196 -0.464355 -0.463257 -0.469604 0.591003 1441916196 -0.464355 -0.463257 -0.469604 0.591003 1441916196 -0.462341 -0.463440 -0.465576 0.595642 1441916196 -0.462341 -0.463440 -0.465576 0.595642 1441916196 -0.462341 -0.463440 -0.465576 0.595642 1441916196 -0.462341 -0.463440 -0.465576 0.595642 1441916196 -0.462341 -0.463440 -0.465576 0.595642 1441916196 -0.462341 -0.463440 -0.465576 0.595642 1441916196 -0.462341 -0.463440 -0.465576 0.595642 1441916196 -0.461243 -0.463440 -0.458557 0.601868 1441916196 -0.461243 -0.463440 -0.458557 0.601868 1441916196 -0.461243 -0.463440 -0.458557 0.601868 1441916196 -0.461243 -0.463440 -0.458557 0.601868 1441916196 -0.461243 -0.463440 -0.458557 0.601868 1441916196 -0.461243 -0.463440 -0.458557 0.601868 1441916196 -0.461853 -0.463989 -0.449707 0.607666 1441916196 -0.461853 -0.463989 -0.449707 0.607666 1441916196 -0.461853 -0.463989 -0.449707 0.607666 1441916196 -0.461853 -0.463989 -0.449707 0.607666 1441916196 -0.461853 -0.463989 -0.449707 0.607666 1441916196 -0.461853 -0.463989 -0.449707 0.607666 1441916196 -0.464539 -0.463440 -0.446106 0.608643 1441916196 -0.464539 -0.463440 -0.446106 0.608643 1441916196 -0.464539 -0.463440 -0.446106 0.608643 1441916196 -0.464539 -0.463440 -0.446106 0.608643 1441916196 -0.464539 -0.463440 -0.446106 0.608643 1441916196 -0.464539 -0.463440 -0.446106 0.608643 1441916196 -0.464539 -0.463440 -0.446106 0.608643 1441916196 -0.467102 -0.461975 -0.447815 0.606567 1441916196 -0.467102 -0.461975 -0.447815 0.606567 1441916196 -0.467102 -0.461975 -0.447815 0.606567 1441916196 -0.467102 -0.461975 -0.447815 0.606567 1441916196 -0.467102 -0.461975 -0.447815 0.606567 1441916196 -0.467102 -0.461975 -0.447815 0.606567 1441916196 -0.467102 -0.461975 -0.447815 0.606567 1441916196 -0.473389 -0.455261 -0.454285 0.601929 1441916196 -0.473389 -0.455261 -0.454285 0.601929 1441916196 -0.473389 -0.455261 -0.454285 0.601929 1441916196 -0.473389 -0.455261 -0.454285 0.601929 1441916196 -0.473389 -0.455261 -0.454285 0.601929 1441916196 -0.473389 -0.455261 -0.454285 0.601929 1441916196 -0.481750 -0.447144 -0.463074 0.594666 1441916196 -0.481750 -0.447144 -0.463074 0.594666 1441916196 -0.481750 -0.447144 -0.463074 0.594666 1441916196 -0.481750 -0.447144 -0.463074 0.594666 1441916196 -0.481750 -0.447144 -0.463074 0.594666 1441916196 -0.481750 -0.447144 -0.463074 0.594666 1441916197 -0.483398 -0.444336 -0.468262 0.591309 1441916197 -0.483398 -0.444336 -0.468262 0.591309 1441916197 -0.483398 -0.444336 -0.468262 0.591309 1441916197 -0.483398 -0.444336 -0.468262 0.591309 1441916197 -0.483398 -0.444336 -0.468262 0.591309 1441916197 -0.483398 -0.444336 -0.468262 0.591309 1441916197 -0.484680 -0.444580 -0.462036 0.594971 1441916197 -0.484680 -0.444580 -0.462036 0.594971 1441916197 -0.484680 -0.444580 -0.462036 0.594971 1441916197 -0.484680 -0.444580 -0.462036 0.594971 1441916197 -0.484680 -0.444580 -0.462036 0.594971 1441916197 -0.484680 -0.444580 -0.462036 0.594971 1441916197 -0.484680 -0.444580 -0.462036 0.594971 1441916197 -0.483215 -0.447266 -0.458252 0.597107 1441916197 -0.483215 -0.447266 -0.458252 0.597107 1441916197 -0.483215 -0.447266 -0.458252 0.597107 1441916197 -0.483215 -0.447266 -0.458252 0.597107 1441916197 -0.483215 -0.447266 -0.458252 0.597107 1441916197 -0.483215 -0.447266 -0.458252 0.597107 1441916197 -0.481323 -0.447815 -0.459106 0.597473 1441916197 -0.481323 -0.447815 -0.459106 0.597473 1441916197 -0.481323 -0.447815 -0.459106 0.597473 1441916197 -0.481323 -0.447815 -0.459106 0.597473 1441916197 -0.481323 -0.447815 -0.459106 0.597473 1441916197 -0.481323 -0.447815 -0.459106 0.597473 1441916197 -0.478455 -0.450623 -0.463440 0.594360 1441916197 -0.478455 -0.450623 -0.463440 0.594360 1441916197 -0.478455 -0.450623 -0.463440 0.594360 1441916197 -0.478455 -0.450623 -0.463440 0.594360 1441916197 -0.478455 -0.450623 -0.463440 0.594360 1441916197 -0.478455 -0.450623 -0.463440 0.594360 1441916197 -0.478455 -0.450623 -0.463440 0.594360 1441916197 -0.476135 -0.454346 -0.471802 0.586853 1441916197 -0.476135 -0.454346 -0.471802 0.586853 1441916197 -0.476135 -0.454346 -0.471802 0.586853 1441916197 -0.476135 -0.454346 -0.471802 0.586853 1441916197 -0.476135 -0.454346 -0.471802 0.586853 1441916197 -0.476135 -0.454346 -0.471802 0.586853 1441916197 -0.476013 -0.455261 -0.485901 0.574585 1441916197 -0.476013 -0.455261 -0.485901 0.574585 1441916197 -0.476013 -0.455261 -0.485901 0.574585 1441916197 -0.476013 -0.455261 -0.485901 0.574585 1441916197 -0.476013 -0.455261 -0.485901 0.574585 1441916197 -0.476013 -0.455261 -0.485901 0.574585 1441916197 -0.476013 -0.455261 -0.485901 0.574585 1441916197 -0.478699 -0.452454 -0.496826 0.565125 1441916197 -0.478699 -0.452454 -0.496826 0.565125 1441916197 -0.478699 -0.452454 -0.496826 0.565125 1441916197 -0.478699 -0.452454 -0.496826 0.565125 1441916197 -0.478699 -0.452454 -0.496826 0.565125 1441916197 -0.478699 -0.452454 -0.496826 0.565125 1441916197 -0.473816 -0.455811 -0.502075 0.561890 1441916197 -0.473816 -0.455811 -0.502075 0.561890 1441916197 -0.473816 -0.455811 -0.502075 0.561890 1441916197 -0.473816 -0.455811 -0.502075 0.561890 1441916197 -0.473816 -0.455811 -0.502075 0.561890 1441916197 -0.473816 -0.455811 -0.502075 0.561890 1441916197 -0.469543 -0.457458 -0.496033 0.569458 1441916197 -0.469543 -0.457458 -0.496033 0.569458 1441916197 -0.469543 -0.457458 -0.496033 0.569458 1441916197 -0.469543 -0.457458 -0.496033 0.569458 1441916197 -0.469543 -0.457458 -0.496033 0.569458 1441916197 -0.469543 -0.457458 -0.496033 0.569458 1441916197 -0.463196 -0.462402 -0.487183 0.578186 1441916197 -0.463196 -0.462402 -0.487183 0.578186 1441916197 -0.463196 -0.462402 -0.487183 0.578186 1441916197 -0.463196 -0.462402 -0.487183 0.578186 1441916197 -0.463196 -0.462402 -0.487183 0.578186 1441916197 -0.463196 -0.462402 -0.487183 0.578186 1441916197 -0.459473 -0.465027 -0.478210 0.586487 1441916197 -0.459473 -0.465027 -0.478210 0.586487 1441916197 -0.459473 -0.465027 -0.478210 0.586487 1441916197 -0.459473 -0.465027 -0.478210 0.586487 1441916197 -0.459473 -0.465027 -0.478210 0.586487 1441916197 -0.459473 -0.465027 -0.478210 0.586487 1441916197 -0.457642 -0.466309 -0.467896 0.595154 1441916197 -0.457642 -0.466309 -0.467896 0.595154 1441916197 -0.457642 -0.466309 -0.467896 0.595154 1441916197 -0.457642 -0.466309 -0.467896 0.595154 1441916197 -0.457642 -0.466309 -0.467896 0.595154 1441916197 -0.457642 -0.466309 -0.467896 0.595154 1441916197 -0.457703 -0.466492 -0.459900 0.601196 1441916197 -0.457703 -0.466492 -0.459900 0.601196 1441916197 -0.457703 -0.466492 -0.459900 0.601196 1441916197 -0.457703 -0.466492 -0.459900 0.601196 1441916197 -0.457703 -0.466492 -0.459900 0.601196 1441916197 -0.457703 -0.466492 -0.459900 0.601196 1441916197 -0.457703 -0.466492 -0.459900 0.601196 1441916197 -0.458069 -0.467834 -0.454224 0.604187 1441916197 -0.458069 -0.467834 -0.454224 0.604187 1441916197 -0.458069 -0.467834 -0.454224 0.604187 1441916197 -0.458069 -0.467834 -0.454224 0.604187 1441916197 -0.458069 -0.467834 -0.454224 0.604187 1441916197 -0.458069 -0.467834 -0.454224 0.604187 1441916197 -0.457764 -0.469299 -0.455444 0.602356 1441916197 -0.457764 -0.469299 -0.455444 0.602356 1441916197 -0.457764 -0.469299 -0.455444 0.602356 1441916197 -0.457764 -0.469299 -0.455444 0.602356 1441916197 -0.457764 -0.469299 -0.455444 0.602356 1441916197 -0.464966 -0.465454 -0.462280 0.594604 1441916197 -0.464966 -0.465454 -0.462280 0.594604 1441916197 -0.464966 -0.465454 -0.462280 0.594604 1441916197 -0.464966 -0.465454 -0.462280 0.594604 1441916197 -0.464966 -0.465454 -0.462280 0.594604 1441916197 -0.464966 -0.465454 -0.462280 0.594604 1441916197 -0.471436 -0.461182 -0.473267 0.584045 1441916197 -0.471436 -0.461182 -0.473267 0.584045 1441916197 -0.471436 -0.461182 -0.473267 0.584045 1441916197 -0.471436 -0.461182 -0.473267 0.584045 1441916197 -0.471436 -0.461182 -0.473267 0.584045 1441916197 -0.470398 -0.460693 -0.476318 0.582764 1441916198 -0.470398 -0.460693 -0.476318 0.582764 1441916198 -0.470398 -0.460693 -0.476318 0.582764 1441916198 -0.470398 -0.460693 -0.476318 0.582764 1441916198 -0.470398 -0.460693 -0.476318 0.582764 1441916198 -0.470398 -0.460693 -0.476318 0.582764 1441916198 -0.470398 -0.460693 -0.476318 0.582764 1441916198 -0.470154 -0.462708 -0.470825 0.585815 1441916198 -0.470154 -0.462708 -0.470825 0.585815 1441916198 -0.470154 -0.462708 -0.470825 0.585815 1441916198 -0.470154 -0.462708 -0.470825 0.585815 1441916198 -0.470154 -0.462708 -0.470825 0.585815 1441916198 -0.470154 -0.462708 -0.470825 0.585815 1441916198 -0.467773 -0.466919 -0.468994 0.585876 1441916198 -0.467773 -0.466919 -0.468994 0.585876 1441916198 -0.467773 -0.466919 -0.468994 0.585876 1441916198 -0.467773 -0.466919 -0.468994 0.585876 1441916198 -0.467773 -0.466919 -0.468994 0.585876 1441916198 -0.467773 -0.466919 -0.468994 0.585876 1441916198 -0.463745 -0.470581 -0.465027 0.589355 1441916198 -0.463745 -0.470581 -0.465027 0.589355 1441916198 -0.463745 -0.470581 -0.465027 0.589355 1441916198 -0.463745 -0.470581 -0.465027 0.589355 1441916198 -0.463745 -0.470581 -0.465027 0.589355 1441916198 -0.463745 -0.470581 -0.465027 0.589355 1441916198 -0.461243 -0.472778 -0.462646 0.591431 1441916198 -0.461243 -0.472778 -0.462646 0.591431 1441916198 -0.461243 -0.472778 -0.462646 0.591431 1441916198 -0.461243 -0.472778 -0.462646 0.591431 1441916198 -0.461243 -0.472778 -0.462646 0.591431 1441916198 -0.461243 -0.472778 -0.462646 0.591431 1441916198 -0.458313 -0.477417 -0.464111 0.588806 1441916198 -0.458313 -0.477417 -0.464111 0.588806 1441916198 -0.458313 -0.477417 -0.464111 0.588806 1441916198 -0.458313 -0.477417 -0.464111 0.588806 1441916198 -0.458313 -0.477417 -0.464111 0.588806 1441916198 -0.458313 -0.477417 -0.464111 0.588806 1441916198 -0.458435 -0.479919 -0.471802 0.580505 1441916198 -0.458435 -0.479919 -0.471802 0.580505 1441916198 -0.458435 -0.479919 -0.471802 0.580505 1441916198 -0.458435 -0.479919 -0.471802 0.580505 1441916198 -0.458435 -0.479919 -0.471802 0.580505 1441916198 -0.458435 -0.479919 -0.471802 0.580505 1441916198 -0.458435 -0.479919 -0.471802 0.580505 1441916198 -0.460022 -0.479492 -0.476379 0.575806 1441916198 -0.460022 -0.479492 -0.476379 0.575806 1441916198 -0.460022 -0.479492 -0.476379 0.575806 1441916198 -0.460022 -0.479492 -0.476379 0.575806 1441916198 -0.460022 -0.479492 -0.476379 0.575806 1441916198 -0.460022 -0.479492 -0.476379 0.575806 1441916198 -0.458008 -0.482178 -0.480103 0.572083 1441916198 -0.458008 -0.482178 -0.480103 0.572083 1441916198 -0.458008 -0.482178 -0.480103 0.572083 1441916198 -0.458008 -0.482178 -0.480103 0.572083 1441916198 -0.458008 -0.482178 -0.480103 0.572083 1441916198 -0.458008 -0.482178 -0.480103 0.572083 1441916198 -0.452759 -0.487549 -0.478210 0.573364 1441916198 -0.452759 -0.487549 -0.478210 0.573364 1441916198 -0.452759 -0.487549 -0.478210 0.573364 1441916198 -0.452759 -0.487549 -0.478210 0.573364 1441916198 -0.452759 -0.487549 -0.478210 0.573364 1441916198 -0.452759 -0.487549 -0.478210 0.573364 1441916198 -0.452759 -0.487549 -0.478210 0.573364 1441916198 -0.451721 -0.487061 -0.471130 0.580383 1441916198 -0.451721 -0.487061 -0.471130 0.580383 1441916198 -0.451721 -0.487061 -0.471130 0.580383 1441916198 -0.451721 -0.487061 -0.471130 0.580383 1441916198 -0.451721 -0.487061 -0.471130 0.580383 1441916198 -0.451721 -0.487061 -0.471130 0.580383 1441916198 -0.451904 -0.485779 -0.467285 0.584351 1441916198 -0.451904 -0.485779 -0.467285 0.584351 1441916198 -0.451904 -0.485779 -0.467285 0.584351 1441916198 -0.451904 -0.485779 -0.467285 0.584351 1441916198 -0.451904 -0.485779 -0.467285 0.584351 1441916198 -0.451904 -0.485779 -0.467285 0.584351 1441916198 -0.452026 -0.484741 -0.465637 0.586426 1441916198 -0.452026 -0.484741 -0.465637 0.586426 1441916198 -0.452026 -0.484741 -0.465637 0.586426 1441916198 -0.452026 -0.484741 -0.465637 0.586426 1441916198 -0.452026 -0.484741 -0.465637 0.586426 1441916198 -0.452026 -0.484741 -0.465637 0.586426 1441916198 -0.457520 -0.479675 -0.463623 0.587952 1441916198 -0.457520 -0.479675 -0.463623 0.587952 1441916198 -0.457520 -0.479675 -0.463623 0.587952 1441916198 -0.457520 -0.479675 -0.463623 0.587952 1441916198 -0.457520 -0.479675 -0.463623 0.587952 1441916198 -0.462097 -0.475281 -0.466614 0.585571 1441916198 -0.462097 -0.475281 -0.466614 0.585571 1441916198 -0.462097 -0.475281 -0.466614 0.585571 1441916198 -0.462097 -0.475281 -0.466614 0.585571 1441916198 -0.462097 -0.475281 -0.466614 0.585571 1441916198 -0.462097 -0.475281 -0.466614 0.585571 1441916198 -0.462097 -0.475281 -0.466614 0.585571 1441916198 -0.466614 -0.473206 -0.470703 0.580383 1441916198 -0.466614 -0.473206 -0.470703 0.580383 1441916198 -0.466614 -0.473206 -0.470703 0.580383 1441916198 -0.466614 -0.473206 -0.470703 0.580383 1441916198 -0.466614 -0.473206 -0.470703 0.580383 1441916198 -0.466614 -0.473206 -0.470703 0.580383 1441916198 -0.475464 -0.466003 -0.478271 0.572815 1441916198 -0.475464 -0.466003 -0.478271 0.572815 1441916198 -0.475464 -0.466003 -0.478271 0.572815 1441916198 -0.475464 -0.466003 -0.478271 0.572815 1441916198 -0.475464 -0.466003 -0.478271 0.572815 1441916198 -0.475464 -0.466003 -0.478271 0.572815 1441916198 -0.486084 -0.456726 -0.488892 0.562256 1441916198 -0.486084 -0.456726 -0.488892 0.562256 1441916198 -0.486084 -0.456726 -0.488892 0.562256 1441916198 -0.486084 -0.456726 -0.488892 0.562256 1441916198 -0.486084 -0.456726 -0.488892 0.562256 1441916198 -0.486084 -0.456726 -0.488892 0.562256 1441916198 -0.491089 -0.447571 -0.501282 0.554321 1441916198 -0.491089 -0.447571 -0.501282 0.554321 1441916199 -0.491089 -0.447571 -0.501282 0.554321 1441916199 -0.491089 -0.447571 -0.501282 0.554321 1441916199 -0.491089 -0.447571 -0.501282 0.554321 1441916199 -0.491089 -0.447571 -0.501282 0.554321 1441916199 -0.491089 -0.447571 -0.501282 0.554321 1441916199 -0.491455 -0.444946 -0.499512 0.557739 1441916199 -0.491455 -0.444946 -0.499512 0.557739 1441916199 -0.491455 -0.444946 -0.499512 0.557739 1441916199 -0.491455 -0.444946 -0.499512 0.557739 1441916199 -0.491455 -0.444946 -0.499512 0.557739 1441916199 -0.491455 -0.444946 -0.499512 0.557739 1441916199 -0.488281 -0.448364 -0.490845 0.565430 1441916199 -0.488281 -0.448364 -0.490845 0.565430 1441916199 -0.488281 -0.448364 -0.490845 0.565430 1441916199 -0.488281 -0.448364 -0.490845 0.565430 1441916199 -0.488281 -0.448364 -0.490845 0.565430 1441916199 -0.488281 -0.448364 -0.490845 0.565430 1441916199 -0.484924 -0.453735 -0.483643 0.570190 1441916199 -0.484924 -0.453735 -0.483643 0.570190 1441916199 -0.484924 -0.453735 -0.483643 0.570190 1441916199 -0.484924 -0.453735 -0.483643 0.570190 1441916199 
-0.505371 -0.469604 -0.451294 0.566101 1441916201 -0.505371 -0.469604 -0.451294 0.566101 1441916201 -0.516296 -0.460938 -0.458618 0.557434 1441916201 -0.516296 -0.460938 -0.458618 0.557434 1441916201 -0.516296 -0.460938 -0.458618 0.557434 1441916201 -0.516296 -0.460938 -0.458618 0.557434 1441916201 -0.516296 -0.460938 -0.458618 0.557434 1441916201 -0.516296 -0.460938 -0.458618 0.557434 1441916201 -0.516296 -0.460938 -0.458618 0.557434 1441916201 -0.526611 -0.451660 -0.464233 0.550659 1441916201 -0.526611 -0.451660 -0.464233 0.550659 1441916201 -0.526611 -0.451660 -0.464233 0.550659 1441916201 -0.526611 -0.451660 -0.464233 0.550659 1441916201 -0.526611 -0.451660 -0.464233 0.550659 1441916201 -0.526611 -0.451660 -0.464233 0.550659 1441916201 -0.533447 -0.444153 -0.469849 0.545471 1441916201 -0.533447 -0.444153 -0.469849 0.545471 1441916201 -0.533447 -0.444153 -0.469849 0.545471 1441916201 -0.533447 -0.444153 -0.469849 0.545471 1441916201 -0.533447 -0.444153 -0.469849 0.545471 1441916201 -0.533447 -0.444153 -0.469849 0.545471 1441916201 -0.537476 -0.437927 -0.475708 0.541382 1441916201 -0.537476 -0.437927 -0.475708 0.541382 1441916201 -0.537476 -0.437927 -0.475708 0.541382 1441916201 -0.537476 -0.437927 -0.475708 0.541382 1441916201 -0.537476 -0.437927 -0.475708 0.541382 1441916201 -0.537476 -0.437927 -0.475708 0.541382 1441916201 -0.537476 -0.437927 -0.475708 0.541382 1441916201 -0.535461 -0.439270 -0.476440 0.541626 1441916201 -0.535461 -0.439270 -0.476440 0.541626 1441916201 -0.535461 -0.439270 -0.476440 0.541626 1441916201 -0.535461 -0.439270 -0.476440 0.541626 1441916201 -0.535461 -0.439270 -0.476440 0.541626 1441916201 -0.535461 -0.439270 -0.476440 0.541626 1441916201 -0.527771 -0.449585 -0.468628 0.547546 1441916201 -0.527771 -0.449585 -0.468628 0.547546 1441916201 -0.527771 -0.449585 -0.468628 0.547546 1441916201 -0.527771 -0.449585 -0.468628 0.547546 1441916201 -0.527771 -0.449585 -0.468628 0.547546 1441916201 -0.527771 -0.449585 -0.468628 0.547546 1441916201 -0.515564 -0.468201 -0.456299 0.553955 1441916201 -0.515564 -0.468201 -0.456299 0.553955 1441916201 -0.515564 -0.468201 -0.456299 0.553955 1441916201 -0.515564 -0.468201 -0.456299 0.553955 1441916201 -0.515564 -0.468201 -0.456299 0.553955 1441916201 -0.515564 -0.468201 -0.456299 0.553955 1441916201 -0.515564 -0.468201 -0.456299 0.553955 1441916201 -0.508240 -0.478699 -0.455627 0.552246 1441916201 -0.508240 -0.478699 -0.455627 0.552246 1441916201 -0.508240 -0.478699 -0.455627 0.552246 1441916201 -0.508240 -0.478699 -0.455627 0.552246 1441916201 -0.508240 -0.478699 -0.455627 0.552246 1441916201 -0.508240 -0.478699 -0.455627 0.552246 1441916201 -0.508423 -0.475830 -0.454468 0.555542 1441916201 -0.508423 -0.475830 -0.454468 0.555542 1441916201 -0.508423 -0.475830 -0.454468 0.555542 1441916201 -0.508423 -0.475830 -0.454468 0.555542 1441916202 -0.508423 -0.475830 -0.454468 0.555542 1441916202 -0.508423 -0.475830 -0.454468 0.555542 1441916202 -0.505188 -0.478638 -0.449707 0.559998 1441916202 -0.505188 -0.478638 -0.449707 0.559998 1441916202 -0.505188 -0.478638 -0.449707 0.559998 1441916202 -0.505188 -0.478638 -0.449707 0.559998 1441916202 -0.505188 -0.478638 -0.449707 0.559998 1441916202 -0.505188 -0.478638 -0.449707 0.559998 1441916202 -0.505188 -0.478638 -0.449707 0.559998 1441916202 -0.498657 -0.485229 -0.449036 0.560608 1441916202 -0.498657 -0.485229 -0.449036 0.560608 1441916202 -0.498657 -0.485229 -0.449036 0.560608 1441916202 -0.498657 -0.485229 -0.449036 0.560608 1441916202 -0.498657 -0.485229 -0.449036 0.560608 1441916202 -0.498657 -0.485229 -0.449036 0.560608 1441916202 -0.492676 -0.492249 -0.449585 0.559387 1441916202 -0.492676 -0.492249 -0.449585 0.559387 1441916202 -0.492676 -0.492249 -0.449585 0.559387 1441916202 -0.492676 -0.492249 -0.449585 0.559387 1441916202 -0.492676 -0.492249 -0.449585 0.559387 1441916202 -0.492676 -0.492249 -0.449585 0.559387 1441916202 -0.482788 -0.503723 -0.447815 0.559204 1441916202 -0.482788 -0.503723 -0.447815 0.559204 1441916202 -0.482788 -0.503723 -0.447815 0.559204 1441916202 -0.482788 -0.503723 -0.447815 0.559204 1441916202 -0.482788 -0.503723 -0.447815 0.559204 1441916202 -0.482788 -0.503723 -0.447815 0.559204 1441916202 -0.472534 -0.513977 -0.444519 0.561218 1441916202 -0.472534 -0.513977 -0.444519 0.561218 1441916202 -0.472534 -0.513977 -0.444519 0.561218 1441916202 -0.472534 -0.513977 -0.444519 0.561218 1441916202 -0.472534 -0.513977 -0.444519 0.561218 1441916202 -0.472534 -0.513977 -0.444519 0.561218 1441916202 -0.464722 -0.523621 -0.442017 0.560913 1441916202 -0.464722 -0.523621 -0.442017 0.560913 1441916202 -0.464722 -0.523621 -0.442017 0.560913 1441916202 -0.464722 -0.523621 -0.442017 0.560913 1441916202 -0.464722 -0.523621 -0.442017 0.560913 1441916202 -0.464722 -0.523621 -0.442017 0.560913 1441916202 -0.465088 -0.525269 -0.439880 0.560669 1441916202 -0.465088 -0.525269 -0.439880 0.560669 1441916202 -0.465088 -0.525269 -0.439880 0.560669 1441916202 -0.465088 -0.525269 -0.439880 0.560669 1441916202 -0.465088 -0.525269 -0.439880 0.560669 1441916202 -0.465088 -0.525269 -0.439880 0.560669 1441916202 -0.465088 -0.525269 -0.439880 0.560669 1441916202 -0.474121 -0.517212 -0.442261 0.558716 1441916202 -0.474121 -0.517212 -0.442261 0.558716 1441916202 -0.474121 -0.517212 -0.442261 0.558716 1441916202 -0.474121 -0.517212 -0.442261 0.558716 1441916202 -0.474121 -0.517212 -0.442261 0.558716 1441916202 -0.474121 -0.517212 -0.442261 0.558716 1441916202 -0.481140 -0.509338 -0.447327 0.555908 1441916202 -0.481140 -0.509338 -0.447327 0.555908 1441916202 -0.481140 -0.509338 -0.447327 0.555908 1441916202 -0.481140 -0.509338 -0.447327 0.555908 1441916202 -0.481140 -0.509338 -0.447327 0.555908 1441916202 -0.481140 -0.509338 -0.447327 0.555908 1441916202 -0.481140 -0.509338 -0.447327 0.555908 1441916202 -0.491211 -0.497253 -0.451599 0.554565 1441916202 -0.491211 -0.497253 -0.451599 0.554565 1441916202 -0.491211 -0.497253 -0.451599 0.554565 1441916202 -0.491211 -0.497253 -0.451599 0.554565 1441916202 -0.491211 -0.497253 -0.451599 0.554565 1441916202 -0.491211 -0.497253 -0.451599 0.554565 1441916202 -0.500122 -0.485718 -0.456970 0.552429 1441916202 -0.500122 -0.485718 -0.456970 0.552429 1441916202 -0.500122 -0.485718 -0.456970 0.552429 1441916202 -0.500122 -0.485718 -0.456970 0.552429 1441916202 -0.500122 -0.485718 -0.456970 0.552429 1441916202 -0.500122 -0.485718 -0.456970 0.552429 1441916202 -0.507568 -0.475403 -0.461670 0.550720 1441916202 -0.507568 -0.475403 -0.461670 0.550720 1441916202 -0.507568 -0.475403 -0.461670 0.550720 1441916202 -0.507568 -0.475403 -0.461670 0.550720 1441916202 -0.507568 -0.475403 -0.461670 0.550720 1441916202 -0.507568 -0.475403 -0.461670 0.550720 1441916202 -0.507568 -0.475403 -0.461670 0.550720 1441916202 -0.509216 -0.469299 -0.464661 0.551880 1441916202 -0.509216 -0.469299 -0.464661 0.551880 1441916202 -0.509216 -0.469299 -0.464661 0.551880 1441916202 -0.509216 -0.469299 -0.464661 0.551880 1441916202 -0.509216 -0.469299 -0.464661 0.551880 1441916202 -0.509216 -0.469299 -0.464661 0.551880 1441916202 -0.505127 -0.470947 -0.464722 0.554260 1441916202 -0.505127 -0.470947 -0.464722 0.554260 1441916202 -0.505127 -0.470947 -0.464722 0.554260 1441916202 -0.505127 -0.470947 -0.464722 0.554260 1441916202 -0.505127 -0.470947 -0.464722 0.554260 1441916202 -0.505127 -0.470947 -0.464722 0.554260 1441916202 -0.495483 -0.477295 -0.460327 0.561096 1441916202 -0.495483 -0.477295 -0.460327 0.561096 1441916202 -0.495483 -0.477295 -0.460327 0.561096 1441916202 -0.495483 -0.477295 -0.460327 0.561096 1441916202 -0.495483 -0.477295 -0.460327 0.561096 1441916202 -0.495483 -0.477295 -0.460327 0.561096 1441916202 -0.495483 -0.477295 -0.460327 0.561096 1441916202 -0.482361 -0.492126 -0.450989 0.567322 1441916202 -0.482361 -0.492126 -0.450989 0.567322 1441916202 -0.482361 -0.492126 -0.450989 0.567322 1441916202 -0.482361 -0.492126 -0.450989 0.567322 1441916202 -0.482361 -0.492126 -0.450989 0.567322 1441916202 -0.482361 -0.492126 -0.450989 0.567322 1441916202 -0.478821 -0.497192 -0.447998 0.568176 1441916202 -0.478821 -0.497192 -0.447998 0.568176 1441916202 -0.478821 -0.497192 -0.447998 0.568176 1441916202 -0.478821 -0.497192 -0.447998 0.568176 1441916202 -0.478821 -0.497192 -0.447998 0.568176 1441916202 -0.478821 -0.497192 -0.447998 0.568176 1441916202 -0.479126 -0.493835 -0.445618 0.572754 1441916202 -0.479126 -0.493835 -0.445618 0.572754 1441916202 -0.479126 -0.493835 -0.445618 0.572754 1441916202 -0.479126 -0.493835 -0.445618 0.572754 1441916202 -0.479126 -0.493835 -0.445618 0.572754 1441916202 -0.479126 -0.493835 -0.445618 0.572754 1441916203 -0.479126 -0.493835 -0.445618 0.572754 1441916203 -0.474548 -0.498840 -0.441223 0.575562 1441916203 -0.474548 -0.498840 -0.441223 0.575562 1441916203 -0.474548 -0.498840 -0.441223 0.575562 1441916203 -0.474548 -0.498840 -0.441223 0.575562 1441916203 -0.474548 -0.498840 -0.441223 0.575562 1441916203 -0.474548 -0.498840 -0.441223 0.575562 1441916203 -0.468628 -0.506165 -0.440979 0.574280 1441916203 -0.468628 -0.506165 -0.440979 0.574280 1441916203 -0.468628 -0.506165 -0.440979 0.574280 1441916203 -0.468628 -0.506165 -0.440979 0.574280 1441916203 -0.468628 -0.506165 -0.440979 0.574280 1441916203 -0.468628 -0.506165 -0.440979 0.574280 1441916203 -0.462830 -0.512634 -0.442810 0.571777 1441916203 -0.462830 -0.512634 -0.442810 0.571777 1441916203 -0.462830 -0.512634 -0.442810 0.571777 1441916203 -0.462830 -0.512634 -0.442810 0.571777 1441916203 -0.462830 -0.512634 -0.442810 0.571777 1441916203 -0.462830 -0.512634 -0.442810 0.571777 1441916203 -0.457642 -0.519531 -0.437012 0.574158 1441916203 -0.457642 -0.519531 -0.437012 0.574158 1441916203 -0.457642 -0.519531 -0.437012 0.574158 1441916203 -0.457642 -0.519531 -0.437012 0.574158 1441916203 -0.457642 -0.519531 -0.437012 0.574158 1441916203 -0.457642 -0.519531 -0.437012 0.574158 1441916203 -0.457642 -0.519531 -0.437012 0.574158 1441916203 -0.452759 -0.524170 -0.433228 0.576782 1441916203 -0.452759 -0.524170 -0.433228 0.576782 1441916203 -0.452759 -0.524170 -0.433228 0.576782 1441916203 -0.452759 -0.524170 -0.433228 0.576782 1441916203 -0.452759 -0.524170 -0.433228 0.576782 1441916203 -0.452759 -0.524170 -0.433228 0.576782 1441916203 -0.449341 -0.527405 -0.432495 0.576965 1441916203 -0.449341 -0.527405 -0.432495 0.576965 1441916203 -0.449341 -0.527405 -0.432495 0.576965 1441916203 -0.449341 -0.527405 -0.432495 0.576965 1441916203 -0.449341 -0.527405 -0.432495 0.576965 1441916203 -0.449341 -0.527405 -0.432495 0.576965 1441916203 -0.451050 -0.526550 -0.429504 0.578674 1441916203 -0.451050 -0.526550 -0.429504 0.578674 1441916203 -0.451050 -0.526550 -0.429504 0.578674 1441916203 -0.451050 -0.526550 -0.429504 0.578674 1441916203 -0.451050 -0.526550 -0.429504 0.578674 1441916203 -0.451050 -0.526550 -0.429504 0.578674 1441916203 -0.451050 -0.526550 -0.429504 0.578674 1441916203 -0.455444 -0.524292 -0.431274 0.575989 1441916203 -0.455444 -0.524292 -0.431274 0.575989 1441916203 -0.455444 -0.524292 -0.431274 0.575989 1441916203 -0.455444 -0.524292 -0.431274 0.575989 1441916203 -0.455444 -0.524292 -0.431274 0.575989 1441916203 -0.455444 -0.524292 -0.431274 0.575989 1441916203 -0.455444 -0.524292 -0.431274 0.575989 1441916203 -0.464539 -0.515869 -0.434448 0.573853 1441916203 -0.464539 -0.515869 -0.434448 0.573853 1441916203 -0.464539 -0.515869 -0.434448 0.573853 1441916203 -0.464539 -0.515869 -0.434448 0.573853 1441916203 -0.464539 -0.515869 -0.434448 0.573853 1441916203 -0.474060 -0.505432 -0.440857 0.570496 1441916203 -0.474060 -0.505432 -0.440857 0.570496 1441916203 -0.474060 -0.505432 -0.440857 0.570496 1441916203 -0.474060 -0.505432 -0.440857 0.570496 1441916203 -0.474060 -0.505432 -0.440857 0.570496 1441916203 -0.474060 -0.505432 -0.440857 0.570496 1441916203 -0.474060 -0.505432 -0.440857 0.570496 1441916203 -0.482300 -0.494812 -0.447083 0.568115 1441916203 -0.482300 -0.494812 -0.447083 0.568115 1441916203 -0.482300 -0.494812 -0.447083 0.568115 1441916203 -0.482300 -0.494812 -0.447083 0.568115 1441916203 -0.482300 -0.494812 -0.447083 0.568115 1441916203 -0.482300 -0.494812 -0.447083 0.568115 1441916203 -0.483398 -0.489319 -0.452026 0.567993 1441916203 -0.483398 -0.489319 -0.452026 0.567993 1441916203 -0.483398 -0.489319 -0.452026 0.567993 1441916203 -0.483398 -0.489319 -0.452026 0.567993 1441916203 -0.483398 -0.489319 -0.452026 0.567993 1441916203 -0.483398 -0.489319 -0.452026 0.567993 1441916203 -0.478638 -0.490356 -0.453003 0.570313 1441916203 -0.478638 -0.490356 -0.453003 0.570313 1441916203 -0.478638 -0.490356 -0.453003 0.570313 1441916203 -0.478638 -0.490356 -0.453003 0.570313 1441916203 -0.478638 -0.490356 -0.453003 0.570313 1441916203 -0.478638 -0.490356 -0.453003 0.570313 1441916203 -0.471497 -0.493530 -0.444946 0.579773 1441916203 -0.471497 -0.493530 -0.444946 0.579773 1441916203 -0.471497 -0.493530 -0.444946 0.579773 1441916203 -0.471497 -0.493530 -0.444946 0.579773 1441916203 -0.471497 -0.493530 -0.444946 0.579773 1441916203 -0.471497 -0.493530 -0.444946 0.579773 1441916203 -0.462341 -0.502808 -0.437866 0.584595 1441916203 -0.462341 -0.502808 -0.437866 0.584595 1441916203 -0.462341 -0.502808 -0.437866 0.584595 1441916203 -0.462341 -0.502808 -0.437866 0.584595 1441916203 -0.462341 -0.502808 -0.437866 0.584595 1441916203 -0.462341 -0.502808 -0.437866 0.584595 1441916203 -0.462341 -0.502808 -0.437866 0.584595 1441916203 -0.461060 -0.505371 -0.436951 0.584106 1441916203 -0.461060 -0.505371 -0.436951 0.584106 1441916203 -0.461060 -0.505371 -0.436951 0.584106 1441916203 -0.461060 -0.505371 -0.436951 0.584106 1441916203 -0.461060 -0.505371 -0.436951 0.584106 1441916203 -0.461060 -0.505371 -0.436951 0.584106 1441916203 -0.463379 -0.500916 -0.436462 0.586426 1441916203 -0.463379 -0.500916 -0.436462 0.586426 1441916203 -0.463379 -0.500916 -0.436462 0.586426 1441916203 -0.463379 -0.500916 -0.436462 0.586426 1441916203 -0.463379 -0.500916 -0.436462 0.586426 1441916203 -0.463379 -0.500916 -0.436462 0.586426 1441916203 -0.462891 -0.500488 -0.435181 0.588135 1441916203 -0.462891 -0.500488 -0.435181 0.588135 1441916203 -0.462891 -0.500488 -0.435181 0.588135 1441916203 -0.462891 -0.500488 -0.435181 0.588135 1441916203 -0.462891 -0.500488 -0.435181 0.588135 1441916203 -0.462891 -0.500488 -0.435181 0.588135 1441916203 -0.460083 -0.502930 -0.431946 0.590576 1441916203 -0.460083 -0.502930 -0.431946 0.590576 1441916204 -0.460083 -0.502930 -0.431946 0.590576 1441916204 -0.460083 -0.502930 -0.431946 0.590576 1441916204 -0.460083 -0.502930 -0.431946 0.590576 1441916204 -0.460083 -0.502930 -0.431946 0.590576 1441916204 -0.460083 -0.502930 -0.431946 0.590576 1441916204 -0.450439 -0.513916 -0.428345 0.591248 1441916204 -0.450439 -0.513916 -0.428345 0.591248 1441916204 -0.450439 -0.513916 -0.428345 0.591248 1441916204 -0.450439 -0.513916 -0.428345 0.591248 1441916204 -0.450439 -0.513916 -0.428345 0.591248 1441916204 -0.450439 -0.513916 -0.428345 0.591248 1441916204 -0.450439 -0.513916 -0.428345 0.591248 1441916204 -0.443298 -0.525024 -0.427063 0.587769 1441916204 -0.443298 -0.525024 -0.427063 0.587769 1441916204 -0.443298 -0.525024 -0.427063 0.587769 1441916204 -0.443298 -0.525024 -0.427063 0.587769 1441916204 -0.443298 -0.525024 -0.427063 0.587769 1441916204 -0.443298 -0.525024 -0.427063 0.587769 1441916204 -0.441467 -0.527100 -0.426758 0.587524 1441916204 -0.441467 -0.527100 -0.426758 0.587524 1441916204 -0.441467 -0.527100 -0.426758 0.587524 1441916204 -0.441467 -0.527100 -0.426758 0.587524 1441916204 -0.441467 -0.527100 -0.426758 0.587524 1441916204 -0.441467 -0.527100 -0.426758 0.587524 1441916204 -0.439636 -0.530029 -0.428650 0.584900 1441916204 -0.439636 -0.530029 -0.428650 0.584900 1441916204 -0.439636 -0.530029 -0.428650 0.584900 1441916204 -0.439636 -0.530029 -0.428650 0.584900 1441916204 -0.439636 -0.530029 -0.428650 0.584900 1441916204 -0.439636 -0.530029 -0.428650 0.584900 1441916204 -0.441895 -0.530029 -0.430298 0.581970 1441916204 -0.441895 -0.530029 -0.430298 0.581970 1441916204 -0.441895 -0.530029 -0.430298 0.581970 1441916204 -0.441895 -0.530029 -0.430298 0.581970 1441916204 -0.441895 -0.530029 -0.430298 0.581970 1441916204 -0.441895 -0.530029 -0.430298 0.581970 1441916204 -0.449097 -0.524414 -0.432251 0.580139 1441916204 -0.449097 -0.524414 -0.432251 0.580139 1441916204 -0.449097 -0.524414 -0.432251 0.580139 1441916204 -0.449097 -0.524414 -0.432251 0.580139 1441916204 -0.449097 -0.524414 -0.432251 0.580139 1441916204 -0.449097 -0.524414 -0.432251 0.580139 1441916204 -0.449097 -0.524414 -0.432251 0.580139 1441916204 -0.453796 -0.519531 -0.436523 0.577698 1441916204 -0.453796 -0.519531 -0.436523 0.577698 1441916204 -0.453796 -0.519531 -0.436523 0.577698 1441916204 -0.453796 -0.519531 -0.436523 0.577698 1441916204 -0.453796 -0.519531 -0.436523 0.577698 1441916204 -0.459167 -0.511536 -0.435730 0.581116 1441916204 -0.459167 -0.511536 -0.435730 0.581116 1441916204 -0.459167 -0.511536 -0.435730 0.581116 1441916204 -0.459167 -0.511536 -0.435730 0.581116 1441916204 -0.459167 -0.511536 -0.435730 0.581116 1441916204 -0.459167 -0.511536 -0.435730 0.581116 1441916204 -0.460876 -0.508606 -0.434692 0.583069 1441916204 -0.460876 -0.508606 -0.434692 0.583069 1441916204 -0.460876 -0.508606 -0.434692 0.583069 1441916204 -0.460876 -0.508606 -0.434692 0.583069 1441916204 -0.460876 -0.508606 -0.434692 0.583069 1441916204 -0.460876 -0.508606 -0.434692 0.583069 1441916204 -0.460876 -0.508606 -0.434692 0.583069 1441916204 -0.461365 -0.506226 -0.433777 0.585510 1441916204 -0.461365 -0.506226 -0.433777 0.585510 1441916204 -0.461365 -0.506226 -0.433777 0.585510 1441916204 -0.461365 -0.506226 -0.433777 0.585510 1441916204 -0.461365 -0.506226 -0.433777 0.585510 1441916204 -0.461365 -0.506226 -0.433777 0.585510 1441916204 -0.456238 -0.506836 -0.430725 0.591187 1441916204 -0.456238 -0.506836 -0.430725 0.591187 1441916204 -0.456238 -0.506836 -0.430725 0.591187 1441916204 -0.456238 -0.506836 -0.430725 0.591187 1441916204 -0.456238 -0.506836 -0.430725 0.591187 1441916204 -0.456238 -0.506836 -0.430725 0.591187 1441916204 -0.445557 -0.513672 -0.424744 0.597717 1441916204 -0.445557 -0.513672 -0.424744 0.597717 1441916204 -0.445557 -0.513672 -0.424744 0.597717 1441916204 -0.445557 -0.513672 -0.424744 0.597717 1441916204 -0.445557 -0.513672 -0.424744 0.597717 1441916204 -0.445557 -0.513672 -0.424744 0.597717 1441916204 -0.445557 -0.513672 -0.424744 0.597717 1441916204 -0.434937 -0.523865 -0.417175 0.601990 1441916204 -0.434937 -0.523865 -0.417175 0.601990 1441916204 -0.434937 -0.523865 -0.417175 0.601990 1441916204 -0.434937 -0.523865 -0.417175 0.601990 1441916204 -0.434937 -0.523865 -0.417175 0.601990 1441916204 -0.434937 -0.523865 -0.417175 0.601990 1441916204 -0.428955 -0.531494 -0.416443 0.600098 1441916204 -0.428955 -0.531494 -0.416443 0.600098 1441916204 -0.428955 -0.531494 -0.416443 0.600098 1441916204 -0.428955 -0.531494 -0.416443 0.600098 1441916204 -0.428955 -0.531494 -0.416443 0.600098 1441916204 -0.428955 -0.531494 -0.416443 0.600098 1441916204 -0.433289 -0.528198 -0.417786 0.598999 1441916204 -0.433289 -0.528198 -0.417786 0.598999 1441916204 -0.433289 -0.528198 -0.417786 0.598999 1441916204 -0.433289 -0.528198 -0.417786 0.598999 1441916204 -0.433289 -0.528198 -0.417786 0.598999 1441916204 -0.439087 -0.521179 -0.420654 0.598877 1441916204 -0.439087 -0.521179 -0.420654 0.598877 1441916204 -0.439087 -0.521179 -0.420654 0.598877 1441916204 -0.439087 -0.521179 -0.420654 0.598877 1441916204 -0.439087 -0.521179 -0.420654 0.598877 1441916204 -0.439087 -0.521179 -0.420654 0.598877 1441916204 -0.442749 -0.518250 -0.422852 0.597168 1441916204 -0.442749 -0.518250 -0.422852 0.597168 1441916204 -0.442749 -0.518250 -0.422852 0.597168 1441916204 -0.442749 -0.518250 -0.422852 0.597168 1441916204 -0.442749 -0.518250 -0.422852 0.597168 1441916204 -0.442749 -0.518250 -0.422852 0.597168 1441916204 -0.442749 -0.518250 -0.422852 0.597168 1441916204 -0.440430 -0.521362 -0.427979 0.592529 1441916204 -0.440430 -0.521362 -0.427979 0.592529 1441916205 -0.440430 -0.521362 -0.427979 0.592529 1441916205 -0.440430 -0.521362 -0.427979 0.592529 1441916205 -0.440430 -0.521362 -0.427979 0.592529 1441916205 -0.440430 -0.521362 -0.427979 0.592529 1441916205 -0.434509 -0.529785 -0.429321 0.588379 1441916205 -0.434509 -0.529785 -0.429321 0.588379 1441916205 -0.434509 -0.529785 -0.429321 0.588379 1441916205 -0.434509 -0.529785 -0.429321 0.588379 1441916205 -0.434509 -0.529785 -0.429321 0.588379 1441916205 -0.434509 -0.529785 -0.429321 0.588379 1441916205 -0.434509 -0.529785 -0.429321 0.588379 1441916205 -0.429688 -0.536621 -0.431213 0.584412 1441916205 -0.429688 -0.536621 -0.431213 0.584412 1441916205 -0.429688 -0.536621 -0.431213 0.584412 1441916205 -0.429688 -0.536621 -0.431213 0.584412 1441916205 -0.429688 -0.536621 -0.431213 0.584412 1441916205 -0.429688 -0.536621 -0.431213 0.584412 1441916205 -0.427612 -0.541992 -0.429810 0.581970 1441916205 -0.427612 -0.541992 -0.429810 0.581970 1441916205 -0.427612 -0.541992 -0.429810 0.581970 1441916205 -0.427612 -0.541992 -0.429810 0.581970 1441916205 -0.427612 -0.541992 -0.429810 0.581970 1441916205 -0.427612 -0.541992 -0.429810 0.581970 1441916205 -0.427612 -0.541992 -0.429810 0.581970 1441916205 -0.435791 -0.535400 -0.431519 0.580750 1441916205 -0.435791 -0.535400 -0.431519 0.580750 1441916205 -0.435791 -0.535400 -0.431519 0.580750 1441916205 -0.435791 -0.535400 -0.431519 0.580750 1441916205 -0.435791 -0.535400 -0.431519 0.580750 1441916205 -0.435791 -0.535400 -0.431519 0.580750 1441916205 -0.445801 -0.526611 -0.436096 0.577759 1441916205 -0.445801 -0.526611 -0.436096 0.577759 1441916205 -0.445801 -0.526611 -0.436096 0.577759 1441916205 -0.445801 -0.526611 -0.436096 0.577759 1441916205 -0.445801 -0.526611 -0.436096 0.577759 1441916205 -0.445801 -0.526611 -0.436096 0.577759 1441916205 -0.454163 -0.519165 -0.437073 0.577271 1441916205 -0.454163 -0.519165 -0.437073 0.577271 1441916205 -0.454163 -0.519165 -0.437073 0.577271 1441916205 -0.454163 -0.519165 -0.437073 0.577271 1441916205 -0.454163 -0.519165 -0.437073 0.577271 1441916205 -0.454163 -0.519165 -0.437073 0.577271 1441916205 -0.460266 -0.513428 -0.439941 0.575378 1441916205 -0.460266 -0.513428 -0.439941 0.575378 1441916205 -0.460266 -0.513428 -0.439941 0.575378 1441916205 -0.460266 -0.513428 -0.439941 0.575378 1441916205 -0.460266 -0.513428 -0.439941 0.575378 1441916205 -0.460266 -0.513428 -0.439941 0.575378 1441916205 -0.460266 -0.513428 -0.439941 0.575378 1441916205 -0.468994 -0.504089 -0.440796 0.575928 1441916205 -0.468994 -0.504089 -0.440796 0.575928 1441916205 -0.468994 -0.504089 -0.440796 0.575928 1441916205 -0.468994 -0.504089 -0.440796 0.575928 1441916205 -0.468994 -0.504089 -0.440796 0.575928 1441916205 -0.468994 -0.504089 -0.440796 0.575928 1441916205 -0.474487 -0.497925 -0.443054 0.575073 1441916205 -0.474487 -0.497925 -0.443054 0.575073 1441916205 -0.474487 -0.497925 -0.443054 0.575073 1441916205 -0.474487 -0.497925 -0.443054 0.575073 1441916205 -0.474487 -0.497925 -0.443054 0.575073 1441916205 -0.474487 -0.497925 -0.443054 0.575073 1441916205 -0.473083 -0.496704 -0.445190 0.575562 1441916205 -0.473083 -0.496704 -0.445190 0.575562 1441916205 -0.473083 -0.496704 -0.445190 0.575562 1441916205 -0.473083 -0.496704 -0.445190 0.575562 1441916205 -0.469421 -0.497253 -0.444885 0.578308 1441916205 -0.469421 -0.497253 -0.444885 0.578308 1441916205 -0.469421 -0.497253 -0.444885 0.578308 1441916205 -0.469421 -0.497253 -0.444885 0.578308 1441916205 -0.469421 -0.497253 -0.444885 0.578308 1441916205 -0.469421 -0.497253 -0.444885 0.578308 1441916205 -0.469421 -0.497253 -0.444885 0.578308 1441916205 -0.462708 -0.500305 -0.438660 0.585815 1441916205 -0.462708 -0.500305 -0.438660 0.585815 1441916205 -0.462708 -0.500305 -0.438660 0.585815 1441916205 -0.462708 -0.500305 -0.438660 0.585815 1441916205 -0.462708 -0.500305 -0.438660 0.585815 1441916205 -0.462708 -0.500305 -0.438660 0.585815 1441916205 -0.455872 -0.506592 -0.432678 0.590210 1441916205 -0.455872 -0.506592 -0.432678 0.590210 1441916205 -0.455872 -0.506592 -0.432678 0.590210 1441916205 -0.455872 -0.506592 -0.432678 0.590210 1441916205 -0.455872 -0.506592 -0.432678 0.590210 1441916205 -0.455872 -0.506592 -0.432678 0.590210 1441916205 -0.453064 -0.510559 -0.433044 0.588684 1441916205 -0.453064 -0.510559 -0.433044 0.588684 1441916205 -0.453064 -0.510559 -0.433044 0.588684 1441916205 -0.453064 -0.510559 -0.433044 0.588684 1441916205 -0.453064 -0.510559 -0.433044 0.588684 1441916205 -0.453064 -0.510559 -0.433044 0.588684 1441916205 -0.453064 -0.510559 -0.433044 0.588684 1441916205 -0.457275 -0.506226 -0.432983 0.589233 1441916205 -0.457275 -0.506226 -0.432983 0.589233 1441916205 -0.457275 -0.506226 -0.432983 0.589233 1441916205 -0.457275 -0.506226 -0.432983 0.589233 1441916205 -0.457275 -0.506226 -0.432983 0.589233 1441916205 -0.457275 -0.506226 -0.432983 0.589233 1441916205 -0.457275 -0.506226 -0.432983 0.589233 1441916205 -0.459778 -0.503235 -0.435181 0.588196 1441916205 -0.459778 -0.503235 -0.435181 0.588196 1441916205 -0.459778 -0.503235 -0.435181 0.588196 1441916205 -0.459778 -0.503235 -0.435181 0.588196 1441916205 -0.459778 -0.503235 -0.435181 0.588196 1441916205 -0.459778 -0.503235 -0.435181 0.588196 1441916205 -0.460449 -0.503296 -0.436890 0.586365 1441916205 -0.460449 -0.503296 -0.436890 0.586365 1441916205 -0.460449 -0.503296 -0.436890 0.586365 1441916205 -0.460449 -0.503296 -0.436890 0.586365 1441916205 -0.460449 -0.503296 -0.436890 0.586365 1441916205 -0.460449 -0.503296 -0.436890 0.586365 1441916205 -0.460449 -0.503296 -0.436890 0.586365 1441916205 -0.458984 -0.506287 -0.438782 0.583557 1441916205 -0.458984 -0.506287 -0.438782 0.583557 1441916205 -0.458984 -0.506287 -0.438782 0.583557 1441916206 -0.458984 -0.506287 -0.438782 0.583557 1441916206 -0.458984 -0.506287 -0.438782 0.583557 1441916206 -0.458984 -0.506287 -0.438782 0.583557 1441916206 -0.457153 -0.510376 -0.439209 0.581116 1441916206 -0.457153 -0.510376 -0.439209 0.581116 1441916206 -0.457153 -0.510376 -0.439209 0.581116 1441916206 -0.457153 -0.510376 -0.439209 0.581116 1441916206 -0.457153 -0.510376 -0.439209 0.581116 1441916206 -0.457153 -0.510376 -0.439209 0.581116 1441916206 -0.452576 -0.516479 -0.437866 0.580322 1441916206 -0.452576 -0.516479 -0.437866 0.580322 1441916206 -0.452576 -0.516479 -0.437866 0.580322 1441916206 -0.452576 -0.516479 -0.437866 0.580322 1441916206 -0.452576 -0.516479 -0.437866 0.580322 1441916206 -0.452576 -0.516479 -0.437866 0.580322 1441916206 -0.448547 -0.521362 -0.435669 0.580750 1441916206 -0.448547 -0.521362 -0.435669 0.580750 1441916206 -0.448547 -0.521362 -0.435669 0.580750 1441916206 -0.448547 -0.521362 -0.435669 0.580750 1441916206 -0.448547 -0.521362 -0.435669 0.580750 1441916206 -0.448547 -0.521362 -0.435669 0.580750 1441916206 -0.448547 -0.521362 -0.435669 0.580750 1441916206 -0.449036 -0.522095 -0.434631 0.580444 1441916206 -0.449036 -0.522095 -0.434631 0.580444 1441916206 -0.449036 -0.522095 -0.434631 0.580444 1441916206 -0.449036 -0.522095 -0.434631 0.580444 1441916206 -0.449036 -0.522095 -0.434631 0.580444 1441916206 -0.449036 -0.522095 -0.434631 0.580444 1441916206 -0.457031 -0.515198 -0.437134 0.578552 1441916206 -0.457031 -0.515198 -0.437134 0.578552 1441916206 -0.457031 -0.515198 -0.437134 0.578552 1441916206 -0.457031 -0.515198 -0.437134 0.578552 1441916206 -0.457031 -0.515198 -0.437134 0.578552 1441916206 -0.457031 -0.515198 -0.437134 0.578552 1441916206 -0.465759 -0.507507 -0.442505 0.574219 1441916206 -0.465759 -0.507507 -0.442505 0.574219 1441916206 -0.465759 -0.507507 -0.442505 0.574219 1441916206 -0.465759 -0.507507 -0.442505 0.574219 1441916206 -0.465759 -0.507507 -0.442505 0.574219 1441916206 -0.465759 -0.507507 -0.442505 0.574219 1441916206 -0.465759 -0.507507 -0.442505 0.574219 1441916206 -0.471436 -0.500671 -0.446899 0.572205 1441916206 -0.471436 -0.500671 -0.446899 0.572205 1441916206 -0.471436 -0.500671 -0.446899 0.572205 1441916206 -0.471436 -0.500671 -0.446899 0.572205 1441916206 -0.471436 -0.500671 -0.446899 0.572205 1441916206 -0.471436 -0.500671 -0.446899 0.572205 1441916206 -0.476257 -0.493958 -0.450195 0.571411 1441916206 -0.476257 -0.493958 -0.450195 0.571411 1441916206 -0.476257 -0.493958 -0.450195 0.571411 1441916206 -0.476257 -0.493958 -0.450195 0.571411 1441916206 -0.476257 -0.493958 -0.450195 0.571411 1441916206 -0.476257 -0.493958 -0.450195 0.571411 1441916206 -0.480286 -0.488159 -0.452881 0.570984 1441916206 -0.480286 -0.488159 -0.452881 0.570984 1441916206 -0.480286 -0.488159 -0.452881 0.570984 1441916206 -0.480286 -0.488159 -0.452881 0.570984 1441916206 -0.480286 -0.488159 -0.452881 0.570984 1441916206 -0.480286 -0.488159 -0.452881 0.570984 1441916206 -0.479858 -0.487000 -0.454590 0.570923 1441916206 -0.479858 -0.487000 -0.454590 0.570923 1441916206 -0.479858 -0.487000 -0.454590 0.570923 1441916206 -0.479858 -0.487000 -0.454590 0.570923 1441916206 -0.479858 -0.487000 -0.454590 0.570923 1441916206 -0.476440 -0.488892 -0.456238 0.570862 1441916206 -0.476440 -0.488892 -0.456238 0.570862 1441916206 -0.476440 -0.488892 -0.456238 0.570862 1441916206 -0.476440 -0.488892 -0.456238 0.570862 1441916206 -0.476440 -0.488892 -0.456238 0.570862 1441916206 -0.476440 -0.488892 -0.456238 0.570862 1441916206 -0.476440 -0.488892 -0.456238 0.570862 1441916206 -0.468262 -0.494446 -0.451721 0.576355 1441916206 -0.468262 -0.494446 -0.451721 0.576355 1441916206 -0.468262 -0.494446 -0.451721 0.576355 1441916206 -0.468262 -0.494446 -0.451721 0.576355 1441916206 -0.468262 -0.494446 -0.451721 0.576355 1441916206 -0.468262 -0.494446 -0.451721 0.576355 1441916206 -0.455261 -0.506104 -0.442627 0.583740 1441916206 -0.455261 -0.506104 -0.442627 0.583740 1441916206 -0.455261 -0.506104 -0.442627 0.583740 1441916206 -0.455261 -0.506104 -0.442627 0.583740 1441916206 -0.455261 -0.506104 -0.442627 0.583740 1441916206 -0.455261 -0.506104 -0.442627 0.583740 1441916206 -0.448975 -0.511841 -0.435059 0.589294 1441916206 -0.448975 -0.511841 -0.435059 0.589294 1441916206 -0.448975 -0.511841 -0.435059 0.589294 1441916206 -0.448975 -0.511841 -0.435059 0.589294 1441916206 -0.448975 -0.511841 -0.435059 0.589294 1441916206 -0.448975 -0.511841 -0.435059 0.589294 1441916206 -0.448975 -0.511841 -0.435059 0.589294 1441916206 -0.448059 -0.512512 -0.432861 0.590942 1441916206 -0.448059 -0.512512 -0.432861 0.590942 1441916206 -0.448059 -0.512512 -0.432861 0.590942 1441916206 -0.448059 -0.512512 -0.432861 0.590942 1441916206 -0.448059 -0.512512 -0.432861 0.590942 1441916206 -0.448059 -0.512512 -0.432861 0.590942 1441916206 -0.449036 -0.509399 -0.431702 0.593750 1441916206 -0.449036 -0.509399 -0.431702 0.593750 1441916206 -0.449036 -0.509399 -0.431702 0.593750 1441916206 -0.449036 -0.509399 -0.431702 0.593750 1441916206 -0.449036 -0.509399 -0.431702 0.593750 1441916206 
-0.442566 -0.504944 -0.422241 0.609009 1441916209 -0.442566 -0.504944 -0.422241 0.609009 1441916209 -0.442566 -0.504944 -0.422241 0.609009 1441916209 -0.441467 -0.505676 -0.422913 0.608704 1441916209 -0.441467 -0.505676 -0.422913 0.608704 1441916209 -0.441467 -0.505676 -0.422913 0.608704 1441916209 -0.441467 -0.505676 -0.422913 0.608704 1441916209 -0.441467 -0.505676 -0.422913 0.608704 1441916209 -0.441467 -0.505676 -0.422913 0.608704 1441916209 -0.448120 -0.498535 -0.428162 0.606140 1441916209 -0.448120 -0.498535 -0.428162 0.606140 1441916209 -0.448120 -0.498535 -0.428162 0.606140 1441916209 -0.448120 -0.498535 -0.428162 0.606140 1441916209 -0.448120 -0.498535 -0.428162 0.606140 1441916209 -0.448120 -0.498535 -0.428162 0.606140 1441916209 -0.456604 -0.490723 -0.440308 0.597412 1441916209 -0.456604 -0.490723 -0.440308 0.597412 1441916209 -0.456604 -0.490723 -0.440308 0.597412 1441916209 -0.456604 -0.490723 -0.440308 0.597412 1441916209 -0.456604 -0.490723 -0.440308 0.597412 1441916209 -0.456604 -0.490723 -0.440308 0.597412 1441916209 -0.456604 -0.490723 -0.440308 0.597412 1441916209 -0.462585 -0.479919 -0.456055 0.589722 1441916209 -0.462585 -0.479919 -0.456055 0.589722 1441916209 -0.462585 -0.479919 -0.456055 0.589722 1441916209 -0.462585 -0.479919 -0.456055 0.589722 1441916209 -0.462585 -0.479919 -0.456055 0.589722 1441916209 -0.462585 -0.479919 -0.456055 0.589722 1441916209 -0.464050 -0.469116 -0.462463 0.592224 1441916209 -0.464050 -0.469116 -0.462463 0.592224 1441916209 -0.464050 -0.469116 -0.462463 0.592224 1441916209 -0.464050 -0.469116 -0.462463 0.592224 1441916209 -0.464050 -0.469116 -0.462463 0.592224 1441916209 -0.464050 -0.469116 -0.462463 0.592224 1441916209 -0.454407 -0.473083 -0.457703 0.600220 1441916209 -0.454407 -0.473083 -0.457703 0.600220 1441916209 -0.454407 -0.473083 -0.457703 0.600220 1441916209 -0.454407 -0.473083 -0.457703 0.600220 1441916209 -0.454407 -0.473083 -0.457703 0.600220 1441916209 -0.454407 -0.473083 -0.457703 0.600220 1441916209 -0.454407 -0.473083 -0.457703 0.600220 1441916209 -0.443481 -0.477478 -0.446350 0.613342 1441916209 -0.443481 -0.477478 -0.446350 0.613342 1441916209 -0.443481 -0.477478 -0.446350 0.613342 1441916209 -0.443481 -0.477478 -0.446350 0.613342 1441916209 -0.443481 -0.477478 -0.446350 0.613342 1441916209 -0.443481 -0.477478 -0.446350 0.613342 1441916209 -0.443481 -0.477478 -0.446350 0.613342 1441916210 -0.434875 -0.483093 -0.426331 0.629089 1441916210 -0.434875 -0.483093 -0.426331 0.629089 1441916210 -0.434875 -0.483093 -0.426331 0.629089 1441916210 -0.434875 -0.483093 -0.426331 0.629089 1441916210 -0.434875 -0.483093 -0.426331 0.629089 1441916210 -0.430115 -0.488403 -0.408569 0.639954 1441916210 -0.430115 -0.488403 -0.408569 0.639954 1441916210 -0.430115 -0.488403 -0.408569 0.639954 1441916210 -0.430115 -0.488403 -0.408569 0.639954 1441916210 -0.430115 -0.488403 -0.408569 0.639954 1441916210 -0.430115 -0.488403 -0.408569 0.639954 1441916210 -0.429932 -0.493042 -0.406128 0.638123 1441916210 -0.429932 -0.493042 -0.406128 0.638123 1441916210 -0.429932 -0.493042 -0.406128 0.638123 1441916210 -0.429932 -0.493042 -0.406128 0.638123 1441916210 -0.429932 -0.493042 -0.406128 0.638123 1441916210 -0.429932 -0.493042 -0.406128 0.638123 1441916210 -0.429932 -0.493042 -0.406128 0.638123 1441916210 -0.439392 -0.485352 -0.416992 0.630493 1441916210 -0.439392 -0.485352 -0.416992 0.630493 1441916210 -0.439392 -0.485352 -0.416992 0.630493 1441916210 -0.439392 -0.485352 -0.416992 0.630493 1441916210 -0.439392 -0.485352 -0.416992 0.630493 1441916210 -0.439392 -0.485352 -0.416992 0.630493 1441916210 -0.439392 -0.485352 -0.416992 0.630493 1441916210 -0.446838 -0.477661 -0.433594 0.619812 1441916210 -0.446838 -0.477661 -0.433594 0.619812 1441916210 -0.446838 -0.477661 -0.433594 0.619812 1441916210 -0.446838 -0.477661 -0.433594 0.619812 1441916210 -0.446838 -0.477661 -0.433594 0.619812 1441916210 -0.446838 -0.477661 -0.433594 0.619812 1441916210 -0.444641 -0.482544 -0.437866 0.614624 1441916210 -0.444641 -0.482544 -0.437866 0.614624 1441916210 -0.444641 -0.482544 -0.437866 0.614624 1441916210 -0.444641 -0.482544 -0.437866 0.614624 1441916210 -0.444641 -0.482544 -0.437866 0.614624 1441916210 -0.444641 -0.482544 -0.437866 0.614624 1441916210 -0.445068 -0.484070 -0.439331 0.612122 1441916210 -0.445068 -0.484070 -0.439331 0.612122 1441916210 -0.445068 -0.484070 -0.439331 0.612122 1441916210 -0.445068 -0.484070 -0.439331 0.612122 1441916210 -0.445068 -0.484070 -0.439331 0.612122 1441916210 -0.445068 -0.484070 -0.439331 0.612122 1441916210 -0.447510 -0.482300 -0.443298 0.608765 1441916210 -0.447510 -0.482300 -0.443298 0.608765 1441916210 -0.447510 -0.482300 -0.443298 0.608765 1441916210 -0.447510 -0.482300 -0.443298 0.608765 1441916210 -0.447510 -0.482300 -0.443298 0.608765 1441916210 -0.447510 -0.482300 -0.443298 0.608765 1441916210 -0.447510 -0.482300 -0.443298 0.608765 1441916210 -0.445068 -0.487366 -0.447266 0.603638 1441916210 -0.445068 -0.487366 -0.447266 0.603638 1441916210 -0.445068 -0.487366 -0.447266 0.603638 1441916210 -0.445313 -0.490234 -0.457092 0.593750 1441916210 -0.445313 -0.490234 -0.457092 0.593750 1441916210 -0.445313 -0.490234 -0.457092 0.593750 1441916210 -0.445313 -0.490234 -0.457092 0.593750 1441916210 -0.445313 -0.490234 -0.457092 0.593750 1441916210 -0.445313 -0.490234 -0.457092 0.593750 1441916210 -0.448975 -0.489197 -0.468872 0.582520 1441916210 -0.448975 -0.489197 -0.468872 0.582520 1441916210 -0.448975 -0.489197 -0.468872 0.582520 1441916210 -0.448975 -0.489197 -0.468872 0.582520 1441916210 -0.448975 -0.489197 -0.468872 0.582520 1441916210 -0.448975 -0.489197 -0.468872 0.582520 1441916210 -0.451660 -0.489502 -0.480591 0.570435 1441916210 -0.451660 -0.489502 -0.480591 0.570435 1441916210 -0.451660 -0.489502 -0.480591 0.570435 1441916210 -0.451660 -0.489502 -0.480591 0.570435 1441916210 -0.451660 -0.489502 -0.480591 0.570435 1441916210 -0.451660 -0.489502 -0.480591 0.570435 1441916210 -0.451660 -0.489502 -0.480591 0.570435 1441916210 -0.451294 -0.489319 -0.487427 0.565125 1441916210 -0.451294 -0.489319 -0.487427 0.565125 1441916210 -0.451294 -0.489319 -0.487427 0.565125 1441916210 -0.451294 -0.489319 -0.487427 0.565125 1441916210 -0.451294 -0.489319 -0.487427 0.565125 1441916210 -0.451294 -0.489319 -0.487427 0.565125 1441916210 -0.447937 -0.490479 -0.483459 0.570190 1441916210 -0.447937 -0.490479 -0.483459 0.570190 1441916210 -0.447937 -0.490479 -0.483459 0.570190 1441916210 -0.447937 -0.490479 -0.483459 0.570190 1441916210 -0.447937 -0.490479 -0.483459 0.570190 1441916210 -0.447937 -0.490479 -0.483459 0.570190 1441916210 -0.445374 -0.491333 -0.476318 0.577393 1441916210 -0.445374 -0.491333 -0.476318 0.577393 1441916210 -0.445374 -0.491333 -0.476318 0.577393 1441916210 -0.445374 -0.491333 -0.476318 0.577393 1441916210 -0.445374 -0.491333 -0.476318 0.577393 1441916210 -0.445374 -0.491333 -0.476318 0.577393 1441916210 -0.445313 -0.488892 -0.470093 0.584534 1441916210 -0.445313 -0.488892 -0.470093 0.584534 1441916210 -0.445313 -0.488892 -0.470093 0.584534 1441916210 -0.445313 -0.488892 -0.470093 0.584534 1441916210 -0.445313 -0.488892 -0.470093 0.584534 1441916210 -0.445313 -0.488892 -0.470093 0.584534 1441916210 -0.445313 -0.488892 -0.470093 0.584534 1441916210 -0.446777 -0.484619 -0.459412 0.595398 1441916210 -0.446777 -0.484619 -0.459412 0.595398 1441916210 -0.446777 -0.484619 -0.459412 0.595398 1441916210 -0.446777 -0.484619 -0.459412 0.595398 1441916210 -0.446777 -0.484619 -0.459412 0.595398 1441916210 -0.448364 -0.482666 -0.451172 0.602051 1441916210 -0.448364 -0.482666 -0.451172 0.602051 1441916210 -0.448364 -0.482666 -0.451172 0.602051 1441916210 -0.448364 -0.482666 -0.451172 0.602051 1441916210 -0.448364 -0.482666 -0.451172 0.602051 1441916210 -0.448364 -0.482666 -0.451172 0.602051 1441916210 -0.450195 -0.481812 -0.446960 0.604553 1441916210 -0.450195 -0.481812 -0.446960 0.604553 1441916211 -0.450195 -0.481812 -0.446960 0.604553 1441916211 -0.450195 -0.481812 -0.446960 0.604553 1441916211 -0.450195 -0.481812 -0.446960 0.604553 1441916211 -0.450195 -0.481812 -0.446960 0.604553 1441916211 -0.450195 -0.481812 -0.446960 0.604553 1441916211 -0.455078 -0.480225 -0.448608 0.600891 1441916211 -0.455078 -0.480225 -0.448608 0.600891 1441916211 -0.455078 -0.480225 -0.448608 0.600891 1441916211 -0.455078 -0.480225 -0.448608 0.600891 1441916211 -0.455078 -0.480225 -0.448608 0.600891 1441916211 -0.455078 -0.480225 -0.448608 0.600891 1441916211 -0.460754 -0.475464 -0.460510 0.591309 1441916211 -0.460754 -0.475464 -0.460510 0.591309 1441916211 -0.460754 -0.475464 -0.460510 0.591309 1441916211 -0.460754 -0.475464 -0.460510 0.591309 1441916211 -0.460754 -0.475464 -0.460510 0.591309 1441916211 -0.460754 -0.475464 -0.460510 0.591309 1441916211 -0.465149 -0.469666 -0.475342 0.580688 1441916211 -0.465149 -0.469666 -0.475342 0.580688 1441916211 -0.465149 -0.469666 -0.475342 0.580688 1441916211 -0.465149 -0.469666 -0.475342 0.580688 1441916211 -0.465149 -0.469666 -0.475342 0.580688 1441916211 -0.465149 -0.469666 -0.475342 0.580688 1441916211 -0.463806 -0.469971 -0.477905 0.579407 1441916211 -0.463806 -0.469971 -0.477905 0.579407 1441916211 -0.463806 -0.469971 -0.477905 0.579407 1441916211 -0.463806 -0.469971 -0.477905 0.579407 1441916211 -0.463806 -0.469971 -0.477905 0.579407 1441916211 -0.463806 -0.469971 -0.477905 0.579407 1441916211 -0.462402 -0.473633 -0.471313 0.582886 1441916211 -0.462402 -0.473633 -0.471313 0.582886 1441916211 -0.462402 -0.473633 -0.471313 0.582886 1441916211 -0.462402 -0.473633 -0.471313 0.582886 1441916211 -0.462402 -0.473633 -0.471313 0.582886 1441916211 -0.462402 -0.473633 -0.471313 0.582886 1441916211 -0.462341 -0.474365 -0.467468 0.585388 1441916211 -0.462341 -0.474365 -0.467468 0.585388 1441916211 -0.462341 -0.474365 -0.467468 0.585388 1441916211 -0.462341 -0.474365 -0.467468 0.585388 1441916211 -0.462341 -0.474365 -0.467468 0.585388 1441916211 -0.462341 -0.474365 -0.467468 0.585388 1441916211 -0.462280 -0.475220 -0.469910 0.582825 1441916211 -0.462280 -0.475220 -0.469910 0.582825 1441916211 -0.462280 -0.475220 -0.469910 0.582825 1441916211 -0.462280 -0.475220 -0.469910 0.582825 1441916211 -0.462280 -0.475220 -0.469910 0.582825 1441916211 -0.462280 -0.475220 -0.469910 0.582825 1441916211 -0.462280 -0.475464 -0.479370 0.574890 1441916211 -0.462280 -0.475464 -0.479370 0.574890 1441916211 -0.462280 -0.475464 -0.479370 0.574890 1441916211 -0.462280 -0.475464 -0.479370 0.574890 1441916211 -0.462280 -0.475464 -0.479370 0.574890 1441916211 -0.463562 -0.473877 -0.486023 0.569519 1441916211 -0.463562 -0.473877 -0.486023 0.569519 1441916211 -0.463562 -0.473877 -0.486023 0.569519 1441916211 -0.463562 -0.473877 -0.486023 0.569519 1441916211 -0.463562 -0.473877 -0.486023 0.569519 1441916211 -0.463562 -0.473877 -0.486023 0.569519 1441916211 -0.466736 -0.471680 -0.491638 0.563965 1441916211 -0.466736 -0.471680 -0.491638 0.563965 1441916211 -0.466736 -0.471680 -0.491638 0.563965 1441916211 -0.466736 -0.471680 -0.491638 0.563965 1441916211 -0.466736 -0.471680 -0.491638 0.563965 1441916211 -0.466736 -0.471680 -0.491638 0.563965 1441916211 -0.466736 -0.471680 -0.491638 0.563965 1441916211 -0.468018 -0.469177 -0.495972 0.561157 1441916211 -0.468018 -0.469177 -0.495972 0.561157 1441916211 -0.468018 -0.469177 -0.495972 0.561157 1441916211 -0.468018 -0.469177 -0.495972 0.561157 1441916211 -0.468018 -0.469177 -0.495972 0.561157 1441916211 -0.468018 -0.469177 -0.495972 0.561157 1441916211 -0.465027 -0.469299 -0.491333 0.567627 1441916211 -0.465027 -0.469299 -0.491333 0.567627 1441916211 -0.465027 -0.469299 -0.491333 0.567627 1441916211 -0.465027 -0.469299 -0.491333 0.567627 1441916211 -0.465027 -0.469299 -0.491333 0.567627 1441916211 -0.465027 -0.469299 -0.491333 0.567627 1441916211 -0.465027 -0.469299 -0.491333 0.567627 1441916211 -0.461548 -0.471252 -0.483154 0.575745 1441916211 -0.461548 -0.471252 -0.483154 0.575745 1441916211 -0.461548 -0.471252 -0.483154 0.575745 1441916211 -0.461548 -0.471252 -0.483154 0.575745 1441916211 -0.461548 -0.471252 -0.483154 0.575745 1441916211 -0.461548 -0.471252 -0.483154 0.575745 1441916211 -0.459412 -0.470886 -0.474243 0.585083 1441916211 -0.459412 -0.470886 -0.474243 0.585083 1441916211 -0.459412 -0.470886 -0.474243 0.585083 1441916211 -0.459412 -0.470886 -0.474243 0.585083 1441916211 -0.459412 -0.470886 -0.474243 0.585083 1441916211 -0.459412 -0.470886 -0.474243 0.585083 1441916211 -0.454407 -0.473389 -0.462341 0.596436 1441916211 -0.454407 -0.473389 -0.462341 0.596436 1441916211 -0.454407 -0.473389 -0.462341 0.596436 1441916211 -0.454407 -0.473389 -0.462341 0.596436 1441916211 -0.454407 -0.473389 -0.462341 0.596436 1441916211 -0.454407 -0.473389 -0.462341 0.596436 1441916211 -0.454407 -0.473389 -0.462341 0.596436 1441916211 -0.448792 -0.479553 -0.450134 0.604980 1441916211 -0.448792 -0.479553 -0.450134 0.604980 1441916211 -0.448792 -0.479553 -0.450134 0.604980 1441916211 -0.448792 -0.479553 -0.450134 0.604980 1441916211 -0.448792 -0.479553 -0.450134 0.604980 1441916211 -0.448792 -0.479553 -0.450134 0.604980 1441916211 -0.445496 -0.485962 -0.439819 0.609924 1441916211 -0.445496 -0.485962 -0.439819 0.609924 1441916211 -0.445496 -0.485962 -0.439819 0.609924 1441916211 -0.445496 -0.485962 -0.439819 0.609924 1441916211 -0.445496 -0.485962 -0.439819 0.609924 1441916211 -0.445496 -0.485962 -0.439819 0.609924 1441916211 -0.449646 -0.485596 -0.437866 0.608582 1441916211 -0.449646 -0.485596 -0.437866 0.608582 1441916211 -0.449646 -0.485596 -0.437866 0.608582 1441916212 -0.449646 -0.485596 -0.437866 0.608582 1441916212 -0.449646 -0.485596 -0.437866 0.608582 1441916212 -0.456604 -0.481506 -0.446350 0.600403 1441916212 -0.456604 -0.481506 -0.446350 0.600403 1441916212 -0.456604 -0.481506 -0.446350 0.600403 1441916212 -0.456604 -0.481506 -0.446350 0.600403 1441916212 -0.456604 -0.481506 -0.446350 0.600403 1441916212 -0.456604 -0.481506 -0.446350 0.600403 1441916212 -0.459961 -0.476196 -0.458252 0.593018 1441916212 -0.459961 -0.476196 -0.458252 0.593018 1441916212 -0.459961 -0.476196 -0.458252 0.593018 1441916212 -0.459961 -0.476196 -0.458252 0.593018 1441916212 -0.459961 -0.476196 -0.458252 0.593018 1441916212 -0.459961 -0.476196 -0.458252 0.593018 1441916212 -0.461426 -0.473450 -0.455383 0.596313 1441916212 -0.461426 -0.473450 -0.455383 0.596313 1441916212 -0.461426 -0.473450 -0.455383 0.596313 1441916212 -0.461426 -0.473450 -0.455383 0.596313 1441916212 -0.461426 -0.473450 -0.455383 0.596313 1441916212 -0.460327 -0.475525 -0.453186 0.597168 1441916212 -0.460327 -0.475525 -0.453186 0.597168 1441916212 -0.460327 -0.475525 -0.453186 0.597168 1441916212 -0.460327 -0.475525 -0.453186 0.597168 1441916212 -0.460327 -0.475525 -0.453186 0.597168 1441916212 -0.460327 -0.475525 -0.453186 0.597168 1441916212 -0.461853 -0.473450 -0.453125 0.597717 1441916212 -0.461853 -0.473450 -0.453125 0.597717 1441916212 -0.461853 -0.473450 -0.453125 0.597717 1441916212 -0.461853 -0.473450 -0.453125 0.597717 1441916212 -0.461853 -0.473450 -0.453125 0.597717 1441916212 -0.461853 -0.473450 -0.453125 0.597717 1441916212 -0.458496 -0.476013 -0.456604 0.595642 1441916212 -0.458496 -0.476013 -0.456604 0.595642 1441916212 -0.458496 -0.476013 -0.456604 0.595642 1441916212 -0.458496 -0.476013 -0.456604 0.595642 1441916212 -0.458496 -0.476013 -0.456604 0.595642 1441916212 -0.458496 -0.476013 -0.456604 0.595642 1441916212 -0.454712 -0.482178 -0.462341 0.589050 1441916212 -0.454712 -0.482178 -0.462341 0.589050 1441916212 -0.454712 -0.482178 -0.462341 0.589050 1441916212 -0.454712 -0.482178 -0.462341 0.589050 1441916212 -0.454712 -0.482178 -0.462341 0.589050 1441916212 -0.454712 -0.482178 -0.462341 0.589050 1441916212 -0.454712 -0.482178 -0.462341 0.589050 1441916212 -0.453735 -0.485107 -0.471313 0.580261 1441916212 -0.453735 -0.485107 -0.471313 0.580261 1441916212 -0.453735 -0.485107 -0.471313 0.580261 1441916212 -0.453735 -0.485107 -0.471313 0.580261 1441916212 -0.453735 -0.485107 -0.471313 0.580261 1441916212 -0.453735 -0.485107 -0.471313 0.580261 1441916212 -0.456299 -0.483643 -0.480652 0.571777 1441916212 -0.456299 -0.483643 -0.480652 0.571777 1441916212 -0.456299 -0.483643 -0.480652 0.571777 1441916212 -0.456299 -0.483643 -0.480652 0.571777 1441916212 -0.456299 -0.483643 -0.480652 0.571777 1441916212 -0.456299 -0.483643 -0.480652 0.571777 1441916212 -0.455322 -0.483398 -0.485046 0.568970 1441916212 -0.455322 -0.483398 -0.485046 0.568970 1441916212 -0.455322 -0.483398 -0.485046 0.568970 1441916212 -0.455322 -0.483398 -0.485046 0.568970 1441916212 -0.455322 -0.483398 -0.485046 0.568970 1441916212 -0.455322 -0.483398 -0.485046 0.568970 1441916212 -0.455322 -0.483398 -0.485046 0.568970 1441916212 -0.452881 -0.484619 -0.482117 0.572388 1441916212 -0.452881 -0.484619 -0.482117 0.572388 1441916212 -0.452881 -0.484619 -0.482117 0.572388 1441916212 -0.452881 -0.484619 -0.482117 0.572388 1441916212 -0.452881 -0.484619 -0.482117 0.572388 1441916212 -0.452881 -0.484619 -0.482117 0.572388 1441916212 -0.452148 -0.483582 -0.476746 0.578308 1441916212 -0.452148 -0.483582 -0.476746 0.578308 1441916212 -0.452148 -0.483582 -0.476746 0.578308 1441916212 -0.452148 -0.483582 -0.476746 0.578308 1441916212 -0.452148 -0.483582 -0.476746 0.578308 1441916212 -0.452148 -0.483582 -0.476746 0.578308 1441916212 -0.451965 -0.481812 -0.471497 0.584229 1441916212 -0.451965 -0.481812 -0.471497 0.584229 1441916212 -0.451965 -0.481812 -0.471497 0.584229 1441916212 -0.451965 -0.481812 -0.471497 0.584229 1441916212 -0.451965 -0.481812 -0.471497 0.584229 1441916212 -0.451965 -0.481812 -0.471497 0.584229 1441916212 -0.451965 -0.481812 -0.471497 0.584229 1441916212 -0.451721 -0.480469 -0.464417 0.591187 1441916212 -0.451721 -0.480469 -0.464417 0.591187 1441916212 -0.451721 -0.480469 -0.464417 0.591187 1441916212 -0.451721 -0.480469 -0.464417 0.591187 1441916212 -0.451721 -0.480469 -0.464417 0.591187 1441916212 -0.451721 -0.480469 -0.464417 0.591187 1441916212 -0.453186 -0.478821 -0.456726 0.597351 1441916212 -0.453186 -0.478821 -0.456726 0.597351 1441916212 -0.453186 -0.478821 -0.456726 0.597351 1441916212 -0.453186 -0.478821 -0.456726 0.597351 1441916212 -0.453186 -0.478821 -0.456726 0.597351 1441916212 -0.453186 -0.478821 -0.456726 0.597351 1441916212 -0.453064 -0.480225 -0.453003 0.599121 1441916212 -0.453064 -0.480225 -0.453003 0.599121 1441916212 -0.453064 -0.480225 -0.453003 0.599121 1441916212 -0.453064 -0.480225 -0.453003 0.599121 1441916212 -0.453064 -0.480225 -0.453003 0.599121 1441916212 -0.456360 -0.481445 -0.454407 0.594604 1441916212 -0.456360 -0.481445 -0.454407 0.594604 1441916212 -0.456360 -0.481445 -0.454407 0.594604 1441916212 -0.456360 -0.481445 -0.454407 0.594604 1441916212 -0.456360 -0.481445 -0.454407 0.594604 1441916212 -0.456360 -0.481445 -0.454407 0.594604 1441916212 -0.456360 -0.481445 -0.454407 0.594604 1441916212 -0.465027 -0.475281 -0.462524 0.586487 1441916212 -0.465027 -0.475281 -0.462524 0.586487 1441916212 -0.465027 -0.475281 -0.462524 0.586487 1441916213 -0.465027 -0.475281 -0.462524 0.586487 1441916213 -0.465027 -0.475281 -0.462524 0.586487 1441916213 -0.465027 -0.475281 -0.462524 0.586487 1441916213 -0.466980 -0.471619 -0.475159 0.577759 1441916213 -0.466980 -0.471619 -0.475159 0.577759 1441916213 -0.466980 -0.471619 -0.475159 0.577759 1441916213 -0.466980 -0.471619 -0.475159 0.577759 1441916213 -0.466980 -0.471619 -0.475159 0.577759 1441916213 -0.466980 -0.471619 -0.475159 0.577759 1441916213 -0.467041 -0.470825 -0.472290 0.580627 1441916213 -0.467041 -0.470825 -0.472290 0.580627 1441916213 -0.467041 -0.470825 -0.472290 0.580627 1441916213 -0.467041 -0.470825 -0.472290 0.580627 1441916213 -0.467041 -0.470825 -0.472290 0.580627 1441916213 -0.467041 -0.470825 -0.472290 0.580627 1441916213 -0.463440 -0.473389 -0.467957 0.584961 1441916213 -0.463440 -0.473389 -0.467957 0.584961 1441916213 -0.463440 -0.473389 -0.467957 0.584961 1441916213 -0.463440 -0.473389 -0.467957 0.584961 1441916213 -0.463440 -0.473389 -0.467957 0.584961 1441916213 -0.463440 -0.473389 -0.467957 0.584961 1441916213 -0.460083 -0.476624 -0.462708 0.589172 1441916213 -0.460083 -0.476624 -0.462708 0.589172 1441916213 -0.460083 -0.476624 -0.462708 0.589172 1441916213 -0.460083 -0.476624 -0.462708 0.589172 1441916213 -0.460083 -0.476624 -0.462708 0.589172 1441916213 -0.460083 -0.476624 -0.462708 0.589172 1441916213 -0.454956 -0.481873 -0.459473 0.591431 1441916213 -0.454956 -0.481873 -0.459473 0.591431 1441916213 -0.454956 -0.481873 -0.459473 0.591431 1441916213 -0.454956 -0.481873 -0.459473 0.591431 1441916213 -0.454956 -0.481873 -0.459473 0.591431 1441916213 -0.450439 -0.488037 -0.460938 0.588623 1441916213 -0.450439 -0.488037 -0.460938 0.588623 1441916213 -0.450439 -0.488037 -0.460938 0.588623 1441916213 -0.450439 -0.488037 -0.460938 0.588623 1441916213 -0.450439 -0.488037 -0.460938 0.588623 1441916213 -0.450439 -0.488037 -0.460938 0.588623 1441916213 -0.450439 -0.488037 -0.460938 0.588623 1441916213 -0.448853 -0.491211 -0.464600 0.584351 1441916213 -0.448853 -0.491211 -0.464600 0.584351 1441916213 -0.448853 -0.491211 -0.464600 0.584351 1441916213 -0.448853 -0.491211 -0.464600 0.584351 1441916213 -0.448853 -0.491211 -0.464600 0.584351 1441916213 -0.448853 -0.491211 -0.464600 0.584351 1441916213 -0.450317 -0.491638 -0.471680 0.577087 1441916213 -0.450317 -0.491638 -0.471680 0.577087 1441916213 -0.450317 -0.491638 -0.471680 0.577087 1441916213 -0.450317 -0.491638 -0.471680 0.577087 1441916213 -0.450317 -0.491638 -0.471680 0.577087 1441916213 -0.450317 -0.491638 -0.471680 0.577087 1441916213 -0.452332 -0.488831 -0.478149 0.572632 1441916213 -0.452332 -0.488831 -0.478149 0.572632 1441916213 -0.452332 -0.488831 -0.478149 0.572632 1441916213 -0.452332 -0.488831 -0.478149 0.572632 1441916213 -0.452332 -0.488831 -0.478149 0.572632 1441916213 -0.452332 -0.488831 -0.478149 0.572632 1441916213 -0.451904 -0.486267 -0.475098 0.577637 1441916213 -0.451904 -0.486267 -0.475098 0.577637 1441916213 -0.451904 -0.486267 -0.475098 0.577637 1441916213 -0.451904 -0.486267 -0.475098 0.577637 1441916213 -0.451904 -0.486267 -0.475098 0.577637 1441916213 -0.451904 -0.486267 -0.475098 0.577637 1441916213 -0.452942 -0.483643 -0.469788 0.583313 1441916213 -0.452942 -0.483643 -0.469788 0.583313 1441916213 -0.452942 -0.483643 -0.469788 0.583313 1441916213 -0.452942 -0.483643 -0.469788 0.583313 1441916213 -0.452942 -0.483643 -0.469788 0.583313 1441916213 -0.452942 -0.483643 -0.469788 0.583313 1441916213 -0.452942 -0.483643 -0.469788 0.583313 1441916213 -0.454041 -0.481140 -0.467712 0.586182 1441916213 -0.454041 -0.481140 -0.467712 0.586182 1441916213 -0.454041 -0.481140 -0.467712 0.586182 1441916213 -0.454041 -0.481140 -0.467712 0.586182 1441916213 -0.454041 -0.481140 -0.467712 0.586182 1441916213 -0.454041 -0.481140 -0.467712 0.586182 1441916213 -0.453186 -0.479614 -0.462341 0.592407 1441916213 -0.453186 -0.479614 -0.462341 0.592407 1441916213 -0.453186 -0.479614 -0.462341 0.592407 1441916213 -0.453186 -0.479614 -0.462341 0.592407 1441916213 -0.453186 -0.479614 -0.462341 0.592407 1441916213 -0.453186 -0.479614 -0.462341 0.592407 1441916213 -0.454529 -0.478210 -0.453857 0.598999 1441916213 -0.454529 -0.478210 -0.453857 0.598999 1441916213 -0.454529 -0.478210 -0.453857 0.598999 1441916213 -0.454529 -0.478210 -0.453857 0.598999 1441916213 -0.454529 -0.478210 -0.453857 0.598999 1441916213 -0.454529 -0.478210 -0.453857 0.598999 1441916213 -0.452759 -0.480835 -0.448486 0.602295 1441916213 -0.452759 -0.480835 -0.448486 0.602295 1441916213 -0.452759 -0.480835 -0.448486 0.602295 1441916213 -0.452759 -0.480835 -0.448486 0.602295 1441916213 -0.452759 -0.480835 -0.448486 0.602295 1441916213 -0.452759 -0.480835 -0.448486 0.602295 1441916213 -0.451233 -0.486206 -0.445129 0.601624 1441916213 -0.451233 -0.486206 -0.445129 0.601624 1441916213 -0.451233 -0.486206 -0.445129 0.601624 1441916213 -0.451233 -0.486206 -0.445129 0.601624 1441916213 -0.451233 -0.486206 -0.445129 0.601624 1441916213 -0.451233 -0.486206 -0.445129 0.601624 1441916213 -0.451233 -0.486206 -0.445129 0.601624 1441916213 -0.454956 -0.485718 -0.446228 0.598328 1441916213 -0.454956 -0.485718 -0.446228 0.598328 1441916213 -0.454956 -0.485718 -0.446228 0.598328 1441916213 -0.454956 -0.485718 -0.446228 0.598328 1441916213 -0.454956 -0.485718 -0.446228 0.598328 1441916213 -0.454956 -0.485718 -0.446228 0.598328 1441916213 -0.457581 -0.480713 -0.456238 0.592834 1441916213 -0.457581 -0.480713 -0.456238 0.592834 1441916213 -0.457581 -0.480713 -0.456238 0.592834 1441916213 -0.457581 -0.480713 -0.456238 0.592834 1441916213 -0.457581 -0.480713 -0.456238 0.592834 1441916214 -0.457581 -0.480713 -0.456238 0.592834 1441916214 -0.453552 -0.483826 -0.458496 0.591614 1441916214 -0.453552 -0.483826 -0.458496 0.591614 1441916214 -0.453552 -0.483826 -0.458496 0.591614 1441916214 -0.453552 -0.483826 -0.458496 0.591614 1441916214 -0.453552 -0.483826 -0.458496 0.591614 1441916214 -0.453552 -0.483826 -0.458496 0.591614 1441916214 -0.451294 -0.486938 -0.447754 0.598999 1441916214 -0.451294 -0.486938 -0.447754 0.598999 1441916214 -0.451294 -0.486938 -0.447754 0.598999 1441916214 -0.451294 -0.486938 -0.447754 0.598999 1441916214 -0.451294 -0.486938 -0.447754 0.598999 1441916214 -0.451294 -0.486938 -0.447754 0.598999 1441916214 -0.449585 -0.488464 -0.442688 0.602783 1441916214 -0.449585 -0.488464 -0.442688 0.602783 1441916214 -0.449585 -0.488464 -0.442688 0.602783 1441916214 -0.449585 -0.488464 -0.442688 0.602783 1441916214 -0.449585 -0.488464 -0.442688 0.602783 1441916214 -0.449585 -0.488464 -0.442688 0.602783 1441916214 -0.449585 -0.488464 -0.442688 0.602783 1441916214 -0.450134 -0.487427 -0.439026 0.605896 1441916214 -0.450134 -0.487427 -0.439026 0.605896 1441916214 -0.450134 -0.487427 -0.439026 0.605896 1441916214 -0.450134 -0.487427 -0.439026 0.605896 1441916214 -0.450134 -0.487427 -0.439026 0.605896 1441916214 -0.450134 -0.487427 -0.439026 0.605896 1441916214 -0.446777 -0.491760 -0.439087 0.604797 1441916214 -0.446777 -0.491760 -0.439087 0.604797 1441916214 -0.446777 -0.491760 -0.439087 0.604797 1441916214 -0.446777 -0.491760 -0.439087 0.604797 1441916214 -0.446777 -0.491760 -0.439087 0.604797 1441916214 -0.446777 -0.491760 -0.439087 0.604797 1441916214 -0.446289 -0.493652 -0.444763 0.599487 1441916214 -0.446289 -0.493652 -0.444763 0.599487 1441916214 -0.446289 -0.493652 -0.444763 0.599487 1441916214 -0.446289 -0.493652 -0.444763 0.599487 1441916214 -0.446289 -0.493652 -0.444763 0.599487 1441916214 -0.446289 -0.493652 -0.444763 0.599487 1441916214 -0.452026 -0.488098 -0.453918 0.592834 1441916214 -0.452026 -0.488098 -0.453918 0.592834 1441916214 -0.452026 -0.488098 -0.453918 0.592834 1441916214 -0.452026 -0.488098 -0.453918 0.592834 1441916214 -0.452026 -0.488098 -0.453918 0.592834 1441916214 -0.452026 -0.488098 -0.453918 0.592834 1441916214 -0.452515 -0.488037 -0.462891 0.585449 1441916214 -0.452515 -0.488037 -0.462891 0.585449 1441916214 -0.452515 -0.488037 -0.462891 0.585449 1441916214 -0.452515 -0.488037 -0.462891 0.585449 1441916214 -0.452515 -0.488037 -0.462891 0.585449 1441916214 -0.452515 -0.488037 -0.462891 0.585449 1441916214 -0.451477 -0.489807 -0.467102 0.581482 1441916214 -0.451477 -0.489807 -0.467102 0.581482 1441916214 -0.451477 -0.489807 -0.467102 0.581482 1441916214 -0.451477 -0.489807 -0.467102 0.581482 1441916214 -0.451477 -0.489807 -0.467102 0.581482 1441916214 -0.451477 -0.489807 -0.467102 0.581482 1441916214 -0.451233 -0.488586 -0.465210 0.584229 1441916214 -0.451233 -0.488586 -0.465210 0.584229 1441916214 -0.451233 -0.488586 -0.465210 0.584229 1441916214 -0.451233 -0.488586 -0.465210 0.584229 1441916214 -0.451233 -0.488586 -0.465210 0.584229 1441916214 -0.451233 -0.488586 -0.465210 0.584229 1441916214 -0.451050 -0.488037 -0.463745 0.585999 1441916214 -0.451050 -0.488037 -0.463745 0.585999 1441916214 -0.451050 -0.488037 -0.463745 0.585999 1441916214 -0.451050 -0.488037 -0.463745 0.585999 1441916214 -0.451050 -0.488037 -0.463745 0.585999 1441916214 -0.451050 -0.488037 -0.463745 0.585999 1441916214 -0.450256 -0.486877 -0.460388 0.590149 1441916214 -0.450256 -0.486877 -0.460388 0.590149 1441916214 -0.450256 -0.486877 -0.460388 0.590149 1441916214 -0.450256 -0.486877 -0.460388 0.590149 1441916214 -0.450317 -0.485901 -0.454895 0.595154 1441916214 -0.450317 -0.485901 -0.454895 0.595154 1441916214 -0.450317 -0.485901 -0.454895 0.595154 1441916214 -0.450317 -0.485901 -0.454895 0.595154 1441916214 -0.450317 -0.485901 -0.454895 0.595154 1441916214 -0.450317 -0.485901 -0.454895 0.595154 1441916214 -0.450623 -0.485901 -0.452759 0.596558 1441916214 -0.450623 -0.485901 -0.452759 0.596558 1441916214 -0.450623 -0.485901 -0.452759 0.596558 1441916214 -0.450623 -0.485901 -0.452759 0.596558 1441916214 -0.450623 -0.485901 -0.452759 0.596558 1441916214 -0.450623 -0.485901 -0.452759 0.596558 1441916214 -0.452942 -0.485718 -0.453308 0.594543 1441916214 -0.452942 -0.485718 -0.453308 0.594543 1441916214 -0.452942 -0.485718 -0.453308 0.594543 1441916214 -0.452942 -0.485718 -0.453308 0.594543 1441916214 -0.452942 -0.485718 -0.453308 0.594543 1441916214 
-0.483337 -0.476807 -0.441528 0.586670 1441916217 -0.483337 -0.476807 -0.441528 0.586670 1441916217 -0.483215 -0.478821 -0.443970 0.583252 1441916217 -0.483215 -0.478821 -0.443970 0.583252 1441916217 -0.483215 -0.478821 -0.443970 0.583252 1441916217 -0.483215 -0.478821 -0.443970 0.583252 1441916217 -0.483215 -0.478821 -0.443970 0.583252 1441916217 -0.483215 -0.478821 -0.443970 0.583252 1441916217 -0.483398 -0.481506 -0.444458 0.580505 1441916217 -0.483398 -0.481506 -0.444458 0.580505 1441916217 -0.483398 -0.481506 -0.444458 0.580505 1441916217 -0.483398 -0.481506 -0.444458 0.580505 1441916217 -0.483398 -0.481506 -0.444458 0.580505 1441916217 -0.483398 -0.481506 -0.444458 0.580505 1441916217 -0.489929 -0.480408 -0.443298 0.576782 1441916217 -0.489929 -0.480408 -0.443298 0.576782 1441916217 -0.489929 -0.480408 -0.443298 0.576782 1441916217 -0.489929 -0.480408 -0.443298 0.576782 1441916217 -0.489929 -0.480408 -0.443298 0.576782 1441916217 -0.489929 -0.480408 -0.443298 0.576782 1441916217 -0.489929 -0.480408 -0.443298 0.576782 1441916217 -0.500671 -0.474976 -0.448608 0.567871 1441916217 -0.500671 -0.474976 -0.448608 0.567871 1441916217 -0.500671 -0.474976 -0.448608 0.567871 1441916217 -0.500671 -0.474976 -0.448608 0.567871 1441916217 -0.500671 -0.474976 -0.448608 0.567871 1441916217 -0.500671 -0.474976 -0.448608 0.567871 1441916217 -0.514038 -0.463806 -0.455750 0.559448 1441916217 -0.514038 -0.463806 -0.455750 0.559448 1441916217 -0.514038 -0.463806 -0.455750 0.559448 1441916217 -0.514038 -0.463806 -0.455750 0.559448 1441916217 -0.514038 -0.463806 -0.455750 0.559448 1441916217 -0.514038 -0.463806 -0.455750 0.559448 1441916217 -0.514038 -0.463806 -0.455750 0.559448 1441916217 -0.525330 -0.453613 -0.461121 0.552856 1441916217 -0.525330 -0.453613 -0.461121 0.552856 1441916217 -0.525330 -0.453613 -0.461121 0.552856 1441916217 -0.525330 -0.453613 -0.461121 0.552856 1441916217 -0.525330 -0.453613 -0.461121 0.552856 1441916217 -0.525330 -0.453613 -0.461121 0.552856 1441916217 -0.533325 -0.446655 -0.466248 0.546631 1441916217 -0.533325 -0.446655 -0.466248 0.546631 1441916217 -0.533325 -0.446655 -0.466248 0.546631 1441916217 -0.533325 -0.446655 -0.466248 0.546631 1441916217 -0.533325 -0.446655 -0.466248 0.546631 1441916217 -0.533325 -0.446655 -0.466248 0.546631 1441916217 -0.537048 -0.439819 -0.470581 0.544800 1441916217 -0.537048 -0.439819 -0.470581 0.544800 1441916217 -0.537048 -0.439819 -0.470581 0.544800 1441916217 -0.537048 -0.439819 -0.470581 0.544800 1441916217 -0.537048 -0.439819 -0.470581 0.544800 1441916217 -0.537048 -0.439819 -0.470581 0.544800 1441916217 -0.537048 -0.439819 -0.470581 0.544800 1441916217 -0.534546 -0.439453 -0.465881 0.551514 1441916217 -0.534546 -0.439453 -0.465881 0.551514 1441916217 -0.534546 -0.439453 -0.465881 0.551514 1441916217 -0.534546 -0.439453 -0.465881 0.551514 1441916217 -0.534546 -0.439453 -0.465881 0.551514 1441916217 -0.523682 -0.450806 -0.452515 0.563721 1441916217 -0.523682 -0.450806 -0.452515 0.563721 1441916217 -0.523682 -0.450806 -0.452515 0.563721 1441916217 -0.523682 -0.450806 -0.452515 0.563721 1441916217 -0.523682 -0.450806 -0.452515 0.563721 1441916217 -0.523682 -0.450806 -0.452515 0.563721 1441916217 -0.523682 -0.450806 -0.452515 0.563721 1441916217 -0.511292 -0.468628 -0.443176 0.567932 1441916217 -0.511292 -0.468628 -0.443176 0.567932 1441916217 -0.511292 -0.468628 -0.443176 0.567932 1441916217 -0.511292 -0.468628 -0.443176 0.567932 1441916217 -0.511292 -0.468628 -0.443176 0.567932 1441916217 -0.511292 -0.468628 -0.443176 0.567932 1441916217 -0.511292 -0.468628 -0.443176 0.567932 1441916217 -0.509033 -0.470093 -0.439697 0.571533 1441916217 -0.509033 -0.470093 -0.439697 0.571533 1441916217 -0.509033 -0.470093 -0.439697 0.571533 1441916217 -0.509033 -0.470093 -0.439697 0.571533 1441916217 -0.509033 -0.470093 -0.439697 0.571533 1441916217 -0.509033 -0.470093 -0.439697 0.571533 1441916217 -0.502991 -0.473755 -0.436584 0.576172 1441916217 -0.502991 -0.473755 -0.436584 0.576172 1441916217 -0.502991 -0.473755 -0.436584 0.576172 1441916218 -0.502991 -0.473755 -0.436584 0.576172 1441916218 -0.502991 -0.473755 -0.436584 0.576172 1441916218 -0.502991 -0.473755 -0.436584 0.576172 1441916218 -0.496094 -0.483215 -0.429749 0.579407 1441916218 -0.496094 -0.483215 -0.429749 0.579407 1441916218 -0.496094 -0.483215 -0.429749 0.579407 1441916218 -0.496094 -0.483215 -0.429749 0.579407 1441916218 -0.496094 -0.483215 -0.429749 0.579407 1441916218 -0.496094 -0.483215 -0.429749 0.579407 1441916218 -0.486877 -0.498108 -0.426636 0.576965 1441916218 -0.486877 -0.498108 -0.426636 0.576965 1441916218 -0.486877 -0.498108 -0.426636 0.576965 1441916218 -0.486877 -0.498108 -0.426636 0.576965 1441916218 -0.486877 -0.498108 -0.426636 0.576965 1441916218 -0.486877 -0.498108 -0.426636 0.576965 1441916218 -0.486877 -0.498108 -0.426636 0.576965 1441916218 -0.479248 -0.512329 -0.426819 0.570679 1441916218 -0.479248 -0.512329 -0.426819 0.570679 1441916218 -0.479248 -0.512329 -0.426819 0.570679 1441916218 -0.479248 -0.512329 -0.426819 0.570679 1441916218 -0.479248 -0.512329 -0.426819 0.570679 1441916218 -0.479248 -0.512329 -0.426819 0.570679 1441916218 -0.475525 -0.517151 -0.428650 0.568115 1441916218 -0.475525 -0.517151 -0.428650 0.568115 1441916218 -0.475525 -0.517151 -0.428650 0.568115 1441916218 -0.475525 -0.517151 -0.428650 0.568115 1441916218 -0.475525 -0.517151 -0.428650 0.568115 1441916218 -0.475525 -0.517151 -0.428650 0.568115 1441916218 -0.470093 -0.525330 -0.428040 0.565552 1441916218 -0.470093 -0.525330 -0.428040 0.565552 1441916218 -0.470093 -0.525330 -0.428040 0.565552 1441916218 -0.470093 -0.525330 -0.428040 0.565552 1441916218 -0.470093 -0.525330 -0.428040 0.565552 1441916218 -0.470093 -0.525330 -0.428040 0.565552 1441916218 -0.470093 -0.525330 -0.428040 0.565552 1441916218 -0.473450 -0.525452 -0.427979 0.562744 1441916218 -0.473450 -0.525452 -0.427979 0.562744 1441916218 -0.473450 -0.525452 -0.427979 0.562744 1441916218 -0.473450 -0.525452 -0.427979 0.562744 1441916218 -0.473450 -0.525452 -0.427979 0.562744 1441916218 -0.473450 -0.525452 -0.427979 0.562744 1441916218 -0.480835 -0.518250 -0.430603 0.561035 1441916218 -0.480835 -0.518250 -0.430603 0.561035 1441916218 -0.480835 -0.518250 -0.430603 0.561035 1441916218 -0.480835 -0.518250 -0.430603 0.561035 1441916218 -0.480835 -0.518250 -0.430603 0.561035 1441916218 -0.480835 -0.518250 -0.430603 0.561035 1441916218 -0.487427 -0.511047 -0.434937 0.558655 1441916218 -0.487427 -0.511047 -0.434937 0.558655 1441916218 -0.487427 -0.511047 -0.434937 0.558655 1441916218 -0.487427 -0.511047 -0.434937 0.558655 1441916218 -0.487427 -0.511047 -0.434937 0.558655 1441916218 -0.487427 -0.511047 -0.434937 0.558655 1441916218 -0.497314 -0.498596 -0.440063 0.557190 1441916218 -0.497314 -0.498596 -0.440063 0.557190 1441916218 -0.497314 -0.498596 -0.440063 0.557190 1441916218 -0.497314 -0.498596 -0.440063 0.557190 1441916218 -0.497314 -0.498596 -0.440063 0.557190 1441916218 -0.497314 -0.498596 -0.440063 0.557190 1441916218 -0.510437 -0.484192 -0.445313 0.553894 1441916218 -0.510437 -0.484192 -0.445313 0.553894 1441916218 -0.510437 -0.484192 -0.445313 0.553894 1441916218 -0.510437 -0.484192 -0.445313 0.553894 1441916218 -0.510437 -0.484192 -0.445313 0.553894 1441916218 -0.510437 -0.484192 -0.445313 0.553894 1441916218 -0.521240 -0.469788 -0.451233 0.551392 1441916218 -0.521240 -0.469788 -0.451233 0.551392 1441916218 -0.521240 -0.469788 -0.451233 0.551392 1441916218 -0.521240 -0.469788 -0.451233 0.551392 1441916218 -0.521240 -0.469788 -0.451233 0.551392 1441916218 -0.521240 -0.469788 -0.451233 0.551392 1441916218 -0.523987 -0.462097 -0.455261 0.552002 1441916218 -0.523987 -0.462097 -0.455261 0.552002 1441916218 -0.523987 -0.462097 -0.455261 0.552002 1441916218 -0.523987 -0.462097 -0.455261 0.552002 1441916218 -0.523987 -0.462097 -0.455261 0.552002 1441916218 -0.523987 -0.462097 -0.455261 0.552002 1441916218 -0.523987 -0.462097 -0.455261 0.552002 1441916218 -0.522217 -0.461243 -0.457581 0.552490 1441916218 -0.522217 -0.461243 -0.457581 0.552490 1441916218 -0.522217 -0.461243 -0.457581 0.552490 1441916218 -0.522217 -0.461243 -0.457581 0.552490 1441916218 -0.522217 -0.461243 -0.457581 0.552490 1441916218 -0.522217 -0.461243 -0.457581 0.552490 1441916218 -0.515747 -0.462585 -0.454834 0.559631 1441916218 -0.515747 -0.462585 -0.454834 0.559631 1441916218 -0.515747 -0.462585 -0.454834 0.559631 1441916218 -0.515747 -0.462585 -0.454834 0.559631 1441916218 -0.515747 -0.462585 -0.454834 0.559631 1441916218 -0.515747 -0.462585 -0.454834 0.559631 1441916218 -0.500305 -0.478394 -0.448975 0.565063 1441916218 -0.500305 -0.478394 -0.448975 0.565063 1441916218 -0.500305 -0.478394 -0.448975 0.565063 1441916218 -0.500305 -0.478394 -0.448975 0.565063 1441916218 -0.500305 -0.478394 -0.448975 0.565063 1441916218 -0.500305 -0.478394 -0.448975 0.565063 1441916218 -0.500305 -0.478394 -0.448975 0.565063 1441916218 -0.492920 -0.488403 -0.446289 0.565186 1441916218 -0.492920 -0.488403 -0.446289 0.565186 1441916218 -0.492920 -0.488403 -0.446289 0.565186 1441916218 -0.492920 -0.488403 -0.446289 0.565186 1441916218 -0.492920 -0.488403 -0.446289 0.565186 1441916218 -0.492920 -0.488403 -0.446289 0.565186 1441916218 -0.494019 -0.485413 -0.442749 0.569458 1441916218 -0.494019 -0.485413 -0.442749 0.569458 1441916218 -0.494019 -0.485413 -0.442749 0.569458 1441916218 -0.494019 -0.485413 -0.442749 0.569458 1441916218 -0.494019 -0.485413 -0.442749 0.569458 1441916218 -0.494019 -0.485413 -0.442749 0.569458 1441916218 -0.490723 -0.488403 -0.440002 0.571899 1441916218 -0.490723 -0.488403 -0.440002 0.571899 1441916218 -0.490723 -0.488403 -0.440002 0.571899 1441916218 -0.490723 -0.488403 -0.440002 0.571899 1441916218 -0.490723 -0.488403 -0.440002 0.571899 1441916219 -0.490723 -0.488403 -0.440002 0.571899 1441916219 -0.486450 -0.494568 -0.438416 0.571533 1441916219 -0.486450 -0.494568 -0.438416 0.571533 1441916219 -0.486450 -0.494568 -0.438416 0.571533 1441916219 -0.486450 -0.494568 -0.438416 0.571533 1441916219 -0.486450 -0.494568 -0.438416 0.571533 1441916219 -0.486450 -0.494568 -0.438416 0.571533 1441916219 -0.486450 -0.494568 -0.438416 0.571533 1441916219 -0.479248 -0.500793 -0.438782 0.571838 1441916219 -0.479248 -0.500793 -0.438782 0.571838 1441916219 -0.479248 -0.500793 -0.438782 0.571838 1441916219 -0.479248 -0.500793 -0.438782 0.571838 1441916219 -0.479248 -0.500793 -0.438782 0.571838 1441916219 -0.479248 -0.500793 -0.438782 0.571838 1441916219 -0.467529 -0.513855 -0.440247 0.568848 1441916219 -0.467529 -0.513855 -0.440247 0.568848 1441916219 -0.467529 -0.513855 -0.440247 0.568848 1441916219 -0.467529 -0.513855 -0.440247 0.568848 1441916219 -0.467529 -0.513855 -0.440247 0.568848 1441916219 -0.467529 -0.513855 -0.440247 0.568848 1441916219 -0.462036 -0.520569 -0.439636 0.567688 1441916219 -0.462036 -0.520569 -0.439636 0.567688 1441916219 -0.462036 -0.520569 -0.439636 0.567688 1441916219 -0.462036 -0.520569 -0.439636 0.567688 1441916219 -0.462036 -0.520569 -0.439636 0.567688 1441916219 -0.462036 -0.520569 -0.439636 0.567688 1441916219 -0.462036 -0.520569 -0.439636 0.567688 1441916219 -0.463074 -0.521606 -0.439697 0.565857 1441916219 -0.463074 -0.521606 -0.439697 0.565857 1441916219 -0.463074 -0.521606 -0.439697 0.565857 1441916219 -0.463074 -0.521606 -0.439697 0.565857 1441916219 -0.463074 -0.521606 -0.439697 0.565857 1441916219 -0.463074 -0.521606 -0.439697 0.565857 1441916219 -0.468445 -0.518921 -0.443359 0.561035 1441916219 -0.468445 -0.518921 -0.443359 0.561035 1441916219 -0.468445 -0.518921 -0.443359 0.561035 1441916219 -0.468445 -0.518921 -0.443359 0.561035 1441916219 -0.468445 -0.518921 -0.443359 0.561035 1441916219 -0.468445 -0.518921 -0.443359 0.561035 1441916219 -0.475342 -0.511902 -0.445496 0.559937 1441916219 -0.475342 -0.511902 -0.445496 0.559937 1441916219 -0.475342 -0.511902 -0.445496 0.559937 1441916219 -0.475342 -0.511902 -0.445496 0.559937 1441916219 -0.475342 -0.511902 -0.445496 0.559937 1441916219 -0.475342 -0.511902 -0.445496 0.559937 1441916219 -0.481506 -0.506104 -0.449951 0.556458 1441916219 -0.481506 -0.506104 -0.449951 0.556458 1441916219 -0.481506 -0.506104 -0.449951 0.556458 1441916219 -0.481506 -0.506104 -0.449951 0.556458 1441916219 -0.481506 -0.506104 -0.449951 0.556458 1441916219 -0.481506 -0.506104 -0.449951 0.556458 1441916219 -0.492676 -0.494324 -0.452393 0.555237 1441916219 -0.492676 -0.494324 -0.452393 0.555237 1441916219 -0.492676 -0.494324 -0.452393 0.555237 1441916219 -0.492676 -0.494324 -0.452393 0.555237 1441916219 -0.492676 -0.494324 -0.452393 0.555237 1441916219 -0.492676 -0.494324 -0.452393 0.555237 1441916219 -0.492676 -0.494324 -0.452393 0.555237 1441916219 -0.500122 -0.484985 -0.456360 0.553589 1441916219 -0.500122 -0.484985 -0.456360 0.553589 1441916219 -0.500122 -0.484985 -0.456360 0.553589 1441916219 -0.500122 -0.484985 -0.456360 0.553589 1441916219 -0.500122 -0.484985 -0.456360 0.553589 1441916219 -0.500122 -0.484985 -0.456360 0.553589 1441916219 -0.501099 -0.480713 -0.457153 0.555725 1441916219 -0.501099 -0.480713 -0.457153 0.555725 1441916219 -0.501099 -0.480713 -0.457153 0.555725 1441916219 -0.501099 -0.480713 -0.457153 0.555725 1441916219 -0.501099 -0.480713 -0.457153 0.555725 1441916219 -0.501099 -0.480713 -0.457153 0.555725 1441916219 -0.495178 -0.487671 -0.454529 0.557129 1441916219 -0.495178 -0.487671 -0.454529 0.557129 1441916219 -0.495178 -0.487671 -0.454529 0.557129 1441916219 -0.495178 -0.487671 -0.454529 0.557129 1441916219 -0.495178 -0.487671 -0.454529 0.557129 1441916219 -0.495178 -0.487671 -0.454529 0.557129 1441916219 -0.495178 -0.487671 -0.454529 0.557129 1441916219 -0.487000 -0.496765 -0.445557 0.563538 1441916219 -0.487000 -0.496765 -0.445557 0.563538 1441916219 -0.487000 -0.496765 -0.445557 0.563538 1441916219 -0.487000 -0.496765 -0.445557 0.563538 1441916219 -0.487000 -0.496765 -0.445557 0.563538 1441916219 -0.487000 -0.496765 -0.445557 0.563538 1441916219 -0.478333 -0.507507 -0.437439 0.567749 1441916219 -0.478333 -0.507507 -0.437439 0.567749 1441916219 -0.478333 -0.507507 -0.437439 0.567749 1441916219 -0.478333 -0.507507 -0.437439 0.567749 1441916219 -0.478333 -0.507507 -0.437439 0.567749 1441916219 -0.478333 -0.507507 -0.437439 0.567749 1441916219 -0.475098 -0.511230 -0.435059 0.568970 1441916219 -0.475098 -0.511230 -0.435059 0.568970 1441916219 -0.475098 -0.511230 -0.435059 0.568970 1441916219 -0.475098 -0.511230 -0.435059 0.568970 1441916219 -0.475098 -0.511230 -0.435059 0.568970 1441916219 -0.475098 -0.511230 -0.435059 0.568970 1441916219 -0.478333 -0.505981 -0.433350 0.572205 1441916219 -0.478333 -0.505981 -0.433350 0.572205 1441916219 -0.478333 -0.505981 -0.433350 0.572205 1441916219 -0.478333 -0.505981 -0.433350 0.572205 1441916219 -0.478333 -0.505981 -0.433350 0.572205 1441916219 -0.478333 -0.505981 -0.433350 0.572205 1441916219 -0.481201 -0.500610 -0.435730 0.572693 1441916219 -0.481201 -0.500610 -0.435730 0.572693 1441916219 -0.481201 -0.500610 -0.435730 0.572693 1441916219 -0.481201 -0.500610 -0.435730 0.572693 1441916219 -0.481201 -0.500610 -0.435730 0.572693 1441916219 -0.481201 -0.500610 -0.435730 0.572693 1441916219 -0.481567 -0.498779 -0.434265 0.575134 1441916219 -0.481567 -0.498779 -0.434265 0.575134 1441916219 -0.481567 -0.498779 -0.434265 0.575134 1441916219 -0.481567 -0.498779 -0.434265 0.575134 1441916219 -0.481567 -0.498779 -0.434265 0.575134 1441916219 -0.481567 -0.498779 -0.434265 0.575134 1441916220 -0.474365 -0.505066 -0.432861 0.576660 1441916220 -0.474365 -0.505066 -0.432861 0.576660 1441916220 -0.474365 -0.505066 -0.432861 0.576660 1441916220 -0.474365 -0.505066 -0.432861 0.576660 1441916220 -0.474365 -0.505066 -0.432861 0.576660 1441916220 -0.474365 -0.505066 -0.432861 0.576660 1441916220 -0.462708 -0.517151 -0.430054 0.577515 1441916220 -0.462708 -0.517151 -0.430054 0.577515 1441916220 -0.462708 -0.517151 -0.430054 0.577515 1441916220 -0.462708 -0.517151 -0.430054 0.577515 1441916220 -0.462708 -0.517151 -0.430054 0.577515 1441916220 -0.462708 -0.517151 -0.430054 0.577515 1441916220 -0.451965 -0.527527 -0.424377 0.580872 1441916220 -0.451965 -0.527527 -0.424377 0.580872 1441916220 -0.451965 -0.527527 -0.424377 0.580872 1441916220 -0.451965 -0.527527 -0.424377 0.580872 1441916220 -0.451965 -0.527527 -0.424377 0.580872 1441916220 -0.444946 -0.534180 -0.417053 0.585449 1441916220 -0.444946 -0.534180 -0.417053 0.585449 1441916220 -0.444946 -0.534180 -0.417053 0.585449 1441916220 -0.444946 -0.534180 -0.417053 0.585449 1441916220 -0.444946 -0.534180 -0.417053 0.585449 1441916220 -0.444946 -0.534180 -0.417053 0.585449 1441916220 -0.446899 -0.532654 -0.414551 0.587158 1441916220 -0.446899 -0.532654 -0.414551 0.587158 1441916220 -0.446899 -0.532654 -0.414551 0.587158 1441916220 -0.446899 -0.532654 -0.414551 0.587158 1441916220 -0.446899 -0.532654 -0.414551 0.587158 1441916220 -0.446899 -0.532654 -0.414551 0.587158 1441916220 -0.446899 -0.532654 -0.414551 0.587158 1441916220 -0.452515 -0.527832 -0.414368 0.587341 1441916220 -0.452515 -0.527832 -0.414368 0.587341 1441916220 -0.452515 -0.527832 -0.414368 0.587341 1441916220 -0.452515 -0.527832 -0.414368 0.587341 1441916220 -0.452515 -0.527832 -0.414368 0.587341 1441916220 -0.452515 -0.527832 -0.414368 0.587341 1441916220 -0.456848 -0.524353 -0.416992 0.585205 1441916220 -0.456848 -0.524353 -0.416992 0.585205 1441916220 -0.456848 -0.524353 -0.416992 0.585205 1441916220 -0.456848 -0.524353 -0.416992 0.585205 1441916220 -0.456848 -0.524353 -0.416992 0.585205 1441916220 -0.456848 -0.524353 -0.416992 0.585205 1441916220 -0.456848 -0.524353 -0.416992 0.585205 1441916220 -0.464172 -0.515808 -0.419434 0.585327 1441916220 -0.464172 -0.515808 -0.419434 0.585327 1441916220 -0.464172 -0.515808 -0.419434 0.585327 1441916220 -0.464172 -0.515808 -0.419434 0.585327 1441916220 -0.464172 -0.515808 -0.419434 0.585327 1441916220 -0.464172 -0.515808 -0.419434 0.585327 1441916220 -0.468933 -0.510376 -0.422974 0.583679 1441916220 -0.468933 -0.510376 -0.422974 0.583679 1441916220 -0.468933 -0.510376 -0.422974 0.583679 1441916220 -0.468933 -0.510376 -0.422974 0.583679 1441916220 -0.468933 -0.510376 -0.422974 0.583679 1441916220 -0.468933 -0.510376 -0.422974 0.583679 1441916220 -0.471069 -0.506287 -0.425232 0.583923 1441916220 -0.471069 -0.506287 -0.425232 0.583923 1441916220 -0.471069 -0.506287 -0.425232 0.583923 1441916220 -0.471069 -0.506287 -0.425232 0.583923 1441916220 -0.471069 -0.506287 -0.425232 0.583923 1441916220 -0.471069 -0.506287 -0.425232 0.583923 1441916220 -0.471069 -0.506287 -0.425232 0.583923 1441916220 -0.470764 -0.504150 -0.425598 0.585754 1441916220 -0.470764 -0.504150 -0.425598 0.585754 1441916220 -0.470764 -0.504150 -0.425598 0.585754 1441916220 -0.470764 -0.504150 -0.425598 0.585754 1441916220 -0.470764 -0.504150 -0.425598 0.585754 1441916220 -0.470764 -0.504150 -0.425598 0.585754 1441916220 -0.465393 -0.505371 -0.424255 0.589966 1441916220 -0.465393 -0.505371 -0.424255 0.589966 1441916220 -0.465393 -0.505371 -0.424255 0.589966 1441916220 -0.465393 -0.505371 -0.424255 0.589966 1441916220 -0.465393 -0.505371 -0.424255 0.589966 1441916220 -0.465393 -0.505371 -0.424255 0.589966 1441916220 -0.451355 -0.517334 -0.418152 0.594849 1441916220 -0.451355 -0.517334 -0.418152 0.594849 1441916220 -0.451355 -0.517334 -0.418152 0.594849 1441916220 -0.451355 -0.517334 -0.418152 0.594849 1441916220 -0.451355 -0.517334 -0.418152 0.594849 1441916220 -0.451355 -0.517334 -0.418152 0.594849 1441916220 -0.451355 -0.517334 -0.418152 0.594849 1441916220 -0.442627 -0.528137 -0.413696 0.595032 1441916220 -0.442627 -0.528137 -0.413696 0.595032 1441916220 -0.442627 -0.528137 -0.413696 0.595032 1441916220 -0.442627 -0.528137 -0.413696 0.595032 1441916220 -0.442627 -0.528137 -0.413696 0.595032 1441916220 -0.442627 -0.528137 -0.413696 0.595032 1441916220 -0.442627 -0.528137 -0.413696 0.595032 1441916220 -0.445068 -0.526367 -0.414490 0.594177 1441916220 -0.445068 -0.526367 -0.414490 0.594177 1441916220 -0.445068 -0.526367 -0.414490 0.594177 1441916220 -0.445068 -0.526367 -0.414490 0.594177 1441916220 -0.445068 -0.526367 -0.414490 0.594177 1441916220 -0.445068 -0.526367 -0.414490 0.594177 1441916220 -0.449829 -0.521179 -0.416321 0.593933 1441916220 -0.449829 -0.521179 -0.416321 0.593933 1441916220 -0.449829 -0.521179 -0.416321 0.593933 1441916220 -0.449829 -0.521179 -0.416321 0.593933 1441916220 -0.449829 -0.521179 -0.416321 0.593933 1441916220 -0.453491 -0.517456 -0.417358 0.593689 1441916220 -0.453491 -0.517456 -0.417358 0.593689 1441916220 -0.453491 -0.517456 -0.417358 0.593689 1441916220 -0.453491 -0.517456 -0.417358 0.593689 1441916220 -0.453491 -0.517456 -0.417358 0.593689 1441916220 -0.453491 -0.517456 -0.417358 0.593689 1441916220 -0.451843 -0.518433 -0.420288 0.592041 1441916220 -0.451843 -0.518433 -0.420288 0.592041 1441916220 -0.451843 -0.518433 -0.420288 0.592041 1441916220 -0.451843 -0.518433 -0.420288 0.592041 1441916220 -0.451843 -0.518433 -0.420288 0.592041 1441916220 -0.451843 -0.518433 -0.420288 0.592041 1441916220 -0.451843 -0.518433 -0.420288 0.592041 1441916221 -0.443420 -0.524841 -0.421082 0.592163 1441916221 -0.443420 -0.524841 -0.421082 0.592163 1441916221 -0.443420 -0.524841 -0.421082 0.592163 1441916221 -0.443420 -0.524841 -0.421082 0.592163 1441916221 -0.443420 -0.524841 -0.421082 0.592163 1441916221 -0.443420 -0.524841 -0.421082 0.592163 1441916221 -0.431396 -0.536438 -0.419312 0.591919 1441916221 -0.431396 -0.536438 -0.419312 0.591919 1441916221 -0.431396 -0.536438 -0.419312 0.591919 1441916221 -0.431396 -0.536438 -0.419312 0.591919 1441916221 -0.431396 -0.536438 -0.419312 0.591919 1441916221 -0.431396 -0.536438 -0.419312 0.591919 1441916221 -0.424622 -0.545349 -0.414917 0.591736 1441916221 -0.424622 -0.545349 -0.414917 0.591736 1441916221 -0.424622 -0.545349 -0.414917 0.591736 1441916221 -0.424622 -0.545349 -0.414917 0.591736 1441916221 -0.424622 -0.545349 -0.414917 0.591736 1441916221 -0.424622 -0.545349 -0.414917 0.591736 1441916221 -0.425232 -0.546692 -0.418091 0.587830 1441916221 -0.425232 -0.546692 -0.418091 0.587830 1441916221 -0.425232 -0.546692 -0.418091 0.587830 1441916221 -0.425232 -0.546692 -0.418091 0.587830 1441916221 -0.425232 -0.546692 -0.418091 0.587830 1441916221 -0.425232 -0.546692 -0.418091 0.587830 1441916221 -0.425232 -0.546692 -0.418091 0.587830 1441916221 -0.430237 -0.542114 -0.419983 0.587097 1441916221 -0.430237 -0.542114 -0.419983 0.587097 1441916221 -0.430237 -0.542114 -0.419983 0.587097 1441916221 -0.430237 -0.542114 -0.419983 0.587097 1441916221 -0.430237 -0.542114 -0.419983 0.587097 1441916221 -0.430237 -0.542114 -0.419983 0.587097 1441916221 -0.433594 -0.539673 -0.421082 0.586060 1441916221 -0.433594 -0.539673 -0.421082 0.586060 1441916221 -0.433594 -0.539673 -0.421082 0.586060 1441916221 -0.433594 -0.539673 -0.421082 0.586060 1441916221 -0.433594 -0.539673 -0.421082 0.586060 1441916221 -0.433594 -0.539673 -0.421082 0.586060 1441916221 -0.438843 -0.536011 -0.422974 0.584167 1441916221 -0.438843 -0.536011 -0.422974 0.584167 1441916221 -0.438843 -0.536011 -0.422974 0.584167 1441916221 -0.438843 -0.536011 -0.422974 0.584167 1441916221 -0.438843 -0.536011 -0.422974 0.584167 1441916221 -0.438843 -0.536011 -0.422974 0.584167 1441916221 -0.446838 -0.527771 -0.427551 0.582275 1441916221 -0.446838 -0.527771 -0.427551 0.582275 1441916221 -0.446838 -0.527771 -0.427551 0.582275 1441916221 -0.446838 -0.527771 -0.427551 0.582275 1441916221 -0.446838 -0.527771 -0.427551 0.582275 1441916221 -0.446838 -0.527771 -0.427551 0.582275 1441916221 -0.451782 -0.521606 -0.431213 0.581299 1441916221 -0.451782 -0.521606 -0.431213 0.581299 1441916221 -0.451782 -0.521606 -0.431213 0.581299 1441916221 -0.451782 -0.521606 -0.431213 0.581299 1441916221 -0.451782 -0.521606 -0.431213 0.581299 1441916221 -0.451782 -0.521606 -0.431213 0.581299 1441916221 -0.452759 -0.518738 -0.431702 0.582764 1441916221 -0.452759 -0.518738 -0.431702 0.582764 1441916221 -0.452759 -0.518738 -0.431702 0.582764 1441916221 -0.452759 -0.518738 -0.431702 0.582764 1441916221 -0.452759 -0.518738 -0.431702 0.582764 1441916221 -0.452759 -0.518738 -0.431702 0.582764 1441916221 -0.452759 -0.518738 -0.431702 0.582764 1441916221 -0.449951 -0.517456 -0.430359 0.587036 1441916221 -0.449951 -0.517456 -0.430359 0.587036 1441916221 -0.449951 -0.517456 -0.430359 0.587036 1441916221 -0.449951 -0.517456 -0.430359 0.587036 1441916221 -0.449951 -0.517456 -0.430359 0.587036 1441916221 -0.449951 -0.517456 -0.430359 0.587036 1441916221 -0.443970 -0.517639 -0.424744 0.595520 1441916221 -0.443970 -0.517639 -0.424744 0.595520 1441916221 -0.443970 -0.517639 -0.424744 0.595520 1441916221 -0.443970 -0.517639 -0.424744 0.595520 1441916221 -0.443970 -0.517639 -0.424744 0.595520 1441916221 -0.443970 -0.517639 -0.424744 0.595520 1441916221 -0.435852 -0.524414 -0.417603 0.600647 1441916221 -0.435852 -0.524414 -0.417603 0.600647 1441916221 -0.435852 -0.524414 -0.417603 0.600647 1441916221 -0.435852 -0.524414 -0.417603 0.600647 1441916221 -0.435852 -0.524414 -0.417603 0.600647 1441916221 -0.435852 -0.524414 -0.417603 0.600647 1441916221 -0.435852 -0.524414 -0.417603 0.600647 1441916221 -0.434570 -0.526367 -0.416809 0.600342 1441916221 -0.434570 -0.526367 -0.416809 0.600342 1441916221 -0.434570 -0.526367 -0.416809 0.600342 1441916221 -0.434570 -0.526367 -0.416809 0.600342 1441916221 -0.434570 -0.526367 -0.416809 0.600342 1441916221 -0.434570 -0.526367 -0.416809 0.600342 1441916221 -0.440735 -0.519897 -0.414917 0.602783 1441916221 -0.440735 -0.519897 -0.414917 0.602783 1441916221 -0.440735 -0.519897 -0.414917 0.602783 1441916221 -0.440735 -0.519897 -0.414917 0.602783 1441916221 -0.440735 -0.519897 -0.414917 0.602783 1441916221 -0.440735 -0.519897 -0.414917 0.602783 1441916221 -0.445618 -0.516602 -0.417603 0.600220 1441916221 -0.445618 -0.516602 -0.417603 0.600220 1441916221 -0.445618 -0.516602 -0.417603 0.600220 1441916221 -0.445618 -0.516602 -0.417603 0.600220 1441916221 -0.445618 -0.516602 -0.417603 0.600220 1441916221 -0.445618 -0.516602 -0.417603 0.600220 1441916221 -0.449951 -0.513123 -0.421204 0.597351 1441916221 -0.449951 -0.513123 -0.421204 0.597351 1441916221 -0.449951 -0.513123 -0.421204 0.597351 1441916221 -0.449951 -0.513123 -0.421204 0.597351 1441916221 -0.449951 -0.513123 -0.421204 0.597351 1441916221 -0.449951 -0.513123 -0.421204 0.597351 1441916221 -0.449341 -0.513977 -0.424988 0.594421 1441916221 -0.449341 -0.513977 -0.424988 0.594421 1441916221 -0.449341 -0.513977 -0.424988 0.594421 1441916221 -0.449341 -0.513977 -0.424988 0.594421 1441916221 -0.449341 -0.513977 -0.424988 0.594421 1441916221 -0.442261 -0.522766 -0.424316 0.592590 1441916221 -0.442261 -0.522766 -0.424316 0.592590 1441916222 -0.442261 -0.522766 -0.424316 0.592590 1441916222 -0.442261 -0.522766 -0.424316 0.592590 1441916222 -0.442261 -0.522766 -0.424316 0.592590 1441916222 -0.442261 -0.522766 -0.424316 0.592590 1441916222 -0.442261 -0.522766 -0.424316 0.592590 1441916222 -0.435669 -0.529724 -0.421997 0.592957 1441916222 -0.435669 -0.529724 -0.421997 0.592957 1441916222 -0.435669 -0.529724 -0.421997 0.592957 1441916222 -0.435669 -0.529724 -0.421997 0.592957 1441916222 -0.435669 -0.529724 -0.421997 0.592957 1441916222 -0.429749 -0.535339 -0.419128 0.594238 1441916222 -0.429749 -0.535339 -0.419128 0.594238 1441916222 -0.429749 -0.535339 -0.419128 0.594238 1441916222 -0.429749 -0.535339 -0.419128 0.594238 1441916222 -0.429749 -0.535339 -0.419128 0.594238 1441916222 -0.429749 -0.535339 -0.419128 0.594238 1441916222 -0.429749 -0.535339 -0.419128 0.594238 1441916222 -0.426453 -0.538757 -0.414856 0.596558 1441916222 -0.426453 -0.538757 -0.414856 0.596558 1441916222 -0.426453 -0.538757 -0.414856 0.596558 1441916222 -0.426453 -0.538757 -0.414856 0.596558 1441916222 -0.426453 -0.538757 -0.414856 0.596558 1441916222 -0.426453 -0.538757 -0.414856 0.596558 1441916222 -0.426941 -0.539551 -0.413940 0.596069 1441916222 -0.426941 -0.539551 -0.413940 0.596069 1441916222 -0.426941 -0.539551 -0.413940 0.596069 1441916222 -0.426941 -0.539551 -0.413940 0.596069 1441916222 -0.426941 -0.539551 -0.413940 0.596069 1441916222 -0.426941 -0.539551 -0.413940 0.596069 1441916222 -0.430115 -0.537781 -0.416016 0.593933 1441916222 -0.430115 -0.537781 -0.416016 0.593933 1441916222 -0.430115 -0.537781 -0.416016 0.593933 1441916222 -0.430115 -0.537781 -0.416016 0.593933 1441916222 -0.430115 -0.537781 -0.416016 0.593933 1441916222 -0.430115 -0.537781 -0.416016 0.593933 1441916222 -0.437256 -0.532227 -0.420349 0.590698 1441916222 -0.437256 -0.532227 -0.420349 0.590698 1441916222 -0.437256 -0.532227 -0.420349 0.590698 1441916222 -0.437256 -0.532227 -0.420349 0.590698 1441916222 
-0.465942 -0.482971 -0.419983 0.610962 1441916224 -0.465942 -0.482971 -0.419983 0.610962 1441916224 -0.465942 -0.482971 -0.419983 0.610962 1441916224 -0.458313 -0.489502 -0.410522 0.617981 1441916224 -0.458313 -0.489502 -0.410522 0.617981 1441916224 -0.458313 -0.489502 -0.410522 0.617981 1441916224 -0.458313 -0.489502 -0.410522 0.617981 1441916224 -0.458313 -0.489502 -0.410522 0.617981 1441916224 -0.458313 -0.489502 -0.410522 0.617981 1441916224 -0.454041 -0.493774 -0.408020 0.619324 1441916224 -0.454041 -0.493774 -0.408020 0.619324 1441916224 -0.454041 -0.493774 -0.408020 0.619324 1441916224 -0.454041 -0.493774 -0.408020 0.619324 1441916224 -0.454041 -0.493774 -0.408020 0.619324 1441916224 -0.454041 -0.493774 -0.408020 0.619324 1441916225 -0.454041 -0.493774 -0.408020 0.619324 1441916225 -0.455322 -0.494202 -0.414124 0.613953 1441916225 -0.455322 -0.494202 -0.414124 0.613953 1441916225 -0.455322 -0.494202 -0.414124 0.613953 1441916225 -0.455322 -0.494202 -0.414124 0.613953 1441916225 -0.455322 -0.494202 -0.414124 0.613953 1441916225 -0.455322 -0.494202 -0.414124 0.613953 1441916225 -0.455322 -0.494202 -0.414124 0.613953 1441916225 -0.462524 -0.490112 -0.428223 0.602112 1441916225 -0.462524 -0.490112 -0.428223 0.602112 1441916225 -0.462524 -0.490112 -0.428223 0.602112 1441916225 -0.462524 -0.490112 -0.428223 0.602112 1441916225 -0.462524 -0.490112 -0.428223 0.602112 1441916225 -0.462524 -0.490112 -0.428223 0.602112 1441916225 -0.467896 -0.483643 -0.449280 0.587708 1441916225 -0.467896 -0.483643 -0.449280 0.587708 1441916225 -0.467896 -0.483643 -0.449280 0.587708 1441916225 -0.467896 -0.483643 -0.449280 0.587708 1441916225 -0.467896 -0.483643 -0.449280 0.587708 1441916225 -0.467896 -0.483643 -0.449280 0.587708 1441916225 -0.467468 -0.477722 -0.464172 0.581299 1441916225 -0.467468 -0.477722 -0.464172 0.581299 1441916225 -0.467468 -0.477722 -0.464172 0.581299 1441916225 -0.467468 -0.477722 -0.464172 0.581299 1441916225 -0.467468 -0.477722 -0.464172 0.581299 1441916225 -0.467468 -0.477722 -0.464172 0.581299 1441916225 -0.463318 -0.477539 -0.461426 0.586914 1441916225 -0.463318 -0.477539 -0.461426 0.586914 1441916225 -0.463318 -0.477539 -0.461426 0.586914 1441916225 -0.463318 -0.477539 -0.461426 0.586914 1441916225 -0.463318 -0.477539 -0.461426 0.586914 1441916225 -0.463318 -0.477539 -0.461426 0.586914 1441916225 -0.463318 -0.477539 -0.461426 0.586914 1441916225 -0.457092 -0.480469 -0.453430 0.595520 1441916225 -0.457092 -0.480469 -0.453430 0.595520 1441916225 -0.457092 -0.480469 -0.453430 0.595520 1441916225 -0.457092 -0.480469 -0.453430 0.595520 1441916225 -0.457092 -0.480469 -0.453430 0.595520 1441916225 -0.457092 -0.480469 -0.453430 0.595520 1441916225 -0.453918 -0.481384 -0.444519 0.603882 1441916225 -0.453918 -0.481384 -0.444519 0.603882 1441916225 -0.453918 -0.481384 -0.444519 0.603882 1441916225 -0.453918 -0.481384 -0.444519 0.603882 1441916225 -0.453918 -0.481384 -0.444519 0.603882 1441916225 -0.453918 -0.481384 -0.444519 0.603882 1441916225 -0.453918 -0.481384 -0.444519 0.603882 1441916225 -0.452209 -0.481628 -0.433289 0.613098 1441916225 -0.452209 -0.481628 -0.433289 0.613098 1441916225 -0.452209 -0.481628 -0.433289 0.613098 1441916225 -0.452209 -0.481628 -0.433289 0.613098 1441916225 -0.452209 -0.481628 -0.433289 0.613098 1441916225 -0.448853 -0.483154 -0.425354 0.619812 1441916225 -0.448853 -0.483154 -0.425354 0.619812 1441916225 -0.448853 -0.483154 -0.425354 0.619812 1441916225 -0.448853 -0.483154 -0.425354 0.619812 1441916225 -0.448853 -0.483154 -0.425354 0.619812 1441916225 -0.448853 -0.483154 -0.425354 0.619812 1441916225 -0.448853 -0.483154 -0.425354 0.619812 1441916225 -0.447083 -0.484375 -0.418335 0.624939 1441916225 -0.447083 -0.484375 -0.418335 0.624939 1441916225 -0.447083 -0.484375 -0.418335 0.624939 1441916225 -0.447083 -0.484375 -0.418335 0.624939 1441916225 -0.447083 -0.484375 -0.418335 0.624939 1441916225 -0.447083 -0.484375 -0.418335 0.624939 1441916225 -0.449402 -0.485229 -0.412842 0.626221 1441916225 -0.449402 -0.485229 -0.412842 0.626221 1441916225 -0.449402 -0.485229 -0.412842 0.626221 1441916225 -0.449402 -0.485229 -0.412842 0.626221 1441916225 -0.449402 -0.485229 -0.412842 0.626221 1441916225 -0.449402 -0.485229 -0.412842 0.626221 1441916225 -0.456909 -0.482178 -0.420532 0.618042 1441916225 -0.456909 -0.482178 -0.420532 0.618042 1441916225 -0.456909 -0.482178 -0.420532 0.618042 1441916225 -0.456909 -0.482178 -0.420532 0.618042 1441916225 -0.456909 -0.482178 -0.420532 0.618042 1441916225 -0.459412 -0.476868 -0.435242 0.610046 1441916225 -0.459412 -0.476868 -0.435242 0.610046 1441916225 -0.459412 -0.476868 -0.435242 0.610046 1441916225 -0.459412 -0.476868 -0.435242 0.610046 1441916225 -0.459412 -0.476868 -0.435242 0.610046 1441916225 -0.459412 -0.476868 -0.435242 0.610046 1441916225 -0.459351 -0.477722 -0.435669 0.609131 1441916225 -0.459351 -0.477722 -0.435669 0.609131 1441916225 -0.459351 -0.477722 -0.435669 0.609131 1441916225 -0.459351 -0.477722 -0.435669 0.609131 1441916225 -0.459351 -0.477722 -0.435669 0.609131 1441916225 -0.459351 -0.477722 -0.435669 0.609131 1441916225 -0.458313 -0.481201 -0.432922 0.609070 1441916225 -0.458313 -0.481201 -0.432922 0.609070 1441916225 -0.458313 -0.481201 -0.432922 0.609070 1441916225 -0.458313 -0.481201 -0.432922 0.609070 1441916225 -0.458313 -0.481201 -0.432922 0.609070 1441916225 -0.458313 -0.481201 -0.432922 0.609070 1441916225 -0.458923 -0.479919 -0.432068 0.610291 1441916225 -0.458923 -0.479919 -0.432068 0.610291 1441916225 -0.458923 -0.479919 -0.432068 0.610291 1441916225 -0.458923 -0.479919 -0.432068 0.610291 1441916225 -0.458923 -0.479919 -0.432068 0.610291 1441916225 -0.458923 -0.479919 -0.432068 0.610291 1441916225 -0.458618 -0.480896 -0.434570 0.607910 1441916225 -0.458618 -0.480896 -0.434570 0.607910 1441916225 -0.458618 -0.480896 -0.434570 0.607910 1441916225 -0.458618 -0.480896 -0.434570 0.607910 1441916225 -0.458618 -0.480896 -0.434570 0.607910 1441916225 -0.458618 -0.480896 -0.434570 0.607910 1441916225 -0.461670 -0.478760 -0.443420 0.600952 1441916225 -0.461670 -0.478760 -0.443420 0.600952 1441916225 -0.461670 -0.478760 -0.443420 0.600952 1441916225 -0.461670 -0.478760 -0.443420 0.600952 1441916225 -0.461670 -0.478760 -0.443420 0.600952 1441916225 -0.461670 -0.478760 -0.443420 0.600952 1441916225 -0.462769 -0.477539 -0.458801 0.589355 1441916226 -0.462769 -0.477539 -0.458801 0.589355 1441916226 -0.462769 -0.477539 -0.458801 0.589355 1441916226 -0.462769 -0.477539 -0.458801 0.589355 1441916226 -0.462769 -0.477539 -0.458801 0.589355 1441916226 -0.462769 -0.477539 -0.458801 0.589355 1441916226 -0.462769 -0.477539 -0.458801 0.589355 1441916226 -0.466492 -0.473267 -0.472168 0.579224 1441916226 -0.466492 -0.473267 -0.472168 0.579224 1441916226 -0.466492 -0.473267 -0.472168 0.579224 1441916226 -0.466492 -0.473267 -0.472168 0.579224 1441916226 -0.466492 -0.473267 -0.472168 0.579224 1441916226 -0.466492 -0.473267 -0.472168 0.579224 1441916226 -0.471252 -0.466736 -0.481140 0.573242 1441916226 -0.471252 -0.466736 -0.481140 0.573242 1441916226 -0.471252 -0.466736 -0.481140 0.573242 1441916226 -0.471252 -0.466736 -0.481140 0.573242 1441916226 -0.471252 -0.466736 -0.481140 0.573242 1441916226 -0.471252 -0.466736 -0.481140 0.573242 1441916226 -0.470703 -0.464355 -0.481934 0.574951 1441916226 -0.470703 -0.464355 -0.481934 0.574951 1441916226 -0.470703 -0.464355 -0.481934 0.574951 1441916226 -0.470703 -0.464355 -0.481934 0.574951 1441916226 -0.470703 -0.464355 -0.481934 0.574951 1441916226 -0.470703 -0.464355 -0.481934 0.574951 1441916226 -0.470703 -0.464355 -0.481934 0.574951 1441916226 -0.468201 -0.464417 -0.474487 0.583130 1441916226 -0.468201 -0.464417 -0.474487 0.583130 1441916226 -0.468201 -0.464417 -0.474487 0.583130 1441916226 -0.468201 -0.464417 -0.474487 0.583130 1441916226 -0.468201 -0.464417 -0.474487 0.583130 1441916226 -0.468201 -0.464417 -0.474487 0.583130 1441916226 -0.465576 -0.463806 -0.463745 0.594238 1441916226 -0.465576 -0.463806 -0.463745 0.594238 1441916226 -0.465576 -0.463806 -0.463745 0.594238 1441916226 -0.465576 -0.463806 -0.463745 0.594238 1441916226 -0.465576 -0.463806 -0.463745 0.594238 1441916226 -0.465576 -0.463806 -0.463745 0.594238 1441916226 -0.460876 -0.465881 -0.454773 0.603149 1441916226 -0.460876 -0.465881 -0.454773 0.603149 1441916226 -0.460876 -0.465881 -0.454773 0.603149 1441916226 -0.460876 -0.465881 -0.454773 0.603149 1441916226 -0.460876 -0.465881 -0.454773 0.603149 1441916226 -0.460876 -0.465881 -0.454773 0.603149 1441916226 -0.457764 -0.467957 -0.442383 0.613037 1441916226 -0.457764 -0.467957 -0.442383 0.613037 1441916226 -0.457764 -0.467957 -0.442383 0.613037 1441916226 -0.457764 -0.467957 -0.442383 0.613037 1441916226 -0.457764 -0.467957 -0.442383 0.613037 1441916226 -0.456970 -0.468201 -0.432556 0.620361 1441916226 -0.456970 -0.468201 -0.432556 0.620361 1441916226 -0.456970 -0.468201 -0.432556 0.620361 1441916226 -0.456970 -0.468201 -0.432556 0.620361 1441916226 -0.456970 -0.468201 -0.432556 0.620361 1441916226 -0.456970 -0.468201 -0.432556 0.620361 1441916226 -0.455200 -0.471497 -0.427979 0.622375 1441916226 -0.455200 -0.471497 -0.427979 0.622375 1441916226 -0.455200 -0.471497 -0.427979 0.622375 1441916226 -0.455200 -0.471497 -0.427979 0.622375 1441916226 -0.455200 -0.471497 -0.427979 0.622375 1441916226 -0.455200 -0.471497 -0.427979 0.622375 1441916226 -0.459412 -0.473083 -0.427490 0.618408 1441916226 -0.459412 -0.473083 -0.427490 0.618408 1441916226 -0.459412 -0.473083 -0.427490 0.618408 1441916226 -0.459412 -0.473083 -0.427490 0.618408 1441916226 -0.459412 -0.473083 -0.427490 0.618408 1441916226 -0.459412 -0.473083 -0.427490 0.618408 1441916226 -0.468384 -0.465759 -0.437866 0.609863 1441916226 -0.468384 -0.465759 -0.437866 0.609863 1441916226 -0.468384 -0.465759 -0.437866 0.609863 1441916226 -0.468384 -0.465759 -0.437866 0.609863 1441916226 -0.468384 -0.465759 -0.437866 0.609863 1441916226 -0.468384 -0.465759 -0.437866 0.609863 1441916226 -0.472961 -0.460266 -0.448792 0.602539 1441916226 -0.472961 -0.460266 -0.448792 0.602539 1441916226 -0.472961 -0.460266 -0.448792 0.602539 1441916226 -0.472961 -0.460266 -0.448792 0.602539 1441916226 -0.472961 -0.460266 -0.448792 0.602539 1441916226 -0.472961 -0.460266 -0.448792 0.602539 1441916226 -0.473694 -0.459595 -0.448303 0.602905 1441916226 -0.473694 -0.459595 -0.448303 0.602905 1441916226 -0.473694 -0.459595 -0.448303 0.602905 1441916226 -0.473694 -0.459595 -0.448303 0.602905 1441916226 -0.473694 -0.459595 -0.448303 0.602905 1441916226 -0.473694 -0.459595 -0.448303 0.602905 1441916226 -0.473694 -0.459595 -0.448303 0.602905 1441916226 -0.471375 -0.463074 -0.446716 0.603210 1441916226 -0.471375 -0.463074 -0.446716 0.603210 1441916226 -0.471375 -0.463074 -0.446716 0.603210 1441916226 -0.471375 -0.463074 -0.446716 0.603210 1441916226 -0.473999 -0.461975 -0.448914 0.600342 1441916226 -0.473999 -0.461975 -0.448914 0.600342 1441916226 -0.473999 -0.461975 -0.448914 0.600342 1441916226 -0.473999 -0.461975 -0.448914 0.600342 1441916226 -0.473999 -0.461975 -0.448914 0.600342 1441916226 -0.473999 -0.461975 -0.448914 0.600342 1441916226 -0.478271 -0.459473 -0.456909 0.592773 1441916226 -0.478271 -0.459473 -0.456909 0.592773 1441916226 -0.478271 -0.459473 -0.456909 0.592773 1441916226 -0.478271 -0.459473 -0.456909 0.592773 1441916226 -0.478271 -0.459473 -0.456909 0.592773 1441916226 -0.478271 -0.459473 -0.456909 0.592773 1441916226 -0.483521 -0.455811 -0.471985 0.579407 1441916226 -0.483521 -0.455811 -0.471985 0.579407 1441916226 -0.483521 -0.455811 -0.471985 0.579407 1441916226 -0.483521 -0.455811 -0.471985 0.579407 1441916226 -0.483521 -0.455811 -0.471985 0.579407 1441916226 -0.483521 -0.455811 -0.471985 0.579407 1441916226 -0.489014 -0.451050 -0.486511 0.566345 1441916227 -0.489014 -0.451050 -0.486511 0.566345 1441916227 -0.489014 -0.451050 -0.486511 0.566345 1441916227 -0.489014 -0.451050 -0.486511 0.566345 1441916227 -0.489014 -0.451050 -0.486511 0.566345 1441916227 -0.489014 -0.451050 -0.486511 0.566345 1441916227 -0.493042 -0.448486 -0.494751 0.557678 1441916227 -0.493042 -0.448486 -0.494751 0.557678 1441916227 -0.493042 -0.448486 -0.494751 0.557678 1441916227 -0.493042 -0.448486 -0.494751 0.557678 1441916227 -0.493042 -0.448486 -0.494751 0.557678 1441916227 -0.493042 -0.448486 -0.494751 0.557678 1441916227 -0.496582 -0.445801 -0.499268 0.552673 1441916227 -0.496582 -0.445801 -0.499268 0.552673 1441916227 -0.496582 -0.445801 -0.499268 0.552673 1441916227 -0.496582 -0.445801 -0.499268 0.552673 1441916227 -0.496582 -0.445801 -0.499268 0.552673 1441916227 -0.496582 -0.445801 -0.499268 0.552673 1441916227 -0.496582 -0.445801 -0.499268 0.552673 1441916227 -0.498474 -0.441589 -0.501465 0.552368 1441916227 -0.498474 -0.441589 -0.501465 0.552368 1441916227 -0.498474 -0.441589 -0.501465 0.552368 1441916227 -0.498474 -0.441589 -0.501465 0.552368 1441916227 -0.498474 -0.441589 -0.501465 0.552368 1441916227 -0.498474 -0.441589 -0.501465 0.552368 1441916227 -0.494568 -0.442566 -0.496094 0.559875 1441916227 -0.494568 -0.442566 -0.496094 0.559875 1441916227 -0.494568 -0.442566 -0.496094 0.559875 1441916227 -0.494568 -0.442566 -0.496094 0.559875 1441916227 -0.494568 -0.442566 -0.496094 0.559875 1441916227 -0.494568 -0.442566 -0.496094 0.559875 1441916227 -0.487549 -0.447937 -0.484375 0.571960 1441916227 -0.487549 -0.447937 -0.484375 0.571960 1441916227 -0.487549 -0.447937 -0.484375 0.571960 1441916227 -0.487549 -0.447937 -0.484375 0.571960 1441916227 -0.487549 -0.447937 -0.484375 0.571960 1441916227 -0.480225 -0.454712 -0.470154 0.584473 1441916227 -0.480225 -0.454712 -0.470154 0.584473 1441916227 -0.480225 -0.454712 -0.470154 0.584473 1441916227 -0.480225 -0.454712 -0.470154 0.584473 1441916227 -0.480225 -0.454712 -0.470154 0.584473 1441916227 -0.480225 -0.454712 -0.470154 0.584473 1441916227 -0.474121 -0.460266 -0.451599 0.599548 1441916227 -0.474121 -0.460266 -0.451599 0.599548 1441916227 -0.474121 -0.460266 -0.451599 0.599548 1441916227 -0.474121 -0.460266 -0.451599 0.599548 1441916227 -0.474121 -0.460266 -0.451599 0.599548 1441916227 -0.474121 -0.460266 -0.451599 0.599548 1441916227 -0.468872 -0.467041 -0.434387 0.611084 1441916227 -0.468872 -0.467041 -0.434387 0.611084 1441916227 -0.468872 -0.467041 -0.434387 0.611084 1441916227 -0.468872 -0.467041 -0.434387 0.611084 1441916227 -0.468872 -0.467041 -0.434387 0.611084 1441916227 -0.468872 -0.467041 -0.434387 0.611084 1441916227 -0.468872 -0.467041 -0.434387 0.611084 1441916227 -0.467285 -0.474426 -0.430359 0.609375 1441916227 -0.467285 -0.474426 -0.430359 0.609375 1441916227 -0.467285 -0.474426 -0.430359 0.609375 1441916227 -0.467285 -0.474426 -0.430359 0.609375 1441916227 -0.467285 -0.474426 -0.430359 0.609375 1441916227 -0.467285 -0.474426 -0.430359 0.609375 1441916227 -0.471130 -0.475830 -0.437805 0.600037 1441916227 -0.471130 -0.475830 -0.437805 0.600037 1441916227 -0.471130 -0.475830 -0.437805 0.600037 1441916227 -0.471130 -0.475830 -0.437805 0.600037 1441916227 -0.471130 -0.475830 -0.437805 0.600037 1441916227 -0.471130 -0.475830 -0.437805 0.600037 1441916227 -0.470581 -0.474548 -0.453247 0.589844 1441916227 -0.470581 -0.474548 -0.453247 0.589844 1441916227 -0.470581 -0.474548 -0.453247 0.589844 1441916227 -0.470581 -0.474548 -0.453247 0.589844 1441916227 -0.470581 -0.474548 -0.453247 0.589844 1441916227 -0.470581 -0.474548 -0.453247 0.589844 1441916227 -0.471619 -0.474243 -0.452271 0.590027 1441916227 -0.471619 -0.474243 -0.452271 0.590027 1441916227 -0.471619 -0.474243 -0.452271 0.590027 1441916227 -0.471619 -0.474243 -0.452271 0.590027 1441916227 -0.471619 -0.474243 -0.452271 0.590027 1441916227 -0.471619 -0.474243 -0.452271 0.590027 1441916227 -0.471619 -0.474243 -0.452271 0.590027 1441916227 -0.469482 -0.478333 -0.452637 0.588135 1441916227 -0.469482 -0.478333 -0.452637 0.588135 1441916227 -0.469482 -0.478333 -0.452637 0.588135 1441916227 -0.469482 -0.478333 -0.452637 0.588135 1441916227 -0.469482 -0.478333 -0.452637 0.588135 1441916227 -0.469482 -0.478333 -0.452637 0.588135 1441916227 -0.469788 -0.479126 -0.452271 0.587524 1441916227 -0.469788 -0.479126 -0.452271 0.587524 1441916227 -0.469788 -0.479126 -0.452271 0.587524 1441916227 -0.469788 -0.479126 -0.452271 0.587524 1441916227 -0.469788 -0.479126 -0.452271 0.587524 1441916227 -0.469788 -0.479126 -0.452271 0.587524 1441916227 -0.470886 -0.478699 -0.453186 0.586365 1441916227 -0.470886 -0.478699 -0.453186 0.586365 1441916227 -0.470886 -0.478699 -0.453186 0.586365 1441916227 -0.470886 -0.478699 -0.453186 0.586365 1441916227 -0.470886 -0.478699 -0.453186 0.586365 1441916227 -0.470886 -0.478699 -0.453186 0.586365 1441916227 -0.473328 -0.477661 -0.462341 0.578003 1441916227 -0.473328 -0.477661 -0.462341 0.578003 1441916227 -0.473328 -0.477661 -0.462341 0.578003 1441916227 -0.473328 -0.477661 -0.462341 0.578003 1441916227 -0.473328 -0.477661 -0.462341 0.578003 1441916227 -0.475952 -0.474915 -0.474548 0.568115 1441916227 -0.475952 -0.474915 -0.474548 0.568115 1441916227 -0.475952 -0.474915 -0.474548 0.568115 1441916227 -0.475952 -0.474915 -0.474548 0.568115 1441916227 -0.475952 -0.474915 -0.474548 0.568115 1441916227 -0.475891 -0.475098 -0.487305 0.557129 1441916227 -0.475891 -0.475098 -0.487305 0.557129 1441916227 -0.475891 -0.475098 -0.487305 0.557129 1441916228 -0.475891 -0.475098 -0.487305 0.557129 1441916228 -0.475891 -0.475098 -0.487305 0.557129 1441916228 -0.475891 -0.475098 -0.487305 0.557129 1441916228 -0.476685 -0.473206 -0.496399 0.549988 1441916228 -0.476685 -0.473206 -0.496399 0.549988 1441916228 -0.476685 -0.473206 -0.496399 0.549988 1441916228 -0.476685 -0.473206 -0.496399 0.549988 1441916228 -0.476685 -0.473206 -0.496399 0.549988 1441916228 -0.476685 -0.473206 -0.496399 0.549988 1441916228 -0.476685 -0.473206 -0.496399 0.549988 1441916228 -0.473999 -0.472290 -0.496277 0.553162 1441916228 -0.473999 -0.472290 -0.496277 0.553162 1441916228 -0.473999 -0.472290 -0.496277 0.553162 1441916228 -0.473999 -0.472290 -0.496277 0.553162 1441916228 -0.473999 -0.472290 -0.496277 0.553162 1441916228 -0.468933 -0.474121 -0.489868 0.561523 1441916228 -0.468933 -0.474121 -0.489868 0.561523 1441916228 -0.468933 -0.474121 -0.489868 0.561523 1441916228 -0.468933 -0.474121 -0.489868 0.561523 1441916228 -0.468933 -0.474121 -0.489868 0.561523 1441916228 -0.468933 -0.474121 -0.489868 0.561523 1441916228 -0.465820 -0.475220 -0.477539 0.573792 1441916228 -0.465820 -0.475220 -0.477539 0.573792 1441916228 -0.465820 -0.475220 -0.477539 0.573792 1441916228 -0.462524 -0.475830 -0.465576 0.585632 1441916228 -0.462524 -0.475830 -0.465576 0.585632 1441916228 -0.462524 -0.475830 -0.465576 0.585632 1441916228 -0.462524 -0.475830 -0.465576 0.585632 1441916228 -0.462524 -0.475830 -0.465576 0.585632 1441916228 -0.458008 -0.478577 -0.453857 0.596008 1441916228 -0.458008 -0.478577 -0.453857 0.596008 1441916228 -0.458008 -0.478577 -0.453857 0.596008 1441916228 -0.458008 -0.478577 -0.453857 0.596008 1441916228 -0.458008 -0.478577 -0.453857 0.596008 1441916228 -0.458008 -0.478577 -0.453857 0.596008 1441916228 -0.453064 -0.483154 -0.438660 0.607422 1441916228 -0.453064 -0.483154 -0.438660 0.607422 1441916228 -0.453064 -0.483154 -0.438660 0.607422 1441916228 -0.453064 -0.483154 -0.438660 0.607422 1441916228 -0.453064 -0.483154 -0.438660 0.607422 1441916228 -0.453064 -0.483154 -0.438660 0.607422 1441916228 -0.448975 -0.490295 -0.426514 0.613342 1441916228 -0.448975 -0.490295 -0.426514 0.613342 1441916228 -0.448975 -0.490295 -0.426514 0.613342 1441916228 -0.448975 -0.490295 -0.426514 0.613342 1441916228 -0.448975 -0.490295 -0.426514 0.613342 1441916228 -0.448975 -0.490295 -0.426514 0.613342 1441916228 -0.448975 -0.490295 -0.426514 0.613342 1441916228 -0.448975 -0.492981 -0.423645 0.613159 1441916228 -0.448975 -0.492981 -0.423645 0.613159 1441916228 -0.448975 -0.492981 -0.423645 0.613159 1441916228 -0.448975 -0.492981 -0.423645 0.613159 1441916228 -0.448975 -0.492981 -0.423645 0.613159 1441916228 -0.448975 -0.492981 -0.423645 0.613159 1441916228 -0.450684 -0.494568 -0.429199 0.606750 1441916228 -0.450684 -0.494568 -0.429199 0.606750 1441916228 -0.450684 -0.494568 -0.429199 0.606750 1441916228 -0.450684 -0.494568 -0.429199 0.606750 1441916228 -0.450684 -0.494568 -0.429199 0.606750 1441916228 -0.450684 -0.494568 -0.429199 0.606750 1441916228 -0.457092 -0.488647 -0.438049 0.600403 1441916228 -0.457092 -0.488647 -0.438049 0.600403 1441916228 -0.457092 -0.488647 -0.438049 0.600403 1441916228 -0.457092 -0.488647 -0.438049 0.600403 1441916228 -0.457092 -0.488647 -0.438049 0.600403 1441916228 -0.457092 -0.488647 -0.438049 0.600403 1441916228 -0.457703 -0.488647 -0.440369 0.598267 1441916228 -0.457703 -0.488647 -0.440369 0.598267 1441916228 -0.457703 -0.488647 -0.440369 0.598267 1441916228 -0.457703 -0.488647 -0.440369 0.598267 1441916228 -0.457703 -0.488647 -0.440369 0.598267 1441916228 -0.457703 -0.488647 -0.440369 0.598267 1441916228 -0.457703 -0.488647 -0.440369 0.598267 1441916228 -0.456909 -0.490295 -0.438904 0.598572 1441916228 -0.456909 -0.490295 -0.438904 0.598572 1441916228 -0.456909 -0.490295 -0.438904 0.598572 1441916228 -0.456909 -0.490295 -0.438904 0.598572 1441916228 -0.456909 -0.490295 -0.438904 0.598572 1441916228 -0.456909 -0.490295 -0.438904 0.598572 1441916228 -0.459717 -0.488647 -0.439453 0.597351 1441916228 -0.459717 -0.488647 -0.439453 0.597351 1441916228 -0.459717 -0.488647 -0.439453 0.597351 1441916228 -0.459717 -0.488647 -0.439453 0.597351 1441916228 -0.459717 -0.488647 -0.439453 0.597351 1441916228 -0.459717 -0.488647 -0.439453 0.597351 1441916228 -0.464722 -0.485046 -0.443909 0.593079 1441916228 -0.464722 -0.485046 -0.443909 0.593079 1441916228 -0.464722 -0.485046 -0.443909 0.593079 1441916228 -0.464722 -0.485046 -0.443909 0.593079 1441916228 -0.464722 -0.485046 -0.443909 0.593079 1441916228 -0.464722 -0.485046 -0.443909 0.593079 1441916228 -0.464722 -0.485046 -0.443909 0.593079 1441916228 -0.472107 -0.477966 -0.456848 0.583130 1441916228 -0.472107 -0.477966 -0.456848 0.583130 1441916228 -0.472107 -0.477966 -0.456848 0.583130 1441916228 -0.475586 -0.473816 -0.471069 0.572266 1441916228 -0.475586 -0.473816 -0.471069 0.572266 1441916228 -0.475586 -0.473816 -0.471069 0.572266 1441916228 -0.475586 -0.473816 -0.471069 0.572266 1441916228 -0.475586 -0.473816 -0.471069 0.572266 1441916228 -0.475586 -0.473816 -0.471069 0.572266 1441916228 -0.478821 -0.471069 -0.481079 0.563416 1441916228 -0.478821 -0.471069 -0.481079 0.563416 1441916228 -0.478821 -0.471069 -0.481079 0.563416 1441916228 -0.478821 -0.471069 -0.481079 0.563416 1441916229 -0.478821 -0.471069 -0.481079 0.563416 1441916229 -0.478821 -0.471069 -0.481079 0.563416 1441916229 -0.478821 -0.471069 -0.481079 0.563416 1441916229 -0.480469 -0.468079 -0.486389 0.559937 1441916229 -0.480469 -0.468079 -0.486389 0.559937 1441916229 -0.480469 -0.468079 -0.486389 0.559937 1441916229 -0.480469 -0.468079 -0.486389 0.559937 1441916229 -0.480469 -0.468079 -0.486389 0.559937 1441916229 -0.480469 -0.468079 -0.486389 0.559937 1441916229 -0.476318 -0.468811 -0.487549 0.561890 1441916229 -0.476318 -0.468811 -0.487549 0.561890 1441916229 -0.476318 -0.468811 -0.487549 0.561890 1441916229 -0.476318 -0.468811 -0.487549 0.561890 1441916229 -0.476318 -0.468811 -0.487549 0.561890 1441916229 -0.476318 -0.468811 -0.487549 0.561890 1441916229 -0.472656 -0.469238 -0.480469 0.570618 1441916229 -0.472656 -0.469238 -0.480469 0.570618 1441916229 -0.472656 -0.469238 -0.480469 0.570618 1441916229 -0.472656 -0.469238 -0.480469 0.570618 1441916229 -0.472656 -0.469238 -0.480469 0.570618 1441916229 -0.472656 -0.469238 -0.480469 0.570618 1441916229 -0.465881 -0.473511 -0.471191 0.580322 1441916229 -0.465881 -0.473511 -0.471191 0.580322 1441916229 -0.465881 -0.473511 -0.471191 0.580322 1441916229 -0.465881 -0.473511 -0.471191 0.580322 1441916229 -0.465881 -0.473511 -0.471191 0.580322 1441916229 -0.465881 -0.473511 -0.471191 0.580322 1441916229 -0.459106 -0.478394 -0.460632 0.590088 1441916229 -0.459106 -0.478394 -0.460632 0.590088 1441916229 -0.459106 -0.478394 -0.460632 0.590088 1441916229 -0.459106 -0.478394 -0.460632 0.590088 1441916229 -0.457092 -0.480225 -0.447876 0.599976 1441916229 -0.457092 -0.480225 -0.447876 0.599976 1441916229 -0.457092 -0.480225 -0.447876 0.599976 1441916229 -0.457092 -0.480225 -0.447876 0.599976 1441916229 -0.457092 -0.480225 -0.447876 0.599976 1441916229 -0.457092 -0.480225 -0.447876 0.599976 1441916229 -0.453125 -0.484863 -0.441040 0.604309 1441916229 -0.453125 -0.484863 -0.441040 0.604309 1441916229 -0.453125 -0.484863 -0.441040 0.604309 1441916229 -0.453125 -0.484863 -0.441040 0.604309 1441916229 -0.453125 -0.484863 -0.441040 0.604309 1441916229 -0.453125 -0.484863 -0.441040 0.604309 1441916229 -0.453125 -0.484863 -0.441040 0.604309 1441916229 -0.449646 -0.492920 -0.440308 0.600891 1441916229 -0.449646 -0.492920 -0.440308 0.600891 1441916229 -0.449646 -0.492920 -0.440308 0.600891 1441916229 -0.449646 -0.492920 -0.440308 0.600891 1441916229 -0.449646 -0.492920 -0.440308 0.600891 1441916229 -0.449646 -0.492920 -0.440308 0.600891 1441916229 -0.449585 -0.492920 -0.445313 0.597168 1441916229 -0.449585 -0.492920 -0.445313 0.597168 1441916229 -0.449585 -0.492920 -0.445313 0.597168 1441916229 -0.449585 -0.492920 -0.445313 0.597168 1441916229 -0.449585 -0.492920 -0.445313 0.597168 1441916229 -0.449585 -0.492920 -0.445313 0.597168 1441916229 -0.454285 -0.489990 -0.453247 0.590088 1441916229 -0.454285 -0.489990 -0.453247 0.590088 1441916229 -0.454285 -0.489990 -0.453247 0.590088 1441916229 -0.454285 -0.489990 -0.453247 0.590088 1441916229 -0.454285 -0.489990 -0.453247 0.590088 1441916229 -0.454285 -0.489990 -0.453247 0.590088 1441916229 -0.454285 -0.489990 -0.453247 0.590088 1441916229 -0.460999 -0.483887 -0.461914 0.583130 1441916229 -0.460999 -0.483887 -0.461914 0.583130 1441916229 -0.460999 -0.483887 -0.461914 0.583130 1441916229 -0.460999 -0.483887 -0.461914 0.583130 1441916229 -0.460999 -0.483887 -0.461914 0.583130 1441916229 -0.460999 -0.483887 -0.461914 0.583130 1441916229 -0.461060 -0.482483 -0.463013 0.583374 1441916229 -0.461060 -0.482483 -0.463013 0.583374 1441916229 -0.461060 -0.482483 -0.463013 0.583374 1441916229 -0.461060 -0.482483 -0.463013 0.583374 1441916229 -0.461060 -0.482483 -0.463013 0.583374 1441916229 -0.461060 -0.482483 -0.463013 0.583374 1441916229 -0.462952 -0.481689 -0.459167 0.585510 1441916229 -0.462952 -0.481689 -0.459167 0.585510 1441916229 -0.462952 -0.481689 -0.459167 0.585510 1441916229 -0.462952 -0.481689 -0.459167 0.585510 1441916229 -0.462952 -0.481689 -0.459167 0.585510 1441916229 -0.465088 -0.479614 -0.457520 0.586792 1441916229 -0.465088 -0.479614 -0.457520 0.586792 1441916229 -0.465088 -0.479614 -0.457520 0.586792 1441916229 -0.465088 -0.479614 -0.457520 0.586792 1441916229 -0.465088 -0.479614 -0.457520 0.586792 1441916229 -0.466431 -0.478027 -0.458740 0.586121 1441916229 -0.466431 -0.478027 -0.458740 0.586121 1441916229 -0.466431 -0.478027 -0.458740 0.586121 1441916229 -0.466431 -0.478027 -0.458740 0.586121 1441916229 -0.466431 -0.478027 -0.458740 0.586121 1441916229 -0.466431 -0.478027 -0.458740 0.586121 1441916229 -0.467285 -0.478333 -0.462219 0.582458 1441916229 -0.467285 -0.478333 -0.462219 0.582458 1441916229 -0.467285 -0.478333 -0.462219 0.582458 1441916229 -0.467285 -0.478333 -0.462219 0.582458 1441916229 -0.467285 -0.478333 -0.462219 0.582458 1441916229 -0.467285 -0.478333 -0.462219 0.582458 1441916229 -0.470276 -0.476563 -0.470764 0.574646 1441916229 -0.470276 -0.476563 -0.470764 0.574646 1441916229 -0.470276 -0.476563 -0.470764 0.574646 1441916229 -0.470276 -0.476563 -0.470764 0.574646 1441916229 -0.470276 -0.476563 -0.470764 0.574646 1441916229 -0.470276 -0.476563 -0.470764 0.574646 1441916229 -0.470215 -0.477112 -0.479126 0.567261 1441916229 -0.470215 -0.477112 -0.479126 0.567261 1441916229 -0.470215 -0.477112 -0.479126 0.567261 1441916229 -0.470215 -0.477112 -0.479126 0.567261 1441916229 -0.470215 -0.477112 -0.479126 0.567261 1441916230 -0.470215 -0.477112 -0.479126 0.567261 1441916230 -0.470215 -0.477112 -0.479126 0.567261 1441916230 -0.467834 -0.478394 -0.479553 0.567749 1441916230 -0.467834 -0.478394 -0.479553 0.567749 1441916230 -0.467834 -0.478394 -0.479553 0.567749 1441916230 -0.467834 -0.478394 -0.479553 0.567749 1441916230 -0.467834 -0.478394 -0.479553 0.567749 1441916230 -0.467834 -0.478394 -0.479553 0.567749 1441916230 -0.467834 -0.478394 -0.479553 0.567749 1441916230 -0.465149 -0.476868 -0.473267 0.576477 1441916230 -0.465149 -0.476868 -0.473267 0.576477 1441916230 -0.465149 -0.476868 -0.473267 0.576477 1441916230 -0.465149 -0.476868 -0.473267 0.576477 1441916230 -0.465149 -0.476868 -0.473267 0.576477 1441916230 -0.465149 -0.476868 -0.473267 0.576477 1441916230 -0.461670 -0.475952 -0.462952 0.588318 1441916230 -0.461670 -0.475952 -0.462952 0.588318 1441916230 -0.461670 -0.475952 -0.462952 0.588318 1441916230 -0.461670 -0.475952 -0.462952 0.588318 1441916230 -0.461670 -0.475952 -0.462952 0.588318 1441916230 -0.461670 -0.475952 -0.462952 0.588318 1441916230 -0.461670 -0.475952 -0.462952 0.588318 1441916230 -0.458008 -0.476379 -0.453003 0.598450 1441916230 -0.458008 -0.476379 -0.453003 0.598450 1441916230 -0.458008 -0.476379 -0.453003 0.598450 1441916230 -0.458008 -0.476379 -0.453003 0.598450 1441916230 -0.458008 -0.476379 -0.453003 0.598450 1441916230 -0.458008 -0.476379 -0.453003 0.598450 1441916230 -0.456055 -0.474854 -0.440979 0.609985 1441916230 -0.456055 -0.474854 -0.440979 0.609985 1441916230
[truncated: 205,658 more chars]
