# Supplementary material for: Quaternion-Based Gesture Recognition Using Wireless Wearable Motion Capture Sensors
Source: Sensors (Basel). 2016 Apr 28;16(5):605. doi: 10.3390/s16050605 (PMC4883296; doi:10.3390/s16050605)
Supplement: Supplementary file 1 [file sensors-16-00605-s001.zip › MultiSensorGestureData/P5/2. Uppercut/Training15.txt]

0.652893 -0.265198 -0.709534 0.003906 1441916329 0.652893 -0.265198 -0.709534 0.003906 1441916329 0.626282 -0.304504 -0.717651 0.006470 1441916329 0.626282 -0.304504 -0.717651 0.006470 1441916329 0.626282 -0.304504 -0.717651 0.006470 1441916329 0.626282 -0.304504 -0.717651 0.006470 1441916329 0.626282 -0.304504 -0.717651 0.006470 1441916329 0.626282 -0.304504 -0.717651 0.006470 1441916329 0.561523 -0.370239 -0.739441 0.028625 1441916329 0.561523 -0.370239 -0.739441 0.028625 1441916329 0.561523 -0.370239 -0.739441 0.028625 1441916329 0.561523 -0.370239 -0.739441 0.028625 1441916329 0.561523 -0.370239 -0.739441 0.028625 1441916329 0.561523 -0.370239 -0.739441 0.028625 1441916329 0.456116 -0.445618 -0.765259 0.088379 1441916329 0.456116 -0.445618 -0.765259 0.088379 1441916329 0.456116 -0.445618 -0.765259 0.088379 1441916329 0.456116 -0.445618 -0.765259 0.088379 1441916329 0.456116 -0.445618 -0.765259 0.088379 1441916329 0.456116 -0.445618 -0.765259 0.088379 1441916329 0.456116 -0.445618 -0.765259 0.088379 1441916329 0.313049 -0.501282 -0.788452 0.170471 1441916329 0.313049 -0.501282 -0.788452 0.170471 1441916329 0.313049 -0.501282 -0.788452 0.170471 1441916329 0.313049 -0.501282 -0.788452 0.170471 1441916329 0.313049 -0.501282 -0.788452 0.170471 1441916329 0.313049 -0.501282 -0.788452 0.170471 1441916329 0.155945 -0.541748 -0.790466 0.239685 1441916329 0.155945 -0.541748 -0.790466 0.239685 1441916329 0.155945 -0.541748 -0.790466 0.239685 1441916329 0.155945 -0.541748 -0.790466 0.239685 1441916329 0.012451 -0.560608 -0.769409 0.305969 1441916329 0.012451 -0.560608 -0.769409 0.305969 1441916329 0.012451 -0.560608 -0.769409 0.305969 1441916329 0.012451 -0.560608 -0.769409 0.305969 1441916329 0.012451 -0.560608 -0.769409 0.305969 1441916329 -0.109680 -0.561890 -0.734314 0.364807 1441916329 -0.109680 -0.561890 -0.734314 0.364807 1441916329 -0.109680 -0.561890 -0.734314 0.364807 1441916329 -0.109680 -0.561890 -0.734314 0.364807 1441916329 -0.109680 -0.561890 -0.734314 0.364807 1441916329 -0.109680 -0.561890 -0.734314 0.364807 1441916330 -0.109680 -0.561890 -0.734314 0.364807 1441916330 -0.199280 -0.553650 -0.685120 0.429443 1441916330 -0.199280 -0.553650 -0.685120 0.429443 1441916330 -0.199280 -0.553650 -0.685120 0.429443 1441916330 -0.199280 -0.553650 -0.685120 0.429443 1441916330 -0.199280 -0.553650 -0.685120 0.429443 1441916330 -0.199280 -0.553650 -0.685120 0.429443 1441916330 -0.276550 -0.536438 -0.638306 0.477844 1441916330 -0.276550 -0.536438 -0.638306 0.477844 1441916330 -0.276550 -0.536438 -0.638306 0.477844 1441916330 -0.276550 -0.536438 -0.638306 0.477844 1441916330 -0.276550 -0.536438 -0.638306 0.477844 1441916330 -0.276550 -0.536438 -0.638306 0.477844 1441916330 -0.328491 -0.514526 -0.607483 0.508301 1441916330 -0.328491 -0.514526 -0.607483 0.508301 1441916330 -0.328491 -0.514526 -0.607483 0.508301 1441916330 -0.328491 -0.514526 -0.607483 0.508301 1441916330 -0.328491 -0.514526 -0.607483 0.508301 1441916330 -0.328491 -0.514526 -0.607483 0.508301 1441916330 -0.361755 -0.488281 -0.587097 0.534912 1441916330 -0.361755 -0.488281 -0.587097 0.534912 1441916330 -0.361755 -0.488281 -0.587097 0.534912 1441916330 -0.361755 -0.488281 -0.587097 0.534912 1441916330 -0.361755 -0.488281 -0.587097 0.534912 1441916330 -0.361755 -0.488281 -0.587097 0.534912 1441916330 -0.361755 -0.488281 -0.587097 0.534912 1441916330 -0.370972 -0.477478 -0.572510 0.553772 1441916330 -0.370972 -0.477478 -0.572510 0.553772 1441916330 -0.370972 -0.477478 -0.572510 0.553772 1441916330 -0.370972 -0.477478 -0.572510 0.553772 1441916330 -0.370972 -0.477478 -0.572510 0.553772 1441916330 -0.370972 -0.477478 -0.572510 0.553772 1441916330 -0.347778 -0.473267 -0.576294 0.568298 1441916330 -0.347778 -0.473267 -0.576294 0.568298 1441916330 -0.347778 -0.473267 -0.576294 0.568298 1441916330 -0.347778 -0.473267 -0.576294 0.568298 1441916330 -0.278870 -0.486572 -0.573547 0.597107 1441916330 -0.278870 -0.486572 -0.573547 0.597107 1441916330 -0.278870 -0.486572 -0.573547 0.597107 1441916330 -0.278870 -0.486572 -0.573547 0.597107 1441916330 -0.278870 -0.486572 -0.573547 0.597107 1441916330 -0.278870 -0.486572 -0.573547 0.597107 1441916330 -0.166016 -0.470703 -0.591187 0.633606 1441916330 -0.166016 -0.470703 -0.591187 0.633606 1441916330 -0.166016 -0.470703 -0.591187 0.633606 1441916330 -0.050659 -0.430359 -0.658508 0.615295 1441916330 -0.050659 -0.430359 -0.658508 0.615295 1441916330 -0.050659 -0.430359 -0.658508 0.615295 1441916330 -0.050659 -0.430359 -0.658508 0.615295 1441916330 -0.050659 -0.430359 -0.658508 0.615295 1441916330 -0.050659 -0.430359 -0.658508 0.615295 1441916330 -0.050659 -0.430359 -0.658508 0.615295 1441916330 0.076477 -0.388489 -0.754150 0.523987 1441916330 0.076477 -0.388489 -0.754150 0.523987 1441916330 0.076477 -0.388489 -0.754150 0.523987 1441916330 0.076477 -0.388489 -0.754150 0.523987 1441916330 0.076477 -0.388489 -0.754150 0.523987 1441916330 0.076477 -0.388489 -0.754150 0.523987 1441916330 0.228882 -0.346191 -0.810120 0.414124 1441916330 0.228882 -0.346191 -0.810120 0.414124 1441916330 0.228882 -0.346191 -0.810120 0.414124 1441916330 0.228882 -0.346191 -0.810120 0.414124 1441916330 0.228882 -0.346191 -0.810120 0.414124 1441916330 0.228882 -0.346191 -0.810120 0.414124 1441916330 0.228882 -0.346191 -0.810120 0.414124 1441916330 0.376343 -0.283325 -0.819580 0.326172 1441916330 0.376343 -0.283325 -0.819580 0.326172 1441916330 0.376343 -0.283325 -0.819580 0.326172 1441916330 0.376343 -0.283325 -0.819580 0.326172 1441916330 0.376343 -0.283325 -0.819580 0.326172 1441916330 0.507690 -0.191040 -0.797607 0.263855 1441916330 0.507690 -0.191040 -0.797607 0.263855 1441916330 0.507690 -0.191040 -0.797607 0.263855 1441916330 0.507690 -0.191040 -0.797607 0.263855 1441916330 0.507690 -0.191040 -0.797607 0.263855 1441916330 0.507690 -0.191040 -0.797607 0.263855 1441916330 0.507690 -0.191040 -0.797607 0.263855 1441916330 0.593933 -0.111145 -0.777649 0.173767 1441916330 0.593933 -0.111145 -0.777649 0.173767 1441916330 0.593933 -0.111145 -0.777649 0.173767 1441916330 0.593933 -0.111145 -0.777649 0.173767 1441916330 0.593933 -0.111145 -0.777649 0.173767 1441916330 0.593933 -0.111145 -0.777649 0.173767 1441916330 0.593933 -0.111145 -0.777649 0.173767 1441916330 0.648926 -0.064636 -0.750427 0.107849 1441916330 0.648926 -0.064636 -0.750427 0.107849 1441916330 0.648926 -0.064636 -0.750427 0.107849 1441916330 0.648926 -0.064636 -0.750427 0.107849 1441916330 0.648926 -0.064636 -0.750427 0.107849 1441916330 0.648926 -0.064636 -0.750427 0.107849 1441916330 0.660339 -0.065674 -0.744263 0.075500 1441916330 0.660339 -0.065674 -0.744263 0.075500 1441916330 0.660339 -0.065674 -0.744263 0.075500 1441916330 0.660339 -0.065674 -0.744263 0.075500 1441916330 0.660339 -0.065674 -0.744263 0.075500 1441916330 0.660339 -0.065674 -0.744263 0.075500 1441916330 0.660339 -0.065674 -0.744263 0.075500 1441916330 0.636047 -0.138184 -0.758484 0.031738 1441916330 0.636047 -0.138184 -0.758484 0.031738 1441916330 0.636047 -0.138184 -0.758484 0.031738 1441916330 0.636047 -0.138184 -0.758484 0.031738 1441916330 0.636047 -0.138184 -0.758484 0.031738 1441916330 0.589294 -0.236877 -0.772095 0.020569 1441916330 0.589294 -0.236877 -0.772095 0.020569 1441916331 0.504700 -0.342773 -0.791443 0.037109 1441916331 0.504700 -0.342773 -0.791443 0.037109 1441916331 0.504700 -0.342773 -0.791443 0.037109 1441916331 0.504700 -0.342773 -0.791443 0.037109 1441916331 0.504700 -0.342773 -0.791443 0.037109 1441916331 0.504700 -0.342773 -0.791443 0.037109 1441916331 0.378113 -0.424500 -0.814880 0.113281 1441916331 0.378113 -0.424500 -0.814880 0.113281 1441916331 0.378113 -0.424500 -0.814880 0.113281 1441916331 0.378113 -0.424500 -0.814880 0.113281 1441916331 0.378113 -0.424500 -0.814880 0.113281 1441916331 0.378113 -0.424500 -0.814880 0.113281 1441916331 0.227600 -0.474426 -0.821167 0.221130 1441916331 0.227600 -0.474426 -0.821167 0.221130 1441916331 0.227600 -0.474426 -0.821167 0.221130 1441916331 0.227600 -0.474426 -0.821167 0.221130 1441916331 0.227600 -0.474426 -0.821167 0.221130 1441916331 0.227600 -0.474426 -0.821167 0.221130 1441916331 0.068787 -0.509338 -0.802368 0.303528 1441916331 0.068787 -0.509338 -0.802368 0.303528 1441916331 0.068787 -0.509338 -0.802368 0.303528 1441916331 0.068787 -0.509338 -0.802368 0.303528 1441916331 0.068787 -0.509338 -0.802368 0.303528 1441916331 0.068787 -0.509338 -0.802368 0.303528 1441916331 -0.065918 -0.525085 -0.762390 0.372498 1441916331 -0.065918 -0.525085 -0.762390 0.372498 1441916331 -0.065918 -0.525085 -0.762390 0.372498 1441916331 -0.065918 -0.525085 -0.762390 0.372498 1441916331 -0.172852 -0.529297 -0.712036 0.427795 1441916331 -0.172852 -0.529297 -0.712036 0.427795 1441916331 -0.172852 -0.529297 -0.712036 0.427795 1441916331 -0.172852 -0.529297 -0.712036 0.427795 1441916331 -0.172852 -0.529297 -0.712036 0.427795 1441916331 -0.172852 -0.529297 -0.712036 0.427795 1441916331 -0.256897 -0.518799 -0.671936 0.461975 1441916331 -0.256897 -0.518799 -0.671936 0.461975 1441916331 -0.256897 -0.518799 -0.671936 0.461975 1441916331 -0.256897 -0.518799 -0.671936 0.461975 1441916331 -0.256897 -0.518799 -0.671936 0.461975 1441916331 -0.256897 -0.518799 -0.671936 0.461975 1441916331 -0.304016 -0.500000 -0.637634 0.501038 1441916331 -0.304016 -0.500000 -0.637634 0.501038 1441916331 -0.304016 -0.500000 -0.637634 0.501038 1441916331 -0.304016 -0.500000 -0.637634 0.501038 1441916331 -0.304016 -0.500000 -0.637634 0.501038 1441916331 -0.304016 -0.500000 -0.637634 0.501038 1441916331 -0.304016 -0.500000 -0.637634 0.501038 1441916331 -0.314209 -0.474609 -0.604858 0.556946 1441916331 -0.314209 -0.474609 -0.604858 0.556946 1441916331 -0.314209 -0.474609 -0.604858 0.556946 1441916331 -0.314209 -0.474609 -0.604858 0.556946 1441916331 -0.314209 -0.474609 -0.604858 0.556946 1441916331 -0.314209 -0.474609 -0.604858 0.556946 1441916331 -0.312073 -0.463928 -0.583496 0.589050 1441916331 -0.312073 -0.463928 -0.583496 0.589050 1441916331 -0.312073 -0.463928 -0.583496 0.589050 1441916331 -0.312073 -0.463928 -0.583496 0.589050 1441916331 -0.312073 -0.463928 -0.583496 0.589050 1441916331 -0.312073 -0.463928 -0.583496 0.589050 1441916331 -0.291382 -0.463867 -0.577209 0.605652 1441916331 -0.291382 -0.463867 -0.577209 0.605652 1441916331 -0.291382 -0.463867 -0.577209 0.605652 1441916331 -0.291382 -0.463867 -0.577209 0.605652 1441916331 -0.291382 -0.463867 -0.577209 0.605652 1441916331 -0.291382 -0.463867 -0.577209 0.605652 1441916331 -0.291382 -0.463867 -0.577209 0.605652 1441916331 -0.232483 -0.473572 -0.565857 0.633606 1441916331 -0.232483 -0.473572 -0.565857 0.633606 1441916331 -0.232483 -0.473572 -0.565857 0.633606 1441916331 -0.232483 -0.473572 -0.565857 0.633606 1441916331 -0.232483 -0.473572 -0.565857 0.633606 1441916331 -0.164429 -0.463501 -0.585510 0.644470 1441916331 -0.164429 -0.463501 -0.585510 0.644470 1441916331 -0.164429 -0.463501 -0.585510 0.644470 1441916331 -0.164429 -0.463501 -0.585510 0.644470 1441916331 -0.164429 -0.463501 -0.585510 0.644470 1441916331 -0.164429 -0.463501 -0.585510 0.644470 1441916331 -0.075989 -0.440308 -0.625305 0.639771 1441916331 -0.075989 -0.440308 -0.625305 0.639771 1441916331 -0.075989 -0.440308 -0.625305 0.639771 1441916331 -0.075989 -0.440308 -0.625305 0.639771 1441916331 -0.075989 -0.440308 -0.625305 0.639771 1441916331 0.031189 -0.414856 -0.687378 0.595398 1441916331 0.031189 -0.414856 -0.687378 0.595398 1441916331 0.031189 -0.414856 -0.687378 0.595398 1441916331 0.031189 -0.414856 -0.687378 0.595398 1441916331 0.031189 -0.414856 -0.687378 0.595398 1441916331 0.031189 -0.414856 -0.687378 0.595398 1441916331 0.154968 -0.375610 -0.779724 0.476440 1441916331 0.154968 -0.375610 -0.779724 0.476440 1441916331 0.154968 -0.375610 -0.779724 0.476440 1441916331 0.154968 -0.375610 -0.779724 0.476440 1441916331 0.154968 -0.375610 -0.779724 0.476440 1441916331 0.154968 -0.375610 -0.779724 0.476440 1441916331 0.320435 -0.327576 -0.821289 0.339844 1441916331 0.320435 -0.327576 -0.821289 0.339844 1441916331 0.320435 -0.327576 -0.821289 0.339844 1441916331 0.320435 -0.327576 -0.821289 0.339844 1441916331 0.485413 -0.218445 -0.804932 0.262268 1441916331 0.485413 -0.218445 -0.804932 0.262268 1441916331 0.583557 -0.136597 -0.784790 0.157898 1441916332 0.583557 -0.136597 -0.784790 0.157898 1441916332 0.583557 -0.136597 -0.784790 0.157898 1441916332 0.583557 -0.136597 -0.784790 0.157898 1441916332 0.583557 -0.136597 -0.784790 0.157898 1441916332 0.583557 -0.136597 -0.784790 0.157898 1441916332 0.620850 -0.148071 -0.767944 0.053772 1441916332 0.620850 -0.148071 -0.767944 0.053772 1441916332 0.620850 -0.148071 -0.767944 0.053772 1441916332 0.620850 -0.148071 -0.767944 0.053772 1441916332 0.620850 -0.148071 -0.767944 0.053772 1441916332 0.620850 -0.148071 -0.767944 0.053772 1441916332 0.611450 -0.191467 -0.767639 -0.014465 1441916332 0.611450 -0.191467 -0.767639 -0.014465 1441916332 0.611450 -0.191467 -0.767639 -0.014465 1441916332 0.611450 -0.191467 -0.767639 -0.014465 1441916332 0.611450 -0.191467 -0.767639 -0.014465 1441916332 0.611450 -0.191467 -0.767639 -0.014465 1441916332 0.611450 -0.191467 -0.767639 -0.014465 1441916332 0.604614 -0.229553 -0.761353 -0.045837 1441916332 0.604614 -0.229553 -0.761353 -0.045837 1441916332 0.604614 -0.229553 -0.761353 -0.045837 1441916332 0.604614 -0.229553 -0.761353 -0.045837 1441916332 0.604614 -0.229553 -0.761353 -0.045837 1441916332 0.604614 -0.229553 -0.761353 -0.045837 1441916332 0.585815 -0.272095 -0.762146 -0.044434 1441916332 0.585815 -0.272095 -0.762146 -0.044434 1441916332 0.585815 -0.272095 -0.762146 -0.044434 1441916332 0.585815 -0.272095 -0.762146 -0.044434 1441916332 0.585815 -0.272095 -0.762146 -0.044434 1441916332 0.585815 -0.272095 -0.762146 -0.044434 1441916332 0.542542 -0.344543 -0.765503 -0.031677 1441916332 0.542542 -0.344543 -0.765503 -0.031677 1441916332 0.542542 -0.344543 -0.765503 -0.031677 1441916332 0.542542 -0.344543 -0.765503 -0.031677 1441916332 0.542542 -0.344543 -0.765503 -0.031677 1441916332 0.542542 -0.344543 -0.765503 -0.031677 1441916332 0.443604 -0.432190 -0.784912 0.020325 1441916332 0.443604 -0.432190 -0.784912 0.020325 1441916332 0.443604 -0.432190 -0.784912 0.020325 1441916332 0.443604 -0.432190 -0.784912 0.020325 1441916332 0.443604 -0.432190 -0.784912 0.020325 1441916332 0.308838 -0.476074 -0.811768 0.138000 1441916332 0.308838 -0.476074 -0.811768 0.138000 1441916332 0.308838 -0.476074 -0.811768 0.138000 1441916332 0.308838 -0.476074 -0.811768 0.138000 1441916332 0.308838 -0.476074 -0.811768 0.138000 1441916332 0.308838 -0.476074 -0.811768 0.138000 1441916332 0.308838 -0.476074 -0.811768 0.138000 1441916332 0.155090 -0.499573 -0.815979 0.246155 1441916332 0.155090 -0.499573 -0.815979 0.246155 1441916332 0.155090 -0.499573 -0.815979 0.246155 1441916332 0.155090 -0.499573 -0.815979 0.246155 1441916332 0.155090 -0.499573 -0.815979 0.246155 1441916332 0.155090 -0.499573 -0.815979 0.246155 1441916332 0.004333 -0.512451 -0.793274 0.328918 1441916332 0.004333 -0.512451 -0.793274 0.328918 1441916332 0.004333 -0.512451 -0.793274 0.328918 1441916332 0.004333 -0.512451 -0.793274 0.328918 1441916332 0.004333 -0.512451 -0.793274 0.328918 1441916332 0.004333 -0.512451 -0.793274 0.328918 1441916332 -0.111145 -0.514893 -0.752991 0.394531 1441916332 -0.111145 -0.514893 -0.752991 0.394531 1441916332 -0.111145 -0.514893 -0.752991 0.394531 1441916332 -0.111145 -0.514893 -0.752991 0.394531 1441916332 -0.111145 -0.514893 -0.752991 0.394531 1441916332 -0.111145 -0.514893 -0.752991 0.394531 1441916332 -0.111145 -0.514893 -0.752991 0.394531 1441916332 -0.198425 -0.507263 -0.716675 0.435608 1441916332 -0.198425 -0.507263 -0.716675 0.435608 1441916332 -0.198425 -0.507263 -0.716675 0.435608 1441916332 -0.198425 -0.507263 -0.716675 0.435608 1441916332 -0.198425 -0.507263 -0.716675 0.435608 1441916332 -0.198425 -0.507263 -0.716675 0.435608 1441916332 -0.265259 -0.494080 -0.683533 0.467285 1441916332 -0.265259 -0.494080 -0.683533 0.467285 1441916332 -0.265259 -0.494080 -0.683533 0.467285 1441916332 -0.265259 -0.494080 -0.683533 0.467285 1441916332 -0.265259 -0.494080 -0.683533 0.467285 1441916332 -0.265259 -0.494080 -0.683533 0.467285 1441916332 -0.265259 -0.494080 -0.683533 0.467285 1441916332 -0.301880 -0.480652 -0.654663 0.499268 1441916332 -0.301880 -0.480652 -0.654663 0.499268 1441916332 -0.301880 -0.480652 -0.654663 0.499268 1441916332 -0.301880 -0.480652 -0.654663 0.499268 1441916332 -0.301880 -0.480652 -0.654663 0.499268 1441916332 -0.301880 -0.480652 -0.654663 0.499268 1441916332 -0.320496 -0.469543 -0.629700 0.529419 1441916332 -0.320496 -0.469543 -0.629700 0.529419 1441916332 -0.320496 -0.469543 -0.629700 0.529419 1441916332 -0.320496 -0.469543 -0.629700 0.529419 1441916332 -0.320496 -0.469543 -0.629700 0.529419 1441916332 -0.320496 -0.469543 -0.629700 0.529419 1441916332 -0.320496 -0.469543 -0.629700 0.529419 1441916332 -0.327393 -0.457581 -0.614624 0.552917 1441916332 -0.327393 -0.457581 -0.614624 0.552917 1441916332 -0.327393 -0.457581 -0.614624 0.552917 1441916332 -0.327393 -0.457581 -0.614624 0.552917 1441916332 -0.327393 -0.457581 -0.614624 0.552917 1441916332 -0.327393 -0.457581 -0.614624 0.552917 1441916332 -0.312927 -0.452698 -0.619873 0.559387 1441916332 -0.312927 -0.452698 -0.619873 0.559387 1441916332 -0.312927 -0.452698 -0.619873 0.559387 1441916332 -0.312927 -0.452698 -0.619873 0.559387 1441916332 -0.312927 -0.452698 -0.619873 0.559387 1441916332 -0.312927 -0.452698 -0.619873 0.559387 1441916332 -0.312927 -0.452698 -0.619873 0.559387 1441916332 -0.272827 -0.454651 -0.632080 0.565125 1441916332 -0.272827 -0.454651 -0.632080 0.565125 1441916332 -0.272827 -0.454651 -0.632080 0.565125 1441916332 -0.272827 -0.454651 -0.632080 0.565125 1441916332 -0.272827 -0.454651 -0.632080 0.565125 1441916332 -0.272827 -0.454651 -0.632080 0.565125 1441916332 -0.224609 -0.452942 -0.662842 0.552307 1441916332 -0.224609 -0.452942 -0.662842 0.552307 1441916333 -0.224609 -0.452942 -0.662842 0.552307 1441916333 -0.224609 -0.452942 -0.662842 0.552307 1441916333 -0.224609 -0.452942 -0.662842 0.552307 1441916333 -0.224609 -0.452942 -0.662842 0.552307 1441916333 -0.130432 -0.448425 -0.678894 0.566589 1441916333 -0.130432 -0.448425 -0.678894 0.566589 1441916333 -0.130432 -0.448425 -0.678894 0.566589 1441916333 -0.130432 -0.448425 -0.678894 0.566589 1441916333 -0.130432 -0.448425 -0.678894 0.566589 1441916333 -0.130432 -0.448425 -0.678894 0.566589 1441916333 -0.016357 -0.411255 -0.738770 0.533691 1441916333 -0.016357 -0.411255 -0.738770 0.533691 1441916333 -0.016357 -0.411255 -0.738770 0.533691 1441916333 -0.016357 -0.411255 -0.738770 0.533691 1441916333 -0.016357 -0.411255 -0.738770 0.533691 1441916333 0.140381 -0.348267 -0.801880 0.464783 1441916333 0.140381 -0.348267 -0.801880 0.464783 1441916333 0.140381 -0.348267 -0.801880 0.464783 1441916333 0.140381 -0.348267 -0.801880 0.464783 1441916333 0.140381 -0.348267 -0.801880 0.464783 1441916333 0.140381 -0.348267 -0.801880 0.464783 1441916333 0.140381 -0.348267 -0.801880 0.464783 1441916333 0.310120 -0.288269 -0.835571 0.350098 1441916333 0.310120 -0.288269 -0.835571 0.350098 1441916333 0.310120 -0.288269 -0.835571 0.350098 1441916333 0.310120 -0.288269 -0.835571 0.350098 1441916333 0.310120 -0.288269 -0.835571 0.350098 1441916333 0.310120 -0.288269 -0.835571 0.350098 1441916333 0.438110 -0.228516 -0.832581 0.250427 1441916333 0.438110 -0.228516 -0.832581 0.250427 1441916333 0.438110 -0.228516 -0.832581 0.250427 1441916333 0.438110 -0.228516 -0.832581 0.250427 1441916333 0.438110 -0.228516 -0.832581 0.250427 1441916333 0.438110 -0.228516 -0.832581 0.250427 1441916333 0.542969 -0.198547 -0.805176 0.132141 1441916333 0.542969 -0.198547 -0.805176 0.132141 1441916333 0.542969 -0.198547 -0.805176 0.132141 1441916333 0.542969 -0.198547 -0.805176 0.132141 1441916333 0.542969 -0.198547 -0.805176 0.132141 1441916333 0.542969 -0.198547 -0.805176 0.132141 1441916333 0.599731 -0.195862 -0.774658 0.043579 1441916333 0.599731 -0.195862 -0.774658 0.043579 1441916333 0.599731 -0.195862 -0.774658 0.043579 1441916333 0.599731 -0.195862 -0.774658 0.043579 1441916333 0.599731 -0.195862 -0.774658 0.043579 1441916333 0.599731 -0.195862 -0.774658 0.043579 1441916333 0.622498 -0.223267 -0.749817 -0.020630 1441916333 0.622498 -0.223267 -0.749817 -0.020630 1441916333 0.622498 -0.223267 -0.749817 -0.020630 1441916333 0.622498 -0.223267 -0.749817 -0.020630 1441916333 0.622498 -0.223267 -0.749817 -0.020630 1441916333 0.622498 -0.223267 -0.749817 -0.020630 1441916333 0.610535 -0.281128 -0.737854 -0.061768 1441916333 0.610535 -0.281128 -0.737854 -0.061768 1441916333 0.610535 -0.281128 -0.737854 -0.061768 1441916333 0.610535 -0.281128 -0.737854 -0.061768 1441916333 0.610535 -0.281128 -0.737854 -0.061768 1441916333 0.610535 -0.281128 -0.737854 -0.061768 1441916333 0.582336 -0.323547 -0.743835 -0.054016 1441916333 0.582336 -0.323547 -0.743835 -0.054016 1441916333 0.582336 -0.323547 -0.743835 -0.054016 1441916333 0.582336 -0.323547 -0.743835 -0.054016 1441916333 0.582336 -0.323547 -0.743835 -0.054016 1441916333 0.582336 -0.323547 -0.743835 -0.054016 1441916333 0.529114 -0.376465 -0.760010 -0.027649 1441916333 0.529114 -0.376465 -0.760010 -0.027649 1441916333 0.529114 -0.376465 -0.760010 -0.027649 1441916333 0.529114 -0.376465 -0.760010 -0.027649 1441916333 0.529114 -0.376465 -0.760010 -0.027649 1441916333 0.529114 -0.376465 -0.760010 -0.027649 1441916333 0.529114 -0.376465 -0.760010 -0.027649 1441916333 0.431885 -0.448425 -0.782471 0.015564 1441916333 0.431885 -0.448425 -0.782471 0.015564 1441916333 0.431885 -0.448425 -0.782471 0.015564 1441916333 0.431885 -0.448425 -0.782471 0.015564 1441916333 0.431885 -0.448425 -0.782471 0.015564 1441916333 0.431885 -0.448425 -0.782471 0.015564 1441916333 0.305481 -0.495178 -0.806519 0.104797 1441916333 0.305481 -0.495178 -0.806519 0.104797 1441916333 0.305481 -0.495178 -0.806519 0.104797 1441916333 0.305481 -0.495178 -0.806519 0.104797 1441916333 0.305481 -0.495178 -0.806519 0.104797 1441916333 0.173706 -0.514038 -0.813293 0.210266 1441916333 0.173706 -0.514038 -0.813293 0.210266 1441916333 0.173706 -0.514038 -0.813293 0.210266 1441916333 0.173706 -0.514038 -0.813293 0.210266 1441916333 0.173706 -0.514038 -0.813293 0.210266 1441916333 0.173706 -0.514038 -0.813293 0.210266 1441916333 0.173706 -0.514038 -0.813293 0.210266 1441916333 0.045227 -0.525635 -0.800903 0.283264 1441916333 0.045227 -0.525635 -0.800903 0.283264 1441916333 0.045227 -0.525635 -0.800903 0.283264 1441916333 -0.072327 -0.529114 -0.776855 0.333740 1441916333 -0.072327 -0.529114 -0.776855 0.333740 1441916333 -0.072327 -0.529114 -0.776855 0.333740 1441916333 -0.072327 -0.529114 -0.776855 0.333740 1441916333 -0.072327 -0.529114 -0.776855 0.333740 1441916333 -0.072327 -0.529114 -0.776855 0.333740 1441916333 -0.167114 -0.524536 -0.743591 0.379517 1441916333 -0.167114 -0.524536 -0.743591 0.379517 1441916333 -0.167114 -0.524536 -0.743591 0.379517 1441916333 -0.167114 -0.524536 -0.743591 0.379517 1441916333 -0.167114 -0.524536 -0.743591 0.379517 1441916333 -0.167114 -0.524536 -0.743591 0.379517 1441916333 -0.167114 -0.524536 -0.743591 0.379517 1441916333 -0.244507 -0.511597 -0.714844 0.409302 1441916333 -0.244507 -0.511597 -0.714844 0.409302 1441916333 -0.244507 -0.511597 -0.714844 0.409302 1441916334 -0.244507 -0.511597 -0.714844 0.409302 1441916334 -0.244507 -0.511597 -0.714844 0.409302 1441916334 -0.244507 -0.511597 -0.714844 0.409302 1441916334 -0.295959 -0.492981 -0.688416 0.442200 1441916334 -0.295959 -0.492981 -0.688416 0.442200 1441916334 -0.295959 -0.492981 -0.688416 0.442200 1441916334 -0.295959 -0.492981 -0.688416 0.442200 1441916334 -0.295959 -0.492981 -0.688416 0.442200 1441916334 -0.295959 -0.492981 -0.688416 0.442200 1441916334 -0.321838 -0.477234 -0.665649 0.475098 1441916334 -0.321838 -0.477234 -0.665649 0.475098 1441916334 -0.321838 -0.477234 -0.665649 0.475098 1441916334 -0.321838 -0.477234 -0.665649 0.475098 1441916334 -0.321838 -0.477234 -0.665649 0.475098 1441916334 -0.321838 -0.477234 -0.665649 0.475098 1441916334 -0.346375 -0.459412 -0.647156 0.500183 1441916334 -0.346375 -0.459412 -0.647156 0.500183 1441916334 -0.346375 -0.459412 -0.647156 0.500183 1441916334 -0.346375 -0.459412 -0.647156 0.500183 1441916334 -0.346375 -0.459412 -0.647156 0.500183 1441916334 -0.346375 -0.459412 -0.647156 0.500183 1441916334 -0.346375 -0.459412 -0.647156 0.500183 1441916334 -0.343628 -0.455017 -0.643250 0.511047 1441916334 -0.343628 -0.455017 -0.643250 0.511047 1441916334 -0.343628 -0.455017 -0.643250 0.511047 1441916334 -0.343628 -0.455017 -0.643250 0.511047 1441916334 -0.343628 -0.455017 -0.643250 0.511047 1441916334 -0.343628 -0.455017 -0.643250 0.511047 1441916334 -0.343628 -0.455017 -0.643250 0.511047 1441916334 -0.321350 -0.457153 -0.654663 0.509094 1441916334 -0.321350 -0.457153 -0.654663 0.509094 1441916334 -0.321350 -0.457153 -0.654663 0.509094 1441916334 -0.321350 -0.457153 -0.654663 0.509094 1441916334 -0.321350 -0.457153 -0.654663 0.509094 1441916334 -0.321350 -0.457153 -0.654663 0.509094 1441916334 -0.280334 -0.460632 -0.672729 0.506653 1441916334 -0.280334 -0.460632 -0.672729 0.506653 1441916334 -0.280334 -0.460632 -0.672729 0.506653 1441916334 -0.280334 -0.460632 -0.672729 0.506653 1441916334 -0.207642 -0.462402 -0.693970 0.511414 1441916334 -0.207642 -0.462402 -0.693970 0.511414 1441916334 -0.207642 -0.462402 -0.693970 0.511414 1441916334 -0.207642 -0.462402 -0.693970 0.511414 1441916334 -0.207642 -0.462402 -0.693970 0.511414 1441916334 -0.207642 -0.462402 -0.693970 0.511414 1441916334 -0.115234 -0.446899 -0.714722 0.525574 1441916334 -0.115234 -0.446899 -0.714722 0.525574 1441916334 -0.115234 -0.446899 -0.714722 0.525574 1441916334 -0.115234 -0.446899 -0.714722 0.525574 1441916334 -0.115234 -0.446899 -0.714722 0.525574 1441916334 -0.115234 -0.446899 -0.714722 0.525574 1441916334 0.003967 -0.411133 -0.757141 0.507690 1441916334 0.003967 -0.411133 -0.757141 0.507690 1441916334 0.003967 -0.411133 -0.757141 0.507690 1441916334 0.003967 -0.411133 -0.757141 0.507690 1441916334 0.003967 -0.411133 -0.757141 0.507690 1441916334 0.003967 -0.411133 -0.757141 0.507690 1441916334 0.003967 -0.411133 -0.757141 0.507690 1441916334 0.153625 -0.366760 -0.805542 0.439331 1441916334 0.153625 -0.366760 -0.805542 0.439331 1441916334 0.153625 -0.366760 -0.805542 0.439331 1441916334 0.153625 -0.366760 -0.805542 0.439331 1441916334 0.153625 -0.366760 -0.805542 0.439331 1441916334 0.153625 -0.366760 -0.805542 0.439331 1441916334 0.314026 -0.326355 -0.831055 0.322937 1441916334 0.314026 -0.326355 -0.831055 0.322937 1441916334 0.314026 -0.326355 -0.831055 0.322937 1441916334 0.314026 -0.326355 -0.831055 0.322937 1441916334 0.314026 -0.326355 -0.831055 0.322937 1441916334 0.314026 -0.326355 -0.831055 0.322937 1441916334 0.447693 -0.305847 -0.818481 0.190247 1441916334 0.447693 -0.305847 -0.818481 0.190247 1441916334 0.447693 -0.305847 -0.818481 0.190247 1441916334 0.447693 -0.305847 -0.818481 0.190247 1441916334 0.447693 -0.305847 -0.818481 0.190247 1441916334 0.447693 -0.305847 -0.818481 0.190247 1441916334 0.526062 -0.304688 -0.789368 0.085449 1441916334 0.526062 -0.304688 -0.789368 0.085449 1441916334 0.526062 -0.304688 -0.789368 0.085449 1441916334 0.526062 -0.304688 -0.789368 0.085449 1441916334 0.526062 -0.304688 -0.789368 0.085449 1441916334 0.526062 -0.304688 -0.789368 0.085449 1441916334 0.572571 -0.319824 -0.754883 0.002869 1441916334 0.572571 -0.319824 -0.754883 0.002869 1441916334 0.572571 -0.319824 -0.754883 0.002869 1441916334 0.572571 -0.319824 -0.754883 0.002869 1441916334 0.572571 -0.319824 -0.754883 0.002869 1441916334 0.572571 -0.319824 -0.754883 0.002869 1441916334 0.584839 -0.348206 -0.730652 -0.054565 1441916334 0.584839 -0.348206 -0.730652 -0.054565 1441916334 0.584839 -0.348206 -0.730652 -0.054565 1441916334 0.584839 -0.348206 -0.730652 -0.054565 1441916334 0.584839 -0.348206 -0.730652 -0.054565 1441916334 0.584839 -0.348206 -0.730652 -0.054565 1441916334 0.584839 -0.348206 -0.730652 -0.054565 1441916334 0.579163 -0.369507 -0.723450 -0.068787 1441916334 0.579163 -0.369507 -0.723450 -0.068787 1441916334 0.579163 -0.369507 -0.723450 -0.068787 1441916334 0.579163 -0.369507 -0.723450 -0.068787 1441916334 0.579163 -0.369507 -0.723450 -0.068787 1441916334 0.579163 -0.369507 -0.723450 -0.068787 1441916334 0.559082 -0.392029 -0.727112 -0.070984 1441916334 0.559082 -0.392029 -0.727112 -0.070984 1441916334 0.559082 -0.392029 -0.727112 -0.070984 1441916334 0.559082 -0.392029 -0.727112 -0.070984 1441916334 0.559082 -0.392029 -0.727112 -0.070984 1441916334 0.559082 -0.392029 -0.727112 -0.070984 1441916334 0.517517 -0.421204 -0.743408 -0.046082 1441916335 0.517517 -0.421204 -0.743408 -0.046082 1441916335 0.433594 -0.461487 -0.773987 0.006287 1441916335 0.433594 -0.461487 -0.773987 0.006287 1441916335 0.433594 -0.461487 -0.773987 0.006287 1441916335 0.433594 -0.461487 -0.773987 0.006287 1441916335 0.433594 -0.461487 -0.773987 0.006287 1441916335 0.301086 -0.504272 -0.804321 0.090271 1441916335 0.301086 -0.504272 -0.804321 0.090271 1441916335 0.301086 -0.504272 -0.804321 0.090271 1441916335 0.301086 -0.504272 -0.804321 0.090271 1441916335 0.301086 -0.504272 -0.804321 0.090271 1441916335 0.301086 -0.504272 -0.804321 0.090271 1441916335 0.165039 -0.514832 -0.816162 0.203918 1441916335 0.165039 -0.514832 -0.816162 0.203918 1441916335 0.165039 -0.514832 -0.816162 0.203918 1441916335 0.165039 -0.514832 -0.816162 0.203918 1441916335 0.165039 -0.514832 -0.816162 0.203918 1441916335 0.165039 -0.514832 -0.816162 0.203918 1441916335 0.165039 -0.514832 -0.816162 0.203918 1441916335 0.031128 -0.517029 -0.803772 0.292725 1441916335 0.031128 -0.517029 -0.803772 0.292725 1441916335 0.031128 -0.517029 -0.803772 0.292725 1441916335 0.031128 -0.517029 -0.803772 0.292725 1441916335 0.031128 -0.517029 -0.803772 0.292725 1441916335 0.031128 -0.517029 -0.803772 0.292725 1441916335 0.031128 -0.517029 -0.803772 0.292725 1441916335 
0.610535 0.255554 -0.584167 0.469727 1441916352 0.610535 0.255554 -0.584167 0.469727 1441916352 0.610535 0.255554 -0.584167 0.469727 1441916352 0.610535 0.255554 -0.584167 0.469727 1441916352 0.610535 0.255554 -0.584167 0.469727 1441916352 0.615845 0.251160 -0.586365 0.462402 1441916352 0.615845 0.251160 -0.586365 0.462402 1441916352 0.615845 0.251160 -0.586365 0.462402 1441916352 0.615845 0.251160 -0.586365 0.462402 1441916352 0.615845 0.251160 -0.586365 0.462402 1441916352 0.615845 0.251160 -0.586365 0.462402 1441916352 0.615906 0.254578 -0.581360 0.466736 1441916352 0.615906 0.254578 -0.581360 0.466736 1441916352 0.615906 0.254578 -0.581360 0.466736 1441916352 0.615906 0.254578 -0.581360 0.466736 1441916352 0.615906 0.254578 -0.581360 0.466736 1441916352 0.615906 0.254578 -0.581360 0.466736 1441916352 0.610596 0.260803 -0.571899 0.481750 1441916352 0.610596 0.260803 -0.571899 0.481750 1441916352 0.610596 0.260803 -0.571899 0.481750 1441916352 0.610596 0.260803 -0.571899 0.481750 1441916352 0.610596 0.260803 -0.571899 0.481750 1441916352 0.610596 0.260803 -0.571899 0.481750 1441916352 0.604675 0.262695 -0.564453 0.496704 1441916352 0.604675 0.262695 -0.564453 0.496704 1441916352 0.604675 0.262695 -0.564453 0.496704 1441916352 0.604675 0.262695 -0.564453 0.496704 1441916352 0.604675 0.262695 -0.564453 0.496704 1441916352 0.604675 0.262695 -0.564453 0.496704 1441916352 0.604675 0.262695 -0.564453 0.496704 1441916352 0.605469 0.254272 -0.563477 0.501221 1441916352 0.605469 0.254272 -0.563477 0.501221 1441916352 0.605469 0.254272 -0.563477 0.501221 1441916352 0.605469 0.254272 -0.563477 0.501221 1441916352 0.605469 0.254272 -0.563477 0.501221 1441916352 0.605469 0.254272 -0.563477 0.501221 1441916352 0.605469 0.254272 -0.563477 0.501221 1441916352 0.612000 0.235046 -0.571716 0.493286 1441916352 0.612000 0.235046 -0.571716 0.493286 1441916352 0.612000 0.235046 -0.571716 0.493286 1441916352 0.612000 0.235046 -0.571716 0.493286 1441916352 0.612000 0.235046 -0.571716 0.493286 1441916352 0.612000 0.235046 -0.571716 0.493286 1441916352 0.614563 0.222412 -0.581360 0.484619 1441916352 0.614563 0.222412 -0.581360 0.484619 1441916352 0.614563 0.222412 -0.581360 0.484619 1441916352 0.614563 0.222412 -0.581360 0.484619 1441916353 0.610229 0.228821 -0.581909 0.486328 1441916353 0.610229 0.228821 -0.581909 0.486328 1441916353 0.610229 0.228821 -0.581909 0.486328 1441916353 0.610229 0.228821 -0.581909 0.486328 1441916353 0.610229 0.228821 -0.581909 0.486328 1441916353 0.610229 0.228821 -0.581909 0.486328 1441916353 0.610046 0.232239 -0.581421 0.485596 1441916353 0.610046 0.232239 -0.581421 0.485596 1441916353 0.610046 0.232239 -0.581421 0.485596 1441916353 0.610046 0.232239 -0.581421 0.485596 1441916353 0.610046 0.232239 -0.581421 0.485596 1441916353 0.610046 0.232239 -0.581421 0.485596 1441916353 0.612793 0.227539 -0.584839 0.480225 1441916353 0.612793 0.227539 -0.584839 0.480225 1441916353 0.612793 0.227539 -0.584839 0.480225 1441916353 0.612793 0.227539 -0.584839 0.480225 1441916353 0.612793 0.227539 -0.584839 0.480225 1441916353 0.612793 0.227539 -0.584839 0.480225 1441916353 0.613892 0.224976 -0.588501 0.475586 1441916353 0.613892 0.224976 -0.588501 0.475586 1441916353 0.613892 0.224976 -0.588501 0.475586 1441916353 0.613892 0.224976 -0.588501 0.475586 1441916353 0.613892 0.224976 -0.588501 0.475586 1441916353 0.613098 0.223267 -0.592773 0.472046 1441916353 0.613098 0.223267 -0.592773 0.472046 1441916353 0.613098 0.223267 -0.592773 0.472046 1441916353 0.613098 0.223267 -0.592773 0.472046 1441916353 0.613098 0.223267 -0.592773 0.472046 1441916353 0.613098 0.223267 -0.592773 0.472046 1441916353 0.609070 0.223511 -0.595764 0.473450 1441916353 0.609070 0.223511 -0.595764 0.473450 1441916353 0.609070 0.223511 -0.595764 0.473450 1441916353 0.609070 0.223511 -0.595764 0.473450 1441916353 0.609070 0.223511 -0.595764 0.473450 1441916353 0.609070 0.223511 -0.595764 0.473450 1441916353 0.599792 0.231567 -0.595093 0.482117 1441916353 0.599792 0.231567 -0.595093 0.482117 1441916353 0.599792 0.231567 -0.595093 0.482117 1441916353 0.599792 0.231567 -0.595093 0.482117 1441916353 0.599792 0.231567 -0.595093 0.482117 1441916353 0.599792 0.231567 -0.595093 0.482117 1441916353 0.588562 0.241943 -0.591736 0.494812 1441916353 0.588562 0.241943 -0.591736 0.494812 1441916353 0.588562 0.241943 -0.591736 0.494812 1441916353 0.588562 0.241943 -0.591736 0.494812 1441916353 0.588562 0.241943 -0.591736 0.494812 1441916353 0.588562 0.241943 -0.591736 0.494812 1441916353 0.578796 0.251709 -0.592285 0.500793 1441916353 0.578796 0.251709 -0.592285 0.500793 1441916353 0.578796 0.251709 -0.592285 0.500793 1441916353 0.578796 0.251709 -0.592285 0.500793 1441916353 0.578796 0.251709 -0.592285 0.500793 1441916353 0.578796 0.251709 -0.592285 0.500793 1441916353 0.573181 0.269409 -0.588257 0.502747 1441916353 0.573181 0.269409 -0.588257 0.502747 1441916353 0.573181 0.269409 -0.588257 0.502747 1441916353 0.573181 0.269409 -0.588257 0.502747 1441916353 0.573181 0.269409 -0.588257 0.502747 1441916353 0.573181 0.269409 -0.588257 0.502747 1441916353 0.573181 0.269409 -0.588257 0.502747 1441916353 0.584290 0.270264 -0.587830 0.489868 1441916353 0.584290 0.270264 -0.587830 0.489868 1441916353 0.584290 0.270264 -0.587830 0.489868 1441916353 0.584290 0.270264 -0.587830 0.489868 1441916353 0.584290 0.270264 -0.587830 0.489868 1441916353 0.584290 0.270264 -0.587830 0.489868 1441916353 0.608765 0.240845 -0.601135 0.458252 1441916353 0.608765 0.240845 -0.601135 0.458252 1441916353 0.608765 0.240845 -0.601135 0.458252 1441916353 0.608765 0.240845 -0.601135 0.458252 1441916353 0.608765 0.240845 -0.601135 0.458252 1441916353 0.608765 0.240845 -0.601135 0.458252 1441916353 0.625977 0.210571 -0.612244 0.434631 1441916353 0.625977 0.210571 -0.612244 0.434631 1441916353 0.625977 0.210571 -0.612244 0.434631 1441916353 0.620361 0.225525 -0.602783 0.448181 1441916353 0.620361 0.225525 -0.602783 0.448181 1441916353 0.620361 0.225525 -0.602783 0.448181 1441916353 0.620361 0.225525 -0.602783 0.448181 1441916353 0.620361 0.225525 -0.602783 0.448181 1441916353 0.620361 0.225525 -0.602783 0.448181 1441916353 0.613647 0.245544 -0.587463 0.466858 1441916353 0.613647 0.245544 -0.587463 0.466858 1441916353 0.613647 0.245544 -0.587463 0.466858 1441916353 0.613647 0.245544 -0.587463 0.466858 1441916353 0.613647 0.245544 -0.587463 0.466858 1441916353 0.613647 0.245544 -0.587463 0.466858 1441916353 0.611267 0.243225 -0.583801 0.475830 1441916353 0.611267 0.243225 -0.583801 0.475830 1441916353 0.611267 0.243225 -0.583801 0.475830 1441916353 0.611267 0.243225 -0.583801 0.475830 1441916353 0.611267 0.243225 -0.583801 0.475830 1441916353 0.611267 0.243225 -0.583801 0.475830 1441916353 0.611267 0.243225 -0.583801 0.475830 1441916353 0.607544 0.239685 -0.584473 0.481506 1441916353 0.607544 0.239685 -0.584473 0.481506 1441916353 0.607544 0.239685 -0.584473 0.481506 1441916353 0.607544 0.239685 -0.584473 0.481506 1441916353 0.607544 0.239685 -0.584473 0.481506 1441916353 0.607544 0.239685 -0.584473 0.481506 1441916353 0.607117 0.239197 -0.583679 0.483215 1441916353 0.607117 0.239197 -0.583679 0.483215 1441916353 0.607117 0.239197 -0.583679 0.483215 1441916353 0.607117 0.239197 -0.583679 0.483215 1441916353 0.607117 0.239197 -0.583679 0.483215 1441916354 0.607117 0.239197 -0.583679 0.483215 1441916354 0.617371 0.232544 -0.587769 0.468201 1441916354 0.617371 0.232544 -0.587769 0.468201 1441916354 0.617371 0.232544 -0.587769 0.468201 1441916354 0.617371 0.232544 -0.587769 0.468201 1441916354 0.617371 0.232544 -0.587769 0.468201 1441916354 0.617371 0.232544 -0.587769 0.468201 1441916354 0.644043 0.191467 -0.605713 0.426208 1441916354 0.644043 0.191467 -0.605713 0.426208 1441916354 0.644043 0.191467 -0.605713 0.426208 1441916354 0.644043 0.191467 -0.605713 0.426208 1441916354 0.644043 0.191467 -0.605713 0.426208 1441916354 0.644043 0.191467 -0.605713 0.426208 1441916354 0.644043 0.191467 -0.605713 0.426208 1441916354 0.666260 0.144348 -0.623291 0.383118 1441916354 0.666260 0.144348 -0.623291 0.383118 1441916354 0.666260 0.144348 -0.623291 0.383118 1441916354 0.666260 0.144348 -0.623291 0.383118 1441916354 0.666260 0.144348 -0.623291 0.383118 1441916354 0.666260 0.144348 -0.623291 0.383118 1441916354 0.663940 0.144958 -0.628052 0.379089 1441916354 0.663940 0.144958 -0.628052 0.379089 1441916354 0.663940 0.144958 -0.628052 0.379089 1441916354 0.663940 0.144958 -0.628052 0.379089 1441916354 0.663940 0.144958 -0.628052 0.379089 1441916354 0.663940 0.144958 -0.628052 0.379089 1441916354 0.663940 0.144958 -0.628052 0.379089 1441916354 0.658325 0.154297 -0.627747 0.385620 1441916354 0.658325 0.154297 -0.627747 0.385620 1441916354 0.658325 0.154297 -0.627747 0.385620 1441916354 0.658325 0.154297 -0.627747 0.385620 1441916354 0.658325 0.154297 -0.627747 0.385620 1441916354 0.658325 0.154297 -0.627747 0.385620 1441916354 0.652832 0.152100 -0.631897 0.388977 1441916354 0.652832 0.152100 -0.631897 0.388977 1441916354 0.652832 0.152100 -0.631897 0.388977 1441916354 0.652832 0.152100 -0.631897 0.388977 1441916354 0.652832 0.152100 -0.631897 0.388977 1441916354 0.652832 0.152100 -0.631897 0.388977 1441916354 0.638062 0.173279 -0.626404 0.412842 1441916354 0.638062 0.173279 -0.626404 0.412842 1441916354 0.638062 0.173279 -0.626404 0.412842 1441916354 0.638062 0.173279 -0.626404 0.412842 1441916354 0.638062 0.173279 -0.626404 0.412842 1441916354 0.638062 0.173279 -0.626404 0.412842 1441916354 0.615417 0.215637 -0.612488 0.446777 1441916354 0.615417 0.215637 -0.612488 0.446777 1441916354 0.615417 0.215637 -0.612488 0.446777 1441916354 0.615417 0.215637 -0.612488 0.446777 1441916354 0.615417 0.215637 -0.612488 0.446777 1441916354 0.615417 0.215637 -0.612488 0.446777 1441916354 0.599854 0.246521 -0.597656 0.471375 1441916354 0.599854 0.246521 -0.597656 0.471375 1441916354 0.599854 0.246521 -0.597656 0.471375 1441916354 0.599854 0.246521 -0.597656 0.471375 1441916354 0.599854 0.246521 -0.597656 0.471375 1441916354 0.599854 0.246521 -0.597656 0.471375 1441916354 0.587463 0.263428 -0.591675 0.485107 1441916354 0.587463 0.263428 -0.591675 0.485107 1441916354 0.587463 0.263428 -0.591675 0.485107 1441916354 0.587463 0.263428 -0.591675 0.485107 1441916354 0.587463 0.263428 -0.591675 0.485107 1441916354 0.587463 0.263428 -0.591675 0.485107 1441916354 0.579895 0.279602 -0.585327 0.492798 1441916354 0.579895 0.279602 -0.585327 0.492798 1441916354 0.579895 0.279602 -0.585327 0.492798 1441916354 0.579895 0.279602 -0.585327 0.492798 1441916354 0.579895 0.279602 -0.585327 0.492798 1441916354 0.582153 0.291016 -0.579590 0.490356 1441916354 0.582153 0.291016 -0.579590 0.490356 1441916354 0.582153 0.291016 -0.579590 0.490356 1441916354 0.582153 0.291016 -0.579590 0.490356 1441916354 0.582153 0.291016 -0.579590 0.490356 1441916354 0.597839 0.270813 -0.590759 0.469299 1441916354 0.597839 0.270813 -0.590759 0.469299 1441916354 0.597839 0.270813 -0.590759 0.469299 1441916354 0.597839 0.270813 -0.590759 0.469299 1441916354 0.597839 0.270813 -0.590759 0.469299 1441916354 0.597839 0.270813 -0.590759 0.469299 1441916354 0.614136 0.244080 -0.600281 0.450439 1441916354 0.614136 0.244080 -0.600281 0.450439 1441916354 0.614136 0.244080 -0.600281 0.450439 1441916354 0.614136 0.244080 -0.600281 0.450439 1441916354 0.614136 0.244080 -0.600281 0.450439 1441916354 0.614136 0.244080 -0.600281 0.450439 1441916354 0.614136 0.244080 -0.600281 0.450439 1441916354 0.613403 0.240295 -0.600830 0.452759 1441916354 0.613403 0.240295 -0.600830 0.452759 1441916354 0.613403 0.240295 -0.600830 0.452759 1441916354 0.613403 0.240295 -0.600830 0.452759 1441916354 0.613403 0.240295 -0.600830 0.452759 1441916354 0.613403 0.240295 -0.600830 0.452759 1441916354 0.606995 0.243408 -0.595276 0.466736 1441916354 0.606995 0.243408 -0.595276 0.466736 1441916354 0.606995 0.243408 -0.595276 0.466736 1441916354 0.606995 0.243408 -0.595276 0.466736 1441916354 0.606995 0.243408 -0.595276 0.466736 1441916354 0.606995 0.243408 -0.595276 0.466736 1441916354 0.594421 0.255432 -0.587097 0.486450 1441916354 0.594421 0.255432 -0.587097 0.486450 1441916354 0.594421 0.255432 -0.587097 0.486450 1441916354 0.594421 0.255432 -0.587097 0.486450 1441916354 0.594421 0.255432 -0.587097 0.486450 1441916354 0.594421 0.255432 -0.587097 0.486450 1441916354 0.594421 0.255432 -0.587097 0.486450 1441916354 0.588440 0.267700 -0.577026 0.499084 1441916354 0.588440 0.267700 -0.577026 0.499084 1441916354 0.588440 0.267700 -0.577026 0.499084 1441916354 0.588440 0.267700 -0.577026 0.499084 1441916354 0.588440 0.267700 -0.577026 0.499084 1441916354 0.588440 0.267700 -0.577026 0.499084 1441916355 0.592896 0.265869 -0.577881 0.493774 1441916355 0.592896 0.265869 -0.577881 0.493774 1441916355 0.592896 0.265869 -0.577881 0.493774 1441916355 0.592896 0.265869 -0.577881 0.493774 1441916355 0.592896 0.265869 -0.577881 0.493774 1441916355 0.592896 0.265869 -0.577881 0.493774 1441916355 0.610535 0.248596 -0.586548 0.470581 1441916355 0.610535 0.248596 -0.586548 0.470581 1441916355 0.610535 0.248596 -0.586548 0.470581 1441916355 0.610535 0.248596 -0.586548 0.470581 1441916355 0.610535 0.248596 -0.586548 0.470581 1441916355 0.610535 0.248596 -0.586548 0.470581 1441916355 0.610535 0.248596 -0.586548 0.470581 1441916355 0.640320 0.195313 -0.609070 0.425293 1441916355 0.640320 0.195313 -0.609070 0.425293 1441916355 0.640320 0.195313 -0.609070 0.425293 1441916355 0.640320 0.195313 -0.609070 0.425293 1441916355 0.640320 0.195313 -0.609070 0.425293 1441916355 0.640320 0.195313 -0.609070 0.425293 1441916355 0.660217 0.140015 -0.630371 0.383484 1441916355 0.660217 0.140015 -0.630371 0.383484 1441916355 0.660217 0.140015 -0.630371 0.383484 1441916355 0.660217 0.140015 -0.630371 0.383484 1441916355 0.660217 0.140015 -0.630371 0.383484 1441916355 0.660217 0.140015 -0.630371 0.383484 1441916355 0.660828 0.127441 -0.637512 0.374939 1441916355 0.660828 0.127441 -0.637512 0.374939 1441916355 0.660828 0.127441 -0.637512 0.374939 1441916355 0.660828 0.127441 -0.637512 0.374939 1441916355 0.660828 0.127441 -0.637512 0.374939 1441916355 0.660828 0.127441 -0.637512 0.374939 1441916355 0.656616 0.132935 -0.637573 0.380249 1441916355 0.656616 0.132935 -0.637573 0.380249 1441916355 0.656616 0.132935 -0.637573 0.380249 1441916355 0.656616 0.132935 -0.637573 0.380249 1441916355 0.656616 0.132935 -0.637573 0.380249 1441916355 0.656616 0.132935 -0.637573 0.380249 1441916355 0.656616 0.132935 -0.637573 0.380249 1441916355 0.651550 0.132202 -0.641968 0.381836 1441916355 0.651550 0.132202 -0.641968 0.381836 1441916355 0.651550 0.132202 -0.641968 0.381836 1441916355 0.651550 0.132202 -0.641968 0.381836 1441916355 0.651550 0.132202 -0.641968 0.381836 1441916355 0.651550 0.132202 -0.641968 0.381836 1441916355 0.639221 0.149109 -0.639648 0.400024 1441916355 0.639221 0.149109 -0.639648 0.400024 1441916355 0.639221 0.149109 -0.639648 0.400024 1441916355 0.639221 0.149109 -0.639648 0.400024 1441916355 0.639221 0.149109 -0.639648 0.400024 1441916355 0.639221 0.149109 -0.639648 0.400024 1441916355 0.639221 0.149109 -0.639648 0.400024 1441916355 0.619141 0.186646 -0.631958 0.427063 1441916355 0.619141 0.186646 -0.631958 0.427063 1441916355 0.619141 0.186646 -0.631958 0.427063 1441916355 0.619141 0.186646 -0.631958 0.427063 1441916355 0.619141 0.186646 -0.631958 0.427063 1441916355 0.619141 0.186646 -0.631958 0.427063 1441916355 0.602844 0.216125 -0.624390 0.447144 1441916355 0.602844 0.216125 -0.624390 0.447144 1441916355 0.602844 0.216125 -0.624390 0.447144 1441916355 0.602844 0.216125 -0.624390 0.447144 1441916355 0.602844 0.216125 -0.624390 0.447144 1441916355 0.602844 0.216125 -0.624390 0.447144 1441916355 0.594055 0.235901 -0.619751 0.455322 1441916355 0.594055 0.235901 -0.619751 0.455322 1441916355 0.594055 0.235901 -0.619751 0.455322 1441916355 0.594055 0.235901 -0.619751 0.455322 1441916355 0.594055 0.235901 -0.619751 0.455322 1441916355 0.594055 0.235901 -0.619751 0.455322 1441916355 0.594055 0.235901 -0.619751 0.455322 1441916355 0.595154 0.247925 -0.611694 0.458435 1441916355 0.595154 0.247925 -0.611694 0.458435 1441916355 0.595154 0.247925 -0.611694 0.458435 1441916355 0.595154 0.247925 -0.611694 0.458435 1441916355 0.595154 0.247925 -0.611694 0.458435 1441916355 0.595154 0.247925 -0.611694 0.458435 1441916355 0.598755 0.252197 -0.610596 0.452820 1441916355 0.598755 0.252197 -0.610596 0.452820 1441916355 0.598755 0.252197 -0.610596 0.452820 1441916355 0.598755 0.252197 -0.610596 0.452820 1441916355 0.598755 0.252197 -0.610596 0.452820 1441916355 0.598755 0.252197 -0.610596 0.452820 1441916355 0.609253 0.241821 -0.613708 0.440002 1441916355 0.609253 0.241821 -0.613708 0.440002 1441916355 0.609253 0.241821 -0.613708 0.440002 1441916355 0.609253 0.241821 -0.613708 0.440002 1441916355 0.609253 0.241821 -0.613708 0.440002 1441916355 0.609253 0.241821 -0.613708 0.440002 1441916355 0.609253 0.241821 -0.613708 0.440002 1441916355 0.618347 0.225159 -0.619446 0.427917 1441916355 0.618347 0.225159 -0.619446 0.427917 1441916355 0.618347 0.225159 -0.619446 0.427917 1441916355 0.618347 0.225159 -0.619446 0.427917 1441916355 0.618347 0.225159 -0.619446 0.427917 1441916355 0.618347 0.225159 -0.619446 0.427917 1441916355 0.619629 0.214844 -0.623230 0.425964 1441916355 0.619629 0.214844 -0.623230 0.425964 1441916355 0.619629 0.214844 -0.623230 0.425964 1441916355 0.619629 0.214844 -0.623230 0.425964 1441916355 0.619629 0.214844 -0.623230 0.425964 1441916355 0.619629 0.214844 -0.623230 0.425964 1441916355 0.616882 0.215759 -0.620789 0.432983 1441916355 0.616882 0.215759 -0.620789 0.432983 1441916355 0.616882 0.215759 -0.620789 0.432983 1441916355 0.616882 0.215759 -0.620789 0.432983 1441916355 0.616882 0.215759 -0.620789 0.432983 1441916355 0.616882 0.215759 -0.620789 0.432983 1441916355 0.613953 0.224976 -0.609314 0.448425 1441916355 0.613953 0.224976 -0.609314 0.448425 1441916355 0.613953 0.224976 -0.609314 0.448425 1441916355 0.613953 0.224976 -0.609314 0.448425 1441916355 0.613953 0.224976 -0.609314 0.448425 1441916355 0.613953 0.224976 -0.609314 0.448425 1441916355 0.607727 0.238403 -0.595764 0.467773 1441916356 0.607727 0.238403 -0.595764 0.467773 1441916356 0.607727 0.238403 -0.595764 0.467773 1441916356 0.607727 0.238403 -0.595764 0.467773 1441916356 0.607727 0.238403 -0.595764 0.467773 1441916356 0.607727 0.238403 -0.595764 0.467773 1441916356 0.602112 0.250916 -0.587769 0.478577 1441916356 0.602112 0.250916 -0.587769 0.478577 1441916356 0.602112 0.250916 -0.587769 0.478577 1441916356 0.602112 0.250916 -0.587769 0.478577 1441916356 0.602112 0.250916 -0.587769 0.478577 1441916356 0.602112 0.250916 -0.587769 0.478577 1441916356 0.604065 0.247620 -0.591003 0.473816 1441916356 0.604065 0.247620 -0.591003 0.473816 1441916356 0.604065 0.247620 -0.591003 0.473816 1441916356 0.604065 0.247620 -0.591003 0.473816 1441916356 0.604065 0.247620 -0.591003 0.473816 1441916356 0.604065 0.247620 -0.591003 0.473816 1441916356 0.619324 0.233032 -0.598450 0.451599 1441916356 0.619324 0.233032 -0.598450 0.451599 1441916356 0.619324 0.233032 -0.598450 0.451599 1441916356 0.619324 0.233032 -0.598450 0.451599 1441916356 0.619324 0.233032 -0.598450 0.451599 1441916356 0.619324 0.233032 -0.598450 0.451599 1441916356 0.619324 0.233032 -0.598450 0.451599 1441916356 0.643616 0.177795 -0.621887 0.409119 1441916356 0.643616 0.177795 -0.621887 0.409119 1441916356 0.643616 0.177795 -0.621887 0.409119 1441916356 0.643616 0.177795 -0.621887 0.409119 1441916356 0.643616 0.177795 -0.621887 0.409119 1441916356 0.643616 0.177795 -0.621887 0.409119 1441916356 0.655640 0.128357 -0.641602 0.376831 1441916356 0.655640 0.128357 -0.641602 0.376831 1441916356 0.655640 0.128357 -0.641602 0.376831 1441916356 0.655640 0.128357 -0.641602 0.376831 1441916356 0.655640 0.128357 -0.641602 0.376831 1441916356 0.655640 0.128357 -0.641602 0.376831 1441916356 0.655640 0.128357 -0.641602 0.376831 1441916356 0.658264 0.098694 -0.652649 0.361877 1441916356 0.658264 0.098694 -0.652649 0.361877 1441916356 0.658264 0.098694 -0.652649 0.361877 1441916356 0.658264 0.098694 -0.652649 0.361877 1441916356 0.658264 0.098694 -0.652649 0.361877 1441916356 0.658264 0.098694 -0.652649 0.361877 1441916356 0.655029 0.089233 -0.655701 0.364746 1441916356 0.655029 0.089233 -0.655701 0.364746 1441916356 0.655029 0.089233 -0.655701 0.364746 1441916356 0.655029 0.089233 -0.655701 0.364746 1441916356 0.655029 0.089233 -0.655701 0.364746 1441916356 0.655029 0.089233 -0.655701 0.364746 1441916356 0.643311 0.105957 -0.655396 0.381165 1441916356 0.643311 0.105957 -0.655396 0.381165 1441916356 0.643311 0.105957 -0.655396 0.381165 1441916356 0.643311 0.105957 -0.655396 0.381165 1441916356 0.643311 0.105957 -0.655396 0.381165 1441916356 0.643311 0.105957 -0.655396 0.381165 1441916356 0.643311 0.105957 -0.655396 0.381165 1441916356 0.629639 0.132324 -0.650879 0.402893 1441916356 0.629639 0.132324 -0.650879 0.402893 1441916356 0.629639 0.132324 -0.650879 0.402893 1441916356 0.629639 0.132324 -0.650879 0.402893 1441916356 0.629639 0.132324 -0.650879 0.402893 1441916356 0.629639 0.132324 -0.650879 0.402893 1441916356 0.618774 0.157837 -0.645630 0.418701 1441916356 0.618774 0.157837 -0.645630 0.418701 1441916356 0.618774 0.157837 -0.645630 0.418701 1441916356 0.618774 0.157837 -0.645630 0.418701 1441916356 0.618774 0.157837 -0.645630 0.418701 1441916356 0.618774 0.157837 -0.645630 0.418701 1441916356 0.618774 0.157837 -0.645630 0.418701 1441916356 0.606689 0.182495 -0.640320 0.434326 1441916356 0.606689 0.182495 -0.640320 0.434326 1441916356 0.606689 0.182495 -0.640320 0.434326 1441916356 0.606689 0.182495 -0.640320 0.434326 1441916356 0.606689 0.182495 -0.640320 0.434326 1441916356 0.606689 0.182495 -0.640320 0.434326 1441916356 0.598206 0.207092 -0.631531 0.447693 1441916356 0.598206 0.207092 -0.631531 0.447693 1441916356 0.598206 0.207092 -0.631531 0.447693 1441916356 0.598206 0.207092 -0.631531 0.447693 1441916356 0.598206 0.207092 -0.631531 0.447693 1441916356 0.598206 0.207092 -0.631531 0.447693 1441916356 0.593872 0.227539 -0.624390 0.453552 1441916356 0.593872 0.227539 -0.624390 0.453552 1441916356 0.593872 0.227539 -0.624390 0.453552 1441916356 0.593872 0.227539 -0.624390 0.453552 1441916356 0.600098 0.231812 -0.621277 0.447388 1441916356 0.600098 0.231812 -0.621277 0.447388 1441916356 0.600098 0.231812 -0.621277 0.447388 1441916356 0.600098 0.231812 -0.621277 0.447388 1441916356 0.600098 0.231812 -0.621277 0.447388 1441916356 0.600098 0.231812 -0.621277 0.447388 1441916356 0.604797 0.229492 -0.623230 0.439514 1441916356 0.604797 0.229492 -0.623230 0.439514 1441916356 0.604797 0.229492 -0.623230 0.439514 1441916356 0.604797 0.229492 -0.623230 0.439514 1441916356 0.604797 0.229492 -0.623230 0.439514 1441916356 0.604797 0.229492 -0.623230 0.439514 1441916356 0.606079 0.222229 -0.627258 0.435608 1441916356 0.606079 0.222229 -0.627258 0.435608 1441916356 0.606079 0.222229 -0.627258 0.435608 1441916356 0.606079 0.222229 -0.627258 0.435608 1441916356 0.606079 0.222229 -0.627258 0.435608 1441916356 0.606079 0.222229 -0.627258 0.435608 1441916356 0.604370 0.214661 -0.629578 0.438477 1441916356 0.604370 0.214661 -0.629578 0.438477 1441916356 0.604370 0.214661 -0.629578 0.438477 1441916356 0.604370 0.214661 -0.629578 0.438477 1441916356 0.604370 0.214661 -0.629578 0.438477 1441916356 0.604370 0.214661 -0.629578 0.438477 1441916356 0.604370 0.214661 -0.629578 0.438477 1441916356 0.601013 0.214600 -0.627014 0.446655 1441916356 0.601013 0.214600 -0.627014 0.446655 1441916357 0.601013 0.214600 -0.627014 0.446655 1441916357 0.601013 0.214600 -0.627014 0.446655 1441916357 0.601013 0.214600 -0.627014 0.446655 1441916357 0.601013 0.214600 -0.627014 0.446655 1441916357 0.599304 0.217529 -0.620728 0.456299 1441916357 0.599304 0.217529 -0.620728 0.456299 1441916357 0.599304 0.217529 -0.620728 0.456299 1441916357 0.599304 0.217529 -0.620728 0.456299 1441916357 0.599304 0.217529 -0.620728 0.456299 1441916357 0.599304 0.217529 -0.620728 0.456299 1441916357 0.597778 0.221191 -0.613892 0.465576 1441916357 0.597778 0.221191 -0.613892 0.465576 1441916357 0.597778 0.221191 -0.613892 0.465576 1441916357 0.597778 0.221191 -0.613892 0.465576 1441916357 0.597778 0.221191 -0.613892 0.465576 1441916357 0.597107 0.229736 -0.605042 0.473877 1441916357 0.597107 0.229736 -0.605042 0.473877 1441916357 0.597107 0.229736 -0.605042 0.473877 1441916357 0.597107 0.229736 -0.605042 0.473877 1441916357 0.597107 0.229736 -0.605042 0.473877 1441916357 0.597107 0.229736 -0.605042 0.473877 1441916357 0.597107 0.229736 -0.605042 0.473877 1441916357 0.597656 0.239929 -0.599182 0.475647 1441916357 0.597656 0.239929 -0.599182 0.475647 1441916357 0.597656 0.239929 -0.599182 0.475647 1441916357 0.597656 0.239929 -0.599182 0.475647 1441916357 0.597656 0.239929 -0.599182 0.475647 1441916357 0.597656 0.239929 -0.599182 0.475647 1441916357 0.606384 0.237854 -0.600464 0.463867 1441916357 0.606384 0.237854 -0.600464 0.463867 1441916357 0.606384 0.237854 -0.600464 0.463867 1441916357 0.606384 0.237854 -0.600464 0.463867 1441916357 0.606384 0.237854 -0.600464 0.463867 1441916357 0.606384 0.237854 -0.600464 0.463867 1441916357 0.621948 0.214600 -0.610840 0.440369 1441916357 0.621948 0.214600 -0.610840 0.440369 1441916357 0.621948 0.214600 -0.610840 0.440369 1441916357 0.621948 0.214600 -0.610840 0.440369 1441916357 0.621948 0.214600 -0.610840 0.440369 1441916357 0.621948 0.214600 -0.610840 0.440369 1441916357 0.621948 0.214600 -0.610840 0.440369 1441916357 0.633545 0.184509 -0.623779 0.418884 1441916357 0.633545 0.184509 -0.623779 0.418884 1441916357 0.633545 0.184509 -0.623779 0.418884 1441916357 0.633545 0.184509 -0.623779 0.418884 1441916357 0.633545 0.184509 -0.623779 0.418884 1441916357 0.633545 0.184509 -0.623779 0.418884 1441916357 0.638916 0.160400 -0.634033 0.405029 1441916357 0.638916 0.160400 -0.634033 0.405029 1441916357 0.638916 0.160400 -0.634033 0.405029 1441916357 0.638916 0.160400 -0.634033 0.405029 1441916357 0.638916 0.160400 -0.634033 0.405029 1441916357 0.638916 0.160400 -0.634033 0.405029 1441916357 0.639160 0.148071 -0.639526 0.400696 1441916357 0.639160 0.148071 -0.639526 0.400696 1441916357 0.639160 0.148071 -0.639526 0.400696 1441916357 0.639160 0.148071 -0.639526 0.400696 1441916357 0.639160 0.148071 -0.639526 0.400696 1441916357 0.639160 0.148071 -0.639526 0.400696 1441916357 0.635437 0.149292 -0.639404 0.406250 1441916357 0.635437 0.149292 -0.639404 0.406250 1441916357 0.635437 0.149292 -0.639404 0.406250 1441916357 0.635437 0.149292 -0.639404 0.406250 1441916357 0.635437 0.149292 -0.639404 0.406250 1441916357 0.635437 0.149292 -0.639404 0.406250 1441916357 0.628235 0.159363 -0.636841 0.417480 1441916357 0.628235 0.159363 -0.636841 0.417480 1441916357 0.628235 0.159363 -0.636841 0.417480 1441916357 0.628235 0.159363 -0.636841 0.417480 1441916357 0.628235 0.159363 -0.636841 0.417480 1441916357 0.628235 0.159363 -0.636841 0.417480 1441916357 0.628235 0.159363 -0.636841 0.417480 1441916357 0.616577 0.175842 -0.632507 0.434570 1441916357 0.616577 0.175842 -0.632507 0.434570 1441916357 0.616577 0.175842 -0.632507 0.434570 1441916357 0.616577 0.175842 -0.632507 0.434570 1441916357 0.616577 0.175842 -0.632507 0.434570 1441916357 0.616577 0.175842 -0.632507 0.434570 1441916357 0.602783 0.198181 -0.627502 0.451233 1441916357 0.602783 0.198181 -0.627502 0.451233 1441916357 0.602783 0.198181 -0.627502 0.451233 1441916357 0.602783 0.198181 -0.627502 0.451233 1441916357 0.602783 0.198181 -0.627502 0.451233 1441916357 0.602783 0.198181 -0.627502 0.451233 1441916357 0.590759 0.222290 -0.621826 0.463562 1441916357 0.590759 0.222290 -0.621826 0.463562 1441916357 
0.648438 0.009705 -0.735596 0.195679 1441916360 0.648438 0.009705 -0.735596 0.195679 1441916360 0.648438 0.009705 -0.735596 0.195679 1441916360 0.626282 -0.133179 -0.758911 0.118591 1441916360 0.626282 -0.133179 -0.758911 0.118591 1441916360 0.626282 -0.133179 -0.758911 0.118591 1441916360 0.626282 -0.133179 -0.758911 0.118591 1441916360 0.626282 -0.133179 -0.758911 0.118591 1441916360 0.531372 -0.288696 -0.792664 0.077148 1441916360 0.531372 -0.288696 -0.792664 0.077148 1441916360 0.531372 -0.288696 -0.792664 0.077148 1441916360 0.531372 -0.288696 -0.792664 0.077148 1441916360 0.531372 -0.288696 -0.792664 0.077148 1441916360 0.531372 -0.288696 -0.792664 0.077148 1441916360 0.371094 -0.388733 -0.836243 0.109131 1441916360 0.371094 -0.388733 -0.836243 0.109131 1441916360 0.371094 -0.388733 -0.836243 0.109131 1441916360 0.371094 -0.388733 -0.836243 0.109131 1441916360 0.371094 -0.388733 -0.836243 0.109131 1441916360 0.371094 -0.388733 -0.836243 0.109131 1441916360 0.371094 -0.388733 -0.836243 0.109131 1441916360 0.202271 -0.446899 -0.853271 0.177063 1441916360 0.202271 -0.446899 -0.853271 0.177063 1441916360 0.202271 -0.446899 -0.853271 0.177063 1441916360 0.202271 -0.446899 -0.853271 0.177063 1441916360 0.202271 -0.446899 -0.853271 0.177063 1441916360 0.202271 -0.446899 -0.853271 0.177063 1441916360 0.027161 -0.484314 -0.843689 0.230103 1441916360 0.027161 -0.484314 -0.843689 0.230103 1441916360 0.027161 -0.484314 -0.843689 0.230103 1441916360 0.027161 -0.484314 -0.843689 0.230103 1441916360 0.027161 -0.484314 -0.843689 0.230103 1441916360 0.027161 -0.484314 -0.843689 0.230103 1441916360 -0.114685 -0.494812 -0.805786 0.304688 1441916360 -0.114685 -0.494812 -0.805786 0.304688 1441916360 -0.114685 -0.494812 -0.805786 0.304688 1441916360 -0.114685 -0.494812 -0.805786 0.304688 1441916360 -0.114685 -0.494812 -0.805786 0.304688 1441916360 -0.114685 -0.494812 -0.805786 0.304688 1441916360 -0.114685 -0.494812 -0.805786 0.304688 1441916360 -0.211365 -0.493713 -0.755432 0.375427 1441916360 -0.211365 -0.493713 -0.755432 0.375427 1441916360 -0.211365 -0.493713 -0.755432 0.375427 1441916360 -0.211365 -0.493713 -0.755432 0.375427 1441916360 -0.211365 -0.493713 -0.755432 0.375427 1441916360 -0.281372 -0.485046 -0.711731 0.423157 1441916360 -0.281372 -0.485046 -0.711731 0.423157 1441916360 -0.281372 -0.485046 -0.711731 0.423157 1441916360 -0.281372 -0.485046 -0.711731 0.423157 1441916360 -0.281372 -0.485046 -0.711731 0.423157 1441916360 -0.281372 -0.485046 -0.711731 0.423157 1441916360 -0.281372 -0.485046 -0.711731 0.423157 1441916360 -0.311401 -0.478333 -0.679199 0.461426 1441916360 -0.311401 -0.478333 -0.679199 0.461426 1441916360 -0.311401 -0.478333 -0.679199 0.461426 1441916360 -0.311401 -0.478333 -0.679199 0.461426 1441916360 -0.311401 -0.478333 -0.679199 0.461426 1441916360 -0.311401 -0.478333 -0.679199 0.461426 1441916360 -0.303467 -0.474609 -0.647095 0.513794 1441916360 -0.303467 -0.474609 -0.647095 0.513794 1441916360 -0.303467 -0.474609 -0.647095 0.513794 1441916360 -0.303467 -0.474609 -0.647095 0.513794 1441916360 -0.303467 -0.474609 -0.647095 0.513794 1441916360 -0.303467 -0.474609 -0.647095 0.513794 1441916360 -0.303467 -0.474609 -0.647095 0.513794 1441916360 -0.270081 -0.469910 -0.641907 0.542480 1441916361 -0.270081 -0.469910 -0.641907 0.542480 1441916361 -0.270081 -0.469910 -0.641907 0.542480 1441916361 -0.270081 -0.469910 -0.641907 0.542480 1441916361 -0.270081 -0.469910 -0.641907 0.542480 1441916361 -0.204773 -0.455811 -0.663269 0.557190 1441916361 -0.204773 -0.455811 -0.663269 0.557190 1441916361 -0.204773 -0.455811 -0.663269 0.557190 1441916361 -0.204773 -0.455811 -0.663269 0.557190 1441916361 -0.204773 -0.455811 -0.663269 0.557190 1441916361 -0.204773 -0.455811 -0.663269 0.557190 1441916361 -0.204773 -0.455811 -0.663269 0.557190 1441916361 -0.111145 -0.417175 -0.712158 0.553650 1441916361 -0.111145 -0.417175 -0.712158 0.553650 1441916361 -0.111145 -0.417175 -0.712158 0.553650 1441916361 -0.111145 -0.417175 -0.712158 0.553650 1441916361 -0.111145 -0.417175 -0.712158 0.553650 1441916361 0.024109 -0.359497 -0.762085 0.537964 1441916361 0.024109 -0.359497 -0.762085 0.537964 1441916361 0.024109 -0.359497 -0.762085 0.537964 1441916361 0.024109 -0.359497 -0.762085 0.537964 1441916361 0.024109 -0.359497 -0.762085 0.537964 1441916361 0.188965 -0.299805 -0.820251 0.449097 1441916361 0.188965 -0.299805 -0.820251 0.449097 1441916361 0.188965 -0.299805 -0.820251 0.449097 1441916361 0.188965 -0.299805 -0.820251 0.449097 1441916361 0.188965 -0.299805 -0.820251 0.449097 1441916361 0.337219 -0.278137 -0.838867 0.324341 1441916361 0.337219 -0.278137 -0.838867 0.324341 1441916361 0.337219 -0.278137 -0.838867 0.324341 1441916361 0.337219 -0.278137 -0.838867 0.324341 1441916361 0.337219 -0.278137 -0.838867 0.324341 1441916361 0.337219 -0.278137 -0.838867 0.324341 1441916361 0.440186 -0.273865 -0.824402 0.227112 1441916361 0.440186 -0.273865 -0.824402 0.227112 1441916361 0.440186 -0.273865 -0.824402 0.227112 1441916361 0.440186 -0.273865 -0.824402 0.227112 1441916361 0.440186 -0.273865 -0.824402 0.227112 1441916361 0.440186 -0.273865 -0.824402 0.227112 1441916361 0.506531 -0.278748 -0.803223 0.143372 1441916361 0.506531 -0.278748 -0.803223 0.143372 1441916361 0.506531 -0.278748 -0.803223 0.143372 1441916361 0.506531 -0.278748 -0.803223 0.143372 1441916361 0.506531 -0.278748 -0.803223 0.143372 1441916361 0.506531 -0.278748 -0.803223 0.143372 1441916361 0.506531 -0.278748 -0.803223 0.143372 1441916361 0.514893 -0.294373 -0.801575 0.076050 1441916361 0.514893 -0.294373 -0.801575 0.076050 1441916361 0.514893 -0.294373 -0.801575 0.076050 1441916361 0.514893 -0.294373 -0.801575 0.076050 1441916361 0.514893 -0.294373 -0.801575 0.076050 1441916361 0.514893 -0.294373 -0.801575 0.076050 1441916361 0.484131 -0.320496 -0.811829 0.062256 1441916361 0.484131 -0.320496 -0.811829 0.062256 1441916361 0.484131 -0.320496 -0.811829 0.062256 1441916361 0.484131 -0.320496 -0.811829 0.062256 1441916361 0.484131 -0.320496 -0.811829 0.062256 1441916361 0.484131 -0.320496 -0.811829 0.062256 1441916361 0.402344 -0.355408 -0.837219 0.104431 1441916361 0.402344 -0.355408 -0.837219 0.104431 1441916361 0.402344 -0.355408 -0.837219 0.104431 1441916361 0.402344 -0.355408 -0.837219 0.104431 1441916361 0.402344 -0.355408 -0.837219 0.104431 1441916361 0.402344 -0.355408 -0.837219 0.104431 1441916361 0.402344 -0.355408 -0.837219 0.104431 1441916361 0.291321 -0.388000 -0.854065 0.187744 1441916361 0.291321 -0.388000 -0.854065 0.187744 1441916361 0.291321 -0.388000 -0.854065 0.187744 1441916361 0.291321 -0.388000 -0.854065 0.187744 1441916361 0.291321 -0.388000 -0.854065 0.187744 1441916361 0.291321 -0.388000 -0.854065 0.187744 1441916361 0.163940 -0.420959 -0.849976 0.271179 1441916361 0.163940 -0.420959 -0.849976 0.271179 1441916361 0.163940 -0.420959 -0.849976 0.271179 1441916361 0.163940 -0.420959 -0.849976 0.271179 1441916361 0.163940 -0.420959 -0.849976 0.271179 1441916361 0.163940 -0.420959 -0.849976 0.271179 1441916361 0.163940 -0.420959 -0.849976 0.271179 1441916361 0.037781 -0.445923 -0.823059 0.349792 1441916361 0.037781 -0.445923 -0.823059 0.349792 1441916361 0.037781 -0.445923 -0.823059 0.349792 1441916361 0.037781 -0.445923 -0.823059 0.349792 1441916361 0.037781 -0.445923 -0.823059 0.349792 1441916361 0.037781 -0.445923 -0.823059 0.349792 1441916361 -0.073914 -0.468140 -0.786499 0.396057 1441916361 -0.073914 -0.468140 -0.786499 0.396057 1441916361 -0.073914 -0.468140 -0.786499 0.396057 1441916361 -0.073914 -0.468140 -0.786499 0.396057 1441916361 -0.073914 -0.468140 -0.786499 0.396057 1441916361 -0.073914 -0.468140 -0.786499 0.396057 1441916361 -0.073914 -0.468140 -0.786499 0.396057 1441916361 -0.157349 -0.476440 -0.750183 0.430786 1441916361 -0.157349 -0.476440 -0.750183 0.430786 1441916361 -0.157349 -0.476440 -0.750183 0.430786 1441916361 -0.157349 -0.476440 -0.750183 0.430786 1441916361 -0.157349 -0.476440 -0.750183 0.430786 1441916361 -0.157349 -0.476440 -0.750183 0.430786 1441916361 -0.218323 -0.473267 -0.723450 0.452820 1441916361 -0.218323 -0.473267 -0.723450 0.452820 1441916361 -0.218323 -0.473267 -0.723450 0.452820 1441916361 -0.218323 -0.473267 -0.723450 0.452820 1441916361 -0.218323 -0.473267 -0.723450 0.452820 1441916361 -0.218323 -0.473267 -0.723450 0.452820 1441916361 -0.246399 -0.471069 -0.698242 0.479431 1441916361 -0.246399 -0.471069 -0.698242 0.479431 1441916361 -0.246399 -0.471069 -0.698242 0.479431 1441916361 -0.246399 -0.471069 -0.698242 0.479431 1441916361 -0.246399 -0.471069 -0.698242 0.479431 1441916361 -0.246399 -0.471069 -0.698242 0.479431 1441916361 -0.261475 -0.462952 -0.675415 0.511108 1441916361 -0.261475 -0.462952 -0.675415 0.511108 1441916362 -0.261475 -0.462952 -0.675415 0.511108 1441916362 -0.261475 -0.462952 -0.675415 0.511108 1441916362 -0.261475 -0.462952 -0.675415 0.511108 1441916362 -0.261475 -0.462952 -0.675415 0.511108 1441916362 -0.261475 -0.462952 -0.675415 0.511108 1441916362 -0.255798 -0.456482 -0.677063 0.517456 1441916362 -0.255798 -0.456482 -0.677063 0.517456 1441916362 -0.255798 -0.456482 -0.677063 0.517456 1441916362 -0.255798 -0.456482 -0.677063 0.517456 1441916362 -0.255798 -0.456482 -0.677063 0.517456 1441916362 -0.255798 -0.456482 -0.677063 0.517456 1441916362 -0.223572 -0.446045 -0.698853 0.512512 1441916362 -0.223572 -0.446045 -0.698853 0.512512 1441916362 -0.223572 -0.446045 -0.698853 0.512512 1441916362 -0.223572 -0.446045 -0.698853 0.512512 1441916362 -0.223572 -0.446045 -0.698853 0.512512 1441916362 -0.170471 -0.432617 -0.728210 0.503540 1441916362 -0.170471 -0.432617 -0.728210 0.503540 1441916362 -0.170471 -0.432617 -0.728210 0.503540 1441916362 -0.170471 -0.432617 -0.728210 0.503540 1441916362 -0.170471 -0.432617 -0.728210 0.503540 1441916362 -0.170471 -0.432617 -0.728210 0.503540 1441916362 -0.170471 -0.432617 -0.728210 0.503540 1441916362 -0.087341 -0.402710 -0.781128 0.469177 1441916362 -0.087341 -0.402710 -0.781128 0.469177 1441916362 -0.087341 -0.402710 -0.781128 0.469177 1441916362 -0.087341 -0.402710 -0.781128 0.469177 1441916362 0.050537 -0.351196 -0.829102 0.432129 1441916362 0.050537 -0.351196 -0.829102 0.432129 1441916362 0.050537 -0.351196 -0.829102 0.432129 1441916362 0.050537 -0.351196 -0.829102 0.432129 1441916362 0.050537 -0.351196 -0.829102 0.432129 1441916362 0.050537 -0.351196 -0.829102 0.432129 1441916362 0.222961 -0.294678 -0.864807 0.340027 1441916362 0.222961 -0.294678 -0.864807 0.340027 1441916362 0.222961 -0.294678 -0.864807 0.340027 1441916362 0.222961 -0.294678 -0.864807 0.340027 1441916362 0.222961 -0.294678 -0.864807 0.340027 1441916362 0.222961 -0.294678 -0.864807 0.340027 1441916362 0.355042 -0.267944 -0.863831 0.236694 1441916362 0.355042 -0.267944 -0.863831 0.236694 1441916362 0.355042 -0.267944 -0.863831 0.236694 1441916362 0.355042 -0.267944 -0.863831 0.236694 1441916362 0.355042 -0.267944 -0.863831 0.236694 1441916362 0.355042 -0.267944 -0.863831 0.236694 1441916362 0.355042 -0.267944 -0.863831 0.236694 1441916362 0.437378 -0.281128 -0.839172 0.159546 1441916362 0.437378 -0.281128 -0.839172 0.159546 1441916362 0.437378 -0.281128 -0.839172 0.159546 1441916362 0.437378 -0.281128 -0.839172 0.159546 1441916362 0.437378 -0.281128 -0.839172 0.159546 1441916362 0.437378 -0.281128 -0.839172 0.159546 1441916362 0.437378 -0.281128 -0.839172 0.159546 1441916362 0.457153 -0.309875 -0.827332 0.102539 1441916362 0.457153 -0.309875 -0.827332 0.102539 1441916362 0.457153 -0.309875 -0.827332 0.102539 1441916362 0.457153 -0.309875 -0.827332 0.102539 1441916362 0.457153 -0.309875 -0.827332 0.102539 1441916362 0.457153 -0.309875 -0.827332 0.102539 1441916362 0.445251 -0.348145 -0.820129 0.089355 1441916362 0.445251 -0.348145 -0.820129 0.089355 1441916362 0.445251 -0.348145 -0.820129 0.089355 1441916362 0.445251 -0.348145 -0.820129 0.089355 1441916362 0.445251 -0.348145 -0.820129 0.089355 1441916362 0.445251 -0.348145 -0.820129 0.089355 1441916362 0.445251 -0.348145 -0.820129 0.089355 1441916362 0.396362 -0.385498 -0.827087 0.101196 1441916362 0.396362 -0.385498 -0.827087 0.101196 1441916362 0.396362 -0.385498 -0.827087 0.101196 1441916362 0.396362 -0.385498 -0.827087 0.101196 1441916362 0.396362 -0.385498 -0.827087 0.101196 1441916362 0.396362 -0.385498 -0.827087 0.101196 1441916362 0.315552 -0.417786 -0.840881 0.137085 1441916362 0.315552 -0.417786 -0.840881 0.137085 1441916362 0.315552 -0.417786 -0.840881 0.137085 1441916362 0.315552 -0.417786 -0.840881 0.137085 1441916362 0.315552 -0.417786 -0.840881 0.137085 1441916362 0.315552 -0.417786 -0.840881 0.137085 1441916362 0.226440 -0.427917 -0.849609 0.209412 1441916362 0.226440 -0.427917 -0.849609 0.209412 1441916362 0.226440 -0.427917 -0.849609 0.209412 1441916362 0.226440 -0.427917 -0.849609 0.209412 1441916362 0.226440 -0.427917 -0.849609 0.209412 1441916362 0.226440 -0.427917 -0.849609 0.209412 1441916362 0.129822 -0.427979 -0.838989 0.309998 1441916362 0.129822 -0.427979 -0.838989 0.309998 1441916362 0.129822 -0.427979 -0.838989 0.309998 1441916362 0.129822 -0.427979 -0.838989 0.309998 1441916362 0.129822 -0.427979 -0.838989 0.309998 1441916362 0.129822 -0.427979 -0.838989 0.309998 1441916362 0.031067 -0.438232 -0.813904 0.380310 1441916362 0.031067 -0.438232 -0.813904 0.380310 1441916362 0.031067 -0.438232 -0.813904 0.380310 1441916362 0.031067 -0.438232 -0.813904 0.380310 1441916362 0.031067 -0.438232 -0.813904 0.380310 1441916362 0.031067 -0.438232 -0.813904 0.380310 1441916362 0.031067 -0.438232 -0.813904 0.380310 1441916362 -0.068359 -0.453369 -0.783020 0.420349 1441916362 -0.068359 -0.453369 -0.783020 0.420349 1441916362 -0.068359 -0.453369 -0.783020 0.420349 1441916362 -0.068359 -0.453369 -0.783020 0.420349 1441916362 -0.068359 -0.453369 -0.783020 0.420349 1441916362 -0.068359 -0.453369 -0.783020 0.420349 1441916362 -0.157532 -0.458618 -0.748230 0.452881 1441916362 -0.157532 -0.458618 -0.748230 0.452881 1441916362 -0.157532 -0.458618 -0.748230 0.452881 1441916362 -0.221191 -0.453003 -0.708313 0.494202 1441916362 -0.221191 -0.453003 -0.708313 0.494202 1441916363 -0.221191 -0.453003 -0.708313 0.494202 1441916363 -0.221191 -0.453003 -0.708313 0.494202 1441916363 -0.269348 -0.442078 -0.678894 0.520752 1441916363 -0.269348 -0.442078 -0.678894 0.520752 1441916363 -0.269348 -0.442078 -0.678894 0.520752 1441916363 -0.269348 -0.442078 -0.678894 0.520752 1441916363 -0.269348 -0.442078 -0.678894 0.520752 1441916363 -0.269348 -0.442078 -0.678894 0.520752 1441916363 -0.297485 -0.437500 -0.652588 0.542480 1441916363 -0.297485 -0.437500 -0.652588 0.542480 1441916363 -0.297485 -0.437500 -0.652588 0.542480 1441916363 -0.297485 -0.437500 -0.652588 0.542480 1441916363 -0.297485 -0.437500 -0.652588 0.542480 1441916363 -0.297485 -0.437500 -0.652588 0.542480 1441916363 -0.297485 -0.437500 -0.652588 0.542480 1441916363 -0.302002 -0.433350 -0.649170 0.547363 1441916363 -0.302002 -0.433350 -0.649170 0.547363 1441916363 -0.302002 -0.433350 -0.649170 0.547363 1441916363 -0.302002 -0.433350 -0.649170 0.547363 1441916363 -0.302002 -0.433350 -0.649170 0.547363 1441916363 -0.302002 -0.433350 -0.649170 0.547363 1441916363 -0.271912 -0.427979 -0.672119 0.539612 1441916363 -0.271912 -0.427979 -0.672119 0.539612 1441916363 -0.271912 -0.427979 -0.672119 0.539612 1441916363 -0.271912 -0.427979 -0.672119 0.539612 1441916363 -0.271912 -0.427979 -0.672119 0.539612 1441916363 -0.213928 -0.419250 -0.704041 0.531860 1441916363 -0.213928 -0.419250 -0.704041 0.531860 1441916363 -0.213928 -0.419250 -0.704041 0.531860 1441916363 -0.213928 -0.419250 -0.704041 0.531860 1441916363 -0.213928 -0.419250 -0.704041 0.531860 1441916363 -0.213928 -0.419250 -0.704041 0.531860 1441916363 -0.115906 -0.414490 -0.751343 0.500244 1441916363 -0.115906 -0.414490 -0.751343 0.500244 1441916363 -0.115906 -0.414490 -0.751343 0.500244 1441916363 -0.115906 -0.414490 -0.751343 0.500244 1441916363 -0.115906 -0.414490 -0.751343 0.500244 1441916363 -0.115906 -0.414490 -0.751343 0.500244 1441916363 -0.007568 -0.392273 -0.816650 0.423279 1441916363 -0.007568 -0.392273 -0.816650 0.423279 1441916363 -0.007568 -0.392273 -0.816650 0.423279 1441916363 -0.007568 -0.392273 -0.816650 0.423279 1441916363 -0.007568 -0.392273 -0.816650 0.423279 1441916363 -0.007568 -0.392273 -0.816650 0.423279 1441916363 -0.007568 -0.392273 -0.816650 0.423279 1441916363 0.145752 -0.353027 -0.856384 0.347473 1441916363 0.145752 -0.353027 -0.856384 0.347473 1441916363 0.145752 -0.353027 -0.856384 0.347473 1441916363 0.145752 -0.353027 -0.856384 0.347473 1441916363 0.145752 -0.353027 -0.856384 0.347473 1441916363 0.145752 -0.353027 -0.856384 0.347473 1441916363 0.307678 -0.313538 -0.861694 0.254028 1441916363 0.307678 -0.313538 -0.861694 0.254028 1441916363 0.307678 -0.313538 -0.861694 0.254028 1441916363 0.307678 -0.313538 -0.861694 0.254028 1441916363 0.307678 -0.313538 -0.861694 0.254028 1441916363 0.307678 -0.313538 -0.861694 0.254028 1441916363 0.407654 -0.301697 -0.846863 0.160278 1441916363 0.407654 -0.301697 -0.846863 0.160278 1441916363 0.407654 -0.301697 -0.846863 0.160278 1441916363 0.407654 -0.301697 -0.846863 0.160278 1441916363 0.407654 -0.301697 -0.846863 0.160278 1441916363 0.407654 -0.301697 -0.846863 0.160278 1441916363 0.407654 -0.301697 -0.846863 0.160278 1441916363 0.465332 -0.316650 -0.822449 0.082764 1441916363 0.465332 -0.316650 -0.822449 0.082764 1441916363 0.465332 -0.316650 -0.822449 0.082764 1441916363 0.465332 -0.316650 -0.822449 0.082764 1441916363 0.465332 -0.316650 -0.822449 0.082764 1441916363 0.493286 -0.328491 -0.804565 0.038696 1441916363 0.493286 -0.328491 -0.804565 0.038696 1441916363 0.493286 -0.328491 -0.804565 0.038696 1441916363 0.493286 -0.328491 -0.804565 0.038696 1441916363 0.493286 -0.328491 -0.804565 0.038696 1441916363 0.493286 -0.328491 -0.804565 0.038696 1441916363 0.490417 -0.340942 -0.801514 0.028564 1441916363 0.490417 -0.340942 -0.801514 0.028564 1441916363 0.490417 -0.340942 -0.801514 0.028564 1441916363 0.490417 -0.340942 -0.801514 0.028564 1441916363 0.490417 -0.340942 -0.801514 0.028564 1441916363 0.490417 -0.340942 -0.801514 0.028564 1441916363 0.490417 -0.340942 -0.801514 0.028564 1441916363 0.443665 -0.365112 -0.817017 0.049011 1441916363 0.443665 -0.365112 -0.817017 0.049011 1441916363 0.443665 -0.365112 -0.817017 0.049011 1441916363 0.443665 -0.365112 -0.817017 0.049011 1441916363 0.443665 -0.365112 -0.817017 0.049011 1441916363 0.443665 -0.365112 -0.817017 0.049011 1441916363 0.363403 -0.401978 -0.835266 0.093445 1441916363 0.363403 -0.401978 -0.835266 0.093445 1441916363 0.363403 -0.401978 -0.835266 0.093445 1441916363 0.363403 -0.401978 -0.835266 0.093445 1441916363 0.363403 -0.401978 -0.835266 0.093445 1441916363 0.363403 -0.401978 -0.835266 0.093445 1441916363 0.254150 -0.430786 -0.851257 0.158936 1441916363 0.254150 -0.430786 -0.851257 0.158936 1441916363 0.254150 -0.430786 -0.851257 0.158936 1441916363 0.254150 -0.430786 -0.851257 0.158936 1441916363 0.254150 -0.430786 -0.851257 0.158936 1441916363 0.254150 -0.430786 -0.851257 0.158936 1441916363 0.254150 -0.430786 -0.851257 0.158936 1441916363 0.131470 -0.453857 -0.848572 0.238037 1441916363 0.131470 -0.453857 -0.848572 0.238037 1441916363 0.131470 -0.453857 -0.848572 0.238037 1441916363 0.131470 -0.453857 -0.848572 0.238037 1441916363 0.131470 -0.453857 -0.848572 0.238037 1441916363 0.131470 -0.453857 -0.848572 0.238037 1441916363 0.003174 -0.472595 -0.823792 0.313171 1441916363 0.003174 -0.472595 -0.823792 0.313171 1441916363 0.003174 -0.472595 -0.823792 0.313171 1441916363 0.003174 -0.472595 -0.823792 0.313171 1441916364 0.003174 -0.472595 -0.823792 0.313171 1441916364 0.003174 -0.472595 -0.823792 0.313171 1441916364 -0.108459 -0.485352 -0.788757 0.361267 1441916364 -0.108459 -0.485352 -0.788757 0.361267 1441916364 -0.108459 -0.485352 -0.788757 0.361267 1441916364 -0.108459 -0.485352 -0.788757 0.361267 1441916364 -0.108459 -0.485352 -0.788757 0.361267 1441916364 -0.108459 -0.485352 -0.788757 0.361267 1441916364 -0.108459 -0.485352 -0.788757 0.361267 1441916364 -0.203857 -0.488708 -0.753296 0.390137 1441916364 -0.203857 -0.488708 -0.753296 0.390137 1441916364 -0.203857 -0.488708 -0.753296 0.390137 1441916364 -0.203857 -0.488708 -0.753296 0.390137 1441916364 -0.267761 -0.485596 -0.718933 0.419189 1441916364 -0.267761 -0.485596 -0.718933 0.419189 1441916364 -0.267761 -0.485596 -0.718933 0.419189 1441916364 -0.267761 -0.485596 -0.718933 0.419189 1441916364 -0.267761 -0.485596 -0.718933 0.419189 1441916364 -0.267761 -0.485596 -0.718933 0.419189 1441916364 -0.302124 -0.487854 -0.682434 0.452820 1441916364 -0.302124 -0.487854 -0.682434 0.452820 1441916364 -0.302124 -0.487854 -0.682434 0.452820 1441916364 -0.302124 -0.487854 -0.682434 0.452820 1441916364 -0.302124 -0.487854 -0.682434 0.452820 1441916364 -0.302124 -0.487854 -0.682434 0.452820 1441916364 -0.320007 -0.478943 -0.664246 0.476501 1441916364 -0.320007 -0.478943 -0.664246 0.476501 1441916364 -0.320007 -0.478943 -0.664246 0.476501 1441916364 -0.320007 -0.478943 -0.664246 0.476501 1441916364 -0.320007 -0.478943 -0.664246 0.476501 1441916364 -0.320007 -0.478943 -0.664246 0.476501 1441916364 -0.320007 -0.478943 -0.664246 0.476501 1441916364 -0.316711 -0.469299 -0.668396 0.482483 1441916364 -0.316711 -0.469299 -0.668396 0.482483 1441916364 -0.316711 -0.469299 -0.668396 0.482483 1441916364 -0.316711 -0.469299 -0.668396 0.482483 1441916364 -0.316711 -0.469299 -0.668396 0.482483 1441916364 -0.316711 -0.469299 -0.668396 0.482483 1441916364 -0.316711 -0.469299 -0.668396 0.482483 1441916364 -0.278687 -0.459961 -0.682617 0.494812 1441916364 -0.278687 -0.459961 -0.682617 0.494812 1441916364 -0.278687 -0.459961 -0.682617 0.494812 1441916364 -0.278687 -0.459961 -0.682617 0.494812 1441916364 -0.278687 -0.459961 -0.682617 0.494812 1441916364 -0.204102 -0.446899 -0.707764 0.507690 1441916364 -0.204102 -0.446899 -0.707764 0.507690 1441916364 -0.204102 -0.446899 -0.707764 0.507690 1441916364 -0.204102 -0.446899 -0.707764 0.507690 1441916364 -0.107849 -0.428650 -0.759460 0.477356 1441916364 -0.107849 -0.428650 -0.759460 0.477356 1441916364 -0.107849 -0.428650 -0.759460 0.477356 1441916364 -0.107849 -0.428650 -0.759460 0.477356 1441916364 -0.007446 -0.393616 -0.813477 0.428101 1441916364 -0.007446 -0.393616 -0.813477 0.428101 1441916364 -0.007446 -0.393616 -0.813477 0.428101 1441916364 -0.007446 -0.393616 -0.813477 0.428101 1441916364 -0.007446 -0.393616 -0.813477 0.428101 1441916364 -0.007446 -0.393616 -0.813477 0.428101 1441916364 0.129761 -0.354309 -0.859009 0.346008 1441916364 0.129761 -0.354309 -0.859009 0.346008 1441916364 0.129761 -0.354309 -0.859009 0.346008 1441916364 0.129761 -0.354309 -0.859009 0.346008 1441916364 0.129761 -0.354309 -0.859009 0.346008 1441916364 0.129761 -0.354309 -0.859009 0.346008 1441916364 0.256165 -0.321594 -0.874023 0.259094 1441916364 0.256165 -0.321594 -0.874023 0.259094 1441916364 0.256165 -0.321594 -0.874023 0.259094 1441916364 0.256165 -0.321594 -0.874023 0.259094 1441916364 0.256165 -0.321594 -0.874023 0.259094 1441916364 0.256165 -0.321594 -0.874023 0.259094 1441916364 0.256165 -0.321594 -0.874023 0.259094 1441916364 0.358459 -0.317078 -0.857788 0.187622 1441916364 0.358459 -0.317078 -0.857788 0.187622 1441916364 0.358459 -0.317078 -0.857788 0.187622 1441916364 0.358459 -0.317078 -0.857788 0.187622 1441916364 0.358459 -0.317078 -0.857788 0.187622 1441916364 0.358459 -0.317078 -0.857788 0.187622 1441916364 0.415771 -0.355652 -0.831360 0.097961 1441916364 0.415771 -0.355652 -0.831360 0.097961 1441916364 0.415771 -0.355652 -0.831360 0.097961 1441916364 0.415771 -0.355652 -0.831360 0.097961 1441916364 0.415771 -0.355652 -0.831360 0.097961 1441916364 0.415771 -0.355652 -0.831360 0.097961 1441916364 0.415771 -0.355652 -0.831360 0.097961 1441916364 0.464844 -0.385925 -0.795471 0.047180 1441916364 0.464844 -0.385925 -0.795471 0.047180 1441916364 0.464844 -0.385925 -0.795471 0.047180 1441916364 0.464844 -0.385925 -0.795471 0.047180 1441916364 0.464844 -0.385925 -0.795471 0.047180 1441916364 0.464844 -0.385925 -0.795471 0.047180 1441916364 0.488342 -0.382629 -0.783508 0.035889 1441916364 0.488342 -0.382629 -0.783508 0.035889 1441916364 0.488342 -0.382629 -0.783508 0.035889 1441916364 0.488342 -0.382629 -0.783508 0.035889 1441916364 0.488342 -0.382629 -0.783508 0.035889 1441916364 0.488342 -0.382629 -0.783508 0.035889 1441916364 0.488342 -0.382629 -0.783508 0.035889 1441916364 0.478333 -0.387512 -0.787048 0.040344 1441916364 0.478333 -0.387512 -0.787048 0.040344 1441916364 0.478333 -0.387512 -0.787048 0.040344 1441916364 0.478333 -0.387512 -0.787048 0.040344 1441916364 0.478333 -0.387512 -0.787048 0.040344 1441916364 0.478333 -0.387512 -0.787048 0.040344 1441916364 0.420715 -0.410522 -0.806519 0.063049 1441916364 0.420715 -0.410522 -0.806519 0.063049 1441916364 0.420715 -0.410522 -0.806519 0.063049 1441916364 0.420715 -0.410522 -0.806519 0.063049 1441916364 0.420715 -0.410522 -0.806519 0.063049 1441916365 0.420715 -0.410522 -0.806519 0.063049 1441916365 0.420715 -0.410522 -0.806519 0.063049 1441916365 0.332336 -0.427795 -0.832520 0.116028 1441916365 0.332336 -0.427795 -0.832520 0.116028 1441916365 0.332336 -0.427795 -0.832520 0.116028 1441916365 0.332336 -0.427795 -0.832520 0.116028 1441916365 0.332336 -0.427795 -0.832520 0.116028 1441916365 0.332336 -0.427795 -0.832520 0.116028 1441916365 0.244446 -0.429810 -0.843018 0.211792 1441916365 0.244446 -0.429810 -0.843018 0.211792 1441916365 0.244446 -0.429810 -0.843018 0.211792 1441916365 0.244446 -0.429810 -0.843018 0.211792 1441916365 0.244446 -0.429810 -0.843018 0.211792 1441916365 0.244446 -0.429810 -0.843018 0.211792 1441916365 0.150208 -0.444519 -0.835938 0.284851 1441916365 0.150208 -0.444519 -0.835938 0.284851 1441916365 0.150208 -0.444519 -0.835938 0.284851 1441916365 0.150208 -0.444519 -0.835938 0.284851 1441916365 0.150208 -0.444519 -0.835938 0.284851 1441916365 0.150208 -0.444519 -0.835938 0.284851 1441916365 0.053406 -0.469177 -0.817139 0.330750 1441916365 0.053406 -0.469177 -0.817139 0.330750 1441916365 0.053406 -0.469177 -0.817139 0.330750 1441916365 0.053406 -0.469177 -0.817139 0.330750 1441916365 0.053406 -0.469177 -0.817139 0.330750 1441916365 0.053406 -0.469177 -0.817139 0.330750 1441916365 -0.052307 -0.487122 -0.791504 0.365479 1441916365 -0.052307 -0.487122 -0.791504 0.365479 1441916365 -0.052307 -0.487122 -0.791504 0.365479 1441916365 -0.052307 -0.487122 -0.791504 0.365479 1441916365 -0.052307 -0.487122 -0.791504 0.365479 1441916365 -0.052307 -0.487122 -0.791504 0.365479 1441916365 -0.052307 -0.487122 -0.791504 0.365479 1441916365 -0.161011 -0.491455 -0.761658 0.390564 1441916365 -0.161011 -0.491455 -0.761658 0.390564 1441916365 -0.161011 -0.491455 -0.761658 0.390564 1441916365 -0.161011 -0.491455 -0.761658 0.390564 1441916365 -0.161011 -0.491455 -0.761658 0.390564 1441916365 -0.161011 -0.491455 -0.761658 0.390564 1441916365 -0.253906 -0.484741 -0.717041 0.431885 1441916365 -0.253906 -0.484741 -0.717041 0.431885 1441916365 -0.253906 -0.484741 -0.717041 0.431885 1441916365 -0.321167 -0.477661 -0.674438 0.462463 1441916365 -0.321167 -0.477661 -0.674438 0.462463 1441916365 -0.321167 -0.477661 -0.674438 0.462463 1441916365 -0.321167 -0.477661 -0.674438 0.462463 1441916365 -0.321167 -0.477661 -0.674438 0.462463 1441916365 -0.321167 -0.477661 -0.674438 0.462463 1441916365 -0.356140 -0.474121 -0.645142 0.481873 1441916365 -0.356140 -0.474121 -0.645142 0.481873 1441916365 -0.356140 -0.474121 -0.645142 0.481873 1441916365 -0.356140 -0.474121 -0.645142 0.481873 1441916365 -0.356140 -0.474121 -0.645142 0.481873 1441916365 -0.356140 -0.474121 -0.645142 0.481873 1441916365 -0.356140 -0.474121 -0.645142 0.481873 1441916365 -0.373413 -0.464050 -0.647705 0.475159 1441916365 -0.373413 -0.464050 -0.647705 0.475159 1441916365 -0.373413 -0.464050 -0.647705 0.475159 1441916365 -0.373413 -0.464050 -0.647705 0.475159 1441916365 -0.373413 -0.464050 -0.647705 0.475159 1441916365 -0.373413 -0.464050 -0.647705 0.475159 1441916365 -0.351013 -0.459106 -0.663635 0.475098 1441916365 -0.351013 -0.459106 -0.663635 0.475098 1441916365 -0.351013 -0.459106 -0.663635 0.475098 1441916365 -0.351013 -0.459106 -0.663635 0.475098 1441916365 -0.351013 -0.459106 -0.663635 0.475098 1441916365 -0.351013 -0.459106 -0.663635 0.475098 1441916365 -0.290955 -0.450562 -0.698120 0.474426 1441916365 -0.290955 -0.450562 -0.698120 0.474426 1441916365 -0.290955 -0.450562 -0.698120 0.474426 1441916365 -0.290955 -0.450562 -0.698120 0.474426 1441916365 -0.290955 -0.450562 -0.698120 0.474426 1441916365 -0.290955 -0.450562 -0.698120 0.474426 1441916365 -0.192017 -0.438293 -0.746765 0.461975 1441916365 -0.192017 -0.438293 -0.746765 0.461975 1441916365 -0.192017 -0.438293 -0.746765 0.461975 1441916365 -0.192017 -0.438293 -0.746765 0.461975 1441916365 -0.192017 -0.438293 -0.746765 0.461975 1441916365 -0.192017 -0.438293 -0.746765 0.461975 1441916365 -0.072205 -0.409851 -0.803955 0.424866 1441916365 -0.072205 -0.409851 -0.803955 0.424866 1441916365 -0.072205 -0.409851 -0.803955 0.424866 1441916365 -0.072205 -0.409851 -0.803955 0.424866 1441916365 -0.072205 -0.409851 -0.803955 0.424866 1441916365 -0.072205 -0.409851 -0.803955 0.424866 1441916365 
0.605957 0.253296 -0.599060 0.457947 1441916368 0.605957 0.253296 -0.599060 0.457947 1441916368 0.605957 0.253296 -0.599060 0.457947 1441916368 0.605957 0.253296 -0.599060 0.457947 1441916368 0.615601 0.239258 -0.604370 0.445496 1441916368 0.615601 0.239258 -0.604370 0.445496 1441916368 0.615601 0.239258 -0.604370 0.445496 1441916368 0.615601 0.239258 -0.604370 0.445496 1441916368 0.615601 0.239258 -0.604370 0.445496 1441916368 0.615601 0.239258 -0.604370 0.445496 1441916368 0.623962 0.226807 -0.607727 0.435791 1441916368 0.623962 0.226807 -0.607727 0.435791 1441916368 0.623962 0.226807 -0.607727 0.435791 1441916368 0.623962 0.226807 -0.607727 0.435791 1441916368 0.623962 0.226807 -0.607727 0.435791 1441916368 0.623962 0.226807 -0.607727 0.435791 1441916368 0.629761 0.219055 -0.608032 0.430847 1441916368 0.629761 0.219055 -0.608032 0.430847 1441916368 0.629761 0.219055 -0.608032 0.430847 1441916368 0.629761 0.219055 -0.608032 0.430847 1441916368 0.629761 0.219055 -0.608032 0.430847 1441916368 0.629761 0.219055 -0.608032 0.430847 1441916368 0.629761 0.219055 -0.608032 0.430847 1441916368 0.632996 0.213135 -0.608093 0.429016 1441916368 0.632996 0.213135 -0.608093 0.429016 1441916368 0.632996 0.213135 -0.608093 0.429016 1441916368 0.632996 0.213135 -0.608093 0.429016 1441916368 0.632996 0.213135 -0.608093 0.429016 1441916368 0.632996 0.213135 -0.608093 0.429016 1441916368 0.632446 0.211792 -0.607239 0.431763 1441916368 0.632446 0.211792 -0.607239 0.431763 1441916368 0.632446 0.211792 -0.607239 0.431763 1441916368 0.632446 0.211792 -0.607239 0.431763 1441916368 0.632446 0.211792 -0.607239 0.431763 1441916368 0.632446 0.211792 -0.607239 0.431763 1441916368 0.626892 0.219910 -0.601196 0.443970 1441916368 0.626892 0.219910 -0.601196 0.443970 1441916368 0.626892 0.219910 -0.601196 0.443970 1441916368 0.626892 0.219910 -0.601196 0.443970 1441916368 0.626892 0.219910 -0.601196 0.443970 1441916368 0.626892 0.219910 -0.601196 0.443970 1441916368 0.626892 0.219910 -0.601196 0.443970 1441916368 0.614441 0.239502 -0.588318 0.467896 1441916368 0.614441 0.239502 -0.588318 0.467896 1441916368 0.614441 0.239502 -0.588318 0.467896 1441916368 0.614441 0.239502 -0.588318 0.467896 1441916368 0.614441 0.239502 -0.588318 0.467896 1441916368 0.614441 0.239502 -0.588318 0.467896 1441916368 0.598999 0.262390 -0.572205 0.494812 1441916368 0.598999 0.262390 -0.572205 0.494812 1441916368 0.598999 0.262390 -0.572205 0.494812 1441916368 0.598999 0.262390 -0.572205 0.494812 1441916368 0.598999 0.262390 -0.572205 0.494812 1441916368 0.598999 0.262390 -0.572205 0.494812 1441916368 0.598999 0.262390 -0.572205 0.494812 1441916368 0.588806 0.270020 -0.563782 0.512268 1441916368 0.588806 0.270020 -0.563782 0.512268 1441916368 0.588806 0.270020 -0.563782 0.512268 1441916368 0.588806 0.270020 -0.563782 0.512268 1441916368 0.588806 0.270020 -0.563782 0.512268 1441916368 0.582886 0.264771 -0.565613 0.519775 1441916368 0.582886 0.264771 -0.565613 0.519775 1441916368 0.582886 0.264771 -0.565613 0.519775 1441916368 0.582886 0.264771 -0.565613 0.519775 1441916368 0.582886 0.264771 -0.565613 0.519775 1441916368 0.582886 0.264771 -0.565613 0.519775 1441916368 0.572571 0.269348 -0.566711 0.527649 1441916368 0.572571 0.269348 -0.566711 0.527649 1441916368 0.572571 0.269348 -0.566711 0.527649 1441916368 0.572571 0.269348 -0.566711 0.527649 1441916368 0.572571 0.269348 -0.566711 0.527649 1441916368 0.570679 0.279968 -0.566040 0.524902 1441916368 0.570679 0.279968 -0.566040 0.524902 1441916368 0.570679 0.279968 -0.566040 0.524902 1441916368 0.570679 0.279968 -0.566040 0.524902 1441916368 0.570679 0.279968 -0.566040 0.524902 1441916368 0.570679 0.279968 -0.566040 0.524902 1441916368 0.570679 0.279968 -0.566040 0.524902 1441916368 0.601318 0.240845 -0.588562 0.483765 1441916368 0.601318 0.240845 -0.588562 0.483765 1441916368 0.601318 0.240845 -0.588562 0.483765 1441916368 0.601318 0.240845 -0.588562 0.483765 1441916368 0.601318 0.240845 -0.588562 0.483765 1441916368 0.633728 0.175781 -0.621094 0.426208 1441916368 0.633728 0.175781 -0.621094 0.426208 1441916368 0.633728 0.175781 -0.621094 0.426208 1441916368 0.633728 0.175781 -0.621094 0.426208 1441916368 0.633728 0.175781 -0.621094 0.426208 1441916368 0.633728 0.175781 -0.621094 0.426208 1441916368 0.635498 0.158875 -0.631409 0.414978 1441916368 0.635498 0.158875 -0.631409 0.414978 1441916368 0.635498 0.158875 -0.631409 0.414978 1441916368 0.635498 0.158875 -0.631409 0.414978 1441916368 0.635498 0.158875 -0.631409 0.414978 1441916368 0.635498 0.158875 -0.631409 0.414978 1441916368 0.626648 0.172668 -0.626831 0.429565 1441916368 0.626648 0.172668 -0.626831 0.429565 1441916368 0.626648 0.172668 -0.626831 0.429565 1441916368 0.626648 0.172668 -0.626831 0.429565 1441916368 0.626648 0.172668 -0.626831 0.429565 1441916368 0.626648 0.172668 -0.626831 0.429565 1441916368 0.612244 0.196777 -0.619995 0.449463 1441916368 0.612244 0.196777 -0.619995 0.449463 1441916368 0.612244 0.196777 -0.619995 0.449463 1441916368 0.612244 0.196777 -0.619995 0.449463 1441916368 0.612244 0.196777 -0.619995 0.449463 1441916368 0.612244 0.196777 -0.619995 0.449463 1441916368 0.594116 0.222595 -0.610413 0.474182 1441916368 0.594116 0.222595 -0.610413 0.474182 1441916368 0.594116 0.222595 -0.610413 0.474182 1441916369 0.594116 0.222595 -0.610413 0.474182 1441916369 0.594116 0.222595 -0.610413 0.474182 1441916369 0.594116 0.222595 -0.610413 0.474182 1441916369 0.594116 0.222595 -0.610413 0.474182 1441916369 0.569824 0.264099 -0.598572 0.497192 1441916369 0.569824 0.264099 -0.598572 0.497192 1441916369 0.569824 0.264099 -0.598572 0.497192 1441916369 0.569824 0.264099 -0.598572 0.497192 1441916369 0.569824 0.264099 -0.598572 0.497192 1441916369 0.569824 0.264099 -0.598572 0.497192 1441916369 0.559814 0.288330 -0.589722 0.505615 1441916369 0.559814 0.288330 -0.589722 0.505615 1441916369 0.559814 0.288330 -0.589722 0.505615 1441916369 0.559814 0.288330 -0.589722 0.505615 1441916369 0.559814 0.288330 -0.589722 0.505615 1441916369 0.562988 0.295532 -0.585022 0.503479 1441916369 0.562988 0.295532 -0.585022 0.503479 1441916369 0.562988 0.295532 -0.585022 0.503479 1441916369 0.562988 0.295532 -0.585022 0.503479 1441916369 0.562988 0.295532 -0.585022 0.503479 1441916369 0.562988 0.295532 -0.585022 0.503479 1441916369 0.568115 0.294678 -0.585327 0.497742 1441916369 0.568115 0.294678 -0.585327 0.497742 1441916369 0.568115 0.294678 -0.585327 0.497742 1441916369 0.568115 0.294678 -0.585327 0.497742 1441916369 0.568115 0.294678 -0.585327 0.497742 1441916369 0.568115 0.294678 -0.585327 0.497742 1441916369 0.577087 0.283752 -0.591736 0.486084 1441916369 0.577087 0.283752 -0.591736 0.486084 1441916369 0.577087 0.283752 -0.591736 0.486084 1441916369 0.577087 0.283752 -0.591736 0.486084 1441916369 0.577087 0.283752 -0.591736 0.486084 1441916369 0.577087 0.283752 -0.591736 0.486084 1441916369 0.587891 0.265198 -0.599365 0.474121 1441916369 0.587891 0.265198 -0.599365 0.474121 1441916369 0.587891 0.265198 -0.599365 0.474121 1441916369 0.587891 0.265198 -0.599365 0.474121 1441916369 0.587891 0.265198 -0.599365 0.474121 1441916369 0.592224 0.257263 -0.599854 0.472412 1441916369 0.592224 0.257263 -0.599854 0.472412 1441916369 0.592224 0.257263 -0.599854 0.472412 1441916369 0.592224 0.257263 -0.599854 0.472412 1441916369 0.592224 0.257263 -0.599854 0.472412 1441916369 0.592224 0.257263 -0.599854 0.472412 1441916369 0.590576 0.261414 -0.592529 0.481384 1441916369 0.590576 0.261414 -0.592529 0.481384 1441916369 0.590576 0.261414 -0.592529 0.481384 1441916369 0.590576 0.261414 -0.592529 0.481384 1441916369 0.590576 0.261414 -0.592529 0.481384 1441916369 0.590576 0.261414 -0.592529 0.481384 1441916369 0.586243 0.268127 -0.584290 0.492981 1441916369 0.586243 0.268127 -0.584290 0.492981 1441916369 0.586243 0.268127 -0.584290 0.492981 1441916369 0.586243 0.268127 -0.584290 0.492981 1441916369 0.586243 0.268127 -0.584290 0.492981 1441916369 0.586243 0.268127 -0.584290 0.492981 1441916369 0.584717 0.276001 -0.573425 0.503052 1441916369 0.584717 0.276001 -0.573425 0.503052 1441916369 0.584717 0.276001 -0.573425 0.503052 1441916369 0.584717 0.276001 -0.573425 0.503052 1441916369 0.585449 0.285217 -0.565125 0.506409 1441916369 0.585449 0.285217 -0.565125 0.506409 1441916369 0.585449 0.285217 -0.565125 0.506409 1441916369 0.585449 0.285217 -0.565125 0.506409 1441916369 0.585449 0.285217 -0.565125 0.506409 1441916369 0.585449 0.285217 -0.565125 0.506409 1441916369 0.585449 0.285217 -0.565125 0.506409 1441916369 0.593079 0.281555 -0.569214 0.494873 1441916369 0.593079 0.281555 -0.569214 0.494873 1441916369 0.593079 0.281555 -0.569214 0.494873 1441916369 0.593079 0.281555 -0.569214 0.494873 1441916369 0.593079 0.281555 -0.569214 0.494873 1441916369 0.593079 0.281555 -0.569214 0.494873 1441916369 0.593079 0.281555 -0.569214 0.494873 1441916369 0.616394 0.245361 -0.591553 0.458130 1441916369 0.616394 0.245361 -0.591553 0.458130 1441916369 0.616394 0.245361 -0.591553 0.458130 1441916369 0.616394 0.245361 -0.591553 0.458130 1441916369 0.616394 0.245361 -0.591553 0.458130 1441916369 0.616394 0.245361 -0.591553 0.458130 1441916369 0.644409 0.180176 -0.623657 0.404053 1441916369 0.644409 0.180176 -0.623657 0.404053 1441916369 0.644409 0.180176 -0.623657 0.404053 1441916369 0.644409 0.180176 -0.623657 0.404053 1441916369 0.644409 0.180176 -0.623657 0.404053 1441916369 0.644409 0.180176 -0.623657 0.404053 1441916369 0.644409 0.180176 -0.623657 0.404053 1441916369 0.660095 0.124268 -0.648254 0.358521 1441916369 0.660095 0.124268 -0.648254 0.358521 1441916369 0.660095 0.124268 -0.648254 0.358521 1441916369 0.660095 0.124268 -0.648254 0.358521 1441916369 0.660095 0.124268 -0.648254 0.358521 1441916369 0.660095 0.124268 -0.648254 0.358521 1441916369 0.660156 0.110291 -0.656677 0.347534 1441916369 0.660156 0.110291 -0.656677 0.347534 1441916369 0.660156 0.110291 -0.656677 0.347534 1441916369 0.660156 0.110291 -0.656677 0.347534 1441916369 0.660156 0.110291 -0.656677 0.347534 1441916369 0.660156 0.110291 -0.656677 0.347534 1441916369 0.655090 0.111084 -0.659485 0.351501 1441916369 0.655090 0.111084 -0.659485 0.351501 1441916369 0.655090 0.111084 -0.659485 0.351501 1441916369 0.655090 0.111084 -0.659485 0.351501 1441916369 0.655090 0.111084 -0.659485 0.351501 1441916369 0.655090 0.111084 -0.659485 0.351501 1441916369 0.655090 0.111084 -0.659485 0.351501 1441916369 0.644287 0.122620 -0.657593 0.370667 1441916369 0.644287 0.122620 -0.657593 0.370667 1441916369 0.644287 0.122620 -0.657593 0.370667 1441916369 0.644287 0.122620 -0.657593 0.370667 1441916370 0.644287 0.122620 -0.657593 0.370667 1441916370 0.644287 0.122620 -0.657593 0.370667 1441916370 0.620667 0.168457 -0.644714 0.413147 1441916370 0.620667 0.168457 -0.644714 0.413147 1441916370 0.620667 0.168457 -0.644714 0.413147 1441916370 0.620667 0.168457 -0.644714 0.413147 1441916370 0.620667 0.168457 -0.644714 0.413147 1441916370 0.620667 0.168457 -0.644714 0.413147 1441916370 0.591675 0.223816 -0.627930 0.453308 1441916370 0.591675 0.223816 -0.627930 0.453308 1441916370 0.591675 0.223816 -0.627930 0.453308 1441916370 0.591675 0.223816 -0.627930 0.453308 1441916370 0.573975 0.259644 -0.614868 0.474365 1441916370 0.573975 0.259644 -0.614868 0.474365 1441916370 0.573975 0.259644 -0.614868 0.474365 1441916370 0.573975 0.259644 -0.614868 0.474365 1441916370 0.573975 0.259644 -0.614868 0.474365 1441916370 0.573975 0.259644 -0.614868 0.474365 1441916370 0.567993 0.281616 -0.604370 0.482422 1441916370 0.567993 0.281616 -0.604370 0.482422 1441916370 0.567993 0.281616 -0.604370 0.482422 1441916370 0.567993 0.281616 -0.604370 0.482422 1441916370 0.567993 0.281616 -0.604370 0.482422 1441916370 0.567993 0.281616 -0.604370 0.482422 1441916370 0.567993 0.281616 -0.604370 0.482422 1441916370 0.570862 0.285522 -0.601807 0.479980 1441916370 0.570862 0.285522 -0.601807 0.479980 1441916370 0.570862 0.285522 -0.601807 0.479980 1441916370 0.570862 0.285522 -0.601807 0.479980 1441916370 0.570862 0.285522 -0.601807 0.479980 1441916370 0.578247 0.277710 -0.609009 0.466492 1441916370 0.578247 0.277710 -0.609009 0.466492 1441916370 0.578247 0.277710 -0.609009 0.466492 1441916370 0.578247 0.277710 -0.609009 0.466492 1441916370 0.578247 0.277710 -0.609009 0.466492 1441916370 0.578247 0.277710 -0.609009 0.466492 1441916370 0.578247 0.277710 -0.609009 0.466492 1441916370 0.589050 0.259338 -0.622803 0.444763 1441916370 0.589050 0.259338 -0.622803 0.444763 1441916370 0.589050 0.259338 -0.622803 0.444763 1441916370 0.589050 0.259338 -0.622803 0.444763 1441916370 0.589050 0.259338 -0.622803 0.444763 1441916370 0.589050 0.259338 -0.622803 0.444763 1441916370 0.601379 0.235107 -0.636658 0.421509 1441916370 0.601379 0.235107 -0.636658 0.421509 1441916370 0.601379 0.235107 -0.636658 0.421509 1441916370 0.601379 0.235107 -0.636658 0.421509 1441916370 0.601379 0.235107 -0.636658 0.421509 1441916370 0.601379 0.235107 -0.636658 0.421509 1441916370 0.601379 0.235107 -0.636658 0.421509 1441916370 0.610962 0.210938 -0.645691 0.406555 1441916370 0.610962 0.210938 -0.645691 0.406555 1441916370 0.610962 0.210938 -0.645691 0.406555 1441916370 0.610962 0.210938 -0.645691 0.406555 1441916370 0.610962 0.210938 -0.645691 0.406555 1441916370 0.610962 0.210938 -0.645691 0.406555 1441916370 0.613159 0.196228 -0.650635 0.402649 1441916370 0.613159 0.196228 -0.650635 0.402649 1441916370 0.613159 0.196228 -0.650635 0.402649 1441916370 0.613159 0.196228 -0.650635 0.402649 1441916370 0.613159 0.196228 -0.650635 0.402649 1441916370 0.613159 0.196228 -0.650635 0.402649 1441916370 0.613159 0.196228 -0.650635 0.402649 1441916370 0.613037 0.182983 -0.654236 0.403259 1441916370 0.613037 0.182983 -0.654236 0.403259 1441916370 0.613037 0.182983 -0.654236 0.403259 1441916370 0.613037 0.182983 -0.654236 0.403259 1441916370 0.613037 0.182983 -0.654236 0.403259 1441916370 0.613037 0.182983 -0.654236 0.403259 1441916370 0.611328 0.180542 -0.652893 0.409119 1441916370 0.611328 0.180542 -0.652893 0.409119 1441916370 0.611328 0.180542 -0.652893 0.409119 1441916370 0.611328 0.180542 -0.652893 0.409119 1441916370 0.611328 0.180542 -0.652893 0.409119 1441916370 0.610229 0.187927 -0.646606 0.417358 1441916370 0.610229 0.187927 -0.646606 0.417358 1441916370 0.610229 0.187927 -0.646606 0.417358 1441916370 0.610229 0.187927 -0.646606 0.417358 1441916370 0.610229 0.187927 -0.646606 0.417358 1441916370 0.610229 0.187927 -0.646606 0.417358 1441916370 0.613220 0.194763 -0.640381 0.419434 1441916370 0.613220 0.194763 -0.640381 0.419434 1441916370 0.613220 0.194763 -0.640381 0.419434 1441916370 0.613220 0.194763 -0.640381 0.419434 1441916370 0.613220 0.194763 -0.640381 0.419434 1441916370 0.613220 0.194763 -0.640381 0.419434 1441916370 0.613220 0.194763 -0.640381 0.419434 1441916370 0.620667 0.186462 -0.642944 0.408203 1441916370 0.620667 0.186462 -0.642944 0.408203 1441916370 0.620667 0.186462 -0.642944 0.408203 1441916370 0.620667 0.186462 -0.642944 0.408203 1441916370 0.620667 0.186462 -0.642944 0.408203 1441916370 0.620667 0.186462 -0.642944 0.408203 1441916370 0.620667 0.186462 -0.642944 0.408203 1441916370 0.631348 0.162231 -0.652832 0.385742 1441916370 0.631348 0.162231 -0.652832 0.385742 1441916370 0.631348 0.162231 -0.652832 0.385742 1441916370 0.631348 0.162231 -0.652832 0.385742 1441916370 0.631348 0.162231 -0.652832 0.385742 1441916370 0.631348 0.162231 -0.652832 0.385742 1441916370 0.644104 0.130371 -0.662659 0.359131 1441916370 0.644104 0.130371 -0.662659 0.359131 1441916370 0.644104 0.130371 -0.662659 0.359131 1441916370 0.644104 0.130371 -0.662659 0.359131 1441916370 0.655945 0.092590 -0.673645 0.327637 1441916370 0.655945 0.092590 -0.673645 0.327637 1441916370 0.655945 0.092590 -0.673645 0.327637 1441916371 0.655945 0.092590 -0.673645 0.327637 1441916371 0.660095 0.061707 -0.683228 0.306030 1441916371 0.660095 0.061707 -0.683228 0.306030 1441916371 0.660095 0.061707 -0.683228 0.306030 1441916371 0.660095 0.061707 -0.683228 0.306030 1441916371 0.660095 0.061707 -0.683228 0.306030 1441916371 0.660095 0.061707 -0.683228 0.306030 1441916371 0.656311 0.060120 -0.686157 0.307861 1441916371 0.656311 0.060120 -0.686157 0.307861 1441916371 0.656311 0.060120 -0.686157 0.307861 1441916371 0.656311 0.060120 -0.686157 0.307861 1441916371 0.656311 0.060120 -0.686157 0.307861 1441916371 0.656311 0.060120 -0.686157 0.307861 1441916371 0.648438 0.074646 -0.684509 0.324646 1441916371 0.648438 0.074646 -0.684509 0.324646 1441916371 0.648438 0.074646 -0.684509 0.324646 1441916371 0.648438 0.074646 -0.684509 0.324646 1441916371 0.648438 0.074646 -0.684509 0.324646 1441916371 0.648438 0.074646 -0.684509 0.324646 1441916371 0.648438 0.074646 -0.684509 0.324646 1441916371 0.634705 0.106689 -0.677368 0.356323 1441916371 0.634705 0.106689 -0.677368 0.356323 1441916371 0.634705 0.106689 -0.677368 0.356323 1441916371 0.634705 0.106689 -0.677368 0.356323 1441916371 0.634705 0.106689 -0.677368 0.356323 1441916371 0.634705 0.106689 -0.677368 0.356323 1441916371 0.634705 0.106689 -0.677368 0.356323 1441916371 0.615173 0.151001 -0.666626 0.392883 1441916371 0.615173 0.151001 -0.666626 0.392883 1441916371 0.615173 0.151001 -0.666626 0.392883 1441916371 0.598328 0.196838 -0.649353 0.426086 1441916371 0.598328 0.196838 -0.649353 0.426086 1441916371 0.598328 0.196838 -0.649353 0.426086 1441916371 0.598328 0.196838 -0.649353 0.426086 1441916371 0.598328 0.196838 -0.649353 0.426086 1441916371 0.598328 0.196838 -0.649353 0.426086 1441916371 0.598328 0.196838 -0.649353 0.426086 1441916371 0.591064 0.232361 -0.629333 0.447754 1441916371 0.591064 0.232361 -0.629333 0.447754 1441916371 0.591064 0.232361 -0.629333 0.447754 1441916371 0.591064 0.232361 -0.629333 0.447754 1441916371 0.590332 0.248840 -0.624756 0.446289 1441916371 0.590332 0.248840 -0.624756 0.446289 1441916371 0.590332 0.248840 -0.624756 0.446289 1441916371 0.590332 0.248840 -0.624756 0.446289 1441916371 0.590332 0.248840 -0.624756 0.446289 1441916371 0.590332 0.248840 -0.624756 0.446289 1441916371 0.598083 0.248413 -0.625610 0.434875 1441916371 0.598083 0.248413 -0.625610 0.434875 1441916371 0.598083 0.248413 -0.625610 0.434875 1441916371 0.598083 0.248413 -0.625610 0.434875 1441916371 0.598083 0.248413 -0.625610 0.434875 1441916371 0.598083 0.248413 -0.625610 0.434875 1441916371 0.598083 0.248413 -0.625610 0.434875 1441916371 0.603027 0.242432 -0.628784 0.426880 1441916371 0.603027 0.242432 -0.628784 0.426880 1441916371 0.603027 0.242432 -0.628784 0.426880 1441916371 0.603027 0.242432 -0.628784 0.426880 1441916371 0.603027 0.242432 -0.628784 0.426880 1441916371 0.603027 0.242432 -0.628784 0.426880 1441916371 0.605103 0.234924 -0.632751 0.422241 1441916371 0.605103 0.234924 -0.632751 0.422241 1441916371 0.605103 0.234924 -0.632751 0.422241 1441916371 0.605103 0.234924 -0.632751 0.422241 1441916371 0.605286 0.227417 -0.634216 0.423767 1441916371 0.605286 0.227417 -0.634216 0.423767 1441916371 0.605286 0.227417 -0.634216 0.423767 1441916371 0.605286 0.227417 -0.634216 0.423767 1441916371 0.605286 0.227417 -0.634216 0.423767 1441916371 0.605286 0.227417 -0.634216 0.423767 1441916371 0.601746 0.225342 -0.632629 0.432251 1441916371 0.601746 0.225342 -0.632629 0.432251 1441916371 0.601746 0.225342 -0.632629 0.432251 1441916371 0.601746 0.225342 -0.632629 0.432251 1441916371 0.601746 0.225342 -0.632629 0.432251 1441916371 0.601746 0.225342 -0.632629 0.432251 1441916371 0.601746 0.225342 -0.632629 0.432251 1441916371 0.598755 0.224609 -0.628967 0.442017 1441916371 0.598755 0.224609 -0.628967 0.442017 1441916371 0.598755 0.224609 -0.628967 0.442017 1441916371 0.598755 0.224609 -0.628967 0.442017 1441916371 0.598755 0.224609 -0.628967 0.442017 1441916371 0.598755 0.224609 -0.628967 0.442017 1441916371 0.598816 0.222412 -0.624451 0.449402 1441916371 0.598816 0.222412 -0.624451 0.449402 1441916371 0.598816 0.222412 -0.624451 0.449402 1441916371 0.598816 0.222412 -0.624451 0.449402 1441916371 0.602905 0.220459 -0.621521 0.448914 1441916371 0.602905 0.220459 -0.621521 0.448914 1441916371 0.602905 0.220459 -0.621521 0.448914 1441916371 0.602905 0.220459 -0.621521 0.448914 1441916371 0.602905 0.220459 -0.621521 0.448914 1441916371 0.602905 0.220459 -0.621521 0.448914 1441916371 0.613831 0.206726 -0.626892 0.432922 1441916371 0.613831 0.206726 -0.626892 0.432922 1441916371 0.613831 0.206726 -0.626892 0.432922 1441916371 0.613831 0.206726 -0.626892 0.432922 1441916371 0.613831 0.206726 -0.626892 0.432922 1441916371 0.613831 0.206726 -0.626892 0.432922 1441916371 0.631653 0.174683 -0.640625 0.400024 1441916371 0.631653 0.174683 -0.640625 0.400024 1441916371 0.631653 0.174683 -0.640625 0.400024 1441916371 0.631653 0.174683 -0.640625 0.400024 1441916371 0.631653 0.174683 -0.640625 0.400024 1441916371 0.631653 0.174683 -0.640625 0.400024 1441916372 0.652649 0.122314 -0.658508 0.354126 1441916372 0.652649 0.122314 -0.658508 0.354126 1441916372 0.652649 0.122314 -0.658508 0.354126 1441916372 0.652649 0.122314 -0.658508 0.354126 1441916372 0.652649 0.122314 -0.658508 0.354126 1441916372 0.652649 0.122314 -0.658508 0.354126 1441916372 0.652649 0.122314 -0.658508 0.354126 1441916372 0.667114 0.065735 -0.675659 0.306702 1441916372 0.667114 0.065735 -0.675659 0.306702 1441916372 0.667114 0.065735 -0.675659 0.306702 1441916372 0.667114 0.065735 -0.675659 0.306702 1441916372 0.667114 0.065735 -0.675659 0.306702 1441916372 0.667114 0.065735 -0.675659 0.306702 1441916372 0.673218 0.020142 -0.688049 0.270142 1441916372 0.673218 0.020142 -0.688049 0.270142 1441916372 0.673218 0.020142 -0.688049 0.270142 1441916372 0.673218 0.020142 -0.688049 0.270142 1441916372 0.673218 0.020142 -0.688049 0.270142 1441916372 0.673218 0.020142 -0.688049 0.270142 1441916372 0.671082 0.004333 -0.693481 0.262085 1441916372 0.671082 0.004333 -0.693481 0.262085 1441916372 0.671082 0.004333 -0.693481 0.262085 1441916372 0.671082 0.004333 -0.693481 0.262085 1441916372 0.671082 0.004333 -0.693481 0.262085 1441916372 0.671082 0.004333 -0.693481 0.262085 1441916372 0.671082 0.004333 -0.693481 0.262085 1441916372 0.665405 0.014465 -0.693542 0.275757 1441916372 0.665405 0.014465 -0.693542 0.275757 1441916372 0.665405 0.014465 -0.693542 0.275757 1441916372 0.665405 0.014465 -0.693542 0.275757 1441916372 0.665405 0.014465 -0.693542 0.275757 1441916372 0.665405 0.014465 -0.693542 0.275757 1441916372 0.656555 0.039246 -0.689880 0.302429 1441916372 0.656555 0.039246 -0.689880 0.302429 1441916372 0.656555 0.039246 -0.689880 0.302429 1441916372 0.656555 0.039246 -0.689880 0.302429 1441916372 0.656555 0.039246 -0.689880 0.302429 1441916372 0.656555 0.039246 -0.689880 0.302429 1441916372 0.656555 0.039246 -0.689880 0.302429 1441916372 0.641663 0.085388 -0.683350 0.337585 1441916372 0.641663 0.085388 -0.683350 0.337585 1441916372 0.641663 0.085388 -0.683350 0.337585 1441916372 0.641663 0.085388 -0.683350 0.337585 1441916372 0.641663 0.085388 -0.683350 0.337585 1441916372 0.641663 0.085388 -0.683350 0.337585 1441916372 0.624451 0.134827 -0.672791 0.373108 1441916372 0.624451 0.134827 -0.672791 0.373108 1441916372 0.624451 0.134827 -0.672791 0.373108 1441916372 0.624451 0.134827 -0.672791 0.373108 1441916372 0.624451 0.134827 -0.672791 0.373108 1441916372 0.624451 0.134827 -0.672791 0.373108 1441916372 0.612732 0.176208 -0.659485 0.398132 1441916372 0.612732 0.176208 -0.659485 0.398132 1441916372 0.612732 0.176208 -0.659485 0.398132 1441916372 0.612732 0.176208 -0.659485 0.398132 1441916372 0.612732 0.176208 -0.659485 0.398132 1441916372 0.612732 0.176208 -0.659485 0.398132 1441916372 0.612732 0.176208 -0.659485 0.398132 1441916372 0.606567 0.204102 -0.650208 0.409424 1441916372 0.606567 0.204102 -0.650208 0.409424 1441916372 0.606567 0.204102 -0.650208 0.409424 1441916372 0.606567 0.204102 -0.650208 0.409424 1441916372 0.606506 0.218994 -0.645325 0.409546 1441916372 0.606506 0.218994 -0.645325 0.409546 1441916372 0.606506 0.218994 -0.645325 0.409546 1441916372 0.606506 0.218994 -0.645325 0.409546 1441916372 0.606506 0.218994 -0.645325 0.409546 1441916372 0.606506 0.218994 -0.645325 0.409546 1441916372 0.606689 0.229614 -0.643250 0.406738 1441916372 0.606689 0.229614 -0.643250 0.406738 1441916372 0.606689 0.229614 -0.643250 0.406738 1441916372 0.606689 0.229614 -0.643250 0.406738 1441916372 0.606689 0.229614 -0.643250 0.406738 1441916372 0.606689 0.229614 -0.643250 0.406738 1441916372 0.606689 0.229614 -0.643250 0.406738 1441916372 0.603882 0.240601 -0.639404 0.410522 1441916372 0.603882 0.240601 -0.639404 0.410522 1441916372 0.603882 0.240601 -0.639404 0.410522 1441916372 0.603882 0.240601 -0.639404 0.410522 1441916372 0.603882 0.240601 -0.639404 0.410522 1441916372 0.603882 0.240601 -0.639404 0.410522 1441916372 0.598938 0.251526 -0.634033 0.419556 1441916372 0.598938 0.251526 -0.634033 0.419556 1441916372 0.598938 0.251526 -0.634033 0.419556 1441916372 0.598938 0.251526 -0.634033 0.419556 1441916372 0.598938 0.251526 -0.634033 0.419556 1441916372 0.598938 0.251526 -0.634033 0.419556 1441916372 0.598267 0.253296 -0.631042 0.423828 1441916372 0.598267 0.253296 -0.631042 0.423828 1441916372 0.598267 0.253296 -0.631042 0.423828 1441916372 0.606445 0.235840 -0.637085 0.413147 1441916372 0.606445 0.235840 -0.637085 0.413147 1441916372 0.606445 0.235840 -0.637085 0.413147 1441916372 0.606445 0.235840 -0.637085 0.413147 1441916372 0.606445 0.235840 -0.637085 0.413147 1441916372 0.606445 0.235840 -0.637085 0.413147 1441916372 0.606445 0.235840 -0.637085 0.413147 1441916372 0.617981 0.204163 -0.647705 0.396057 1441916372 0.617981 0.204163 -0.647705 0.396057 1441916372 0.617981 0.204163 -0.647705 0.396057 1441916372 0.617981 0.204163 -0.647705 0.396057 1441916372 0.617981 0.204163 -0.647705 0.396057 1441916372 0.617981 0.204163 -0.647705 0.396057 1441916372 0.624573 0.179810 -0.651367 0.391541 1441916372 0.624573 0.179810 -0.651367 0.391541 1441916372 0.624573 0.179810 -0.651367 0.391541 1441916372 0.624573 0.179810 -0.651367 0.391541 1441916372 0.624573 0.179810 -0.651367 0.391541 1441916372 0.624573 0.179810 -0.651367 0.391541 1441916372 0.621399 0.176331 -0.646545 0.405823 1441916373 0.621399 0.176331 -0.646545 0.405823 1441916373 0.621399 0.176331 -0.646545 0.405823 1441916373 0.621399 0.176331 -0.646545 0.405823 1441916373 0.621399 0.176331 -0.646545 0.405823 1441916373 0.621399 0.176331 -0.646545 0.405823 1441916373 0.610718 0.192505 -0.635071 0.432007 1441916373 0.610718 0.192505 -0.635071 0.432007 1441916373 0.610718 0.192505 -0.635071 0.432007 1441916373 0.610718 0.192505 -0.635071 0.432007 1441916373 0.610718 0.192505 -0.635071 0.432007 1441916373 0.610718 0.192505 -0.635071 0.432007 1441916373 0.610718 0.192505 -0.635071 0.432007 1441916373 0.603455 0.204468 -0.628052 0.446716 1441916373 0.603455 0.204468 -0.628052 0.446716 1441916373 0.603455 0.204468 -0.628052 0.446716 1441916373 0.603455 0.204468 -0.628052 0.446716 1441916373 0.603455 0.204468 -0.628052 0.446716 1441916373 0.603455 0.204468 -0.628052 0.446716 1441916373 0.604675 0.205505 -0.627686 0.445068 1441916373 0.604675 0.205505 -0.627686 0.445068 1441916373 0.604675 0.205505 -0.627686 0.445068 1441916373 0.604675 0.205505 -0.627686 0.445068 1441916373 0.604675 0.205505 -0.627686 0.445068 1441916373 0.604675 0.205505 -0.627686 0.445068 1441916373 0.604675 0.205505 -0.627686 0.445068 1441916373 0.614258 0.199280 -0.633179 0.426697 1441916373 0.614258 0.199280 -0.633179 0.426697 1441916373 0.614258 0.199280 -0.633179 0.426697 1441916373 0.614258 0.199280 -0.633179 0.426697 1441916373 
0.632263 0.022278 -0.725037 0.272095 1441916375 0.632263 0.022278 -0.725037 0.272095 1441916375 0.632263 0.022278 -0.725037 0.272095 1441916375 0.640442 -0.009399 -0.737000 0.215820 1441916375 0.640442 -0.009399 -0.737000 0.215820 1441916375 0.640442 -0.009399 -0.737000 0.215820 1441916375 0.640442 -0.009399 -0.737000 0.215820 1441916375 0.640442 -0.009399 -0.737000 0.215820 1441916375 0.640442 -0.009399 -0.737000 0.215820 1441916375 0.651611 -0.073486 -0.740356 0.147766 1441916375 0.651611 -0.073486 -0.740356 0.147766 1441916375 0.651611 -0.073486 -0.740356 0.147766 1441916375 0.651611 -0.073486 -0.740356 0.147766 1441916375 0.651611 -0.073486 -0.740356 0.147766 1441916375 0.651611 -0.073486 -0.740356 0.147766 1441916375 0.651611 -0.073486 -0.740356 0.147766 1441916375 0.625244 -0.171082 -0.755920 0.091736 1441916375 0.625244 -0.171082 -0.755920 0.091736 1441916375 0.625244 -0.171082 -0.755920 0.091736 1441916375 0.625244 -0.171082 -0.755920 0.091736 1441916375 0.625244 -0.171082 -0.755920 0.091736 1441916375 0.625244 -0.171082 -0.755920 0.091736 1441916375 0.510071 -0.289001 -0.803467 0.103943 1441916375 0.510071 -0.289001 -0.803467 0.103943 1441916375 0.510071 -0.289001 -0.803467 0.103943 1441916375 0.510071 -0.289001 -0.803467 0.103943 1441916375 0.510071 -0.289001 -0.803467 0.103943 1441916375 0.510071 -0.289001 -0.803467 0.103943 1441916375 0.312500 -0.370850 -0.854492 0.186401 1441916375 0.312500 -0.370850 -0.854492 0.186401 1441916375 0.312500 -0.370850 -0.854492 0.186401 1441916375 0.312500 -0.370850 -0.854492 0.186401 1441916375 0.312500 -0.370850 -0.854492 0.186401 1441916375 0.312500 -0.370850 -0.854492 0.186401 1441916375 0.090393 -0.434570 -0.869507 0.216858 1441916375 0.090393 -0.434570 -0.869507 0.216858 1441916375 0.090393 -0.434570 -0.869507 0.216858 1441916375 0.090393 -0.434570 -0.869507 0.216858 1441916375 0.090393 -0.434570 -0.869507 0.216858 1441916375 0.090393 -0.434570 -0.869507 0.216858 1441916375 -0.096375 -0.443848 -0.842285 0.290466 1441916375 -0.096375 -0.443848 -0.842285 0.290466 1441916375 -0.096375 -0.443848 -0.842285 0.290466 1441916375 -0.096375 -0.443848 -0.842285 0.290466 1441916376 -0.096375 -0.443848 -0.842285 0.290466 1441916376 -0.233521 -0.443787 -0.789551 0.353821 1441916376 -0.233521 -0.443787 -0.789551 0.353821 1441916376 -0.233521 -0.443787 -0.789551 0.353821 1441916376 -0.233521 -0.443787 -0.789551 0.353821 1441916376 -0.233521 -0.443787 -0.789551 0.353821 1441916376 -0.233521 -0.443787 -0.789551 0.353821 1441916376 -0.328674 -0.435791 -0.734802 0.402771 1441916376 -0.328674 -0.435791 -0.734802 0.402771 1441916376 -0.328674 -0.435791 -0.734802 0.402771 1441916376 -0.328674 -0.435791 -0.734802 0.402771 1441916376 -0.328674 -0.435791 -0.734802 0.402771 1441916376 -0.328674 -0.435791 -0.734802 0.402771 1441916376 -0.393372 -0.423218 -0.692688 0.431702 1441916376 -0.393372 -0.423218 -0.692688 0.431702 1441916376 -0.393372 -0.423218 -0.692688 0.431702 1441916376 -0.393372 -0.423218 -0.692688 0.431702 1441916376 -0.393372 -0.423218 -0.692688 0.431702 1441916376 -0.393372 -0.423218 -0.692688 0.431702 1441916376 -0.393372 -0.423218 -0.692688 0.431702 1441916376 -0.422852 -0.414856 -0.663757 0.456665 1441916376 -0.422852 -0.414856 -0.663757 0.456665 1441916376 -0.422852 -0.414856 -0.663757 0.456665 1441916376 -0.422852 -0.414856 -0.663757 0.456665 1441916376 -0.422852 -0.414856 -0.663757 0.456665 1441916376 -0.431152 -0.407043 -0.640808 0.487671 1441916376 -0.431152 -0.407043 -0.640808 0.487671 1441916376 -0.431152 -0.407043 -0.640808 0.487671 1441916376 -0.431152 -0.407043 -0.640808 0.487671 1441916376 -0.431152 -0.407043 -0.640808 0.487671 1441916376 -0.431152 -0.407043 -0.640808 0.487671 1441916376 -0.410583 -0.407654 -0.636658 0.509888 1441916376 -0.410583 -0.407654 -0.636658 0.509888 1441916376 -0.410583 -0.407654 -0.636658 0.509888 1441916376 -0.410583 -0.407654 -0.636658 0.509888 1441916376 -0.410583 -0.407654 -0.636658 0.509888 1441916376 -0.410583 -0.407654 -0.636658 0.509888 1441916376 -0.410583 -0.407654 -0.636658 0.509888 1441916376 -0.345886 -0.414429 -0.656738 0.526611 1441916376 -0.345886 -0.414429 -0.656738 0.526611 1441916376 -0.345886 -0.414429 -0.656738 0.526611 1441916376 -0.345886 -0.414429 -0.656738 0.526611 1441916376 -0.345886 -0.414429 -0.656738 0.526611 1441916376 -0.345886 -0.414429 -0.656738 0.526611 1441916376 -0.244629 -0.411987 -0.690125 0.542419 1441916376 -0.244629 -0.411987 -0.690125 0.542419 1441916376 -0.244629 -0.411987 -0.690125 0.542419 1441916376 -0.244629 -0.411987 -0.690125 0.542419 1441916376 -0.244629 -0.411987 -0.690125 0.542419 1441916376 -0.244629 -0.411987 -0.690125 0.542419 1441916376 -0.111816 -0.394836 -0.759583 0.504700 1441916376 -0.111816 -0.394836 -0.759583 0.504700 1441916376 -0.111816 -0.394836 -0.759583 0.504700 1441916376 -0.111816 -0.394836 -0.759583 0.504700 1441916376 -0.111816 -0.394836 -0.759583 0.504700 1441916376 -0.111816 -0.394836 -0.759583 0.504700 1441916376 0.038208 -0.362732 -0.829895 0.422241 1441916376 0.038208 -0.362732 -0.829895 0.422241 1441916376 0.038208 -0.362732 -0.829895 0.422241 1441916376 0.038208 -0.362732 -0.829895 0.422241 1441916376 0.038208 -0.362732 -0.829895 0.422241 1441916376 0.198486 -0.334167 -0.865295 0.316589 1441916376 0.198486 -0.334167 -0.865295 0.316589 1441916376 0.198486 -0.334167 -0.865295 0.316589 1441916376 0.198486 -0.334167 -0.865295 0.316589 1441916376 0.198486 -0.334167 -0.865295 0.316589 1441916376 0.198486 -0.334167 -0.865295 0.316589 1441916376 0.198486 -0.334167 -0.865295 0.316589 1441916376 0.339111 -0.313171 -0.857361 0.227905 1441916376 0.339111 -0.313171 -0.857361 0.227905 1441916376 0.339111 -0.313171 -0.857361 0.227905 1441916376 0.339111 -0.313171 -0.857361 0.227905 1441916376 0.339111 -0.313171 -0.857361 0.227905 1441916376 0.339111 -0.313171 -0.857361 0.227905 1441916376 0.433167 -0.318604 -0.831177 0.141785 1441916376 0.433167 -0.318604 -0.831177 0.141785 1441916376 0.433167 -0.318604 -0.831177 0.141785 1441916376 0.433167 -0.318604 -0.831177 0.141785 1441916376 0.433167 -0.318604 -0.831177 0.141785 1441916376 0.433167 -0.318604 -0.831177 0.141785 1441916376 0.467163 -0.356506 -0.807190 0.056091 1441916376 0.467163 -0.356506 -0.807190 0.056091 1441916376 0.467163 -0.356506 -0.807190 0.056091 1441916376 0.467163 -0.356506 -0.807190 0.056091 1441916376 0.467163 -0.356506 -0.807190 0.056091 1441916376 0.467163 -0.356506 -0.807190 0.056091 1441916376 0.467163 -0.356506 -0.807190 0.056091 1441916376 0.473389 -0.385986 -0.791504 0.022156 1441916376 0.473389 -0.385986 -0.791504 0.022156 1441916376 0.473389 -0.385986 -0.791504 0.022156 1441916376 0.473389 -0.385986 -0.791504 0.022156 1441916376 0.473389 -0.385986 -0.791504 0.022156 1441916376 0.473389 -0.385986 -0.791504 0.022156 1441916376 0.436951 -0.411865 -0.799438 0.018433 1441916376 0.436951 -0.411865 -0.799438 0.018433 1441916376 0.436951 -0.411865 -0.799438 0.018433 1441916376 0.436951 -0.411865 -0.799438 0.018433 1441916376 0.436951 -0.411865 -0.799438 0.018433 1441916376 0.436951 -0.411865 -0.799438 0.018433 1441916376 0.373230 -0.428894 -0.820068 0.065430 1441916376 0.373230 -0.428894 -0.820068 0.065430 1441916376 0.373230 -0.428894 -0.820068 0.065430 1441916376 0.373230 -0.428894 -0.820068 0.065430 1441916376 0.373230 -0.428894 -0.820068 0.065430 1441916376 0.373230 -0.428894 -0.820068 0.065430 1441916376 0.275146 -0.444824 -0.842590 0.128784 1441916376 0.275146 -0.444824 -0.842590 0.128784 1441916376 0.275146 -0.444824 -0.842590 0.128784 1441916377 0.275146 -0.444824 -0.842590 0.128784 1441916377 0.146667 -0.452942 -0.853577 0.211670 1441916377 0.146667 -0.452942 -0.853577 0.211670 1441916377 0.146667 -0.452942 -0.853577 0.211670 1441916377 0.146667 -0.452942 -0.853577 0.211670 1441916377 0.146667 -0.452942 -0.853577 0.211670 1441916377 0.012207 -0.453735 -0.838318 0.302185 1441916377 0.012207 -0.453735 -0.838318 0.302185 1441916377 0.012207 -0.453735 -0.838318 0.302185 1441916377 0.012207 -0.453735 -0.838318 0.302185 1441916377 0.012207 -0.453735 -0.838318 0.302185 1441916377 0.012207 -0.453735 -0.838318 0.302185 1441916377 0.012207 -0.453735 -0.838318 0.302185 1441916377 -0.110291 -0.455017 -0.801147 0.372742 1441916377 -0.110291 -0.455017 -0.801147 0.372742 1441916377 -0.110291 -0.455017 -0.801147 0.372742 1441916377 -0.110291 -0.455017 -0.801147 0.372742 1441916377 -0.110291 -0.455017 -0.801147 0.372742 1441916377 -0.110291 -0.455017 -0.801147 0.372742 1441916377 -0.218628 -0.457703 -0.758545 0.409180 1441916377 -0.218628 -0.457703 -0.758545 0.409180 1441916377 -0.218628 -0.457703 -0.758545 0.409180 1441916377 -0.218628 -0.457703 -0.758545 0.409180 1441916377 -0.218628 -0.457703 -0.758545 0.409180 1441916377 -0.218628 -0.457703 -0.758545 0.409180 1441916377 -0.306580 -0.452454 -0.722229 0.423950 1441916377 -0.306580 -0.452454 -0.722229 0.423950 1441916377 -0.306580 -0.452454 -0.722229 0.423950 1441916377 -0.306580 -0.452454 -0.722229 0.423950 1441916377 -0.306580 -0.452454 -0.722229 0.423950 1441916377 -0.306580 -0.452454 -0.722229 0.423950 1441916377 -0.306580 -0.452454 -0.722229 0.423950 1441916377 -0.368713 -0.439026 -0.694824 0.434326 1441916377 -0.368713 -0.439026 -0.694824 0.434326 1441916377 -0.368713 -0.439026 -0.694824 0.434326 1441916377 -0.368713 -0.439026 -0.694824 0.434326 1441916377 -0.368713 -0.439026 -0.694824 0.434326 1441916377 -0.398132 -0.423889 -0.673218 0.456726 1441916377 -0.398132 -0.423889 -0.673218 0.456726 1441916377 -0.398132 -0.423889 -0.673218 0.456726 1441916377 -0.398132 -0.423889 -0.673218 0.456726 1441916377 -0.398132 -0.423889 -0.673218 0.456726 1441916377 -0.398132 -0.423889 -0.673218 0.456726 1441916377 -0.398132 -0.423889 -0.673218 0.456726 1441916377 -0.394592 -0.416748 -0.661011 0.483398 1441916377 -0.394592 -0.416748 -0.661011 0.483398 1441916377 -0.394592 -0.416748 -0.661011 0.483398 1441916377 -0.394592 -0.416748 -0.661011 0.483398 1441916377 -0.394592 -0.416748 -0.661011 0.483398 1441916377 -0.394592 -0.416748 -0.661011 0.483398 1441916377 -0.361450 -0.413940 -0.675049 0.492371 1441916377 -0.361450 -0.413940 -0.675049 0.492371 1441916377 -0.361450 -0.413940 -0.675049 0.492371 1441916377 -0.361450 -0.413940 -0.675049 0.492371 1441916377 -0.361450 -0.413940 -0.675049 0.492371 1441916377 -0.361450 -0.413940 -0.675049 0.492371 1441916377 -0.308167 -0.403809 -0.708374 0.490112 1441916377 -0.308167 -0.403809 -0.708374 0.490112 1441916377 -0.308167 -0.403809 -0.708374 0.490112 1441916377 -0.308167 -0.403809 -0.708374 0.490112 1441916377 -0.308167 -0.403809 -0.708374 0.490112 1441916377 -0.308167 -0.403809 -0.708374 0.490112 1441916377 -0.220581 -0.395508 -0.747864 0.485474 1441916377 -0.220581 -0.395508 -0.747864 0.485474 1441916377 -0.220581 -0.395508 -0.747864 0.485474 1441916377 -0.220581 -0.395508 -0.747864 0.485474 1441916377 -0.220581 -0.395508 -0.747864 0.485474 1441916377 -0.220581 -0.395508 -0.747864 0.485474 1441916377 -0.101746 -0.382446 -0.798340 0.453979 1441916377 -0.101746 -0.382446 -0.798340 0.453979 1441916377 -0.101746 -0.382446 -0.798340 0.453979 1441916377 -0.101746 -0.382446 -0.798340 0.453979 1441916377 -0.101746 -0.382446 -0.798340 0.453979 1441916377 -0.101746 -0.382446 -0.798340 0.453979 1441916377 0.031067 -0.348877 -0.846497 0.401062 1441916377 0.031067 -0.348877 -0.846497 0.401062 1441916377 0.031067 -0.348877 -0.846497 0.401062 1441916377 0.031067 -0.348877 -0.846497 0.401062 1441916377 0.031067 -0.348877 -0.846497 0.401062 1441916377 0.031067 -0.348877 -0.846497 0.401062 1441916377 0.182068 -0.324524 -0.867310 0.330688 1441916377 0.182068 -0.324524 -0.867310 0.330688 1441916377 0.182068 -0.324524 -0.867310 0.330688 1441916377 0.182068 -0.324524 -0.867310 0.330688 1441916377 0.182068 -0.324524 -0.867310 0.330688 1441916377 0.182068 -0.324524 -0.867310 0.330688 1441916377 0.182068 -0.324524 -0.867310 0.330688 1441916377 0.315918 -0.300049 -0.854553 0.282715 1441916377 0.315918 -0.300049 -0.854553 0.282715 1441916377 0.315918 -0.300049 -0.854553 0.282715 1441916377 0.315918 -0.300049 -0.854553 0.282715 1441916377 0.408386 -0.288757 -0.840454 0.208496 1441916377 0.408386 -0.288757 -0.840454 0.208496 1441916377 0.408386 -0.288757 -0.840454 0.208496 1441916377 0.408386 -0.288757 -0.840454 0.208496 1441916377 0.408386 -0.288757 -0.840454 0.208496 1441916377 0.408386 -0.288757 -0.840454 0.208496 1441916377 0.447266 -0.311401 -0.826233 0.142944 1441916377 0.447266 -0.311401 -0.826233 0.142944 1441916377 0.447266 -0.311401 -0.826233 0.142944 1441916377 0.447266 -0.311401 -0.826233 0.142944 1441916377 0.447266 -0.311401 -0.826233 0.142944 1441916377 0.447266 -0.311401 -0.826233 0.142944 1441916377 0.426208 -0.358459 -0.824097 0.103699 1441916377 0.426208 -0.358459 -0.824097 0.103699 1441916377 0.426208 -0.358459 -0.824097 0.103699 1441916377 0.426208 -0.358459 -0.824097 0.103699 1441916377 0.426208 -0.358459 -0.824097 0.103699 1441916377 0.426208 -0.358459 -0.824097 0.103699 1441916377 0.426208 -0.358459 -0.824097 0.103699 1441916377 0.358948 -0.399353 -0.836914 0.106567 1441916378 0.358948 -0.399353 -0.836914 0.106567 1441916378 0.358948 -0.399353 -0.836914 0.106567 1441916378 0.358948 -0.399353 -0.836914 0.106567 1441916378 0.358948 -0.399353 -0.836914 0.106567 1441916378 0.358948 -0.399353 -0.836914 0.106567 1441916378 0.262817 -0.424744 -0.854126 0.145142 1441916378 0.262817 -0.424744 -0.854126 0.145142 1441916378 0.262817 -0.424744 -0.854126 0.145142 1441916378 0.262817 -0.424744 -0.854126 0.145142 1441916378 0.262817 -0.424744 -0.854126 0.145142 1441916378 0.262817 -0.424744 -0.854126 0.145142 1441916378 0.262817 -0.424744 -0.854126 0.145142 1441916378 0.142517 -0.441650 -0.862549 0.201721 1441916378 0.142517 -0.441650 -0.862549 0.201721 1441916378 0.142517 -0.441650 -0.862549 0.201721 1441916378 0.142517 -0.441650 -0.862549 0.201721 1441916378 0.142517 -0.441650 -0.862549 0.201721 1441916378 0.142517 -0.441650 -0.862549 0.201721 1441916378 0.017212 -0.449158 -0.851257 0.270996 1441916378 0.017212 -0.449158 -0.851257 0.270996 1441916378 0.017212 -0.449158 -0.851257 0.270996 1441916378 0.017212 -0.449158 -0.851257 0.270996 1441916378 0.017212 -0.449158 -0.851257 0.270996 1441916378 0.017212 -0.449158 -0.851257 0.270996 1441916378 -0.098938 -0.454834 -0.822693 0.326477 1441916378 -0.098938 -0.454834 -0.822693 0.326477 1441916378 -0.098938 -0.454834 -0.822693 0.326477 1441916378 -0.098938 -0.454834 -0.822693 0.326477 1441916378 -0.098938 -0.454834 -0.822693 0.326477 1441916378 -0.098938 -0.454834 -0.822693 0.326477 1441916378 -0.205933 -0.456055 -0.783508 0.368530 1441916378 -0.205933 -0.456055 -0.783508 0.368530 1441916378 -0.205933 -0.456055 -0.783508 0.368530 1441916378 -0.205933 -0.456055 -0.783508 0.368530 1441916378 -0.205933 -0.456055 -0.783508 0.368530 1441916378 -0.205933 -0.456055 -0.783508 0.368530 1441916378 -0.296265 -0.452087 -0.739014 0.402283 1441916378 -0.296265 -0.452087 -0.739014 0.402283 1441916378 -0.296265 -0.452087 -0.739014 0.402283 1441916378 -0.296265 -0.452087 -0.739014 0.402283 1441916378 -0.296265 -0.452087 -0.739014 0.402283 1441916378 -0.296265 -0.452087 -0.739014 0.402283 1441916378 -0.359558 -0.442688 -0.698486 0.432373 1441916378 -0.359558 -0.442688 -0.698486 0.432373 1441916378 -0.359558 -0.442688 -0.698486 0.432373 1441916378 -0.359558 -0.442688 -0.698486 0.432373 1441916378 -0.359558 -0.442688 -0.698486 0.432373 1441916378 -0.359558 -0.442688 -0.698486 0.432373 1441916378 -0.395752 -0.427551 -0.674072 0.454102 1441916378 -0.395752 -0.427551 -0.674072 0.454102 1441916378 -0.395752 -0.427551 -0.674072 0.454102 1441916378 -0.411133 -0.405762 -0.664734 0.473877 1441916378 -0.411133 -0.405762 -0.664734 0.473877 1441916378 -0.411133 -0.405762 -0.664734 0.473877 1441916378 -0.411133 -0.405762 -0.664734 0.473877 1441916378 -0.411133 -0.405762 -0.664734 0.473877 1441916378 -0.411133 -0.405762 -0.664734 0.473877 1441916378 -0.401978 -0.393127 -0.673401 0.480042 1441916378 -0.401978 -0.393127 -0.673401 0.480042 1441916378 -0.401978 -0.393127 -0.673401 0.480042 1441916378 -0.401978 -0.393127 -0.673401 0.480042 1441916378 -0.401978 -0.393127 -0.673401 0.480042 1441916378 -0.401978 -0.393127 -0.673401 0.480042 1441916378 -0.365479 -0.392944 -0.694275 0.479675 1441916378 -0.365479 -0.392944 -0.694275 0.479675 1441916378 -0.365479 -0.392944 -0.694275 0.479675 1441916378 -0.365479 -0.392944 -0.694275 0.479675 1441916378 -0.365479 -0.392944 -0.694275 0.479675 1441916378 -0.365479 -0.392944 -0.694275 0.479675 1441916378 -0.299255 -0.384033 -0.726501 0.484924 1441916378 -0.299255 -0.384033 -0.726501 0.484924 1441916378 -0.299255 -0.384033 -0.726501 0.484924 1441916378 -0.299255 -0.384033 -0.726501 0.484924 1441916378 -0.299255 -0.384033 -0.726501 0.484924 1441916378 -0.299255 -0.384033 -0.726501 0.484924 1441916378 -0.190186 -0.382507 -0.782898 0.452393 1441916378 -0.190186 -0.382507 -0.782898 0.452393 1441916378 -0.190186 -0.382507 -0.782898 0.452393 1441916378 -0.190186 -0.382507 -0.782898 0.452393 1441916378 -0.190186 -0.382507 -0.782898 0.452393 1441916378 -0.190186 -0.382507 -0.782898 0.452393 1441916378 -0.045410 -0.364502 -0.850403 0.376770 1441916378 -0.045410 -0.364502 -0.850403 0.376770 1441916378 -0.045410 -0.364502 -0.850403 0.376770 1441916378 -0.045410 -0.364502 -0.850403 0.376770 1441916378 -0.045410 -0.364502 -0.850403 0.376770 1441916378 -0.045410 -0.364502 -0.850403 0.376770 1441916378 0.124512 -0.327820 -0.885132 0.306030 1441916378 0.124512 -0.327820 -0.885132 0.306030 1441916378 0.124512 -0.327820 -0.885132 0.306030 1441916378 0.124512 -0.327820 -0.885132 0.306030 1441916378 0.124512 -0.327820 -0.885132 0.306030 1441916378 0.124512 -0.327820 -0.885132 0.306030 1441916378 0.279541 -0.309021 -0.879456 0.230103 1441916378 0.279541 -0.309021 -0.879456 0.230103 1441916378 0.279541 -0.309021 -0.879456 0.230103 1441916378 0.370667 -0.317383 -0.859497 0.152161 1441916378 0.370667 -0.317383 -0.859497 0.152161 1441916378 0.370667 -0.317383 -0.859497 0.152161 1441916378 0.370667 -0.317383 -0.859497 0.152161 1441916378 0.370667 -0.317383 -0.859497 0.152161 1441916378 0.405029 -0.360901 -0.837097 0.071167 1441916379 0.405029 -0.360901 -0.837097 0.071167 1441916379 0.405029 -0.360901 -0.837097 0.071167 1441916379 0.405029 -0.360901 -0.837097 0.071167 1441916379 0.405029 -0.360901 -0.837097 0.071167 1441916379 0.405029 -0.360901 -0.837097 0.071167 1441916379 0.424927 -0.384277 -0.816589 0.070618 1441916379 0.424927 -0.384277 -0.816589 0.070618 1441916379 0.424927 -0.384277 -0.816589 0.070618 1441916379 0.391052 -0.411133 -0.819824 0.077087 1441916379 0.391052 -0.411133 -0.819824 0.077087 1441916379 0.391052 -0.411133 -0.819824 0.077087 1441916379 0.391052 -0.411133 -0.819824 0.077087 1441916379 0.391052 -0.411133 -0.819824 0.077087 1441916379 0.391052 -0.411133 -0.819824 0.077087 1441916379 0.315979 -0.440430 -0.834106 0.102356 1441916379 0.315979 -0.440430 -0.834106 0.102356 1441916379 0.315979 -0.440430 -0.834106 0.102356 1441916379 0.315979 -0.440430 -0.834106 0.102356 1441916379 0.315979 -0.440430 -0.834106 0.102356 1441916379 0.315979 -0.440430 -0.834106 0.102356 1441916379 0.315979 -0.440430 -0.834106 0.102356 1441916379 0.213989 -0.461487 -0.848206 0.147705 1441916379 0.213989 -0.461487 -0.848206 0.147705 1441916379 0.213989 -0.461487 -0.848206 0.147705 1441916379 0.213989 -0.461487 -0.848206 0.147705 1441916379 0.213989 -0.461487 -0.848206 0.147705 1441916379 0.213989 -0.461487 -0.848206 0.147705 1441916379 0.213989 -0.461487 -0.848206 0.147705 1441916379 0.101501 -0.464539 -0.854004 0.211304 1441916379 0.101501 -0.464539 -0.854004 0.211304 1441916379 0.101501 -0.464539 -0.854004 0.211304 1441916379 0.101501 -0.464539 -0.854004 0.211304 1441916379 0.101501 -0.464539 -0.854004 0.211304 1441916379 0.101501 -0.464539 -0.854004 0.211304 1441916379 -0.006470 -0.464905 -0.839111 0.282410 1441916379 -0.006470 -0.464905 -0.839111 0.282410 1441916379 -0.006470 -0.464905 -0.839111 0.282410 1441916379 -0.006470 -0.464905 -0.839111 0.282410 1441916379 -0.006470 -0.464905 -0.839111 0.282410 1441916379 -0.006470 -0.464905 -0.839111 0.282410 1441916379 -0.116943 -0.467285 -0.813904 0.324951 1441916379 -0.116943 -0.467285 -0.813904 0.324951 1441916379 -0.116943 -0.467285 -0.813904 0.324951 1441916379 -0.116943 -0.467285 -0.813904 0.324951 1441916379 -0.116943 -0.467285 -0.813904 0.324951 1441916379 -0.116943 -0.467285 -0.813904 0.324951 1441916379 -0.225220 -0.465332 -0.780945 0.350586 1441916379 -0.225220 -0.465332 -0.780945 0.350586 1441916379 -0.225220 -0.465332 -0.780945 0.350586 1441916379 -0.225220 -0.465332 -0.780945 0.350586 1441916379 -0.225220 -0.465332 -0.780945 0.350586 1441916379 -0.315491 -0.456482 -0.745361 0.369629 1441916379 -0.315491 -0.456482 -0.745361 0.369629 1441916379 -0.315491 -0.456482 -0.745361 0.369629 1441916379 -0.315491 -0.456482 -0.745361 0.369629 1441916379 -0.315491 -0.456482 -0.745361 0.369629 1441916379 -0.382751 -0.440552 -0.712158 0.390259 1441916379 -0.382751 -0.440552 -0.712158 0.390259 1441916379 -0.382751 -0.440552 -0.712158 0.390259 1441916379 -0.382751 -0.440552 -0.712158 0.390259 1441916379 -0.382751 -0.440552 -0.712158 0.390259 1441916379 -0.382751 -0.440552 -0.712158 0.390259 1441916379 -0.382751 -0.440552 -0.712158 0.390259 1441916379 -0.415100 -0.427490 -0.682556 0.423157 1441916379 -0.415100 -0.427490 -0.682556 0.423157 1441916379 -0.415100 -0.427490 -0.682556 0.423157 1441916379 -0.415100 -0.427490 -0.682556 0.423157 1441916379 -0.415100 -0.427490 -0.682556 0.423157 1441916379 -0.415100 -0.427490 -0.682556 0.423157 1441916379 -0.421082 -0.417053 -0.669250 0.448303 1441916379 -0.421082 -0.417053 -0.669250 0.448303 1441916379 -0.421082 -0.417053 -0.669250 0.448303 1441916379 -0.421082 -0.417053 -0.669250 0.448303 1441916379 -0.421082 -0.417053 -0.669250 0.448303 1441916379 -0.421082 -0.417053 -0.669250 0.448303 1441916379 -0.404602 -0.411133 -0.676636 0.457703 1441916379 -0.404602 -0.411133 -0.676636 0.457703 1441916379 -0.404602 -0.411133 -0.676636 0.457703 1441916379 -0.404602 -0.411133 -0.676636 0.457703 1441916379 -0.404602 -0.411133 -0.676636 0.457703 1441916379 -0.404602 -0.411133 -0.676636 0.457703 1441916379 -0.404602 -0.411133 -0.676636 0.457703 1441916379 -0.358093 -0.408325 -0.707458 0.452332 1441916379 -0.358093 -0.408325 -0.707458 0.452332 1441916379 -0.358093 -0.408325 -0.707458 0.452332 1441916379 -0.358093 -0.408325 -0.707458 0.452332 1441916379 -0.358093 -0.408325 -0.707458 0.452332 1441916379 -0.284241 -0.403687 -0.735168 0.464539 1441916379 -0.284241 -0.403687 -0.735168 0.464539 1441916379 -0.284241 -0.403687 -0.735168 0.464539 1441916379 -0.284241 -0.403687 -0.735168 0.464539 1441916379 -0.284241 -0.403687 -0.735168 0.464539 1441916379 -0.284241 -0.403687 -0.735168 0.464539 1441916379 -0.183167 -0.402100 -0.788574 0.427734 1441916379 -0.183167 -0.402100 -0.788574 0.427734 1441916379 -0.183167 -0.402100 -0.788574 0.427734 1441916379 -0.183167 -0.402100 -0.788574 0.427734 1441916379 -0.183167 -0.402100 -0.788574 0.427734 1441916379 -0.183167 -0.402100 -0.788574 0.427734 1441916379 -0.052368 -0.399414 -0.845581 0.350403 1441916379 -0.052368 -0.399414 -0.845581 0.350403 1441916379 -0.052368 -0.399414 -0.845581 0.350403 1441916379 -0.052368 -0.399414 -0.845581 0.350403 1441916379 -0.052368 -0.399414 -0.845581 0.350403 1441916379 -0.052368 -0.399414 -0.845581 0.350403 1441916379 0.093384 -0.386292 -0.876648 0.271179 1441916379 0.093384 -0.386292 -0.876648 0.271179 1441916379 0.093384 -0.386292 -0.876648 0.271179 1441916380 0.093384 -0.386292 -0.876648 0.271179 1441916380 0.093384 -0.386292 -0.876648 0.271179 1441916380 0.093384 -0.386292 -0.876648 0.271179 1441916380 0.241943 -0.368469 -0.870544 0.218994 1441916380 0.241943 -0.368469 -0.870544 0.218994 1441916380 0.241943 -0.368469 -0.870544 0.218994 1441916380 0.241943 -0.368469 -0.870544 0.218994 1441916380 0.241943 -0.368469 -0.870544 0.218994 1441916380 0.350708 -0.354980 -0.850647 0.165527 1441916380 0.350708 -0.354980 -0.850647 0.165527 1441916380 0.350708 -0.354980 -0.850647 0.165527 1441916380 0.350708 -0.354980 -0.850647 0.165527 1441916380 0.350708 -0.354980 -0.850647 0.165527 1441916380 0.399109 -0.361206 -0.835632 0.109680 1441916380 0.399109 -0.361206 -0.835632 0.109680 1441916380 0.399109 -0.361206 -0.835632 0.109680 1441916380 0.399109 -0.361206 -0.835632 0.109680 1441916380 0.399109 -0.361206 -0.835632 0.109680 1441916380 0.399109 -0.361206 -0.835632 0.109680 1441916380 0.421692 -0.365112 -0.823242 0.106018 1441916380 0.421692 -0.365112 -0.823242 0.106018 1441916380 0.421692 -0.365112 -0.823242 0.106018 1441916380 0.421692 -0.365112 -0.823242 0.106018 1441916380 0.421692 -0.365112 -0.823242 0.106018 1441916380 0.421692 -0.365112 -0.823242 0.106018 1441916380 0.399475 -0.385254 -0.823303 0.119446 1441916380 0.399475 -0.385254 -0.823303 0.119446 1441916380 0.399475 -0.385254 -0.823303 0.119446 1441916380 0.330811 -0.413513 -0.836060 0.143616 1441916380 0.330811 -0.413513 -0.836060 0.143616 1441916380 0.330811 -0.413513 -0.836060 0.143616 1441916380 0.330811 -0.413513 -0.836060 0.143616 1441916380 0.330811 -0.413513 -0.836060 0.143616 1441916380 0.330811 -0.413513 -0.836060 0.143616 1441916380 0.224365 -0.442261 -0.852112 0.167480 1441916380 0.224365 -0.442261 -0.852112 0.167480 1441916380 0.224365 -0.442261 -0.852112 0.167480 1441916380 0.224365 -0.442261 -0.852112 0.167480 1441916380 0.224365 -0.442261 -0.852112 0.167480 1441916380 0.224365 -0.442261 -0.852112 0.167480 1441916380 0.096863 -0.448547 -0.863586 0.208984 1441916380 0.096863 -0.448547 -0.863586 0.208984 1441916380 0.096863 -0.448547 -0.863586 0.208984 1441916380 0.096863 -0.448547 -0.863586 0.208984 1441916380 0.096863 -0.448547 -0.863586 0.208984 1441916380 0.096863 -0.448547 -0.863586 0.208984 1441916380 0.096863 -0.448547 -0.863586 0.208984 1441916380 -0.012939 -0.440613 -0.849609 0.289673 1441916380 -0.012939 -0.440613 -0.849609 0.289673 1441916380 -0.012939 -0.440613 -0.849609 0.289673 1441916380 -0.012939 -0.440613 -0.849609 0.289673 1441916380 -0.012939 -0.440613 -0.849609 0.289673 1441916380 -0.119690 -0.432312 -0.825745 0.342041 1441916380 -0.119690 -0.432312 -0.825745 0.342041 1441916380 -0.119690 -0.432312 -0.825745 0.342041 1441916380 -0.119690 -0.432312 -0.825745 0.342041 1441916380 -0.119690 -0.432312 -0.825745 0.342041 1441916380 -0.119690 -0.432312 -0.825745 0.342041 1441916380 -0.119690 -0.432312 -0.825745 0.342041 1441916380 -0.215759 -0.428345 -0.791931 0.378052 1441916380 -0.215759 -0.428345 -0.791931 0.378052 1441916380 -0.215759 -0.428345 -0.791931 0.378052 1441916380 -0.215759 -0.428345 -0.791931 0.378052 1441916380 -0.215759 -0.428345 -0.791931 0.378052 1441916380 -0.215759 -0.428345 -0.791931 0.378052 1441916380 -0.304504 -0.421509 -0.758301 0.393311 1441916380 -0.304504 -0.421509 -0.758301 0.393311 1441916380 -0.304504 -0.421509 -0.758301 0.393311 1441916380 -0.304504 -0.421509 -0.758301 0.393311 1441916380 -0.304504 -0.421509 -0.758301 0.393311 1441916380 -0.304504 -0.421509 -0.758301 0.393311 1441916380 -0.372253 -0.409668 -0.719482 0.419556 1441916380 -0.372253 -0.409668 -0.719482 0.419556 1441916380 -0.372253 -0.409668 -0.719482 0.419556 1441916380 -0.372253 -0.409668 -0.719482 0.419556 1441916380 -0.415466 -0.391663 -0.683350 0.455078 1441916380 -0.415466 -0.391663 -0.683350 0.455078 1441916380 -0.415466 -0.391663 -0.683350 0.455078 1441916380 -0.415466 -0.391663 -0.683350 0.455078 1441916380 -0.415466 -0.391663 -0.683350 0.455078 1441916380 -0.415466 -0.391663 -0.683350 0.455078 1441916380 -0.415466 -0.391663 -0.683350 0.455078 1441916380 -0.434326 -0.373230 -0.662537 0.482910 1441916380 -0.434326 -0.373230 -0.662537 0.482910 1441916380 -0.434326 -0.373230 -0.662537 0.482910 1441916380 
0.568665 0.311951 -0.568420 0.506165 1441916383 0.568665 0.311951 -0.568420 0.506165 1441916383 0.568665 0.311951 -0.568420 0.506165 1441916383 0.568665 0.311951 -0.568420 0.506165 1441916383 0.568665 0.311951 -0.568420 0.506165 1441916383 0.580322 0.295776 -0.575684 0.494263 1441916383 0.580322 0.295776 -0.575684 0.494263 1441916383 0.580322 0.295776 -0.575684 0.494263 1441916383 0.580322 0.295776 -0.575684 0.494263 1441916383 0.580322 0.295776 -0.575684 0.494263 1441916383 0.580322 0.295776 -0.575684 0.494263 1441916383 0.580322 0.295776 -0.575684 0.494263 1441916383 0.590637 0.277344 -0.581787 0.485474 1441916383 0.590637 0.277344 -0.581787 0.485474 1441916383 0.590637 0.277344 -0.581787 0.485474 1441916383 0.590637 0.277344 -0.581787 0.485474 1441916383 0.590637 0.277344 -0.581787 0.485474 1441916383 0.590637 0.277344 -0.581787 0.485474 1441916383 0.591248 0.271667 -0.581665 0.488037 1441916383 0.591248 0.271667 -0.581665 0.488037 1441916383 0.591248 0.271667 -0.581665 0.488037 1441916383 0.591248 0.271667 -0.581665 0.488037 1441916383 0.591248 0.271667 -0.581665 0.488037 1441916383 0.591248 0.271667 -0.581665 0.488037 1441916383 0.591248 0.271667 -0.581665 0.488037 1441916383 0.583313 0.279907 -0.573242 0.502747 1441916383 0.583313 0.279907 -0.573242 0.502747 1441916383 0.583313 0.279907 -0.573242 0.502747 1441916383 0.583313 0.279907 -0.573242 0.502747 1441916383 0.583313 0.279907 -0.573242 0.502747 1441916383 0.583313 0.279907 -0.573242 0.502747 1441916383 0.570251 0.296265 -0.557800 0.525269 1441916383 0.570251 0.296265 -0.557800 0.525269 1441916383 0.570251 0.296265 -0.557800 0.525269 1441916383 0.570251 0.296265 -0.557800 0.525269 1441916383 0.570251 0.296265 -0.557800 0.525269 1441916383 0.570251 0.296265 -0.557800 0.525269 1441916383 0.555786 0.314270 -0.539612 0.548767 1441916383 0.555786 0.314270 -0.539612 0.548767 1441916383 0.555786 0.314270 -0.539612 0.548767 1441916383 0.555786 0.314270 -0.539612 0.548767 1441916383 0.555786 0.314270 -0.539612 0.548767 1441916383 0.555786 0.314270 -0.539612 0.548767 1441916383 0.545837 0.324646 -0.526917 0.564758 1441916383 0.545837 0.324646 -0.526917 0.564758 1441916383 0.545837 0.324646 -0.526917 0.564758 1441916383 0.545837 0.324646 -0.526917 0.564758 1441916383 0.545837 0.324646 -0.526917 0.564758 1441916383 0.545837 0.324646 -0.526917 0.564758 1441916383 0.535217 0.329956 -0.524475 0.574036 1441916383 0.535217 0.329956 -0.524475 0.574036 1441916383 0.535217 0.329956 -0.524475 0.574036 1441916383 0.535217 0.329956 -0.524475 0.574036 1441916383 0.535217 0.329956 -0.524475 0.574036 1441916383 0.535217 0.329956 -0.524475 0.574036 1441916383 0.535217 0.329956 -0.524475 0.574036 1441916383 0.537598 0.328613 -0.531799 0.565796 1441916383 0.537598 0.328613 -0.531799 0.565796 1441916383 0.537598 0.328613 -0.531799 0.565796 1441916383 0.537598 0.328613 -0.531799 0.565796 1441916383 0.537598 0.328613 -0.531799 0.565796 1441916383 0.570129 0.285095 -0.566223 0.522461 1441916383 0.570129 0.285095 -0.566223 0.522461 1441916383 0.570129 0.285095 -0.566223 0.522461 1441916383 0.570129 0.285095 -0.566223 0.522461 1441916383 0.607300 0.205750 -0.615295 0.458496 1441916383 0.607300 0.205750 -0.615295 0.458496 1441916383 0.607300 0.205750 -0.615295 0.458496 1441916383 0.607300 0.205750 -0.615295 0.458496 1441916383 0.607300 0.205750 -0.615295 0.458496 1441916383 0.607300 0.205750 -0.615295 0.458496 1441916383 0.607300 0.205750 -0.615295 0.458496 1441916383 0.619080 0.156738 -0.643311 0.422241 1441916383 0.619080 0.156738 -0.643311 0.422241 1441916383 0.619080 0.156738 -0.643311 0.422241 1441916383 0.619080 0.156738 -0.643311 0.422241 1441916383 0.619080 0.156738 -0.643311 0.422241 1441916383 0.613403 0.161377 -0.643311 0.428772 1441916384 0.613403 0.161377 -0.643311 0.428772 1441916384 0.613403 0.161377 -0.643311 0.428772 1441916384 0.613403 0.161377 -0.643311 0.428772 1441916384 0.613403 0.161377 -0.643311 0.428772 1441916384 0.605347 0.174011 -0.640015 0.440063 1441916384 0.605347 0.174011 -0.640015 0.440063 1441916384 0.605347 0.174011 -0.640015 0.440063 1441916384 0.605347 0.174011 -0.640015 0.440063 1441916384 0.605347 0.174011 -0.640015 0.440063 1441916384 0.605347 0.174011 -0.640015 0.440063 1441916384 0.605347 0.174011 -0.640015 0.440063 1441916384 0.587891 0.201599 -0.629395 0.466431 1441916384 0.587891 0.201599 -0.629395 0.466431 1441916384 0.587891 0.201599 -0.629395 0.466431 1441916384 0.587891 0.201599 -0.629395 0.466431 1441916384 0.587891 0.201599 -0.629395 0.466431 1441916384 0.587891 0.201599 -0.629395 0.466431 1441916384 0.561829 0.249207 -0.606750 0.503967 1441916384 0.561829 0.249207 -0.606750 0.503967 1441916384 0.561829 0.249207 -0.606750 0.503967 1441916384 0.561829 0.249207 -0.606750 0.503967 1441916384 0.561829 0.249207 -0.606750 0.503967 1441916384 0.543579 0.287354 -0.586792 0.526794 1441916384 0.543579 0.287354 -0.586792 0.526794 1441916384 0.543579 0.287354 -0.586792 0.526794 1441916384 0.543579 0.287354 -0.586792 0.526794 1441916384 0.543579 0.287354 -0.586792 0.526794 1441916384 0.543579 0.287354 -0.586792 0.526794 1441916384 0.543335 0.297607 -0.582397 0.526245 1441916384 0.543335 0.297607 -0.582397 0.526245 1441916384 0.543335 0.297607 -0.582397 0.526245 1441916384 0.543335 0.297607 -0.582397 0.526245 1441916384 0.543335 0.297607 -0.582397 0.526245 1441916384 0.543335 0.297607 -0.582397 0.526245 1441916384 0.543335 0.297607 -0.582397 0.526245 1441916384 0.553040 0.286316 -0.591919 0.511536 1441916384 0.553040 0.286316 -0.591919 0.511536 1441916384 0.553040 0.286316 -0.591919 0.511536 1441916384 0.553040 0.286316 -0.591919 0.511536 1441916384 0.553040 0.286316 -0.591919 0.511536 1441916384 0.553040 0.286316 -0.591919 0.511536 1441916384 0.564453 0.264954 -0.607788 0.491638 1441916384 0.564453 0.264954 -0.607788 0.491638 1441916384 0.564453 0.264954 -0.607788 0.491638 1441916384 0.564453 0.264954 -0.607788 0.491638 1441916384 0.564453 0.264954 -0.607788 0.491638 1441916384 0.564453 0.264954 -0.607788 0.491638 1441916384 0.564453 0.264954 -0.607788 0.491638 1441916384 0.575867 0.237732 -0.622742 0.473328 1441916384 0.575867 0.237732 -0.622742 0.473328 1441916384 0.575867 0.237732 -0.622742 0.473328 1441916384 0.575867 0.237732 -0.622742 0.473328 1441916384 0.575867 0.237732 -0.622742 0.473328 1441916384 0.575867 0.237732 -0.622742 0.473328 1441916384 0.583740 0.216431 -0.630432 0.463623 1441916384 0.583740 0.216431 -0.630432 0.463623 1441916384 0.583740 0.216431 -0.630432 0.463623 1441916384 0.583740 0.216431 -0.630432 0.463623 1441916384 0.583740 0.216431 -0.630432 0.463623 1441916384 0.583740 0.216431 -0.630432 0.463623 1441916384 0.585022 0.208374 -0.629395 0.467041 1441916384 0.585022 0.208374 -0.629395 0.467041 1441916384 0.585022 0.208374 -0.629395 0.467041 1441916384 0.585022 0.208374 -0.629395 0.467041 1441916384 0.585022 0.208374 -0.629395 0.467041 1441916384 0.585022 0.208374 -0.629395 0.467041 1441916384 0.585022 0.208374 -0.629395 0.467041 1441916384 0.582642 0.210571 -0.622925 0.477600 1441916384 0.582642 0.210571 -0.622925 0.477600 1441916384 0.582642 0.210571 -0.622925 0.477600 1441916384 0.582642 0.210571 -0.622925 0.477600 1441916384 0.582642 0.210571 -0.622925 0.477600 1441916384 0.582642 0.210571 -0.622925 0.477600 1441916384 0.580505 0.221436 -0.614258 0.486450 1441916384 0.580505 0.221436 -0.614258 0.486450 1441916384 0.580505 0.221436 -0.614258 0.486450 1441916384 0.580505 0.221436 -0.614258 0.486450 1441916384 0.580505 0.221436 -0.614258 0.486450 1441916384 0.580505 0.221436 -0.614258 0.486450 1441916384 0.587219 0.227661 -0.608215 0.483032 1441916384 0.587219 0.227661 -0.608215 0.483032 1441916384 0.587219 0.227661 -0.608215 0.483032 1441916384 0.587219 0.227661 -0.608215 0.483032 1441916384 0.587219 0.227661 -0.608215 0.483032 1441916384 0.587219 0.227661 -0.608215 0.483032 1441916384 0.600952 0.216797 -0.613831 0.463745 1441916384 0.600952 0.216797 -0.613831 0.463745 1441916384 0.600952 0.216797 -0.613831 0.463745 1441916384 0.600952 0.216797 -0.613831 0.463745 1441916384 0.600952 0.216797 -0.613831 0.463745 1441916384 0.600952 0.216797 -0.613831 0.463745 1441916384 0.600952 0.216797 -0.613831 0.463745 1441916384 0.616272 0.192261 -0.625488 0.438171 1441916384 0.616272 0.192261 -0.625488 0.438171 1441916384 0.616272 0.192261 -0.625488 0.438171 1441916384 0.616272 0.192261 -0.625488 0.438171 1441916384 0.616272 0.192261 -0.625488 0.438171 1441916384 0.616272 0.192261 -0.625488 0.438171 1441916384 0.625000 0.166748 -0.637573 0.418335 1441916384 0.625000 0.166748 -0.637573 0.418335 1441916384 0.625000 0.166748 -0.637573 0.418335 1441916384 0.625000 0.166748 -0.637573 0.418335 1441916384 0.625000 0.166748 -0.637573 0.418335 1441916384 0.625000 0.166748 -0.637573 0.418335 1441916384 0.624695 0.153259 -0.644836 0.412720 1441916384 0.624695 0.153259 -0.644836 0.412720 1441916384 0.624695 0.153259 -0.644836 0.412720 1441916384 0.624695 0.153259 -0.644836 0.412720 1441916384 0.624695 0.153259 -0.644836 0.412720 1441916384 0.624695 0.153259 -0.644836 0.412720 1441916384 0.624695 0.153259 -0.644836 0.412720 1441916384 0.616394 0.159546 -0.644409 0.423462 1441916384 0.616394 0.159546 -0.644409 0.423462 1441916385 0.616394 0.159546 -0.644409 0.423462 1441916385 0.616394 0.159546 -0.644409 0.423462 1441916385 0.616394 0.159546 -0.644409 0.423462 1441916385 0.616394 0.159546 -0.644409 0.423462 1441916385 0.602539 0.180298 -0.637817 0.444519 1441916385 0.602539 0.180298 -0.637817 0.444519 1441916385 0.602539 0.180298 -0.637817 0.444519 1441916385 0.602539 0.180298 -0.637817 0.444519 1441916385 0.602539 0.180298 -0.637817 0.444519 1441916385 0.602539 0.180298 -0.637817 0.444519 1441916385 0.584595 0.210999 -0.627136 0.469482 1441916385 0.584595 0.210999 -0.627136 0.469482 1441916385 0.584595 0.210999 -0.627136 0.469482 1441916385 0.584595 0.210999 -0.627136 0.469482 1441916385 0.584595 0.210999 -0.627136 0.469482 1441916385 0.570740 0.242859 -0.614624 0.487305 1441916385 0.570740 0.242859 -0.614624 0.487305 1441916385 0.570740 0.242859 -0.614624 0.487305 1441916385 0.570740 0.242859 -0.614624 0.487305 1441916385 0.570740 0.242859 -0.614624 0.487305 1441916385 0.560120 0.271301 -0.603577 0.498352 1441916385 0.560120 0.271301 -0.603577 0.498352 1441916385 0.560120 0.271301 -0.603577 0.498352 1441916385 0.560120 0.271301 -0.603577 0.498352 1441916385 0.560120 0.271301 -0.603577 0.498352 1441916385 0.560120 0.271301 -0.603577 0.498352 1441916385 0.560120 0.271301 -0.603577 0.498352 1441916385 0.547791 0.295776 -0.593994 0.509460 1441916385 0.547791 0.295776 -0.593994 0.509460 1441916385 0.547791 0.295776 -0.593994 0.509460 1441916385 0.547791 0.295776 -0.593994 0.509460 1441916385 0.547791 0.295776 -0.593994 0.509460 1441916385 0.547791 0.295776 -0.593994 0.509460 1441916385 0.542480 0.311096 -0.588501 0.512390 1441916385 0.542480 0.311096 -0.588501 0.512390 1441916385 0.542480 0.311096 -0.588501 0.512390 1441916385 0.542480 0.311096 -0.588501 0.512390 1441916385 0.542480 0.311096 -0.588501 0.512390 1441916385 0.542480 0.311096 -0.588501 0.512390 1441916385 0.545593 0.311768 -0.590271 0.506592 1441916385 0.545593 0.311768 -0.590271 0.506592 1441916385 0.545593 0.311768 -0.590271 0.506592 1441916385 0.545593 0.311768 -0.590271 0.506592 1441916385 0.545593 0.311768 -0.590271 0.506592 1441916385 0.553162 0.305176 -0.593140 0.498962 1441916385 0.553162 0.305176 -0.593140 0.498962 1441916385 0.553162 0.305176 -0.593140 0.498962 1441916385 0.553162 0.305176 -0.593140 0.498962 1441916385 0.553162 0.305176 -0.593140 0.498962 1441916385 0.553162 0.305176 -0.593140 0.498962 1441916385 0.557373 0.297424 -0.596375 0.495117 1441916385 0.557373 0.297424 -0.596375 0.495117 1441916385 0.557373 0.297424 -0.596375 0.495117 1441916385 0.557373 0.297424 -0.596375 0.495117 1441916385 0.557373 0.297424 -0.596375 0.495117 1441916385 0.557373 0.297424 -0.596375 0.495117 1441916385 0.558838 0.291077 -0.598694 0.494446 1441916385 0.558838 0.291077 -0.598694 0.494446 1441916385 0.558838 0.291077 -0.598694 0.494446 1441916385 0.562439 0.280029 -0.601990 0.492737 1441916385 0.562439 0.280029 -0.601990 0.492737 1441916385 0.562439 0.280029 -0.601990 0.492737 1441916385 0.562439 0.280029 -0.601990 0.492737 1441916385 0.568420 0.267334 -0.604858 0.489502 1441916385 0.568420 0.267334 -0.604858 0.489502 1441916385 0.568420 0.267334 -0.604858 0.489502 1441916385 0.568420 0.267334 -0.604858 0.489502 1441916385 0.568420 0.267334 -0.604858 0.489502 1441916385 0.568420 0.267334 -0.604858 0.489502 1441916385 0.578796 0.250916 -0.608826 0.481018 1441916385 0.578796 0.250916 -0.608826 0.481018 1441916385 0.578796 0.250916 -0.608826 0.481018 1441916385 0.578796 0.250916 -0.608826 0.481018 1441916385 0.578796 0.250916 -0.608826 0.481018 1441916385 0.578796 0.250916 -0.608826 0.481018 1441916385 0.591553 0.231140 -0.615784 0.466309 1441916385 0.591553 0.231140 -0.615784 0.466309 1441916385 0.591553 0.231140 -0.615784 0.466309 1441916385 0.591553 0.231140 -0.615784 0.466309 1441916385 0.591553 0.231140 -0.615784 0.466309 1441916385 0.591553 0.231140 -0.615784 0.466309 1441916385 0.603882 0.210144 -0.621643 0.452393 1441916385 0.603882 0.210144 -0.621643 0.452393 1441916385 0.603882 0.210144 -0.621643 0.452393 1441916385 0.603882 0.210144 -0.621643 0.452393 1441916385 0.603882 0.210144 -0.621643 0.452393 1441916385 0.603882 0.210144 -0.621643 0.452393 1441916385 0.608704 0.202515 -0.622498 0.448242 1441916385 0.608704 0.202515 -0.622498 0.448242 1441916385 0.608704 0.202515 -0.622498 0.448242 1441916385 0.608704 0.202515 -0.622498 0.448242 1441916385 0.608704 0.202515 -0.622498 0.448242 1441916385 0.608704 0.202515 -0.622498 0.448242 1441916385 0.608704 0.202515 -0.622498 0.448242 1441916385 0.610413 0.203247 -0.620911 0.447754 1441916385 0.610413 0.203247 -0.620911 0.447754 1441916385 0.610413 0.203247 -0.620911 0.447754 1441916385 0.610413 0.203247 -0.620911 0.447754 1441916385 0.616394 0.198608 -0.619324 0.443848 1441916385 0.616394 0.198608 -0.619324 0.443848 1441916385 0.616394 0.198608 -0.619324 0.443848 1441916385 0.616394 0.198608 -0.619324 0.443848 1441916386 0.616394 0.198608 -0.619324 0.443848 1441916386 0.616394 0.198608 -0.619324 0.443848 1441916386 0.622498 0.182251 -0.626709 0.431824 1441916386 0.622498 0.182251 -0.626709 0.431824 1441916386 0.622498 0.182251 -0.626709 0.431824 1441916386 0.622498 0.182251 -0.626709 0.431824 1441916386 0.622498 0.182251 -0.626709 0.431824 1441916386 0.622498 0.182251 -0.626709 0.431824 1441916386 0.622498 0.182251 -0.626709 0.431824 1441916386 0.627319 0.163452 -0.636169 0.418335 1441916386 0.627319 0.163452 -0.636169 0.418335 1441916386 0.627319 0.163452 -0.636169 0.418335 1441916386 0.627930 0.152100 -0.642700 0.411682 1441916386 0.627930 0.152100 -0.642700 0.411682 1441916386 0.627930 0.152100 -0.642700 0.411682 1441916386 0.627930 0.152100 -0.642700 0.411682 1441916386 0.627930 0.152100 -0.642700 0.411682 1441916386 0.627930 0.152100 -0.642700 0.411682 1441916386 0.627930 0.152100 -0.642700 0.411682 1441916386 0.619629 0.158875 -0.644165 0.419373 1441916386 0.619629 0.158875 -0.644165 0.419373 1441916386 0.619629 0.158875 -0.644165 0.419373 1441916386 0.619629 0.158875 -0.644165 0.419373 1441916386 0.619629 0.158875 -0.644165 0.419373 1441916386 0.619629 0.158875 -0.644165 0.419373 1441916386 0.605042 0.181946 -0.639221 0.438354 1441916386 0.605042 0.181946 -0.639221 0.438354 1441916386 0.605042 0.181946 -0.639221 0.438354 1441916386 0.605042 0.181946 -0.639221 0.438354 1441916386 0.605042 0.181946 -0.639221 0.438354 1441916386 0.605042 0.181946 -0.639221 0.438354 1441916386 0.590149 0.211121 -0.629150 0.459595 1441916386 0.590149 0.211121 -0.629150 0.459595 1441916386 0.590149 0.211121 -0.629150 0.459595 1441916386 0.590149 0.211121 -0.629150 0.459595 1441916386 0.590149 0.211121 -0.629150 0.459595 1441916386 0.590149 0.211121 -0.629150 0.459595 1441916386 0.590149 0.211121 -0.629150 0.459595 1441916386 0.573364 0.246765 -0.617615 0.478394 1441916386 0.573364 0.246765 -0.617615 0.478394 1441916386 0.573364 0.246765 -0.617615 0.478394 1441916386 0.573364 0.246765 -0.617615 0.478394 1441916386 0.573364 0.246765 -0.617615 0.478394 1441916386 0.573364 0.246765 -0.617615 0.478394 1441916386 0.573364 0.246765 -0.617615 0.478394 1441916386 0.565735 0.272400 -0.607544 0.486328 1441916386 0.565735 0.272400 -0.607544 0.486328 1441916386 0.565735 0.272400 -0.607544 0.486328 1441916386 0.565735 0.272400 -0.607544 0.486328 1441916386 0.565735 0.272400 -0.607544 0.486328 1441916386 0.565735 0.272400 -0.607544 0.486328 1441916386 0.567017 0.280273 -0.612671 0.473816 1441916386 0.567017 0.280273 -0.612671 0.473816 1441916386 0.567017 0.280273 -0.612671 0.473816 1441916386 0.567017 0.280273 -0.612671 0.473816 1441916386 0.567017 0.280273 -0.612671 0.473816 1441916386 0.567017 0.280273 -0.612671 0.473816 1441916386 0.574707 0.274658 -0.622681 0.454407 1441916386 0.574707 0.274658 -0.622681 0.454407 1441916386 0.574707 0.274658 -0.622681 0.454407 1441916386 0.574707 0.274658 -0.622681 0.454407 1441916386 0.574707 0.274658 -0.622681 0.454407 1441916386 0.574707 0.274658 -0.622681 0.454407 1441916386 0.574707 0.274658 -0.622681 0.454407 1441916386 0.579102 0.268433 -0.628113 0.444946 1441916386 0.579102 0.268433 -0.628113 0.444946 1441916386 0.579102 0.268433 -0.628113 0.444946 1441916386 0.579102 0.268433 -0.628113 0.444946 1441916386 0.579102 0.268433 -0.628113 0.444946 1441916386 0.574219 0.269714 -0.628357 0.450195 1441916386 0.574219 0.269714 -0.628357 0.450195 1441916386 0.574219 0.269714 -0.628357 0.450195 1441916386 0.574219 0.269714 -0.628357 0.450195 1441916386 0.574219 0.269714 -0.628357 0.450195 1441916386 0.574219 0.269714 -0.628357 0.450195 1441916386 0.569336 0.273376 -0.624023 0.460144 1441916386 0.569336 0.273376 -0.624023 0.460144 1441916386 0.569336 0.273376 -0.624023 0.460144 1441916386 0.569336 0.273376 -0.624023 0.460144 1441916386 0.569336 0.273376 -0.624023 0.460144 1441916386 0.569336 0.273376 -0.624023 0.460144 1441916386 0.567688 0.271545 -0.621216 0.466980 1441916386 0.567688 0.271545 -0.621216 0.466980 1441916386 0.567688 0.271545 -0.621216 0.466980 1441916386 0.567688 0.271545 -0.621216 0.466980 1441916386 0.567688 0.271545 -0.621216 0.466980 1441916386 0.567688 0.271545 -0.621216 0.466980 1441916386 0.569031 0.268555 -0.617615 0.471863 1441916386 0.569031 0.268555 -0.617615 0.471863 1441916386 0.569031 0.268555 -0.617615 0.471863 1441916386 0.569031 0.268555 -0.617615 0.471863 1441916386 0.569031 0.268555 -0.617615 0.471863 1441916386 0.569031 0.268555 -0.617615 0.471863 1441916386 0.569031 0.268555 -0.617615 0.471863 1441916386 0.577209 0.258911 -0.615967 0.469421 1441916386 0.577209 0.258911 -0.615967 0.469421 1441916386 0.577209 0.258911 -0.615967 0.469421 1441916386 0.577209 0.258911 -0.615967 0.469421 1441916386 0.577209 0.258911 -0.615967 0.469421 1441916386 0.577209 0.258911 -0.615967 0.469421 1441916386 0.592957 0.235107 -0.621582 0.454712 1441916386 0.592957 0.235107 -0.621582 0.454712 1441916386 0.592957 0.235107 -0.621582 0.454712 1441916386 0.592957 0.235107 -0.621582 0.454712 1441916386 0.592957 0.235107 -0.621582 0.454712 1441916386 0.592957 0.235107 -0.621582 0.454712 1441916386 0.608032 0.209351 -0.630310 0.434875 1441916386 0.608032 0.209351 -0.630310 0.434875 1441916386 0.608032 0.209351 -0.630310 0.434875 1441916386 0.608032 0.209351 -0.630310 0.434875 1441916387 0.608032 0.209351 -0.630310 0.434875 1441916387 0.608032 0.209351 -0.630310 0.434875 1441916387 0.622070 0.188477 -0.638794 0.411560 1441916387 0.622070 0.188477 -0.638794 0.411560 1441916387 0.622070 0.188477 -0.638794 0.411560 1441916387 0.622070 0.188477 -0.638794 0.411560 1441916387 0.622070 0.188477 -0.638794 0.411560 1441916387 0.622070 0.188477 -0.638794 0.411560 1441916387 0.638733 0.172974 -0.638672 0.392700 1441916387 0.638733 0.172974 -0.638672 0.392700 1441916387 0.638733 0.172974 -0.638672 0.392700 1441916387 0.638733 0.172974 -0.638672 0.392700 1441916387 0.638733 0.172974 -0.638672 0.392700 1441916387 0.638733 0.172974 -0.638672 0.392700 1441916387 0.638733 0.172974 -0.638672 0.392700 1441916387 0.647644 0.160339 -0.640808 0.379639 1441916387 0.647644 0.160339 -0.640808 0.379639 1441916387 0.647644 0.160339 -0.640808 0.379639 1441916387 0.647644 0.160339 -0.640808 0.379639 1441916387 0.647644 0.160339 -0.640808 0.379639 1441916387 0.647644 0.160339 -0.640808 0.379639 1441916387 0.645691 0.149475 -0.647766 0.375610 1441916387 0.645691 0.149475 -0.647766 0.375610 1441916387 0.645691 0.149475 -0.647766 0.375610 1441916387 0.645691 0.149475 -0.647766 0.375610 1441916387 0.645691 0.149475 -0.647766 0.375610 1441916387 0.645691 0.149475 -0.647766 0.375610 1441916387 0.636658 0.151306 -0.651001 0.384705 1441916387 0.636658 0.151306 -0.651001 0.384705 1441916387 0.636658 0.151306 -0.651001 0.384705 1441916387 0.636658 0.151306 -0.651001 0.384705 1441916387 0.636658 0.151306 -0.651001 0.384705 1441916387 0.636658 0.151306 -0.651001 0.384705 1441916387 0.636658 0.151306 -0.651001 0.384705 1441916387 0.621094 0.174744 -0.645630 0.408386 1441916387 0.621094 0.174744 -0.645630 0.408386 1441916387 0.621094 0.174744 -0.645630 0.408386 1441916387 0.621094 0.174744 -0.645630 0.408386 1441916387 0.621094 0.174744 -0.645630 0.408386 1441916387 0.621094 0.174744 -0.645630 0.408386 1441916387 0.604187 0.207153 -0.635803 0.433350 1441916387 0.604187 0.207153 -0.635803 0.433350 1441916387 0.604187 0.207153 -0.635803 0.433350 1441916387 0.604187 0.207153 -0.635803 0.433350 1441916387 0.604187 0.207153 -0.635803 0.433350 1441916387 0.604187 0.207153 -0.635803 0.433350 1441916387 0.590881 0.232544 -0.626160 0.452393 1441916387 0.590881 0.232544 -0.626160 0.452393 1441916387 0.590881 0.232544 -0.626160 0.452393 1441916387 0.590881 0.232544 -0.626160 0.452393 1441916387 0.578857 0.256409 -0.618408 0.465515 1441916387 0.578857 0.256409 -0.618408 0.465515 1441916387 0.578857 0.256409 -0.618408 0.465515 1441916387 0.578857 0.256409 -0.618408 0.465515 1441916387 0.578857 0.256409 -0.618408 0.465515 1441916387 0.578857 0.256409 -0.618408 0.465515 1441916387 0.578857 0.256409 -0.618408 0.465515 1441916387 0.571045 0.274536 -0.610962 0.474548 1441916387 0.571045 0.274536 -0.610962 0.474548 1441916387 0.571045 0.274536 -0.610962 0.474548 1441916387 0.571045 0.274536 -0.610962 0.474548 1441916387 0.571045 0.274536 -0.610962 0.474548 1441916387 0.571045 0.274536 -0.610962 0.474548 1441916387 0.567444 0.289429 -0.606628 0.475525 1441916387 0.567444 0.289429 -0.606628 0.475525 1441916387 0.567444 0.289429 -0.606628 0.475525 1441916387 0.567444 0.289429 -0.606628 0.475525 1441916387 0.567444 0.289429 -0.606628 0.475525 1441916387 0.567444 0.289429 -0.606628 0.475525 1441916387 0.568665 0.294189 -0.607971 0.469421 1441916387 0.568665 0.294189 -0.607971 0.469421 1441916387 0.568665 0.294189 -0.607971 0.469421 1441916387 0.568665 0.294189 -0.607971 0.469421 1441916387 0.568665 0.294189 -0.607971 0.469421 1441916387 0.568665 0.294189 -0.607971 0.469421 1441916387 0.568665 0.294189 -0.607971 0.469421 1441916387 0.575867 0.289490 -0.611023 0.459595 1441916387 0.575867 0.289490 -0.611023 0.459595 1441916387 0.575867 0.289490 -0.611023 0.459595 1441916387 0.575867 0.289490 -0.611023 0.459595 1441916387 0.575867 0.289490 -0.611023 0.459595 1441916387 0.575867 0.289490 -0.611023 0.459595 1441916387 0.583923 0.279236 -0.616943 0.447632 1441916387 0.583923 0.279236 -0.616943 0.447632 1441916387 0.583923 0.279236 -0.616943 0.447632 1441916387 0.583923 0.279236 -0.616943 0.447632 1441916387 0.583923 0.279236 -0.616943 0.447632 1441916387 0.583923 0.279236 -0.616943 0.447632 1441916387 0.591736 0.262085 -0.625610 0.435547 1441916387 0.591736 0.262085 -0.625610 0.435547 1441916387 0.591736 0.262085 -0.625610 0.435547 1441916387 0.591736 0.262085 -0.625610 0.435547 1441916387 0.591736 0.262085 -0.625610 0.435547 1441916387 0.591736 0.262085 -0.625610 0.435547 1441916387 0.593323 0.244995 -0.635010 0.429749 1441916387 0.593323 0.244995 -0.635010 0.429749 1441916387 0.593323 0.244995 -0.635010 0.429749 1441916387 0.593323 0.244995 -0.635010 0.429749 1441916387 0.593323 0.244995 -0.635010 0.429749 1441916387 0.593323 0.244995 -0.635010 0.429749 1441916387 0.593323 0.244995 -0.635010 0.429749 1441916387 0.588013 0.244385 -0.633972 0.438843 1441916387 0.588013 0.244385 -0.633972 0.438843 1441916387 0.588013 0.244385 -0.633972 0.438843 1441916387 0.588013 0.244385 -0.633972 0.438843 1441916387 0.588013 0.244385 -0.633972 0.438843 1441916387 0.588013 0.244385 -0.633972 0.438843 1441916387 0.579895 0.257996 -0.621582 0.459045 1441916387 0.579895 0.257996 -0.621582 0.459045 1441916387 0.579895 0.257996 -0.621582 0.459045 1441916387 0.579895 0.257996 -0.621582 0.459045 1441916387 0.579895 0.257996 -0.621582 0.459045 1441916387 0.579895 0.257996 -0.621582 0.459045 1441916388 0.579895 0.257996 -0.621582 0.459045 1441916388 0.573059 0.273010 -0.608276 0.476501 1441916388 0.573059 0.273010 -0.608276 0.476501 1441916388 0.573059 0.273010 -0.608276 0.476501 1441916388 0.573059 0.273010 -0.608276 0.476501 1441916388 0.573059 0.273010 -0.608276 0.476501 1441916388 0.573059 0.273010 -0.608276 0.476501 1441916388 0.570374 0.283691 -0.599670 0.484314 1441916388 0.570374 0.283691 -0.599670 0.484314 1441916388 0.570374 0.283691 -0.599670 0.484314 1441916388 0.570374 0.283691 -0.599670 0.484314 1441916388 0.570374 0.283691 -0.599670 0.484314 1441916388 0.570374 0.283691 -0.599670 0.484314 1441916388 0.579712 0.280334 -0.599976 0.474670 1441916388 0.579712 0.280334 -0.599976 0.474670 1441916388 0.579712 0.280334 -0.599976 0.474670 1441916388 0.579712 0.280334 -0.599976 0.474670 1441916388 0.579712 0.280334 -0.599976 0.474670 1441916388 0.579712 0.280334 -0.599976 0.474670 1441916388 0.600769 0.254028 -0.613464 0.445190 1441916388 0.600769 0.254028 -0.613464 0.445190 1441916388 0.600769 0.254028 -0.613464 0.445190 1441916388 0.600769 0.254028 -0.613464 0.445190 1441916388 0.600769 0.254028 -0.613464 0.445190 1441916388 0.600769 0.254028 -0.613464 0.445190 1441916388 0.625488 0.207886 -0.634583 0.403503 1441916388 0.625488 0.207886 -0.634583 0.403503 1441916388 0.625488 0.207886 -0.634583 0.403503 1441916388 0.639648 0.161377 -0.655090 0.368347 1441916388 0.639648 0.161377 -0.655090 0.368347 1441916388 0.639648 0.161377 -0.655090 0.368347 1441916388 
0.621399 0.065247 -0.717590 0.307678 1441916390 0.621399 0.065247 -0.717590 0.307678 1441916390 0.621399 0.065247 -0.717590 0.307678 1441916390 0.623840 0.021912 -0.739929 0.250732 1441916390 0.623840 0.021912 -0.739929 0.250732 1441916390 0.623840 0.021912 -0.739929 0.250732 1441916390 0.623840 0.021912 -0.739929 0.250732 1441916390 0.623840 0.021912 -0.739929 0.250732 1441916390 0.623840 0.021912 -0.739929 0.250732 1441916390 0.609741 -0.063843 -0.766724 0.190552 1441916390 0.609741 -0.063843 -0.766724 0.190552 1441916390 0.609741 -0.063843 -0.766724 0.190552 1441916390 0.609741 -0.063843 -0.766724 0.190552 1441916390 0.609741 -0.063843 -0.766724 0.190552 1441916390 0.563477 -0.177490 -0.795471 0.135132 1441916390 0.563477 -0.177490 -0.795471 0.135132 1441916390 0.563477 -0.177490 -0.795471 0.135132 1441916390 0.563477 -0.177490 -0.795471 0.135132 1441916390 0.563477 -0.177490 -0.795471 0.135132 1441916390 0.563477 -0.177490 -0.795471 0.135132 1441916390 0.450195 -0.298584 -0.833435 0.116516 1441916390 0.450195 -0.298584 -0.833435 0.116516 1441916390 0.450195 -0.298584 -0.833435 0.116516 1441916390 0.450195 -0.298584 -0.833435 0.116516 1441916390 0.450195 -0.298584 -0.833435 0.116516 1441916390 0.450195 -0.298584 -0.833435 0.116516 1441916390 0.450195 -0.298584 -0.833435 0.116516 1441916390 0.292236 -0.378967 -0.863220 0.160828 1441916391 0.292236 -0.378967 -0.863220 0.160828 1441916391 0.292236 -0.378967 -0.863220 0.160828 1441916391 0.292236 -0.378967 -0.863220 0.160828 1441916391 0.292236 -0.378967 -0.863220 0.160828 1441916391 0.292236 -0.378967 -0.863220 0.160828 1441916391 0.292236 -0.378967 -0.863220 0.160828 1441916391 0.115234 -0.427612 -0.868103 0.224365 1441916391 0.115234 -0.427612 -0.868103 0.224365 1441916391 0.115234 -0.427612 -0.868103 0.224365 1441916391 0.115234 -0.427612 -0.868103 0.224365 1441916391 0.115234 -0.427612 -0.868103 0.224365 1441916391 -0.061523 -0.452637 -0.844482 0.279846 1441916391 -0.061523 -0.452637 -0.844482 0.279846 1441916391 -0.061523 -0.452637 -0.844482 0.279846 1441916391 -0.061523 -0.452637 -0.844482 0.279846 1441916391 -0.061523 -0.452637 -0.844482 0.279846 1441916391 -0.061523 -0.452637 -0.844482 0.279846 1441916391 -0.061523 -0.452637 -0.844482 0.279846 1441916391 -0.201416 -0.458313 -0.797241 0.337402 1441916391 -0.201416 -0.458313 -0.797241 0.337402 1441916391 -0.201416 -0.458313 -0.797241 0.337402 1441916391 -0.201416 -0.458313 -0.797241 0.337402 1441916391 -0.201416 -0.458313 -0.797241 0.337402 1441916391 -0.201416 -0.458313 -0.797241 0.337402 1441916391 -0.292114 -0.453186 -0.746521 0.389954 1441916391 -0.292114 -0.453186 -0.746521 0.389954 1441916391 -0.292114 -0.453186 -0.746521 0.389954 1441916391 -0.292114 -0.453186 -0.746521 0.389954 1441916391 -0.292114 -0.453186 -0.746521 0.389954 1441916391 -0.292114 -0.453186 -0.746521 0.389954 1441916391 -0.292114 -0.453186 -0.746521 0.389954 1441916391 -0.357056 -0.439697 -0.709351 0.419617 1441916391 -0.357056 -0.439697 -0.709351 0.419617 1441916391 -0.357056 -0.439697 -0.709351 0.419617 1441916391 -0.357056 -0.439697 -0.709351 0.419617 1441916391 -0.357056 -0.439697 -0.709351 0.419617 1441916391 -0.357056 -0.439697 -0.709351 0.419617 1441916391 -0.385742 -0.425659 -0.687561 0.444275 1441916391 -0.385742 -0.425659 -0.687561 0.444275 1441916391 -0.385742 -0.425659 -0.687561 0.444275 1441916391 -0.385742 -0.425659 -0.687561 0.444275 1441916391 -0.385742 -0.425659 -0.687561 0.444275 1441916391 -0.385742 -0.425659 -0.687561 0.444275 1441916391 -0.385742 -0.425659 -0.687561 0.444275 1441916391 -0.394104 -0.410583 -0.669556 0.477295 1441916391 -0.394104 -0.410583 -0.669556 0.477295 1441916391 -0.394104 -0.410583 -0.669556 0.477295 1441916391 -0.394104 -0.410583 -0.669556 0.477295 1441916391 -0.394104 -0.410583 -0.669556 0.477295 1441916391 -0.394104 -0.410583 -0.669556 0.477295 1441916391 -0.363953 -0.398804 -0.667542 0.512756 1441916391 -0.363953 -0.398804 -0.667542 0.512756 1441916391 -0.363953 -0.398804 -0.667542 0.512756 1441916391 -0.363953 -0.398804 -0.667542 0.512756 1441916391 -0.363953 -0.398804 -0.667542 0.512756 1441916391 -0.363953 -0.398804 -0.667542 0.512756 1441916391 -0.309692 -0.377136 -0.695862 0.526917 1441916391 -0.309692 -0.377136 -0.695862 0.526917 1441916391 -0.309692 -0.377136 -0.695862 0.526917 1441916391 -0.309692 -0.377136 -0.695862 0.526917 1441916391 -0.309692 -0.377136 -0.695862 0.526917 1441916391 -0.309692 -0.377136 -0.695862 0.526917 1441916391 -0.218567 -0.353027 -0.725769 0.548584 1441916391 -0.218567 -0.353027 -0.725769 0.548584 1441916391 -0.218567 -0.353027 -0.725769 0.548584 1441916391 -0.218567 -0.353027 -0.725769 0.548584 1441916391 -0.093140 -0.322205 -0.783081 0.523743 1441916391 -0.093140 -0.322205 -0.783081 0.523743 1441916391 -0.093140 -0.322205 -0.783081 0.523743 1441916391 -0.093140 -0.322205 -0.783081 0.523743 1441916391 -0.093140 -0.322205 -0.783081 0.523743 1441916391 -0.093140 -0.322205 -0.783081 0.523743 1441916391 0.063782 -0.297729 -0.848450 0.432983 1441916391 0.063782 -0.297729 -0.848450 0.432983 1441916391 0.063782 -0.297729 -0.848450 0.432983 1441916391 0.063782 -0.297729 -0.848450 0.432983 1441916391 0.063782 -0.297729 -0.848450 0.432983 1441916391 0.063782 -0.297729 -0.848450 0.432983 1441916391 0.218933 -0.291321 -0.866699 0.340637 1441916391 0.218933 -0.291321 -0.866699 0.340637 1441916391 0.218933 -0.291321 -0.866699 0.340637 1441916391 0.218933 -0.291321 -0.866699 0.340637 1441916391 0.218933 -0.291321 -0.866699 0.340637 1441916391 0.218933 -0.291321 -0.866699 0.340637 1441916391 0.335693 -0.303894 -0.852783 0.260254 1441916391 0.335693 -0.303894 -0.852783 0.260254 1441916391 0.335693 -0.303894 -0.852783 0.260254 1441916391 0.335693 -0.303894 -0.852783 0.260254 1441916391 0.335693 -0.303894 -0.852783 0.260254 1441916391 0.335693 -0.303894 -0.852783 0.260254 1441916391 0.413757 -0.325012 -0.830261 0.184021 1441916391 0.413757 -0.325012 -0.830261 0.184021 1441916391 0.413757 -0.325012 -0.830261 0.184021 1441916391 0.413757 -0.325012 -0.830261 0.184021 1441916391 0.413757 -0.325012 -0.830261 0.184021 1441916391 0.413757 -0.325012 -0.830261 0.184021 1441916391 0.413757 -0.325012 -0.830261 0.184021 1441916391 0.435120 -0.371399 -0.814392 0.097839 1441916391 0.435120 -0.371399 -0.814392 0.097839 1441916391 0.435120 -0.371399 -0.814392 0.097839 1441916391 0.435120 -0.371399 -0.814392 0.097839 1441916391 0.435120 -0.371399 -0.814392 0.097839 1441916391 0.435120 -0.371399 -0.814392 0.097839 1441916391 0.391418 -0.403198 -0.822876 0.084412 1441916391 0.391418 -0.403198 -0.822876 0.084412 1441916391 0.391418 -0.403198 -0.822876 0.084412 1441916391 0.391418 -0.403198 -0.822876 0.084412 1441916391 0.391418 -0.403198 -0.822876 0.084412 1441916391 0.391418 -0.403198 -0.822876 0.084412 1441916391 0.391418 -0.403198 -0.822876 0.084412 1441916391 0.312683 -0.414856 -0.841492 0.148376 1441916391 0.312683 -0.414856 -0.841492 0.148376 1441916392 0.312683 -0.414856 -0.841492 0.148376 1441916392 0.312683 -0.414856 -0.841492 0.148376 1441916392 0.312683 -0.414856 -0.841492 0.148376 1441916392 0.312683 -0.414856 -0.841492 0.148376 1441916392 0.189697 -0.426331 -0.857422 0.217163 1441916392 0.189697 -0.426331 -0.857422 0.217163 1441916392 0.189697 -0.426331 -0.857422 0.217163 1441916392 0.189697 -0.426331 -0.857422 0.217163 1441916392 0.189697 -0.426331 -0.857422 0.217163 1441916392 0.189697 -0.426331 -0.857422 0.217163 1441916392 0.053406 -0.433533 -0.845154 0.308167 1441916392 0.053406 -0.433533 -0.845154 0.308167 1441916392 0.053406 -0.433533 -0.845154 0.308167 1441916392 0.053406 -0.433533 -0.845154 0.308167 1441916392 0.053406 -0.433533 -0.845154 0.308167 1441916392 0.053406 -0.433533 -0.845154 0.308167 1441916392 -0.084229 -0.434326 -0.811768 0.381226 1441916392 -0.084229 -0.434326 -0.811768 0.381226 1441916392 -0.084229 -0.434326 -0.811768 0.381226 1441916392 -0.084229 -0.434326 -0.811768 0.381226 1441916392 -0.084229 -0.434326 -0.811768 0.381226 1441916392 -0.084229 -0.434326 -0.811768 0.381226 1441916392 -0.198486 -0.440735 -0.768860 0.418640 1441916392 -0.198486 -0.440735 -0.768860 0.418640 1441916392 -0.198486 -0.440735 -0.768860 0.418640 1441916392 -0.198486 -0.440735 -0.768860 0.418640 1441916392 -0.198486 -0.440735 -0.768860 0.418640 1441916392 -0.198486 -0.440735 -0.768860 0.418640 1441916392 -0.295776 -0.439575 -0.727539 0.435913 1441916392 -0.295776 -0.439575 -0.727539 0.435913 1441916392 -0.295776 -0.439575 -0.727539 0.435913 1441916392 -0.295776 -0.439575 -0.727539 0.435913 1441916392 -0.295776 -0.439575 -0.727539 0.435913 1441916392 -0.295776 -0.439575 -0.727539 0.435913 1441916392 -0.368164 -0.429810 -0.691162 0.449585 1441916392 -0.368164 -0.429810 -0.691162 0.449585 1441916392 -0.368164 -0.429810 -0.691162 0.449585 1441916392 -0.368164 -0.429810 -0.691162 0.449585 1441916392 -0.368164 -0.429810 -0.691162 0.449585 1441916392 -0.368164 -0.429810 -0.691162 0.449585 1441916392 -0.412170 -0.414673 -0.665161 0.464539 1441916392 -0.412170 -0.414673 -0.665161 0.464539 1441916392 -0.412170 -0.414673 -0.665161 0.464539 1441916392 -0.412170 -0.414673 -0.665161 0.464539 1441916392 -0.412170 -0.414673 -0.665161 0.464539 1441916392 -0.412170 -0.414673 -0.665161 0.464539 1441916392 -0.427979 -0.406311 -0.647278 0.482605 1441916392 -0.427979 -0.406311 -0.647278 0.482605 1441916392 -0.427979 -0.406311 -0.647278 0.482605 1441916392 -0.427979 -0.406311 -0.647278 0.482605 1441916392 -0.427979 -0.406311 -0.647278 0.482605 1441916392 -0.427979 -0.406311 -0.647278 0.482605 1441916392 -0.427979 -0.406311 -0.647278 0.482605 1441916392 -0.422546 -0.396362 -0.652283 0.488831 1441916392 -0.422546 -0.396362 -0.652283 0.488831 1441916392 -0.422546 -0.396362 -0.652283 0.488831 1441916392 -0.422546 -0.396362 -0.652283 0.488831 1441916392 -0.422546 -0.396362 -0.652283 0.488831 1441916392 -0.422546 -0.396362 -0.652283 0.488831 1441916392 -0.392334 -0.389160 -0.679443 0.482788 1441916392 -0.392334 -0.389160 -0.679443 0.482788 1441916392 -0.392334 -0.389160 -0.679443 0.482788 1441916392 -0.392334 -0.389160 -0.679443 0.482788 1441916392 -0.392334 -0.389160 -0.679443 0.482788 1441916392 -0.392334 -0.389160 -0.679443 0.482788 1441916392 -0.392334 -0.389160 -0.679443 0.482788 1441916392 -0.328552 -0.387146 -0.703125 0.497864 1441916392 -0.328552 -0.387146 -0.703125 0.497864 1441916392 -0.328552 -0.387146 -0.703125 0.497864 1441916392 -0.328552 -0.387146 -0.703125 0.497864 1441916392 -0.328552 -0.387146 -0.703125 0.497864 1441916392 -0.328552 -0.387146 -0.703125 0.497864 1441916392 -0.225220 -0.377075 -0.753784 0.488831 1441916392 -0.225220 -0.377075 -0.753784 0.488831 1441916392 -0.225220 -0.377075 -0.753784 0.488831 1441916392 -0.225220 -0.377075 -0.753784 0.488831 1441916392 -0.225220 -0.377075 -0.753784 0.488831 1441916392 -0.225220 -0.377075 -0.753784 0.488831 1441916392 -0.071350 -0.362732 -0.814575 0.447083 1441916392 -0.071350 -0.362732 -0.814575 0.447083 1441916392 -0.071350 -0.362732 -0.814575 0.447083 1441916392 -0.071350 -0.362732 -0.814575 0.447083 1441916392 -0.071350 -0.362732 -0.814575 0.447083 1441916392 -0.071350 -0.362732 -0.814575 0.447083 1441916392 0.083252 -0.335022 -0.860107 0.375671 1441916392 0.083252 -0.335022 -0.860107 0.375671 1441916392 0.083252 -0.335022 -0.860107 0.375671 1441916392 0.083252 -0.335022 -0.860107 0.375671 1441916392 0.083252 -0.335022 -0.860107 0.375671 1441916392 0.083252 -0.335022 -0.860107 0.375671 1441916392 0.220398 -0.327881 -0.868103 0.300537 1441916392 0.220398 -0.327881 -0.868103 0.300537 1441916392 0.220398 -0.327881 -0.868103 0.300537 1441916392 0.220398 -0.327881 -0.868103 0.300537 1441916392 0.220398 -0.327881 -0.868103 0.300537 1441916392 0.220398 -0.327881 -0.868103 0.300537 1441916392 0.220398 -0.327881 -0.868103 0.300537 1441916392 0.329773 -0.324219 -0.853577 0.239868 1441916392 0.329773 -0.324219 -0.853577 0.239868 1441916392 0.329773 -0.324219 -0.853577 0.239868 1441916392 0.329773 -0.324219 -0.853577 0.239868 1441916392 0.329773 -0.324219 -0.853577 0.239868 1441916392 0.329773 -0.324219 -0.853577 0.239868 1441916392 0.380493 -0.329285 -0.844910 0.181519 1441916392 0.380493 -0.329285 -0.844910 0.181519 1441916392 0.380493 -0.329285 -0.844910 0.181519 1441916392 0.380493 -0.329285 -0.844910 0.181519 1441916392 0.380493 -0.329285 -0.844910 0.181519 1441916392 0.380493 -0.329285 -0.844910 0.181519 1441916392 0.385864 -0.342468 -0.840210 0.167175 1441916392 0.385864 -0.342468 -0.840210 0.167175 1441916392 0.385864 -0.342468 -0.840210 0.167175 1441916393 0.385864 -0.342468 -0.840210 0.167175 1441916393 0.385864 -0.342468 -0.840210 0.167175 1441916393 0.385864 -0.342468 -0.840210 0.167175 1441916393 0.385864 -0.342468 -0.840210 0.167175 1441916393 0.330322 -0.373230 -0.852722 0.156616 1441916393 0.330322 -0.373230 -0.852722 0.156616 1441916393 0.330322 -0.373230 -0.852722 0.156616 1441916393 0.330322 -0.373230 -0.852722 0.156616 1441916393 0.330322 -0.373230 -0.852722 0.156616 1441916393 0.330322 -0.373230 -0.852722 0.156616 1441916393 0.251343 -0.394531 -0.859680 0.205505 1441916393 0.251343 -0.394531 -0.859680 0.205505 1441916393 0.251343 -0.394531 -0.859680 0.205505 1441916393 0.251343 -0.394531 -0.859680 0.205505 1441916393 0.251343 -0.394531 -0.859680 0.205505 1441916393 0.251343 -0.394531 -0.859680 0.205505 1441916393 0.251343 -0.394531 -0.859680 0.205505 1441916393 0.145203 -0.410706 -0.858826 0.269592 1441916393 0.145203 -0.410706 -0.858826 0.269592 1441916393 0.145203 -0.410706 -0.858826 0.269592 1441916393 0.145203 -0.410706 -0.858826 0.269592 1441916393 0.145203 -0.410706 -0.858826 0.269592 1441916393 0.145203 -0.410706 -0.858826 0.269592 1441916393 0.023193 -0.416504 -0.843994 0.337219 1441916393 0.023193 -0.416504 -0.843994 0.337219 1441916393 0.023193 -0.416504 -0.843994 0.337219 1441916393 0.023193 -0.416504 -0.843994 0.337219 1441916393 0.023193 -0.416504 -0.843994 0.337219 1441916393 0.023193 -0.416504 -0.843994 0.337219 1441916393 -0.090454 -0.420898 -0.809998 0.398193 1441916393 -0.090454 -0.420898 -0.809998 0.398193 1441916393 -0.090454 -0.420898 -0.809998 0.398193 1441916393 -0.090454 -0.420898 -0.809998 0.398193 1441916393 -0.090454 -0.420898 -0.809998 0.398193 1441916393 -0.090454 -0.420898 -0.809998 0.398193 1441916393 -0.205017 -0.422974 -0.769348 0.432678 1441916393 -0.205017 -0.422974 -0.769348 0.432678 1441916393 -0.205017 -0.422974 -0.769348 0.432678 1441916393 -0.205017 -0.422974 -0.769348 0.432678 1441916393 -0.205017 -0.422974 -0.769348 0.432678 1441916393 -0.205017 -0.422974 -0.769348 0.432678 1441916393 -0.294128 -0.422546 -0.725464 0.456787 1441916393 -0.294128 -0.422546 -0.725464 0.456787 1441916393 -0.294128 -0.422546 -0.725464 0.456787 1441916393 -0.294128 -0.422546 -0.725464 0.456787 1441916393 -0.294128 -0.422546 -0.725464 0.456787 1441916393 -0.294128 -0.422546 -0.725464 0.456787 1441916393 -0.354736 -0.420654 -0.692383 0.466797 1441916393 -0.354736 -0.420654 -0.692383 0.466797 1441916393 -0.354736 -0.420654 -0.692383 0.466797 1441916393 -0.354736 -0.420654 -0.692383 0.466797 1441916393 -0.354736 -0.420654 -0.692383 0.466797 1441916393 -0.354736 -0.420654 -0.692383 0.466797 1441916393 -0.354736 -0.420654 -0.692383 0.466797 1441916393 -0.389648 -0.414429 -0.674133 0.471191 1441916393 -0.389648 -0.414429 -0.674133 0.471191 1441916393 -0.389648 -0.414429 -0.674133 0.471191 1441916393 -0.389648 -0.414429 -0.674133 0.471191 1441916393 -0.389648 -0.414429 -0.674133 0.471191 1441916393 -0.389648 -0.414429 -0.674133 0.471191 1441916393 -0.406067 -0.409607 -0.664673 0.474976 1441916393 -0.406067 -0.409607 -0.664673 0.474976 1441916393 -0.406067 -0.409607 -0.664673 0.474976 1441916393 -0.406067 -0.409607 -0.664673 0.474976 1441916393 -0.406067 -0.409607 -0.664673 0.474976 1441916393 -0.406067 -0.409607 -0.664673 0.474976 1441916393 -0.393188 -0.402527 -0.673218 0.479797 1441916393 -0.393188 -0.402527 -0.673218 0.479797 1441916393 -0.393188 -0.402527 -0.673218 0.479797 1441916393 -0.393188 -0.402527 -0.673218 0.479797 1441916393 -0.393188 -0.402527 -0.673218 0.479797 1441916393 -0.393188 -0.402527 -0.673218 0.479797 1441916393 -0.393188 -0.402527 -0.673218 0.479797 1441916393 -0.351624 -0.395081 -0.699036 0.481323 1441916393 -0.351624 -0.395081 -0.699036 0.481323 1441916393 -0.351624 -0.395081 -0.699036 0.481323 1441916393 -0.351624 -0.395081 -0.699036 0.481323 1441916393 -0.351624 -0.395081 -0.699036 0.481323 1441916393 -0.351624 -0.395081 -0.699036 0.481323 1441916393 -0.281677 -0.385986 -0.719910 0.503418 1441916393 -0.281677 -0.385986 -0.719910 0.503418 1441916393 -0.183777 -0.367432 -0.758789 0.505493 1441916393 -0.183777 -0.367432 -0.758789 0.505493 1441916393 -0.183777 -0.367432 -0.758789 0.505493 1441916393 -0.183777 -0.367432 -0.758789 0.505493 1441916393 -0.183777 -0.367432 -0.758789 0.505493 1441916393 -0.052856 -0.334412 -0.817505 0.465881 1441916393 -0.052856 -0.334412 -0.817505 0.465881 1441916393 -0.052856 -0.334412 -0.817505 0.465881 1441916393 -0.052856 -0.334412 -0.817505 0.465881 1441916393 -0.052856 -0.334412 -0.817505 0.465881 1441916393 -0.052856 -0.334412 -0.817505 0.465881 1441916393 0.091064 -0.290894 -0.868408 0.391113 1441916393 0.091064 -0.290894 -0.868408 0.391113 1441916393 0.091064 -0.290894 -0.868408 0.391113 1441916393 0.091064 -0.290894 -0.868408 0.391113 1441916393 0.091064 -0.290894 -0.868408 0.391113 1441916393 0.091064 -0.290894 -0.868408 0.391113 1441916393 0.091064 -0.290894 -0.868408 0.391113 1441916393 0.231628 -0.270935 -0.883667 0.303467 1441916393 0.231628 -0.270935 -0.883667 0.303467 1441916393 0.231628 -0.270935 -0.883667 0.303467 1441916393 0.231628 -0.270935 -0.883667 0.303467 1441916393 0.231628 -0.270935 -0.883667 0.303467 1441916393 0.231628 -0.270935 -0.883667 0.303467 1441916393 0.326904 -0.269226 -0.877197 0.226318 1441916393 0.326904 -0.269226 -0.877197 0.226318 1441916393 0.326904 -0.269226 -0.877197 0.226318 1441916393 0.390686 -0.276733 -0.860413 0.174622 1441916394 0.390686 -0.276733 -0.860413 0.174622 1441916394 0.390686 -0.276733 -0.860413 0.174622 1441916394 0.390686 -0.276733 -0.860413 0.174622 1441916394 0.390686 -0.276733 -0.860413 0.174622 1441916394 0.414429 -0.293152 -0.849426 0.144043 1441916394 0.414429 -0.293152 -0.849426 0.144043 1441916394 0.414429 -0.293152 -0.849426 0.144043 1441916394 0.414429 -0.293152 -0.849426 0.144043 1441916394 0.414429 -0.293152 -0.849426 0.144043 1441916394 0.414429 -0.293152 -0.849426 0.144043 1441916394 0.392883 -0.329224 -0.848145 0.133911 1441916394 0.392883 -0.329224 -0.848145 0.133911 1441916394 0.392883 -0.329224 -0.848145 0.133911 1441916394 0.392883 -0.329224 -0.848145 0.133911 1441916394 0.392883 -0.329224 -0.848145 0.133911 1441916394 0.392883 -0.329224 -0.848145 0.133911 1441916394 0.322510 -0.367615 -0.858154 0.156494 1441916394 0.322510 -0.367615 -0.858154 0.156494 1441916394 0.322510 -0.367615 -0.858154 0.156494 1441916394 0.322510 -0.367615 -0.858154 0.156494 1441916394 0.322510 -0.367615 -0.858154 0.156494 1441916394 0.322510 -0.367615 -0.858154 0.156494 1441916394 0.222107 -0.397034 -0.867737 0.200195 1441916394 0.222107 -0.397034 -0.867737 0.200195 1441916394 0.222107 -0.397034 -0.867737 0.200195 1441916394 0.222107 -0.397034 -0.867737 0.200195 1441916394 0.222107 -0.397034 -0.867737 0.200195 1441916394 0.222107 -0.397034 -0.867737 0.200195 1441916394 0.222107 -0.397034 -0.867737 0.200195 1441916394 0.097046 -0.415039 -0.873352 0.235779 1441916394 0.097046 -0.415039 -0.873352 0.235779 1441916394 0.097046 -0.415039 -0.873352 0.235779 1441916394 0.097046 -0.415039 -0.873352 0.235779 1441916394 0.097046 -0.415039 -0.873352 0.235779 1441916394 0.097046 -0.415039 -0.873352 0.235779 1441916394 -0.031982 -0.410828 -0.863586 0.290710 1441916394 -0.031982 -0.410828 -0.863586 0.290710 1441916394 -0.031982 -0.410828 -0.863586 0.290710 1441916394 -0.031982 -0.410828 -0.863586 0.290710 1441916394 -0.031982 -0.410828 -0.863586 0.290710 1441916394 -0.031982 -0.410828 -0.863586 0.290710 1441916394 -0.143127 -0.407471 -0.825012 0.364563 1441916394 -0.143127 -0.407471 -0.825012 0.364563 1441916394 -0.143127 -0.407471 -0.825012 0.364563 1441916394 -0.143127 -0.407471 -0.825012 0.364563 1441916394 -0.143127 -0.407471 -0.825012 0.364563 1441916394 -0.143127 -0.407471 -0.825012 0.364563 1441916394 -0.247986 -0.407349 -0.780884 0.403564 1441916394 -0.247986 -0.407349 -0.780884 0.403564 1441916394 -0.247986 -0.407349 -0.780884 0.403564 1441916394 -0.247986 -0.407349 -0.780884 0.403564 1441916394 -0.247986 -0.407349 -0.780884 0.403564 1441916394 -0.247986 -0.407349 -0.780884 0.403564 1441916394 -0.336426 -0.404480 -0.749939 0.401062 1441916394 -0.336426 -0.404480 -0.749939 0.401062 1441916394 -0.336426 -0.404480 -0.749939 0.401062 1441916394 -0.336426 -0.404480 -0.749939 0.401062 1441916394 -0.336426 -0.404480 -0.749939 0.401062 1441916394 -0.336426 -0.404480 -0.749939 0.401062 1441916394 -0.403015 -0.394836 -0.722717 0.399353 1441916394 -0.403015 -0.394836 -0.722717 0.399353 1441916394 -0.403015 -0.394836 -0.722717 0.399353 1441916394 -0.403015 -0.394836 -0.722717 0.399353 1441916394 -0.403015 -0.394836 -0.722717 0.399353 1441916394 -0.403015 -0.394836 -0.722717 0.399353 1441916394 -0.433044 -0.390076 -0.699097 0.414368 1441916394 -0.433044 -0.390076 -0.699097 0.414368 1441916394 -0.433044 -0.390076 -0.699097 0.414368 1441916394 -0.433044 -0.390076 -0.699097 0.414368 1441916394 -0.433044 -0.390076 -0.699097 0.414368 1441916394 -0.433044 -0.390076 -0.699097 0.414368 1441916394 -0.443054 -0.382446 -0.688721 0.427917 1441916394 -0.443054 -0.382446 -0.688721 0.427917 1441916394 -0.443054 -0.382446 -0.688721 0.427917 1441916394 -0.443054 -0.382446 -0.688721 0.427917 1441916394 -0.443054 -0.382446 -0.688721 0.427917 1441916394 -0.443054 -0.382446 -0.688721 0.427917 1441916394 -0.421692 -0.381592 -0.696655 0.437317 1441916394 -0.421692 -0.381592 -0.696655 0.437317 1441916394 -0.421692 -0.381592 -0.696655 0.437317 1441916394 -0.421692 -0.381592 -0.696655 0.437317 1441916394 -0.421692 -0.381592 -0.696655 0.437317 1441916394 -0.421692 -0.381592 -0.696655 0.437317 1441916394 -0.421692 -0.381592 -0.696655 0.437317 1441916394 -0.372131 -0.367004 -0.734314 0.433228 1441916394 -0.372131 -0.367004 -0.734314 0.433228 1441916394 -0.372131 -0.367004 -0.734314 0.433228 1441916394 -0.372131 -0.367004 -0.734314 0.433228 1441916394 -0.372131 -0.367004 -0.734314 0.433228 1441916394 -0.372131 -0.367004 -0.734314 0.433228 1441916394 -0.278320 -0.367798 -0.760315 0.457397 1441916394 -0.278320 -0.367798 -0.760315 0.457397 1441916394 -0.278320 -0.367798 -0.760315 0.457397 1441916394 -0.278320 -0.367798 -0.760315 0.457397 1441916394 -0.278320 -0.367798 -0.760315 0.457397 1441916394 -0.278320 -0.367798 -0.760315 0.457397 1441916394 -0.166016 -0.350220 -0.817078 0.426880 1441916394 -0.166016 -0.350220 -0.817078 0.426880 1441916394 -0.166016 -0.350220 -0.817078 0.426880 1441916394 -0.166016 -0.350220 -0.817078 0.426880 1441916394 -0.166016 -0.350220 -0.817078 0.426880 1441916394 -0.016724 -0.335754 -0.865173 0.372253 1441916394 -0.016724 -0.335754 -0.865173 0.372253 1441916394 -0.016724 -0.335754 -0.865173 0.372253 1441916394 -0.016724 -0.335754 -0.865173 0.372253 1441916395 0.144409 -0.315674 -0.892456 0.288147 1441916395 0.144409 -0.315674 -0.892456 0.288147 1441916395 0.144409 -0.315674 -0.892456 0.288147 1441916395 0.144409 -0.315674 -0.892456 0.288147 1441916395 0.144409 -0.315674 -0.892456 0.288147 1441916395 0.144409 -0.315674 -0.892456 0.288147 1441916395 0.270996 -0.292480 -0.890869 0.217651 1441916395 0.270996 -0.292480 -0.890869 0.217651 1441916395 0.270996 -0.292480 -0.890869 0.217651 1441916395 0.270996 -0.292480 -0.890869 0.217651 1441916395 0.270996 -0.292480 -0.890869 0.217651 1441916395 0.270996 -0.292480 -0.890869 0.217651 1441916395 0.349426 -0.278687 -0.876587 0.178528 1441916395 0.349426 -0.278687 -0.876587 0.178528 1441916395 0.349426 -0.278687 -0.876587 0.178528 1441916395 0.349426 -0.278687 -0.876587 0.178528 1441916395 0.349426 -0.278687 -0.876587 0.178528 1441916395 0.349426 -0.278687 -0.876587 0.178528 1441916395 0.382690 -0.289978 -0.864746 0.147278 1441916395 0.382690 -0.289978 -0.864746 0.147278 1441916395 0.382690 -0.289978 -0.864746 0.147278 1441916395 0.382690 -0.289978 -0.864746 0.147278 1441916395 0.382690 -0.289978 -0.864746 0.147278 1441916395 0.380920 -0.299866 -0.862244 0.146790 1441916395 0.380920 -0.299866 -0.862244 0.146790 1441916395 0.380920 -0.299866 -0.862244 0.146790 1441916395 0.380920 -0.299866 -0.862244 0.146790 1441916395 0.380920 -0.299866 -0.862244 0.146790 1441916395 0.380920 -0.299866 -0.862244 0.146790 1441916395 0.349731 -0.313171 -0.868225 0.160767 1441916395 0.349731 -0.313171 -0.868225 0.160767 1441916395 0.349731 -0.313171 -0.868225 0.160767 1441916395 0.349731 -0.313171 -0.868225 0.160767 1441916395 0.349731 -0.313171 -0.868225 0.160767 1441916395 0.349731 -0.313171 -0.868225 0.160767 1441916395 0.285400 -0.328125 -0.881531 0.184021 1441916395 0.285400 -0.328125 -0.881531 0.184021 1441916395 0.285400 -0.328125 -0.881531 0.184021 1441916395 0.285400 -0.328125 -0.881531 0.184021 1441916395 0.285400 -0.328125 -0.881531 0.184021 1441916395 0.285400 -0.328125 -0.881531 0.184021 1441916395 0.190735 -0.343933 -0.892883 0.219299 1441916395 0.190735 -0.343933 -0.892883 0.219299 1441916395 0.190735 -0.343933 -0.892883 0.219299 1441916395 0.190735 -0.343933 -0.892883 0.219299 1441916395 0.190735 -0.343933 -0.892883 0.219299 1441916395 0.190735 -0.343933 -0.892883 0.219299 1441916395 0.077026 -0.358948 -0.891846 0.264282 1441916395 0.077026 -0.358948 -0.891846 0.264282 1441916395 0.077026 -0.358948 -0.891846 0.264282 1441916395 0.077026 -0.358948 -0.891846 0.264282 1441916395 0.077026 -0.358948 -0.891846 0.264282 1441916395 0.077026 -0.358948 -0.891846 0.264282 1441916395 0.077026 -0.358948 -0.891846 0.264282 1441916395 -0.043396 -0.373474 -0.872131 0.313171 1441916395 -0.043396 -0.373474 -0.872131 0.313171 1441916395 -0.043396 -0.373474 -0.872131 0.313171 1441916395 -0.043396 -0.373474 -0.872131 0.313171 1441916395 -0.043396 -0.373474 -0.872131 0.313171 1441916395 -0.043396 -0.373474 -0.872131 0.313171 1441916395 -0.161560 -0.382446 -0.842163 0.344055 1441916395 -0.161560 -0.382446 -0.842163 0.344055 1441916395 -0.161560 -0.382446 -0.842163 0.344055 1441916395 -0.161560 -0.382446 -0.842163 0.344055 1441916395 -0.161560 -0.382446 -0.842163 0.344055 1441916395 -0.161560 -0.382446 -0.842163 0.344055 1441916395 -0.273254 -0.383484 -0.805359 0.360168 1441916395 -0.273254 -0.383484 -0.805359 0.360168 1441916395 -0.273254 -0.383484 -0.805359 0.360168 1441916395 -0.273254 -0.383484 -0.805359 0.360168 1441916395 -0.273254 -0.383484 -0.805359 0.360168 1441916395 -0.273254 -0.383484 -0.805359 0.360168 1441916395 -0.365906 -0.376831 -0.763489 0.375916 1441916395 -0.365906 -0.376831 -0.763489 0.375916 1441916395 -0.365906 -0.376831 -0.763489 0.375916 1441916395 -0.365906 -0.376831 -0.763489 0.375916 1441916395 -0.365906 -0.376831 -0.763489 0.375916 1441916395 -0.365906 -0.376831 -0.763489 0.375916 1441916395 -0.365906 -0.376831 -0.763489 0.375916 1441916395 -0.437012 -0.367676 -0.717407 0.398987 1441916395 -0.437012 -0.367676 -0.717407 0.398987 1441916395 -0.437012 -0.367676 -0.717407 0.398987 1441916395 -0.437012 -0.367676 -0.717407 0.398987 1441916395 -0.437012 -0.367676 -0.717407 0.398987 1441916395 -0.437012 -0.367676 -0.717407 0.398987 1441916395 -0.477539 -0.352783 -0.687561 0.418091 1441916395 -0.477539 -0.352783 -0.687561 0.418091 1441916395 -0.477539 -0.352783 -0.687561 0.418091 1441916395 -0.477539 -0.352783 -0.687561 0.418091 1441916395 -0.477539 -0.352783 -0.687561 0.418091 1441916395 -0.477539 -0.352783 -0.687561 0.418091 1441916395 -0.484314 -0.347046 -0.672363 0.439270 1441916395 -0.484314 -0.347046 -0.672363 0.439270 1441916395 -0.484314 -0.347046 -0.672363 0.439270 1441916395 -0.484314 -0.347046 -0.672363 0.439270 1441916395 -0.484314 -0.347046 -0.672363 0.439270 1441916395 -0.484314 -0.347046 -0.672363 0.439270 1441916395 -0.484314 -0.347046 -0.672363 0.439270 1441916395 -0.460144 -0.348938 -0.682800 0.447632 1441916395 -0.460144 -0.348938 -0.682800 0.447632 1441916395 -0.460144 -0.348938 -0.682800 0.447632 1441916395 -0.460144 -0.348938 -0.682800 0.447632 1441916395 -0.460144 -0.348938 -0.682800 0.447632 1441916395 -0.460144 -0.348938 -0.682800 0.447632 1441916395 -0.411499 -0.353027 -0.703369 0.459717 1441916395 -0.411499 -0.353027 -0.703369 0.459717 1441916395 -0.411499 -0.353027 -0.703369 0.459717 1441916395 -0.411499 -0.353027 -0.703369 0.459717 1441916395 -0.411499 -0.353027 -0.703369 0.459717 1441916395 -0.411499 -0.353027 -0.703369 0.459717 1441916395 -0.318359 -0.374634 -0.732666 0.470703 1441916396 -0.318359 -0.374634 -0.732666 0.470703 1441916396 -0.318359 -0.374634 -0.732666 0.470703 1441916396 -0.318359 -0.374634 -0.732666 0.470703 1441916396 -0.318359 -0.374634 -0.732666 0.470703 1441916396 -0.318359 -0.374634 -0.732666 0.470703 1441916396 -0.224487 -0.370056 -0.777771 0.455811 1441916396 -0.224487 -0.370056 -0.777771 0.455811 1441916396 -0.224487 -0.370056 -0.777771 0.455811 1441916396 
0.587708 0.246033 -0.628235 0.446533 1441916398 0.587708 0.246033 -0.628235 0.446533 1441916398 0.597717 0.233154 -0.631409 0.435547 1441916398 0.597717 0.233154 -0.631409 0.435547 1441916398 0.597717 0.233154 -0.631409 0.435547 1441916398 0.597717 0.233154 -0.631409 0.435547 1441916398 0.597717 0.233154 -0.631409 0.435547 1441916398 0.597717 0.233154 -0.631409 0.435547 1441916398 0.610840 0.211731 -0.638916 0.416870 1441916398 0.610840 0.211731 -0.638916 0.416870 1441916398 0.610840 0.211731 -0.638916 0.416870 1441916398 0.610840 0.211731 -0.638916 0.416870 1441916398 0.610840 0.211731 -0.638916 0.416870 1441916398 0.610840 0.211731 -0.638916 0.416870 1441916398 0.610840 0.211731 -0.638916 0.416870 1441916398 0.624390 0.186340 -0.645508 0.398438 1441916398 0.624390 0.186340 -0.645508 0.398438 1441916398 0.624390 0.186340 -0.645508 0.398438 1441916398 0.624390 0.186340 -0.645508 0.398438 1441916398 0.624390 0.186340 -0.645508 0.398438 1441916398 0.624390 0.186340 -0.645508 0.398438 1441916398 0.629822 0.173645 -0.644470 0.397156 1441916398 0.629822 0.173645 -0.644470 0.397156 1441916398 0.629822 0.173645 -0.644470 0.397156 1441916398 0.629822 0.173645 -0.644470 0.397156 1441916398 0.629822 0.173645 -0.644470 0.397156 1441916398 0.629822 0.173645 -0.644470 0.397156 1441916398 0.622864 0.187927 -0.634705 0.416931 1441916398 0.622864 0.187927 -0.634705 0.416931 1441916398 0.622864 0.187927 -0.634705 0.416931 1441916398 0.622864 0.187927 -0.634705 0.416931 1441916398 0.622864 0.187927 -0.634705 0.416931 1441916398 0.622864 0.187927 -0.634705 0.416931 1441916398 0.622864 0.187927 -0.634705 0.416931 1441916398 0.612366 0.208923 -0.620544 0.442993 1441916398 0.612366 0.208923 -0.620544 0.442993 1441916398 0.612366 0.208923 -0.620544 0.442993 1441916398 0.612366 0.208923 -0.620544 0.442993 1441916398 0.612366 0.208923 -0.620544 0.442993 1441916398 0.612366 0.208923 -0.620544 0.442993 1441916398 0.603577 0.225891 -0.609131 0.462158 1441916398 0.603577 0.225891 -0.609131 0.462158 1441916398 0.603577 0.225891 -0.609131 0.462158 1441916398 0.603577 0.225891 -0.609131 0.462158 1441916398 0.603577 0.225891 -0.609131 0.462158 1441916398 0.603577 0.225891 -0.609131 0.462158 1441916398 0.595154 0.243652 -0.599487 0.476440 1441916398 0.595154 0.243652 -0.599487 0.476440 1441916398 0.595154 0.243652 -0.599487 0.476440 1441916398 0.595154 0.243652 -0.599487 0.476440 1441916398 0.595154 0.243652 -0.599487 0.476440 1441916398 0.595154 0.243652 -0.599487 0.476440 1441916398 0.595154 0.243652 -0.599487 0.476440 1441916398 0.598938 0.248108 -0.597046 0.472473 1441916398 0.598938 0.248108 -0.597046 0.472473 1441916398 0.598938 0.248108 -0.597046 0.472473 1441916399 0.598938 0.248108 -0.597046 0.472473 1441916399 0.598938 0.248108 -0.597046 0.472473 1441916399 0.598938 0.248108 -0.597046 0.472473 1441916399 0.616272 0.215393 -0.616150 0.440674 1441916399 0.616272 0.215393 -0.616150 0.440674 1441916399 0.616272 0.215393 -0.616150 0.440674 1441916399 0.616272 0.215393 -0.616150 0.440674 1441916399 0.616272 0.215393 -0.616150 0.440674 1441916399 0.616272 0.215393 -0.616150 0.440674 1441916399 0.635254 0.168457 -0.638184 0.401001 1441916399 0.635254 0.168457 -0.638184 0.401001 1441916399 0.635254 0.168457 -0.638184 0.401001 1441916399 0.635254 0.168457 -0.638184 0.401001 1441916399 0.635254 0.168457 -0.638184 0.401001 1441916399 0.635254 0.168457 -0.638184 0.401001 1441916399 0.639648 0.141846 -0.654785 0.376709 1441916399 0.639648 0.141846 -0.654785 0.376709 1441916399 0.639648 0.141846 -0.654785 0.376709 1441916399 0.639648 0.141846 -0.654785 0.376709 1441916399 0.639648 0.141846 -0.654785 0.376709 1441916399 0.639648 0.141846 -0.654785 0.376709 1441916399 0.630676 0.146606 -0.659912 0.381042 1441916399 0.630676 0.146606 -0.659912 0.381042 1441916399 0.630676 0.146606 -0.659912 0.381042 1441916399 0.630676 0.146606 -0.659912 0.381042 1441916399 0.630676 0.146606 -0.659912 0.381042 1441916399 0.617981 0.162354 -0.658142 0.398254 1441916399 0.617981 0.162354 -0.658142 0.398254 1441916399 0.617981 0.162354 -0.658142 0.398254 1441916399 0.617981 0.162354 -0.658142 0.398254 1441916399 0.617981 0.162354 -0.658142 0.398254 1441916399 0.617981 0.162354 -0.658142 0.398254 1441916399 0.598206 0.199219 -0.646240 0.429810 1441916399 0.598206 0.199219 -0.646240 0.429810 1441916399 0.598206 0.199219 -0.646240 0.429810 1441916399 0.598206 0.199219 -0.646240 0.429810 1441916399 0.598206 0.199219 -0.646240 0.429810 1441916399 0.578369 0.244934 -0.628113 0.459229 1441916399 0.578369 0.244934 -0.628113 0.459229 1441916399 0.578369 0.244934 -0.628113 0.459229 1441916399 0.578369 0.244934 -0.628113 0.459229 1441916399 0.578369 0.244934 -0.628113 0.459229 1441916399 0.578369 0.244934 -0.628113 0.459229 1441916399 0.578369 0.244934 -0.628113 0.459229 1441916399 0.572021 0.268921 -0.615601 0.470581 1441916399 0.572021 0.268921 -0.615601 0.470581 1441916399 0.572021 0.268921 -0.615601 0.470581 1441916399 0.572021 0.268921 -0.615601 0.470581 1441916399 0.572021 0.268921 -0.615601 0.470581 1441916399 0.572021 0.268921 -0.615601 0.470581 1441916399 0.575317 0.269958 -0.618652 0.461914 1441916399 0.575317 0.269958 -0.618652 0.461914 1441916399 0.575317 0.269958 -0.618652 0.461914 1441916399 0.575317 0.269958 -0.618652 0.461914 1441916399 0.575317 0.269958 -0.618652 0.461914 1441916399 0.575317 0.269958 -0.618652 0.461914 1441916399 0.588013 0.252686 -0.629578 0.440491 1441916399 0.588013 0.252686 -0.629578 0.440491 1441916399 0.588013 0.252686 -0.629578 0.440491 1441916399 0.588013 0.252686 -0.629578 0.440491 1441916399 0.588013 0.252686 -0.629578 0.440491 1441916399 0.588013 0.252686 -0.629578 0.440491 1441916399 0.588013 0.252686 -0.629578 0.440491 1441916399 0.608093 0.213623 -0.648560 0.404846 1441916399 0.608093 0.213623 -0.648560 0.404846 1441916399 0.608093 0.213623 -0.648560 0.404846 1441916399 0.608093 0.213623 -0.648560 0.404846 1441916399 0.608093 0.213623 -0.648560 0.404846 1441916399 0.608093 0.213623 -0.648560 0.404846 1441916399 0.625061 0.165100 -0.667358 0.369629 1441916399 0.625061 0.165100 -0.667358 0.369629 1441916399 0.625061 0.165100 -0.667358 0.369629 1441916399 0.625061 0.165100 -0.667358 0.369629 1441916399 0.622437 0.149292 -0.675842 0.365356 1441916399 0.622437 0.149292 -0.675842 0.365356 1441916399 0.622437 0.149292 -0.675842 0.365356 1441916399 0.622437 0.149292 -0.675842 0.365356 1441916399 0.622437 0.149292 -0.675842 0.365356 1441916399 0.622437 0.149292 -0.675842 0.365356 1441916399 0.622437 0.149292 -0.675842 0.365356 1441916399 0.618408 0.153137 -0.672852 0.375977 1441916399 0.618408 0.153137 -0.672852 0.375977 1441916399 0.618408 0.153137 -0.672852 0.375977 1441916399 0.618408 0.153137 -0.672852 0.375977 1441916399 0.618408 0.153137 -0.672852 0.375977 1441916399 0.618408 0.153137 -0.672852 0.375977 1441916399 0.618347 0.161072 -0.662781 0.390320 1441916399 0.618347 0.161072 -0.662781 0.390320 1441916399 0.618347 0.161072 -0.662781 0.390320 1441916399 0.618347 0.161072 -0.662781 0.390320 1441916399 0.618347 0.161072 -0.662781 0.390320 1441916399 0.618347 0.161072 -0.662781 0.390320 1441916399 0.612183 0.187744 -0.647400 0.413269 1441916399 0.612183 0.187744 -0.647400 0.413269 1441916399 0.612183 0.187744 -0.647400 0.413269 1441916399 0.612183 0.187744 -0.647400 0.413269 1441916399 0.612183 0.187744 -0.647400 0.413269 1441916399 0.612183 0.187744 -0.647400 0.413269 1441916399 0.610718 0.210571 -0.634155 0.424866 1441916399 0.610718 0.210571 -0.634155 0.424866 1441916399 0.610718 0.210571 -0.634155 0.424866 1441916399 0.610718 0.210571 -0.634155 0.424866 1441916399 0.610718 0.210571 -0.634155 0.424866 1441916399 0.610718 0.210571 -0.634155 0.424866 1441916399 0.610718 0.210571 -0.634155 0.424866 1441916399 0.619751 0.208191 -0.633423 0.413879 1441916399 0.619751 0.208191 -0.633423 0.413879 1441916399 0.619751 0.208191 -0.633423 0.413879 1441916399 0.619751 0.208191 -0.633423 0.413879 1441916399 0.619751 0.208191 -0.633423 0.413879 1441916400 0.619751 0.208191 -0.633423 0.413879 1441916400 0.633667 0.178101 -0.643677 0.390320 1441916400 0.633667 0.184326 -0.643677 0.390320 1441916400 0.633667 0.178101 -0.643677 0.390320 1441916400 0.633667 0.178101 -0.643677 0.390320 1441916400 0.633667 0.178101 -0.643677 0.390320 1441916400 0.633667 0.178101 -0.643677 0.390320 1441916400 0.642090 0.140625 -0.659058 0.365479 1441916400 0.642090 0.140625 -0.659058 0.365479 1441916400 0.642090 0.140625 -0.659058 0.365479 1441916400 0.642090 0.140625 -0.659058 0.365479 1441916400 0.642090 0.140625 -0.659058 0.365479 1441916400 0.642090 0.140625 -0.659058 0.365479 1441916400 0.644226 0.111694 -0.669739 0.352051 1441916400 0.644226 0.111694 -0.669739 0.352051 1441916400 0.644226 0.111694 -0.669739 0.352051 1441916400 0.644226 0.111694 -0.669739 0.352051 1441916400 0.644226 0.111694 -0.669739 0.352051 1441916400 0.644226 0.111694 -0.669739 0.352051 1441916400 0.644226 0.111694 -0.669739 0.352051 1441916400 0.637207 0.110229 -0.672607 0.359741 1441916400 0.637207 0.110229 -0.672607 0.359741 1441916400 0.637207 0.110229 -0.672607 0.359741 1441916400 0.637207 0.110229 -0.672607 0.359741 1441916400 0.637207 0.110229 -0.672607 0.359741 1441916400 0.637207 0.110229 -0.672607 0.359741 1441916400 0.623718 0.134399 -0.667236 0.384338 1441916400 0.623718 0.134399 -0.667236 0.384338 1441916400 0.623718 0.134399 -0.667236 0.384338 1441916400 0.623718 0.134399 -0.667236 0.384338 1441916400 0.623718 0.134399 -0.667236 0.384338 1441916400 0.623718 0.134399 -0.667236 0.384338 1441916400 0.604675 0.177124 -0.654358 0.418091 1441916400 0.604675 0.177124 -0.654358 0.418091 1441916400 0.604675 0.177124 -0.654358 0.418091 1441916400 0.604675 0.177124 -0.654358 0.418091 1441916400 0.604675 0.177124 -0.654358 0.418091 1441916400 0.604675 0.177124 -0.654358 0.418091 1441916400 0.589233 0.221191 -0.637878 0.443787 1441916400 0.589233 0.221191 -0.637878 0.443787 1441916400 0.589233 0.221191 -0.637878 0.443787 1441916400 0.589233 0.221191 -0.637878 0.443787 1441916400 0.589233 0.221191 -0.637878 0.443787 1441916400 0.589233 0.221191 -0.637878 0.443787 1441916400 0.589233 0.221191 -0.637878 0.443787 1441916400 0.585876 0.244751 -0.629822 0.447388 1441916400 0.585876 0.244751 -0.629822 0.447388 1441916400 0.585876 0.244751 -0.629822 0.447388 1441916400 0.585876 0.244751 -0.629822 0.447388 1441916400 0.585876 0.244751 -0.629822 0.447388 1441916400 0.585876 0.244751 -0.629822 0.447388 1441916400 0.588501 0.245911 -0.635986 0.434326 1441916400 0.588501 0.245911 -0.635986 0.434326 1441916400 0.588501 0.245911 -0.635986 0.434326 1441916400 0.588501 0.245911 -0.635986 0.434326 1441916400 0.588501 0.245911 -0.635986 0.434326 1441916400 0.588501 0.245911 -0.635986 0.434326 1441916400 0.592163 0.243164 -0.639709 0.425354 1441916400 0.592163 0.243164 -0.639709 0.425354 1441916400 0.592163 0.243164 -0.639709 0.425354 1441916400 0.592163 0.243164 -0.639709 0.425354 1441916400 0.592163 0.243164 -0.639709 0.425354 1441916400 0.592163 0.243164 -0.639709 0.425354 1441916400 0.596741 0.234741 -0.644592 0.416199 1441916400 0.596741 0.234741 -0.644592 0.416199 1441916400 0.596741 0.234741 -0.644592 0.416199 1441916400 0.596741 0.234741 -0.644592 0.416199 1441916400 0.596741 0.234741 -0.644592 0.416199 1441916400 0.599426 0.224426 -0.650513 0.408875 1441916400 0.599426 0.224426 -0.650513 0.408875 1441916400 0.599426 0.224426 -0.650513 0.408875 1441916400 0.599426 0.224426 -0.650513 0.408875 1441916400 0.599426 0.224426 -0.650513 0.408875 1441916400 0.599426 0.224426 -0.650513 0.408875 1441916400 0.597717 0.221130 -0.651489 0.411499 1441916400 0.597717 0.221130 -0.651489 0.411499 1441916400 0.597717 0.221130 -0.651489 0.411499 1441916400 0.597717 0.221130 -0.651489 0.411499 1441916400 0.597717 0.221130 -0.651489 0.411499 1441916400 0.597717 0.221130 -0.651489 0.411499 1441916400 0.592712 0.226196 -0.647217 0.422668 1441916400 0.592712 0.226196 -0.647217 0.422668 1441916400 0.592712 0.226196 -0.647217 0.422668 1441916400 0.592712 0.226196 -0.647217 0.422668 1441916400 0.592712 0.226196 -0.647217 0.422668 1441916400 0.592712 0.226196 -0.647217 0.422668 1441916400 0.593933 0.226135 -0.642822 0.427673 1441916400 0.593933 0.226135 -0.642822 0.427673 1441916400 0.593933 0.226135 -0.642822 0.427673 1441916400 0.593933 0.226135 -0.642822 0.427673 1441916400 0.593933 0.226135 -0.642822 0.427673 1441916400 0.593933 0.226135 -0.642822 0.427673 1441916400 0.598938 0.222717 -0.640381 0.426086 1441916400 0.598938 0.222717 -0.640381 0.426086 1441916400 0.598938 0.222717 -0.640381 0.426086 1441916400 0.598938 0.222717 -0.640381 0.426086 1441916400 0.598938 0.222717 -0.640381 0.426086 1441916400 0.598938 0.222717 -0.640381 0.426086 1441916400 0.604858 0.215759 -0.639160 0.423096 1441916400 0.604858 0.215759 -0.639160 0.423096 1441916400 0.604858 0.215759 -0.639160 0.423096 1441916400 0.604858 0.215759 -0.639160 0.423096 1441916400 0.604858 0.215759 -0.639160 0.423096 1441916400 0.604858 0.215759 -0.639160 0.423096 1441916400 0.604858 0.215759 -0.639160 0.423096 1441916400 0.607483 0.212219 -0.637756 0.423340 1441916400 0.607483 0.212219 -0.637756 0.423340 1441916400 0.607483 0.212219 -0.637756 0.423340 1441916400 0.607483 0.212219 -0.637756 0.423340 1441916400 0.607483 0.212219 -0.637756 0.423340 1441916400 0.607483 0.212219 -0.637756 0.423340 1441916401 0.612915 0.205688 -0.639771 0.415527 1441916401 0.612915 0.205688 -0.639771 0.415527 1441916401 0.612915 0.205688 -0.639771 0.415527 1441916401 0.612915 0.205688 -0.639771 0.415527 1441916401 0.612915 0.205688 -0.639771 0.415527 1441916401 0.612915 0.205688 -0.639771 0.415527 1441916401 0.625732 0.180359 -0.649658 0.392212 1441916401 0.625732 0.180359 -0.649658 0.392212 1441916401 0.625732 0.180359 -0.649658 0.392212 1441916401 0.625732 0.180359 -0.649658 0.392212 1441916401 0.625732 0.180359 -0.649658 0.392212 1441916401 0.625732 0.180359 -0.649658 0.392212 1441916401 0.636047 0.142883 -0.665283 0.363831 1441916401 0.636047 0.142883 -0.665283 0.363831 1441916401 0.636047 0.142883 -0.665283 0.363831 1441916401 0.636047 0.142883 -0.665283 0.363831 1441916401 0.636047 0.142883 -0.665283 0.363831 1441916401 0.636047 0.142883 -0.665283 0.363831 1441916401 0.636047 0.142883 -0.665283 0.363831 1441916401 0.635803 0.120056 -0.676086 0.352478 1441916401 0.635803 0.120056 -0.676086 0.352478 1441916401 0.635803 0.120056 -0.676086 0.352478 1441916401 0.635803 0.120056 -0.676086 0.352478 1441916401 0.635803 0.120056 -0.676086 0.352478 1441916401 0.635803 0.120056 -0.676086 0.352478 1441916401 0.626770 0.122681 -0.678284 0.363342 1441916401 0.626770 0.122681 -0.678284 0.363342 1441916401 0.626770 0.122681 -0.678284 0.363342 1441916401 0.626770 0.122681 -0.678284 0.363342 1441916401 0.626770 0.122681 -0.678284 0.363342 1441916401 0.626770 0.122681 -0.678284 0.363342 1441916401 0.626770 0.122681 -0.678284 0.363342 1441916401 0.614136 0.143616 -0.673279 0.385864 1441916401 0.614136 0.143616 -0.673279 0.385864 1441916401 0.614136 0.143616 -0.673279 0.385864 1441916401 0.614136 0.143616 -0.673279 0.385864 1441916401 0.614136 0.143616 -0.673279 0.385864 1441916401 0.614136 0.143616 -0.673279 0.385864 1441916401 0.600281 0.174316 -0.662842 0.412109 1441916401 0.600281 0.174316 -0.662842 0.412109 1441916401 0.600281 0.174316 -0.662842 0.412109 1441916401 0.600281 0.174316 -0.662842 0.412109 1441916401 0.600281 0.174316 -0.662842 0.412109 1441916401 0.600281 0.174316 -0.662842 0.412109 1441916401 0.600281 0.174316 -0.662842 0.412109 1441916401 0.584656 0.211670 -0.648865 0.438599 1441916401 0.584656 0.211670 -0.648865 0.438599 1441916401 0.584656 0.211670 -0.648865 0.438599 1441916401 0.584656 0.211670 -0.648865 0.438599 1441916401 0.584656 0.211670 -0.648865 0.438599 1441916401 0.584656 0.211670 -0.648865 0.438599 1441916401 0.572754 0.246826 -0.633179 0.458374 1441916401 0.572754 0.246826 -0.633179 0.458374 1441916401 0.572754 0.246826 -0.633179 0.458374 1441916401 0.572754 0.246826 -0.633179 0.458374 1441916401 0.572754 0.246826 -0.633179 0.458374 1441916401 0.572754 0.246826 -0.633179 0.458374 1441916401 0.574097 0.263672 -0.625671 0.457642 1441916401 0.574097 0.263672 -0.625671 0.457642 1441916401 0.574097 0.263672 -0.625671 0.457642 1441916401 0.574097 0.263672 -0.625671 0.457642 1441916401 0.574097 0.263672 -0.625671 0.457642 1441916401 0.574097 0.263672 -0.625671 0.457642 1441916401 0.574097 0.263672 -0.625671 0.457642 1441916401 0.585205 0.255371 -0.633911 0.436401 1441916401 0.585205 0.255371 -0.633911 0.436401 1441916401 0.585205 0.255371 -0.633911 0.436401 1441916401 0.585205 0.255371 -0.633911 0.436401 1441916401 0.585205 0.255371 -0.633911 0.436401 1441916401 0.585205 0.255371 -0.633911 0.436401 1441916401 0.585205 0.255371 -0.633911 0.436401 1441916401 0.594788 0.242188 -0.643860 0.415894 1441916401 0.594788 0.242188 -0.643860 0.415894 1441916401 0.594788 0.242188 -0.643860 0.415894 1441916401 0.594788 0.242188 -0.643860 0.415894 1441916401 0.594788 0.242188 -0.643860 0.415894 1441916401 0.594788 0.242188 -0.643860 0.415894 1441916401 0.596924 0.238403 -0.645508 0.412476 1441916401 0.596924 0.238403 -0.645508 0.412476 1441916401 0.596924 0.238403 -0.645508 0.412476 1441916401 0.596924 0.238403 -0.645508 0.412476 1441916401 0.596924 0.238403 -0.645508 0.412476 1441916401 0.596924 0.238403 -0.645508 0.412476 1441916401 0.594360 0.240601 -0.644287 0.416809 1441916401 0.594360 0.240601 -0.644287 0.416809 1441916401 0.594360 0.240601 -0.644287 0.416809 1441916401 0.594360 0.240601 -0.644287 0.416809 1441916401 0.594360 0.240601 -0.644287 0.416809 1441916401 0.594360 0.240601 -0.644287 0.416809 1441916401 0.595276 0.234436 -0.645569 0.416992 1441916401 0.595276 0.234436 -0.645569 0.416992 1441916401 0.595276 0.234436 -0.645569 0.416992 1441916401 0.595276 0.234436 -0.645569 0.416992 1441916401 0.595276 0.234436 -0.645569 0.416992 1441916401 0.595276 0.234436 -0.645569 0.416992 1441916401 0.599121 0.220154 -0.651123 0.410583 1441916401 0.599121 0.220154 -0.651123 0.410583 1441916401 0.599121 0.220154 -0.651123 0.410583 1441916401 0.599121 0.220154 -0.651123 0.410583 1441916401 0.599121 0.220154 -0.651123 0.410583 1441916401 0.599121 0.220154 -0.651123 0.410583 1441916401 0.603149 0.205505 -0.656189 0.404175 1441916401 0.603149 0.205505 -0.656189 0.404175 1441916401 0.603149 0.205505 -0.656189 0.404175 1441916401 0.603149 0.205505 -0.656189 0.404175 1441916401 0.603149 0.205505 -0.656189 0.404175 1441916401 0.603149 0.205505 -0.656189 0.404175 1441916401 0.603943 0.195374 -0.659790 0.402161 1441916401 0.603943 0.195374 -0.659790 0.402161 1441916401 0.603943 0.195374 -0.659790 0.402161 1441916401 0.603943 0.195374 -0.659790 0.402161 1441916401 0.603943 0.195374 -0.659790 0.402161 1441916401 0.603943 0.195374 -0.659790 0.402161 1441916401 0.603943 0.195374 -0.659790 0.402161 1441916402 0.596375 0.209167 -0.652710 0.417725 1441916402 0.596375 0.209167 -0.652710 0.417725 1441916402 0.596375 0.209167 -0.652710 0.417725 1441916402 0.596375 0.209167 -0.652710 0.417725 1441916402 0.596375 0.209167 -0.652710 0.417725 1441916402 0.596375 0.209167 -0.652710 0.417725 1441916402 0.589111 0.232849 -0.638550 0.436951 1441916402 0.589111 0.232849 -0.638550 0.436951 1441916402 0.589111 0.232849 -0.638550 0.436951 1441916402 0.589111 0.232849 -0.638550 0.436951 1441916402 0.589111 0.232849 -0.638550 0.436951 1441916402 0.589111 0.232849 -0.638550 0.436951 1441916402 0.593384 0.240723 -0.631714 0.436829 1441916402 0.593384 0.240723 -0.631714 0.436829 1441916402 0.593384 0.240723 -0.631714 0.436829 1441916402 0.593384 0.240723 -0.631714 0.436829 1441916402 0.593384 0.240723 -0.631714 0.436829 1441916402 0.593384 0.240723 -0.631714 0.436829 1441916402 0.593384 0.240723 -0.631714 0.436829 1441916402 0.614136 0.211914 -0.643799 0.404175 1441916402 0.614136 0.211914 -0.643799 0.404175 1441916402 0.614136 0.211914 -0.643799 0.404175 1441916402 0.614136 0.211914 -0.643799 0.404175 1441916402 0.614136 0.211914 -0.643799 0.404175 1441916402 0.614136 0.211914 -0.643799 0.404175 1441916402 0.629883 0.167175 -0.663635 0.367249 1441916402 0.629883 0.167175 -0.663635 0.367249 1441916402 0.629883 0.167175 -0.663635 0.367249 1441916402 0.629883 0.167175 -0.663635 0.367249 1441916402 0.629883 0.167175 -0.663635 0.367249 1441916402 0.629883 0.167175 -0.663635 0.367249 1441916402 0.633606 0.137878 -0.676147 0.349854 1441916402 0.633606 0.137878 -0.676147 0.349854 1441916402 0.633606 0.137878 -0.676147 0.349854 1441916402 0.633606 0.137878 -0.676147 0.349854 1441916402 0.633606 0.137878 -0.676147 0.349854 1441916402 0.633606 0.137878 -0.676147 0.349854 1441916402 0.629028 0.131592 -0.680298 0.352356 1441916402 0.629028 0.131592 -0.680298 0.352356 1441916402 0.629028 0.131592 -0.680298 0.352356 1441916402 0.629028 0.131592 -0.680298 0.352356 1441916402 0.629028 0.131592 -0.680298 0.352356 1441916402 0.629028 0.131592 -0.680298 0.352356 1441916402 0.629028 0.131592 -0.680298 0.352356 1441916402 0.619751 0.148804 -0.675354 0.371033 1441916402 0.619751 0.148804 -0.675354 0.371033 1441916402 0.619751 0.148804 -0.675354 0.371033 1441916402 0.619751 0.148804 -0.675354 0.371033 1441916402 0.619751 0.148804 -0.675354 0.371033 1441916402 0.604675 0.180237 -0.666809 0.396545 1441916402 0.604675 0.180237 -0.666809 0.396545 1441916402 0.604675 0.180237 -0.666809 0.396545 1441916402 0.604675 0.180237 -0.666809 0.396545 1441916402 0.604675 0.180237 -0.666809 0.396545 1441916402 0.604675 0.180237 -0.666809 0.396545 1441916402 0.604675 0.180237 -0.666809 0.396545 1441916402 0.589417 0.215271 -0.654175 0.422180 1441916402 0.589417 0.215271 -0.654175 0.422180 1441916402 0.589417 0.215271 -0.654175 0.422180 1441916402 0.589417 0.215271 -0.654175 0.422180 1441916402 0.589417 0.215271 -0.654175 0.422180 1441916402 0.589417 0.215271 -0.654175 0.422180 1441916402 0.579468 0.247620 -0.638489 0.441772 1441916402 0.579468 0.247620 -0.638489 0.441772 1441916402 0.579468 0.247620 -0.638489 0.441772 1441916402 0.579468 0.247620 -0.638489 0.441772 1441916402 0.579468 0.247620 -0.638489 0.441772 1441916402 0.579468 0.247620 -0.638489 0.441772 1441916402 0.579895 0.262390 -0.631165 0.443237 1441916402 0.579895 0.262390 -0.631165 0.443237 1441916402 0.579895 0.262390 -0.631165 0.443237 1441916402 0.579895 0.262390 -0.631165 0.443237 1441916402 0.579895 0.262390 -0.631165 0.443237 1441916402 0.579895 0.262390 -0.631165 0.443237 1441916402 0.581116 0.265015 -0.632813 0.437683 1441916402 0.581116 0.265015 -0.632813 0.437683 1441916402 0.581116 0.265015 -0.632813 0.437683 1441916402 0.581116 0.265015 -0.632813 0.437683 1441916402 0.581116 0.265015 -0.632813 0.437683 1441916402 0.581116 0.265015 -0.632813 0.437683 1441916402 0.580078 0.269409 -0.632080 0.437561 1441916402 0.580078 0.269409 -0.632080 0.437561 1441916402 0.580078 0.269409 -0.632080 0.437561 1441916402 0.580078 0.269409 -0.632080 0.437561 1441916402 0.580078 0.269409 -0.632080 0.437561 1441916402 0.580078 0.269409 -0.632080 0.437561 1441916402 0.580139 0.277161 -0.628906 0.437073 1441916402 0.580139 0.277161 -0.628906 0.437073 1441916402 0.580139 0.277161 -0.628906 0.437073 1441916402 0.580139 0.277161 -0.628906 0.437073 1441916402 0.580139 0.277161 -0.628906 0.437073 1441916402 0.580139 0.277161 -0.628906 0.437073 1441916402 0.580139 0.277161 -0.628906 0.437073 1441916402 0.590698 0.268616 -0.632324 0.423157 1441916402 0.590698 0.268616 -0.632324 0.423157 1441916402 0.590698 0.268616 -0.632324 0.423157 1441916402 0.590698 0.268616 -0.632324 0.423157 1441916402 0.590698 0.268616 -0.632324 0.423157 1441916402 0.590698 0.268616 -0.632324 0.423157 1441916402 0.601746 0.246826 -0.643127 0.404114 1441916402 0.601746 0.246826 -0.643127 0.404114 1441916402 0.601746 0.246826 -0.643127 0.404114 1441916402 0.601746 0.246826 -0.643127 0.404114 1441916402 0.601746 0.246826 -0.643127 0.404114 1441916402 0.601746 0.246826 -0.643127 0.404114 1441916402 0.601746 0.246826 -0.643127 0.404114 1441916402 0.607300 0.222595 -0.653381 0.393372 1441916402 0.607300 0.222595 -0.653381 0.393372 1441916402 0.607300 0.222595 -0.653381 0.393372 1441916402 0.607300 0.222595 -0.653381 0.393372 1441916402 0.607300 0.222595 -0.653381 0.393372 1441916402 0.607300 0.222595 -0.653381 0.393372 1441916402 0.606384 0.209839 -0.658325 0.393494 1441916402 0.606384 0.209839 -0.658325 0.393494 1441916403 0.606384 0.209839 -0.658325 0.393494 1441916403 0.606384 0.209839 -0.658325 0.393494 1441916403 0.606384 0.209839 -0.658325 0.393494 1441916403 0.606384 0.209839 -0.658325 0.393494 1441916403 0.603088 0.211487 -0.653137 0.406067 1441916403 0.603088 0.211487 -0.653137 0.406067 1441916403 0.603088 0.211487 -0.653137 0.406067 1441916403 0.603088 0.211487 -0.653137 0.406067 1441916403 0.603088 0.211487 -0.653137 0.406067 1441916403 0.603088 0.211487 -0.653137 0.406067 1441916403 0.603088 0.211487 -0.653137 0.406067 1441916403 0.595215 0.229797 -0.638184 0.430847 1441916403 0.595215 0.229797 -0.638184 0.430847 1441916403 0.595215 0.229797 -0.638184 0.430847 1441916403 0.595215 0.229797 -0.638184 0.430847 1441916403 0.595215 0.229797 -0.638184 0.430847 1441916403 0.587219 0.252625 -0.620728 0.453857 1441916403 0.587219 0.252625 -0.620728 0.453857 1441916403 0.587219 0.252625 -0.620728 0.453857 1441916403 0.587219 0.252625 -0.620728 0.453857 1441916403 0.587219 0.252625 -0.620728 0.453857 1441916403 0.587219 0.252625 -0.620728 0.453857 1441916403 0.586609 0.264404 -0.609924 0.462585 1441916403 0.586609 0.264404 -0.609924 0.462585 1441916403 0.586609 0.264404 -0.609924 0.462585 1441916403 0.586609 0.264404 -0.609924 0.462585 1441916403 0.586609 0.264404 -0.609924 0.462585 1441916403 0.586609 0.264404 -0.609924 0.462585 1441916403 0.586609 0.264404 -0.609924 0.462585 1441916403 0.599060 0.253906 -0.615356 0.444946 1441916403 0.599060 0.253906 -0.615356 0.444946 1441916403 0.599060 0.253906 -0.615356 0.444946 1441916403 0.599060 0.253906 -0.615356 0.444946 1441916403 0.599060 0.253906 -0.615356 0.444946 1441916403 0.599060 0.253906 -0.615356 0.444946 1441916403 0.619629 0.212341 -0.636963 0.406494 1441916403 0.619629 0.212341 -0.636963 0.406494 1441916403 0.619629 0.212341 -0.636963 0.406494 1441916403 0.619629 0.212341 -0.636963 0.406494 1441916403 0.619629 0.212341 -0.636963 0.406494 1441916403 0.619629 0.212341 -0.636963 0.406494 1441916403 0.633606 0.163757 -0.659790 0.369324 1441916403 0.633606 0.163757 -0.659790 0.369324 1441916403 0.633606 0.163757 -0.659790 0.369324 1441916403 0.633606 0.163757 -0.659790 0.369324 1441916403 0.633606 0.163757 -0.659790 0.369324 1441916403 0.633606 0.163757 -0.659790 0.369324 1441916403 0.633972 0.138672 -0.671570 0.357605 1441916403 0.633972 0.138672 -0.671570 0.357605 1441916403 0.633972 0.138672 -0.671570 0.357605 1441916403 0.633972 0.138672 -0.671570 0.357605 1441916403 0.633972 0.138672 -0.671570 0.357605 1441916403 0.633972 0.138672 -0.671570 0.357605 1441916403 0.625610 0.143494 -0.672607 0.368286 1441916403 0.625610 0.143494 -0.672607 0.368286 1441916403 0.625610 0.143494 -0.672607 0.368286 1441916403 0.625610 0.143494 -0.672607 0.368286 1441916403 0.625610 0.143494 -0.672607 0.368286 1441916403 0.625610 0.143494 -0.672607 0.368286 1441916403 0.617737 0.157104 -0.669250 0.381836 1441916403 0.617737 0.157104 -0.669250 0.381836 1441916403 0.617737 0.157104 -0.669250 0.381836 1441916403 0.617737 0.157104 -0.669250 0.381836 1441916403 0.617737 0.157104 -0.669250 0.381836 1441916403 0.617737 0.157104 -0.669250 0.381836 1441916403 0.606506 0.181335 -0.662170 0.401001 1441916403 0.606506 0.181335 -0.662170 0.401001 1441916403 0.606506 0.181335 -0.662170 0.401001 1441916403 0.606506 0.181335 -0.662170 0.401001 1441916403 0.606506 0.181335 -0.662170 0.401001 1441916403 0.592407 0.215576 -0.649536 0.425049 1441916403 0.592407 0.215576 -0.649536 0.425049 1441916403 0.592407 0.215576 -0.649536 0.425049 1441916403 0.592407 0.215576 -0.649536 0.425049 1441916403 0.592407 0.215576 -0.649536 0.425049 1441916403 0.592407 0.215576 -0.649536 0.425049 1441916403 0.585510 0.245605 -0.636047 0.438538 1441916403 0.585510 0.245605 -0.636047 0.438538 1441916403 
0.569885 0.182983 -0.664429 0.447510 1441916405 0.578186 0.153687 -0.674744 0.432129 1441916405 0.578186 0.153687 -0.674744 0.432129 1441916405 0.578186 0.153687 -0.674744 0.432129 1441916405 0.578186 0.153687 -0.674744 0.432129 1441916405 0.578186 0.153687 -0.674744 0.432129 1441916405 0.578186 0.153687 -0.674744 0.432129 1441916405 0.578186 0.153687 -0.674744 0.432129 1441916405 0.590759 0.134155 -0.684326 0.405701 1441916405 0.590759 0.134155 -0.684326 0.405701 1441916405 0.590759 0.134155 -0.684326 0.405701 1441916405 0.590759 0.134155 -0.684326 0.405701 1441916405 0.590759 0.134155 -0.684326 0.405701 1441916406 0.590759 0.134155 -0.684326 0.405701 1441916406 0.602783 0.131287 -0.692017 0.374817 1441916406 0.602783 0.131287 -0.692017 0.374817 1441916406 0.602783 0.131287 -0.692017 0.374817 1441916406 0.602783 0.131287 -0.692017 0.374817 1441916406 0.602783 0.131287 -0.692017 0.374817 1441916406 0.602783 0.131287 -0.692017 0.374817 1441916406 0.614075 0.060730 -0.731995 0.288818 1441916406 0.614075 0.060730 -0.731995 0.288818 1441916406 0.614075 0.060730 -0.731995 0.288818 1441916406 0.614075 0.060730 -0.731995 0.288818 1441916406 0.614075 0.060730 -0.731995 0.288818 1441916406 0.614075 0.060730 -0.731995 0.288818 1441916406 0.614075 0.060730 -0.731995 0.288818 1441916406 0.581970 -0.085205 -0.786255 0.189575 1441916406 0.581970 -0.085205 -0.786255 0.189575 1441916406 0.581970 -0.085205 -0.786255 0.189575 1441916406 0.463135 -0.234009 -0.843140 0.140930 1441916406 0.463135 -0.234009 -0.843140 0.140930 1441916406 0.463135 -0.234009 -0.843140 0.140930 1441916406 0.463135 -0.234009 -0.843140 0.140930 1441916406 0.463135 -0.234009 -0.843140 0.140930 1441916406 0.463135 -0.234009 -0.843140 0.140930 1441916406 0.463135 -0.234009 -0.843140 0.140930 1441916406 0.274353 -0.337708 -0.887146 0.153870 1441916406 0.274353 -0.337708 -0.887146 0.153870 1441916406 0.274353 -0.337708 -0.887146 0.153870 1441916406 0.274353 -0.337708 -0.887146 0.153870 1441916406 0.274353 -0.337708 -0.887146 0.153870 1441916406 0.095825 -0.375244 -0.893188 0.228821 1441916406 0.095825 -0.375244 -0.893188 0.228821 1441916406 0.095825 -0.375244 -0.893188 0.228821 1441916406 0.095825 -0.375244 -0.893188 0.228821 1441916406 0.095825 -0.375244 -0.893188 0.228821 1441916406 -0.075317 -0.396973 -0.866211 0.294128 1441916406 -0.075317 -0.396973 -0.866211 0.294128 1441916406 -0.075317 -0.396973 -0.866211 0.294128 1441916406 -0.075317 -0.396973 -0.866211 0.294128 1441916406 -0.075317 -0.396973 -0.866211 0.294128 1441916406 -0.075317 -0.396973 -0.866211 0.294128 1441916406 -0.209473 -0.407043 -0.814758 0.355896 1441916406 -0.209473 -0.407043 -0.814758 0.355896 1441916406 -0.209473 -0.407043 -0.814758 0.355896 1441916406 -0.209473 -0.407043 -0.814758 0.355896 1441916406 -0.209473 -0.407043 -0.814758 0.355896 1441916406 -0.209473 -0.407043 -0.814758 0.355896 1441916406 -0.286560 -0.412354 -0.756470 0.419128 1441916406 -0.286560 -0.412354 -0.756470 0.419128 1441916406 -0.286560 -0.412354 -0.756470 0.419128 1441916406 -0.286560 -0.412354 -0.756470 0.419128 1441916406 -0.286560 -0.412354 -0.756470 0.419128 1441916406 -0.286560 -0.412354 -0.756470 0.419128 1441916406 -0.286560 -0.412354 -0.756470 0.419128 1441916406 -0.348877 -0.408997 -0.726440 0.428162 1441916406 -0.348877 -0.408997 -0.726440 0.428162 1441916406 -0.348877 -0.408997 -0.726440 0.428162 1441916406 -0.348877 -0.408997 -0.726440 0.428162 1441916406 -0.348877 -0.408997 -0.726440 0.428162 1441916406 -0.348877 -0.408997 -0.726440 0.428162 1441916406 -0.376648 -0.401794 -0.707092 0.443542 1441916406 -0.376648 -0.401794 -0.707092 0.443542 1441916406 -0.376648 -0.401794 -0.707092 0.443542 1441916406 -0.376648 -0.401794 -0.707092 0.443542 1441916406 -0.376648 -0.401794 -0.707092 0.443542 1441916406 -0.376648 -0.401794 -0.707092 0.443542 1441916406 -0.378235 -0.398926 -0.687317 0.474854 1441916406 -0.378235 -0.398926 -0.687317 0.474854 1441916406 -0.378235 -0.398926 -0.687317 0.474854 1441916406 -0.378235 -0.398926 -0.687317 0.474854 1441916406 -0.378235 -0.398926 -0.687317 0.474854 1441916406 -0.356445 -0.395081 -0.689331 0.491699 1441916406 -0.356445 -0.395081 -0.689331 0.491699 1441916406 -0.356445 -0.395081 -0.689331 0.491699 1441916406 -0.356445 -0.395081 -0.689331 0.491699 1441916406 -0.356445 -0.395081 -0.689331 0.491699 1441916406 -0.356445 -0.395081 -0.689331 0.491699 1441916406 -0.308167 -0.377991 -0.716064 0.499451 1441916406 -0.308167 -0.377991 -0.716064 0.499451 1441916406 -0.308167 -0.377991 -0.716064 0.499451 1441916406 -0.308167 -0.377991 -0.716064 0.499451 1441916406 -0.308167 -0.377991 -0.716064 0.499451 1441916406 -0.206299 -0.360291 -0.742065 0.526245 1441916406 -0.206299 -0.360291 -0.742065 0.526245 1441916406 -0.206299 -0.360291 -0.742065 0.526245 1441916406 -0.206299 -0.360291 -0.742065 0.526245 1441916406 -0.206299 -0.360291 -0.742065 0.526245 1441916406 -0.206299 -0.360291 -0.742065 0.526245 1441916406 -0.077393 -0.325867 -0.781921 0.525757 1441916406 -0.077393 -0.325867 -0.781921 0.525757 1441916406 -0.077393 -0.325867 -0.781921 0.525757 1441916406 -0.077393 -0.325867 -0.781921 0.525757 1441916406 -0.077393 -0.325867 -0.781921 0.525757 1441916406 -0.077393 -0.325867 -0.781921 0.525757 1441916406 0.068054 -0.276733 -0.820313 0.495850 1441916406 0.068054 -0.276733 -0.820313 0.495850 1441916406 0.068054 -0.276733 -0.820313 0.495850 1441916406 0.068054 -0.276733 -0.820313 0.495850 1441916406 0.068054 -0.276733 -0.820313 0.495850 1441916406 0.214905 -0.246582 -0.840576 0.431824 1441916406 0.214905 -0.246582 -0.840576 0.431824 1441916406 0.214905 -0.246582 -0.840576 0.431824 1441916406 0.214905 -0.246582 -0.840576 0.431824 1441916406 0.214905 -0.246582 -0.840576 0.431824 1441916406 0.214905 -0.246582 -0.840576 0.431824 1441916406 0.214905 -0.246582 -0.840576 0.431824 1441916407 0.314087 -0.242432 -0.852478 0.340454 1441916407 0.314087 -0.242432 -0.852478 0.340454 1441916407 0.314087 -0.242432 -0.852478 0.340454 1441916407 0.314087 -0.242432 -0.852478 0.340454 1441916407 0.314087 -0.242432 -0.852478 0.340454 1441916407 0.314087 -0.242432 -0.852478 0.340454 1441916407 0.374512 -0.267639 -0.848633 0.260742 1441916407 0.374512 -0.267639 -0.848633 0.260742 1441916407 0.374512 -0.267639 -0.848633 0.260742 1441916407 0.374512 -0.267639 -0.848633 0.260742 1441916407 0.374512 -0.267639 -0.848633 0.260742 1441916407 0.374512 -0.267639 -0.848633 0.260742 1441916407 0.382874 -0.303528 -0.852234 0.187073 1441916407 0.382874 -0.303528 -0.852234 0.187073 1441916407 0.382874 -0.303528 -0.852234 0.187073 1441916407 0.382874 -0.303528 -0.852234 0.187073 1441916407 0.382874 -0.303528 -0.852234 0.187073 1441916407 0.382874 -0.303528 -0.852234 0.187073 1441916407 0.342529 -0.341370 -0.862854 0.147400 1441916407 0.342529 -0.341370 -0.862854 0.147400 1441916407 0.342529 -0.341370 -0.862854 0.147400 1441916407 0.342529 -0.341370 -0.862854 0.147400 1441916407 0.342529 -0.341370 -0.862854 0.147400 1441916407 0.342529 -0.341370 -0.862854 0.147400 1441916407 0.342529 -0.341370 -0.862854 0.147400 1441916407 0.266113 -0.368958 -0.876892 0.155457 1441916407 0.266113 -0.368958 -0.876892 0.155457 1441916407 0.266113 -0.368958 -0.876892 0.155457 1441916407 0.266113 -0.368958 -0.876892 0.155457 1441916407 0.266113 -0.368958 -0.876892 0.155457 1441916407 0.170288 -0.383972 -0.882690 0.210999 1441916407 0.170288 -0.383972 -0.882690 0.210999 1441916407 0.170288 -0.383972 -0.882690 0.210999 1441916407 0.170288 -0.383972 -0.882690 0.210999 1441916407 0.170288 -0.383972 -0.882690 0.210999 1441916407 0.170288 -0.383972 -0.882690 0.210999 1441916407 0.047058 -0.395203 -0.874451 0.277466 1441916407 0.047058 -0.395203 -0.874451 0.277466 1441916407 0.047058 -0.395203 -0.874451 0.277466 1441916407 0.047058 -0.395203 -0.874451 0.277466 1441916407 0.047058 -0.395203 -0.874451 0.277466 1441916407 0.047058 -0.395203 -0.874451 0.277466 1441916407 -0.080017 -0.405579 -0.846252 0.336121 1441916407 -0.080017 -0.405579 -0.846252 0.336121 1441916407 -0.080017 -0.405579 -0.846252 0.336121 1441916407 -0.080017 -0.405579 -0.846252 0.336121 1441916407 -0.080017 -0.405579 -0.846252 0.336121 1441916407 -0.080017 -0.405579 -0.846252 0.336121 1441916407 -0.197754 -0.412842 -0.807129 0.372986 1441916407 -0.197754 -0.412842 -0.807129 0.372986 1441916407 -0.197754 -0.412842 -0.807129 0.372986 1441916407 -0.197754 -0.412842 -0.807129 0.372986 1441916407 -0.197754 -0.412842 -0.807129 0.372986 1441916407 -0.197754 -0.412842 -0.807129 0.372986 1441916407 -0.284973 -0.412537 -0.762939 0.408081 1441916407 -0.284973 -0.412537 -0.762939 0.408081 1441916407 -0.284973 -0.412537 -0.762939 0.408081 1441916407 -0.284973 -0.412537 -0.762939 0.408081 1441916407 -0.284973 -0.412537 -0.762939 0.408081 1441916407 -0.284973 -0.412537 -0.762939 0.408081 1441916407 -0.347107 -0.406433 -0.726196 0.432495 1441916407 -0.347107 -0.406433 -0.726196 0.432495 1441916407 -0.347107 -0.406433 -0.726196 0.432495 1441916407 -0.347107 -0.406433 -0.726196 0.432495 1441916407 -0.347107 -0.406433 -0.726196 0.432495 1441916407 -0.347107 -0.406433 -0.726196 0.432495 1441916407 -0.388550 -0.395630 -0.692993 0.460815 1441916407 -0.388550 -0.395630 -0.692993 0.460815 1441916407 -0.388550 -0.395630 -0.692993 0.460815 1441916407 -0.388550 -0.395630 -0.692993 0.460815 1441916407 -0.388550 -0.395630 -0.692993 0.460815 1441916407 -0.388550 -0.395630 -0.692993 0.460815 1441916407 -0.407532 -0.383301 -0.673523 0.483093 1441916407 -0.407532 -0.383301 -0.673523 0.483093 1441916407 -0.407532 -0.383301 -0.673523 0.483093 1441916407 -0.407532 -0.383301 -0.673523 0.483093 1441916407 -0.407532 -0.383301 -0.673523 0.483093 1441916407 -0.407532 -0.383301 -0.673523 0.483093 1441916407 -0.399170 -0.376587 -0.669617 0.500488 1441916407 -0.399170 -0.376587 -0.669617 0.500488 1441916407 -0.399170 -0.376587 -0.669617 0.500488 1441916407 -0.399170 -0.376587 -0.669617 0.500488 1441916407 -0.399170 -0.376587 -0.669617 0.500488 1441916407 -0.399170 -0.376587 -0.669617 0.500488 1441916407 -0.357544 -0.372803 -0.685791 0.512817 1441916407 -0.357544 -0.372803 -0.685791 0.512817 1441916407 -0.357544 -0.372803 -0.685791 0.512817 1441916407 -0.357544 -0.372803 -0.685791 0.512817 1441916407 -0.357544 -0.372803 -0.685791 0.512817 1441916407 -0.294006 -0.355286 -0.718140 0.521240 1441916407 -0.294006 -0.355286 -0.718140 0.521240 1441916407 -0.294006 -0.355286 -0.718140 0.521240 1441916407 -0.294006 -0.355286 -0.718140 0.521240 1441916407 -0.294006 -0.355286 -0.718140 0.521240 1441916407 -0.294006 -0.355286 -0.718140 0.521240 1441916407 -0.184143 -0.337341 -0.757080 0.528320 1441916407 -0.184143 -0.337341 -0.757080 0.528320 1441916407 -0.184143 -0.337341 -0.757080 0.528320 1441916407 -0.184143 -0.337341 -0.757080 0.528320 1441916407 -0.184143 -0.337341 -0.757080 0.528320 1441916407 -0.184143 -0.337341 -0.757080 0.528320 1441916407 -0.048401 -0.302429 -0.812073 0.496704 1441916407 -0.048401 -0.302429 -0.812073 0.496704 1441916407 -0.048401 -0.302429 -0.812073 0.496704 1441916407 -0.048401 -0.302429 -0.812073 0.496704 1441916407 -0.048401 -0.302429 -0.812073 0.496704 1441916407 -0.048401 -0.302429 -0.812073 0.496704 1441916407 0.113342 -0.269897 -0.849487 0.438965 1441916408 0.113342 -0.269897 -0.849487 0.438965 1441916408 0.113342 -0.269897 -0.849487 0.438965 1441916408 0.113342 -0.269897 -0.849487 0.438965 1441916408 0.113342 -0.269897 -0.849487 0.438965 1441916408 0.113342 -0.269897 -0.849487 0.438965 1441916408 0.113342 -0.269897 -0.849487 0.438965 1441916408 0.260620 -0.251770 -0.862610 0.353027 1441916408 0.260620 -0.251770 -0.862610 0.353027 1441916408 0.260620 -0.251770 -0.862610 0.353027 1441916408 0.260620 -0.251770 -0.862610 0.353027 1441916408 0.260620 -0.251770 -0.862610 0.353027 1441916408 0.260620 -0.251770 -0.862610 0.353027 1441916408 0.260620 -0.251770 -0.862610 0.353027 1441916408 0.362305 -0.247314 -0.856995 0.270508 1441916408 0.362305 -0.247314 -0.856995 0.270508 1441916408 0.362305 -0.247314 -0.856995 0.270508 1441916408 0.362305 -0.247314 -0.856995 0.270508 1441916408 0.362305 -0.247314 -0.856995 0.270508 1441916408 0.362305 -0.247314 -0.856995 0.270508 1441916408 0.426514 -0.265076 -0.842102 0.196777 1441916408 0.426514 -0.265076 -0.842102 0.196777 1441916408 0.426514 -0.265076 -0.842102 0.196777 1441916408 0.426514 -0.265076 -0.842102 0.196777 1441916408 0.426514 -0.265076 -0.842102 0.196777 1441916408 0.426514 -0.265076 -0.842102 0.196777 1441916408 0.431213 -0.297974 -0.841309 0.132141 1441916408 0.431213 -0.297974 -0.841309 0.132141 1441916408 0.431213 -0.297974 -0.841309 0.132141 1441916408 0.431213 -0.297974 -0.841309 0.132141 1441916408 0.431213 -0.297974 -0.841309 0.132141 1441916408 0.431213 -0.297974 -0.841309 0.132141 1441916408 0.391418 -0.321106 -0.853394 0.124268 1441916408 0.391418 -0.321106 -0.853394 0.124268 1441916408 0.391418 -0.321106 -0.853394 0.124268 1441916408 0.391418 -0.321106 -0.853394 0.124268 1441916408 0.391418 -0.321106 -0.853394 0.124268 1441916408 0.391418 -0.321106 -0.853394 0.124268 1441916408 0.319580 -0.337646 -0.869446 0.167114 1441916408 0.319580 -0.337646 -0.869446 0.167114 1441916408 0.319580 -0.337646 -0.869446 0.167114 1441916408 0.319580 -0.337646 -0.869446 0.167114 1441916408 0.319580 -0.337646 -0.869446 0.167114 1441916408 0.319580 -0.337646 -0.869446 0.167114 1441916408 0.211426 -0.356079 -0.882568 0.222900 1441916408 0.211426 -0.356079 -0.882568 0.222900 1441916408 0.211426 -0.356079 -0.882568 0.222900 1441916408 0.211426 -0.356079 -0.882568 0.222900 1441916408 0.211426 -0.356079 -0.882568 0.222900 1441916408 0.084045 -0.368958 -0.878784 0.290833 1441916408 0.084045 -0.368958 -0.878784 0.290833 1441916408 0.084045 -0.368958 -0.878784 0.290833 1441916408 -0.032654 -0.382813 -0.848389 0.364319 1441916408 -0.032654 -0.382813 -0.848389 0.364319 1441916408 -0.032654 -0.382813 -0.848389 0.364319 1441916408 -0.032654 -0.382813 -0.848389 0.364319 1441916408 -0.032654 -0.382813 -0.848389 0.364319 1441916408 -0.032654 -0.382813 -0.848389 0.364319 1441916408 -0.144958 -0.396729 -0.809998 0.406921 1441916408 -0.144958 -0.396729 -0.809998 0.406921 1441916408 -0.144958 -0.396729 -0.809998 0.406921 1441916408 -0.144958 -0.396729 -0.809998 0.406921 1441916408 -0.240906 -0.398193 -0.773560 0.430237 1441916408 -0.240906 -0.398193 -0.773560 0.430237 1441916408 -0.240906 -0.398193 -0.773560 0.430237 1441916408 -0.240906 -0.398193 -0.773560 0.430237 1441916408 -0.240906 -0.398193 -0.773560 0.430237 1441916408 -0.240906 -0.398193 -0.773560 0.430237 1441916408 -0.312744 -0.386292 -0.740723 0.452087 1441916408 -0.312744 -0.386292 -0.740723 0.452087 1441916408 -0.312744 -0.386292 -0.740723 0.452087 1441916408 -0.312744 -0.386292 -0.740723 0.452087 1441916408 -0.312744 -0.386292 -0.740723 0.452087 1441916408 -0.312744 -0.386292 -0.740723 0.452087 1441916408 -0.351807 -0.385254 -0.699768 0.488037 1441916408 -0.351807 -0.385254 -0.699768 0.488037 1441916408 -0.351807 -0.385254 -0.699768 0.488037 1441916408 -0.351807 -0.385254 -0.699768 0.488037 1441916408 -0.351807 -0.385254 -0.699768 0.488037 1441916408 -0.351807 -0.385254 -0.699768 0.488037 1441916408 -0.370728 -0.380310 -0.676636 0.510010 1441916408 -0.370728 -0.380310 -0.676636 0.510010 1441916408 -0.370728 -0.380310 -0.676636 0.510010 1441916408 -0.370728 -0.380310 -0.676636 0.510010 1441916408 -0.370728 -0.380310 -0.676636 0.510010 1441916408 -0.370728 -0.380310 -0.676636 0.510010 1441916408 -0.369568 -0.375610 -0.675720 0.515564 1441916408 -0.369568 -0.375610 -0.675720 0.515564 1441916408 -0.369568 -0.375610 -0.675720 0.515564 1441916408 -0.369568 -0.375610 -0.675720 0.515564 1441916408 -0.369568 -0.375610 -0.675720 0.515564 1441916408 -0.369568 -0.375610 -0.675720 0.515564 1441916408 -0.369568 -0.375610 -0.675720 0.515564 1441916408 -0.334351 -0.370483 -0.694336 0.518616 1441916408 -0.334351 -0.370483 -0.694336 0.518616 1441916408 -0.334351 -0.370483 -0.694336 0.518616 1441916408 -0.334351 -0.370483 -0.694336 0.518616 1441916408 -0.334351 -0.370483 -0.694336 0.518616 1441916408 -0.334351 -0.370483 -0.694336 0.518616 1441916408 -0.272949 -0.348694 -0.731384 0.518677 1441916408 -0.272949 -0.348694 -0.731384 0.518677 1441916408 -0.272949 -0.348694 -0.731384 0.518677 1441916408 -0.272949 -0.348694 -0.731384 0.518677 1441916408 -0.272949 -0.348694 -0.731384 0.518677 1441916408 -0.272949 -0.348694 -0.731384 0.518677 1441916408 -0.166504 -0.333374 -0.758667 0.534424 1441916408 -0.166504 -0.333374 -0.758667 0.534424 1441916409 -0.166504 -0.333374 -0.758667 0.534424 1441916409 -0.166504 -0.333374 -0.758667 0.534424 1441916409 -0.166504 -0.333374 -0.758667 0.534424 1441916409 -0.166504 -0.333374 -0.758667 0.534424 1441916409 -0.166504 -0.333374 -0.758667 0.534424 1441916409 -0.031860 -0.303711 -0.810120 0.500488 1441916409 -0.031860 -0.303711 -0.810120 0.500488 1441916409 -0.031860 -0.303711 -0.810120 0.500488 1441916409 -0.031860 -0.303711 -0.810120 0.500488 1441916409 -0.031860 -0.303711 -0.810120 0.500488 1441916409 0.100769 -0.294373 -0.867676 0.387756 1441916409 0.100769 -0.294373 -0.867676 0.387756 1441916409 0.100769 -0.294373 -0.867676 0.387756 1441916409 0.100769 -0.294373 -0.867676 0.387756 1441916409 0.100769 -0.294373 -0.867676 0.387756 1441916409 0.100769 -0.294373 -0.867676 0.387756 1441916409 0.100769 -0.294373 -0.867676 0.387756 1441916409 0.221924 -0.286621 -0.877991 0.312683 1441916409 0.221924 -0.286621 -0.877991 0.312683 1441916409 0.221924 -0.286621 -0.877991 0.312683 1441916409 0.221924 -0.286621 -0.877991 0.312683 1441916409 0.221924 -0.286621 -0.877991 0.312683 1441916409 0.221924 -0.286621 -0.877991 0.312683 1441916409 0.321167 -0.268738 -0.866577 0.271545 1441916409 0.321167 -0.268738 -0.866577 0.271545 1441916409 0.321167 -0.268738 -0.866577 0.271545 1441916409 0.321167 -0.268738 -0.866577 0.271545 1441916409 0.321167 -0.268738 -0.866577 0.271545 1441916409 0.321167 -0.268738 -0.866577 0.271545 1441916409 0.376892 -0.260498 -0.858704 0.229675 1441916409 0.376892 -0.260498 -0.858704 0.229675 1441916409 0.376892 -0.260498 -0.858704 0.229675 1441916409 0.376892 -0.260498 -0.858704 0.229675 1441916409 0.376892 -0.260498 -0.858704 0.229675 1441916409 0.376892 -0.260498 -0.858704 0.229675 1441916409 0.376892 -0.260498 -0.858704 0.229675 1441916409 0.398132 -0.267273 -0.852173 0.209412 1441916409 0.398132 -0.267273 -0.852173 0.209412 1441916409 0.398132 -0.267273 -0.852173 0.209412 1441916409 0.398132 -0.267273 -0.852173 0.209412 1441916409 0.398132 -0.267273 -0.852173 0.209412 1441916409 0.398132 -0.267273 -0.852173 0.209412 1441916409 0.372986 -0.285461 -0.863037 0.185974 1441916409 0.372986 -0.285461 -0.863037 0.185974 1441916409 0.372986 -0.285461 -0.863037 0.185974 1441916409 0.372986 -0.285461 -0.863037 0.185974 1441916409 0.372986 -0.285461 -0.863037 0.185974 1441916409 0.372986 -0.285461 -0.863037 0.185974 1441916409 0.308777 -0.302429 -0.880615 0.194336 1441916409 0.308777 -0.302429 -0.880615 0.194336 1441916409 0.308777 -0.302429 -0.880615 0.194336 1441916409 0.308777 -0.302429 -0.880615 0.194336 1441916409 0.308777 -0.302429 -0.880615 0.194336 1441916409 0.308777 -0.302429 -0.880615 0.194336 1441916409 0.224365 -0.312683 -0.892151 0.236755 1441916409 0.224365 -0.312683 -0.892151 0.236755 1441916409 0.224365 -0.312683 -0.892151 0.236755 1441916409 0.224365 -0.312683 -0.892151 0.236755 1441916409 0.224365 -0.312683 -0.892151 0.236755 1441916409 0.224365 -0.312683 -0.892151 0.236755 1441916409 0.224365 -0.312683 -0.892151 0.236755 1441916409 0.125671 -0.319397 -0.893005 0.291199 1441916409 0.125671 -0.319397 -0.893005 0.291199 1441916409 0.125671 -0.319397 -0.893005 0.291199 1441916409 0.125671 -0.319397 -0.893005 0.291199 1441916409 0.125671 -0.319397 -0.893005 0.291199 1441916409 0.125671 -0.319397 -0.893005 0.291199 1441916409 0.019165 -0.334961 -0.879211 0.338379 1441916409 0.019165 -0.334961 -0.879211 0.338379 1441916409 0.019165 -0.334961 -0.879211 0.338379 1441916409 0.019165 -0.334961 -0.879211 0.338379 1441916409 0.019165 -0.334961 -0.879211 0.338379 1441916409 -0.098694 -0.353943 -0.853394 0.369812 1441916409 -0.098694 -0.353943 -0.853394 0.369812 1441916409 -0.098694 -0.353943 -0.853394 0.369812 1441916409 -0.098694 -0.353943 -0.853394 0.369812 1441916409 -0.207092 -0.371338 -0.813416 0.397034 1441916409 -0.207092 -0.371338 -0.813416 0.397034 1441916409 -0.207092 -0.371338 -0.813416 0.397034 1441916409 -0.207092 -0.371338 -0.813416 0.397034 1441916409 -0.207092 -0.371338 -0.813416 0.397034 1441916409 -0.207092 -0.371338 -0.813416 0.397034 1441916409 -0.207092 -0.371338 -0.813416 0.397034 1441916409 -0.305542 -0.382446 -0.771240 0.406982 1441916409 -0.305542 -0.382446 -0.771240 0.406982 1441916409 -0.305542 -0.382446 -0.771240 0.406982 1441916409 -0.305542 -0.382446 -0.771240 0.406982 1441916409 -0.305542 -0.382446 -0.771240 0.406982 1441916409 -0.305542 -0.382446 -0.771240 0.406982 1441916409 -0.380005 -0.386230 -0.727356 0.421204 1441916409 -0.380005 -0.386230 -0.727356 0.421204 1441916409 -0.380005 -0.386230 -0.727356 0.421204 1441916409 -0.380005 -0.386230 -0.727356 0.421204 1441916409 -0.380005 -0.386230 -0.727356 0.421204 1441916409 -0.380005 -0.386230 -0.727356 0.421204 1441916409 -0.426208 -0.382690 -0.686279 0.448242 1441916409 -0.426208 -0.382690 -0.686279 0.448242 1441916409 -0.426208 -0.382690 -0.686279 0.448242 1441916409 -0.426208 -0.382690 -0.686279 0.448242 1441916409 -0.426208 -0.382690 -0.686279 0.448242 1441916409 -0.426208 -0.382690 -0.686279 0.448242 1441916409 -0.426208 -0.382690 -0.686279 0.448242 1441916409 -0.441772 -0.382385 -0.657593 0.475708 1441916409 -0.441772 -0.382385 -0.657593 0.475708 1441916409 -0.441772 -0.382385 -0.657593 0.475708 1441916409 -0.441772 -0.382385 -0.657593 0.475708 1441916409 -0.441772 -0.382385 -0.657593 0.475708 1441916409 -0.441772 -0.382385 -0.657593 0.475708 1441916409 -0.435425 -0.374817 -0.663147 0.479797 1441916409 -0.435425 -0.374817 -0.663147 0.479797 1441916409 -0.435425 -0.374817 -0.663147 0.479797 1441916410 -0.435425 -0.374817 -0.663147 0.479797 1441916410 -0.435425 -0.374817 -0.663147 0.479797 1441916410 -0.435425 -0.374817 -0.663147 0.479797 1441916410 -0.435425 -0.374817 -0.663147 0.479797 1441916410 -0.395081 -0.366821 -0.690430 0.482422 1441916410 -0.395081 -0.366821 -0.690430 0.482422 1441916410 -0.395081 -0.366821 -0.690430 0.482422 1441916410 -0.395081 -0.366821 -0.690430 0.482422 1441916410 -0.395081 -0.366821 -0.690430 0.482422 1441916410 -0.395081 -0.366821 -0.690430 0.482422 1441916410 -0.321350 -0.352844 -0.724304 0.497681 1441916410 -0.321350 -0.352844 -0.724304 0.497681 1441916410 -0.321350 -0.352844 -0.724304 0.497681 1441916410 -0.321350 -0.352844 -0.724304 0.497681 1441916410 -0.321350 -0.352844 -0.724304 0.497681 1441916410 -0.321350 -0.352844 -0.724304 0.497681 1441916410 -0.321350 -0.352844 -0.724304 0.497681 1441916410 -0.203613 -0.328918 -0.778381 0.494446 1441916410 -0.203613 -0.328918 -0.778381 0.494446 1441916410 -0.203613 -0.328918 -0.778381 0.494446 1441916410 -0.203613 -0.328918 -0.778381 0.494446 1441916410 -0.203613 -0.328918 -0.778381 0.494446 1441916410 -0.203613 -0.328918 -0.778381 0.494446 1441916410 -0.058533 -0.288757 -0.846619 0.443237 1441916410 -0.058533 -0.288757 -0.846619 0.443237 1441916410 -0.058533 -0.288757 -0.846619 0.443237 1441916410 -0.058533 -0.288757 -0.846619 0.443237 1441916410 -0.058533 -0.288757 -0.846619 0.443237 1441916410 -0.058533 -0.288757 -0.846619 0.443237 1441916410 0.095886 -0.233948 -0.899048 0.357483 1441916410 0.095886 -0.233948 -0.899048 0.357483 1441916410 0.095886 -0.233948 -0.899048 0.357483 1441916410 0.095886 -0.233948 -0.899048 0.357483 1441916410 0.095886 -0.233948 -0.899048 0.357483 1441916410 0.095886 -0.233948 -0.899048 0.357483 1441916410 0.232727 -0.200623 -0.905090 0.293945 1441916410 0.232727 -0.200623 -0.905090 0.293945 1441916410 0.232727 -0.200623 -0.905090 0.293945 1441916410 0.232727 -0.200623 -0.905090 0.293945 1441916410 0.232727 -0.200623 -0.905090 0.293945 1441916410 0.318298 -0.192688 -0.898499 0.233093 1441916410 0.318298 -0.192688 -0.898499 0.233093 1441916410 0.318298 -0.192688 -0.898499 0.233093 1441916410 0.318298 -0.192688 -0.898499 0.233093 1441916410 0.318298 -0.192688 -0.898499 0.233093 1441916410 0.318298 -0.192688 -0.898499 0.233093 1441916410 0.367737 -0.200317 -0.888977 0.185486 1441916410 0.367737 -0.200317 -0.888977 0.185486 1441916410 0.367737 -0.200317 -0.888977 0.185486 1441916410 0.367737 -0.200317 -0.888977 0.185486 1441916410 0.367737 -0.200317 -0.888977 0.185486 1441916410 0.367737 -0.200317 -0.888977 0.185486 1441916410 0.367737 -0.200317 -0.888977 0.185486 1441916410 0.382385 -0.210815 -0.886658 0.152161 1441916410 0.382385 -0.210815 -0.886658 0.152161 1441916410 0.382385 -0.210815 -0.886658 0.152161 1441916410 0.382385 -0.210815 -0.886658 0.152161 1441916410 0.382385 -0.210815 -0.886658 0.152161 1441916410 0.382385 -0.210815 -0.886658 0.152161 1441916410 0.373718 -0.222412 -0.889343 0.141357 1441916410 0.373718 -0.222412 -0.889343 0.141357 1441916410 0.373718 -0.222412 -0.889343 0.141357 1441916410 0.373718 -0.222412 -0.889343 0.141357 1441916410 0.373718 -0.222412 -0.889343 0.141357 1441916410 0.373718 -0.222412 -0.889343 0.141357 1441916410 0.373718 -0.222412 -0.889343 0.141357 1441916410 0.329468 -0.239502 -0.900574 0.152039 1441916410 0.329468 -0.239502 -0.900574 0.152039 1441916410 0.329468 -0.239502 -0.900574 0.152039 1441916410 0.329468 -0.239502 -0.900574 0.152039 1441916410 0.329468 -0.239502 -0.900574 0.152039 1441916410 0.329468 -0.239502 -0.900574 0.152039 1441916410 0.249756 -0.273987 -0.911255 0.179565 1441916410 0.249756 -0.273987 -0.911255 0.179565 1441916410 0.249756 -0.273987 -0.911255 0.179565 1441916410 0.249756 -0.273987 -0.911255 0.179565 1441916410 0.249756 -0.273987 -0.911255 0.179565 1441916410 0.249756 -0.273987 -0.911255 0.179565 1441916410 0.249756 -0.273987 -0.911255 0.179565 1441916410 0.141724 -0.301331 -0.917542 0.217468 1441916410 0.141724 -0.301331 -0.917542 0.217468 1441916410 0.141724 -0.301331 -0.917542 0.217468 1441916410 0.141724 -0.301331 -0.917542 0.217468 1441916410 0.141724 -0.301331 -0.917542 0.217468 1441916410 0.141724 -0.301331 -0.917542 0.217468 1441916410 0.031860 -0.311584 -0.904175 0.290466 1441916410 0.031860 -0.311584 -0.904175 0.290466 1441916410 0.031860 -0.311584 -0.904175 0.290466 1441916410 0.031860 -0.311584 -0.904175 0.290466 1441916410 0.031860 -0.311584 -0.904175 0.290466 1441916410 0.031860 -0.311584 -0.904175 0.290466 1441916410 -0.076660 -0.325012 -0.881409 0.334106 1441916410 -0.076660 -0.325012 -0.881409 0.334106 1441916410 -0.076660 -0.325012 -0.881409 0.334106 1441916410 -0.076660 -0.325012 -0.881409 0.334106 1441916410 -0.076660 -0.325012 -0.881409 0.334106 1441916410 -0.076660 -0.325012 -0.881409 0.334106 1441916410 -0.181274 -0.334045 -0.849976 0.364929 1441916410 -0.181274 -0.334045 -0.849976 0.364929 1441916410 -0.181274 -0.334045 -0.849976 0.364929 1441916410 -0.181274 -0.334045 -0.849976 0.364929 1441916410 -0.181274 -0.334045 -0.849976 0.364929 1441916410 -0.181274 -0.334045 -0.849976 0.364929 1441916410 -0.275696 -0.335815 -0.809204 0.395569 1441916410 -0.275696 -0.335815 -0.809204 0.395569 1441916410 -0.275696 -0.335815 -0.809204 0.395569 1441916410 -0.275696 -0.335815 -0.809204 0.395569 1441916410 -0.275696 -0.335815 -0.809204 0.395569 1441916410 -0.345337 -0.343018 -0.759033 0.432373 1441916410 -0.345337 -0.343018 -0.759033 0.432373 1441916410 -0.345337 -0.343018 -0.759033 0.432373 1441916410 -0.345337 -0.343018 -0.759033 0.432373 1441916410 -0.345337 -0.343018 -0.759033 0.432373 1441916411 -0.345337 -0.343018 -0.759033 0.432373 1441916411 -0.345337 -0.343018 -0.759033 0.432373 1441916411 -0.390137 -0.350342 -0.712891 0.465759 1441916411 -0.390137 -0.350342 -0.712891 0.465759 1441916411 -0.390137 -0.350342 -0.712891 0.465759 1441916411 -0.390137 -0.350342 -0.712891 0.465759 1441916411 -0.390137 -0.350342 -0.712891 0.465759 1441916411 -0.390137 -0.350342 -0.712891 0.465759 1441916411 -0.409485 -0.351196 -0.683716 0.491577 1441916411 -0.409485 -0.351196 -0.683716 0.491577 1441916411 -0.409485 -0.351196 -0.683716 0.491577 1441916411 -0.409485 -0.351196 -0.683716 0.491577 1441916411 -0.409485 -0.351196 -0.683716 0.491577 1441916411 -0.409485 -0.351196 -0.683716 0.491577 1441916411 -0.414978 -0.349243 -0.677063 0.497437 1441916411 -0.414978 -0.349243 -0.677063 0.497437 1441916411 -0.414978 -0.349243 -0.677063 0.497437 1441916411 -0.414978 -0.349243 -0.677063 0.497437 1441916411 -0.414978 -0.349243 -0.677063 0.497437 1441916411 -0.414978 -0.349243 -0.677063 0.497437 1441916411 -0.385010 -0.347717 -0.690247 0.504456 1441916411 -0.385010 -0.347717 -0.690247 0.504456 1441916411 -0.385010 -0.347717 -0.690247 0.504456 1441916411 -0.385010 -0.347717 -0.690247 0.504456 1441916411 -0.385010 -0.347717 -0.690247 0.504456 1441916411 -0.385010 -0.347717 -0.690247 0.504456 1441916411 -0.327820 -0.341125 -0.723816 0.502319 1441916411 -0.327820 -0.341125 -0.723816 0.502319 1441916411 -0.327820 -0.341125 -0.723816 0.502319 1441916411 -0.327820 -0.341125 -0.723816 0.502319 1441916411 
0.564331 0.224854 -0.640259 0.470093 1441916413 0.564331 0.224854 -0.640259 0.470093 1441916413 0.566467 0.228577 -0.633728 0.474548 1441916413 0.566467 0.228577 -0.633728 0.474548 1441916413 0.566467 0.228577 -0.633728 0.474548 1441916413 0.566467 0.228577 -0.633728 0.474548 1441916413 0.566467 0.228577 -0.633728 0.474548 1441916413 0.566467 0.228577 -0.633728 0.474548 1441916413 0.566467 0.228577 -0.633728 0.474548 1441916413 0.571655 0.228210 -0.628052 0.476013 1441916413 0.571655 0.228210 -0.628052 0.476013 1441916413 0.571655 0.228210 -0.628052 0.476013 1441916413 0.571655 0.228210 -0.628052 0.476013 1441916413 0.571655 0.228210 -0.628052 0.476013 1441916413 0.571655 0.228210 -0.628052 0.476013 1441916413 0.581177 0.218201 -0.629028 0.467896 1441916413 0.581177 0.218201 -0.629028 0.467896 1441916413 0.581177 0.218201 -0.629028 0.467896 1441916413 0.581177 0.218201 -0.629028 0.467896 1441916413 0.581177 0.218201 -0.629028 0.467896 1441916413 0.581177 0.218201 -0.629028 0.467896 1441916413 0.581177 0.218201 -0.629028 0.467896 1441916413 0.591431 0.196533 -0.638977 0.450806 1441916413 0.591431 0.196533 -0.638977 0.450806 1441916413 0.591431 0.196533 -0.638977 0.450806 1441916413 0.591431 0.196533 -0.638977 0.450806 1441916413 0.591431 0.196533 -0.638977 0.450806 1441916413 0.591431 0.196533 -0.638977 0.450806 1441916413 0.598755 0.168213 -0.651733 0.434082 1441916413 0.598755 0.168213 -0.651733 0.434082 1441916413 0.598755 0.168213 -0.651733 0.434082 1441916413 0.598755 0.168213 -0.651733 0.434082 1441916413 0.598755 0.168213 -0.651733 0.434082 1441916413 0.598755 0.168213 -0.651733 0.434082 1441916413 0.598755 0.168213 -0.651733 0.434082 1441916413 0.597046 0.156677 -0.656982 0.432800 1441916413 0.597046 0.156677 -0.656982 0.432800 1441916413 0.597046 0.156677 -0.656982 0.432800 1441916413 0.597046 0.156677 -0.656982 0.432800 1441916413 0.597046 0.156677 -0.656982 0.432800 1441916413 0.597046 0.156677 -0.656982 0.432800 1441916413 0.586060 0.171936 -0.649048 0.453552 1441916414 0.586060 0.171936 -0.649048 0.453552 1441916414 0.586060 0.171936 -0.649048 0.453552 1441916414 0.586060 0.171936 -0.649048 0.453552 1441916414 0.586060 0.171936 -0.649048 0.453552 1441916414 0.586060 0.171936 -0.649048 0.453552 1441916414 0.569397 0.204285 -0.631226 0.485413 1441916414 0.569397 0.204285 -0.631226 0.485413 1441916414 0.569397 0.204285 -0.631226 0.485413 1441916414 0.569397 0.204285 -0.631226 0.485413 1441916414 0.569397 0.204285 -0.631226 0.485413 1441916414 0.553894 0.237183 -0.609009 0.515747 1441916414 0.553894 0.237183 -0.609009 0.515747 1441916414 0.553894 0.237183 -0.609009 0.515747 1441916414 0.553894 0.237183 -0.609009 0.515747 1441916414 0.553894 0.237183 -0.609009 0.515747 1441916414 0.553894 0.237183 -0.609009 0.515747 1441916414 0.553894 0.237183 -0.609009 0.515747 1441916414 0.546936 0.262573 -0.593689 0.528564 1441916414 0.546936 0.262573 -0.593689 0.528564 1441916414 0.546936 0.262573 -0.593689 0.528564 1441916414 0.546936 0.262573 -0.593689 0.528564 1441916414 0.546936 0.262573 -0.593689 0.528564 1441916414 0.546936 0.262573 -0.593689 0.528564 1441916414 0.546936 0.262573 -0.593689 0.528564 1441916414 0.551514 0.266541 -0.594482 0.520874 1441916414 0.551514 0.266541 -0.594482 0.520874 1441916414 0.551514 0.266541 -0.594482 0.520874 1441916414 0.551514 0.266541 -0.594482 0.520874 1441916414 0.551514 0.266541 -0.594482 0.520874 1441916414 0.551514 0.266541 -0.594482 0.520874 1441916414 0.569519 0.232239 -0.621948 0.484619 1441916414 0.569519 0.232239 -0.621948 0.484619 1441916414 0.569519 0.232239 -0.621948 0.484619 1441916414 0.569519 0.232239 -0.621948 0.484619 1441916414 0.569519 0.232239 -0.621948 0.484619 1441916414 0.585266 0.181519 -0.651733 0.446899 1441916414 0.585266 0.181519 -0.651733 0.446899 1441916414 0.585266 0.181519 -0.651733 0.446899 1441916414 0.585266 0.181519 -0.651733 0.446899 1441916414 0.585266 0.181519 -0.651733 0.446899 1441916414 0.585266 0.181519 -0.651733 0.446899 1441916414 0.585266 0.181519 -0.651733 0.446899 1441916414 0.585083 0.161255 -0.666382 0.433105 1441916414 0.585083 0.161255 -0.666382 0.433105 1441916414 0.585083 0.161255 -0.666382 0.433105 1441916414 0.585083 0.161255 -0.666382 0.433105 1441916414 0.585083 0.161255 -0.666382 0.433105 1441916414 0.585083 0.161255 -0.666382 0.433105 1441916414 0.585083 0.161255 -0.666382 0.433105 1441916414 0.572510 0.173035 -0.666016 0.445740 1441916414 0.572510 0.173035 -0.666016 0.445740 1441916414 0.572510 0.173035 -0.666016 0.445740 1441916414 0.572510 0.173035 -0.666016 0.445740 1441916414 0.572510 0.173035 -0.666016 0.445740 1441916414 0.572510 0.173035 -0.666016 0.445740 1441916414 0.556885 0.199829 -0.656372 0.468079 1441916414 0.556885 0.199829 -0.656372 0.468079 1441916414 0.556885 0.199829 -0.656372 0.468079 1441916414 0.556885 0.199829 -0.656372 0.468079 1441916414 0.556885 0.199829 -0.656372 0.468079 1441916414 0.556885 0.199829 -0.656372 0.468079 1441916414 0.541199 0.238037 -0.638733 0.492371 1441916414 0.541199 0.238037 -0.638733 0.492371 1441916414 0.541199 0.238037 -0.638733 0.492371 1441916414 0.541199 0.238037 -0.638733 0.492371 1441916414 0.541199 0.238037 -0.638733 0.492371 1441916414 0.541199 0.238037 -0.638733 0.492371 1441916414 0.536316 0.263184 -0.626465 0.500610 1441916414 0.536316 0.263184 -0.626465 0.500610 1441916414 0.536316 0.263184 -0.626465 0.500610 1441916414 0.536316 0.263184 -0.626465 0.500610 1441916414 0.536316 0.263184 -0.626465 0.500610 1441916414 0.536316 0.263184 -0.626465 0.500610 1441916414 0.542969 0.263916 -0.630371 0.487976 1441916414 0.542969 0.263916 -0.630371 0.487976 1441916414 0.542969 0.263916 -0.630371 0.487976 1441916414 0.542969 0.263916 -0.630371 0.487976 1441916414 0.542969 0.263916 -0.630371 0.487976 1441916414 0.542969 0.263916 -0.630371 0.487976 1441916414 0.552490 0.250793 -0.638916 0.472900 1441916414 0.552490 0.250793 -0.638916 0.472900 1441916414 0.552490 0.250793 -0.638916 0.472900 1441916414 0.552490 0.250793 -0.638916 0.472900 1441916414 0.552490 0.250793 -0.638916 0.472900 1441916414 0.552490 0.250793 -0.638916 0.472900 1441916414 0.552490 0.250793 -0.638916 0.472900 1441916414 0.554199 0.244568 -0.642395 0.469360 1441916414 0.554199 0.244568 -0.642395 0.469360 1441916414 0.554199 0.244568 -0.642395 0.469360 1441916414 0.554199 0.244568 -0.642395 0.469360 1441916414 0.554199 0.244568 -0.642395 0.469360 1441916414 0.554199 0.244568 -0.642395 0.469360 1441916414 0.558411 0.234314 -0.644287 0.466980 1441916414 0.558411 0.234314 -0.644287 0.466980 1441916414 0.558411 0.234314 -0.644287 0.466980 1441916414 0.558411 0.234314 -0.644287 0.466980 1441916414 0.558411 0.234314 -0.644287 0.466980 1441916414 0.562134 0.224243 -0.645142 0.466309 1441916414 0.562134 0.224243 -0.645142 0.466309 1441916414 0.562134 0.224243 -0.645142 0.466309 1441916414 0.562134 0.224243 -0.645142 0.466309 1441916414 0.562134 0.224243 -0.645142 0.466309 1441916414 0.562134 0.224243 -0.645142 0.466309 1441916414 0.562134 0.224243 -0.645142 0.466309 1441916414 0.559509 0.220764 -0.643066 0.473938 1441916414 0.559509 0.220764 -0.643066 0.473938 1441916414 0.559509 0.220764 -0.643066 0.473938 1441916414 0.559509 0.220764 -0.643066 0.473938 1441916414 0.559509 0.220764 -0.643066 0.473938 1441916414 0.559509 0.220764 -0.643066 0.473938 1441916414 0.551697 0.229553 -0.633484 0.491516 1441916414 0.551697 0.229553 -0.633484 0.491516 1441916415 0.551697 0.229553 -0.633484 0.491516 1441916415 0.551697 0.229553 -0.633484 0.491516 1441916415 0.551697 0.229553 -0.633484 0.491516 1441916415 0.551697 0.229553 -0.633484 0.491516 1441916415 0.546875 0.244812 -0.620056 0.506470 1441916415 0.546875 0.244812 -0.620056 0.506470 1441916415 0.546875 0.244812 -0.620056 0.506470 1441916415 0.546875 0.244812 -0.620056 0.506470 1441916415 0.546875 0.244812 -0.620056 0.506470 1441916415 0.546875 0.244812 -0.620056 0.506470 1441916415 0.554626 0.248413 -0.612122 0.505920 1441916415 0.554626 0.248413 -0.612122 0.505920 1441916415 0.554626 0.248413 -0.612122 0.505920 1441916415 0.554626 0.248413 -0.612122 0.505920 1441916415 0.554626 0.248413 -0.612122 0.505920 1441916415 0.554626 0.248413 -0.612122 0.505920 1441916415 0.569824 0.236023 -0.615784 0.490234 1441916415 0.569824 0.236023 -0.615784 0.490234 1441916415 0.569824 0.236023 -0.615784 0.490234 1441916415 0.569824 0.236023 -0.615784 0.490234 1441916415 0.569824 0.236023 -0.615784 0.490234 1441916415 0.569824 0.236023 -0.615784 0.490234 1441916415 0.583313 0.214111 -0.626831 0.470032 1441916415 0.583313 0.214111 -0.626831 0.470032 1441916415 0.583313 0.214111 -0.626831 0.470032 1441916415 0.583313 0.214111 -0.626831 0.470032 1441916415 0.583313 0.214111 -0.626831 0.470032 1441916415 0.583313 0.214111 -0.626831 0.470032 1441916415 0.594666 0.192505 -0.638794 0.448608 1441916415 0.594666 0.192505 -0.638794 0.448608 1441916415 0.594666 0.192505 -0.638794 0.448608 1441916415 0.594666 0.192505 -0.638794 0.448608 1441916415 0.594666 0.192505 -0.638794 0.448608 1441916415 0.594666 0.192505 -0.638794 0.448608 1441916415 0.605042 0.166016 -0.649719 0.429138 1441916415 0.605042 0.166016 -0.649719 0.429138 1441916415 0.605042 0.166016 -0.649719 0.429138 1441916415 0.605042 0.166016 -0.649719 0.429138 1441916415 0.605042 0.166016 -0.649719 0.429138 1441916415 0.606079 0.148010 -0.659302 0.419556 1441916415 0.606079 0.148010 -0.659302 0.419556 1441916415 0.606079 0.148010 -0.659302 0.419556 1441916415 0.606079 0.148010 -0.659302 0.419556 1441916415 0.606079 0.148010 -0.659302 0.419556 1441916415 0.606079 0.148010 -0.659302 0.419556 1441916415 0.597961 0.147522 -0.662903 0.425659 1441916415 0.597961 0.147522 -0.662903 0.425659 1441916415 0.597961 0.147522 -0.662903 0.425659 1441916415 0.597961 0.147522 -0.662903 0.425659 1441916415 0.597961 0.147522 -0.662903 0.425659 1441916415 0.597961 0.147522 -0.662903 0.425659 1441916415 0.597961 0.147522 -0.662903 0.425659 1441916415 0.585938 0.162415 -0.659546 0.441833 1441916415 0.585938 0.162415 -0.659546 0.441833 1441916415 0.585938 0.162415 -0.659546 0.441833 1441916415 0.585938 0.162415 -0.659546 0.441833 1441916415 0.585938 0.162415 -0.659546 0.441833 1441916415 0.585938 0.162415 -0.659546 0.441833 1441916415 0.570251 0.190552 -0.649109 0.466003 1441916415 0.570251 0.190552 -0.649109 0.466003 1441916415 0.570251 0.190552 -0.649109 0.466003 1441916415 0.570251 0.190552 -0.649109 0.466003 1441916415 0.570251 0.190552 -0.649109 0.466003 1441916415 0.570251 0.190552 -0.649109 0.466003 1441916415 0.552673 0.225525 -0.636719 0.488159 1441916415 0.552673 0.225525 -0.636719 0.488159 1441916415 0.552673 0.225525 -0.636719 0.488159 1441916415 0.552673 0.225525 -0.636719 0.488159 1441916415 0.552673 0.225525 -0.636719 0.488159 1441916415 0.552673 0.225525 -0.636719 0.488159 1441916415 0.542114 0.253235 -0.626160 0.499878 1441916415 0.542114 0.253235 -0.626160 0.499878 1441916415 0.542114 0.253235 -0.626160 0.499878 1441916415 0.542114 0.253235 -0.626160 0.499878 1441916415 0.542114 0.253235 -0.626160 0.499878 1441916415 0.542114 0.253235 -0.626160 0.499878 1441916415 0.540100 0.268738 -0.623657 0.497070 1441916415 0.540100 0.268738 -0.623657 0.497070 1441916415 0.540100 0.268738 -0.623657 0.497070 1441916415 0.540100 0.268738 -0.623657 0.497070 1441916415 0.540100 0.268738 -0.623657 0.497070 1441916415 0.540100 0.268738 -0.623657 0.497070 1441916415 0.540100 0.268738 -0.623657 0.497070 1441916415 0.541504 0.272217 -0.628052 0.488037 1441916415 0.541504 0.272217 -0.628052 0.488037 1441916415 0.541504 0.272217 -0.628052 0.488037 1441916415 0.541504 0.272217 -0.628052 0.488037 1441916415 0.541504 0.272217 -0.628052 0.488037 1441916415 0.541504 0.272217 -0.628052 0.488037 1441916415 0.541748 0.273804 -0.630737 0.483398 1441916415 0.541748 0.273804 -0.630737 0.483398 1441916415 0.541748 0.273804 -0.630737 0.483398 1441916415 0.541748 0.273804 -0.630737 0.483398 1441916415 0.541748 0.273804 -0.630737 0.483398 1441916415 0.541748 0.273804 -0.630737 0.483398 1441916415 0.538330 0.279236 -0.629150 0.486145 1441916415 0.538330 0.279236 -0.629150 0.486145 1441916415 0.538330 0.279236 -0.629150 0.486145 1441916415 0.538330 0.279236 -0.629150 0.486145 1441916415 0.538330 0.279236 -0.629150 0.486145 1441916415 0.538330 0.279236 -0.629150 0.486145 1441916415 0.538330 0.279236 -0.629150 0.486145 1441916415 0.533630 0.288818 -0.622559 0.494141 1441916415 0.533630 0.288818 -0.622559 0.494141 1441916415 0.533630 0.288818 -0.622559 0.494141 1441916415 0.533630 0.288818 -0.622559 0.494141 1441916415 0.533630 0.288818 -0.622559 0.494141 1441916415 0.533630 0.288818 -0.622559 0.494141 1441916415 0.530762 0.295288 -0.615234 0.502502 1441916415 0.530762 0.295288 -0.615234 0.502502 1441916415 0.530762 0.295288 -0.615234 0.502502 1441916415 0.530762 0.295288 -0.615234 0.502502 1441916416 0.530762 0.295288 -0.615234 0.502502 1441916416 0.530762 0.295288 -0.615234 0.502502 1441916416 0.530518 0.294006 -0.611755 0.507751 1441916416 0.530518 0.294006 -0.611755 0.507751 1441916416 0.530518 0.294006 -0.611755 0.507751 1441916416 0.530518 0.294006 -0.611755 0.507751 1441916416 0.530518 0.294006 -0.611755 0.507751 1441916416 0.530518 0.294006 -0.611755 0.507751 1441916416 0.530518 0.294006 -0.611755 0.507751 1441916416 0.534607 0.283508 -0.614136 0.506531 1441916416 0.534607 0.283508 -0.614136 0.506531 1441916416 0.534607 0.283508 -0.614136 0.506531 1441916416 0.534607 0.283508 -0.614136 0.506531 1441916416 0.534607 0.283508 -0.614136 0.506531 1441916416 0.534607 0.283508 -0.614136 0.506531 1441916416 0.539978 0.267273 -0.619629 0.503052 1441916416 0.539978 0.267273 -0.619629 0.503052 1441916416 0.539978 0.267273 -0.619629 0.503052 1441916416 0.539978 0.267273 -0.619629 0.503052 1441916416 0.539978 0.267273 -0.619629 0.503052 1441916416 0.539978 0.267273 -0.619629 0.503052 1441916416 0.542908 0.258179 -0.619751 0.504395 1441916416 0.542908 0.258179 -0.619751 0.504395 1441916416 0.542908 0.258179 -0.619751 0.504395 1441916416 0.542908 0.258179 -0.619751 0.504395 1441916416 0.542908 0.258179 -0.619751 0.504395 1441916416 0.542908 0.258179 -0.619751 0.504395 1441916416 0.542786 0.259338 -0.613953 0.510986 1441916416 0.542786 0.259338 -0.613953 0.510986 1441916416 0.542786 0.259338 -0.613953 0.510986 1441916416 0.542786 0.259338 -0.613953 0.510986 1441916416 0.545776 0.261597 -0.608521 0.513184 1441916416 0.545776 0.261597 -0.608521 0.513184 1441916416 0.545776 0.261597 -0.608521 0.513184 1441916416 0.545776 0.261597 -0.608521 0.513184 1441916416 0.545776 0.261597 -0.608521 0.513184 1441916416 0.545776 0.261597 -0.608521 0.513184 1441916416 0.545776 0.261597 -0.608521 0.513184 1441916416 0.552612 0.257324 -0.607056 0.509705 1441916416 0.552612 0.257324 -0.607056 0.509705 1441916416 0.552612 0.257324 -0.607056 0.509705 1441916416 0.552612 0.257324 -0.607056 0.509705 1441916416 0.552612 0.257324 -0.607056 0.509705 1441916416 0.552612 0.257324 -0.607056 0.509705 1441916416 0.562683 0.244446 -0.613525 0.497253 1441916416 0.562683 0.244446 -0.613525 0.497253 1441916416 0.562683 0.244446 -0.613525 0.497253 1441916416 0.562683 0.244446 -0.613525 0.497253 1441916416 0.562683 0.244446 -0.613525 0.497253 1441916416 0.576477 0.220886 -0.626038 0.476379 1441916416 0.576477 0.220886 -0.626038 0.476379 1441916416 0.576477 0.220886 -0.626038 0.476379 1441916416 0.576477 0.220886 -0.626038 0.476379 1441916416 0.576477 0.220886 -0.626038 0.476379 1441916416 0.576477 0.220886 -0.626038 0.476379 1441916416 0.587952 0.193298 -0.641602 0.453064 1441916416 0.587952 0.193298 -0.641602 0.453064 1441916416 0.587952 0.193298 -0.641602 0.453064 1441916416 0.587952 0.193298 -0.641602 0.453064 1441916416 0.587952 0.193298 -0.641602 0.453064 1441916416 0.587952 0.193298 -0.641602 0.453064 1441916416 0.593384 0.170532 -0.655701 0.434509 1441916416 0.593384 0.170532 -0.655701 0.434509 1441916416 0.593384 0.170532 -0.655701 0.434509 1441916416 0.593384 0.170532 -0.655701 0.434509 1441916416 0.593384 0.170532 -0.655701 0.434509 1441916416 0.593384 0.170532 -0.655701 0.434509 1441916416 0.593384 0.170532 -0.655701 0.434509 1441916416 0.591370 0.163391 -0.662537 0.429688 1441916416 0.591370 0.163391 -0.662537 0.429688 1441916416 0.591370 0.163391 -0.662537 0.429688 1441916416 0.591370 0.163391 -0.662537 0.429688 1441916416 0.591370 0.163391 -0.662537 0.429688 1441916416 0.591370 0.163391 -0.662537 0.429688 1441916416 0.580994 0.177307 -0.660217 0.441650 1441916416 0.580994 0.177307 -0.660217 0.441650 1441916416 0.580994 0.177307 -0.660217 0.441650 1441916416 0.580994 0.177307 -0.660217 0.441650 1441916416 0.580994 0.177307 -0.660217 0.441650 1441916416 0.580994 0.177307 -0.660217 0.441650 1441916416 0.580994 0.177307 -0.660217 0.441650 1441916416 0.566101 0.208679 -0.649658 0.462463 1441916416 0.566101 0.208679 -0.649658 0.462463 1441916416 0.566101 0.208679 -0.649658 0.462463 1441916416 0.566101 0.208679 -0.649658 0.462463 1441916416 0.566101 0.208679 -0.649658 0.462463 1441916416 0.566101 0.208679 -0.649658 0.462463 1441916416 0.553284 0.243652 -0.635498 0.480286 1441916416 0.553284 0.243652 -0.635498 0.480286 1441916416 0.553284 0.243652 -0.635498 0.480286 1441916416 0.553284 0.243652 -0.635498 0.480286 1441916416 0.546448 0.270020 -0.627075 0.484985 1441916416 0.546448 0.270020 -0.627075 0.484985 1441916416 0.546448 0.270020 -0.627075 0.484985 1441916416 0.546448 0.270020 -0.627075 0.484985 1441916416 0.546448 0.270020 -0.627075 0.484985 1441916416 0.548401 0.280701 -0.626465 0.477356 1441916416 0.548401 0.280701 -0.626465 0.477356 1441916416 0.548401 0.280701 -0.626465 0.477356 1441916416 0.548401 0.280701 -0.626465 0.477356 1441916416 0.548401 0.280701 -0.626465 0.477356 1441916416 0.548401 0.280701 -0.626465 0.477356 1441916416 0.548401 0.280701 -0.626465 0.477356 1441916416 0.549133 0.287964 -0.625305 0.473755 1441916416 0.549133 0.287964 -0.625305 0.473755 1441916416 0.549133 0.287964 -0.625305 0.473755 1441916416 0.549133 0.287964 -0.625305 0.473755 1441916417 0.549133 0.287964 -0.625305 0.473755 1441916417 0.549133 0.287964 -0.625305 0.473755 1441916417 0.544983 0.297119 -0.620544 0.479187 1441916417 0.544983 0.297119 -0.620544 0.479187 1441916417 0.544983 0.297119 -0.620544 0.479187 1441916417 0.544983 0.297119 -0.620544 0.479187 1441916417 0.544983 0.297119 -0.620544 0.479187 1441916417 0.544983 0.297119 -0.620544 0.479187 1441916417 0.541626 0.305420 -0.614075 0.486023 1441916417 0.541626 0.305420 -0.614075 0.486023 1441916417 0.541626 0.305420 -0.614075 0.486023 1441916417 0.541626 0.305420 -0.614075 0.486023 1441916417 0.541626 0.305420 -0.614075 0.486023 1441916417 0.541626 0.305420 -0.614075 0.486023 1441916417 0.541626 0.305420 -0.614075 0.486023 1441916417 0.543823 0.302429 -0.612732 0.487183 1441916417 0.543823 0.302429 -0.612732 0.487183 1441916417 0.543823 0.302429 -0.612732 0.487183 1441916417 0.543823 0.302429 -0.612732 0.487183 1441916417 0.543823 0.302429 -0.612732 0.487183 1441916417 0.543823 0.302429 -0.612732 0.487183 1441916417 0.552490 0.284485 -0.620667 0.478088 1441916417 0.552490 0.284485 -0.620667 0.478088 1441916417 0.552490 0.284485 -0.620667 0.478088 1441916417 0.552490 0.284485 -0.620667 0.478088 1441916417 0.552490 0.284485 -0.620667 0.478088 1441916417 0.552490 0.284485 -0.620667 0.478088 1441916417 0.552490 0.284485 -0.620667 0.478088 1441916417 0.563538 0.256226 -0.632202 0.465820 1441916417 0.563538 0.256226 -0.632202 0.465820 1441916417 0.563538 0.256226 -0.632202 0.465820 1441916417 0.563538 0.256226 -0.632202 0.465820 1441916417 0.563538 0.256226 -0.632202 0.465820 1441916417 0.563538 0.256226 -0.632202 0.465820 1441916417 0.565369 0.238708 -0.636963 0.466492 1441916417 0.565369 0.238708 -0.636963 0.466492 1441916417 0.565369 0.238708 -0.636963 0.466492 1441916417 0.565369 0.238708 -0.636963 0.466492 1441916417 0.565369 0.238708 -0.636963 0.466492 1441916417 0.559692 0.237610 -0.632324 0.480042 1441916417 0.559692 0.237610 -0.632324 0.480042 1441916417 0.559692 0.237610 -0.632324 0.480042 1441916417 0.559692 0.237610 -0.632324 0.480042 1441916417 0.559692 0.237610 -0.632324 0.480042 1441916417 0.559692 0.237610 -0.632324 0.480042 1441916417 0.559692 0.237610 -0.632324 0.480042 1441916417 0.553711 0.247070 -0.621887 0.495544 1441916417 0.553711 0.247070 -0.621887 0.495544 1441916417 0.553711 0.247070 -0.621887 0.495544 1441916417 0.549438 0.263672 -0.608215 0.508606 1441916417 0.549438 0.263672 -0.608215 0.508606 1441916417 0.549438 0.263672 -0.608215 0.508606 1441916417 0.549438 0.263672 -0.608215 0.508606 1441916417 0.549438 0.263672 -0.608215 0.508606 1441916417 0.551331 0.274475 -0.597778 0.513123 1441916417 0.551331 0.274475 -0.597778 0.513123 1441916417 0.551331 0.274475 -0.597778 0.513123 1441916417 0.551331 0.274475 -0.597778 0.513123 1441916417 0.551331 0.274475 -0.597778 0.513123 1441916417 0.560547 0.266174 -0.603455 0.500732 1441916417 0.560547 0.266174 -0.603455 0.500732 1441916417 0.560547 0.266174 -0.603455 0.500732 1441916417 0.560547 0.266174 -0.603455 0.500732 1441916417 0.560547 0.266174 -0.603455 0.500732 1441916417 0.574707 0.240112 -0.619751 0.477356 1441916417 0.574707 0.240112 -0.619751 0.477356 1441916417 0.574707 0.240112 -0.619751 0.477356 1441916417 0.574707 0.240112 -0.619751 0.477356 1441916417 0.574707 0.240112 -0.619751 0.477356 1441916417 0.574707 0.240112 -0.619751 0.477356 1441916417 0.584229 0.212402 -0.636841 0.455994 1441916417 0.584229 0.212402 -0.636841 0.455994 1441916417 0.584229 0.212402 -0.636841 0.455994 1441916417 0.584229 0.212402 -0.636841 0.455994 1441916417 0.584229 0.212402 -0.636841 0.455994 1441916417 0.584229 0.212402 -0.636841 0.455994 1441916417 0.589233 0.191040 -0.650146 0.439941 1441916417 0.589233 0.191040 -0.650146 0.439941 1441916417 0.589233 0.191040 -0.650146 0.439941 1441916417 0.589233 0.191040 -0.650146 0.439941 1441916417 0.589233 0.191040 -0.650146 0.439941 1441916417 0.589233 0.191040 -0.650146 0.439941 1441916417 0.589233 0.191040 -0.650146 0.439941 1441916417 0.590942 0.178467 -0.658142 0.430969 1441916417 0.590942 0.178467 -0.658142 0.430969 1441916417 0.590942 0.178467 -0.658142 0.430969 1441916417 0.590942 0.178467 -0.658142 0.430969 1441916417 0.590942 0.178467 -0.658142 0.430969 1441916417 0.590942 0.178467 -0.658142 0.430969 1441916417 0.584473 0.184448 -0.658997 0.435974 1441916417 0.584473 0.184448 -0.658997 0.435974 1441916417 0.584473 0.184448 -0.658997 0.435974 1441916417 0.584473 0.184448 -0.658997 0.435974 1441916417 0.584473 0.184448 -0.658997 0.435974 1441916417 0.584473 0.184448 -0.658997 0.435974 1441916417 0.574646 0.202515 -0.653564 0.448975 1441916417 0.574646 0.202515 -0.653564 0.448975 1441916417 0.574646 0.202515 -0.653564 0.448975 1441916417 0.574646 0.202515 -0.653564 0.448975 1441916417 0.574646 0.202515 -0.653564 0.448975 1441916417 0.574646 0.202515 -0.653564 0.448975 1441916417 0.574646 0.202515 -0.653564 0.448975 1441916417 0.561523 0.227234 -0.644470 0.466492 1441916417 0.561523 0.227234 -0.644470 0.466492 1441916417 0.561523 0.227234 -0.644470 0.466492 1441916417 0.561523 0.227234 -0.644470 0.466492 1441916417 0.561523 0.227234 -0.644470 0.466492 1441916418 0.561523 0.227234 -0.644470 0.466492 1441916418 0.551331 0.255066 -0.631348 0.482056 1441916418 0.551331 0.255066 -0.631348 0.482056 1441916418 0.551331 0.255066 -0.631348 0.482056 1441916418 0.551331 0.255066 -0.631348 0.482056 1441916418 0.551331 0.255066 -0.631348 0.482056 1441916418 0.551331 0.255066 -0.631348 0.482056 1441916418 0.540771 0.282776 -0.619080 0.494263 1441916418 0.540771 0.282776 -0.619080 0.494263 1441916418 0.540771 0.282776 -0.619080 0.494263 1441916418 0.540771 0.282776 -0.619080 0.494263 1441916418 0.540771 0.282776 -0.619080 0.494263 1441916418 0.540771 0.282776 -0.619080 0.494263 1441916418 0.540771 0.282776 -0.619080 0.494263 1441916418 0.539429 0.301331 -0.606750 0.500061 1441916418 0.539429 0.301331 -0.606750 0.500061 1441916418 0.539429 0.301331 -0.606750 0.500061 1441916418 0.539429 0.301331 -0.606750 0.500061 1441916418 0.539429 0.301331 -0.606750 0.500061 1441916418 0.539429 0.301331 -0.606750 0.500061 1441916418 0.541321 0.307800 -0.602966 0.498596 1441916418 0.541321 0.307800 -0.602966 0.498596 1441916418 0.541321 0.307800 -0.602966 0.498596 1441916418 0.541321 0.307800 -0.602966 0.498596 1441916418 0.541321 0.307800 -0.602966 0.498596 1441916418 0.541321 0.307800 -0.602966 0.498596 1441916418 0.541321 0.307800 -0.602966 0.498596 1441916418 0.543091 0.308228 -0.601135 0.498657 1441916418 0.543091 0.308228 -0.601135 0.498657 1441916418 0.543091 0.308228 -0.601135 0.498657 1441916418 0.543091 0.308228 -0.601135 0.498657 1441916418 0.543091 0.308228 -0.601135 0.498657 1441916418 0.543091 0.308228 -0.601135 0.498657 1441916418 0.544067 0.306274 -0.600342 0.499756 1441916418 0.544067 0.306274 -0.600342 0.499756 1441916418 0.544067 0.306274 -0.600342 0.499756 1441916418 0.544067 0.306274 -0.600342 0.499756 1441916418 0.544067 0.306274 -0.600342 0.499756 1441916418 0.544067 0.306274 -0.600342 0.499756 1441916418 0.547546 0.295776 -0.604553 0.497192 1441916418 0.547546 0.295776 -0.604553 0.497192 1441916418 0.547546 0.295776 -0.604553 0.497192 1441916418 0.547546 0.295776 -0.604553 0.497192 1441916418 0.547546 0.295776 -0.604553 0.497192 1441916418 0.547546 0.295776 -0.604553 0.497192 1441916418 0.547546 0.295776 -0.604553 0.497192 1441916418 0.549866 0.284241 -0.608582 0.496460 1441916418 0.549866 0.284241 -0.608582 0.496460 1441916418 0.549866 0.284241 -0.608582 0.496460 1441916418 0.549866 0.284241 -0.608582 0.496460 1441916418 0.549866 0.284241 -0.608582 0.496460 1441916418 0.549866 0.284241 -0.608582 0.496460 1441916418 0.549866 0.284241 -0.608582 0.496460 1441916418 0.551453 0.271667 -0.612488 0.496948 1441916418 0.551453 0.271667 -0.612488 0.496948 1441916418 0.551453 0.271667 -0.612488 0.496948 1441916418 0.551453 0.271667 -0.612488 0.496948 1441916418 0.551453 0.271667 -0.612488 0.496948 1441916418 0.551453 0.271667 -0.612488 0.496948 1441916418 0.550293 0.261719 -0.615234 0.500122 1441916418 0.550293 0.261719 -0.615234 0.500122 1441916418 0.550293 0.261719 -0.615234 0.500122 1441916418 0.550293 0.261719 -0.615234 0.500122 1441916418 0.550293 0.261719 -0.615234 0.500122 1441916418 0.550293 0.261719 -0.615234 0.500122 1441916418 0.548401 0.257507 -0.615173 0.504395 1441916418 0.548401 0.257507 -0.615173 0.504395 1441916418 0.548401 0.257507 -0.615173 0.504395 1441916418 0.548401 0.257507 -0.615173 0.504395 1441916418 0.545044 0.261963 -0.610474 0.511475 1441916418 0.545044 0.261963 -0.610474 0.511475 1441916418 0.545044 0.261963 -0.610474 0.511475 1441916418 0.545044 0.261963 -0.610474 0.511475 1441916418 0.545044 0.261963 -0.610474 0.511475 1441916418 0.545044 0.261963 -0.610474 0.511475 1441916418 
0.581604 0.158325 -0.658569 0.450500 1441916420 0.581604 0.158325 -0.658569 0.450500 1441916420 0.581604 0.158325 -0.658569 0.450500 1441916420 0.581604 0.158325 -0.658569 0.450500 1441916420 0.581604 0.158325 -0.658569 0.450500 1441916420 0.581604 0.158325 -0.658569 0.450500 1441916420 0.596863 0.161377 -0.653870 0.436035 1441916420 0.596863 0.161377 -0.653870 0.436035 1441916421 0.596863 0.161377 -0.653870 0.436035 1441916421 0.596863 0.161377 -0.653870 0.436035 1441916421 0.596863 0.161377 -0.653870 0.436035 1441916421 0.596863 0.161377 -0.653870 0.436035 1441916421 0.614563 0.159851 -0.656799 0.406616 1441916421 0.614563 0.159851 -0.656799 0.406616 1441916421 0.614563 0.159851 -0.656799 0.406616 1441916421 0.614563 0.159851 -0.656799 0.406616 1441916421 0.614563 0.159851 -0.656799 0.406616 1441916421 0.614563 0.159851 -0.656799 0.406616 1441916421 0.634460 0.123657 -0.683167 0.339783 1441916421 0.634460 0.123657 -0.683167 0.339783 1441916421 0.634460 0.123657 -0.683167 0.339783 1441916421 0.634460 0.123657 -0.683167 0.339783 1441916421 0.634460 0.123657 -0.683167 0.339783 1441916421 0.634460 0.123657 -0.683167 0.339783 1441916421 0.634460 0.123657 -0.683167 0.339783 1441916421 0.649536 0.027588 -0.722839 0.234192 1441916421 0.649536 0.027588 -0.722839 0.234192 1441916421 0.649536 0.027588 -0.722839 0.234192 1441916421 0.649536 0.027588 -0.722839 0.234192 1441916421 0.649536 0.027588 -0.722839 0.234192 1441916421 0.635071 -0.101135 -0.755188 0.127258 1441916421 0.635071 -0.101135 -0.755188 0.127258 1441916421 0.635071 -0.101135 -0.755188 0.127258 1441916421 0.635071 -0.101135 -0.755188 0.127258 1441916421 0.635071 -0.101135 -0.755188 0.127258 1441916421 0.635071 -0.101135 -0.755188 0.127258 1441916421 0.635071 -0.101135 -0.755188 0.127258 1441916421 0.539612 -0.243713 -0.802917 0.068726 1441916421 0.539612 -0.243713 -0.802917 0.068726 1441916421 0.539612 -0.243713 -0.802917 0.068726 1441916421 0.539612 -0.243713 -0.802917 0.068726 1441916421 0.539612 -0.243713 -0.802917 0.068726 1441916421 0.539612 -0.243713 -0.802917 0.068726 1441916421 0.376526 -0.342163 -0.856934 0.082764 1441916421 0.376526 -0.342163 -0.856934 0.082764 1441916421 0.376526 -0.342163 -0.856934 0.082764 1441916421 0.376526 -0.342163 -0.856934 0.082764 1441916421 0.376526 -0.342163 -0.856934 0.082764 1441916421 0.376526 -0.342163 -0.856934 0.082764 1441916421 0.193604 -0.368286 -0.892212 0.175659 1441916421 0.193604 -0.368286 -0.892212 0.175659 1441916421 0.193604 -0.368286 -0.892212 0.175659 1441916421 0.193604 -0.368286 -0.892212 0.175659 1441916421 0.193604 -0.368286 -0.892212 0.175659 1441916421 0.193604 -0.368286 -0.892212 0.175659 1441916421 0.000244 -0.384827 -0.894714 0.226868 1441916421 0.000244 -0.384827 -0.894714 0.226868 1441916421 0.000244 -0.384827 -0.894714 0.226868 1441916421 0.000244 -0.384827 -0.894714 0.226868 1441916421 0.000244 -0.384827 -0.894714 0.226868 1441916421 0.000244 -0.384827 -0.894714 0.226868 1441916421 -0.172424 -0.383545 -0.863586 0.278442 1441916421 -0.172424 -0.383545 -0.863586 0.278442 1441916421 -0.172424 -0.383545 -0.863586 0.278442 1441916421 -0.172424 -0.383545 -0.863586 0.278442 1441916421 -0.172424 -0.383545 -0.863586 0.278442 1441916421 -0.172424 -0.383545 -0.863586 0.278442 1441916421 -0.286987 -0.380920 -0.807190 0.347900 1441916421 -0.286987 -0.380920 -0.807190 0.347900 1441916421 -0.286987 -0.380920 -0.807190 0.347900 1441916421 -0.286987 -0.380920 -0.807190 0.347900 1441916421 -0.286987 -0.380920 -0.807190 0.347900 1441916421 -0.286987 -0.380920 -0.807190 0.347900 1441916421 -0.286987 -0.380920 -0.807190 0.347900 1441916421 -0.353699 -0.378296 -0.752197 0.407471 1441916421 -0.353699 -0.378296 -0.752197 0.407471 1441916421 -0.353699 -0.378296 -0.752197 0.407471 1441916421 -0.353699 -0.378296 -0.752197 0.407471 1441916421 -0.353699 -0.378296 -0.752197 0.407471 1441916421 -0.353699 -0.378296 -0.752197 0.407471 1441916421 -0.395752 -0.369019 -0.721436 0.432190 1441916421 -0.395752 -0.369019 -0.721436 0.432190 1441916421 -0.395752 -0.369019 -0.721436 0.432190 1441916421 -0.395752 -0.369019 -0.721436 0.432190 1441916421 -0.395752 -0.369019 -0.721436 0.432190 1441916421 -0.395752 -0.369019 -0.721436 0.432190 1441916421 -0.414307 -0.359009 -0.707275 0.446350 1441916421 -0.414307 -0.359009 -0.707275 0.446350 1441916421 -0.414307 -0.359009 -0.707275 0.446350 1441916421 -0.414307 -0.359009 -0.707275 0.446350 1441916421 -0.414307 -0.359009 -0.707275 0.446350 1441916421 -0.414307 -0.359009 -0.707275 0.446350 1441916421 -0.414307 -0.359009 -0.707275 0.446350 1441916421 -0.405334 -0.358093 -0.693787 0.475586 1441916421 -0.405334 -0.358093 -0.693787 0.475586 1441916421 -0.405334 -0.358093 -0.693787 0.475586 1441916421 -0.405334 -0.358093 -0.693787 0.475586 1441916421 -0.405334 -0.358093 -0.693787 0.475586 1441916421 -0.405334 -0.358093 -0.693787 0.475586 1441916421 -0.363770 -0.357849 -0.697144 0.503601 1441916421 -0.363770 -0.357849 -0.697144 0.503601 1441916421 -0.363770 -0.357849 -0.697144 0.503601 1441916421 -0.363770 -0.357849 -0.697144 0.503601 1441916421 -0.363770 -0.357849 -0.697144 0.503601 1441916421 -0.363770 -0.357849 -0.697144 0.503601 1441916421 -0.294434 -0.339905 -0.726624 0.519470 1441916421 -0.294434 -0.339905 -0.726624 0.519470 1441916421 -0.294434 -0.339905 -0.726624 0.519470 1441916421 -0.294434 -0.339905 -0.726624 0.519470 1441916421 -0.294434 -0.339905 -0.726624 0.519470 1441916421 -0.294434 -0.339905 -0.726624 0.519470 1441916421 -0.181519 -0.329773 -0.755127 0.536743 1441916421 -0.181519 -0.329773 -0.755127 0.536743 1441916421 -0.181519 -0.329773 -0.755127 0.536743 1441916421 -0.181519 -0.329773 -0.755127 0.536743 1441916421 -0.181519 -0.329773 -0.755127 0.536743 1441916421 -0.181519 -0.329773 -0.755127 0.536743 1441916421 -0.051086 -0.305481 -0.790955 0.527771 1441916421 -0.051086 -0.305481 -0.790955 0.527771 1441916421 -0.051086 -0.305481 -0.790955 0.527771 1441916422 -0.051086 -0.305481 -0.790955 0.527771 1441916422 -0.051086 -0.305481 -0.790955 0.527771 1441916422 -0.051086 -0.305481 -0.790955 0.527771 1441916422 0.069763 -0.280273 -0.845154 0.449829 1441916422 0.069763 -0.280273 -0.845154 0.449829 1441916422 0.069763 -0.280273 -0.845154 0.449829 1441916422 0.191589 -0.284241 -0.875488 0.340637 1441916422 0.191589 -0.284241 -0.875488 0.340637 1441916422 0.191589 -0.284241 -0.875488 0.340637 1441916422 0.191589 -0.284241 -0.875488 0.340637 1441916422 0.191589 -0.284241 -0.875488 0.340637 1441916422 0.191589 -0.284241 -0.875488 0.340637 1441916422 0.191589 -0.284241 -0.875488 0.340637 1441916422 0.288513 -0.301514 -0.867981 0.269226 1441916422 0.288513 -0.301514 -0.867981 0.269226 1441916422 0.288513 -0.301514 -0.867981 0.269226 1441916422 0.288513 -0.301514 -0.867981 0.269226 1441916422 0.288513 -0.301514 -0.867981 0.269226 1441916422 0.288513 -0.301514 -0.867981 0.269226 1441916422 0.365112 -0.305176 -0.849609 0.227539 1441916422 0.365112 -0.305176 -0.849609 0.227539 1441916422 0.365112 -0.305176 -0.849609 0.227539 1441916422 0.365112 -0.305176 -0.849609 0.227539 1441916422 0.365112 -0.305176 -0.849609 0.227539 1441916422 0.365112 -0.305176 -0.849609 0.227539 1441916422 0.394531 -0.319336 -0.845398 0.166565 1441916422 0.394531 -0.319336 -0.845398 0.166565 1441916422 0.394531 -0.319336 -0.845398 0.166565 1441916422 0.394531 -0.319336 -0.845398 0.166565 1441916422 0.394531 -0.319336 -0.845398 0.166565 1441916422 0.394531 -0.319336 -0.845398 0.166565 1441916422 0.394531 -0.319336 -0.845398 0.166565 1441916422 0.357544 -0.346069 -0.861450 0.101624 1441916422 0.357544 -0.346069 -0.861450 0.101624 1441916422 0.357544 -0.346069 -0.861450 0.101624 1441916422 0.357544 -0.346069 -0.861450 0.101624 1441916422 0.357544 -0.346069 -0.861450 0.101624 1441916422 0.357544 -0.346069 -0.861450 0.101624 1441916422 0.278076 -0.362183 -0.883301 0.106262 1441916422 0.278076 -0.362183 -0.883301 0.106262 1441916422 0.278076 -0.362183 -0.883301 0.106262 1441916422 0.278076 -0.362183 -0.883301 0.106262 1441916422 0.278076 -0.362183 -0.883301 0.106262 1441916422 0.278076 -0.362183 -0.883301 0.106262 1441916422 0.171143 -0.369629 -0.898315 0.164795 1441916422 0.171143 -0.369629 -0.898315 0.164795 1441916422 0.171143 -0.369629 -0.898315 0.164795 1441916422 0.171143 -0.369629 -0.898315 0.164795 1441916422 0.171143 -0.369629 -0.898315 0.164795 1441916422 0.171143 -0.369629 -0.898315 0.164795 1441916422 0.036621 -0.376892 -0.893982 0.239624 1441916422 0.036621 -0.376892 -0.893982 0.239624 1441916422 0.036621 -0.376892 -0.893982 0.239624 1441916422 0.036621 -0.376892 -0.893982 0.239624 1441916422 0.036621 -0.376892 -0.893982 0.239624 1441916422 0.036621 -0.376892 -0.893982 0.239624 1441916422 -0.092468 -0.381592 -0.860291 0.325317 1441916422 -0.092468 -0.381592 -0.860291 0.325317 1441916422 -0.092468 -0.381592 -0.860291 0.325317 1441916422 -0.092468 -0.381592 -0.860291 0.325317 1441916422 -0.092468 -0.381592 -0.860291 0.325317 1441916422 -0.092468 -0.381592 -0.860291 0.325317 1441916422 -0.207581 -0.385010 -0.813354 0.383667 1441916422 -0.207581 -0.385010 -0.813354 0.383667 1441916422 -0.207581 -0.385010 -0.813354 0.383667 1441916422 -0.207581 -0.385010 -0.813354 0.383667 1441916422 -0.207581 -0.385010 -0.813354 0.383667 1441916422 -0.207581 -0.385010 -0.813354 0.383667 1441916422 -0.289856 -0.387085 -0.772827 0.411011 1441916422 -0.289856 -0.387085 -0.772827 0.411011 1441916422 -0.289856 -0.387085 -0.772827 0.411011 1441916422 -0.289856 -0.387085 -0.772827 0.411011 1441916422 -0.289856 -0.387085 -0.772827 0.411011 1441916422 -0.289856 -0.387085 -0.772827 0.411011 1441916422 -0.338562 -0.384766 -0.737854 0.439270 1441916422 -0.338562 -0.384766 -0.737854 0.439270 1441916422 -0.338562 -0.384766 -0.737854 0.439270 1441916422 -0.338562 -0.384766 -0.737854 0.439270 1441916422 -0.338562 -0.384766 -0.737854 0.439270 1441916422 -0.338562 -0.384766 -0.737854 0.439270 1441916422 -0.338562 -0.384766 -0.737854 0.439270 1441916422 -0.367188 -0.381042 -0.706726 0.469666 1441916422 -0.367188 -0.381042 -0.706726 0.469666 1441916422 -0.367188 -0.381042 -0.706726 0.469666 1441916422 -0.367188 -0.381042 -0.706726 0.469666 1441916422 -0.367188 -0.381042 -0.706726 0.469666 1441916422 -0.367188 -0.381042 -0.706726 0.469666 1441916422 -0.384216 -0.367920 -0.696838 0.481140 1441916422 -0.384216 -0.367920 -0.696838 0.481140 1441916422 -0.384216 -0.367920 -0.696838 0.481140 1441916422 -0.384216 -0.367920 -0.696838 0.481140 1441916422 -0.384216 -0.367920 -0.696838 0.481140 1441916422 -0.384216 -0.367920 -0.696838 0.481140 1441916422 -0.384216 -0.367920 -0.696838 0.481140 1441916422 -0.375916 -0.363281 -0.693176 0.496277 1441916422 -0.375916 -0.363281 -0.693176 0.496277 1441916422 -0.375916 -0.363281 -0.693176 0.496277 1441916422 -0.375916 -0.363281 -0.693176 0.496277 1441916422 -0.375916 -0.363281 -0.693176 0.496277 1441916422 -0.375916 -0.363281 -0.693176 0.496277 1441916422 -0.334717 -0.362244 -0.708496 0.504883 1441916422 -0.334717 -0.362244 -0.708496 0.504883 1441916422 -0.334717 -0.362244 -0.708496 0.504883 1441916422 -0.334717 -0.362244 -0.708496 0.504883 1441916422 -0.334717 -0.362244 -0.708496 0.504883 1441916422 -0.334717 -0.362244 -0.708496 0.504883 1441916422 -0.265381 -0.347473 -0.734680 0.518799 1441916422 -0.265381 -0.347473 -0.734680 0.518799 1441916422 -0.265381 -0.347473 -0.734680 0.518799 1441916422 -0.265381 -0.347473 -0.734680 0.518799 1441916422 -0.265381 -0.347473 -0.734680 0.518799 1441916423 -0.265381 -0.347473 -0.734680 0.518799 1441916423 -0.265381 -0.347473 -0.734680 0.518799 1441916423 -0.171875 -0.327271 -0.775024 0.512573 1441916423 -0.171875 -0.327271 -0.775024 0.512573 1441916423 -0.171875 -0.327271 -0.775024 0.512573 1441916423 -0.171875 -0.327271 -0.775024 0.512573 1441916423 -0.171875 -0.327271 -0.775024 0.512573 1441916423 -0.171875 -0.327271 -0.775024 0.512573 1441916423 -0.047668 -0.305603 -0.824890 0.473145 1441916423 -0.047668 -0.305603 -0.824890 0.473145 1441916423 -0.047668 -0.305603 -0.824890 0.473145 1441916423 -0.047668 -0.305603 -0.824890 0.473145 1441916423 -0.047668 -0.305603 -0.824890 0.473145 1441916423 -0.047668 -0.305603 -0.824890 0.473145 1441916423 0.078735 -0.271973 -0.868347 0.407227 1441916423 0.078735 -0.271973 -0.868347 0.407227 1441916423 0.078735 -0.271973 -0.868347 0.407227 1441916423 0.078735 -0.271973 -0.868347 0.407227 1441916423 0.078735 -0.271973 -0.868347 0.407227 1441916423 0.078735 -0.271973 -0.868347 0.407227 1441916423 0.210022 -0.241211 -0.881042 0.348633 1441916423 0.210022 -0.241211 -0.881042 0.348633 1441916423 0.210022 -0.241211 -0.881042 0.348633 1441916423 0.210022 -0.241211 -0.881042 0.348633 1441916423 0.210022 -0.241211 -0.881042 0.348633 1441916423 0.210022 -0.241211 -0.881042 0.348633 1441916423 0.320679 -0.203735 -0.867554 0.321045 1441916423 0.320679 -0.203735 -0.867554 0.321045 1441916423 0.320679 -0.203735 -0.867554 0.321045 1441916423 0.320679 -0.203735 -0.867554 0.321045 1441916423 0.320679 -0.203735 -0.867554 0.321045 1441916423 0.320679 -0.203735 -0.867554 0.321045 1441916423 0.380493 -0.207153 -0.868591 0.240601 1441916423 0.380493 -0.207153 -0.868591 0.240601 1441916423 0.380493 -0.207153 -0.868591 0.240601 1441916423 0.380493 -0.207153 -0.868591 0.240601 1441916423 0.380493 -0.207153 -0.868591 0.240601 1441916423 0.380493 -0.207153 -0.868591 0.240601 1441916423 0.411560 -0.222595 -0.861084 0.198975 1441916423 0.411560 -0.222595 -0.861084 0.198975 1441916423 0.411560 -0.222595 -0.861084 0.198975 1441916423 0.411560 -0.222595 -0.861084 0.198975 1441916423 0.411560 -0.222595 -0.861084 0.198975 1441916423 0.383484 -0.255005 -0.872375 0.163940 1441916423 0.383484 -0.255005 -0.872375 0.163940 1441916423 0.383484 -0.255005 -0.872375 0.163940 1441916423 0.383484 -0.255005 -0.872375 0.163940 1441916423 0.383484 -0.255005 -0.872375 0.163940 1441916423 0.383484 -0.255005 -0.872375 0.163940 1441916423 0.315552 -0.285095 -0.886475 0.182617 1441916423 0.315552 -0.285095 -0.886475 0.182617 1441916423 0.315552 -0.285095 -0.886475 0.182617 1441916423 0.315552 -0.285095 -0.886475 0.182617 1441916423 0.315552 -0.285095 -0.886475 0.182617 1441916423 0.315552 -0.285095 -0.886475 0.182617 1441916423 0.233093 -0.302612 -0.890076 0.248718 1441916423 0.233093 -0.302612 -0.890076 0.248718 1441916423 0.233093 -0.302612 -0.890076 0.248718 1441916423 0.233093 -0.302612 -0.890076 0.248718 1441916423 0.233093 -0.302612 -0.890076 0.248718 1441916423 0.233093 -0.302612 -0.890076 0.248718 1441916423 0.134216 -0.316467 -0.880737 0.325867 1441916423 0.134216 -0.316467 -0.880737 0.325867 1441916423 0.134216 -0.316467 -0.880737 0.325867 1441916423 0.134216 -0.316467 -0.880737 0.325867 1441916423 0.134216 -0.316467 -0.880737 0.325867 1441916423 0.134216 -0.316467 -0.880737 0.325867 1441916423 0.016113 -0.345093 -0.856934 0.382568 1441916423 0.016113 -0.345093 -0.856934 0.382568 1441916423 0.016113 -0.345093 -0.856934 0.382568 1441916423 0.016113 -0.345093 -0.856934 0.382568 1441916423 0.016113 -0.345093 -0.856934 0.382568 1441916423 0.016113 -0.345093 -0.856934 0.382568 1441916423 0.016113 -0.345093 -0.856934 0.382568 1441916423 -0.108459 -0.377930 -0.813049 0.429382 1441916423 -0.108459 -0.377930 -0.813049 0.429382 1441916423 -0.108459 -0.377930 -0.813049 0.429382 1441916423 -0.108459 -0.377930 -0.813049 0.429382 1441916423 -0.108459 -0.377930 -0.813049 0.429382 1441916423 -0.108459 -0.377930 -0.813049 0.429382 1441916423 -0.222168 -0.413086 -0.763245 0.444397 1441916423 -0.222168 -0.413086 -0.763245 0.444397 1441916423 -0.222168 -0.413086 -0.763245 0.444397 1441916423 -0.222168 -0.413086 -0.763245 0.444397 1441916423 -0.222168 -0.413086 -0.763245 0.444397 1441916423 -0.222168 -0.413086 -0.763245 0.444397 1441916423 -0.322876 -0.435181 -0.732422 0.412292 1441916423 -0.322876 -0.435181 -0.732422 0.412292 1441916423 -0.322876 -0.435181 -0.732422 0.412292 1441916423 -0.322876 -0.435181 -0.732422 0.412292 1441916423 -0.322876 -0.435181 -0.732422 0.412292 1441916423 -0.322876 -0.435181 -0.732422 0.412292 1441916423 -0.392395 -0.438599 -0.708130 0.390259 1441916423 -0.392395 -0.438599 -0.708130 0.390259 1441916423 -0.392395 -0.438599 -0.708130 0.390259 1441916423 -0.392395 -0.438599 -0.708130 0.390259 1441916423 -0.392395 -0.438599 -0.708130 0.390259 1441916423 -0.392395 -0.438599 -0.708130 0.390259 1441916423 -0.392395 -0.438599 -0.708130 0.390259 1441916423 -0.425049 -0.436584 -0.686951 0.396179 1441916423 -0.425049 -0.436584 -0.686951 0.396179 1441916423 -0.425049 -0.436584 -0.686951 0.396179 1441916423 -0.425049 -0.436584 -0.686951 0.396179 1441916423 -0.425049 -0.436584 -0.686951 0.396179 1441916423 -0.425049 -0.436584 -0.686951 0.396179 1441916423 -0.429932 -0.423889 -0.677551 0.420044 1441916423 -0.429932 -0.423889 -0.677551 0.420044 1441916423 -0.429932 -0.423889 -0.677551 0.420044 1441916423 -0.429932 -0.423889 -0.677551 0.420044 1441916423 -0.429932 -0.423889 -0.677551 0.420044 1441916423 -0.429932 -0.423889 -0.677551 0.420044 1441916424 -0.399963 -0.404297 -0.687927 0.450989 1441916424 -0.399963 -0.404297 -0.687927 0.450989 1441916424 -0.399963 -0.404297 -0.687927 0.450989 1441916424 -0.399963 -0.404297 -0.687927 0.450989 1441916424 -0.399963 -0.404297 -0.687927 0.450989 1441916424 -0.399963 -0.404297 -0.687927 0.450989 1441916424 -0.341553 -0.377930 -0.716797 0.476196 1441916424 -0.341553 -0.377930 -0.716797 0.476196 1441916424 -0.341553 -0.377930 -0.716797 0.476196 1441916424 -0.341553 -0.377930 -0.716797 0.476196 1441916424 -0.341553 -0.377930 -0.716797 0.476196 1441916424 -0.341553 -0.377930 -0.716797 0.476196 1441916424 -0.236755 -0.347778 -0.762573 0.491455 1441916424 -0.236755 -0.347778 -0.762573 0.491455 1441916424 -0.236755 -0.347778 -0.762573 0.491455 1441916424 -0.236755 -0.347778 -0.762573 0.491455 1441916424 -0.236755 -0.347778 -0.762573 0.491455 1441916424 -0.236755 -0.347778 -0.762573 0.491455 1441916424 -0.100769 -0.307312 -0.819885 0.472534 1441916424 -0.100769 -0.307312 -0.819885 0.472534 1441916424 -0.100769 -0.307312 -0.819885 0.472534 1441916424 -0.100769 -0.307312 -0.819885 0.472534 1441916424 -0.100769 -0.307312 -0.819885 0.472534 1441916424 0.058777 -0.276184 -0.866882 0.410828 1441916424 0.058777 -0.276184 -0.866882 0.410828 1441916424 0.058777 -0.276184 -0.866882 0.410828 1441916424 0.058777 -0.276184 -0.866882 0.410828 1441916424 0.058777 -0.276184 -0.866882 0.410828 1441916424 0.058777 -0.276184 -0.866882 0.410828 1441916424 0.058777 -0.276184 -0.866882 0.410828 1441916424 0.196167 -0.259583 -0.884888 0.333374 1441916424 0.196167 -0.259583 -0.884888 0.333374 1441916424 0.196167 -0.259583 -0.884888 0.333374 1441916424 0.196167 -0.259583 -0.884888 0.333374 1441916424 0.196167 -0.259583 -0.884888 0.333374 1441916424 0.196167 -0.259583 -0.884888 0.333374 1441916424 0.309265 -0.247803 -0.870361 0.292297 1441916424 0.309265 -0.247803 -0.870361 0.292297 1441916424 0.309265 -0.247803 -0.870361 0.292297 1441916424 0.309265 -0.247803 -0.870361 0.292297 1441916424 0.309265 -0.247803 -0.870361 0.292297 1441916424 0.309265 -0.247803 -0.870361 0.292297 1441916424 0.388733 -0.257019 -0.849792 0.246277 1441916424 0.388733 -0.257019 -0.849792 0.246277 1441916424 0.388733 -0.257019 -0.849792 0.246277 1441916424 0.388733 -0.257019 -0.849792 0.246277 1441916424 0.388733 -0.257019 -0.849792 0.246277 1441916424 0.388733 -0.257019 -0.849792 0.246277 1441916424 0.388733 -0.257019 -0.849792 0.246277 1441916424 0.423157 -0.285461 -0.839417 0.186829 1441916424 0.423157 -0.285461 -0.839417 0.186829 1441916424 0.423157 -0.285461 -0.839417 0.186829 1441916424 0.423157 -0.285461 -0.839417 0.186829 1441916424 0.423157 -0.285461 -0.839417 0.186829 1441916424 0.423157 -0.285461 -0.839417 0.186829 1441916424 0.417114 -0.309387 -0.840576 0.154175 1441916424 0.417114 -0.309387 -0.840576 0.154175 1441916424 0.417114 -0.309387 -0.840576 0.154175 1441916424 0.417114 -0.309387 -0.840576 0.154175 1441916424 0.417114 -0.309387 -0.840576 0.154175 1441916424 0.360596 -0.322876 -0.862854 0.145630 1441916424 0.360596 -0.322876 -0.862854 0.145630 1441916424 0.360596 -0.322876 -0.862854 0.145630 1441916424 0.360596 -0.322876 -0.862854 0.145630 1441916424 0.360596 -0.322876 -0.862854 0.145630 1441916424 0.360596 -0.322876 -0.862854 0.145630 1441916424 0.269836 -0.331543 -0.887573 0.171692 1441916424 0.269836 -0.331543 -0.887573 0.171692 1441916424 0.269836 -0.331543 -0.887573 0.171692 1441916424 0.269836 -0.331543 -0.887573 0.171692 1441916424 0.269836 -0.331543 -0.887573 0.171692 1441916424 0.269836 -0.331543 -0.887573 0.171692 1441916424 0.151917 -0.338745 -0.903625 0.213684 1441916424 0.151917 -0.338745 -0.903625 0.213684 1441916424 0.151917 -0.338745 -0.903625 0.213684 1441916424 0.151917 -0.338745 -0.903625 0.213684 1441916424 0.151917 -0.338745 -0.903625 0.213684 1441916424 0.151917 -0.338745 -0.903625 0.213684 1441916424 0.151917 -0.338745 -0.903625 0.213684 1441916424 0.020874 -0.342712 -0.898376 0.274048 1441916424 0.020874 -0.342712 -0.898376 0.274048 1441916424 0.020874 -0.342712 -0.898376 0.274048 1441916424 0.020874 -0.342712 -0.898376 0.274048 1441916424 0.020874 -0.342712 -0.898376 0.274048 1441916424 0.020874 -0.342712 -0.898376 0.274048 1441916424 -0.117371 -0.354065 -0.867615 0.328796 1441916424 -0.117371 -0.354065 -0.867615 0.328796 1441916424 -0.117371 -0.354065 -0.867615 0.328796 1441916424 -0.117371 -0.354065 -0.867615 0.328796 1441916424 -0.117371 -0.354065 -0.867615 0.328796 1441916424 -0.246399 -0.364807 -0.823181 0.358704 1441916424 -0.246399 -0.364807 -0.823181 0.358704 1441916424 -0.246399 -0.364807 -0.823181 0.358704 1441916424 -0.246399 -0.364807 -0.823181 0.358704 1441916424 -0.246399 -0.364807 -0.823181 0.358704 1441916424 -0.246399 -0.364807 -0.823181 0.358704 1441916424 -0.356079 -0.367188 -0.764404 0.392578 1441916424 -0.356079 -0.367188 -0.764404 0.392578 1441916424 -0.356079 -0.367188 -0.764404 0.392578 1441916424 -0.356079 -0.367188 -0.764404 0.392578 1441916424 -0.356079 -0.367188 -0.764404 0.392578 1441916424 -0.356079 -0.367188 -0.764404 0.392578 1441916424 -0.427246 -0.357849 -0.715698 0.420959 1441916424 -0.427246 -0.357849 -0.715698 0.420959 1441916424 -0.427246 -0.357849 -0.715698 0.420959 1441916424 -0.427246 -0.357849 -0.715698 0.420959 1441916424 -0.427246 -0.357849 -0.715698 0.420959 1441916424 -0.427246 -0.357849 -0.715698 0.420959 1441916424 -0.467529 -0.336304 -0.687073 0.443115 1441916425 -0.467529 -0.336304 -0.687073 0.443115 1441916425 -0.467529 -0.336304 -0.687073 0.443115 1441916425 -0.467529 -0.336304 -0.687073 0.443115 1441916425 -0.477905 -0.326782 -0.670105 0.464600 1441916425 -0.477905 -0.326782 -0.670105 0.464600 1441916425 -0.477905 -0.326782 -0.670105 0.464600 1441916425 -0.477905 -0.326782 -0.670105 0.464600 1441916425 -0.477905 -0.326782 -0.670105 0.464600 1441916425 -0.477905 -0.326782 -0.670105 0.464600 1441916425 -0.458557 -0.318115 -0.685364 0.467834 1441916425 -0.458557 -0.318115 -0.685364 0.467834 1441916425 -0.458557 -0.318115 -0.685364 0.467834 1441916425 -0.458557 -0.318115 -0.685364 0.467834 1441916425 -0.458557 -0.318115 -0.685364 0.467834 1441916425 -0.458557 -0.318115 -0.685364 0.467834 1441916425 -0.458557 -0.318115 -0.685364 0.467834 1441916425 -0.404968 -0.317261 -0.723572 0.460266 1441916425 -0.404968 -0.317261 -0.723572 0.460266 1441916425 -0.404968 -0.317261 -0.723572 0.460266 1441916425 -0.404968 -0.317261 -0.723572 0.460266 1441916425 -0.404968 -0.317261 -0.723572 0.460266 1441916425 -0.404968 -0.317261 -0.723572 0.460266 1441916425 -0.314514 -0.312988 -0.773621 0.452454 1441916425 -0.314514 -0.312988 -0.773621 0.452454 1441916425 -0.314514 -0.312988 -0.773621 0.452454 1441916425 -0.314514 -0.312988 -0.773621 0.452454 1441916425 -0.314514 -0.312988 -0.773621 0.452454 1441916425 -0.198059 -0.303284 -0.837952 0.408325 1441916425 -0.198059 -0.303284 -0.837952 0.408325 1441916425 -0.198059 -0.303284 -0.837952 0.408325 1441916425 -0.198059 -0.303284 -0.837952 0.408325 1441916425 -0.198059 -0.303284 -0.837952 0.408325 1441916425 -0.067078 -0.278442 -0.884888 0.367371 1441916425 -0.067078 -0.278442 -0.884888 0.367371 1441916425 -0.067078 -0.278442 -0.884888 0.367371 1441916425 -0.067078 -0.278442 -0.884888 0.367371 1441916425 -0.067078 -0.278442 -0.884888 0.367371 1441916425 -0.067078 -0.278442 -0.884888 0.367371 1441916425 -0.067078 -0.278442 -0.884888 0.367371 1441916425 0.096313 -0.254822 -0.908020 0.318237 1441916425 0.096313 -0.254822 -0.908020 0.318237 1441916425 0.096313 -0.254822 -0.908020 0.318237 1441916425 0.096313 -0.254822 -0.908020 0.318237 1441916425 0.096313 -0.254822 -0.908020 0.318237 1441916425 0.096313 -0.254822 -0.908020 0.318237 1441916425 0.231567 -0.239380 -0.905762 0.262024 1441916425 0.231567 -0.239380 -0.905762 0.262024 1441916425 0.231567 -0.239380 -0.905762 0.262024 1441916425 0.231567 -0.239380 -0.905762 0.262024 1441916425 0.231567 -0.239380 -0.905762 0.262024 1441916425 0.231567 -0.239380 -0.905762 0.262024 1441916425 0.333557 -0.232971 -0.886353 0.221069 1441916425 0.333557 -0.232971 -0.886353 0.221069 1441916425 0.333557 -0.232971 -0.886353 0.221069 1441916425 0.333557 -0.232971 -0.886353 0.221069 1441916425 0.333557 -0.232971 -0.886353 0.221069 1441916425 0.333557 -0.232971 -0.886353 0.221069 1441916425 0.333557 -0.232971 -0.886353 0.221069 1441916425 0.397339 -0.230591 -0.868042 0.188354 1441916425 0.397339 -0.230591 -0.868042 0.188354 1441916425 0.397339 -0.230591 -0.868042 0.188354 1441916425 0.397339 -0.230591 -0.868042 0.188354 1441916425 0.397339 -0.230591 -0.868042 0.188354 1441916425 0.397339 -0.230591 -0.868042 0.188354 1441916425 0.431335 -0.248291 -0.852234 0.161316 1441916425 0.431335 -0.248291 -0.852234 0.161316 1441916425 0.431335 -0.248291 -0.852234 0.161316 1441916425 0.431335 -0.248291 -0.852234 0.161316 1441916425 0.431335 -0.248291 -0.852234 0.161316 1441916425 0.431335 -0.248291 -0.852234 0.161316 1441916425 0.431335 -0.248291 -0.852234 0.161316 1441916425 0.423767 -0.271118 -0.851257 0.149231 1441916425 0.423767 -0.271118 -0.851257 0.149231 1441916425 0.423767 -0.271118 -0.851257 0.149231 1441916425 0.423767 -0.271118 -0.851257 0.149231 1441916425 0.423767 -0.271118 -0.851257 0.149231 1441916425 0.423767 -0.271118 -0.851257 0.149231 1441916425 0.374634 -0.298645 -0.866882 0.137817 1441916425 0.374634 -0.298645 -0.866882 0.137817 1441916425 0.374634 -0.298645 -0.866882 0.137817 1441916425 0.374634 -0.298645 -0.866882 0.137817 1441916425 0.374634 -0.298645 -0.866882 0.137817 1441916425 0.374634 -0.298645 -0.866882 0.137817 1441916425 0.374634 -0.298645 -0.866882 0.137817 1441916425 0.262756 -0.341675 -0.895386 0.111755 1441916425 0.262756 -0.341675 -0.895386 0.111755 1441916425 0.262756 -0.341675 -0.895386 0.111755 1441916425 0.262756 -0.341675 -0.895386 0.111755 1441916425 0.262756 -0.341675 -0.895386 0.111755 1441916425 0.262756 -0.341675 -0.895386 0.111755 1441916425 0.121948 -0.359863 -0.912903 0.149231 1441916425 0.121948 -0.359863 -0.912903 0.149231 1441916425 0.121948 -0.359863 -0.912903 0.149231 1441916425 0.121948 -0.359863 -0.912903 0.149231 1441916425 0.121948 -0.359863 -0.912903 0.149231 1441916425 0.121948 -0.359863 -0.912903 0.149231 1441916425 -0.004578 -0.356262 -0.905090 0.232239 1441916425 -0.004578 -0.356262 -0.905090 0.232239 1441916425 -0.004578 -0.356262 -0.905090 0.232239 1441916425 -0.004578 -0.356262 -0.905090 0.232239 1441916425 -0.004578 -0.356262 -0.905090 0.232239 1441916425 -0.128601 -0.348572 -0.886658 0.275452 1441916425 -0.128601 -0.348572 -0.886658 0.275452 1441916425 -0.128601 -0.348572 -0.886658 0.275452 1441916425 -0.128601 -0.348572 -0.886658 0.275452 1441916425 -0.128601 -0.348572 -0.886658 0.275452 1441916425 -0.128601 -0.348572 -0.886658 0.275452 1441916425 -0.236755 -0.343506 -0.850281 0.320984 1441916425 -0.236755 -0.343506 -0.850281 0.320984 1441916426 -0.236755 -0.343506 -0.850281 0.320984 1441916426 -0.236755 -0.343506 -0.850281 0.320984 1441916426 -0.236755 -0.343506 -0.850281 0.320984 1441916426 -0.236755 -0.343506 -0.850281 0.320984 1441916426 -0.339478 -0.335022 -0.804077 0.354980 1441916426 -0.339478 -0.335022 -0.804077 0.354980 1441916426 -0.339478 -0.335022 -0.804077 0.354980 1441916426 -0.339478 -0.335022 -0.804077 0.354980 1441916426 -0.432617 -0.321960 -0.740417 0.401184 1441916426 -0.432617 -0.321960 -0.740417 0.401184 1441916426 -0.432617 -0.321960 -0.740417 0.401184 1441916426 -0.432617 -0.321960 -0.740417 0.401184 1441916426 -0.432617 -0.321960 -0.740417 0.401184 1441916426 -0.432617 -0.321960 -0.740417 0.401184 1441916426 -0.432617 -0.321960 -0.740417 0.401184 1441916426 -0.494263 -0.305298 -0.690002 0.431824 1441916426 -0.494263 -0.305298 -0.690002 0.431824 1441916426 -0.494263 -0.305298 -0.690002 0.431824 1441916426 -0.494263 -0.305298 -0.690002 0.431824 1441916426 -0.494263 -0.305298 -0.690002 0.431824 1441916426 -0.494263 -0.305298 -0.690002 0.431824 1441916426 -0.520386 -0.302368 -0.655884 0.455688 1441916426 
0.550781 0.287964 -0.624146 0.473389 1441916428 0.550781 0.287964 -0.624146 0.473389 1441916428 0.550781 0.287964 -0.624146 0.473389 1441916428 0.550781 0.287964 -0.624146 0.473389 1441916428 0.551758 0.288086 -0.624634 0.471558 1441916428 0.551758 0.288086 -0.624634 0.471558 1441916428 0.551758 0.288086 -0.624634 0.471558 1441916428 0.551758 0.288086 -0.624634 0.471558 1441916428 0.551758 0.288086 -0.624634 0.471558 1441916428 0.551758 0.288086 -0.624634 0.471558 1441916428 0.553162 0.287292 -0.625610 0.469116 1441916428 0.553162 0.287292 -0.625610 0.469116 1441916428 0.553162 0.287292 -0.625610 0.469116 1441916428 0.553162 0.287292 -0.625610 0.469116 1441916428 0.553162 0.287292 -0.625610 0.469116 1441916428 0.553162 0.287292 -0.625610 0.469116 1441916428 0.554626 0.285278 -0.627319 0.466370 1441916428 0.554626 0.285278 -0.627319 0.466370 1441916428 0.554626 0.285278 -0.627319 0.466370 1441916428 0.554626 0.285278 -0.627319 0.466370 1441916428 0.554626 0.285278 -0.627319 0.466370 1441916428 0.554626 0.285278 -0.627319 0.466370 1441916428 0.556152 0.283691 -0.627197 0.465637 1441916428 0.556152 0.283691 -0.627197 0.465637 1441916428 0.556152 0.283691 -0.627197 0.465637 1441916428 0.556152 0.283691 -0.627197 0.465637 1441916428 0.556152 0.283691 -0.627197 0.465637 1441916428 0.556152 0.283691 -0.627197 0.465637 1441916428 0.556152 0.283691 -0.627197 0.465637 1441916428 0.557129 0.283203 -0.625244 0.467407 1441916428 0.557129 0.283203 -0.625244 0.467407 1441916428 0.557129 0.283203 -0.625244 0.467407 1441916428 0.557129 0.283203 -0.625244 0.467407 1441916428 0.557129 0.283203 -0.625244 0.467407 1441916429 0.557129 0.283203 -0.625244 0.467407 1441916429 0.560120 0.281250 -0.623535 0.467224 1441916429 0.560120 0.281250 -0.623535 0.467224 1441916429 0.560120 0.281250 -0.623535 0.467224 1441916429 0.560120 0.281250 -0.623535 0.467224 1441916429 0.560120 0.281250 -0.623535 0.467224 1441916429 0.560120 0.281250 -0.623535 0.467224 1441916429 0.566956 0.272095 -0.624573 0.463074 1441916429 0.566956 0.272095 -0.624573 0.463074 1441916429 0.566956 0.272095 -0.624573 0.463074 1441916429 0.566956 0.272095 -0.624573 0.463074 1441916429 0.566956 0.272095 -0.624573 0.463074 1441916429 0.566956 0.272095 -0.624573 0.463074 1441916429 0.572876 0.258484 -0.629211 0.457214 1441916429 0.572876 0.258484 -0.629211 0.457214 1441916429 0.572876 0.258484 -0.629211 0.457214 1441916429 0.572876 0.258484 -0.629211 0.457214 1441916429 0.572876 0.258484 -0.629211 0.457214 1441916429 0.572876 0.258484 -0.629211 0.457214 1441916429 0.572876 0.258484 -0.629211 0.457214 1441916429 0.573425 0.252319 -0.628662 0.460693 1441916429 0.573425 0.252319 -0.628662 0.460693 1441916429 0.573425 0.252319 -0.628662 0.460693 1441916429 0.573425 0.252319 -0.628662 0.460693 1441916429 0.573425 0.252319 -0.628662 0.460693 1441916429 0.573425 0.252319 -0.628662 0.460693 1441916429 0.566528 0.262024 -0.618530 0.477234 1441916429 0.566528 0.262024 -0.618530 0.477234 1441916429 0.566528 0.262024 -0.618530 0.477234 1441916429 0.566528 0.262024 -0.618530 0.477234 1441916429 0.566528 0.262024 -0.618530 0.477234 1441916429 0.566528 0.262024 -0.618530 0.477234 1441916429 0.552856 0.282959 -0.600525 0.503601 1441916429 0.552856 0.282959 -0.600525 0.503601 1441916429 0.552856 0.282959 -0.600525 0.503601 1441916429 0.552856 0.282959 -0.600525 0.503601 1441916429 0.552856 0.282959 -0.600525 0.503601 1441916429 0.552856 0.282959 -0.600525 0.503601 1441916429 0.552856 0.282959 -0.600525 0.503601 1441916429 0.540100 0.302856 -0.582703 0.526367 1441916429 0.540100 0.302856 -0.582703 0.526367 1441916429 0.537354 0.313232 -0.573853 0.532715 1441916429 0.537354 0.313232 -0.573853 0.532715 1441916429 0.537354 0.313232 -0.573853 0.532715 1441916429 0.537354 0.313232 -0.573853 0.532715 1441916429 0.537354 0.313232 -0.573853 0.532715 1441916429 0.537354 0.313232 -0.573853 0.532715 1441916429 0.545044 0.314758 -0.571655 0.526306 1441916429 0.545044 0.314758 -0.571655 0.526306 1441916429 0.545044 0.314758 -0.571655 0.526306 1441916429 0.545044 0.314758 -0.571655 0.526306 1441916429 0.545044 0.314758 -0.571655 0.526306 1441916429 0.572327 0.286621 -0.592041 0.489624 1441916429 0.572327 0.286621 -0.592041 0.489624 1441916429 0.572327 0.286621 -0.592041 0.489624 1441916429 0.572327 0.286621 -0.592041 0.489624 1441916429 0.572327 0.286621 -0.592041 0.489624 1441916429 0.572327 0.286621 -0.592041 0.489624 1441916429 0.572327 0.286621 -0.592041 0.489624 1441916429 0.605835 0.220398 -0.627808 0.436096 1441916429 0.605835 0.220398 -0.627808 0.436096 1441916429 0.605835 0.220398 -0.627808 0.436096 1441916429 0.605835 0.220398 -0.627808 0.436096 1441916429 0.605835 0.220398 -0.627808 0.436096 1441916429 0.605835 0.220398 -0.627808 0.436096 1441916429 0.622864 0.158630 -0.661255 0.386780 1441916429 0.622864 0.158630 -0.661255 0.386780 1441916429 0.622864 0.158630 -0.661255 0.386780 1441916429 0.622864 0.158630 -0.661255 0.386780 1441916429 0.622864 0.158630 -0.661255 0.386780 1441916429 0.622864 0.158630 -0.661255 0.386780 1441916429 0.620789 0.128418 -0.678833 0.370483 1441916429 0.620789 0.128418 -0.678833 0.370483 1441916429 0.620789 0.128418 -0.678833 0.370483 1441916429 0.620789 0.128418 -0.678833 0.370483 1441916429 0.620789 0.128418 -0.678833 0.370483 1441916429 0.620789 0.128418 -0.678833 0.370483 1441916429 0.609741 0.133850 -0.679688 0.385010 1441916429 0.609741 0.133850 -0.679688 0.385010 1441916429 0.588196 0.171509 -0.667419 0.423218 1441916429 0.588196 0.171509 -0.667419 0.423218 1441916429 0.588196 0.171509 -0.667419 0.423218 1441916429 0.588196 0.171509 -0.667419 0.423218 1441916429 0.588196 0.171509 -0.667419 0.423218 1441916429 0.588196 0.171509 -0.667419 0.423218 1441916429 0.563599 0.222656 -0.646606 0.463257 1441916429 0.563599 0.222656 -0.646606 0.463257 1441916429 0.563599 0.222656 -0.646606 0.463257 1441916429 0.563599 0.222656 -0.646606 0.463257 1441916429 0.563599 0.222656 -0.646606 0.463257 1441916429 0.563599 0.222656 -0.646606 0.463257 1441916429 0.549194 0.261353 -0.627625 0.485901 1441916429 0.549194 0.261353 -0.627625 0.485901 1441916429 0.549194 0.261353 -0.627625 0.485901 1441916429 0.549194 0.261353 -0.627625 0.485901 1441916429 0.549194 0.261353 -0.627625 0.485901 1441916429 0.549194 0.261353 -0.627625 0.485901 1441916429 0.551880 0.271912 -0.622559 0.483643 1441916429 0.551880 0.271912 -0.622559 0.483643 1441916429 0.551880 0.271912 -0.622559 0.483643 1441916429 0.551880 0.271912 -0.622559 0.483643 1441916429 0.551880 0.271912 -0.622559 0.483643 1441916429 0.551880 0.271912 -0.622559 0.483643 1441916430 0.564392 0.261475 -0.629761 0.465271 1441916430 0.564392 0.261475 -0.629761 0.465271 1441916430 0.564392 0.261475 -0.629761 0.465271 1441916430 0.564392 0.261475 -0.629761 0.465271 1441916430 0.564392 0.261475 -0.629761 0.465271 1441916430 0.564392 0.261475 -0.629761 0.465271 1441916430 0.564392 0.261475 -0.629761 0.465271 1441916430 0.575500 0.236938 -0.640381 0.450012 1441916430 0.575500 0.236938 -0.640381 0.450012 1441916430 0.575500 0.236938 -0.640381 0.450012 1441916430 0.575500 0.236938 -0.640381 0.450012 1441916430 0.575500 0.236938 -0.640381 0.450012 1441916430 0.582642 0.214661 -0.649048 0.439514 1441916430 0.582642 0.214661 -0.649048 0.439514 1441916430 0.582642 0.214661 -0.649048 0.439514 1441916430 0.582642 0.214661 -0.649048 0.439514 1441916430 0.582642 0.214661 -0.649048 0.439514 1441916430 0.583862 0.204224 -0.651123 0.439758 1441916430 0.583862 0.204224 -0.651123 0.439758 1441916430 0.583862 0.204224 -0.651123 0.439758 1441916430 0.583862 0.204224 -0.651123 0.439758 1441916430 0.583862 0.204224 -0.651123 0.439758 1441916430 0.579651 0.208618 -0.646362 0.450195 1441916430 0.579651 0.208618 -0.646362 0.450195 1441916430 0.579651 0.208618 -0.646362 0.450195 1441916430 0.579651 0.208618 -0.646362 0.450195 1441916430 0.575134 0.218201 -0.638977 0.461792 1441916430 0.575134 0.218201 -0.638977 0.461792 1441916430 0.575134 0.218201 -0.638977 0.461792 1441916430 0.576294 0.223877 -0.632568 0.466370 1441916430 0.576294 0.223877 -0.632568 0.466370 1441916430 0.576294 0.223877 -0.632568 0.466370 1441916430 0.576294 0.223877 -0.632568 0.466370 1441916430 0.576294 0.223877 -0.632568 0.466370 1441916430 0.576294 0.223877 -0.632568 0.466370 1441916430 0.582336 0.223145 -0.628906 0.464233 1441916430 0.582336 0.223145 -0.628906 0.464233 1441916430 0.582336 0.223145 -0.628906 0.464233 1441916430 0.582336 0.223145 -0.628906 0.464233 1441916430 0.582336 0.223145 -0.628906 0.464233 1441916430 0.582336 0.223145 -0.628906 0.464233 1441916430 0.582336 0.223145 -0.628906 0.464233 1441916430 0.588623 0.219421 -0.629761 0.456909 1441916430 0.588623 0.219421 -0.629761 0.456909 1441916430 0.588623 0.219421 -0.629761 0.456909 1441916430 0.588623 0.219421 -0.629761 0.456909 1441916430 0.588623 0.219421 -0.629761 0.456909 1441916430 0.588623 0.219421 -0.629761 0.456909 1441916430 0.588623 0.219421 -0.629761 0.456909 1441916430 0.596863 0.212341 -0.633850 0.443665 1441916430 0.596863 0.212341 -0.633850 0.443665 1441916430 0.596863 0.212341 -0.633850 0.443665 1441916430 0.596863 0.212341 -0.633850 0.443665 1441916430 0.596863 0.212341 -0.633850 0.443665 1441916430 0.596863 0.212341 -0.633850 0.443665 1441916430 0.610168 0.191528 -0.641663 0.423462 1441916430 0.610168 0.191528 -0.641663 0.423462 1441916430 0.610168 0.191528 -0.641663 0.423462 1441916430 0.610168 0.191528 -0.641663 0.423462 1441916430 0.610168 0.191528 -0.641663 0.423462 1441916430 0.610168 0.191528 -0.641663 0.423462 1441916430 0.620850 0.164063 -0.651367 0.404114 1441916430 0.620850 0.164063 -0.651367 0.404114 1441916430 0.620850 0.164063 -0.651367 0.404114 1441916430 0.620850 0.164063 -0.651367 0.404114 1441916430 0.620850 0.164063 -0.651367 0.404114 1441916430 0.620850 0.164063 -0.651367 0.404114 1441916430 0.620850 0.164063 -0.651367 0.404114 1441916430 0.618835 0.150879 -0.658630 0.400574 1441916430 0.618835 0.150879 -0.658630 0.400574 1441916430 0.618835 0.150879 -0.658630 0.400574 1441916430 0.618835 0.150879 -0.658630 0.400574 1441916430 0.618835 0.150879 -0.658630 0.400574 1441916430 0.618835 0.150879 -0.658630 0.400574 1441916430 0.608826 0.158569 -0.658325 0.413208 1441916430 0.608826 0.158569 -0.658325 0.413208 1441916430 0.608826 0.158569 -0.658325 0.413208 1441916430 0.608826 0.158569 -0.658325 0.413208 1441916430 0.608826 0.158569 -0.658325 0.413208 1441916430 0.608826 0.158569 -0.658325 0.413208 1441916430 0.596741 0.179321 -0.653442 0.429810 1441916430 0.596741 0.179321 -0.653442 0.429810 1441916430 0.596741 0.179321 -0.653442 0.429810 1441916430 0.596741 0.179321 -0.653442 0.429810 1441916430 0.596741 0.179321 -0.653442 0.429810 1441916430 0.596741 0.179321 -0.653442 0.429810 1441916430 0.591736 0.193787 -0.649536 0.436279 1441916430 0.591736 0.193787 -0.649536 0.436279 1441916430 0.591736 0.193787 -0.649536 0.436279 1441916430 0.591736 0.193787 -0.649536 0.436279 1441916430 0.591736 0.193787 -0.649536 0.436279 1441916430 0.591736 0.193787 -0.649536 0.436279 1441916430 0.587891 0.197327 -0.656250 0.429871 1441916430 0.587891 0.197327 -0.656250 0.429871 1441916430 0.587891 0.197327 -0.656250 0.429871 1441916430 0.587891 0.197327 -0.656250 0.429871 1441916430 0.587891 0.197327 -0.656250 0.429871 1441916430 0.587891 0.197327 -0.656250 0.429871 1441916430 0.587891 0.197327 -0.656250 0.429871 1441916430 0.584229 0.202271 -0.659729 0.427246 1441916430 0.584229 0.202271 -0.659729 0.427246 1441916430 0.584229 0.202271 -0.659729 0.427246 1441916430 0.584229 0.202271 -0.659729 0.427246 1441916430 0.584229 0.202271 -0.659729 0.427246 1441916430 0.577026 0.221008 -0.654541 0.435547 1441916431 0.577026 0.221008 -0.654541 0.435547 1441916431 0.577026 0.221008 -0.654541 0.435547 1441916431 0.577026 0.221008 -0.654541 0.435547 1441916431 0.577026 0.221008 -0.654541 0.435547 1441916431 0.577026 0.221008 -0.654541 0.435547 1441916431 0.577026 0.221008 -0.654541 0.435547 1441916431 0.572205 0.239807 -0.646667 0.443665 1441916431 0.572205 0.239807 -0.646667 0.443665 1441916431 0.572205 0.239807 -0.646667 0.443665 1441916431 0.572205 0.239807 -0.646667 0.443665 1441916431 0.572205 0.239807 -0.646667 0.443665 1441916431 0.572205 0.239807 -0.646667 0.443665 1441916431 0.572449 0.249390 -0.640625 0.446838 1441916431 0.572449 0.249390 -0.640625 0.446838 1441916431 0.572449 0.249390 -0.640625 0.446838 1441916431 0.572449 0.249390 -0.640625 0.446838 1441916431 0.572449 0.249390 -0.640625 0.446838 1441916431 0.572449 0.249390 -0.640625 0.446838 1441916431 0.578857 0.243103 -0.642334 0.439514 1441916431 0.578857 0.243103 -0.642334 0.439514 1441916431 0.578857 0.243103 -0.642334 0.439514 1441916431 0.578857 0.243103 -0.642334 0.439514 1441916431 0.578857 0.243103 -0.642334 0.439514 1441916431 0.578857 0.243103 -0.642334 0.439514 1441916431 0.586487 0.227051 -0.651367 0.424438 1441916431 0.586487 0.227051 -0.651367 0.424438 1441916431 0.586487 0.227051 -0.651367 0.424438 1441916431 0.586487 0.227051 -0.651367 0.424438 1441916431 0.586487 0.227051 -0.651367 0.424438 1441916431 0.586487 0.227051 -0.651367 0.424438 1441916431 0.593506 0.202942 -0.662537 0.409363 1441916431 0.593506 0.202942 -0.662537 0.409363 1441916431 0.593506 0.202942 -0.662537 0.409363 1441916431 0.593506 0.202942 -0.662537 0.409363 1441916431 0.593506 0.202942 -0.662537 0.409363 1441916431 0.593506 0.202942 -0.662537 0.409363 1441916431 0.593506 0.202942 -0.662537 0.409363 1441916431 0.591919 0.190308 -0.668762 0.407532 1441916431 0.591919 0.190308 -0.668762 0.407532 1441916431 0.591919 0.190308 -0.668762 0.407532 1441916431 0.591919 0.190308 -0.668762 0.407532 1441916431 0.591919 0.190308 -0.668762 0.407532 1441916431 0.591919 0.190308 -0.668762 0.407532 1441916431 0.587463 0.189331 -0.667786 0.416016 1441916431 0.587463 0.189331 -0.667786 0.416016 1441916431 0.587463 0.189331 -0.667786 0.416016 1441916431 0.587463 0.189331 -0.667786 0.416016 1441916431 0.587463 0.189331 -0.667786 0.416016 1441916431 0.587463 0.189331 -0.667786 0.416016 1441916431 0.585510 0.193359 -0.662170 0.425842 1441916431 0.585510 0.193359 -0.662170 0.425842 1441916431 0.585510 0.193359 -0.662170 0.425842 1441916431 0.585510 0.193359 -0.662170 0.425842 1441916431 0.585510 0.193359 -0.662170 0.425842 1441916431 0.585510 0.193359 -0.662170 0.425842 1441916431 0.589478 0.194214 -0.658081 0.426270 1441916431 0.589478 0.194214 -0.658081 0.426270 1441916431 0.589478 0.194214 -0.658081 0.426270 1441916431 0.589478 0.194214 -0.658081 0.426270 1441916431 0.589478 0.194214 -0.658081 0.426270 1441916431 0.589478 0.194214 -0.658081 0.426270 1441916431 0.589478 0.194214 -0.658081 0.426270 1441916431 0.595276 0.185608 -0.659058 0.420471 1441916431 0.595276 0.185608 -0.659058 0.420471 1441916431 0.595276 0.185608 -0.659058 0.420471 1441916431 0.595276 0.185608 -0.659058 0.420471 1441916431 0.595276 0.185608 -0.659058 0.420471 1441916431 0.602051 0.179565 -0.658691 0.414001 1441916431 0.602051 0.179565 -0.658691 0.414001 1441916431 0.602051 0.179565 -0.658691 0.414001 1441916431 0.602051 0.179565 -0.658691 0.414001 1441916431 0.602051 0.179565 -0.658691 0.414001 1441916431 0.602051 0.179565 -0.658691 0.414001 1441916431 0.602051 0.179565 -0.658691 0.414001 1441916431 0.611328 0.163391 -0.663208 0.399597 1441916431 0.611328 0.163391 -0.663208 0.399597 1441916431 0.611328 0.163391 -0.663208 0.399597 1441916431 0.611328 0.163391 -0.663208 0.399597 1441916431 0.611328 0.163391 -0.663208 0.399597 1441916431 0.611328 0.163391 -0.663208 0.399597 1441916431 0.622192 0.132935 -0.672607 0.377808 1441916431 0.622192 0.132935 -0.672607 0.377808 1441916431 0.622192 0.132935 -0.672607 0.377808 1441916431 0.622192 0.132935 -0.672607 0.377808 1441916431 0.622192 0.132935 -0.672607 0.377808 1441916431 0.622192 0.132935 -0.672607 0.377808 1441916431 0.622192 0.132935 -0.672607 0.377808 1441916431 0.626526 0.102539 -0.684875 0.357605 1441916431 0.626526 0.102539 -0.684875 0.357605 1441916431 0.626526 0.102539 -0.684875 0.357605 1441916431 0.626526 0.102539 -0.684875 0.357605 1441916431 0.626526 0.102539 -0.684875 0.357605 1441916431 0.626526 0.102539 -0.684875 0.357605 1441916431 0.623474 0.085144 -0.694092 0.349731 1441916431 0.623474 0.085144 -0.694092 0.349731 1441916431 0.623474 0.085144 -0.694092 0.349731 1441916431 0.623474 0.085144 -0.694092 0.349731 1441916431 0.623474 0.085144 -0.694092 0.349731 1441916431 0.623474 0.085144 -0.694092 0.349731 1441916431 0.615173 0.091187 -0.694946 0.360901 1441916431 0.615173 0.091187 -0.694946 0.360901 1441916431 0.615173 0.091187 -0.694946 0.360901 1441916431 0.615173 0.091187 -0.694946 0.360901 1441916431 0.615173 0.091187 -0.694946 0.360901 1441916431 0.602844 0.116882 -0.688110 0.386475 1441916431 0.602844 0.116882 -0.688110 0.386475 1441916431 0.602844 0.116882 -0.688110 0.386475 1441916431 0.602844 0.116882 -0.688110 0.386475 1441916431 0.602844 0.116882 -0.688110 0.386475 1441916431 0.587219 0.157837 -0.673218 0.420776 1441916432 0.587219 0.157837 -0.673218 0.420776 1441916432 0.587219 0.157837 -0.673218 0.420776 1441916432 0.587219 0.157837 -0.673218 0.420776 1441916432 0.587219 0.157837 -0.673218 0.420776 1441916432 0.587219 0.157837 -0.673218 0.420776 1441916432 0.570435 0.204773 -0.656799 0.448608 1441916432 0.570435 0.204773 -0.656799 0.448608 1441916432 0.570435 0.204773 -0.656799 0.448608 1441916432 0.570435 0.204773 -0.656799 0.448608 1441916432 0.570435 0.204773 -0.656799 0.448608 1441916432 0.570435 0.204773 -0.656799 0.448608 1441916432 0.570435 0.204773 -0.656799 0.448608 1441916432 0.562866 0.233154 -0.644714 0.461731 1441916432 0.562866 0.233154 -0.644714 0.461731 1441916432 0.562866 0.233154 -0.644714 0.461731 1441916432 0.562866 0.233154 -0.644714 0.461731 1441916432 0.562866 0.233154 -0.644714 0.461731 1441916432 0.562866 0.233154 -0.644714 0.461731 1441916432 0.564209 0.240967 -0.642822 0.458618 1441916432 0.564209 0.240967 -0.642822 0.458618 1441916432 0.564209 0.240967 -0.642822 0.458618 1441916432 0.564209 0.240967 -0.642822 0.458618 1441916432 0.564209 0.240967 -0.642822 0.458618 1441916432 0.564209 0.240967 -0.642822 0.458618 1441916432 0.568848 0.237000 -0.647644 0.448120 1441916432 0.568848 0.237000 -0.647644 0.448120 1441916432 0.568848 0.237000 -0.647644 0.448120 1441916432 0.568848 0.237000 -0.647644 0.448120 1441916432 0.568848 0.237000 -0.647644 0.448120 1441916432 0.568848 0.237000 -0.647644 0.448120 1441916432 0.568848 0.237000 -0.647644 0.448120 1441916432 0.570679 0.234558 -0.649780 0.443909 1441916432 0.570679 0.234558 -0.649780 0.443909 1441916432 0.570679 0.234558 -0.649780 0.443909 1441916432 0.570679 0.234558 -0.649780 0.443909 1441916432 0.570679 0.234558 -0.649780 0.443909 1441916432 0.570679 0.234558 -0.649780 0.443909 1441916432 0.567810 0.239441 -0.648682 0.446594 1441916432 0.567810 0.239441 -0.648682 0.446594 1441916432 0.567810 0.239441 -0.648682 0.446594 1441916432 0.567810 0.239441 -0.648682 0.446594 1441916432 0.567810 0.239441 -0.648682 0.446594 1441916432 0.567810 0.239441 -0.648682 0.446594 1441916432 0.567810 0.239441 -0.648682 0.446594 1441916432 0.565796 0.242249 -0.647644 0.449097 1441916432 0.565796 0.242249 -0.647644 0.449097 1441916432 0.565796 0.242249 -0.647644 0.449097 1441916432 0.565796 0.242249 -0.647644 0.449097 1441916432 0.565796 0.242249 -0.647644 0.449097 1441916432 0.565796 0.242249 -0.647644 0.449097 1441916432 0.567322 0.233948 -0.650391 0.447632 1441916432 0.567322 0.233948 -0.650391 0.447632 1441916432 0.567322 0.233948 -0.650391 0.447632 1441916432 0.567322 0.233948 -0.650391 0.447632 1441916432 0.567322 0.233948 -0.650391 0.447632 1441916432 0.567322 0.233948 -0.650391 0.447632 1441916432 0.567322 0.233948 -0.650391 0.447632 1441916432 0.570313 0.221497 -0.653809 0.445129 1441916432 0.570313 0.221497 -0.653809 0.445129 1441916432 0.570313 0.221497 -0.653809 0.445129 1441916432 0.570313 0.221497 -0.653809 0.445129 1441916432 0.570313 0.221497 -0.653809 0.445129 1441916432 0.570313 0.221497 -0.653809 0.445129 1441916432 0.573059 0.210876 -0.655762 0.443848 1441916432 0.573059 0.210876 -0.655762 0.443848 1441916432 0.573059 0.210876 -0.655762 0.443848 1441916432 0.573059 0.210876 -0.655762 0.443848 1441916432 0.573059 0.210876 -0.655762 0.443848 1441916432 0.573059 0.210876 -0.655762 0.443848 1441916432 0.578247 0.204041 -0.654175 0.442749 1441916432 0.578247 0.204041 -0.654175 0.442749 1441916432 0.578247 0.204041 -0.654175 0.442749 1441916432 0.578247 0.204041 -0.654175 0.442749 1441916432 0.578247 0.204041 -0.654175 0.442749 1441916432 0.578247 0.204041 -0.654175 0.442749 1441916432 0.582703 0.202820 -0.649963 0.443604 1441916432 0.582703 0.202820 -0.649963 0.443604 1441916432 0.582703 0.202820 -0.649963 0.443604 1441916432 0.582703 0.202820 -0.649963 0.443604 1441916432 0.582703 0.202820 -0.649963 0.443604 1441916432 0.582703 0.202820 -0.649963 0.443604 1441916432 0.589233 0.202209 -0.648315 0.437683 1441916432 0.589233 0.202209 -0.648315 0.437683 1441916432 0.589233 0.202209 -0.648315 0.437683 1441916432 0.589233 0.202209 -0.648315 0.437683 1441916432 0.589233 0.202209 -0.648315 0.437683 1441916432 0.589233 0.202209 -0.648315 0.437683 1441916432 0.589233 0.202209 -0.648315 0.437683 1441916432 0.601990 0.187622 -0.653198 0.419189 1441916432 0.601990 0.187622 -0.653198 0.419189 1441916432 0.601990 0.187622 -0.653198 0.419189 1441916432 0.601990 0.187622 -0.653198 0.419189 1441916432 0.601990 0.187622 -0.653198 0.419189 1441916432 0.601990 0.187622 -0.653198 0.419189 1441916432 0.617859 0.151855 -0.666077 0.389221 1441916432 0.617859 0.151855 -0.666077 0.389221 1441916432 0.617859 0.151855 -0.666077 0.389221 1441916432 0.617859 0.151855 -0.666077 0.389221 1441916432 0.617859 0.151855 -0.666077 0.389221 1441916432 0.617859 0.151855 -0.666077 0.389221 1441916432 0.626587 0.113037 -0.682190 0.359497 1441916432 0.626587 0.113037 -0.682190 0.359497 1441916432 0.626587 0.113037 -0.682190 0.359497 1441916432 0.626587 0.113037 -0.682190 0.359497 1441916432 0.626587 0.113037 -0.682190 0.359497 1441916432 0.626587 0.113037 -0.682190 0.359497 1441916432 0.626892 0.087097 -0.693970 0.343262 1441916432 0.626892 0.087097 -0.693970 0.343262 1441916432 0.626892 0.087097 -0.693970 0.343262 1441916432 0.626892 0.087097 -0.693970 0.343262 1441916432 0.626892 0.087097 -0.693970 0.343262 1441916432 0.626892 0.087097 -0.693970 0.343262 1441916432 0.618469 0.088623 -0.696350 0.353149 1441916432 0.618469 0.088623 -0.696350 0.353149 1441916432 0.618469 0.088623 -0.696350 0.353149 1441916433 0.618469 0.088623 -0.696350 0.353149 1441916433 0.608337 0.110657 -0.689087 0.377869 1441916433 0.608337 0.110657 -0.689087 0.377869 1441916433 0.608337 0.110657 -0.689087 0.377869 1441916433 0.608337 0.110657 -0.689087 0.377869 1441916433 0.608337 0.110657 -0.689087 0.377869 1441916433 0.608337 0.110657 -0.689087 0.377869 1441916433 0.595154 0.145508 -0.677002 0.407715 1441916433 0.595154 0.145508 -0.677002 0.407715 1441916433 0.595154 0.145508 -0.677002 0.407715 1441916433 0.595154 0.145508 -0.677002 0.407715 1441916433 0.595154 0.145508 -0.677002 0.407715 1441916433 0.595154 0.145508 -0.677002 0.407715 1441916433 0.595154 0.145508 -0.677002 0.407715 1441916433 0.585388 0.180359 -0.662048 0.431763 1441916433 0.585388 0.180359 -0.662048 0.431763 1441916433 0.585388 0.180359 -0.662048 0.431763 1441916433 0.585388 0.180359 -0.662048 0.431763 1441916433 0.585388 0.180359 -0.662048 0.431763 1441916433 0.585388 0.180359 -0.662048 0.431763 1441916433 0.578857 0.206665 -0.651733 0.444336 1441916433 0.578857 0.206665 -0.651733 0.444336 1441916433 0.578857 0.206665 -0.651733 0.444336 1441916433 0.578857 0.206665 -0.651733 0.444336 1441916433 0.578857 0.206665 -0.651733 0.444336 1441916433 0.578857 0.206665 -0.651733 0.444336 1441916433 0.578857 0.206665 -0.651733 0.444336 1441916433 0.584839 0.211304 -0.647766 0.440002 1441916433 0.584839 0.211304 -0.647766 0.440002 1441916433 0.584839 0.211304 -0.647766 0.440002 1441916433 0.584839 0.211304 -0.647766 0.440002 1441916433 0.584839 0.211304 -0.647766 0.440002 1441916433 0.584839 0.211304 -0.647766 0.440002 1441916433 0.592712 0.202759 -0.653748 0.424377 1441916433 0.592712 0.202759 -0.653748 0.424377 1441916433 0.592712 0.202759 -0.653748 0.424377 1441916433 0.592712 0.202759 -0.653748 0.424377 1441916433 0.592712 0.202759 -0.653748 0.424377 1441916433 0.592712 0.202759 -0.653748 0.424377 1441916433 0.598755 0.195984 -0.657715 0.412842 1441916433 0.598755 0.195984 -0.657715 0.412842 1441916433 0.598755 0.195984 -0.657715 0.412842 1441916433 0.598755 0.195984 -0.657715 0.412842 1441916433 0.598755 0.195984 -0.657715 0.412842 1441916433 0.598755 0.195984 -0.657715 0.412842 1441916433 0.599976 0.192383 -0.659973 0.409119 1441916433 0.599976 0.192383 -0.659973 0.409119 1441916433 0.599976 0.192383 -0.659973 0.409119 1441916433 0.599976 0.192383 -0.659973 0.409119 1441916433 0.599976 0.192383 -0.659973 0.409119 1441916433 0.599976 0.192383 -0.659973 0.409119 1441916433 0.599976 0.192383 -0.659973 0.409119 1441916433 0.596680 0.191528 -0.661438 0.411987 1441916433 0.596680 0.191528 -0.661438 0.411987 1441916433 0.596680 0.191528 -0.661438 0.411987 1441916433 0.596680 0.191528 -0.661438 0.411987 1441916433 0.596680 0.191528 -0.661438 0.411987 1441916433 0.596680 0.191528 -0.661438 0.411987 1441916433 0.593140 0.189758 -0.663086 0.415222 1441916433 0.593140 0.189758 -0.663086 0.415222 1441916433 0.593140 0.189758 -0.663086 0.415222 1441916433 0.593140 0.189758 -0.663086 0.415222 1441916433 0.593140 0.189758 -0.663086 0.415222 1441916433 0.593140 0.189758 -0.663086 0.415222 1441916433 0.592041 0.185242 -0.665100 0.415710 1441916433 0.592041 0.185242 -0.665100 0.415710 1441916433 0.592041 0.185242 -0.665100 0.415710 1441916433 0.592041 0.185242 -0.665100 0.415710 1441916433 0.592041 0.185242 -0.665100 0.415710 1441916433 0.592041 0.185242 -0.665100 0.415710 1441916433 0.592041 0.185242 -0.665100 0.415710 1441916433 0.594971 0.173462 -0.668640 0.410889 1441916433 0.594971 0.173462 -0.668640 0.410889 1441916433 0.594971 0.173462 -0.668640 0.410889 1441916433 0.594971 0.173462 -0.668640 0.410889 1441916433 0.594971 0.173462 -0.668640 0.410889 1441916433 0.594971 0.173462 -0.668640 0.410889 1441916433 0.595398 0.164185 -0.671631 0.409241 1441916433 0.595398 0.164185 -0.671631 0.409241 1441916433 0.595398 0.164185 -0.671631 0.409241 1441916433 0.595398 0.164185 -0.671631 0.409241 1441916433 0.595398 0.164185 -0.671631 0.409241 1441916433 0.595398 0.164185 -0.671631 0.409241 1441916433 0.595398 0.164185 -0.671631 0.409241 1441916433 0.591431 0.170471 -0.668823 0.416870 1441916433 0.591431 0.170471 -0.668823 0.416870 1441916433 0.591431 0.170471 -0.668823 0.416870 1441916433 0.591431 0.170471 -0.668823 0.416870 1441916433 0.591431 0.170471 -0.668823 0.416870 1441916433 0.591431 0.170471 -0.668823 0.416870 1441916433 0.588013 0.182312 -0.662781 0.426270 1441916433 0.588013 0.182312 -0.662781 0.426270 1441916433 0.588013 0.182312 -0.662781 0.426270 1441916433 0.588013 0.182312 -0.662781 0.426270 1441916433 0.588013 0.182312 -0.662781 0.426270 1441916433 0.588013 0.182312 -0.662781 0.426270 1441916433 0.588806 0.195618 -0.656555 0.428894 1441916433 0.588806 0.195618 -0.656555 0.428894 1441916433 0.588806 0.195618 -0.656555 0.428894 1441916433 0.588806 0.195618 -0.656555 0.428894 1441916433 0.588806 0.195618 -0.656555 0.428894 1441916433 0.588806 0.195618 -0.656555 0.428894 1441916433 0.597046 0.188171 -0.660095 0.415161 1441916433 0.597046 0.188171 -0.660095 0.415161 1441916433 0.597046 0.188171 -0.660095 0.415161 1441916433 0.597046 0.188171 -0.660095 0.415161 1441916433 0.597046 0.188171 -0.660095 0.415161 1441916433 0.597046 0.188171 -0.660095 0.415161 1441916433 0.597046 0.188171 -0.660095 0.415161 1441916433 0.606873 0.163879 -0.670837 0.393494 1441916433 0.606873 0.163879 -0.670837 0.393494 1441916433 0.606873 0.163879 -0.670837 0.393494 1441916434 0.606873 0.163879 -0.670837 0.393494 1441916434 0.606873 0.163879 -0.670837 0.393494 1441916434 0.606873 0.163879 -0.670837 0.393494 1441916434 0.610657 0.141052 -0.680908 0.378845 1441916434 0.610657 0.141052 -0.680908 0.378845 1441916434 0.610657 0.141052 -0.680908 0.378845 1441916434 0.610657 0.141052 -0.680908 0.378845 1441916434 0.610657 0.141052 -0.680908 0.378845 1441916434 0.610657 0.141052 -0.680908 0.378845 1441916434 0.606567 0.135803 -0.684509 0.380798 1441916434 0.606567 0.135803 -0.684509 0.380798 1441916434 0.606567 0.135803 -0.684509 0.380798 1441916434 0.606567 0.135803 -0.684509 0.380798 1441916434 0.606567 0.135803 -0.684509 0.380798 1441916434 0.606567 0.135803 -0.684509 0.380798 1441916434 0.599548 0.144165 -0.680847 0.395203 1441916434 0.599548 0.144165 -0.680847 0.395203 1441916434 0.599548 0.144165 -0.680847 0.395203 1441916434 0.599548 0.144165 -0.680847 0.395203 1441916434 0.599548 0.144165 -0.680847 0.395203 1441916434 0.599548 0.144165 -0.680847 0.395203 1441916434 0.599548 0.144165 -0.680847 0.395203 1441916434 0.590332 0.162048 -0.673340 0.414551 1441916434 0.590332 0.162048 -0.673340 0.414551 1441916434 0.590332 0.162048 -0.673340 0.414551 1441916434 0.590332 0.162048 -0.673340 0.414551 1441916434 0.590332 0.162048 -0.673340 0.414551 1441916434 0.590332 0.162048 -0.673340 0.414551 1441916434 
0.082642 -0.365906 -0.893982 0.245361 1441916437 0.082642 -0.365906 -0.893982 0.245361 1441916437 0.082642 -0.365906 -0.893982 0.245361 1441916437 0.082642 -0.365906 -0.893982 0.245361 1441916437 0.082642 -0.365906 -0.893982 0.245361 1441916437 0.082642 -0.365906 -0.893982 0.245361 1441916437 -0.098083 -0.378845 -0.871521 0.295593 1441916437 -0.098083 -0.378845 -0.871521 0.295593 1441916437 -0.098083 -0.378845 -0.871521 0.295593 1441916437 -0.098083 -0.378845 -0.871521 0.295593 1441916437 -0.098083 -0.378845 -0.871521 0.295593 1441916437 -0.098083 -0.378845 -0.871521 0.295593 1441916437 -0.260803 -0.381287 -0.829834 0.313171 1441916437 -0.260803 -0.381287 -0.829834 0.313171 1441916437 -0.260803 -0.381287 -0.829834 0.313171 1441916437 -0.260803 -0.381287 -0.829834 0.313171 1441916437 -0.260803 -0.381287 -0.829834 0.313171 1441916437 -0.260803 -0.381287 -0.829834 0.313171 1441916437 -0.373962 -0.375549 -0.768555 0.358521 1441916437 -0.373962 -0.375549 -0.768555 0.358521 1441916437 -0.373962 -0.375549 -0.768555 0.358521 1441916437 -0.373962 -0.375549 -0.768555 0.358521 1441916437 -0.373962 -0.375549 -0.768555 0.358521 1441916437 -0.373962 -0.375549 -0.768555 0.358521 1441916437 -0.373962 -0.375549 -0.768555 0.358521 1441916437 -0.440918 -0.365601 -0.716553 0.398132 1441916437 -0.440918 -0.365601 -0.716553 0.398132 1441916437 -0.440918 -0.365601 -0.716553 0.398132 1441916437 -0.440918 -0.365601 -0.716553 0.398132 1441916437 -0.440918 -0.365601 -0.716553 0.398132 1441916437 -0.440918 -0.365601 -0.716553 0.398132 1441916437 -0.477112 -0.344666 -0.690552 0.420471 1441916437 -0.477112 -0.344666 -0.690552 0.420471 1441916437 -0.477112 -0.344666 -0.690552 0.420471 1441916437 -0.477112 -0.344666 -0.690552 0.420471 1441916437 -0.477112 -0.344666 -0.690552 0.420471 1441916437 -0.466125 -0.339233 -0.672607 0.464050 1441916437 -0.466125 -0.339233 -0.672607 0.464050 1441916437 -0.466125 -0.339233 -0.672607 0.464050 1441916437 -0.466125 -0.339233 -0.672607 0.464050 1441916437 -0.466125 -0.339233 -0.672607 0.464050 1441916437 -0.466125 -0.339233 -0.672607 0.464050 1441916437 -0.415039 -0.338318 -0.678101 0.503479 1441916437 -0.415039 -0.338318 -0.678101 0.503479 1441916437 -0.415039 -0.338318 -0.678101 0.503479 1441916437 -0.415039 -0.338318 -0.678101 0.503479 1441916437 -0.415039 -0.338318 -0.678101 0.503479 1441916437 -0.336426 -0.323303 -0.715698 0.519714 1441916437 -0.336426 -0.323303 -0.715698 0.519714 1441916437 -0.336426 -0.323303 -0.715698 0.519714 1441916437 -0.229858 -0.311584 -0.755676 0.528259 1441916437 -0.229858 -0.311584 -0.755676 0.528259 1441916437 -0.229858 -0.311584 -0.755676 0.528259 1441916437 -0.229858 -0.311584 -0.755676 0.528259 1441916437 -0.229858 -0.311584 -0.755676 0.528259 1441916437 -0.229858 -0.311584 -0.755676 0.528259 1441916437 -0.105103 -0.294556 -0.805664 0.503113 1441916437 -0.105103 -0.294556 -0.805664 0.503113 1441916437 -0.105103 -0.294556 -0.805664 0.503113 1441916437 -0.105103 -0.294556 -0.805664 0.503113 1441916437 -0.105103 -0.294556 -0.805664 0.503113 1441916437 -0.105103 -0.294556 -0.805664 0.503113 1441916437 0.044495 -0.279846 -0.849548 0.444946 1441916438 0.044495 -0.279846 -0.849548 0.444946 1441916438 0.044495 -0.279846 -0.849548 0.444946 1441916438 0.044495 -0.279846 -0.849548 0.444946 1441916438 0.044495 -0.279846 -0.849548 0.444946 1441916438 0.044495 -0.279846 -0.849548 0.444946 1441916438 0.188416 -0.279480 -0.863953 0.374146 1441916438 0.188416 -0.279480 -0.863953 0.374146 1441916438 0.188416 -0.279480 -0.863953 0.374146 1441916438 0.188416 -0.279480 -0.863953 0.374146 1441916438 0.188416 -0.279480 -0.863953 0.374146 1441916438 0.188416 -0.279480 -0.863953 0.374146 1441916438 0.188416 -0.279480 -0.863953 0.374146 1441916438 0.291565 -0.285889 -0.859009 0.308960 1441916438 0.291565 -0.285889 -0.859009 0.308960 1441916438 0.291565 -0.285889 -0.859009 0.308960 1441916438 0.291565 -0.285889 -0.859009 0.308960 1441916438 0.291565 -0.285889 -0.859009 0.308960 1441916438 0.291565 -0.285889 -0.859009 0.308960 1441916438 0.329529 -0.304138 -0.862366 0.235107 1441916438 0.329529 -0.304138 -0.862366 0.235107 1441916438 0.329529 -0.304138 -0.862366 0.235107 1441916438 0.329529 -0.304138 -0.862366 0.235107 1441916438 0.329529 -0.304138 -0.862366 0.235107 1441916438 0.329529 -0.304138 -0.862366 0.235107 1441916438 0.305054 -0.321411 -0.878784 0.177185 1441916438 0.305054 -0.321411 -0.878784 0.177185 1441916438 0.305054 -0.321411 -0.878784 0.177185 1441916438 0.305054 -0.321411 -0.878784 0.177185 1441916438 0.305054 -0.321411 -0.878784 0.177185 1441916438 0.305054 -0.321411 -0.878784 0.177185 1441916438 0.227478 -0.326172 -0.897400 0.191284 1441916438 0.227478 -0.326172 -0.897400 0.191284 1441916438 0.227478 -0.326172 -0.897400 0.191284 1441916438 0.227478 -0.326172 -0.897400 0.191284 1441916438 0.227478 -0.326172 -0.897400 0.191284 1441916438 0.227478 -0.326172 -0.897400 0.191284 1441916438 0.227478 -0.326172 -0.897400 0.191284 1441916438 0.114563 -0.328552 -0.906433 0.239380 1441916438 0.114563 -0.328552 -0.906433 0.239380 1441916438 0.114563 -0.328552 -0.906433 0.239380 1441916438 0.114563 -0.328552 -0.906433 0.239380 1441916438 0.114563 -0.328552 -0.906433 0.239380 1441916438 0.114563 -0.328552 -0.906433 0.239380 1441916438 -0.023621 -0.332275 -0.897217 0.289978 1441916438 -0.023621 -0.332275 -0.897217 0.289978 1441916438 -0.023621 -0.332275 -0.897217 0.289978 1441916438 -0.023621 -0.332275 -0.897217 0.289978 1441916438 -0.023621 -0.332275 -0.897217 0.289978 1441916438 -0.023621 -0.332275 -0.897217 0.289978 1441916438 -0.169006 -0.337402 -0.862610 0.336975 1441916438 -0.169006 -0.337402 -0.862610 0.336975 1441916438 -0.169006 -0.337402 -0.862610 0.336975 1441916438 -0.169006 -0.337402 -0.862610 0.336975 1441916438 -0.169006 -0.337402 -0.862610 0.336975 1441916438 -0.169006 -0.337402 -0.862610 0.336975 1441916438 -0.302246 -0.340515 -0.810181 0.369202 1441916438 -0.302246 -0.340515 -0.810181 0.369202 1441916438 -0.302246 -0.340515 -0.810181 0.369202 1441916438 -0.302246 -0.340515 -0.810181 0.369202 1441916438 -0.302246 -0.340515 -0.810181 0.369202 1441916438 -0.302246 -0.340515 -0.810181 0.369202 1441916438 -0.406311 -0.336853 -0.759155 0.380981 1441916438 -0.406311 -0.336853 -0.759155 0.380981 1441916438 -0.406311 -0.336853 -0.759155 0.380981 1441916438 -0.406311 -0.336853 -0.759155 0.380981 1441916438 -0.406311 -0.336853 -0.759155 0.380981 1441916438 -0.406311 -0.336853 -0.759155 0.380981 1441916438 -0.406311 -0.336853 -0.759155 0.380981 1441916438 -0.472412 -0.324524 -0.716064 0.398560 1441916438 -0.472412 -0.324524 -0.716064 0.398560 1441916438 -0.472412 -0.324524 -0.716064 0.398560 1441916438 -0.472412 -0.324524 -0.716064 0.398560 1441916438 -0.472412 -0.324524 -0.716064 0.398560 1441916438 -0.472412 -0.324524 -0.716064 0.398560 1441916438 -0.503906 -0.314941 -0.674438 0.438293 1441916438 -0.503906 -0.314941 -0.674438 0.438293 1441916438 -0.503906 -0.314941 -0.674438 0.438293 1441916438 -0.503906 -0.314941 -0.674438 0.438293 1441916438 -0.503906 -0.314941 -0.674438 0.438293 1441916438 -0.503906 -0.314941 -0.674438 0.438293 1441916438 -0.512573 -0.303406 -0.653137 0.467590 1441916438 -0.512573 -0.303406 -0.653137 0.467590 1441916438 -0.512573 -0.303406 -0.653137 0.467590 1441916438 -0.512573 -0.303406 -0.653137 0.467590 1441916438 -0.512573 -0.303406 -0.653137 0.467590 1441916438 -0.512573 -0.303406 -0.653137 0.467590 1441916438 -0.492615 -0.299011 -0.655640 0.488037 1441916438 -0.492615 -0.299011 -0.655640 0.488037 1441916438 -0.492615 -0.299011 -0.655640 0.488037 1441916438 -0.492615 -0.299011 -0.655640 0.488037 1441916438 -0.492615 -0.299011 -0.655640 0.488037 1441916438 -0.492615 -0.299011 -0.655640 0.488037 1441916438 -0.492615 -0.299011 -0.655640 0.488037 1441916438 -0.435059 -0.295044 -0.684998 0.504517 1441916438 -0.435059 -0.295044 -0.684998 0.504517 1441916438 -0.435059 -0.295044 -0.684998 0.504517 1441916438 -0.435059 -0.295044 -0.684998 0.504517 1441916438 -0.435059 -0.295044 -0.684998 0.504517 1441916438 -0.435059 -0.295044 -0.684998 0.504517 1441916438 -0.343323 -0.290527 -0.719849 0.528809 1441916438 -0.343323 -0.290527 -0.719849 0.528809 1441916438 -0.343323 -0.290527 -0.719849 0.528809 1441916438 -0.343323 -0.290527 -0.719849 0.528809 1441916438 -0.343323 -0.290527 -0.719849 0.528809 1441916438 -0.343323 -0.290527 -0.719849 0.528809 1441916438 -0.226746 -0.274658 -0.782837 0.510254 1441916438 -0.226746 -0.274658 -0.782837 0.510254 1441916438 -0.226746 -0.274658 -0.782837 0.510254 1441916438 -0.226746 -0.274658 -0.782837 0.510254 1441916438 -0.226746 -0.274658 -0.782837 0.510254 1441916438 -0.226746 -0.274658 -0.782837 0.510254 1441916438 -0.075623 -0.267761 -0.852783 0.441956 1441916438 -0.075623 -0.267761 -0.852783 0.441956 1441916439 -0.075623 -0.267761 -0.852783 0.441956 1441916439 -0.075623 -0.267761 -0.852783 0.441956 1441916439 -0.075623 -0.267761 -0.852783 0.441956 1441916439 -0.075623 -0.267761 -0.852783 0.441956 1441916439 0.065552 -0.264587 -0.887085 0.372620 1441916439 0.065552 -0.264587 -0.887085 0.372620 1441916439 0.065552 -0.264587 -0.887085 0.372620 1441916439 0.065552 -0.264587 -0.887085 0.372620 1441916439 0.065552 -0.264587 -0.887085 0.372620 1441916439 0.065552 -0.264587 -0.887085 0.372620 1441916439 0.065552 -0.264587 -0.887085 0.372620 1441916439 0.189209 -0.281311 -0.887207 0.312988 1441916439 0.189209 -0.281311 -0.887207 0.312988 1441916439 0.189209 -0.281311 -0.887207 0.312988 1441916439 0.189209 -0.281311 -0.887207 0.312988 1441916439 0.189209 -0.281311 -0.887207 0.312988 1441916439 0.269470 -0.314148 -0.874268 0.253723 1441916439 0.269470 -0.314148 -0.874268 0.253723 1441916439 0.269470 -0.314148 -0.874268 0.253723 1441916439 0.269470 -0.314148 -0.874268 0.253723 1441916439 0.269470 -0.314148 -0.874268 0.253723 1441916439 0.304199 -0.346191 -0.863831 0.203674 1441916439 0.304199 -0.346191 -0.863831 0.203674 1441916439 0.304199 -0.346191 -0.863831 0.203674 1441916439 0.304199 -0.346191 -0.863831 0.203674 1441916439 0.304199 -0.346191 -0.863831 0.203674 1441916439 0.304199 -0.346191 -0.863831 0.203674 1441916439 0.284546 -0.367493 -0.865967 0.184570 1441916439 0.284546 -0.367493 -0.865967 0.184570 1441916439 0.284546 -0.367493 -0.865967 0.184570 1441916439 0.284546 -0.367493 -0.865967 0.184570 1441916439 0.284546 -0.367493 -0.865967 0.184570 1441916439 0.284546 -0.367493 -0.865967 0.184570 1441916439 0.216064 -0.384766 -0.875427 0.197449 1441916439 0.216064 -0.384766 -0.875427 0.197449 1441916439 0.216064 -0.384766 -0.875427 0.197449 1441916439 0.216064 -0.384766 -0.875427 0.197449 1441916439 0.216064 -0.384766 -0.875427 0.197449 1441916439 0.216064 -0.384766 -0.875427 0.197449 1441916439 0.116028 -0.394775 -0.878723 0.242004 1441916439 0.116028 -0.394775 -0.878723 0.242004 1441916439 0.116028 -0.394775 -0.878723 0.242004 1441916439 0.116028 -0.394775 -0.878723 0.242004 1441916439 0.116028 -0.394775 -0.878723 0.242004 1441916439 0.116028 -0.394775 -0.878723 0.242004 1441916439 -0.008545 -0.396240 -0.870422 0.292053 1441916439 -0.008545 -0.396240 -0.870422 0.292053 1441916439 -0.008545 -0.396240 -0.870422 0.292053 1441916439 -0.008545 -0.396240 -0.870422 0.292053 1441916439 -0.008545 -0.396240 -0.870422 0.292053 1441916439 -0.008545 -0.396240 -0.870422 0.292053 1441916439 -0.137207 -0.397644 -0.838867 0.345520 1441916439 -0.137207 -0.397644 -0.838867 0.345520 1441916439 -0.137207 -0.397644 -0.838867 0.345520 1441916439 -0.137207 -0.397644 -0.838867 0.345520 1441916439 -0.137207 -0.397644 -0.838867 0.345520 1441916439 -0.137207 -0.397644 -0.838867 0.345520 1441916439 -0.270325 -0.399170 -0.792725 0.373169 1441916439 -0.270325 -0.399170 -0.792725 0.373169 1441916439 -0.270325 -0.399170 -0.792725 0.373169 1441916439 -0.270325 -0.399170 -0.792725 0.373169 1441916439 -0.270325 -0.399170 -0.792725 0.373169 1441916439 -0.270325 -0.399170 -0.792725 0.373169 1441916439 -0.270325 -0.399170 -0.792725 0.373169 1441916439 -0.390320 -0.389954 -0.741150 0.382568 1441916439 -0.390320 -0.389954 -0.741150 0.382568 1441916439 -0.390320 -0.389954 -0.741150 0.382568 1441916439 -0.390320 -0.389954 -0.741150 0.382568 1441916439 -0.390320 -0.389954 -0.741150 0.382568 1441916439 -0.390320 -0.389954 -0.741150 0.382568 1441916439 -0.475647 -0.374451 -0.689941 0.397034 1441916439 -0.475647 -0.374451 -0.689941 0.397034 1441916439 -0.475647 -0.374451 -0.689941 0.397034 1441916439 -0.475647 -0.374451 -0.689941 0.397034 1441916439 -0.475647 -0.374451 -0.689941 0.397034 1441916439 -0.475647 -0.374451 -0.689941 0.397034 1441916439 -0.475647 -0.374451 -0.689941 0.397034 1441916439 -0.521301 -0.355530 -0.651794 0.420776 1441916439 -0.521301 -0.355530 -0.651794 0.420776 1441916439 -0.521301 -0.355530 -0.651794 0.420776 1441916439 -0.521301 -0.355530 -0.651794 0.420776 1441916439 -0.521301 -0.355530 -0.651794 0.420776 1441916439 -0.521301 -0.355530 -0.651794 0.420776 1441916439 -0.535583 -0.335876 -0.631836 0.448547 1441916439 -0.535583 -0.335876 -0.631836 0.448547 1441916439 -0.535583 -0.335876 -0.631836 0.448547 1441916439 -0.535583 -0.335876 -0.631836 0.448547 1441916439 -0.535583 -0.335876 -0.631836 0.448547 1441916439 -0.535583 -0.335876 -0.631836 0.448547 1441916439 -0.519775 -0.324646 -0.635742 0.469360 1441916439 -0.519775 -0.324646 -0.635742 0.469360 1441916439 -0.519775 -0.324646 -0.635742 0.469360 1441916439 -0.519775 -0.324646 -0.635742 0.469360 1441916439 -0.519775 -0.324646 -0.635742 0.469360 1441916439 -0.468811 -0.317993 -0.671021 0.478394 1441916439 -0.468811 -0.317993 -0.671021 0.478394 1441916439 -0.468811 -0.317993 -0.671021 0.478394 1441916439 -0.468811 -0.317993 -0.671021 0.478394 1441916439 -0.468811 -0.317993 -0.671021 0.478394 1441916439 -0.468811 -0.317993 -0.671021 0.478394 1441916439 -0.371887 -0.319702 -0.718689 0.492920 1441916439 -0.371887 -0.319702 -0.718689 0.492920 1441916439 -0.371887 -0.319702 -0.718689 0.492920 1441916439 -0.371887 -0.319702 -0.718689 0.492920 1441916439 -0.371887 -0.319702 -0.718689 0.492920 1441916439 -0.371887 -0.319702 -0.718689 0.492920 1441916439 -0.258850 -0.320496 -0.772888 0.482666 1441916439 -0.258850 -0.320496 -0.772888 0.482666 1441916439 -0.258850 -0.320496 -0.772888 0.482666 1441916440 -0.258850 -0.320496 -0.772888 0.482666 1441916440 -0.129761 -0.316956 -0.831238 0.437927 1441916440 -0.129761 -0.316956 -0.831238 0.437927 1441916440 -0.129761 -0.316956 -0.831238 0.437927 1441916440 -0.129761 -0.316956 -0.831238 0.437927 1441916440 -0.129761 -0.316956 -0.831238 0.437927 1441916440 0.007263 -0.311829 -0.877441 0.364502 1441916440 0.007263 -0.311829 -0.877441 0.364502 1441916440 0.007263 -0.311829 -0.877441 0.364502 1441916440 0.007263 -0.311829 -0.877441 0.364502 1441916440 0.007263 -0.311829 -0.877441 0.364502 1441916440 0.137512 -0.311584 -0.893372 0.293152 1441916440 0.137512 -0.311584 -0.893372 0.293152 1441916440 0.137512 -0.311584 -0.893372 0.293152 1441916440 0.137512 -0.311584 -0.893372 0.293152 1441916440 0.137512 -0.311584 -0.893372 0.293152 1441916440 0.244629 -0.313354 -0.883911 0.246277 1441916440 0.244629 -0.313354 -0.883911 0.246277 1441916440 0.244629 -0.313354 -0.883911 0.246277 1441916440 0.244629 -0.313354 -0.883911 0.246277 1441916440 0.244629 -0.313354 -0.883911 0.246277 1441916440 0.308167 -0.324097 -0.874207 0.189148 1441916440 0.308167 -0.324097 -0.874207 0.189148 1441916440 0.308167 -0.324097 -0.874207 0.189148 1441916440 0.308167 -0.324097 -0.874207 0.189148 1441916440 0.308167 -0.324097 -0.874207 0.189148 1441916440 0.322083 -0.341370 -0.871704 0.140869 1441916440 0.322083 -0.341370 -0.871704 0.140869 1441916440 0.322083 -0.341370 -0.871704 0.140869 1441916440 0.322083 -0.341370 -0.871704 0.140869 1441916440 0.322083 -0.341370 -0.871704 0.140869 1441916440 0.322083 -0.341370 -0.871704 0.140869 1441916440 0.322083 -0.341370 -0.871704 0.140869 1441916440 0.289124 -0.355408 -0.878479 0.135742 1441916440 0.289124 -0.355408 -0.878479 0.135742 1441916440 0.289124 -0.355408 -0.878479 0.135742 1441916440 0.289124 -0.355408 -0.878479 0.135742 1441916440 0.289124 -0.355408 -0.878479 0.135742 1441916440 0.289124 -0.355408 -0.878479 0.135742 1441916440 0.217834 -0.362000 -0.891418 0.164185 1441916440 0.217834 -0.362000 -0.891418 0.164185 1441916440 0.217834 -0.362000 -0.891418 0.164185 1441916440 0.217834 -0.362000 -0.891418 0.164185 1441916440 0.217834 -0.362000 -0.891418 0.164185 1441916440 0.217834 -0.362000 -0.891418 0.164185 1441916440 0.217834 -0.362000 -0.891418 0.164185 1441916440 0.114197 -0.360779 -0.903320 0.202271 1441916440 0.114197 -0.360779 -0.903320 0.202271 1441916440 0.114197 -0.360779 -0.903320 0.202271 1441916440 0.114197 -0.360779 -0.903320 0.202271 1441916440 0.114197 -0.360779 -0.903320 0.202271 1441916440 0.114197 -0.360779 -0.903320 0.202271 1441916440 0.002563 -0.352356 -0.897034 0.266846 1441916440 0.002563 -0.352356 -0.897034 0.266846 1441916440 0.002563 -0.352356 -0.897034 0.266846 1441916440 0.002563 -0.352356 -0.897034 0.266846 1441916440 0.002563 -0.352356 -0.897034 0.266846 1441916440 0.002563 -0.352356 -0.897034 0.266846 1441916440 -0.111023 -0.354797 -0.856628 0.357788 1441916440 -0.111023 -0.354797 -0.856628 0.357788 1441916440 -0.111023 -0.354797 -0.856628 0.357788 1441916440 -0.111023 -0.354797 -0.856628 0.357788 1441916440 -0.111023 -0.354797 -0.856628 0.357788 1441916440 -0.111023 -0.354797 -0.856628 0.357788 1441916440 -0.227356 -0.366516 -0.806396 0.404663 1441916440 -0.227356 -0.366516 -0.806396 0.404663 1441916440 -0.227356 -0.366516 -0.806396 0.404663 1441916440 -0.227356 -0.366516 -0.806396 0.404663 1441916440 -0.227356 -0.366516 -0.806396 0.404663 1441916440 -0.227356 -0.366516 -0.806396 0.404663 1441916440 -0.345154 -0.364563 -0.766785 0.400085 1441916440 -0.345154 -0.364563 -0.766785 0.400085 1441916440 -0.345154 -0.364563 -0.766785 0.400085 1441916440 -0.345154 -0.364563 -0.766785 0.400085 1441916440 -0.345154 -0.364563 -0.766785 0.400085 1441916440 -0.345154 -0.364563 -0.766785 0.400085 1441916440 -0.345154 -0.364563 -0.766785 0.400085 1441916440 -0.439514 -0.353882 -0.714050 0.414490 1441916440 -0.439514 -0.353882 -0.714050 0.414490 1441916440 -0.439514 -0.353882 -0.714050 0.414490 1441916440 -0.439514 -0.353882 -0.714050 0.414490 1441916440 -0.439514 -0.353882 -0.714050 0.414490 1441916440 -0.439514 -0.353882 -0.714050 0.414490 1441916440 -0.498352 -0.342163 -0.661255 0.444275 1441916440 -0.498352 -0.342163 -0.661255 0.444275 1441916440 -0.498352 -0.342163 -0.661255 0.444275 1441916440 -0.521790 -0.333496 -0.622803 0.478210 1441916440 -0.521790 -0.333496 -0.622803 0.478210 1441916440 -0.521790 -0.333496 -0.622803 0.478210 1441916440 -0.521790 -0.333496 -0.622803 0.478210 1441916440 -0.521790 -0.333496 -0.622803 0.478210 1441916440 -0.521790 -0.333496 -0.622803 0.478210 1441916440 -0.520508 -0.326660 -0.615540 0.493469 1441916440 -0.520508 -0.326660 -0.615540 0.493469 1441916440 -0.520508 -0.326660 -0.615540 0.493469 1441916440 -0.520508 -0.326660 -0.615540 0.493469 1441916440 -0.520508 -0.326660 -0.615540 0.493469 1441916440 -0.520508 -0.326660 -0.615540 0.493469 1441916440 -0.520508 -0.326660 -0.615540 0.493469 1441916440 -0.488464 -0.312744 -0.651672 0.488892 1441916440 -0.488464 -0.312744 -0.651672 0.488892 1441916440 -0.488464 -0.312744 -0.651672 0.488892 1441916440 -0.488464 -0.312744 -0.651672 0.488892 1441916440 -0.488464 -0.312744 -0.651672 0.488892 1441916441 -0.488464 -0.312744 -0.651672 0.488892 1441916441 -0.413269 -0.302368 -0.704285 0.491760 1441916441 -0.413269 -0.302368 -0.704285 0.491760 1441916441 -0.413269 -0.302368 -0.704285 0.491760 1441916441 -0.413269 -0.302368 -0.704285 0.491760 1441916441 -0.413269 -0.302368 -0.704285 0.491760 1441916441 -0.413269 -0.302368 -0.704285 0.491760 1441916441 -0.413269 -0.302368 -0.704285 0.491760 1441916441 -0.293518 -0.294128 -0.763367 0.494568 1441916441 -0.293518 -0.294128 -0.763367 0.494568 1441916441 -0.293518 -0.294128 -0.763367 0.494568 1441916441 -0.147217 -0.280212 -0.840576 0.439697 1441916441 -0.147217 -0.280212 -0.840576 0.439697 1441916441 -0.147217 -0.280212 -0.840576 0.439697 1441916441 -0.147217 -0.280212 -0.840576 0.439697 1441916441 -0.147217 -0.280212 -0.840576 0.439697 1441916441 -0.147217 -0.280212 -0.840576 0.439697 1441916441 -0.147217 -0.280212 -0.840576 0.439697 1441916441 -0.001648 -0.266479 -0.893738 0.360901 1441916441 -0.001648 -0.266479 -0.893738 0.360901 1441916441 -0.001648 -0.266479 -0.893738 0.360901 1441916441 -0.001648 -0.266479 -0.893738 0.360901 1441916441 -0.001648 -0.266479 -0.893738 0.360901 1441916441 -0.001648 -0.266479 -0.893738 0.360901 1441916441 0.143982 -0.272644 -0.898865 0.311523 1441916441 0.143982 -0.272644 -0.898865 0.311523 1441916441 0.143982 -0.272644 -0.898865 0.311523 1441916441 0.143982 -0.272644 -0.898865 0.311523 1441916441 0.143982 -0.272644 -0.898865 0.311523 1441916441 0.143982 -0.272644 -0.898865 0.311523 1441916441 0.250366 -0.292236 -0.890564 0.242676 1441916441 0.250366 -0.292236 -0.890564 0.242676 1441916441 0.250366 -0.292236 -0.890564 0.242676 1441916441 0.250366 -0.292236 -0.890564 0.242676 1441916441 0.250366 -0.292236 -0.890564 0.242676 1441916441 0.316101 -0.315308 -0.872864 0.197144 1441916441 0.316101 -0.315308 -0.872864 0.197144 1441916441 0.316101 -0.315308 -0.872864 0.197144 1441916441 0.316101 -0.315308 -0.872864 0.197144 1441916441 0.316101 -0.315308 -0.872864 0.197144 1441916441 0.316101 -0.315308 -0.872864 0.197144 1441916441 0.342529 -0.329346 -0.862061 0.176270 1441916441 0.342529 -0.329346 -0.862061 0.176270 1441916441 0.342529 -0.329346 -0.862061 0.176270 1441916441 0.342529 -0.329346 -0.862061 0.176270 1441916441 0.342529 -0.329346 -0.862061 0.176270 1441916441 0.342529 -0.329346 -0.862061 0.176270 1441916441 0.323303 -0.344971 -0.865173 0.167175 1441916441 0.323303 -0.344971 -0.865173 0.167175 1441916441 0.323303 -0.344971 -0.865173 0.167175 1441916441 0.323303 -0.344971 -0.865173 0.167175 1441916441 0.323303 -0.344971 -0.865173 0.167175 1441916441 0.267761 -0.355957 -0.877258 0.178955 1441916441 0.267761 -0.355957 -0.877258 0.178955 1441916441 0.267761 -0.355957 -0.877258 0.178955 1441916441 0.267761 -0.355957 -0.877258 0.178955 1441916441 0.267761 -0.355957 -0.877258 0.178955 1441916441 0.267761 -0.355957 -0.877258 0.178955 1441916441 0.180359 -0.365295 -0.888062 0.213257 1441916441 0.180359 -0.365295 -0.888062 0.213257 1441916441 0.180359 -0.365295 -0.888062 0.213257 1441916441 0.180359 -0.365295 -0.888062 0.213257 1441916441 0.180359 -0.365295 -0.888062 0.213257 1441916441 0.180359 -0.365295 -0.888062 0.213257 1441916441 0.069641 -0.357239 -0.892090 0.268005 1441916441 0.069641 -0.357239 -0.892090 0.268005 1441916441 0.069641 -0.357239 -0.892090 0.268005 1441916441 0.069641 -0.357239 -0.892090 0.268005 1441916441 0.069641 -0.357239 -0.892090 0.268005 1441916441 0.069641 -0.357239 -0.892090 0.268005 1441916441 0.069641 -0.357239 -0.892090 0.268005 1441916441 -0.039001 -0.348999 -0.874756 0.334045 1441916441 -0.039001 -0.348999 -0.874756 0.334045 1441916441 -0.039001 -0.348999 -0.874756 0.334045 1441916441 -0.039001 -0.348999 -0.874756 0.334045 1441916441 -0.039001 -0.348999 -0.874756 0.334045 1441916441 -0.039001 -0.348999 -0.874756 0.334045 1441916441 -0.162720 -0.341431 -0.850159 0.366394 1441916441 -0.162720 -0.341431 -0.850159 0.366394 1441916441 -0.162720 -0.341431 -0.850159 0.366394 1441916441 -0.162720 -0.341431 -0.850159 0.366394 1441916441 -0.162720 -0.341431 -0.850159 0.366394 1441916441 -0.162720 -0.341431 -0.850159 0.366394 1441916441 -0.282104 -0.335144 -0.811646 0.386475 1441916441 -0.282104 -0.335144 -0.811646 0.386475 1441916441 -0.282104 -0.335144 -0.811646 0.386475 1441916441 -0.282104 -0.335144 -0.811646 0.386475 1441916441 -0.282104 -0.335144 -0.811646 0.386475 1441916441 -0.282104 -0.335144 -0.811646 0.386475 1441916441 -0.282104 -0.335144 -0.811646 0.386475 1441916441 -0.395386 -0.317322 -0.768860 0.389709 1441916441 -0.395386 -0.317322 -0.768860 0.389709 1441916441 -0.395386 -0.317322 -0.768860 0.389709 1441916441 -0.395386 -0.317322 -0.768860 0.389709 1441916441 -0.395386 -0.317322 -0.768860 0.389709 1441916441 -0.395386 -0.317322 -0.768860 0.389709 1441916441 -0.492126 -0.287231 -0.721313 0.393860 1441916441 -0.492126 -0.287231 -0.721313 0.393860 1441916441 -0.492126 -0.287231 -0.721313 0.393860 1441916441 -0.492126 -0.287231 -0.721313 0.393860 1441916441 -0.492126 -0.287231 -0.721313 0.393860 1441916441 -0.492126 -0.287231 -0.721313 0.393860 1441916441 -0.492126 -0.287231 -0.721313 0.393860 1441916441 -0.552063 -0.259338 -0.678650 0.409241 1441916441 -0.552063 -0.259338 -0.678650 0.409241 1441916441 -0.552063 -0.259338 -0.678650 0.409241 1441916441 -0.552063 -0.259338 -0.678650 0.409241 1441916441 -0.552063 -0.259338 -0.678650 0.409241 1441916441 -0.552063 -0.259338 -0.678650 0.409241 1441916442 -0.550354 -0.278503 -0.643860 0.452820 1441916442 -0.550354 -0.278503 -0.643860 0.452820 1441916442 -0.550354 -0.278503 -0.643860 0.452820 1441916442 -0.550354 -0.278503 -0.643860 0.452820 1441916442 -0.550354 -0.278503 -0.643860 0.452820 1441916442 -0.550354 -0.278503 -0.643860 0.452820 1441916442 -0.550354 -0.278503 -0.643860 0.452820 1441916442 -0.511719 -0.294556 -0.655701 0.470703 1441916442 -0.511719 -0.294556 -0.655701 0.470703 1441916442 -0.511719 -0.294556 -0.655701 0.470703 1441916442 -0.511719 -0.294556 -0.655701 0.470703 1441916442 -0.511719 -0.294556 -0.655701 0.470703 1441916442 -0.511719 -0.294556 -0.655701 0.470703 1441916442 -0.439514 -0.297302 -0.696411 0.483215 1441916442 -0.439514 -0.297302 -0.696411 0.483215 1441916442 -0.439514 -0.297302 -0.696411 0.483215 1441916442 -0.439514 -0.297302 -0.696411 0.483215 1441916442 -0.439514 -0.297302 -0.696411 0.483215 1441916442 -0.439514 -0.297302 -0.696411 0.483215 1441916442 -0.439514 -0.297302 -0.696411 0.483215 1441916442 -0.323242 -0.304382 -0.750305 0.489868 1441916442 -0.323242 -0.304382 -0.750305 0.489868 1441916442 -0.323242 -0.304382 -0.750305 0.489868 1441916442 -0.323242 -0.304382 -0.750305 0.489868 1441916442 -0.323242 -0.304382 -0.750305 0.489868 1441916442 -0.323242 -0.304382 -0.750305 0.489868 1441916442 -0.182373 -0.301086 -0.811523 0.466492 1441916442 -0.182373 -0.301086 -0.811523 0.466492 1441916442 -0.182373 -0.301086 -0.811523 0.466492 1441916442 -0.182373 -0.301086 -0.811523 0.466492 1441916442 -0.182373 -0.301086 -0.811523 0.466492 1441916442 -0.182373 -0.301086 -0.811523 0.466492 1441916442 -0.047363 -0.269592 -0.872314 0.405273 1441916442 -0.047363 -0.269592 -0.872314 0.405273 1441916442 -0.047363 -0.269592 -0.872314 0.405273 1441916442 -0.047363 -0.269592 -0.872314 0.405273 1441916442 -0.047363 -0.269592 -0.872314 0.405273 1441916442 -0.047363 -0.269592 -0.872314 0.405273 1441916442 0.095398 -0.246765 -0.901184 0.343445 1441916442 0.095398 -0.246765 -0.901184 0.343445 1441916442 0.095398 -0.246765 -0.901184 0.343445 1441916442 0.095398 -0.246765 -0.901184 0.343445 1441916442 0.095398 -0.246765 -0.901184 0.343445 1441916442 0.095398 -0.246765 -0.901184 0.343445 1441916442 0.208923 -0.225647 -0.906067 0.290771 1441916442 0.208923 -0.225647 -0.906067 0.290771 1441916442 0.208923 -0.225647 -0.906067 0.290771 1441916442 0.208923 -0.225647 -0.906067 0.290771 1441916442 0.306274 -0.195374 -0.891724 0.269897 1441916442 0.306274 -0.195374 -0.891724 0.269897 1441916442 0.306274 -0.195374 -0.891724 0.269897 1441916442 0.306274 -0.195374 -0.891724 0.269897 1441916442 0.306274 -0.195374 -0.891724 0.269897 1441916442 0.306274 -0.195374 -0.891724 0.269897 1441916442 0.378357 -0.154114 -0.872498 0.268005 1441916442 0.378357 -0.154114 -0.872498 0.268005 1441916442 0.378357 -0.154114 -0.872498 0.268005 1441916442 0.378357 -0.154114 -0.872498 0.268005 1441916442 0.378357 -0.154114 -0.872498 0.268005 1441916442 0.378357 -0.154114 -0.872498 0.268005 1441916442 0.378357 -0.154114 -0.872498 0.268005 1441916442 0.434509 -0.115906 -0.846375 0.285278 1441916442 0.434509 -0.115906 -0.846375 0.285278 1441916442 0.434509 -0.115906 -0.846375 0.285278 1441916442 0.434509 -0.115906 -0.846375 0.285278 1441916442 0.434509 -0.115906 -0.846375 0.285278 1441916442 0.434509 -0.115906 -0.846375 0.285278 1441916442 0.475769 -0.062134 -0.803772 0.351746 1441916442 0.475769 -0.062134 -0.803772 0.351746 1441916442 0.475769 -0.062134 -0.803772 0.351746 1441916442 0.475769 -0.062134 -0.803772 0.351746 1441916442 0.475769 -0.062134 -0.803772 0.351746 1441916442 0.475769 -0.062134 -0.803772 0.351746 1441916442 0.475769 -0.062134 -0.803772 0.351746 1441916442 0.500732 -0.013184 -0.759338 0.415344 1441916442 0.500732 -0.013184 -0.759338 0.415344 1441916442 0.500732 -0.013184 -0.759338 0.415344 1441916442 0.500732 -0.013184 -0.759338 0.415344 1441916442 0.500732 -0.013184 -0.759338 0.415344 1441916442 0.500732 -0.013184 -0.759338 0.415344 1441916442 0.511047 0.023010 -0.737000 0.441772 1441916442 0.511047 0.023010 -0.737000 0.441772 1441916442 0.511047 0.023010 -0.737000 0.441772 1441916442 0.511047 0.023010 -0.737000 0.441772 1441916442 0.511047 0.023010 -0.737000 0.441772 1441916442 0.511047 0.023010 -0.737000 0.441772 1441916442 0.514343 0.034302 -0.724426 0.457642 1441916442 0.514343 0.034302 -0.724426 0.457642 1441916442 
0.578369 0.222046 -0.619812 0.481628 1441916445 0.578369 0.222046 -0.619812 0.481628 1441916445 0.584351 0.208008 -0.626709 0.471680 1441916445 0.584351 0.208008 -0.626709 0.471680 1441916445 0.584351 0.208008 -0.626709 0.471680 1441916446 0.584351 0.208008 -0.626709 0.471680 1441916446 0.584351 0.208008 -0.626709 0.471680 1441916446 0.584351 0.208008 -0.626709 0.471680 1441916446 0.580383 0.208496 -0.626526 0.476624 1441916446 0.580383 0.208496 -0.626526 0.476624 1441916446 0.580383 0.208496 -0.626526 0.476624 1441916446 0.580383 0.208496 -0.626526 0.476624 1441916446 0.580383 0.208496 -0.626526 0.476624 1441916446 0.580383 0.208496 -0.626526 0.476624 1441916446 0.567627 0.222290 -0.615540 0.499451 1441916446 0.567627 0.222290 -0.615540 0.499451 1441916446 0.567627 0.222290 -0.615540 0.499451 1441916446 0.567627 0.222290 -0.615540 0.499451 1441916446 0.567627 0.222290 -0.615540 0.499451 1441916446 0.567627 0.222290 -0.615540 0.499451 1441916446 0.548950 0.251099 -0.592896 0.532959 1441916446 0.548950 0.251099 -0.592896 0.532959 1441916446 0.548950 0.251099 -0.592896 0.532959 1441916446 0.548950 0.251099 -0.592896 0.532959 1441916446 0.548950 0.251099 -0.592896 0.532959 1441916446 0.548950 0.251099 -0.592896 0.532959 1441916446 0.548950 0.251099 -0.592896 0.532959 1441916446 0.538086 0.286316 -0.565247 0.555847 1441916446 0.538086 0.286316 -0.565247 0.555847 1441916446 0.538086 0.286316 -0.565247 0.555847 1441916446 0.538086 0.286316 -0.565247 0.555847 1441916446 0.538086 0.286316 -0.565247 0.555847 1441916446 0.538086 0.286316 -0.565247 0.555847 1441916446 0.537048 0.306580 -0.549316 0.561951 1441916446 0.537048 0.306580 -0.549316 0.561951 1441916446 0.537048 0.306580 -0.549316 0.561951 1441916446 0.537048 0.306580 -0.549316 0.561951 1441916446 0.537048 0.306580 -0.549316 0.561951 1441916446 0.537048 0.306580 -0.549316 0.561951 1441916446 0.537048 0.306580 -0.549316 0.561951 1441916446 0.557129 0.295471 -0.558777 0.538513 1441916446 0.557129 0.295471 -0.558777 0.538513 1441916446 0.557129 0.295471 -0.558777 0.538513 1441916446 0.557129 0.295471 -0.558777 0.538513 1441916446 0.588196 0.240295 -0.594666 0.492554 1441916446 0.588196 0.240295 -0.594666 0.492554 1441916446 0.588196 0.240295 -0.594666 0.492554 1441916446 0.588196 0.240295 -0.594666 0.492554 1441916446 0.588196 0.240295 -0.594666 0.492554 1441916446 0.588196 0.240295 -0.594666 0.492554 1441916446 0.588196 0.240295 -0.594666 0.492554 1441916446 0.607300 0.181580 -0.632629 0.444946 1441916446 0.607300 0.181580 -0.632629 0.444946 1441916446 0.607300 0.181580 -0.632629 0.444946 1441916446 0.607300 0.181580 -0.632629 0.444946 1441916446 0.607300 0.181580 -0.632629 0.444946 1441916446 0.607300 0.181580 -0.632629 0.444946 1441916446 0.606873 0.156311 -0.648804 0.431641 1441916446 0.606873 0.156311 -0.648804 0.431641 1441916446 0.606873 0.156311 -0.648804 0.431641 1441916446 0.606873 0.156311 -0.648804 0.431641 1441916446 0.606873 0.156311 -0.648804 0.431641 1441916446 0.606873 0.156311 -0.648804 0.431641 1441916446 0.599854 0.148621 -0.654785 0.435120 1441916446 0.599854 0.148621 -0.654785 0.435120 1441916446 0.599854 0.148621 -0.654785 0.435120 1441916446 0.599854 0.148621 -0.654785 0.435120 1441916446 0.599854 0.148621 -0.654785 0.435120 1441916446 0.599854 0.148621 -0.654785 0.435120 1441916446 0.599854 0.148621 -0.654785 0.435120 1441916446 0.584656 0.162903 -0.650757 0.456177 1441916446 0.584656 0.162903 -0.650757 0.456177 1441916446 0.584656 0.162903 -0.650757 0.456177 1441916446 0.584656 0.162903 -0.650757 0.456177 1441916446 0.584656 0.162903 -0.650757 0.456177 1441916446 0.584656 0.162903 -0.650757 0.456177 1441916446 0.562378 0.201538 -0.632996 0.492310 1441916446 0.562378 0.201538 -0.632996 0.492310 1441916446 0.562378 0.201538 -0.632996 0.492310 1441916446 0.541260 0.246460 -0.608215 0.525635 1441916446 0.541260 0.246460 -0.608215 0.525635 1441916446 0.541260 0.246460 -0.608215 0.525635 1441916446 0.541260 0.246460 -0.608215 0.525635 1441916446 0.534668 0.272644 -0.594971 0.534546 1441916446 0.534668 0.272644 -0.594971 0.534546 1441916446 0.534668 0.272644 -0.594971 0.534546 1441916446 0.534668 0.272644 -0.594971 0.534546 1441916446 0.534668 0.272644 -0.594971 0.534546 1441916446 0.534668 0.272644 -0.594971 0.534546 1441916446 0.546997 0.269775 -0.601563 0.515869 1441916446 0.546997 0.269775 -0.601563 0.515869 1441916446 0.546997 0.269775 -0.601563 0.515869 1441916446 0.546997 0.269775 -0.601563 0.515869 1441916446 0.546997 0.269775 -0.601563 0.515869 1441916446 0.565552 0.243408 -0.621521 0.484314 1441916446 0.565552 0.243408 -0.621521 0.484314 1441916446 0.565552 0.243408 -0.621521 0.484314 1441916446 0.565552 0.243408 -0.621521 0.484314 1441916446 0.565552 0.243408 -0.621521 0.484314 1441916446 0.565552 0.243408 -0.621521 0.484314 1441916446 0.578735 0.214050 -0.641113 0.456238 1441916446 0.578735 0.214050 -0.641113 0.456238 1441916446 0.578735 0.214050 -0.641113 0.456238 1441916446 0.578735 0.214050 -0.641113 0.456238 1441916446 0.578735 0.214050 -0.641113 0.456238 1441916446 0.578735 0.214050 -0.641113 0.456238 1441916446 0.578735 0.214050 -0.641113 0.456238 1441916446 0.584290 0.189026 -0.655090 0.440186 1441916446 0.584290 0.189026 -0.655090 0.440186 1441916446 0.584290 0.189026 -0.655090 0.440186 1441916446 0.584290 0.189026 -0.655090 0.440186 1441916447 0.584290 0.189026 -0.655090 0.440186 1441916447 0.584290 0.189026 -0.655090 0.440186 1441916447 0.584106 0.174561 -0.660706 0.437866 1441916447 0.584106 0.174561 -0.660706 0.437866 1441916447 0.584106 0.174561 -0.660706 0.437866 1441916447 0.584106 0.174561 -0.660706 0.437866 1441916447 0.584106 0.174561 -0.660706 0.437866 1441916447 0.584106 0.174561 -0.660706 0.437866 1441916447 0.579224 0.173401 -0.660645 0.444946 1441916447 0.579224 0.173401 -0.660645 0.444946 1441916447 0.579224 0.173401 -0.660645 0.444946 1441916447 0.579224 0.173401 -0.660645 0.444946 1441916447 0.579224 0.173401 -0.660645 0.444946 1441916447 0.579224 0.173401 -0.660645 0.444946 1441916447 0.577087 0.176697 -0.655823 0.453491 1441916447 0.577087 0.176697 -0.655823 0.453491 1441916447 0.577087 0.176697 -0.655823 0.453491 1441916447 0.577087 0.176697 -0.655823 0.453491 1441916447 0.577087 0.176697 -0.655823 0.453491 1441916447 0.577087 0.176697 -0.655823 0.453491 1441916447 0.579956 0.178223 -0.647766 0.460632 1441916447 0.579956 0.178223 -0.647766 0.460632 1441916447 0.579956 0.178223 -0.647766 0.460632 1441916447 0.579956 0.178223 -0.647766 0.460632 1441916447 0.579956 0.178223 -0.647766 0.460632 1441916447 0.579956 0.178223 -0.647766 0.460632 1441916447 0.583374 0.186462 -0.639587 0.464539 1441916447 0.583374 0.186462 -0.639587 0.464539 1441916447 0.583374 0.186462 -0.639587 0.464539 1441916447 0.583374 0.186462 -0.639587 0.464539 1441916447 0.583374 0.186462 -0.639587 0.464539 1441916447 0.583374 0.186462 -0.639587 0.464539 1441916447 0.591492 0.182312 -0.640015 0.455261 1441916447 0.591492 0.182312 -0.640015 0.455261 1441916447 0.591492 0.182312 -0.640015 0.455261 1441916447 0.591492 0.182312 -0.640015 0.455261 1441916447 0.591492 0.182312 -0.640015 0.455261 1441916447 0.591492 0.182312 -0.640015 0.455261 1441916447 0.591492 0.182312 -0.640015 0.455261 1441916447 0.601257 0.167664 -0.645996 0.439331 1441916447 0.601257 0.167664 -0.645996 0.439331 1441916447 0.601257 0.167664 -0.645996 0.439331 1441916447 0.601257 0.167664 -0.645996 0.439331 1441916447 0.601257 0.167664 -0.645996 0.439331 1441916447 0.603394 0.151306 -0.655701 0.427795 1441916447 0.603394 0.151306 -0.655701 0.427795 1441916447 0.603394 0.151306 -0.655701 0.427795 1441916447 0.603394 0.151306 -0.655701 0.427795 1441916447 0.603394 0.151306 -0.655701 0.427795 1441916447 0.598755 0.145325 -0.660522 0.429016 1441916447 0.598755 0.145325 -0.660522 0.429016 1441916447 0.598755 0.145325 -0.660522 0.429016 1441916447 0.598755 0.145325 -0.660522 0.429016 1441916447 0.598755 0.145325 -0.660522 0.429016 1441916447 0.598755 0.145325 -0.660522 0.429016 1441916447 0.598755 0.145325 -0.660522 0.429016 1441916447 0.591064 0.151672 -0.658508 0.440430 1441916447 0.591064 0.151672 -0.658508 0.440430 1441916447 0.591064 0.151672 -0.658508 0.440430 1441916447 0.591064 0.151672 -0.658508 0.440430 1441916447 0.591064 0.151672 -0.658508 0.440430 1441916447 0.591064 0.151672 -0.658508 0.440430 1441916447 0.581116 0.167786 -0.652222 0.456848 1441916447 0.581116 0.167786 -0.652222 0.456848 1441916447 0.581116 0.167786 -0.652222 0.456848 1441916447 0.581116 0.167786 -0.652222 0.456848 1441916447 0.571167 0.189575 -0.642456 0.474426 1441916447 0.571167 0.189575 -0.642456 0.474426 1441916447 0.571167 0.189575 -0.642456 0.474426 1441916447 0.571167 0.189575 -0.642456 0.474426 1441916447 0.571167 0.189575 -0.642456 0.474426 1441916447 0.571167 0.189575 -0.642456 0.474426 1441916447 0.561707 0.215088 -0.632141 0.488464 1441916447 0.561707 0.215088 -0.632141 0.488464 1441916447 0.561707 0.215088 -0.632141 0.488464 1441916447 0.561707 0.215088 -0.632141 0.488464 1441916447 0.561707 0.215088 -0.632141 0.488464 1441916447 0.561707 0.215088 -0.632141 0.488464 1441916447 0.556335 0.235352 -0.623901 0.495789 1441916447 0.556335 0.235352 -0.623901 0.495789 1441916447 0.556335 0.235352 -0.623901 0.495789 1441916447 0.556335 0.235352 -0.623901 0.495789 1441916447 0.556335 0.235352 -0.623901 0.495789 1441916447 0.556335 0.235352 -0.623901 0.495789 1441916447 0.555054 0.250854 -0.618774 0.496033 1441916447 0.555054 0.250854 -0.618774 0.496033 1441916447 0.555054 0.250854 -0.618774 0.496033 1441916447 0.555054 0.250854 -0.618774 0.496033 1441916447 0.555054 0.250854 -0.618774 0.496033 1441916447 0.555054 0.250854 -0.618774 0.496033 1441916447 0.556213 0.262085 -0.613647 0.495361 1441916447 0.556213 0.262085 -0.613647 0.495361 1441916447 0.556213 0.262085 -0.613647 0.495361 1441916447 0.555908 0.267456 -0.612122 0.494690 1441916447 0.555908 0.267456 -0.612122 0.494690 1441916447 0.555908 0.267456 -0.612122 0.494690 1441916447 0.555908 0.267456 -0.612122 0.494690 1441916447 0.555908 0.267456 -0.612122 0.494690 1441916447 0.555908 0.267456 -0.612122 0.494690 1441916447 0.556702 0.269043 -0.611389 0.493835 1441916447 0.556702 0.269043 -0.611389 0.493835 1441916447 0.556702 0.269043 -0.611389 0.493835 1441916447 0.556702 0.269043 -0.611389 0.493835 1441916447 0.556702 0.269043 -0.611389 0.493835 1441916448 0.556702 0.269043 -0.611389 0.493835 1441916448 0.562439 0.258301 -0.616272 0.486938 1441916448 0.562439 0.258301 -0.616272 0.486938 1441916448 0.562439 0.258301 -0.616272 0.486938 1441916448 0.562439 0.258301 -0.616272 0.486938 1441916448 0.562439 0.258301 -0.616272 0.486938 1441916448 0.562439 0.258301 -0.616272 0.486938 1441916448 0.568115 0.240051 -0.624084 0.479675 1441916448 0.568115 0.240051 -0.624084 0.479675 1441916448 0.568115 0.240051 -0.624084 0.479675 1441916448 0.568115 0.240051 -0.624084 0.479675 1441916448 0.568115 0.240051 -0.624084 0.479675 1441916448 0.568115 0.240051 -0.624084 0.479675 1441916448 0.568115 0.240051 -0.624084 0.479675 1441916448 0.569397 0.227783 -0.628540 0.478333 1441916448 0.569397 0.227783 -0.628540 0.478333 1441916448 0.569397 0.227783 -0.628540 0.478333 1441916448 0.569397 0.227783 -0.628540 0.478333 1441916448 0.569397 0.227783 -0.628540 0.478333 1441916448 0.569397 0.227783 -0.628540 0.478333 1441916448 0.569519 0.220703 -0.629700 0.479919 1441916448 0.569519 0.220703 -0.629700 0.479919 1441916448 0.569519 0.220703 -0.629700 0.479919 1441916448 0.569519 0.220703 -0.629700 0.479919 1441916448 0.569519 0.220703 -0.629700 0.479919 1441916448 0.569519 0.220703 -0.629700 0.479919 1441916448 0.570251 0.221069 -0.625732 0.484070 1441916448 0.570251 0.221069 -0.625732 0.484070 1441916448 0.570251 0.221069 -0.625732 0.484070 1441916448 0.570251 0.221069 -0.625732 0.484070 1441916448 0.570251 0.221069 -0.625732 0.484070 1441916448 0.570251 0.221069 -0.625732 0.484070 1441916448 0.570557 0.225952 -0.619690 0.489258 1441916448 0.570557 0.225952 -0.619690 0.489258 1441916448 0.570557 0.225952 -0.619690 0.489258 1441916448 0.570557 0.225952 -0.619690 0.489258 1441916448 0.570557 0.225952 -0.619690 0.489258 1441916448 0.570557 0.225952 -0.619690 0.489258 1441916448 0.570557 0.225952 -0.619690 0.489258 1441916448 0.570374 0.235474 -0.612854 0.493530 1441916448 0.570374 0.235474 -0.612854 0.493530 1441916448 0.570374 0.235474 -0.612854 0.493530 1441916448 0.570374 0.235474 -0.612854 0.493530 1441916448 0.570374 0.235474 -0.612854 0.493530 1441916448 0.570374 0.235474 -0.612854 0.493530 1441916448 0.578125 0.234131 -0.611755 0.486511 1441916448 0.578125 0.234131 -0.611755 0.486511 1441916448 0.578125 0.234131 -0.611755 0.486511 1441916448 0.578125 0.234131 -0.611755 0.486511 1441916448 0.578125 0.234131 -0.611755 0.486511 1441916448 0.578125 0.234131 -0.611755 0.486511 1441916448 0.578125 0.234131 -0.611755 0.486511 1441916448 0.592712 0.208130 -0.624390 0.464172 1441916448 0.592712 0.208130 -0.624390 0.464172 1441916448 0.592712 0.208130 -0.624390 0.464172 1441916448 0.592712 0.208130 -0.624390 0.464172 1441916448 0.592712 0.208130 -0.624390 0.464172 1441916448 0.601746 0.178650 -0.640686 0.442139 1441916448 0.601746 0.178650 -0.640686 0.442139 1441916448 0.601746 0.178650 -0.640686 0.442139 1441916448 0.601746 0.178650 -0.640686 0.442139 1441916448 0.601746 0.178650 -0.640686 0.442139 1441916448 0.601746 0.178650 -0.640686 0.442139 1441916448 0.601746 0.178650 -0.640686 0.442139 1441916448 0.601624 0.162659 -0.649841 0.435120 1441916448 0.601624 0.162659 -0.649841 0.435120 1441916448 0.601624 0.162659 -0.649841 0.435120 1441916448 0.601624 0.162659 -0.649841 0.435120 1441916448 0.601624 0.162659 -0.649841 0.435120 1441916448 0.601624 0.162659 -0.649841 0.435120 1441916448 0.595093 0.162048 -0.650696 0.442871 1441916448 0.595093 0.162048 -0.650696 0.442871 1441916448 0.595093 0.162048 -0.650696 0.442871 1441916448 0.595093 0.162048 -0.650696 0.442871 1441916448 0.595093 0.162048 -0.650696 0.442871 1441916448 0.595093 0.162048 -0.650696 0.442871 1441916448 0.595093 0.162048 -0.650696 0.442871 1441916448 0.585754 0.171997 -0.647156 0.456543 1441916448 0.585754 0.171997 -0.647156 0.456543 1441916448 0.585754 0.171997 -0.647156 0.456543 1441916448 0.585754 0.171997 -0.647156 0.456543 1441916448 0.585754 0.171997 -0.647156 0.456543 1441916448 0.585754 0.171997 -0.647156 0.456543 1441916448 0.577087 0.186462 -0.643372 0.467163 1441916448 0.577087 0.186462 -0.643372 0.467163 1441916448 0.577087 0.186462 -0.643372 0.467163 1441916448 0.577087 0.186462 -0.643372 0.467163 1441916448 0.577087 0.186462 -0.643372 0.467163 1441916448 0.577087 0.186462 -0.643372 0.467163 1441916448 0.570435 0.201172 -0.640137 0.473633 1441916448 0.570435 0.201172 -0.640137 0.473633 1441916448 0.570435 0.201172 -0.640137 0.473633 1441916448 0.570435 0.201172 -0.640137 0.473633 1441916448 0.570435 0.201172 -0.640137 0.473633 1441916448 0.570435 0.201172 -0.640137 0.473633 1441916448 0.570435 0.201172 -0.640137 0.473633 1441916448 0.561584 0.223206 -0.633972 0.482483 1441916448 0.561584 0.223206 -0.633972 0.482483 1441916448 0.561584 0.223206 -0.633972 0.482483 1441916448 0.561584 0.223206 -0.633972 0.482483 1441916448 0.561584 0.223206 -0.633972 0.482483 1441916448 0.561584 0.223206 -0.633972 0.482483 1441916448 0.559204 0.240417 -0.627808 0.485046 1441916448 0.559204 0.240417 -0.627808 0.485046 1441916448 0.559204 0.240417 -0.627808 0.485046 1441916448 0.559204 0.240417 -0.627808 0.485046 1441916448 0.559204 0.240417 -0.627808 0.485046 1441916448 0.559204 0.240417 -0.627808 0.485046 1441916448 0.558960 0.248047 -0.626404 0.483337 1441916448 0.558960 0.248047 -0.626404 0.483337 1441916448 0.558960 0.248047 -0.626404 0.483337 1441916448 0.558960 0.248047 -0.626404 0.483337 1441916448 0.558960 0.248047 -0.626404 0.483337 1441916448 0.558960 0.248047 -0.626404 0.483337 1441916448 0.558960 0.248047 -0.626404 0.483337 1441916449 0.555847 0.258484 -0.623596 0.485107 1441916449 0.555847 0.258484 -0.623596 0.485107 1441916449 0.555847 0.258484 -0.623596 0.485107 1441916449 0.555847 0.258484 -0.623596 0.485107 1441916449 0.555847 0.258484 -0.623596 0.485107 1441916449 0.555847 0.258484 -0.623596 0.485107 1441916449 0.552490 0.268311 -0.618713 0.489868 1441916449 0.552490 0.268311 -0.618713 0.489868 1441916449 0.552490 0.268311 -0.618713 0.489868 1441916449 0.552490 0.268311 -0.618713 0.489868 1441916449 0.552490 0.268311 -0.618713 0.489868 1441916449 0.552490 0.268311 -0.618713 0.489868 1441916449 0.548645 0.275269 -0.615295 0.494568 1441916449 0.548645 0.275269 -0.615295 0.494568 1441916449 0.548645 0.275269 -0.615295 0.494568 1441916449 0.548645 0.275269 -0.615295 0.494568 1441916449 0.548645 0.275269 -0.615295 0.494568 1441916449 0.548645 0.275269 -0.615295 0.494568 1441916449 0.548645 0.275269 -0.615295 0.494568 1441916449 0.546570 0.275208 -0.614441 0.497986 1441916449 0.546570 0.275208 -0.614441 0.497986 1441916449 0.546570 0.275208 -0.614441 0.497986 1441916449 0.546570 0.275208 -0.614441 0.497986 1441916449 0.546570 0.275208 -0.614441 0.497986 1441916449 0.546570 0.275208 -0.614441 0.497986 1441916449 0.547974 0.264343 -0.619080 0.496582 1441916449 0.547974 0.264343 -0.619080 0.496582 1441916449 0.547974 0.264343 -0.619080 0.496582 1441916449 0.547974 0.264343 -0.619080 0.496582 1441916449 0.547974 0.264343 -0.619080 0.496582 1441916449 0.547974 0.264343 -0.619080 0.496582 1441916449 0.547974 0.264343 -0.619080 0.496582 1441916449 0.549255 0.252380 -0.623779 0.495483 1441916449 0.549255 0.252380 -0.623779 0.495483 1441916449 0.549255 0.252380 -0.623779 0.495483 1441916449 0.549255 0.252380 -0.623779 0.495483 1441916449 0.549255 0.252380 -0.623779 0.495483 1441916449 0.549255 0.252380 -0.623779 0.495483 1441916449 0.550659 0.244202 -0.623657 0.498108 1441916449 0.550659 0.244202 -0.623657 0.498108 1441916449 0.550659 0.244202 -0.623657 0.498108 1441916449 0.550659 0.244202 -0.623657 0.498108 1441916449 0.550659 0.244202 -0.623657 0.498108 1441916449 0.550659 0.244202 -0.623657 0.498108 1441916449 0.552673 0.242737 -0.618103 0.503479 1441916449 0.552673 0.242737 -0.618103 0.503479 1441916449 0.552673 0.242737 -0.618103 0.503479 1441916449 0.552673 0.242737 -0.618103 0.503479 1441916449 0.552673 0.242737 -0.618103 0.503479 1441916449 0.552673 0.242737 -0.618103 0.503479 1441916449 0.554810 0.249084 -0.608032 0.510254 1441916449 0.554810 0.249084 -0.608032 0.510254 1441916449 0.554810 0.249084 -0.608032 0.510254 1441916449 0.554810 0.249084 -0.608032 0.510254 1441916449 0.554810 0.249084 -0.608032 0.510254 1441916449 0.554810 0.249084 -0.608032 0.510254 1441916449 0.554810 0.249084 -0.608032 0.510254 1441916449 0.561462 0.254883 -0.600525 0.508972 1441916449 0.561462 0.254883 -0.600525 0.508972 1441916449 0.561462 0.254883 -0.600525 0.508972 1441916449 0.561462 0.254883 -0.600525 0.508972 1441916449 0.561462 0.254883 -0.600525 0.508972 1441916449 0.561462 0.254883 -0.600525 0.508972 1441916449 0.578735 0.240967 -0.605835 0.489868 1441916449 0.578735 0.240967 -0.605835 0.489868 1441916449 0.578735 0.240967 -0.605835 0.489868 1441916449 0.578735 0.240967 -0.605835 0.489868 1441916449 0.578735 0.240967 -0.605835 0.489868 1441916449 0.578735 0.240967 -0.605835 0.489868 1441916449 0.578735 0.240967 -0.605835 0.489868 1441916449 0.601013 0.200928 -0.626831 0.453308 1441916449 0.601013 0.200928 -0.626831 0.453308 1441916449 0.601013 0.200928 -0.626831 0.453308 1441916449 0.601013 0.200928 -0.626831 0.453308 1441916449 0.601013 0.200928 -0.626831 0.453308 1441916449 0.601013 0.200928 -0.626831 0.453308 1441916449 0.613647 0.159790 -0.647949 0.421997 1441916449 0.613647 0.159790 -0.647949 0.421997 1441916449 0.613647 0.159790 -0.647949 0.421997 1441916449 0.613647 0.159790 -0.647949 0.421997 1441916449 0.613647 0.159790 -0.647949 0.421997 1441916449 0.613647 0.159790 -0.647949 0.421997 1441916449 0.613831 0.140686 -0.657593 0.413452 1441916449 0.613831 0.140686 -0.657593 0.413452 1441916449 0.613831 0.140686 -0.657593 0.413452 1441916449 0.613831 0.140686 -0.657593 0.413452 1441916449 0.605957 0.142700 -0.657227 0.424866 1441916449 0.605957 0.142700 -0.657227 0.424866 1441916449 0.605957 0.142700 -0.657227 0.424866 1441916449 0.605957 0.142700 -0.657227 0.424866 1441916449 0.605957 0.142700 -0.657227 0.424866 1441916449 0.605957 0.142700 -0.657227 0.424866 1441916449 0.594482 0.160889 -0.650085 0.445068 1441916449 0.594482 0.160889 -0.650085 0.445068 1441916449 0.594482 0.160889 -0.650085 0.445068 1441916449 0.594482 0.160889 -0.650085 0.445068 1441916449 0.594482 0.160889 -0.650085 0.445068 1441916449 0.594482 0.160889 -0.650085 0.445068 1441916449 0.594482 0.160889 -0.650085 0.445068 1441916449 0.582520 0.187134 -0.639954 0.464905 1441916449 0.582520 0.187134 -0.639954 0.464905 1441916449 0.582520 0.187134 -0.639954 0.464905 1441916449 0.582520 0.187134 -0.639954 0.464905 1441916449 0.582520 0.187134 -0.639954 0.464905 1441916449 0.582520 0.187134 -0.639954 0.464905 1441916449 0.571960 0.210327 -0.631714 0.479065 1441916449 0.571960 0.210327 -0.631714 0.479065 1441916449 0.571960 0.210327 -0.631714 0.479065 1441916449 0.571960 0.210327 -0.631714 0.479065 1441916449 0.571960 0.210327 -0.631714 0.479065 1441916449 0.571960 0.210327 -0.631714 0.479065 1441916449 0.564514 0.233704 -0.622620 0.488892 1441916449 0.564514 0.233704 -0.622620 0.488892 1441916450 0.564514 0.233704 -0.622620 0.488892 1441916450 0.564514 0.233704 -0.622620 0.488892 1441916450 0.564514 0.233704 -0.622620 0.488892 1441916450 0.562012 0.249573 -0.615112 0.493469 1441916450 0.562012 0.249573 -0.615112 0.493469 1441916450 0.562012 0.249573 -0.615112 0.493469 1441916450 0.562012 0.249573 -0.615112 0.493469 1441916450 0.562012 0.249573 -0.615112 0.493469 1441916450 0.562012 0.249573 -0.615112 0.493469 1441916450 0.565613 0.254639 -0.614380 0.487549 1441916450 0.565613 0.254639 -0.614380 0.487549 1441916450 0.565613 0.254639 -0.614380 0.487549 1441916450 0.568481 0.255127 -0.616272 0.481506 1441916450 0.568481 0.255127 -0.616272 0.481506 1441916450 0.568481 0.255127 -0.616272 0.481506 1441916450 0.568481 0.255127 -0.616272 0.481506 1441916450 0.568481 0.255127 -0.616272 0.481506 1441916450 0.568481 0.255127 -0.616272 0.481506 1441916450 0.568481 0.255127 -0.616272 0.481506 1441916450 0.566956 0.259521 -0.613647 0.484375 1441916450 0.566956 0.259521 -0.613647 0.484375 1441916450 0.566956 0.259521 -0.613647 0.484375 1441916450 0.563843 0.264465 -0.608887 0.491272 1441916450 0.563843 0.264465 -0.608887 0.491272 1441916450 0.563843 0.264465 -0.608887 0.491272 1441916450 0.563843 0.264465 -0.608887 0.491272 1441916450 0.563843 0.264465 -0.608887 0.491272 1441916450 0.563843 0.264465 -0.608887 0.491272 1441916450 0.563843 0.264465 -0.608887 0.491272 1441916450 0.564087 0.259644 -0.610107 0.492065 1441916450 0.564087 0.259644 -0.610107 0.492065 1441916450 0.564087 0.259644 -0.610107 0.492065 1441916450 0.564087 0.259644 -0.610107 0.492065 1441916450 0.564087 0.259644 -0.610107 0.492065 1441916450 0.566528 0.247925 -0.616577 0.487183 1441916450 0.566528 0.247925 -0.616577 0.487183 1441916450 0.566528 0.247925 -0.616577 0.487183 1441916450 0.566528 0.247925 -0.616577 0.487183 1441916450 0.566528 0.247925 -0.616577 0.487183 1441916450 0.566528 0.247925 -0.616577 0.487183 1441916450 0.568665 0.236572 -0.621948 0.483521 1441916450 0.568665 0.236572 -0.621948 0.483521 1441916450 0.568665 0.236572 -0.621948 0.483521 1441916450 0.568665 0.236572 -0.621948 0.483521 1441916450 0.568665 0.236572 -0.621948 0.483521 1441916450 0.568665 0.236572 -0.621948 0.483521 1441916450 0.568420 0.230896 -0.622437 0.485962 1441916450 0.568420 0.230896 -0.622437 0.485962 1441916450 0.568420 0.230896 -0.622437 0.485962 1441916450 0.568420 0.230896 -0.622437 0.485962 1441916450 0.568420 0.230896 -0.622437 0.485962 1441916450 0.568420 0.230896 -0.622437 0.485962 1441916450 0.563782 0.237732 -0.614929 0.497437 1441916450 0.563782 0.237732 -0.614929 0.497437 1441916450 0.563782 0.237732 -0.614929 0.497437 1441916450 0.563782 0.237732 -0.614929 0.497437 1441916450 0.563782 0.237732 -0.614929 0.497437 1441916450 0.563782 0.237732 -0.614929 0.497437 1441916450 0.556885 0.255066 -0.600037 0.514526 1441916450 0.556885 0.255066 -0.600037 0.514526 1441916450 0.556885 0.255066 -0.600037 0.514526 1441916450 0.556885 0.255066 -0.600037 0.514526 1441916450 0.556885 0.255066 -0.600037 0.514526 1441916450 0.556885 0.255066 -0.600037 0.514526 1441916450 0.554749 0.273560 -0.585999 0.523438 1441916450 0.554749 0.273560 -0.585999 0.523438 1441916450 0.554749 0.273560 -0.585999 0.523438 1441916450 0.554749 0.273560 -0.585999 0.523438 1441916450 0.554749 0.273560 -0.585999 0.523438 1441916450 0.554749 0.273560 -0.585999 0.523438 1441916450 0.554749 0.273560 -0.585999 0.523438 1441916450 0.567566 0.271179 -0.586548 0.510132 1441916450 0.567566 0.271179 -0.586548 0.510132 1441916450 0.567566 0.271179 -0.586548 0.510132 1441916450 0.567566 0.271179 -0.586548 0.510132 1441916450 0.567566 0.271179 -0.586548 0.510132 1441916450 0.567566 0.271179 -0.586548 0.510132 1441916450 0.591187 0.236145 -0.606934 0.475830 1441916450 0.591187 0.236145 -0.606934 0.475830 1441916450 0.591187 0.236145 -0.606934 0.475830 1441916450 0.591187 0.236145 -0.606934 0.475830 1441916450 0.591187 0.236145 -0.606934 0.475830 1441916450 0.591187 0.236145 -0.606934 0.475830 1441916450 0.609741 0.184570 -0.635071 0.436768 1441916450 0.609741 0.184570 -0.635071 0.436768 1441916450 0.609741 0.184570 -0.635071 0.436768 1441916450 0.609741 0.184570 -0.635071 0.436768 1441916450 0.609741 0.184570 -0.635071 0.436768 1441916450 0.609741 0.184570 -0.635071 0.436768 1441916450 0.614075 0.151306 -0.653015 0.416565 1441916450 0.614075 0.151306 -0.653015 0.416565 1441916450 0.614075 0.151306 -0.653015 0.416565 1441916450 0.614075 0.151306 -0.653015 0.416565 1441916450 0.614075 0.151306 -0.653015 0.416565 1441916450 0.614075 0.151306 -0.653015 0.416565 1441916450 0.614075 0.151306 -0.653015 0.416565 1441916450 0.607483 0.146606 -0.655579 0.423950 1441916450 0.607483 0.146606 -0.655579 0.423950 1441916450 0.607483 0.146606 -0.655579 0.423950 1441916450 0.607483 0.146606 -0.655579 0.423950 1441916450 0.594727 0.165344 -0.646240 0.448669 1441916450 0.594727 0.165344 -0.646240 0.448669 1441916450 0.582886 0.192261 -0.633057 0.471680 1441916451 0.582886 0.192261 -0.633057 0.471680 1441916451 0.582886 0.192261 -0.633057 0.471680 1441916451 0.582886 0.192261 -0.633057 0.471680 1441916451 0.582886 0.192261 -0.633057 0.471680 1441916451 0.582886 0.192261 -0.633057 0.471680 1441916451 0.575317 0.209351 -0.626831 0.481873 1441916451 0.575317 0.209351 -0.626831 0.481873 1441916451 0.575317 0.209351 -0.626831 0.481873 1441916451 0.575317 0.209351 -0.626831 0.481873 1441916451 0.575317 0.209351 -0.626831 0.481873 1441916451 0.575317 0.209351 -0.626831 0.481873 1441916451 0.574158 0.213196 -0.628601 0.479309 1441916451 0.574158 0.213196 -0.628601 0.479309 1441916451 0.574158 0.213196 -0.628601 0.479309 1441916451 0.574158 0.213196 -0.628601 0.479309 1441916451 0.574158 0.213196 -0.628601 0.479309 1441916451 0.574158 0.213196 -0.628601 0.479309 1441916451 0.576599 0.210754 -0.633789 0.470520 1441916451
[truncated: 164,858 more chars]
