# Supplementary material for: Quaternion-Based Gesture Recognition Using Wireless Wearable Motion Capture Sensors
Source: Sensors (Basel). 2016 Apr 28;16(5):605. doi: 10.3390/s16050605 (PMC4883296; doi:10.3390/s16050605)
Supplement: Supplementary file 1 [file sensors-16-00605-s001.zip › MultiSensorGestureData/P5/2. Uppercut/Training16.txt]

0.482178 -0.490173 0.416138 0.594971 1441916329 0.482178 -0.490173 0.416138 0.594971 1441916329 0.482178 -0.490173 0.416138 0.594971 1441916329 0.482178 -0.490173 0.416138 0.594971 1441916329 0.482178 -0.490173 0.416138 0.594971 1441916329 0.482178 -0.490173 0.416138 0.594971 1441916329 0.445923 -0.485962 0.436707 0.611755 1441916329 0.445923 -0.485962 0.436707 0.611755 1441916329 0.445923 -0.485962 0.436707 0.611755 1441916329 0.445923 -0.485962 0.436707 0.611755 1441916329 0.445923 -0.485962 0.436707 0.611755 1441916329 0.445923 -0.485962 0.436707 0.611755 1441916329 0.403442 -0.458984 0.475586 0.632690 1441916329 0.403442 -0.458984 0.475586 0.632690 1441916329 0.403442 -0.458984 0.475586 0.632690 1441916329 0.403442 -0.458984 0.475586 0.632690 1441916329 0.403442 -0.458984 0.475586 0.632690 1441916329 0.403442 -0.458984 0.475586 0.632690 1441916329 0.403442 -0.458984 0.475586 0.632690 1441916329 0.352051 -0.411316 0.541077 0.643494 1441916329 0.352051 -0.411316 0.541077 0.643494 1441916329 0.352051 -0.411316 0.541077 0.643494 1441916329 0.352051 -0.411316 0.541077 0.643494 1441916329 0.352051 -0.411316 0.541077 0.643494 1441916329 0.284485 -0.360107 0.619934 0.636414 1441916329 0.284485 -0.360107 0.619934 0.636414 1441916329 0.284485 -0.360107 0.619934 0.636414 1441916329 0.284485 -0.360107 0.619934 0.636414 1441916329 0.284485 -0.360107 0.619934 0.636414 1441916329 0.284485 -0.360107 0.619934 0.636414 1441916329 0.180237 -0.330627 0.673523 0.635986 1441916329 0.180237 -0.330627 0.673523 0.635986 1441916329 0.180237 -0.330627 0.673523 0.635986 1441916329 0.180237 -0.330627 0.673523 0.635986 1441916329 0.180237 -0.330627 0.673523 0.635986 1441916329 0.063110 -0.317871 0.689148 0.648010 1441916329 0.063110 -0.317871 0.689148 0.648010 1441916329 0.063110 -0.317871 0.689148 0.648010 1441916329 0.063110 -0.317871 0.689148 0.648010 1441916329 0.063110 -0.317871 0.689148 0.648010 1441916329 0.063110 -0.317871 0.689148 0.648010 1441916329 -0.037659 -0.294556 0.682739 0.667542 1441916329 -0.037659 -0.294556 0.682739 0.667542 1441916330 -0.037659 -0.294556 0.682739 0.667542 1441916330 -0.037659 -0.294556 0.682739 0.667542 1441916330 -0.037659 -0.294556 0.682739 0.667542 1441916330 -0.037659 -0.294556 0.682739 0.667542 1441916330 -0.037659 -0.294556 0.682739 0.667542 1441916330 -0.119446 -0.256348 0.675232 0.681213 1441916330 -0.119446 -0.256348 0.675232 0.681213 1441916330 -0.119446 -0.256348 0.675232 0.681213 1441916330 -0.119446 -0.256348 0.675232 0.681213 1441916330 -0.119446 -0.256348 0.675232 0.681213 1441916330 -0.119446 -0.256348 0.675232 0.681213 1441916330 -0.119446 -0.256348 0.675232 0.681213 1441916330 -0.176575 -0.219177 0.661987 0.694641 1441916330 -0.176575 -0.219177 0.661987 0.694641 1441916330 -0.176575 -0.219177 0.661987 0.694641 1441916330 -0.176575 -0.219177 0.661987 0.694641 1441916330 -0.176575 -0.219177 0.661987 0.694641 1441916330 -0.176575 -0.219177 0.661987 0.694641 1441916330 -0.207397 -0.193665 0.654053 0.701172 1441916330 -0.207397 -0.193665 0.654053 0.701172 1441916330 -0.207397 -0.193665 0.654053 0.701172 1441916330 -0.207397 -0.193665 0.654053 0.701172 1441916330 -0.207397 -0.193665 0.654053 0.701172 1441916330 -0.207397 -0.193665 0.654053 0.701172 1441916330 -0.212158 -0.188416 0.657898 0.697571 1441916330 -0.212158 -0.188416 0.657898 0.697571 1441916330 -0.212158 -0.188416 0.657898 0.697571 1441916330 -0.212158 -0.188416 0.657898 0.697571 1441916330 -0.212158 -0.188416 0.657898 0.697571 1441916330 -0.194885 -0.196228 0.666016 0.692749 1441916330 -0.194885 -0.196228 0.666016 0.692749 1441916330 -0.194885 -0.196228 0.666016 0.692749 1441916330 -0.194885 -0.196228 0.666016 0.692749 1441916330 -0.194885 -0.196228 0.666016 0.692749 1441916330 -0.194885 -0.196228 0.666016 0.692749 1441916330 -0.194885 -0.196228 0.666016 0.692749 1441916330 -0.149597 -0.210144 0.670227 0.695801 1441916330 -0.149597 -0.210144 0.670227 0.695801 1441916330 -0.149597 -0.210144 0.670227 0.695801 1441916330 -0.149597 -0.210144 0.670227 0.695801 1441916330 -0.149597 -0.210144 0.670227 0.695801 1441916330 -0.149597 -0.210144 0.670227 0.695801 1441916330 -0.075562 -0.221619 0.671448 0.703064 1441916330 -0.075562 -0.221619 0.671448 0.703064 1441916330 -0.075562 -0.221619 0.671448 0.703064 1441916330 -0.075562 -0.221619 0.671448 0.703064 1441916330 -0.075562 -0.221619 0.671448 0.703064 1441916330 -0.075562 -0.221619 0.671448 0.703064 1441916330 0.028503 -0.244629 0.657349 0.712158 1441916330 0.028503 -0.244629 0.657349 0.712158 1441916330 0.028503 -0.244629 0.657349 0.712158 1441916330 0.028503 -0.244629 0.657349 0.712158 1441916330 0.028503 -0.244629 0.657349 0.712158 1441916330 0.028503 -0.244629 0.657349 0.712158 1441916330 0.153809 -0.268005 0.608337 0.731018 1441916330 0.153809 -0.268005 0.608337 0.731018 1441916330 0.153809 -0.268005 0.608337 0.731018 1441916330 0.153809 -0.268005 0.608337 0.731018 1441916330 0.153809 -0.268005 0.608337 0.731018 1441916330 0.153809 -0.268005 0.608337 0.731018 1441916330 0.153809 -0.268005 0.608337 0.731018 1441916330 0.266174 -0.293335 0.538635 0.743591 1441916330 0.266174 -0.293335 0.538635 0.743591 1441916330 0.266174 -0.293335 0.538635 0.743591 1441916330 0.266174 -0.293335 0.538635 0.743591 1441916330 0.266174 -0.293335 0.538635 0.743591 1441916330 0.266174 -0.293335 0.538635 0.743591 1441916330 0.381592 -0.328430 0.466675 0.727112 1441916330 0.381592 -0.328430 0.466675 0.727112 1441916330 0.381592 -0.328430 0.466675 0.727112 1441916330 0.381592 -0.328430 0.466675 0.727112 1441916330 0.381592 -0.328430 0.466675 0.727112 1441916330 0.381592 -0.328430 0.466675 0.727112 1441916330 0.439697 -0.367493 0.404846 0.712524 1441916330 0.439697 -0.367493 0.404846 0.712524 1441916330 0.439697 -0.367493 0.404846 0.712524 1441916330 0.439697 -0.367493 0.404846 0.712524 1441916330 0.439697 -0.367493 0.404846 0.712524 1441916330 0.439697 -0.367493 0.404846 0.712524 1441916330 0.482117 -0.398132 0.370300 0.686951 1441916330 0.482117 -0.398132 0.370300 0.686951 1441916330 0.482117 -0.398132 0.370300 0.686951 1441916330 0.482117 -0.398132 0.370300 0.686951 1441916330 0.482117 -0.398132 0.370300 0.686951 1441916330 0.482117 -0.398132 0.370300 0.686951 1441916330 0.496704 -0.451355 0.336853 0.660339 1441916330 0.496704 -0.451355 0.336853 0.660339 1441916330 0.496704 -0.451355 0.336853 0.660339 1441916330 0.496704 -0.451355 0.336853 0.660339 1441916330 0.496704 -0.451355 0.336853 0.660339 1441916330 0.496704 -0.451355 0.336853 0.660339 1441916330 0.496033 -0.496033 0.308228 0.642517 1441916330 0.496033 -0.496033 0.308228 0.642517 1441916330 0.496033 -0.496033 0.308228 0.642517 1441916330 0.496033 -0.496033 0.308228 0.642517 1441916330 0.496033 -0.496033 0.308228 0.642517 1441916330 0.496033 -0.496033 0.308228 0.642517 1441916330 0.496033 -0.496033 0.308228 0.642517 1441916330 0.508484 -0.510681 0.321899 0.614014 1441916330 0.508484 -0.510681 0.321899 0.614014 1441916330 0.508484 -0.510681 0.321899 0.614014 1441916330 0.508484 -0.510681 0.321899 0.614014 1441916330 0.508484 -0.510681 0.321899 0.614014 1441916330 0.508484 -0.510681 0.321899 0.614014 1441916330 0.515991 -0.495239 0.375244 0.589600 1441916330 0.515991 -0.495239 0.375244 0.589600 1441916330 0.515991 -0.495239 0.375244 0.589600 1441916330 0.485229 -0.468811 0.439087 0.593201 1441916330 0.485229 -0.468811 0.439087 0.593201 1441916331 0.485229 -0.468811 0.439087 0.593201 1441916331 0.485229 -0.468811 0.439087 0.593201 1441916331 0.485229 -0.468811 0.439087 0.593201 1441916331 0.485229 -0.468811 0.439087 0.593201 1441916331 0.435181 -0.426025 0.506470 0.610352 1441916331 0.435181 -0.426025 0.506470 0.610352 1441916331 0.435181 -0.426025 0.506470 0.610352 1441916331 0.435181 -0.426025 0.506470 0.610352 1441916331 0.435181 -0.426025 0.506470 0.610352 1441916331 0.435181 -0.426025 0.506470 0.610352 1441916331 0.435181 -0.426025 0.506470 0.610352 1441916331 0.349121 -0.400269 0.563049 0.633057 1441916331 0.349121 -0.400269 0.563049 0.633057 1441916331 0.349121 -0.400269 0.563049 0.633057 1441916331 0.349121 -0.400269 0.563049 0.633057 1441916331 0.349121 -0.400269 0.563049 0.633057 1441916331 0.349121 -0.400269 0.563049 0.633057 1441916331 0.244385 -0.361755 0.628052 0.644104 1441916331 0.244385 -0.361755 0.628052 0.644104 1441916331 0.244385 -0.361755 0.628052 0.644104 1441916331 0.244385 -0.361755 0.628052 0.644104 1441916331 0.244385 -0.361755 0.628052 0.644104 1441916331 0.244385 -0.361755 0.628052 0.644104 1441916331 0.121765 -0.330505 0.683411 0.639404 1441916331 0.121765 -0.330505 0.683411 0.639404 1441916331 0.121765 -0.330505 0.683411 0.639404 1441916331 0.121765 -0.330505 0.683411 0.639404 1441916331 0.121765 -0.330505 0.683411 0.639404 1441916331 0.121765 -0.330505 0.683411 0.639404 1441916331 0.121765 -0.330505 0.683411 0.639404 1441916331 -0.004639 -0.302917 0.712402 0.632935 1441916331 -0.004639 -0.302917 0.712402 0.632935 1441916331 -0.004639 -0.302917 0.712402 0.632935 1441916331 -0.004639 -0.302917 0.712402 0.632935 1441916331 -0.004639 -0.302917 0.712402 0.632935 1441916331 -0.117554 -0.274902 0.704468 0.643677 1441916331 -0.117554 -0.274902 0.704468 0.643677 1441916331 -0.117554 -0.274902 0.704468 0.643677 1441916331 -0.117554 -0.274902 0.704468 0.643677 1441916331 -0.117554 -0.274902 0.704468 0.643677 1441916331 -0.117554 -0.274902 0.704468 0.643677 1441916331 -0.117554 -0.274902 0.704468 0.643677 1441916331 -0.195862 -0.231506 0.674072 0.673523 1441916331 -0.195862 -0.231506 0.674072 0.673523 1441916331 -0.195862 -0.231506 0.674072 0.673523 1441916331 -0.195862 -0.231506 0.674072 0.673523 1441916331 -0.195862 -0.231506 0.674072 0.673523 1441916331 -0.195862 -0.231506 0.674072 0.673523 1441916331 -0.195862 -0.231506 0.674072 0.673523 1441916331 -0.236328 -0.190369 0.660217 0.687012 1441916331 -0.236328 -0.190369 0.660217 0.687012 1441916331 -0.236328 -0.190369 0.660217 0.687012 1441916331 -0.236328 -0.190369 0.660217 0.687012 1441916331 -0.242004 -0.170471 0.665833 0.684814 1441916331 -0.242004 -0.170471 0.665833 0.684814 1441916331 -0.242004 -0.170471 0.665833 0.684814 1441916331 -0.242004 -0.170471 0.665833 0.684814 1441916331 -0.242004 -0.170471 0.665833 0.684814 1441916331 -0.242004 -0.170471 0.665833 0.684814 1441916331 -0.230103 -0.169067 0.665771 0.689331 1441916331 -0.230103 -0.169067 0.665771 0.689331 1441916331 -0.230103 -0.169067 0.665771 0.689331 1441916331 -0.230103 -0.169067 0.665771 0.689331 1441916331 -0.230103 -0.169067 0.665771 0.689331 1441916331 -0.230103 -0.169067 0.665771 0.689331 1441916331 -0.198608 -0.181946 0.666443 0.695129 1441916331 -0.198608 -0.181946 0.666443 0.695129 1441916331 -0.198608 -0.181946 0.666443 0.695129 1441916331 -0.198608 -0.181946 0.666443 0.695129 1441916331 -0.198608 -0.181946 0.666443 0.695129 1441916331 -0.198608 -0.181946 0.666443 0.695129 1441916331 -0.198608 -0.181946 0.666443 0.695129 1441916331 -0.140625 -0.201599 0.677368 0.693298 1441916331 -0.140625 -0.201599 0.677368 0.693298 1441916331 -0.140625 -0.201599 0.677368 0.693298 1441916331 -0.140625 -0.201599 0.677368 0.693298 1441916331 -0.140625 -0.201599 0.677368 0.693298 1441916331 -0.140625 -0.201599 0.677368 0.693298 1441916331 -0.140625 -0.201599 0.677368 0.693298 1441916331 -0.064392 -0.237122 0.672729 0.697815 1441916331 -0.064392 -0.237122 0.672729 0.697815 1441916331 -0.064392 -0.237122 0.672729 0.697815 1441916331 -0.064392 -0.237122 0.672729 0.697815 1441916331 -0.064392 -0.237122 0.672729 0.697815 1441916331 0.032898 -0.283691 0.648376 0.705688 1441916331 0.032898 -0.283691 0.648376 0.705688 1441916331 0.032898 -0.283691 0.648376 0.705688 1441916331 0.032898 -0.283691 0.648376 0.705688 1441916331 0.032898 -0.283691 0.648376 0.705688 1441916331 0.032898 -0.283691 0.648376 0.705688 1441916331 0.146240 -0.321777 0.596680 0.720398 1441916331 0.146240 -0.321777 0.596680 0.720398 1441916331 0.146240 -0.321777 0.596680 0.720398 1441916331 0.146240 -0.321777 0.596680 0.720398 1441916331 0.146240 -0.321777 0.596680 0.720398 1441916331 0.146240 -0.321777 0.596680 0.720398 1441916331 0.259521 -0.348572 0.563904 0.702209 1441916331 0.259521 -0.348572 0.563904 0.702209 1441916331 0.259521 -0.348572 0.563904 0.702209 1441916331 0.259521 -0.348572 0.563904 0.702209 1441916331 0.259521 -0.348572 0.563904 0.702209 1441916331 0.259521 -0.348572 0.563904 0.702209 1441916331 0.364502 -0.374023 0.524780 0.672119 1441916331 0.364502 -0.374023 0.524780 0.672119 1441916331 0.364502 -0.374023 0.524780 0.672119 1441916331 0.410645 -0.423889 0.446838 0.672302 1441916331 0.410645 -0.423889 0.446838 0.672302 1441916332 0.410645 -0.423889 0.446838 0.672302 1441916332 0.410645 -0.423889 0.446838 0.672302 1441916332 0.410645 -0.423889 0.446838 0.672302 1441916332 0.459229 -0.475647 0.374939 0.649780 1441916332 0.459229 -0.475647 0.374939 0.649780 1441916332 0.459229 -0.475647 0.374939 0.649780 1441916332 0.459229 -0.475647 0.374939 0.649780 1441916332 0.459229 -0.475647 0.374939 0.649780 1441916332 0.459229 -0.475647 0.374939 0.649780 1441916332 0.526062 -0.496094 0.330383 0.606567 1441916332 0.526062 -0.496094 0.330383 0.606567 1441916332 0.526062 -0.496094 0.330383 0.606567 1441916332 0.526062 -0.496094 0.330383 0.606567 1441916332 0.526062 -0.496094 0.330383 0.606567 1441916332 0.526062 -0.496094 0.330383 0.606567 1441916332 0.580322 -0.471924 0.337524 0.571411 1441916332 0.580322 -0.471924 0.337524 0.571411 1441916332 0.580322 -0.471924 0.337524 0.571411 1441916332 0.580322 -0.471924 0.337524 0.571411 1441916332 0.580322 -0.471924 0.337524 0.571411 1441916332 0.580322 -0.471924 0.337524 0.571411 1441916332 0.609131 -0.444946 0.349060 0.555969 1441916332 0.609131 -0.444946 0.349060 0.555969 1441916332 0.609131 -0.444946 0.349060 0.555969 1441916332 0.609131 -0.444946 0.349060 0.555969 1441916332 0.609131 -0.444946 0.349060 0.555969 1441916332 0.609131 -0.444946 0.349060 0.555969 1441916332 0.609131 -0.444946 0.349060 0.555969 1441916332 0.599670 -0.434692 0.378601 0.554993 1441916332 0.599670 -0.434692 0.378601 0.554993 1441916332 0.599670 -0.434692 0.378601 0.554993 1441916332 0.599670 -0.434692 0.378601 0.554993 1441916332 0.599670 -0.434692 0.378601 0.554993 1441916332 0.599670 -0.434692 0.378601 0.554993 1441916332 0.551086 -0.424988 0.430908 0.574402 1441916332 0.551086 -0.424988 0.430908 0.574402 1441916332 0.551086 -0.424988 0.430908 0.574402 1441916332 0.551086 -0.424988 0.430908 0.574402 1441916332 0.551086 -0.424988 0.430908 0.574402 1441916332 0.551086 -0.424988 0.430908 0.574402 1441916332 0.551086 -0.424988 0.430908 0.574402 1441916332 0.474670 -0.397644 0.503479 0.602478 1441916332 0.474670 -0.397644 0.503479 0.602478 1441916332 0.474670 -0.397644 0.503479 0.602478 1441916332 0.474670 -0.397644 0.503479 0.602478 1441916332 0.474670 -0.397644 0.503479 0.602478 1441916332 0.367126 -0.359009 0.583374 0.629211 1441916332 0.367126 -0.359009 0.583374 0.629211 1441916332 0.367126 -0.359009 0.583374 0.629211 1441916332 0.367126 -0.359009 0.583374 0.629211 1441916332 0.367126 -0.359009 0.583374 0.629211 1441916332 0.367126 -0.359009 0.583374 0.629211 1441916332 0.227234 -0.324036 0.655945 0.642700 1441916332 0.227234 -0.324036 0.655945 0.642700 1441916332 0.227234 -0.324036 0.655945 0.642700 1441916332 0.227234 -0.324036 0.655945 0.642700 1441916332 0.227234 -0.324036 0.655945 0.642700 1441916332 0.227234 -0.324036 0.655945 0.642700 1441916332 0.074829 -0.312134 0.706482 0.630676 1441916332 0.074829 -0.312134 0.706482 0.630676 1441916332 0.074829 -0.312134 0.706482 0.630676 1441916332 0.074829 -0.312134 0.706482 0.630676 1441916332 0.074829 -0.312134 0.706482 0.630676 1441916332 0.074829 -0.312134 0.706482 0.630676 1441916332 -0.055481 -0.296753 0.710693 0.635376 1441916332 -0.055481 -0.296753 0.710693 0.635376 1441916332 -0.055481 -0.296753 0.710693 0.635376 1441916332 -0.055481 -0.296753 0.710693 0.635376 1441916332 -0.055481 -0.296753 0.710693 0.635376 1441916332 -0.055481 -0.296753 0.710693 0.635376 1441916332 -0.161438 -0.266663 0.686157 0.657227 1441916332 -0.161438 -0.266663 0.686157 0.657227 1441916332 -0.161438 -0.266663 0.686157 0.657227 1441916332 -0.161438 -0.266663 0.686157 0.657227 1441916332 -0.161438 -0.266663 0.686157 0.657227 1441916332 -0.161438 -0.266663 0.686157 0.657227 1441916332 -0.233154 -0.227661 0.666382 0.670593 1441916332 -0.233154 -0.227661 0.666382 0.670593 1441916332 -0.233154 -0.227661 0.666382 0.670593 1441916332 -0.233154 -0.227661 0.666382 0.670593 1441916332 -0.233154 -0.227661 0.666382 0.670593 1441916332 -0.233154 -0.227661 0.666382 0.670593 1441916332 -0.233154 -0.227661 0.666382 0.670593 1441916332 -0.266235 -0.200195 0.664001 0.669373 1441916332 -0.266235 -0.200195 0.664001 0.669373 1441916332 -0.266235 -0.200195 0.664001 0.669373 1441916332 -0.266235 -0.200195 0.664001 0.669373 1441916332 -0.266235 -0.200195 0.664001 0.669373 1441916332 -0.266235 -0.200195 0.664001 0.669373 1441916332 -0.271057 -0.192139 0.663330 0.670471 1441916332 -0.271057 -0.192139 0.663330 0.670471 1441916332 -0.271057 -0.192139 0.663330 0.670471 1441916332 -0.271057 -0.192139 0.663330 0.670471 1441916332 -0.271057 -0.192139 0.663330 0.670471 1441916332 -0.255859 -0.197083 0.661865 0.676453 1441916332 -0.255859 -0.197083 0.661865 0.676453 1441916332 -0.255859 -0.197083 0.661865 0.676453 1441916332 -0.255859 -0.197083 0.661865 0.676453 1441916332 -0.220703 -0.215576 0.663513 0.681580 1441916332 -0.220703 -0.215576 0.663513 0.681580 1441916332 -0.220703 -0.215576 0.663513 0.681580 1441916332 -0.220703 -0.215576 0.663513 0.681580 1441916332 -0.220703 -0.215576 0.663513 0.681580 1441916332 -0.220703 -0.215576 0.663513 0.681580 1441916332 -0.158875 -0.244446 0.671021 0.681641 1441916332 -0.158875 -0.244446 0.671021 0.681641 1441916332 -0.158875 -0.244446 0.671021 0.681641 1441916332 -0.158875 -0.244446 0.671021 0.681641 1441916333 -0.158875 -0.244446 0.671021 0.681641 1441916333 -0.158875 -0.244446 0.671021 0.681641 1441916333 -0.065979 -0.275085 0.673218 0.683105 1441916333 -0.065979 -0.275085 0.673218 0.683105 1441916333 -0.065979 -0.275085 0.673218 0.683105 1441916333 -0.065979 -0.275085 0.673218 0.683105 1441916333 -0.065979 -0.275085 0.673218 0.683105 1441916333 -0.065979 -0.275085 0.673218 0.683105 1441916333 -0.065979 -0.275085 0.673218 0.683105 1441916333 0.056030 -0.294800 0.660034 0.688660 1441916333 0.056030 -0.294800 0.660034 0.688660 1441916333 0.056030 -0.294800 0.660034 0.688660 1441916333 0.056030 -0.294800 0.660034 0.688660 1441916333 0.056030 -0.294800 0.660034 0.688660 1441916333 0.056030 -0.294800 0.660034 0.688660 1441916333 0.182434 -0.295349 0.612854 0.709839 1441916333 0.182434 -0.295349 0.612854 0.709839 1441916333 0.182434 -0.295349 0.612854 0.709839 1441916333 0.182434 -0.295349 0.612854 0.709839 1441916333 0.182434 -0.295349 0.612854 0.709839 1441916333 0.182434 -0.295349 0.612854 0.709839 1441916333 0.288025 -0.329895 0.531921 0.724670 1441916333 0.288025 -0.329895 0.531921 0.724670 1441916333 0.288025 -0.329895 0.531921 0.724670 1441916333 0.288025 -0.329895 0.531921 0.724670 1441916333 0.288025 -0.329895 0.531921 0.724670 1441916333 0.288025 -0.329895 0.531921 0.724670 1441916333 0.288025 -0.329895 0.531921 0.724670 1441916333 0.362732 -0.390503 0.438599 0.723511 1441916333 0.362732 -0.390503 0.438599 0.723511 1441916333 0.362732 -0.390503 0.438599 0.723511 1441916333 0.362732 -0.390503 0.438599 0.723511 1441916333 0.362732 -0.390503 0.438599 0.723511 1441916333 0.362732 -0.390503 0.438599 0.723511 1441916333 0.362732 -0.390503 0.438599 0.723511 1441916333 0.412903 -0.444031 0.384094 0.696228 1441916333 0.412903 -0.444031 0.384094 0.696228 1441916333 0.412903 -0.444031 0.384094 0.696228 1441916333 0.412903 -0.444031 0.384094 0.696228 1441916333 0.412903 -0.444031 0.384094 0.696228 1441916333 0.468994 -0.470093 0.352722 0.659241 1441916333 0.468994 -0.470093 0.352722 0.659241 1441916333 0.468994 -0.470093 0.352722 0.659241 1441916333 0.468994 -0.470093 0.352722 0.659241 1441916333 0.468994 -0.470093 0.352722 0.659241 1441916333 0.468994 -0.470093 0.352722 0.659241 1441916333 0.533386 -0.473328 0.349670 0.607544 1441916333 0.533386 -0.473328 0.349670 0.607544 1441916333 0.533386 -0.473328 0.349670 0.607544 1441916333 0.533386 -0.473328 0.349670 0.607544 1441916333 0.533386 -0.473328 0.349670 0.607544 1441916333 0.533386 -0.473328 0.349670 0.607544 1441916333 0.585632 -0.449524 0.357544 0.571838 1441916333 0.585632 -0.449524 0.357544 0.571838 1441916333 0.585632 -0.449524 0.357544 0.571838 1441916333 0.585632 -0.449524 0.357544 0.571838 1441916333 0.585632 -0.449524 0.357544 0.571838 1441916333 0.585632 -0.449524 0.357544 0.571838 1441916333 0.610596 -0.424194 0.378052 0.551514 1441916333 0.610596 -0.424194 0.378052 0.551514 1441916333 0.610596 -0.424194 0.378052 0.551514 1441916333 0.610596 -0.424194 0.378052 0.551514 1441916333 0.610596 -0.424194 0.378052 0.551514 1441916333 0.610596 -0.424194 0.378052 0.551514 1441916333 0.601196 -0.414795 0.403381 0.551086 1441916333 0.601196 -0.414795 0.403381 0.551086 1441916333 0.601196 -0.414795 0.403381 0.551086 1441916333 0.601196 -0.414795 0.403381 0.551086 1441916333 0.601196 -0.414795 0.403381 0.551086 1441916333 0.601196 -0.414795 0.403381 0.551086 1441916333 0.601196 -0.414795 0.403381 0.551086 1441916333 0.555359 -0.420959 0.440918 0.565613 1441916333 0.555359 -0.420959 0.440918 0.565613 1441916333 0.555359 -0.420959 0.440918 0.565613 1441916333 0.555359 -0.420959 0.440918 0.565613 1441916333 0.555359 -0.420959 0.440918 0.565613 1441916333 0.555359 -0.420959 0.440918 0.565613 1441916333 0.478149 -0.405273 0.508545 0.590271 1441916333 0.478149 -0.405273 0.508545 0.590271 1441916333 0.478149 -0.405273 0.508545 0.590271 1441916333 0.478149 -0.405273 0.508545 0.590271 1441916333 0.478149 -0.405273 0.508545 0.590271 1441916333 0.478149 -0.405273 0.508545 0.590271 1441916333 0.373230 -0.372925 0.586121 0.614807 1441916333 0.373230 -0.372925 0.586121 0.614807 1441916333 0.373230 -0.372925 0.586121 0.614807 1441916333 0.373230 -0.372925 0.586121 0.614807 1441916333 0.373230 -0.372925 0.586121 0.614807 1441916333 0.373230 -0.372925 0.586121 0.614807 1441916333 0.245300 -0.336792 0.655823 0.629456 1441916333 0.245300 -0.336792 0.655823 0.629456 1441916333 0.245300 -0.336792 0.655823 0.629456 1441916333 0.245300 -0.336792 0.655823 0.629456 1441916333 0.245300 -0.336792 0.655823 0.629456 1441916333 0.245300 -0.336792 0.655823 0.629456 1441916333 0.245300 -0.336792 0.655823 0.629456 1441916333 0.103027 -0.324341 0.699890 0.627930 1441916333 0.103027 -0.324341 0.699890 0.627930 1441916333 0.103027 -0.324341 0.699890 0.627930 1441916333 0.103027 -0.324341 0.699890 0.627930 1441916333 0.103027 -0.324341 0.699890 0.627930 1441916333 0.103027 -0.324341 0.699890 0.627930 1441916333 0.103027 -0.324341 0.699890 0.627930 1441916333 -0.027039 -0.317810 0.708740 0.629211 1441916333 -0.027039 -0.317810 0.708740 0.629211 1441916333 -0.027039 -0.317810 0.708740 0.629211 1441916333 -0.027039 -0.317810 0.708740 0.629211 1441916333 -0.027039 -0.317810 0.708740 0.629211 1441916333 -0.027039 -0.317810 0.708740 0.629211 1441916333 -0.133362 -0.292542 0.700745 0.636780 1441916333 -0.133362 -0.292542 0.700745 0.636780 1441916333 -0.133362 -0.292542 0.700745 0.636780 1441916333 -0.133362 -0.292542 0.700745 0.636780 1441916333 -0.133362 -0.292542 0.700745 0.636780 1441916333 -0.133362 -0.292542 0.700745 0.636780 1441916334 -0.213013 -0.256470 0.683167 0.649719 1441916334 -0.213013 -0.256470 0.683167 0.649719 1441916334 -0.213013 -0.256470 0.683167 0.649719 1441916334 -0.213013 -0.256470 0.683167 0.649719 1441916334 -0.213013 -0.256470 0.683167 0.649719 1441916334 -0.213013 -0.256470 0.683167 0.649719 1441916334 -0.213013 -0.256470 0.683167 0.649719 1441916334 -0.258972 -0.223938 0.667786 0.660950 1441916334 -0.258972 -0.223938 0.667786 0.660950 1441916334 -0.258972 -0.223938 0.667786 0.660950 1441916334 -0.258972 -0.223938 0.667786 0.660950 1441916334 -0.258972 -0.223938 0.667786 0.660950 1441916334 -0.274719 -0.207581 0.662292 0.665405 1441916334 -0.274719 -0.207581 0.662292 0.665405 1441916334 -0.274719 -0.207581 0.662292 0.665405 1441916334 -0.274719 -0.207581 0.662292 0.665405 1441916334 -0.274719 -0.207581 0.662292 0.665405 1441916334 -0.274719 -0.207581 0.662292 0.665405 1441916334 -0.274719 -0.207581 0.662292 0.665405 1441916334 -0.271790 -0.206543 0.664490 0.664734 1441916334 -0.271790 -0.206543 0.664490 0.664734 1441916334 -0.271790 -0.206543 0.664490 0.664734 1441916334 -0.271790 -0.206543 0.664490 0.664734 1441916334 -0.271790 -0.206543 0.664490 0.664734 1441916334 -0.271790 -0.206543 0.664490 0.664734 1441916334 -0.254028 -0.217773 0.669373 0.663269 1441916334 -0.254028 -0.217773 0.669373 0.663269 1441916334 -0.254028 -0.217773 0.669373 0.663269 1441916334 -0.254028 -0.217773 0.669373 0.663269 1441916334 -0.254028 -0.217773 0.669373 0.663269 1441916334 -0.254028 -0.217773 0.669373 0.663269 1441916334 -0.254028 -0.217773 0.669373 0.663269 1441916334 -0.219055 -0.237793 0.672729 0.665405 1441916334 -0.219055 -0.237793 0.672729 0.665405 1441916334 -0.219055 -0.237793 0.672729 0.665405 1441916334 -0.219055 -0.237793 0.672729 0.665405 1441916334 -0.219055 -0.237793 0.672729 0.665405 1441916334 -0.219055 -0.237793 0.672729 0.665405 1441916334 -0.156555 -0.254272 0.679932 0.669678 1441916334 -0.156555 -0.254272 0.679932 0.669678 1441916334 -0.156555 -0.254272 0.679932 0.669678 1441916334 -0.156555 -0.254272 0.679932 0.669678 1441916334 -0.156555 -0.254272 0.679932 0.669678 1441916334 -0.156555 -0.254272 0.679932 0.669678 1441916334 -0.068298 -0.272766 0.676514 0.680603 1441916334 -0.068298 -0.272766 0.676514 0.680603 1441916334 -0.068298 -0.272766 0.676514 0.680603 1441916334 -0.068298 -0.272766 0.676514 0.680603 1441916334 -0.068298 -0.272766 0.676514 0.680603 1441916334 -0.068298 -0.272766 0.676514 0.680603 1441916334 -0.068298 -0.272766 0.676514 0.680603 1441916334 0.041321 -0.281128 0.652100 0.702881 1441916334 0.041321 -0.281128 0.652100 0.702881 1441916334 0.041321 -0.281128 0.652100 0.702881 1441916334 0.041321 -0.281128 0.652100 0.702881 1441916334 0.041321 -0.281128 0.652100 0.702881 1441916334 0.041321 -0.281128 0.652100 0.702881 1441916334 0.152222 -0.306946 0.591858 0.729553 1441916334 0.152222 -0.306946 0.591858 0.729553 1441916334 0.152222 -0.306946 0.591858 0.729553 1441916334 0.152222 -0.306946 0.591858 0.729553 1441916334 0.152222 -0.306946 0.591858 0.729553 1441916334 0.152222 -0.306946 0.591858 0.729553 1441916334 0.255371 -0.359009 0.510864 0.738098 1441916334 0.255371 -0.359009 0.510864 0.738098 1441916334 0.255371 -0.359009 0.510864 0.738098 1441916334 0.255371 -0.359009 0.510864 0.738098 1441916334 0.255371 -0.359009 0.510864 0.738098 1441916334 0.255371 -0.359009 0.510864 0.738098 1441916334 0.255371 -0.359009 0.510864 0.738098 1441916334 0.345581 -0.409119 0.456360 0.710510 1441916334 0.345581 -0.409119 0.456360 0.710510 1441916334 0.345581 -0.409119 0.456360 0.710510 1441916334 0.345581 -0.409119 0.456360 0.710510 1441916334 0.345581 -0.409119 0.456360 0.710510 1441916334 0.345581 -0.409119 0.456360 0.710510 1441916334 0.428345 -0.442688 0.422119 0.665039 1441916334 0.428345 -0.442688 0.422119 0.665039 1441916334 0.428345 -0.442688 0.422119 0.665039 1441916334 0.428345 -0.442688 0.422119 0.665039 1441916334 0.428345 -0.442688 0.422119 0.665039 1441916334 0.428345 -0.442688 0.422119 0.665039 1441916334 0.428345 -0.442688 0.422119 0.665039 1441916334 0.508545 -0.442993 0.416443 0.609619 1441916334 0.508545 -0.442993 0.416443 0.609619 1441916334 0.508545 -0.442993 0.416443 0.609619 1441916334 0.508545 -0.442993 0.416443 0.609619 1441916334 0.508545 -0.442993 0.416443 0.609619 1441916334 0.567810 -0.426453 0.418396 0.566162 1441916334 0.567810 -0.426453 0.418396 0.566162 1441916334 0.567810 -0.426453 0.418396 0.566162 1441916334 0.567810 -0.426453 0.418396 0.566162 1441916334 0.567810 -0.426453 0.418396 0.566162 1441916334 0.567810 -0.426453 0.418396 0.566162 1441916334 0.600037 -0.429260 0.402832 0.541626 1441916334 0.600037 -0.429260 0.402832 0.541626 1441916334 0.600037 -0.429260 0.402832 0.541626 1441916334 0.600037 -0.429260 0.402832 0.541626 1441916334 0.600037 -0.429260 0.402832 0.541626 1441916334 0.600037 -0.429260 0.402832 0.541626 1441916334 0.600037 -0.429260 0.402832 0.541626 1441916334 0.612671 -0.431213 0.399292 0.528381 1441916334 0.612671 -0.431213 0.399292 0.528381 1441916334 0.612671 -0.431213 0.399292 0.528381 1441916334 0.612671 -0.431213 0.399292 0.528381 1441916334 0.612671 -0.431213 0.399292 0.528381 1441916334 0.612671 -0.431213 0.399292 0.528381 1441916334 0.601807 -0.427124 0.416992 0.530518 1441916334 0.601807 -0.427124 0.416992 0.530518 1441916334 0.601807 -0.427124 0.416992 0.530518 1441916334 0.601807 -0.427124 0.416992 0.530518 1441916334 0.601807 -0.427124 0.416992 0.530518 1441916334 0.561768 -0.422241 0.450378 0.550659 1441916335 0.561768 -0.422241 0.450378 0.550659 1441916335 0.561768 -0.422241 0.450378 0.550659 1441916335 0.561768 -0.422241 0.450378 0.550659 1441916335 0.487854 -0.413147 0.501282 0.583069 1441916335 0.487854 -0.413147 0.501282 0.583069 1441916335 0.487854 -0.413147 0.501282 0.583069 1441916335 0.487854 -0.413147 0.501282 0.583069 1441916335 0.487854 -0.413147 0.501282 0.583069 1441916335 0.487854 -0.413147 0.501282 0.583069 1441916335 0.383911 -0.380615 0.572693 0.616150 1441916335 0.383911 -0.380615 0.572693 0.616150 1441916335 0.383911 -0.380615 0.572693 0.616150 1441916335 0.383911 -0.380615 0.572693 0.616150 1441916335 0.383911 -0.380615 0.572693 0.616150 1441916335 0.383911 -0.380615 0.572693 0.616150 1441916335 0.249207 -0.341675 0.646667 0.634766 1441916335 0.249207 -0.341675 0.646667 0.634766 1441916335 0.249207 -0.341675 0.646667 0.634766 1441916335 0.110840 -0.315491 0.696777 0.634521 1441916335 0.110840 -0.315491 0.696777 0.634521 1441916335 
0.369141 -0.530579 0.413208 0.641479 1441916352 0.369141 -0.530579 0.413208 0.641479 1441916352 0.369141 -0.530579 0.413208 0.641479 1441916352 0.372864 -0.526306 0.417603 0.639954 1441916352 0.372864 -0.526306 0.417603 0.639954 1441916352 0.372864 -0.526306 0.417603 0.639954 1441916352 0.372864 -0.526306 0.417603 0.639954 1441916352 0.372864 -0.526306 0.417603 0.639954 1441916352 0.372864 -0.526306 0.417603 0.639954 1441916352 0.370850 -0.525024 0.421692 0.639526 1441916352 0.370850 -0.525024 0.421692 0.639526 1441916352 0.370850 -0.525024 0.421692 0.639526 1441916352 0.370850 -0.525024 0.421692 0.639526 1441916352 0.370850 -0.525024 0.421692 0.639526 1441916352 0.370850 -0.525024 0.421692 0.639526 1441916352 0.367554 -0.525085 0.420166 0.642334 1441916352 0.367554 -0.525085 0.420166 0.642334 1441916352 0.367554 -0.525085 0.420166 0.642334 1441916352 0.367554 -0.525085 0.420166 0.642334 1441916352 0.367554 -0.525085 0.420166 0.642334 1441916352 0.367554 -0.525085 0.420166 0.642334 1441916352 0.365601 -0.520935 0.420410 0.646667 1441916352 0.365601 -0.520935 0.420410 0.646667 1441916352 0.365601 -0.520935 0.420410 0.646667 1441916352 0.365601 -0.520935 0.420410 0.646667 1441916352 0.365601 -0.520935 0.420410 0.646667 1441916352 0.365601 -0.520935 0.420410 0.646667 1441916352 0.364075 -0.514893 0.422180 0.651123 1441916352 0.364075 -0.514893 0.422180 0.651123 1441916352 0.364075 -0.514893 0.422180 0.651123 1441916352 0.364075 -0.514893 0.422180 0.651123 1441916352 0.364075 -0.514893 0.422180 0.651123 1441916352 0.364075 -0.514893 0.422180 0.651123 1441916352 0.362793 -0.511597 0.425842 0.652161 1441916352 0.362793 -0.511597 0.425842 0.652161 1441916352 0.362793 -0.511597 0.425842 0.652161 1441916352 0.362793 -0.511597 0.425842 0.652161 1441916352 0.362793 -0.511597 0.425842 0.652161 1441916352 0.362793 -0.511597 0.425842 0.652161 1441916352 0.362793 -0.511597 0.425842 0.652161 1441916352 0.367615 -0.504517 0.436523 0.647888 1441916352 0.367615 -0.504517 0.436523 0.647888 1441916352 0.367615 -0.504517 0.436523 0.647888 1441916352 0.367615 -0.504517 0.436523 0.647888 1441916352 0.367615 -0.504517 0.436523 0.647888 1441916352 0.367615 -0.504517 0.436523 0.647888 1441916353 0.367615 -0.502380 0.441467 0.646118 1441916353 0.367615 -0.502380 0.441467 0.646118 1441916353 0.367615 -0.502380 0.441467 0.646118 1441916353 0.367615 -0.502380 0.441467 0.646118 1441916353 0.367615 -0.502380 0.441467 0.646118 1441916353 0.367615 -0.502380 0.441467 0.646118 1441916353 0.365295 -0.508179 0.438049 0.645264 1441916353 0.365295 -0.508179 0.438049 0.645264 1441916353 0.365295 -0.508179 0.438049 0.645264 1441916353 0.365295 -0.508179 0.438049 0.645264 1441916353 0.365295 -0.508179 0.438049 0.645264 1441916353 0.365295 -0.508179 0.438049 0.645264 1441916353 0.367493 -0.509460 0.440002 0.641663 1441916353 0.367493 -0.509460 0.440002 0.641663 1441916353 0.367493 -0.509460 0.440002 0.641663 1441916353 0.367493 -0.509460 0.440002 0.641663 1441916353 0.367493 -0.509460 0.440002 0.641663 1441916353 0.367493 -0.509460 0.440002 0.641663 1441916353 0.369507 -0.508972 0.445007 0.637390 1441916353 0.369507 -0.508972 0.445007 0.637390 1441916353 0.369507 -0.508972 0.445007 0.637390 1441916353 0.369507 -0.508972 0.445007 0.637390 1441916353 0.369507 -0.508972 0.445007 0.637390 1441916353 0.369507 -0.508972 0.445007 0.637390 1441916353 0.368958 -0.511353 0.445557 0.635498 1441916353 0.368958 -0.511353 0.445557 0.635498 1441916353 0.368958 -0.511353 0.445557 0.635498 1441916353 0.368958 -0.511353 0.445557 0.635498 1441916353 0.368958 -0.511353 0.445557 0.635498 1441916353 0.368958 -0.511353 0.445557 0.635498 1441916353 0.364441 -0.518250 0.440979 0.635681 1441916353 0.364441 -0.518250 0.440979 0.635681 1441916353 0.364441 -0.518250 0.440979 0.635681 1441916353 0.364441 -0.518250 0.440979 0.635681 1441916353 0.364441 -0.518250 0.440979 0.635681 1441916353 0.364441 -0.518250 0.440979 0.635681 1441916353 0.357849 -0.526917 0.433105 0.637756 1441916353 0.357849 -0.526917 0.433105 0.637756 1441916353 0.357849 -0.526917 0.433105 0.637756 1441916353 0.357849 -0.526917 0.433105 0.637756 1441916353 0.357849 -0.526917 0.433105 0.637756 1441916353 0.357849 -0.526917 0.433105 0.637756 1441916353 0.362488 -0.529358 0.429810 0.635315 1441916353 0.362488 -0.529358 0.429810 0.635315 1441916353 0.362488 -0.529358 0.429810 0.635315 1441916353 0.362488 -0.529358 0.429810 0.635315 1441916353 0.362488 -0.529358 0.429810 0.635315 1441916353 0.362488 -0.529358 0.429810 0.635315 1441916353 0.362488 -0.529358 0.429810 0.635315 1441916353 0.373779 -0.526794 0.424683 0.634338 1441916353 0.373779 -0.526794 0.424683 0.634338 1441916353 0.373779 -0.526794 0.424683 0.634338 1441916353 0.373779 -0.526794 0.424683 0.634338 1441916353 0.373779 -0.526794 0.424683 0.634338 1441916353 0.373779 -0.526794 0.424683 0.634338 1441916353 0.376709 -0.530396 0.416260 0.635132 1441916353 0.376709 -0.530396 0.416260 0.635132 1441916353 0.376709 -0.530396 0.416260 0.635132 1441916353 0.376709 -0.530396 0.416260 0.635132 1441916353 0.376709 -0.530396 0.416260 0.635132 1441916353 0.376709 -0.530396 0.416260 0.635132 1441916353 0.376709 -0.530396 0.416260 0.635132 1441916353 0.382141 -0.531982 0.412109 0.633240 1441916353 0.382141 -0.531982 0.412109 0.633240 1441916353 0.382141 -0.531982 0.412109 0.633240 1441916353 0.382141 -0.531982 0.412109 0.633240 1441916353 0.382141 -0.531982 0.412109 0.633240 1441916353 0.382141 -0.531982 0.412109 0.633240 1441916353 0.390320 -0.527954 0.413757 0.630615 1441916353 0.390320 -0.527954 0.413757 0.630615 1441916353 0.390320 -0.527954 0.413757 0.630615 1441916353 0.390320 -0.527954 0.413757 0.630615 1441916353 0.390320 -0.527954 0.413757 0.630615 1441916353 0.390320 -0.527954 0.413757 0.630615 1441916353 0.394470 -0.523254 0.418396 0.628845 1441916353 0.394470 -0.523254 0.418396 0.628845 1441916353 0.394470 -0.523254 0.418396 0.628845 1441916353 0.394470 -0.523254 0.418396 0.628845 1441916353 0.394470 -0.523254 0.418396 0.628845 1441916353 0.394470 -0.523254 0.418396 0.628845 1441916353 0.389099 -0.521912 0.420288 0.632019 1441916353 0.389099 -0.521912 0.420288 0.632019 1441916353 0.389099 -0.521912 0.420288 0.632019 1441916353 0.389099 -0.521912 0.420288 0.632019 1441916353 0.389099 -0.521912 0.420288 0.632019 1441916353 0.389099 -0.521912 0.420288 0.632019 1441916353 0.383118 -0.521301 0.420959 0.635803 1441916353 0.383118 -0.521301 0.420959 0.635803 1441916353 0.383118 -0.521301 0.420959 0.635803 1441916353 0.383118 -0.521301 0.420959 0.635803 1441916353 0.383118 -0.521301 0.420959 0.635803 1441916353 0.383118 -0.521301 0.420959 0.635803 1441916353 0.383118 -0.521301 0.420959 0.635803 1441916353 0.380615 -0.518127 0.424438 0.637573 1441916353 0.380615 -0.518127 0.424438 0.637573 1441916353 0.380615 -0.518127 0.424438 0.637573 1441916353 0.380615 -0.518127 0.424438 0.637573 1441916353 0.380615 -0.518127 0.424438 0.637573 1441916353 0.380615 -0.518127 0.424438 0.637573 1441916353 0.381470 -0.512451 0.430420 0.637634 1441916353 0.381470 -0.512451 0.430420 0.637634 1441916353 0.381470 -0.512451 0.430420 0.637634 1441916353 0.381470 -0.512451 0.430420 0.637634 1441916353 0.381470 -0.512451 0.430420 0.637634 1441916353 0.381470 -0.512451 0.430420 0.637634 1441916353 0.381470 -0.512451 0.430420 0.637634 1441916353 0.386292 -0.506165 0.435791 0.636047 1441916353 0.386292 -0.506165 0.435791 0.636047 1441916353 0.386292 -0.506165 0.435791 0.636047 1441916353 0.386292 -0.506165 0.435791 0.636047 1441916353 0.386292 -0.506165 0.435791 0.636047 1441916353 0.386292 -0.506165 0.435791 0.636047 1441916353 0.401184 -0.493713 0.449646 0.626953 1441916354 0.401184 -0.493713 0.449646 0.626953 1441916354 0.401184 -0.493713 0.449646 0.626953 1441916354 0.401184 -0.493713 0.449646 0.626953 1441916354 0.401184 -0.493713 0.449646 0.626953 1441916354 0.401184 -0.493713 0.449646 0.626953 1441916354 0.401184 -0.493713 0.449646 0.626953 1441916354 0.418579 -0.477722 0.465698 0.616150 1441916354 0.418579 -0.477722 0.465698 0.616150 1441916354 0.418579 -0.477722 0.465698 0.616150 1441916354 0.418579 -0.477722 0.465698 0.616150 1441916354 0.418579 -0.477722 0.465698 0.616150 1441916354 0.418579 -0.477722 0.465698 0.616150 1441916354 0.421936 -0.476379 0.467468 0.613525 1441916354 0.421936 -0.476379 0.467468 0.613525 1441916354 0.421936 -0.476379 0.467468 0.613525 1441916354 0.421936 -0.476379 0.467468 0.613525 1441916354 0.421936 -0.476379 0.467468 0.613525 1441916354 0.421936 -0.476379 0.467468 0.613525 1441916354 0.421936 -0.476379 0.467468 0.613525 1441916354 0.422363 -0.481934 0.463806 0.611633 1441916354 0.422363 -0.481934 0.463806 0.611633 1441916354 0.422363 -0.481934 0.463806 0.611633 1441916354 0.422363 -0.481934 0.463806 0.611633 1441916354 0.422363 -0.481934 0.463806 0.611633 1441916354 0.422363 -0.481934 0.463806 0.611633 1441916354 0.422363 -0.485657 0.461670 0.610352 1441916354 0.422363 -0.485657 0.461670 0.610352 1441916354 0.422363 -0.485657 0.461670 0.610352 1441916354 0.422363 -0.485657 0.461670 0.610352 1441916354 0.422363 -0.485657 0.461670 0.610352 1441916354 0.418030 -0.491333 0.456421 0.612732 1441916354 0.418030 -0.491333 0.456421 0.612732 1441916354 0.418030 -0.491333 0.456421 0.612732 1441916354 0.418030 -0.491333 0.456421 0.612732 1441916354 0.418030 -0.491333 0.456421 0.612732 1441916354 0.418030 -0.491333 0.456421 0.612732 1441916354 0.411804 -0.499512 0.450073 0.615051 1441916354 0.411804 -0.499512 0.450073 0.615051 1441916354 0.411804 -0.499512 0.450073 0.615051 1441916354 0.411804 -0.499512 0.450073 0.615051 1441916354 0.411804 -0.499512 0.450073 0.615051 1441916354 0.411804 -0.499512 0.450073 0.615051 1441916354 0.402283 -0.509277 0.437927 0.622070 1441916354 0.402283 -0.509277 0.437927 0.622070 1441916354 0.402283 -0.509277 0.437927 0.622070 1441916354 0.402283 -0.509277 0.437927 0.622070 1441916354 0.402283 -0.509277 0.437927 0.622070 1441916354 0.402283 -0.509277 0.437927 0.622070 1441916354 0.392700 -0.519287 0.423157 0.630066 1441916354 0.392700 -0.519287 0.423157 0.630066 1441916354 0.392700 -0.519287 0.423157 0.630066 1441916354 0.392700 -0.519287 0.423157 0.630066 1441916354 0.392700 -0.519287 0.423157 0.630066 1441916354 0.392700 -0.519287 0.423157 0.630066 1441916354 0.392700 -0.519287 0.423157 0.630066 1441916354 0.387756 -0.526428 0.407532 0.637512 1441916354 0.387756 -0.526428 0.407532 0.637512 1441916354 0.387756 -0.526428 0.407532 0.637512 1441916354 0.387756 -0.526428 0.407532 0.637512 1441916354 0.387756 -0.526428 0.407532 0.637512 1441916354 0.387756 -0.526428 0.407532 0.637512 1441916354 0.389465 -0.529053 0.398376 0.640076 1441916354 0.389465 -0.529053 0.398376 0.640076 1441916354 0.389465 -0.529053 0.398376 0.640076 1441916354 0.389465 -0.529053 0.398376 0.640076 1441916354 0.389465 -0.529053 0.398376 0.640076 1441916354 0.389465 -0.529053 0.398376 0.640076 1441916354 0.393188 -0.527466 0.396484 0.640259 1441916354 0.393188 -0.527466 0.396484 0.640259 1441916354 0.393188 -0.527466 0.396484 0.640259 1441916354 0.393188 -0.527466 0.396484 0.640259 1441916354 0.395996 -0.527893 0.391357 0.641296 1441916354 0.395996 -0.527893 0.391357 0.641296 1441916354 0.395996 -0.527893 0.391357 0.641296 1441916354 0.395996 -0.527893 0.391357 0.641296 1441916354 0.395996 -0.527893 0.391357 0.641296 1441916354 0.395996 -0.527893 0.391357 0.641296 1441916354 0.389832 -0.532898 0.387146 0.643494 1441916354 0.389832 -0.532898 0.387146 0.643494 1441916354 0.389832 -0.532898 0.387146 0.643494 1441916354 0.389832 -0.532898 0.387146 0.643494 1441916354 0.389832 -0.532898 0.387146 0.643494 1441916354 0.389832 -0.532898 0.387146 0.643494 1441916354 0.388062 -0.528259 0.396790 0.642517 1441916354 0.388062 -0.528259 0.396790 0.642517 1441916354 0.388062 -0.528259 0.396790 0.642517 1441916354 0.388062 -0.528259 0.396790 0.642517 1441916354 0.388062 -0.528259 0.396790 0.642517 1441916354 0.388062 -0.528259 0.396790 0.642517 1441916354 0.388062 -0.528259 0.396790 0.642517 1441916354 0.385010 -0.524658 0.402649 0.643677 1441916354 0.385010 -0.524658 0.402649 0.643677 1441916354 0.385010 -0.524658 0.402649 0.643677 1441916354 0.385010 -0.524658 0.402649 0.643677 1441916354 0.385010 -0.524658 0.402649 0.643677 1441916354 0.385010 -0.524658 0.402649 0.643677 1441916354 0.380798 -0.524902 0.402039 0.646362 1441916354 0.380798 -0.524902 0.402039 0.646362 1441916354 0.380798 -0.524902 0.402039 0.646362 1441916354 0.380798 -0.524902 0.402039 0.646362 1441916354 0.380798 -0.524902 0.402039 0.646362 1441916354 0.380798 -0.524902 0.402039 0.646362 1441916354 0.380798 -0.524902 0.402039 0.646362 1441916354 0.378967 -0.522339 0.405273 0.647461 1441916354 0.378967 -0.522339 0.405273 0.647461 1441916354 0.378967 -0.522339 0.405273 0.647461 1441916354 0.378967 -0.522339 0.405273 0.647461 1441916354 0.378967 -0.522339 0.405273 0.647461 1441916354 0.378967 -0.522339 0.405273 0.647461 1441916354 0.388733 -0.511230 0.419128 0.641724 1441916354 0.388733 -0.511230 0.419128 0.641724 1441916355 0.388733 -0.511230 0.419128 0.641724 1441916355 0.388733 -0.511230 0.419128 0.641724 1441916355 0.388733 -0.511230 0.419128 0.641724 1441916355 0.388733 -0.511230 0.419128 0.641724 1441916355 0.403442 -0.497681 0.434143 0.633240 1441916355 0.403442 -0.497681 0.434143 0.633240 1441916355 0.403442 -0.497681 0.434143 0.633240 1441916355 0.403442 -0.497681 0.434143 0.633240 1441916355 0.403442 -0.497681 0.434143 0.633240 1441916355 0.403442 -0.497681 0.434143 0.633240 1441916355 0.403442 -0.497681 0.434143 0.633240 1441916355 0.416199 -0.488403 0.445435 0.624329 1441916355 0.416199 -0.488403 0.445435 0.624329 1441916355 0.416199 -0.488403 0.445435 0.624329 1441916355 0.416199 -0.488403 0.445435 0.624329 1441916355 0.416199 -0.488403 0.445435 0.624329 1441916355 0.416199 -0.488403 0.445435 0.624329 1441916355 0.426941 -0.480469 0.454041 0.617004 1441916355 0.426941 -0.480469 0.454041 0.617004 1441916355 0.426941 -0.480469 0.454041 0.617004 1441916355 0.426941 -0.480469 0.454041 0.617004 1441916355 0.426941 -0.480469 0.454041 0.617004 1441916355 0.426941 -0.480469 0.454041 0.617004 1441916355 0.426941 -0.480469 0.454041 0.617004 1441916355 0.432983 -0.474426 0.463013 0.610779 1441916355 0.432983 -0.474426 0.463013 0.610779 1441916355 0.432983 -0.474426 0.463013 0.610779 1441916355 0.432983 -0.474426 0.463013 0.610779 1441916355 0.432983 -0.474426 0.463013 0.610779 1441916355 0.432983 -0.474426 0.463013 0.610779 1441916355 0.429993 -0.475342 0.466858 0.609192 1441916355 0.429993 -0.475342 0.466858 0.609192 1441916355 0.429993 -0.475342 0.466858 0.609192 1441916355 0.429993 -0.475342 0.466858 0.609192 1441916355 0.429993 -0.475342 0.466858 0.609192 1441916355 0.429993 -0.475342 0.466858 0.609192 1441916355 0.429993 -0.475342 0.466858 0.609192 1441916355 0.422424 -0.481201 0.461914 0.613647 1441916355 0.422424 -0.481201 0.461914 0.613647 1441916355 0.422424 -0.481201 0.461914 0.613647 1441916355 0.422424 -0.481201 0.461914 0.613647 1441916355 0.422424 -0.481201 0.461914 0.613647 1441916355 0.422424 -0.481201 0.461914 0.613647 1441916355 0.414368 -0.492432 0.451355 0.618103 1441916355 0.414368 -0.492432 0.451355 0.618103 1441916355 0.414368 -0.492432 0.451355 0.618103 1441916355 0.414368 -0.492432 0.451355 0.618103 1441916355 0.414368 -0.492432 0.451355 0.618103 1441916355 0.414368 -0.492432 0.451355 0.618103 1441916355 0.401917 -0.505493 0.432617 0.629028 1441916355 0.401917 -0.505493 0.432617 0.629028 1441916355 0.401917 -0.505493 0.432617 0.629028 1441916355 0.401917 -0.505493 0.432617 0.629028 1441916355 0.401917 -0.505493 0.432617 0.629028 1441916355 0.401917 -0.505493 0.432617 0.629028 1441916355 0.391479 -0.520264 0.408875 0.639404 1441916355 0.391479 -0.520264 0.408875 0.639404 1441916355 0.391479 -0.520264 0.408875 0.639404 1441916355 0.391479 -0.520264 0.408875 0.639404 1441916355 0.391479 -0.520264 0.408875 0.639404 1441916355 0.391479 -0.520264 0.408875 0.639404 1441916355 0.373230 -0.537537 0.388550 0.648621 1441916355 0.373230 -0.537537 0.388550 0.648621 1441916355 0.373230 -0.537537 0.388550 0.648621 1441916355 0.373230 -0.537537 0.388550 0.648621 1441916355 0.373230 -0.537537 0.388550 0.648621 1441916355 0.373230 -0.537537 0.388550 0.648621 1441916355 0.373230 -0.537537 0.388550 0.648621 1441916355 0.377319 -0.540039 0.387268 0.644958 1441916355 0.377319 -0.540039 0.387268 0.644958 1441916355 0.377319 -0.540039 0.387268 0.644958 1441916355 0.377319 -0.540039 0.387268 0.644958 1441916355 0.377319 -0.540039 0.387268 0.644958 1441916355 0.377319 -0.540039 0.387268 0.644958 1441916355 0.386841 -0.534241 0.390381 0.642212 1441916355 0.386841 -0.534241 0.390381 0.642212 1441916355 0.386841 -0.534241 0.390381 0.642212 1441916355 0.386841 -0.534241 0.390381 0.642212 1441916355 0.386841 -0.534241 0.390381 0.642212 1441916355 0.386841 -0.534241 0.390381 0.642212 1441916355 0.386841 -0.534241 0.390381 0.642212 1441916355 0.393555 -0.531616 0.392273 0.639221 1441916355 0.393555 -0.531616 0.392273 0.639221 1441916355 0.393555 -0.531616 0.392273 0.639221 1441916355 0.393555 -0.531616 0.392273 0.639221 1441916355 0.393555 -0.531616 0.392273 0.639221 1441916355 0.393555 -0.531616 0.392273 0.639221 1441916355 0.402405 -0.526978 0.394714 0.635986 1441916355 0.402405 -0.526978 0.394714 0.635986 1441916355 0.402405 -0.526978 0.394714 0.635986 1441916355 0.402405 -0.526978 0.394714 0.635986 1441916355 0.402405 -0.526978 0.394714 0.635986 1441916355 0.402405 -0.526978 0.394714 0.635986 1441916355 0.406189 -0.522217 0.401123 0.633545 1441916355 0.406189 -0.522217 0.401123 0.633545 1441916355 0.406189 -0.522217 0.401123 0.633545 1441916355 0.406189 -0.522217 0.401123 0.633545 1441916355 0.406189 -0.522217 0.401123 0.633545 1441916355 0.406189 -0.522217 0.401123 0.633545 1441916355 0.406189 -0.522217 0.401123 0.633545 1441916355 0.400879 -0.521790 0.402832 0.636169 1441916355 0.400879 -0.521790 0.402832 0.636169 1441916355 0.400879 -0.521790 0.402832 0.636169 1441916355 0.400879 -0.521790 0.402832 0.636169 1441916355 0.400879 -0.521790 0.402832 0.636169 1441916355 0.400879 -0.521790 0.402832 0.636169 1441916355 0.391785 -0.524475 0.400330 0.641235 1441916355 0.391785 -0.524475 0.400330 0.641235 1441916355 0.391785 -0.524475 0.400330 0.641235 1441916355 0.391785 -0.524475 0.400330 0.641235 1441916355 0.391785 -0.524475 0.400330 0.641235 1441916355 0.391785 -0.524475 0.400330 0.641235 1441916355 0.385315 -0.525818 0.398560 0.645142 1441916355 0.385315 -0.525818 0.398560 0.645142 1441916355 0.385315 -0.525818 0.398560 0.645142 1441916356 0.385315 -0.525818 0.398560 0.645142 1441916356 0.385315 -0.525818 0.398560 0.645142 1441916356 0.385315 -0.525818 0.398560 0.645142 1441916356 0.394531 -0.512573 0.413086 0.641052 1441916356 0.394531 -0.512573 0.413086 0.641052 1441916356 0.394531 -0.512573 0.413086 0.641052 1441916356 0.394531 -0.512573 0.413086 0.641052 1441916356 0.394531 -0.512573 0.413086 0.641052 1441916356 0.394531 -0.512573 0.413086 0.641052 1441916356 0.420166 -0.486145 0.439697 0.627502 1441916356 0.420166 -0.486145 0.439697 0.627502 1441916356 0.420166 -0.486145 0.439697 0.627502 1441916356 0.420166 -0.486145 0.439697 0.627502 1441916356 0.420166 -0.486145 0.439697 0.627502 1441916356 0.420166 -0.486145 0.439697 0.627502 1441916356 0.437805 -0.470215 0.453064 0.617981 1441916356 0.437805 -0.470215 0.453064 0.617981 1441916356 0.437805 -0.470215 0.453064 0.617981 1441916356 0.437805 -0.470215 0.453064 0.617981 1441916356 0.437805 -0.470215 0.453064 0.617981 1441916356 0.437805 -0.470215 0.453064 0.617981 1441916356 0.437805 -0.470215 0.453064 0.617981 1441916356 0.446960 -0.466919 0.457764 0.610413 1441916356 0.446960 -0.466919 0.457764 0.610413 1441916356 0.446960 -0.466919 0.457764 0.610413 1441916356 0.446960 -0.466919 0.457764 0.610413 1441916356 0.446960 -0.466919 0.457764 0.610413 1441916356 0.446960 -0.466919 0.457764 0.610413 1441916356 0.457947 -0.459229 0.464966 0.602600 1441916356 0.457947 -0.459229 0.464966 0.602600 1441916356 0.457947 -0.459229 0.464966 0.602600 1441916356 0.457947 -0.459229 0.464966 0.602600 1441916356 0.457947 -0.459229 0.464966 0.602600 1441916356 0.457947 -0.459229 0.464966 0.602600 1441916356 0.464111 -0.451904 0.473145 0.597046 1441916356 0.464111 -0.451904 0.473145 0.597046 1441916356 0.464111 -0.451904 0.473145 0.597046 1441916356 0.464111 -0.451904 0.473145 0.597046 1441916356 0.464111 -0.451904 0.473145 0.597046 1441916356 0.464111 -0.451904 0.473145 0.597046 1441916356 0.458374 -0.454224 0.476074 0.597351 1441916356 0.458374 -0.454224 0.476074 0.597351 1441916356 0.458374 -0.454224 0.476074 0.597351 1441916356 0.458374 -0.454224 0.476074 0.597351 1441916356 0.458374 -0.454224 0.476074 0.597351 1441916356 0.458374 -0.454224 0.476074 0.597351 1441916356 0.458374 -0.454224 0.476074 0.597351 1441916356 0.445313 -0.461365 0.472778 0.604370 1441916356 0.445313 -0.461365 0.472778 0.604370 1441916356 0.445313 -0.461365 0.472778 0.604370 1441916356 0.445313 -0.461365 0.472778 0.604370 1441916356 0.445313 -0.461365 0.472778 0.604370 1441916356 0.445313 -0.461365 0.472778 0.604370 1441916356 0.433655 -0.471985 0.461792 0.613037 1441916356 0.433655 -0.471985 0.461792 0.613037 1441916356 0.433655 -0.471985 0.461792 0.613037 1441916356 0.433655 -0.471985 0.461792 0.613037 1441916356 0.433655 -0.471985 0.461792 0.613037 1441916356 0.433655 -0.471985 0.461792 0.613037 1441916356 0.433655 -0.471985 0.461792 0.613037 1441916356 0.414124 -0.491150 0.441040 0.626648 1441916356 0.414124 -0.491150 0.441040 0.626648 1441916356 0.414124 -0.491150 0.441040 0.626648 1441916356 0.414124 -0.491150 0.441040 0.626648 1441916356 0.414124 -0.491150 0.441040 0.626648 1441916356 0.414124 -0.491150 0.441040 0.626648 1441916356 0.397583 -0.509705 0.418518 0.637878 1441916356 0.397583 -0.509705 0.418518 0.637878 1441916356 0.397583 -0.509705 0.418518 0.637878 1441916356 0.397583 -0.509705 0.418518 0.637878 1441916356 0.397583 -0.509705 0.418518 0.637878 1441916356 0.397583 -0.509705 0.418518 0.637878 1441916356 0.388489 -0.521729 0.404663 0.642700 1441916356 0.388489 -0.521729 0.404663 0.642700 1441916356 0.388489 -0.521729 0.404663 0.642700 1441916356 0.388489 -0.521729 0.404663 0.642700 1441916356 0.388489 -0.521729 0.404663 0.642700 1441916356 0.388489 -0.521729 0.404663 0.642700 1441916356 0.393311 -0.522217 0.402893 0.640503 1441916356 0.393311 -0.522217 0.402893 0.640503 1441916356 0.393311 -0.522217 0.402893 0.640503 1441916356 0.393311 -0.522217 0.402893 0.640503 1441916356 0.393311 -0.522217 0.402893 0.640503 1441916356 0.393311 -0.522217 0.402893 0.640503 1441916356 0.402832 -0.519043 0.401245 0.638184 1441916356 0.402832 -0.519043 0.401245 0.638184 1441916356 0.402832 -0.519043 0.401245 0.638184 1441916356 0.402832 -0.519043 0.401245 0.638184 1441916356 0.402832 -0.519043 0.401245 0.638184 1441916356 0.402527 -0.523926 0.387878 0.642578 1441916356 0.402527 -0.523926 0.387878 0.642578 1441916356 0.402527 -0.523926 0.387878 0.642578 1441916356 0.402527 -0.523926 0.387878 0.642578 1441916356 0.402527 -0.523926 0.387878 0.642578 1441916356 0.402527 -0.523926 0.387878 0.642578 1441916356 0.402527 -0.523926 0.387878 0.642578 1441916356 0.399536 -0.529785 0.378052 0.645569 1441916356 0.399536 -0.529785 0.378052 0.645569 1441916356 0.399536 -0.529785 0.378052 0.645569 1441916356 0.399536 -0.529785 0.378052 0.645569 1441916356 0.399536 -0.529785 0.378052 0.645569 1441916356 0.399536 -0.529785 0.378052 0.645569 1441916356 0.400574 -0.528076 0.383728 0.642944 1441916356 0.400574 -0.528076 0.383728 0.642944 1441916356 0.400574 -0.528076 0.383728 0.642944 1441916356 0.400574 -0.528076 0.383728 0.642944 1441916356 0.400574 -0.528076 0.383728 0.642944 1441916356 0.400574 -0.528076 0.383728 0.642944 1441916356 0.400574 -0.528076 0.383728 0.642944 1441916356 0.399475 -0.520569 0.397583 0.641357 1441916356 0.399475 -0.520569 0.397583 0.641357 1441916356 0.399475 -0.520569 0.397583 0.641357 1441916356 0.399475 -0.520569 0.397583 0.641357 1441916357 0.399475 -0.520569 0.397583 0.641357 1441916357 0.399475 -0.520569 0.397583 0.641357 1441916357 0.393311 -0.516418 0.405151 0.643799 1441916357 0.393311 -0.516418 0.405151 0.643799 1441916357 0.393311 -0.516418 0.405151 0.643799 1441916357 0.393311 -0.516418 0.405151 0.643799 1441916357 0.393311 -0.516418 0.405151 0.643799 1441916357 0.393311 -0.516418 0.405151 0.643799 1441916357 0.387390 -0.515381 0.405579 0.647888 1441916357 0.387390 -0.515381 0.405579 0.647888 1441916357 0.387390 -0.515381 0.405579 0.647888 1441916357 0.387390 -0.515381 0.405579 0.647888 1441916357 0.387390 -0.515381 0.405579 0.647888 1441916357 0.387390 -0.515381 0.405579 0.647888 1441916357 0.387390 -0.515381 0.405579 0.647888 1441916357 0.386230 -0.511536 0.408142 0.650024 1441916357 0.386230 -0.511536 0.408142 0.650024 1441916357 0.386230 -0.511536 0.408142 0.650024 1441916357 0.386230 -0.511536 0.408142 0.650024 1441916357 0.386230 -0.511536 0.408142 0.650024 1441916357 0.386230 -0.511536 0.408142 0.650024 1441916357 0.392700 -0.502991 0.416199 0.647705 1441916357 0.392700 -0.502991 0.416199 0.647705 1441916357 0.392700 -0.502991 0.416199 0.647705 1441916357 0.392700 -0.502991 0.416199 0.647705 1441916357 0.392700 -0.502991 0.416199 0.647705 1441916357 0.392700 -0.502991 0.416199 0.647705 1441916357 0.392700 -0.502991 0.416199 0.647705 1441916357 0.401611 -0.495422 0.422852 0.643738 1441916357 0.401611 -0.495422 0.422852 0.643738 1441916357 0.401611 -0.495422 0.422852 0.643738 1441916357 0.401611 -0.495422 0.422852 0.643738 1441916357 0.401611 -0.495422 0.422852 0.643738 1441916357 0.401611 -0.495422 0.422852 0.643738 1441916357 0.408203 -0.491882 0.428162 0.638794 1441916357 0.408203 -0.491882 0.428162 0.638794 1441916357 0.408203 -0.491882 0.428162 0.638794 1441916357 0.408203 -0.491882 0.428162 0.638794 1441916357 0.408203 -0.491882 0.428162 0.638794 1441916357 0.408203 -0.491882 0.428162 0.638794 1441916357 0.418579 -0.484619 0.436890 0.631714 1441916357 0.418579 -0.484619 0.436890 0.631714 1441916357 0.418579 -0.484619 0.436890 0.631714 1441916357 0.418579 -0.484619 0.436890 0.631714 1441916357 0.418579 -0.484619 0.436890 0.631714 1441916357 0.418579 -0.484619 0.436890 0.631714 1441916357 0.427917 -0.476074 0.444214 0.626709 1441916357 0.427917 -0.476074 0.444214 0.626709 1441916357 0.427917 -0.476074 0.444214 0.626709 1441916357 0.427917 -0.476074 0.444214 0.626709 1441916357 0.427917 -0.476074 0.444214 0.626709 1441916357 0.427917 -0.476074 0.444214 0.626709 1441916357 0.427917 -0.476074 0.444214 0.626709 1441916357 0.429138 -0.472839 0.448364 0.625427 1441916357 0.429138 -0.472839 0.448364 0.625427 1441916357 0.429138 -0.472839 0.448364 0.625427 1441916357 0.429138 -0.472839 0.448364 0.625427 1441916357 0.429138 -0.472839 0.448364 0.625427 1441916357 0.429138 -0.472839 0.448364 0.625427 1441916357 0.423767 -0.474670 0.448181 0.627869 1441916357 0.423767 -0.474670 0.448181 0.627869 1441916357 0.423767 -0.474670 0.448181 0.627869 1441916357 0.423767 -0.474670 0.448181 0.627869 1441916357 0.423767 -0.474670 0.448181 0.627869 1441916357 0.423767 -0.474670 0.448181 0.627869 1441916357 0.414063 -0.480957 0.442932 0.633240 1441916357 0.414063 -0.480957 0.442932 0.633240 1441916357 0.414063 -0.480957 0.442932 0.633240 1441916357 0.414063 -0.480957 0.442932 0.633240 1441916357 0.414063 -0.480957 0.442932 0.633240 1441916357 0.414063 -0.480957 0.442932 0.633240 1441916357 0.414063 -0.480957 0.442932 0.633240 1441916357 0.404297 -0.491394 0.431641 0.639282 1441916357 0.404297 -0.491394 0.431641 0.639282 1441916357 0.404297 -0.491394 0.431641 0.639282 1441916357 0.404297 -0.491394 0.431641 0.639282 1441916357 0.404297 -0.491394 0.431641 0.639282 1441916357 0.404297 -0.491394 0.431641 0.639282 1441916357 0.392517 -0.502991 0.417542 0.646973 1441916357 0.392517 -0.502991 0.417542 0.646973 1441916357 0.392517 -0.502991 0.417542 0.646973 1441916357 0.392517 -0.502991 0.417542 0.646973 1441916357 0.392517 -0.502991 0.417542 0.646973 1441916357 0.392517 -0.502991 0.417542 0.646973 1441916357 0.384033 -0.512512 0.407654 0.650879 1441916357 0.384033 -0.512512 0.407654 0.650879 1441916357 0.384033 -0.512512 0.407654 0.650879 1441916357 0.384033 -0.512512 0.407654 0.650879 1441916357 
0.499390 -0.481873 0.365784 0.620117 1441916360 0.485107 -0.493286 0.391052 0.606934 1441916360 0.485107 -0.493286 0.391052 0.606934 1441916360 0.485107 -0.493286 0.391052 0.606934 1441916360 0.485107 -0.493286 0.391052 0.606934 1441916360 0.485107 -0.493286 0.391052 0.606934 1441916360 0.485107 -0.493286 0.391052 0.606934 1441916360 0.454651 -0.494934 0.435364 0.598938 1441916360 0.454651 -0.494934 0.435364 0.598938 1441916360 0.454651 -0.494934 0.435364 0.598938 1441916360 0.454651 -0.494934 0.435364 0.598938 1441916360 0.454651 -0.494934 0.435364 0.598938 1441916360 0.454651 -0.494934 0.435364 0.598938 1441916360 0.406799 -0.483459 0.490112 0.600464 1441916360 0.406799 -0.483459 0.490112 0.600464 1441916360 0.406799 -0.483459 0.490112 0.600464 1441916360 0.406799 -0.483459 0.490112 0.600464 1441916360 0.406799 -0.483459 0.490112 0.600464 1441916360 0.406799 -0.483459 0.490112 0.600464 1441916360 0.327881 -0.450378 0.548889 0.623169 1441916360 0.327881 -0.450378 0.548889 0.623169 1441916360 0.327881 -0.450378 0.548889 0.623169 1441916360 0.327881 -0.450378 0.548889 0.623169 1441916360 0.327881 -0.450378 0.548889 0.623169 1441916360 0.327881 -0.450378 0.548889 0.623169 1441916360 0.327881 -0.450378 0.548889 0.623169 1441916360 0.226868 -0.418884 0.617676 0.625671 1441916360 0.226868 -0.418884 0.617676 0.625671 1441916360 0.226868 -0.418884 0.617676 0.625671 1441916360 0.226868 -0.418884 0.617676 0.625671 1441916360 0.226868 -0.418884 0.617676 0.625671 1441916360 0.107483 -0.387817 0.671570 0.622070 1441916360 0.107483 -0.387817 0.671570 0.622070 1441916360 0.107483 -0.387817 0.671570 0.622070 1441916360 0.107483 -0.387817 0.671570 0.622070 1441916360 0.107483 -0.387817 0.671570 0.622070 1441916360 0.107483 -0.387817 0.671570 0.622070 1441916360 -0.015747 -0.364929 0.692261 0.622314 1441916360 -0.015747 -0.364929 0.692261 0.622314 1441916360 -0.015747 -0.364929 0.692261 0.622314 1441916360 -0.015747 -0.364929 0.692261 0.622314 1441916360 -0.015747 -0.364929 0.692261 0.622314 1441916360 -0.015747 -0.364929 0.692261 0.622314 1441916360 -0.015747 -0.364929 0.692261 0.622314 1441916360 -0.115234 -0.330627 0.666382 0.658264 1441916360 -0.115234 -0.330627 0.666382 0.658264 1441916360 -0.115234 -0.330627 0.666382 0.658264 1441916360 -0.115234 -0.330627 0.666382 0.658264 1441916360 -0.115234 -0.330627 0.666382 0.658264 1441916360 -0.115234 -0.330627 0.666382 0.658264 1441916360 -0.172424 -0.286560 0.637695 0.693848 1441916360 -0.172424 -0.286560 0.637695 0.693848 1441916360 -0.172424 -0.286560 0.637695 0.693848 1441916360 -0.172424 -0.286560 0.637695 0.693848 1441916360 -0.172424 -0.286560 0.637695 0.693848 1441916360 -0.172424 -0.286560 0.637695 0.693848 1441916360 -0.172424 -0.286560 0.637695 0.693848 1441916360 -0.185913 -0.252319 0.638306 0.703064 1441916360 -0.185913 -0.252319 0.638306 0.703064 1441916360 -0.185913 -0.252319 0.638306 0.703064 1441916360 -0.185913 -0.252319 0.638306 0.703064 1441916360 -0.185913 -0.252319 0.638306 0.703064 1441916360 -0.185913 -0.252319 0.638306 0.703064 1441916360 -0.157837 -0.249695 0.664734 0.686157 1441916360 -0.157837 -0.249695 0.664734 0.686157 1441916361 -0.157837 -0.249695 0.664734 0.686157 1441916361 -0.157837 -0.249695 0.664734 0.686157 1441916361 -0.157837 -0.249695 0.664734 0.686157 1441916361 -0.157837 -0.249695 0.664734 0.686157 1441916361 -0.096985 -0.256592 0.671875 0.687927 1441916361 -0.096985 -0.256592 0.671875 0.687927 1441916361 -0.096985 -0.256592 0.671875 0.687927 1441916361 -0.096985 -0.256592 0.671875 0.687927 1441916361 -0.096985 -0.256592 0.671875 0.687927 1441916361 0.002197 -0.262939 0.662781 0.701050 1441916361 0.002197 -0.262939 0.662781 0.701050 1441916361 0.002197 -0.262939 0.662781 0.701050 1441916361 0.002197 -0.262939 0.662781 0.701050 1441916361 0.002197 -0.262939 0.662781 0.701050 1441916361 0.002197 -0.262939 0.662781 0.701050 1441916361 0.129150 -0.259766 0.640198 0.711304 1441916361 0.129150 -0.259766 0.640198 0.711304 1441916361 0.129150 -0.259766 0.640198 0.711304 1441916361 0.129150 -0.259766 0.640198 0.711304 1441916361 0.129150 -0.259766 0.640198 0.711304 1441916361 0.259460 -0.250305 0.591736 0.720947 1441916361 0.259460 -0.250305 0.591736 0.720947 1441916361 0.259460 -0.250305 0.591736 0.720947 1441916361 0.259460 -0.250305 0.591736 0.720947 1441916361 0.369690 -0.296326 0.494080 0.728882 1441916361 0.369690 -0.296326 0.494080 0.728882 1441916361 0.369690 -0.296326 0.494080 0.728882 1441916361 0.369690 -0.296326 0.494080 0.728882 1441916361 0.369690 -0.296326 0.494080 0.728882 1441916361 0.369690 -0.296326 0.494080 0.728882 1441916361 0.448975 -0.356445 0.418274 0.704529 1441916361 0.448975 -0.356445 0.418274 0.704529 1441916361 0.448975 -0.356445 0.418274 0.704529 1441916361 0.448975 -0.356445 0.418274 0.704529 1441916361 0.448975 -0.356445 0.418274 0.704529 1441916361 0.448975 -0.356445 0.418274 0.704529 1441916361 0.513306 -0.380676 0.394409 0.660339 1441916361 0.513306 -0.380676 0.394409 0.660339 1441916361 0.513306 -0.380676 0.394409 0.660339 1441916361 0.513306 -0.380676 0.394409 0.660339 1441916361 0.513306 -0.380676 0.394409 0.660339 1441916361 0.513306 -0.380676 0.394409 0.660339 1441916361 0.567505 -0.369385 0.404297 0.614746 1441916361 0.567505 -0.369385 0.404297 0.614746 1441916361 0.567505 -0.369385 0.404297 0.614746 1441916361 0.567505 -0.369385 0.404297 0.614746 1441916361 0.567505 -0.369385 0.404297 0.614746 1441916361 0.567505 -0.369385 0.404297 0.614746 1441916361 0.581238 -0.378174 0.407288 0.594360 1441916361 0.581238 -0.378174 0.407288 0.594360 1441916361 0.581238 -0.378174 0.407288 0.594360 1441916361 0.581238 -0.378174 0.407288 0.594360 1441916361 0.581238 -0.378174 0.407288 0.594360 1441916361 0.581238 -0.378174 0.407288 0.594360 1441916361 0.539307 -0.409241 0.418396 0.605469 1441916361 0.539307 -0.409241 0.418396 0.605469 1441916361 0.539307 -0.409241 0.418396 0.605469 1441916361 0.539307 -0.409241 0.418396 0.605469 1441916361 0.539307 -0.409241 0.418396 0.605469 1441916361 0.539307 -0.409241 0.418396 0.605469 1441916361 0.456909 -0.415894 0.466980 0.632568 1441916361 0.456909 -0.415894 0.466980 0.632568 1441916361 0.456909 -0.415894 0.466980 0.632568 1441916361 0.456909 -0.415894 0.466980 0.632568 1441916361 0.456909 -0.415894 0.466980 0.632568 1441916361 0.456909 -0.415894 0.466980 0.632568 1441916361 0.456909 -0.415894 0.466980 0.632568 1441916361 0.349976 -0.381592 0.552795 0.652893 1441916361 0.349976 -0.381592 0.552795 0.652893 1441916361 0.349976 -0.381592 0.552795 0.652893 1441916361 0.349976 -0.381592 0.552795 0.652893 1441916361 0.349976 -0.381592 0.552795 0.652893 1441916361 0.349976 -0.381592 0.552795 0.652893 1441916361 0.222168 -0.334351 0.654663 0.640442 1441916361 0.222168 -0.334351 0.654663 0.640442 1441916361 0.222168 -0.334351 0.654663 0.640442 1441916361 0.222168 -0.334351 0.654663 0.640442 1441916361 0.222168 -0.334351 0.654663 0.640442 1441916361 0.222168 -0.334351 0.654663 0.640442 1441916361 0.222168 -0.334351 0.654663 0.640442 1441916361 0.080688 -0.317932 0.708313 0.625000 1441916361 0.080688 -0.317932 0.708313 0.625000 1441916361 0.080688 -0.317932 0.708313 0.625000 1441916361 0.080688 -0.317932 0.708313 0.625000 1441916361 0.080688 -0.317932 0.708313 0.625000 1441916361 0.080688 -0.317932 0.708313 0.625000 1441916361 -0.057312 -0.317627 0.695557 0.641846 1441916361 -0.057312 -0.317627 0.695557 0.641846 1441916361 -0.057312 -0.317627 0.695557 0.641846 1441916361 -0.057312 -0.317627 0.695557 0.641846 1441916361 -0.057312 -0.317627 0.695557 0.641846 1441916361 -0.057312 -0.317627 0.695557 0.641846 1441916361 -0.057312 -0.317627 0.695557 0.641846 1441916361 -0.152832 -0.288025 0.653992 0.682556 1441916361 -0.152832 -0.288025 0.653992 0.682556 1441916361 -0.152832 -0.288025 0.653992 0.682556 1441916361 -0.152832 -0.288025 0.653992 0.682556 1441916361 -0.152832 -0.288025 0.653992 0.682556 1441916361 -0.205322 -0.245300 0.639038 0.699402 1441916361 -0.205322 -0.245300 0.639038 0.699402 1441916361 -0.205322 -0.245300 0.639038 0.699402 1441916361 -0.205322 -0.245300 0.639038 0.699402 1441916361 -0.205322 -0.245300 0.639038 0.699402 1441916361 -0.205322 -0.245300 0.639038 0.699402 1441916361 -0.217896 -0.233154 0.662231 0.677917 1441916361 -0.217896 -0.233154 0.662231 0.677917 1441916361 -0.217896 -0.233154 0.662231 0.677917 1441916361 -0.217896 -0.233154 0.662231 0.677917 1441916362 -0.217896 -0.233154 0.662231 0.677917 1441916362 -0.217896 -0.233154 0.662231 0.677917 1441916362 -0.217896 -0.233154 0.662231 0.677917 1441916362 -0.198975 -0.236084 0.670044 0.675049 1441916362 -0.198975 -0.236084 0.670044 0.675049 1441916362 -0.198975 -0.236084 0.670044 0.675049 1441916362 -0.198975 -0.236084 0.670044 0.675049 1441916362 -0.198975 -0.236084 0.670044 0.675049 1441916362 -0.154114 -0.253052 0.668518 0.682068 1441916362 -0.154114 -0.253052 0.668518 0.682068 1441916362 -0.154114 -0.253052 0.668518 0.682068 1441916362 -0.154114 -0.253052 0.668518 0.682068 1441916362 -0.154114 -0.253052 0.668518 0.682068 1441916362 -0.154114 -0.253052 0.668518 0.682068 1441916362 -0.154114 -0.253052 0.668518 0.682068 1441916362 -0.069336 -0.285217 0.670166 0.681641 1441916362 -0.069336 -0.285217 0.670166 0.681641 1441916362 -0.069336 -0.285217 0.670166 0.681641 1441916362 -0.069336 -0.285217 0.670166 0.681641 1441916362 -0.069336 -0.285217 0.670166 0.681641 1441916362 0.050781 -0.307190 0.665894 0.677979 1441916362 0.050781 -0.307190 0.665894 0.677979 1441916362 0.050781 -0.307190 0.665894 0.677979 1441916362 0.050781 -0.307190 0.665894 0.677979 1441916362 0.050781 -0.307190 0.665894 0.677979 1441916362 0.050781 -0.307190 0.665894 0.677979 1441916362 0.050781 -0.307190 0.665894 0.677979 1441916362 0.205444 -0.291199 0.648499 0.672607 1441916362 0.205444 -0.291199 0.648499 0.672607 1441916362 0.205444 -0.291199 0.648499 0.672607 1441916362 0.205444 -0.291199 0.648499 0.672607 1441916362 0.205444 -0.291199 0.648499 0.672607 1441916362 0.205444 -0.291199 0.648499 0.672607 1441916362 0.340332 -0.281494 0.580505 0.684021 1441916362 0.340332 -0.281494 0.580505 0.684021 1441916362 0.340332 -0.281494 0.580505 0.684021 1441916362 0.340332 -0.281494 0.580505 0.684021 1441916362 0.340332 -0.281494 0.580505 0.684021 1441916362 0.340332 -0.281494 0.580505 0.684021 1441916362 0.424683 -0.327759 0.461487 0.706543 1441916362 0.424683 -0.327759 0.461487 0.706543 1441916362 0.424683 -0.327759 0.461487 0.706543 1441916362 0.424683 -0.327759 0.461487 0.706543 1441916362 0.424683 -0.327759 0.461487 0.706543 1441916362 0.424683 -0.327759 0.461487 0.706543 1441916362 0.476685 -0.397888 0.364624 0.693848 1441916362 0.476685 -0.397888 0.364624 0.693848 1441916362 0.476685 -0.397888 0.364624 0.693848 1441916362 0.476685 -0.397888 0.364624 0.693848 1441916362 0.476685 -0.397888 0.364624 0.693848 1441916362 0.476685 -0.397888 0.364624 0.693848 1441916362 0.536316 -0.417480 0.340393 0.649719 1441916362 0.536316 -0.417480 0.340393 0.649719 1441916362 0.536316 -0.417480 0.340393 0.649719 1441916362 0.536316 -0.417480 0.340393 0.649719 1441916362 0.536316 -0.417480 0.340393 0.649719 1441916362 0.536316 -0.417480 0.340393 0.649719 1441916362 0.536316 -0.417480 0.340393 0.649719 1441916362 0.587830 -0.378906 0.373474 0.609314 1441916362 0.587830 -0.378906 0.373474 0.609314 1441916362 0.587830 -0.378906 0.373474 0.609314 1441916362 0.587830 -0.378906 0.373474 0.609314 1441916362 0.587830 -0.378906 0.373474 0.609314 1441916362 0.587830 -0.378906 0.373474 0.609314 1441916362 0.593994 -0.350830 0.414307 0.593628 1441916362 0.593994 -0.350830 0.414307 0.593628 1441916362 0.593994 -0.350830 0.414307 0.593628 1441916362 0.593994 -0.350830 0.414307 0.593628 1441916362 0.593994 -0.350830 0.414307 0.593628 1441916362 0.593994 -0.350830 0.414307 0.593628 1441916362 0.593994 -0.350830 0.414307 0.593628 1441916362 0.542725 -0.361572 0.457764 0.604248 1441916362 0.542725 -0.361572 0.457764 0.604248 1441916362 0.542725 -0.361572 0.457764 0.604248 1441916362 0.542725 -0.361572 0.457764 0.604248 1441916362 0.542725 -0.361572 0.457764 0.604248 1441916362 0.449158 -0.361938 0.507751 0.639832 1441916362 0.449158 -0.361938 0.507751 0.639832 1441916362 0.449158 -0.361938 0.507751 0.639832 1441916362 0.449158 -0.361938 0.507751 0.639832 1441916362 0.449158 -0.361938 0.507751 0.639832 1441916362 0.449158 -0.361938 0.507751 0.639832 1441916362 0.327942 -0.334351 0.575012 0.670837 1441916362 0.327942 -0.334351 0.575012 0.670837 1441916362 0.327942 -0.334351 0.575012 0.670837 1441916362 0.327942 -0.334351 0.575012 0.670837 1441916362 0.327942 -0.334351 0.575012 0.670837 1441916362 0.327942 -0.334351 0.575012 0.670837 1441916362 0.327942 -0.334351 0.575012 0.670837 1441916362 0.204041 -0.296936 0.657776 0.661377 1441916362 0.204041 -0.296936 0.657776 0.661377 1441916362 0.204041 -0.296936 0.657776 0.661377 1441916362 0.204041 -0.296936 0.657776 0.661377 1441916362 0.204041 -0.296936 0.657776 0.661377 1441916362 0.204041 -0.296936 0.657776 0.661377 1441916362 0.080872 -0.282898 0.701965 0.648560 1441916362 0.080872 -0.282898 0.701965 0.648560 1441916362 0.080872 -0.282898 0.701965 0.648560 1441916362 0.080872 -0.282898 0.701965 0.648560 1441916362 0.080872 -0.282898 0.701965 0.648560 1441916362 0.080872 -0.282898 0.701965 0.648560 1441916362 -0.036560 -0.277405 0.693542 0.663818 1441916362 -0.036560 -0.277405 0.693542 0.663818 1441916362 -0.036560 -0.277405 0.693542 0.663818 1441916362 -0.036560 -0.277405 0.693542 0.663818 1441916362 -0.123657 -0.249268 0.663269 0.694702 1441916363 -0.123657 -0.249268 0.663269 0.694702 1441916363 -0.178589 -0.221436 0.641724 0.712219 1441916363 -0.178589 -0.221436 0.641724 0.712219 1441916363 -0.178589 -0.221436 0.641724 0.712219 1441916363 -0.178589 -0.221436 0.641724 0.712219 1441916363 -0.178589 -0.221436 0.641724 0.712219 1441916363 -0.178589 -0.221436 0.641724 0.712219 1441916363 -0.178589 -0.221436 0.641724 0.712219 1441916363 -0.196533 -0.202759 0.652893 0.702820 1441916363 -0.196533 -0.202759 0.652893 0.702820 1441916363 -0.196533 -0.202759 0.652893 0.702820 1441916363 -0.196533 -0.202759 0.652893 0.702820 1441916363 -0.196533 -0.202759 0.652893 0.702820 1441916363 -0.196533 -0.202759 0.652893 0.702820 1441916363 -0.187439 -0.209473 0.671509 0.685608 1441916363 -0.187439 -0.209473 0.671509 0.685608 1441916363 -0.187439 -0.209473 0.671509 0.685608 1441916363 -0.187439 -0.209473 0.671509 0.685608 1441916363 -0.151489 -0.228210 0.675598 0.684448 1441916363 -0.151489 -0.228210 0.675598 0.684448 1441916363 -0.151489 -0.228210 0.675598 0.684448 1441916363 -0.151489 -0.228210 0.675598 0.684448 1441916363 -0.151489 -0.228210 0.675598 0.684448 1441916363 -0.082703 -0.255859 0.670593 0.691345 1441916363 -0.082703 -0.255859 0.670593 0.691345 1441916363 -0.082703 -0.255859 0.670593 0.691345 1441916363 -0.082703 -0.255859 0.670593 0.691345 1441916363 -0.082703 -0.255859 0.670593 0.691345 1441916363 -0.082703 -0.255859 0.670593 0.691345 1441916363 -0.082703 -0.255859 0.670593 0.691345 1441916363 0.010376 -0.295044 0.660217 0.690552 1441916363 0.010376 -0.295044 0.660217 0.690552 1441916363 0.010376 -0.295044 0.660217 0.690552 1441916363 0.010376 -0.295044 0.660217 0.690552 1441916363 0.010376 -0.295044 0.660217 0.690552 1441916363 0.010376 -0.295044 0.660217 0.690552 1441916363 0.131042 -0.323486 0.639404 0.684998 1441916363 0.131042 -0.323486 0.639404 0.684998 1441916363 0.131042 -0.323486 0.639404 0.684998 1441916363 0.131042 -0.323486 0.639404 0.684998 1441916363 0.131042 -0.323486 0.639404 0.684998 1441916363 0.131042 -0.323486 0.639404 0.684998 1441916363 0.270142 -0.325134 0.595337 0.683289 1441916363 0.270142 -0.325134 0.595337 0.683289 1441916363 0.270142 -0.325134 0.595337 0.683289 1441916363 0.270142 -0.325134 0.595337 0.683289 1441916363 0.270142 -0.325134 0.595337 0.683289 1441916363 0.270142 -0.325134 0.595337 0.683289 1441916363 0.270142 -0.325134 0.595337 0.683289 1441916363 0.378845 -0.349304 0.524780 0.677490 1441916363 0.378845 -0.349304 0.524780 0.677490 1441916363 0.378845 -0.349304 0.524780 0.677490 1441916363 0.378845 -0.349304 0.524780 0.677490 1441916363 0.378845 -0.349304 0.524780 0.677490 1441916363 0.378845 -0.349304 0.524780 0.677490 1441916363 0.464050 -0.387939 0.443909 0.661072 1441916363 0.464050 -0.387939 0.443909 0.661072 1441916363 0.464050 -0.387939 0.443909 0.661072 1441916363 0.464050 -0.387939 0.443909 0.661072 1441916363 0.464050 -0.387939 0.443909 0.661072 1441916363 0.464050 -0.387939 0.443909 0.661072 1441916363 0.524475 -0.427917 0.382202 0.629028 1441916363 0.524475 -0.427917 0.382202 0.629028 1441916363 0.524475 -0.427917 0.382202 0.629028 1441916363 0.524475 -0.427917 0.382202 0.629028 1441916363 0.524475 -0.427917 0.382202 0.629028 1441916363 0.524475 -0.427917 0.382202 0.629028 1441916363 0.588196 -0.426025 0.361755 0.584473 1441916363 0.588196 -0.426025 0.361755 0.584473 1441916363 0.588196 -0.426025 0.361755 0.584473 1441916363 0.588196 -0.426025 0.361755 0.584473 1441916363 0.588196 -0.426025 0.361755 0.584473 1441916363 0.588196 -0.426025 0.361755 0.584473 1441916363 0.631042 -0.388611 0.375488 0.556580 1441916363 0.631042 -0.388611 0.375488 0.556580 1441916363 0.631042 -0.388611 0.375488 0.556580 1441916363 0.631042 -0.388611 0.375488 0.556580 1441916363 0.631042 -0.388611 0.375488 0.556580 1441916363 0.631042 -0.388611 0.375488 0.556580 1441916363 0.631042 -0.388611 0.375488 0.556580 1441916363 0.623413 -0.385315 0.391296 0.556519 1441916363 0.623413 -0.385315 0.391296 0.556519 1441916363 0.623413 -0.385315 0.391296 0.556519 1441916363 0.623413 -0.385315 0.391296 0.556519 1441916363 0.623413 -0.385315 0.391296 0.556519 1441916363 0.623413 -0.385315 0.391296 0.556519 1441916363 0.565186 -0.413940 0.420532 0.576477 1441916363 0.565186 -0.413940 0.420532 0.576477 1441916363 0.565186 -0.413940 0.420532 0.576477 1441916363 0.565186 -0.413940 0.420532 0.576477 1441916363 0.565186 -0.413940 0.420532 0.576477 1441916363 0.565186 -0.413940 0.420532 0.576477 1441916363 0.565186 -0.413940 0.420532 0.576477 1441916363 0.478394 -0.420410 0.478210 0.604736 1441916363 0.478394 -0.420410 0.478210 0.604736 1441916363 0.478394 -0.420410 0.478210 0.604736 1441916363 0.478394 -0.420410 0.478210 0.604736 1441916363 0.478394 -0.420410 0.478210 0.604736 1441916363 0.478394 -0.420410 0.478210 0.604736 1441916363 0.365601 -0.391357 0.562744 0.629639 1441916363 0.365601 -0.391357 0.562744 0.629639 1441916363 0.365601 -0.391357 0.562744 0.629639 1441916363 0.365601 -0.391357 0.562744 0.629639 1441916363 0.365601 -0.391357 0.562744 0.629639 1441916363 0.365601 -0.391357 0.562744 0.629639 1441916363 0.229614 -0.357117 0.653015 0.627136 1441916363 0.229614 -0.357117 0.653015 0.627136 1441916363 0.229614 -0.357117 0.653015 0.627136 1441916363 0.229614 -0.357117 0.653015 0.627136 1441916363 0.229614 -0.357117 0.653015 0.627136 1441916363 0.229614 -0.357117 0.653015 0.627136 1441916364 0.091614 -0.337280 0.711121 0.610046 1441916364 0.091614 -0.337280 0.711121 0.610046 1441916364 0.091614 -0.337280 0.711121 0.610046 1441916364 0.091614 -0.337280 0.711121 0.610046 1441916364 0.091614 -0.337280 0.711121 0.610046 1441916364 0.091614 -0.337280 0.711121 0.610046 1441916364 -0.041870 -0.338684 0.710754 0.615112 1441916364 -0.041870 -0.338684 0.710754 0.615112 1441916364 -0.041870 -0.338684 0.710754 0.615112 1441916364 -0.041870 -0.338684 0.710754 0.615112 1441916364 -0.041870 -0.338684 0.710754 0.615112 1441916364 -0.041870 -0.338684 0.710754 0.615112 1441916364 -0.041870 -0.338684 0.710754 0.615112 1441916364 -0.142334 -0.319641 0.672485 0.652161 1441916364 -0.142334 -0.319641 0.672485 0.652161 1441916364 -0.142334 -0.319641 0.672485 0.652161 1441916364 -0.142334 -0.319641 0.672485 0.652161 1441916364 -0.142334 -0.319641 0.672485 0.652161 1441916364 -0.142334 -0.319641 0.672485 0.652161 1441916364 -0.200317 -0.287415 0.658997 0.665527 1441916364 -0.200317 -0.287415 0.658997 0.665527 1441916364 -0.200317 -0.287415 0.658997 0.665527 1441916364 -0.200317 -0.287415 0.658997 0.665527 1441916364 -0.200317 -0.287415 0.658997 0.665527 1441916364 -0.200317 -0.287415 0.658997 0.665527 1441916364 -0.216980 -0.271912 0.671509 0.654236 1441916364 -0.216980 -0.271912 0.671509 0.654236 1441916364 -0.216980 -0.271912 0.671509 0.654236 1441916364 -0.216980 -0.271912 0.671509 0.654236 1441916364 -0.216980 -0.271912 0.671509 0.654236 1441916364 -0.216980 -0.271912 0.671509 0.654236 1441916364 -0.216980 -0.271912 0.671509 0.654236 1441916364 -0.194519 -0.276917 0.690063 0.639709 1441916364 -0.194519 -0.276917 0.690063 0.639709 1441916364 -0.194519 -0.276917 0.690063 0.639709 1441916364 -0.194519 -0.276917 0.690063 0.639709 1441916364 -0.194519 -0.276917 0.690063 0.639709 1441916364 -0.194519 -0.276917 0.690063 0.639709 1441916364 -0.147278 -0.289063 0.688049 0.649109 1441916364 -0.147278 -0.289063 0.688049 0.649109 1441916364 -0.147278 -0.289063 0.688049 0.649109 1441916364 -0.147278 -0.289063 0.688049 0.649109 1441916364 -0.147278 -0.289063 0.688049 0.649109 1441916364 -0.147278 -0.289063 0.688049 0.649109 1441916364 -0.147278 -0.289063 0.688049 0.649109 1441916364 -0.073730 -0.309204 0.677368 0.663391 1441916364 -0.073730 -0.309204 0.677368 0.663391 1441916364 -0.073730 -0.309204 0.677368 0.663391 1441916364 -0.073730 -0.309204 0.677368 0.663391 1441916364 -0.073730 -0.309204 0.677368 0.663391 1441916364 -0.073730 -0.309204 0.677368 0.663391 1441916364 0.013855 -0.337830 0.663513 0.667358 1441916364 0.013855 -0.337830 0.663513 0.667358 1441916364 0.013855 -0.337830 0.663513 0.667358 1441916364 0.013855 -0.337830 0.663513 0.667358 1441916364 0.142578 -0.344421 0.642395 0.669556 1441916364 0.142578 -0.344421 0.642395 0.669556 1441916364 0.142578 -0.344421 0.642395 0.669556 1441916364 0.142578 -0.344421 0.642395 0.669556 1441916364 0.262756 -0.344482 0.596863 0.675232 1441916364 0.262756 -0.344482 0.596863 0.675232 1441916364 0.262756 -0.344482 0.596863 0.675232 1441916364 0.262756 -0.344482 0.596863 0.675232 1441916364 0.262756 -0.344482 0.596863 0.675232 1441916364 0.262756 -0.344482 0.596863 0.675232 1441916364 0.370239 -0.367432 0.518311 0.677612 1441916364 0.370239 -0.367432 0.518311 0.677612 1441916364 0.370239 -0.367432 0.518311 0.677612 1441916364 0.370239 -0.367432 0.518311 0.677612 1441916364 0.370239 -0.367432 0.518311 0.677612 1441916364 0.370239 -0.367432 0.518311 0.677612 1441916364 0.435242 -0.420654 0.436340 0.665710 1441916364 0.435242 -0.420654 0.436340 0.665710 1441916364 0.435242 -0.420654 0.436340 0.665710 1441916364 0.435242 -0.420654 0.436340 0.665710 1441916364 0.435242 -0.420654 0.436340 0.665710 1441916364 0.435242 -0.420654 0.436340 0.665710 1441916364 0.505249 -0.465149 0.377319 0.621277 1441916364 0.505249 -0.465149 0.377319 0.621277 1441916364 0.505249 -0.465149 0.377319 0.621277 1441916364 0.505249 -0.465149 0.377319 0.621277 1441916364 0.505249 -0.465149 0.377319 0.621277 1441916364 0.505249 -0.465149 0.377319 0.621277 1441916364 0.505249 -0.465149 0.377319 0.621277 1441916364 0.581482 -0.450195 0.378052 0.562317 1441916364 0.581482 -0.450195 0.378052 0.562317 1441916364 0.581482 -0.450195 0.378052 0.562317 1441916364 0.581482 -0.450195 0.378052 0.562317 1441916364 0.581482 -0.450195 0.378052 0.562317 1441916364 0.630859 -0.384705 0.410522 0.534241 1441916364 0.630859 -0.384705 0.410522 0.534241 1441916364 0.630859 -0.384705 0.410522 0.534241 1441916364 0.630859 -0.384705 0.410522 0.534241 1441916364 0.630859 -0.384705 0.410522 0.534241 1441916364 0.630859 -0.384705 0.410522 0.534241 1441916364 0.630859 -0.384705 0.410522 0.534241 1441916364 0.629883 -0.355164 0.432312 0.538635 1441916364 0.629883 -0.355164 0.432312 0.538635 1441916364 0.629883 -0.355164 0.432312 0.538635 1441916364 0.629883 -0.355164 0.432312 0.538635 1441916364 0.629883 -0.355164 0.432312 0.538635 1441916364 0.576477 -0.391418 0.441223 0.565430 1441916364 0.576477 -0.391418 0.441223 0.565430 1441916364 0.576477 -0.391418 0.441223 0.565430 1441916364 0.576477 -0.391418 0.441223 0.565430 1441916364 0.576477 -0.391418 0.441223 0.565430 1441916364 0.576477 -0.391418 0.441223 0.565430 1441916364 0.490540 -0.414917 0.472473 0.603271 1441916365 0.490540 -0.414917 0.472473 0.603271 1441916365 0.490540 -0.414917 0.472473 0.603271 1441916365 0.490540 -0.414917 0.472473 0.603271 1441916365 0.490540 -0.414917 0.472473 0.603271 1441916365 0.490540 -0.414917 0.472473 0.603271 1441916365 0.394104 -0.397400 0.534485 0.633301 1441916365 0.394104 -0.397400 0.534485 0.633301 1441916365 0.394104 -0.397400 0.534485 0.633301 1441916365 0.394104 -0.397400 0.534485 0.633301 1441916365 0.394104 -0.397400 0.534485 0.633301 1441916365 0.394104 -0.397400 0.534485 0.633301 1441916365 0.279114 -0.361206 0.609436 0.648193 1441916365 0.279114 -0.361206 0.609436 0.648193 1441916365 0.279114 -0.361206 0.609436 0.648193 1441916365 0.279114 -0.361206 0.609436 0.648193 1441916365 0.279114 -0.361206 0.609436 0.648193 1441916365 0.279114 -0.361206 0.609436 0.648193 1441916365 0.163208 -0.332703 0.681274 0.631226 1441916365 0.163208 -0.332703 0.681274 0.631226 1441916365 0.163208 -0.332703 0.681274 0.631226 1441916365 0.163208 -0.332703 0.681274 0.631226 1441916365 0.163208 -0.332703 0.681274 0.631226 1441916365 0.163208 -0.332703 0.681274 0.631226 1441916365 0.163208 -0.332703 0.681274 0.631226 1441916365 0.054810 -0.324280 0.717957 0.613464 1441916365 0.054810 -0.324280 0.717957 0.613464 1441916365 0.054810 -0.324280 0.717957 0.613464 1441916365 0.054810 -0.324280 0.717957 0.613464 1441916365 0.054810 -0.324280 0.717957 0.613464 1441916365 0.054810 -0.324280 0.717957 0.613464 1441916365 -0.054932 -0.317749 0.707764 0.628479 1441916365 -0.054932 -0.317749 0.707764 0.628479 1441916365 -0.054932 -0.317749 0.707764 0.628479 1441916365 -0.054932 -0.317749 0.707764 0.628479 1441916365 -0.054932 -0.317749 0.707764 0.628479 1441916365 -0.054932 -0.317749 0.707764 0.628479 1441916365 -0.141846 -0.297424 0.677124 0.657898 1441916365 -0.141846 -0.297424 0.677124 0.657898 1441916365 -0.141846 -0.297424 0.677124 0.657898 1441916365 -0.141846 -0.297424 0.677124 0.657898 1441916365 -0.199524 -0.275818 0.672485 0.657166 1441916365 -0.199524 -0.275818 0.672485 0.657166 1441916365 -0.199524 -0.275818 0.672485 0.657166 1441916365 -0.199524 -0.275818 0.672485 0.657166 1441916365 -0.199524 -0.275818 0.672485 0.657166 1441916365 -0.199524 -0.275818 0.672485 0.657166 1441916365 -0.229675 -0.267700 0.682739 0.639832 1441916365 -0.229675 -0.267700 0.682739 0.639832 1441916365 -0.229675 -0.267700 0.682739 0.639832 1441916365 -0.229675 -0.267700 0.682739 0.639832 1441916365 -0.229675 -0.267700 0.682739 0.639832 1441916365 -0.224609 -0.273071 0.689514 0.632080 1441916365 -0.224609 -0.273071 0.689514 0.632080 1441916365 -0.224609 -0.273071 0.689514 0.632080 1441916365 -0.224609 -0.273071 0.689514 0.632080 1441916365 -0.224609 -0.273071 0.689514 0.632080 1441916365 -0.224609 -0.273071 0.689514 0.632080 1441916365 -0.188538 -0.293152 0.684875 0.639893 1441916365 -0.188538 -0.293152 0.684875 0.639893 1441916365 -0.188538 -0.293152 0.684875 0.639893 1441916365 -0.188538 -0.293152 0.684875 0.639893 1441916365 -0.188538 -0.293152 0.684875 0.639893 1441916365 -0.188538 -0.293152 0.684875 0.639893 1441916365 -0.122925 -0.310852 0.689026 0.643005 1441916365 -0.122925 -0.310852 0.689026 0.643005 1441916365 -0.122925 -0.310852 0.689026 0.643005 1441916365 -0.122925 -0.310852 0.689026 0.643005 1441916365 -0.122925 -0.310852 0.689026 0.643005 1441916365 -0.122925 -0.310852 0.689026 0.643005 1441916365 -0.122925 -0.310852 0.689026 0.643005 1441916365 -0.030151 -0.338806 0.689758 0.639099 1441916365 -0.030151 -0.338806 0.689758 0.639099 1441916365 -0.030151 -0.338806 0.689758 0.639099 1441916365 -0.030151 -0.338806 0.689758 0.639099 1441916365 -0.030151 -0.338806 0.689758 0.639099 1441916365 0.093567 -0.356750 0.655884 0.658630 1441916365 0.093567 -0.356750 0.655884 0.658630 1441916365 0.093567 -0.356750 0.655884 0.658630 1441916365 0.093567 -0.356750 0.655884 0.658630 1441916365 0.093567 -0.356750 0.655884 0.658630 1441916365 0.093567 -0.356750 0.655884 0.658630 1441916365 0.093567 -0.356750 0.655884 0.658630 1441916365 0.211853 -0.366272 0.587708 0.689575 1441916365 0.211853 -0.366272 0.587708 0.689575 1441916365 
0.388611 -0.532959 0.410095 0.629883 1441916368 0.388611 -0.532959 0.410095 0.629883 1441916368 0.388611 -0.532959 0.410095 0.629883 1441916368 0.395752 -0.527222 0.414856 0.627136 1441916368 0.395752 -0.527222 0.414856 0.627136 1441916368 0.395752 -0.527222 0.414856 0.627136 1441916368 0.395752 -0.527222 0.414856 0.627136 1441916368 0.395752 -0.527222 0.414856 0.627136 1441916368 0.395752 -0.527222 0.414856 0.627136 1441916368 0.395752 -0.527222 0.414856 0.627136 1441916368 0.400513 -0.522827 0.418823 0.625122 1441916368 0.400513 -0.522827 0.418823 0.625122 1441916368 0.400513 -0.522827 0.418823 0.625122 1441916368 0.400513 -0.522827 0.418823 0.625122 1441916368 0.400513 -0.522827 0.418823 0.625122 1441916368 0.400513 -0.522827 0.418823 0.625122 1441916368 0.405212 -0.517151 0.425110 0.622559 1441916368 0.405212 -0.517151 0.425110 0.622559 1441916368 0.405212 -0.517151 0.425110 0.622559 1441916368 0.405212 -0.517151 0.425110 0.622559 1441916368 0.405212 -0.517151 0.425110 0.622559 1441916368 0.405212 -0.517151 0.425110 0.622559 1441916368 0.405212 -0.517151 0.425110 0.622559 1441916368 0.410522 -0.509155 0.435547 0.618469 1441916368 0.410522 -0.509155 0.435547 0.618469 1441916368 0.410522 -0.509155 0.435547 0.618469 1441916368 0.410522 -0.509155 0.435547 0.618469 1441916368 0.410522 -0.509155 0.435547 0.618469 1441916368 0.410522 -0.509155 0.435547 0.618469 1441916368 0.411011 -0.501831 0.443054 0.618774 1441916368 0.411011 -0.501831 0.443054 0.618774 1441916368 0.411011 -0.501831 0.443054 0.618774 1441916368 0.411011 -0.501831 0.443054 0.618774 1441916368 0.411011 -0.501831 0.443054 0.618774 1441916368 0.411011 -0.501831 0.443054 0.618774 1441916368 0.401367 -0.505615 0.437195 0.626099 1441916368 0.401367 -0.505615 0.437195 0.626099 1441916368 0.401367 -0.505615 0.437195 0.626099 1441916368 0.401367 -0.505615 0.437195 0.626099 1441916368 0.382690 -0.517883 0.421692 0.638306 1441916368 0.382690 -0.517883 0.421692 0.638306 1441916368 0.382690 -0.517883 0.421692 0.638306 1441916368 0.382690 -0.517883 0.421692 0.638306 1441916368 0.382690 -0.517883 0.421692 0.638306 1441916368 0.382690 -0.517883 0.421692 0.638306 1441916368 0.363831 -0.526184 0.406860 0.652039 1441916368 0.363831 -0.526184 0.406860 0.652039 1441916368 0.363831 -0.526184 0.406860 0.652039 1441916368 0.363831 -0.526184 0.406860 0.652039 1441916368 0.363831 -0.526184 0.406860 0.652039 1441916368 0.363831 -0.526184 0.406860 0.652039 1441916368 0.353821 -0.526855 0.400879 0.660645 1441916368 0.353821 -0.526855 0.400879 0.660645 1441916368 0.353821 -0.526855 0.400879 0.660645 1441916368 0.353821 -0.526855 0.400879 0.660645 1441916368 0.353821 -0.526855 0.400879 0.660645 1441916368 0.353821 -0.526855 0.400879 0.660645 1441916368 0.353821 -0.526855 0.400879 0.660645 1441916368 0.355164 -0.522705 0.402405 0.662292 1441916368 0.355164 -0.522705 0.402405 0.662292 1441916368 0.355164 -0.522705 0.402405 0.662292 1441916368 0.355164 -0.522705 0.402405 0.662292 1441916368 0.355164 -0.522705 0.402405 0.662292 1441916368 0.355164 -0.522705 0.402405 0.662292 1441916368 0.361084 -0.517273 0.405640 0.661377 1441916368 0.361084 -0.517273 0.405640 0.661377 1441916368 0.361084 -0.517273 0.405640 0.661377 1441916368 0.361084 -0.517273 0.405640 0.661377 1441916368 0.361084 -0.517273 0.405640 0.661377 1441916368 0.361084 -0.517273 0.405640 0.661377 1441916368 0.373230 -0.508423 0.415283 0.655457 1441916368 0.373230 -0.508423 0.415283 0.655457 1441916368 0.373230 -0.508423 0.415283 0.655457 1441916368 0.373230 -0.508423 0.415283 0.655457 1441916368 0.373230 -0.508423 0.415283 0.655457 1441916368 0.373230 -0.508423 0.415283 0.655457 1441916368 0.373230 -0.508423 0.415283 0.655457 1441916368 0.384399 -0.501160 0.425537 0.648010 1441916368 0.384399 -0.501160 0.425537 0.648010 1441916368 0.384399 -0.501160 0.425537 0.648010 1441916368 0.384399 -0.501160 0.425537 0.648010 1441916368 0.384399 -0.501160 0.425537 0.648010 1441916368 0.384399 -0.501160 0.425537 0.648010 1441916368 0.384399 -0.501160 0.425537 0.648010 1441916368 0.388123 -0.501465 0.428711 0.643494 1441916368 0.388123 -0.501465 0.428711 0.643494 1441916368 0.388123 -0.501465 0.428711 0.643494 1441916368 0.388123 -0.501465 0.428711 0.643494 1441916368 0.388123 -0.501465 0.428711 0.643494 1441916368 0.389099 -0.502625 0.433350 0.638855 1441916368 0.389099 -0.502625 0.433350 0.638855 1441916368 0.389099 -0.502625 0.433350 0.638855 1441916368 0.389099 -0.502625 0.433350 0.638855 1441916368 0.389099 -0.502625 0.433350 0.638855 1441916368 0.389099 -0.502625 0.433350 0.638855 1441916368 0.387512 -0.502563 0.438782 0.636108 1441916368 0.387512 -0.502563 0.438782 0.636108 1441916368 0.387512 -0.502563 0.438782 0.636108 1441916368 0.387512 -0.502563 0.438782 0.636108 1441916368 0.387512 -0.502563 0.438782 0.636108 1441916368 0.387512 -0.502563 0.438782 0.636108 1441916368 0.384033 -0.504456 0.438965 0.636658 1441916368 0.384033 -0.504456 0.438965 0.636658 1441916368 0.384033 -0.504456 0.438965 0.636658 1441916368 0.384033 -0.504456 0.438965 0.636658 1441916368 0.384033 -0.504456 0.438965 0.636658 1441916368 0.384033 -0.504456 0.438965 0.636658 1441916368 0.374268 -0.514954 0.428650 0.641052 1441916368 0.374268 -0.514954 0.428650 0.641052 1441916368 0.374268 -0.514954 0.428650 0.641052 1441916368 0.374268 -0.514954 0.428650 0.641052 1441916368 0.374268 -0.514954 0.428650 0.641052 1441916369 0.374268 -0.514954 0.428650 0.641052 1441916369 0.374268 -0.514954 0.428650 0.641052 1441916369 0.374451 -0.522583 0.415955 0.643127 1441916369 0.374451 -0.522583 0.415955 0.643127 1441916369 0.374451 -0.522583 0.415955 0.643127 1441916369 0.374451 -0.522583 0.415955 0.643127 1441916369 0.374451 -0.522583 0.415955 0.643127 1441916369 0.374451 -0.522583 0.415955 0.643127 1441916369 0.375061 -0.529785 0.400940 0.646362 1441916369 0.375061 -0.529785 0.400940 0.646362 1441916369 0.375061 -0.529785 0.400940 0.646362 1441916369 0.375061 -0.529785 0.400940 0.646362 1441916369 0.375061 -0.529785 0.400940 0.646362 1441916369 0.375061 -0.529785 0.400940 0.646362 1441916369 0.375061 -0.529785 0.400940 0.646362 1441916369 0.363525 -0.544678 0.379456 0.653564 1441916369 0.363525 -0.544678 0.379456 0.653564 1441916369 0.363525 -0.544678 0.379456 0.653564 1441916369 0.363525 -0.544678 0.379456 0.653564 1441916369 0.363525 -0.544678 0.379456 0.653564 1441916369 0.367798 -0.546631 0.376465 0.651245 1441916369 0.367798 -0.546631 0.376465 0.651245 1441916369 0.367798 -0.546631 0.376465 0.651245 1441916369 0.367798 -0.546631 0.376465 0.651245 1441916369 0.367798 -0.546631 0.376465 0.651245 1441916369 0.367798 -0.546631 0.376465 0.651245 1441916369 0.367798 -0.546631 0.376465 0.651245 1441916369 0.382935 -0.534790 0.389526 0.644653 1441916369 0.382935 -0.534790 0.389526 0.644653 1441916369 0.382935 -0.534790 0.389526 0.644653 1441916369 0.382935 -0.534790 0.389526 0.644653 1441916369 0.382935 -0.534790 0.389526 0.644653 1441916369 0.382935 -0.534790 0.389526 0.644653 1441916369 0.385559 -0.531799 0.393433 0.643188 1441916369 0.385559 -0.531799 0.393433 0.643188 1441916369 0.385559 -0.531799 0.393433 0.643188 1441916369 0.385559 -0.531799 0.393433 0.643188 1441916369 0.385559 -0.531799 0.393433 0.643188 1441916369 0.385559 -0.531799 0.393433 0.643188 1441916369 0.379639 -0.533447 0.394897 0.644409 1441916369 0.379639 -0.533447 0.394897 0.644409 1441916369 0.379639 -0.533447 0.394897 0.644409 1441916369 0.379639 -0.533447 0.394897 0.644409 1441916369 0.379639 -0.533447 0.394897 0.644409 1441916369 0.379639 -0.533447 0.394897 0.644409 1441916369 0.374146 -0.530090 0.402710 0.645569 1441916369 0.374146 -0.530090 0.402710 0.645569 1441916369 0.374146 -0.530090 0.402710 0.645569 1441916369 0.373962 -0.523743 0.410522 0.645935 1441916369 0.373962 -0.523743 0.410522 0.645935 1441916369 0.373962 -0.523743 0.410522 0.645935 1441916369 0.373962 -0.523743 0.410522 0.645935 1441916369 0.373962 -0.523743 0.410522 0.645935 1441916369 0.373962 -0.523743 0.410522 0.645935 1441916369 0.373962 -0.523743 0.410522 0.645935 1441916369 0.374329 -0.520142 0.412659 0.647278 1441916369 0.374329 -0.520142 0.412659 0.647278 1441916369 0.374329 -0.520142 0.412659 0.647278 1441916369 0.374329 -0.520142 0.412659 0.647278 1441916369 0.374329 -0.520142 0.412659 0.647278 1441916369 0.374329 -0.520142 0.412659 0.647278 1441916369 0.374084 -0.517944 0.415039 0.647644 1441916369 0.374084 -0.517944 0.415039 0.647644 1441916369 0.374084 -0.517944 0.415039 0.647644 1441916369 0.374084 -0.517944 0.415039 0.647644 1441916369 0.374084 -0.517944 0.415039 0.647644 1441916369 0.374084 -0.517944 0.415039 0.647644 1441916369 0.386780 -0.506042 0.427246 0.641663 1441916369 0.386780 -0.506042 0.427246 0.641663 1441916369 0.386780 -0.506042 0.427246 0.641663 1441916369 0.386780 -0.506042 0.427246 0.641663 1441916369 0.386780 -0.506042 0.427246 0.641663 1441916369 0.386780 -0.506042 0.427246 0.641663 1441916369 0.409668 -0.488098 0.446533 0.628052 1441916369 0.409668 -0.488098 0.446533 0.628052 1441916369 0.409668 -0.488098 0.446533 0.628052 1441916369 0.409668 -0.488098 0.446533 0.628052 1441916369 0.409668 -0.488098 0.446533 0.628052 1441916369 0.409668 -0.488098 0.446533 0.628052 1441916369 0.409668 -0.488098 0.446533 0.628052 1441916369 0.424255 -0.477661 0.459167 0.617188 1441916369 0.424255 -0.477661 0.459167 0.617188 1441916369 0.424255 -0.477661 0.459167 0.617188 1441916369 0.424255 -0.477661 0.459167 0.617188 1441916369 0.424255 -0.477661 0.459167 0.617188 1441916369 0.424255 -0.477661 0.459167 0.617188 1441916369 0.427979 -0.476379 0.460999 0.614258 1441916369 0.427979 -0.476379 0.460999 0.614258 1441916369 0.427979 -0.476379 0.460999 0.614258 1441916369 0.427979 -0.476379 0.460999 0.614258 1441916369 0.427979 -0.476379 0.460999 0.614258 1441916369 0.427979 -0.476379 0.460999 0.614258 1441916369 0.427979 -0.476379 0.460999 0.614258 1441916369 0.425537 -0.480225 0.460022 0.613708 1441916369 0.425537 -0.480225 0.460022 0.613708 1441916369 0.425537 -0.480225 0.460022 0.613708 1441916369 0.425537 -0.480225 0.460022 0.613708 1441916369 0.425537 -0.480225 0.460022 0.613708 1441916369 0.425537 -0.480225 0.460022 0.613708 1441916369 0.417175 -0.487183 0.457581 0.615784 1441916369 0.417175 -0.487183 0.457581 0.615784 1441916369 0.417175 -0.487183 0.457581 0.615784 1441916369 0.417175 -0.487183 0.457581 0.615784 1441916369 0.417175 -0.487183 0.457581 0.615784 1441916369 0.417175 -0.487183 0.457581 0.615784 1441916369 0.417175 -0.487183 0.457581 0.615784 1441916369 0.407898 -0.492310 0.454712 0.619995 1441916369 0.407898 -0.492310 0.454712 0.619995 1441916369 0.407898 -0.492310 0.454712 0.619995 1441916369 0.407898 -0.492310 0.454712 0.619995 1441916369 0.407898 -0.492310 0.454712 0.619995 1441916370 0.407898 -0.492310 0.454712 0.619995 1441916370 0.393250 -0.503540 0.441956 0.629639 1441916370 0.393250 -0.503540 0.441956 0.629639 1441916370 0.393250 -0.503540 0.441956 0.629639 1441916370 0.393250 -0.503540 0.441956 0.629639 1441916370 0.382263 -0.516602 0.420471 0.640381 1441916370 0.382263 -0.516602 0.420471 0.640381 1441916370 0.382263 -0.516602 0.420471 0.640381 1441916370 0.382263 -0.516602 0.420471 0.640381 1441916370 0.382263 -0.516602 0.420471 0.640381 1441916370 0.370361 -0.532959 0.396606 0.649170 1441916370 0.370361 -0.532959 0.396606 0.649170 1441916370 0.370361 -0.532959 0.396606 0.649170 1441916370 0.370361 -0.532959 0.396606 0.649170 1441916370 0.370361 -0.532959 0.396606 0.649170 1441916370 0.359497 -0.546753 0.377502 0.655151 1441916370 0.359497 -0.546753 0.377502 0.655151 1441916370 0.359497 -0.546753 0.377502 0.655151 1441916370 0.359497 -0.546753 0.377502 0.655151 1441916370 0.359497 -0.546753 0.377502 0.655151 1441916370 0.359497 -0.546753 0.377502 0.655151 1441916370 0.359497 -0.546753 0.377502 0.655151 1441916370 0.359253 -0.551147 0.368652 0.656677 1441916370 0.359253 -0.551147 0.368652 0.656677 1441916370 0.359253 -0.551147 0.368652 0.656677 1441916370 0.359253 -0.551147 0.368652 0.656677 1441916370 0.359253 -0.551147 0.368652 0.656677 1441916370 0.359253 -0.551147 0.368652 0.656677 1441916370 0.367126 -0.547546 0.368958 0.655151 1441916370 0.367126 -0.547546 0.368958 0.655151 1441916370 0.367126 -0.547546 0.368958 0.655151 1441916370 0.367126 -0.547546 0.368958 0.655151 1441916370 0.367126 -0.547546 0.368958 0.655151 1441916370 0.367126 -0.547546 0.368958 0.655151 1441916370 0.372864 -0.546631 0.366882 0.653870 1441916370 0.372864 -0.546631 0.366882 0.653870 1441916370 0.372864 -0.546631 0.366882 0.653870 1441916370 0.372864 -0.546631 0.366882 0.653870 1441916370 0.372864 -0.546631 0.366882 0.653870 1441916370 0.372864 -0.546631 0.366882 0.653870 1441916370 0.372864 -0.546631 0.366882 0.653870 1441916370 0.377502 -0.546143 0.368408 0.650696 1441916370 0.377502 -0.546143 0.368408 0.650696 1441916370 0.377502 -0.546143 0.368408 0.650696 1441916370 0.377502 -0.546143 0.368408 0.650696 1441916370 0.377502 -0.546143 0.368408 0.650696 1441916370 0.377502 -0.546143 0.368408 0.650696 1441916370 0.377502 -0.546143 0.368408 0.650696 1441916370 0.377197 -0.544189 0.375732 0.648315 1441916370 0.377197 -0.544189 0.375732 0.648315 1441916370 0.377197 -0.544189 0.375732 0.648315 1441916370 0.377197 -0.544189 0.375732 0.648315 1441916370 0.377197 -0.544189 0.375732 0.648315 1441916370 0.377197 -0.544189 0.375732 0.648315 1441916370 0.377686 -0.538574 0.387207 0.645996 1441916370 0.377686 -0.538574 0.387207 0.645996 1441916370 0.377686 -0.538574 0.387207 0.645996 1441916370 0.377686 -0.538574 0.387207 0.645996 1441916370 0.377686 -0.538574 0.387207 0.645996 1441916370 0.377686 -0.538574 0.387207 0.645996 1441916370 0.378113 -0.531921 0.398560 0.644348 1441916370 0.378113 -0.531921 0.398560 0.644348 1441916370 0.378113 -0.531921 0.398560 0.644348 1441916370 0.378113 -0.531921 0.398560 0.644348 1441916370 0.378113 -0.531921 0.398560 0.644348 1441916370 0.378113 -0.531921 0.398560 0.644348 1441916370 0.377686 -0.526062 0.407349 0.643921 1441916370 0.377686 -0.526062 0.407349 0.643921 1441916370 0.377686 -0.526062 0.407349 0.643921 1441916370 0.377686 -0.526062 0.407349 0.643921 1441916370 0.377686 -0.526062 0.407349 0.643921 1441916370 0.377686 -0.526062 0.407349 0.643921 1441916370 0.376404 -0.521667 0.412170 0.645203 1441916370 0.376404 -0.521667 0.412170 0.645203 1441916370 0.376404 -0.521667 0.412170 0.645203 1441916370 0.376404 -0.521667 0.412170 0.645203 1441916370 0.376404 -0.521667 0.412170 0.645203 1441916370 0.376404 -0.521667 0.412170 0.645203 1441916370 0.376404 -0.521667 0.412170 0.645203 1441916370 0.377563 -0.517700 0.414490 0.646179 1441916370 0.377563 -0.517700 0.414490 0.646179 1441916370 0.377563 -0.517700 0.414490 0.646179 1441916370 0.377563 -0.517700 0.414490 0.646179 1441916370 0.377563 -0.517700 0.414490 0.646179 1441916370 0.377563 -0.517700 0.414490 0.646179 1441916370 0.382690 -0.514160 0.418884 0.643188 1441916370 0.382690 -0.514160 0.418884 0.643188 1441916370 0.382690 -0.514160 0.418884 0.643188 1441916370 0.382690 -0.514160 0.418884 0.643188 1441916370 0.382690 -0.514160 0.418884 0.643188 1441916370 0.382690 -0.514160 0.418884 0.643188 1441916370 0.395081 -0.505615 0.431030 0.634399 1441916370 0.395081 -0.505615 0.431030 0.634399 1441916370 0.395081 -0.505615 0.431030 0.634399 1441916370 0.395081 -0.505615 0.431030 0.634399 1441916370 0.395081 -0.505615 0.431030 0.634399 1441916370 0.395081 -0.505615 0.431030 0.634399 1441916370 0.395081 -0.505615 0.431030 0.634399 1441916370 0.413940 -0.488342 0.450500 0.622192 1441916370 0.413940 -0.488342 0.450500 0.622192 1441916370 0.413940 -0.488342 0.450500 0.622192 1441916370 0.413940 -0.488342 0.450500 0.622192 1441916370 0.413940 -0.488342 0.450500 0.622192 1441916370 0.413940 -0.488342 0.450500 0.622192 1441916370 0.422729 -0.479004 0.459473 0.616943 1441916370 0.422729 -0.479004 0.459473 0.616943 1441916370 0.422729 -0.479004 0.459473 0.616943 1441916370 0.422729 -0.479004 0.459473 0.616943 1441916371 0.417297 -0.484863 0.453552 0.620483 1441916371 0.417297 -0.484863 0.453552 0.620483 1441916371 0.417297 -0.484863 0.453552 0.620483 1441916371 0.417297 -0.484863 0.453552 0.620483 1441916371 0.417297 -0.484863 0.453552 0.620483 1441916371 0.417297 -0.484863 0.453552 0.620483 1441916371 0.409180 -0.492859 0.446411 0.624756 1441916371 0.409180 -0.492859 0.446411 0.624756 1441916371 0.409180 -0.492859 0.446411 0.624756 1441916371 0.409180 -0.492859 0.446411 0.624756 1441916371 0.409180 -0.492859 0.446411 0.624756 1441916371 0.403931 -0.494995 0.447083 0.625977 1441916371 0.403931 -0.494995 0.447083 0.625977 1441916371 0.403931 -0.494995 0.447083 0.625977 1441916371 0.403931 -0.494995 0.447083 0.625977 1441916371 0.403931 -0.494995 0.447083 0.625977 1441916371 0.403931 -0.494995 0.447083 0.625977 1441916371 0.403931 -0.494995 0.447083 0.625977 1441916371 0.396240 -0.499634 0.443298 0.629944 1441916371 0.396240 -0.499634 0.443298 0.629944 1441916371 0.396240 -0.499634 0.443298 0.629944 1441916371 0.396240 -0.499634 0.443298 0.629944 1441916371 0.396240 -0.499634 0.443298 0.629944 1441916371 0.388184 -0.508972 0.430847 0.636047 1441916371 0.388184 -0.508972 0.430847 0.636047 1441916371 0.388184 -0.508972 0.430847 0.636047 1441916371 0.388184 -0.508972 0.430847 0.636047 1441916371 0.383179 -0.516785 0.418213 0.641235 1441916371 0.383179 -0.516785 0.418213 0.641235 1441916371 0.383179 -0.516785 0.418213 0.641235 1441916371 0.383179 -0.516785 0.418213 0.641235 1441916371 0.383179 -0.516785 0.418213 0.641235 1441916371 0.383179 -0.516785 0.418213 0.641235 1441916371 0.383179 -0.516785 0.418213 0.641235 1441916371 0.383301 -0.521240 0.407654 0.644348 1441916371 0.383301 -0.521240 0.407654 0.644348 1441916371 0.383301 -0.521240 0.407654 0.644348 1441916371 0.383301 -0.521240 0.407654 0.644348 1441916371 0.383301 -0.521240 0.407654 0.644348 1441916371 0.383301 -0.521240 0.407654 0.644348 1441916371 0.385071 -0.526855 0.392639 0.648010 1441916371 0.385071 -0.526855 0.392639 0.648010 1441916371 0.385071 -0.526855 0.392639 0.648010 1441916371 0.385071 -0.526855 0.392639 0.648010 1441916371 0.379883 -0.536377 0.377625 0.652161 1441916371 0.379883 -0.536377 0.377625 0.652161 1441916371 0.379883 -0.536377 0.377625 0.652161 1441916371 0.379883 -0.536377 0.377625 0.652161 1441916371 0.379883 -0.536377 0.377625 0.652161 1441916371 0.379883 -0.536377 0.377625 0.652161 1441916371 0.387146 -0.534729 0.379517 0.648132 1441916371 0.387146 -0.534729 0.379517 0.648132 1441916371 0.387146 -0.534729 0.379517 0.648132 1441916371 0.387146 -0.534729 0.379517 0.648132 1441916371 0.387146 -0.534729 0.379517 0.648132 1441916371 0.387146 -0.534729 0.379517 0.648132 1441916371 0.389648 -0.532776 0.380859 0.647461 1441916371 0.389648 -0.532776 0.380859 0.647461 1441916371 0.389648 -0.532776 0.380859 0.647461 1441916371 0.389648 -0.532776 0.380859 0.647461 1441916371 0.389648 -0.532776 0.380859 0.647461 1441916371 0.389648 -0.532776 0.380859 0.647461 1441916371 0.386414 -0.533997 0.382385 0.647522 1441916371 0.386414 -0.533997 0.382385 0.647522 1441916371 0.386414 -0.533997 0.382385 0.647522 1441916371 0.386414 -0.533997 0.382385 0.647522 1441916371 0.386414 -0.533997 0.382385 0.647522 1441916371 0.386414 -0.533997 0.382385 0.647522 1441916371 0.380737 -0.532288 0.389587 0.648010 1441916371 0.380737 -0.532288 0.389587 0.648010 1441916371 0.380737 -0.532288 0.389587 0.648010 1441916371 0.380737 -0.532288 0.389587 0.648010 1441916371 0.380737 -0.532288 0.389587 0.648010 1441916371 0.380737 -0.532288 0.389587 0.648010 1441916371 0.380737 -0.532288 0.389587 0.648010 1441916371 0.380615 -0.524109 0.403809 0.645996 1441916371 0.380615 -0.524109 0.403809 0.645996 1441916371 0.380615 -0.524109 0.403809 0.645996 1441916371 0.380615 -0.524109 0.403809 0.645996 1441916371 0.380615 -0.524109 0.403809 0.645996 1441916371 0.380615 -0.524109 0.403809 0.645996 1441916371 0.379456 -0.518433 0.413086 0.645386 1441916371 0.379456 -0.518433 0.413086 0.645386 1441916371 0.379456 -0.518433 0.413086 0.645386 1441916371 0.379456 -0.518433 0.413086 0.645386 1441916371 0.379456 -0.518433 0.413086 0.645386 1441916371 0.379456 -0.518433 0.413086 0.645386 1441916371 0.379456 -0.518433 0.413086 0.645386 1441916371 0.383484 -0.510803 0.422058 0.643311 1441916371 0.383484 -0.510803 0.422058 0.643311 1441916371 0.383484 -0.510803 0.422058 0.643311 1441916371 0.383484 -0.510803 0.422058 0.643311 1441916371 0.383484 -0.510803 0.422058 0.643311 1441916371 0.383484 -0.510803 0.422058 0.643311 1441916371 0.390930 -0.502869 0.431030 0.639099 1441916371 0.390930 -0.502869 0.431030 0.639099 1441916371 0.390930 -0.502869 0.431030 0.639099 1441916371 0.390930 -0.502869 0.431030 0.639099 1441916371 0.390930 -0.502869 0.431030 0.639099 1441916371 0.390930 -0.502869 0.431030 0.639099 1441916371 0.402405 -0.493652 0.442810 0.631042 1441916371 0.402405 -0.493652 0.442810 0.631042 1441916371 0.402405 -0.493652 0.442810 0.631042 1441916371 0.402405 -0.493652 0.442810 0.631042 1441916371 0.402405 -0.493652 0.442810 0.631042 1441916371 0.402405 -0.493652 0.442810 0.631042 1441916371 0.423035 -0.474731 0.463623 0.617004 1441916372 0.423035 -0.474731 0.463623 0.617004 1441916372 0.423035 -0.474731 0.463623 0.617004 1441916372 0.423035 -0.474731 0.463623 0.617004 1441916372 0.423035 -0.474731 0.463623 0.617004 1441916372 0.423035 -0.474731 0.463623 0.617004 1441916372 0.423035 -0.474731 0.463623 0.617004 1441916372 0.439941 -0.457275 0.479553 0.606079 1441916372 0.439941 -0.457275 0.479553 0.606079 1441916372 0.439941 -0.457275 0.479553 0.606079 1441916372 0.439941 -0.457275 0.479553 0.606079 1441916372 0.439941 -0.457275 0.479553 0.606079 1441916372 0.440491 -0.457703 0.477600 0.606934 1441916372 0.440491 -0.457703 0.477600 0.606934 1441916372 0.440491 -0.457703 0.477600 0.606934 1441916372 0.440491 -0.457703 0.477600 0.606934 1441916372 0.440491 -0.457703 0.477600 0.606934 1441916372 0.440491 -0.457703 0.477600 0.606934 1441916372 0.432556 -0.466797 0.469666 0.611877 1441916372 0.432556 -0.466797 0.469666 0.611877 1441916372 0.432556 -0.466797 0.469666 0.611877 1441916372 0.432556 -0.466797 0.469666 0.611877 1441916372 0.432556 -0.466797 0.469666 0.611877 1441916372 0.432556 -0.466797 0.469666 0.611877 1441916372 0.432556 -0.466797 0.469666 0.611877 1441916372 0.428650 -0.470032 0.467346 0.613892 1441916372 0.428650 -0.470032 0.467346 0.613892 1441916372 0.428650 -0.470032 0.467346 0.613892 1441916372 0.428650 -0.470032 0.467346 0.613892 1441916372 0.428650 -0.470032 0.467346 0.613892 1441916372 0.425415 -0.472595 0.463318 0.617188 1441916372 0.425415 -0.472595 0.463318 0.617188 1441916372 0.425415 -0.472595 0.463318 0.617188 1441916372 0.425415 -0.472595 0.463318 0.617188 1441916372 0.425415 -0.472595 0.463318 0.617188 1441916372 0.425415 -0.472595 0.463318 0.617188 1441916372 0.425415 -0.472595 0.463318 0.617188 1441916372 0.413025 -0.485413 0.447754 0.627075 1441916372 0.413025 -0.485413 0.447754 0.627075 1441916372 0.413025 -0.485413 0.447754 0.627075 1441916372 0.413025 -0.485413 0.447754 0.627075 1441916372 0.413025 -0.485413 0.447754 0.627075 1441916372 0.413025 -0.485413 0.447754 0.627075 1441916372 0.413025 -0.485413 0.447754 0.627075 1441916372 0.400330 -0.501221 0.428589 0.636230 1441916372 0.400330 -0.501221 0.428589 0.636230 1441916372 0.400330 -0.501221 0.428589 0.636230 1441916372 0.400330 -0.501221 0.428589 0.636230 1441916372 0.400330 -0.501221 0.428589 0.636230 1441916372 0.400330 -0.501221 0.428589 0.636230 1441916372 0.393738 -0.513794 0.411011 0.641846 1441916372 0.393738 -0.513794 0.411011 0.641846 1441916372 0.393738 -0.513794 0.411011 0.641846 1441916372 0.393738 -0.513794 0.411011 0.641846 1441916372 0.393738 -0.513794 0.411011 0.641846 1441916372 0.393738 -0.513794 0.411011 0.641846 1441916372 0.393738 -0.513794 0.411011 0.641846 1441916372 0.388428 -0.525146 0.394287 0.646362 1441916372 0.388428 -0.525146 0.394287 0.646362 1441916372 0.388428 -0.525146 0.394287 0.646362 1441916372 0.388428 -0.525146 0.394287 0.646362 1441916372 0.388428 -0.525146 0.394287 0.646362 1441916372 0.384827 -0.535706 0.375000 0.651367 1441916372 0.384827 -0.535706 0.375000 0.651367 1441916372 0.384827 -0.535706 0.375000 0.651367 1441916372 0.384827 -0.535706 0.375000 0.651367 1441916372 0.384827 -0.535706 0.375000 0.651367 1441916372 0.384827 -0.535706 0.375000 0.651367 1441916372 0.384827 -0.535706 0.375000 0.651367 1441916372 0.384583 -0.541687 0.362671 0.653564 1441916372 0.384583 -0.541687 0.362671 0.653564 1441916372 0.384583 -0.541687 0.362671 0.653564 1441916372 0.384583 -0.541687 0.362671 0.653564 1441916372 0.384583 -0.541687 0.362671 0.653564 1441916372 0.384583 -0.541687 0.362671 0.653564 1441916372 0.382385 -0.547913 0.352661 0.655090 1441916372 0.382385 -0.547913 0.352661 0.655090 1441916372 0.382385 -0.547913 0.352661 0.655090 1441916372 0.382385 -0.547913 0.352661 0.655090 1441916372 0.382385 -0.547913 0.352661 0.655090 1441916372 0.382385 -0.547913 0.352661 0.655090 1441916372 0.379211 -0.552307 0.347961 0.655701 1441916372 0.379211 -0.552307 0.347961 0.655701 1441916372 0.379211 -0.552307 0.347961 0.655701 1441916372 0.379211 -0.552307 0.347961 0.655701 1441916372 0.379211 -0.552307 0.347961 0.655701 1441916372 0.379211 -0.552307 0.347961 0.655701 1441916372 0.384155 -0.546875 0.358887 0.651550 1441916372 0.384155 -0.546875 0.358887 0.651550 1441916372 0.384155 -0.546875 0.358887 0.651550 1441916372 0.384155 -0.546875 0.358887 0.651550 1441916372 0.384155 -0.546875 0.358887 0.651550 1441916372 0.384155 -0.546875 0.358887 0.651550 1441916372 0.384155 -0.546875 0.358887 0.651550 1441916372 0.390686 -0.537720 0.371826 0.648010 1441916372 0.390686 -0.537720 0.371826 0.648010 1441916372 0.390686 -0.537720 0.371826 0.648010 1441916372 0.390686 -0.537720 0.371826 0.648010 1441916372 0.390686 -0.537720 0.371826 0.648010 1441916372 0.390686 -0.537720 0.371826 0.648010 1441916372 0.391174 -0.530029 0.386047 0.645752 1441916372 0.391174 -0.530029 0.386047 0.645752 1441916372 0.391174 -0.530029 0.386047 0.645752 1441916372 0.391174 -0.530029 0.386047 0.645752 1441916372 0.391174 -0.530029 0.386047 0.645752 1441916372 0.391174 -0.530029 0.386047 0.645752 1441916372 0.386475 -0.524841 0.396667 0.646362 1441916372 0.386475 -0.524841 0.396667 0.646362 1441916372 0.386475 -0.524841 0.396667 0.646362 1441916372 0.386475 -0.524841 0.396667 0.646362 1441916372 0.386475 -0.524841 0.396667 0.646362 1441916372 0.386475 -0.524841 0.396667 0.646362 1441916372 0.379028 -0.520996 0.403320 0.649719 1441916372 0.379028 -0.520996 0.403320 0.649719 1441916372 0.379028 -0.520996 0.403320 0.649719 1441916373 0.379028 -0.520996 0.403320 0.649719 1441916373 0.379028 -0.520996 0.403320 0.649719 1441916373 0.379028 -0.520996 0.403320 0.649719 1441916373 0.379028 -0.520996 0.403320 0.649719 1441916373 0.371826 -0.516479 0.408447 0.654297 1441916373 0.371826 -0.516479 0.408447 0.654297 1441916373 0.371826 -0.516479 0.408447 0.654297 1441916373 0.371826 -0.516479 0.408447 0.654297 1441916373 0.371826 -0.516479 0.408447 0.654297 1441916373 0.371765 -0.508789 0.414856 0.656372 1441916373 0.371765 -0.508789 0.414856 0.656372 1441916373 0.371765 -0.508789 0.414856 0.656372 1441916373 0.371765 -0.508789 0.414856 0.656372 1441916373 0.371765 -0.508789 0.414856 0.656372 1441916373 0.371765 -0.508789 0.414856 0.656372 1441916373 0.371765 -0.508789 0.414856 0.656372 1441916373 0.385315 -0.493835 0.431091 0.649414 1441916373 0.385315 -0.493835 0.431091 0.649414 1441916373 0.385315 -0.493835 0.431091 0.649414 1441916373 0.385315 -0.493835 0.431091 0.649414 1441916373 0.385315 -0.493835 0.431091 0.649414 1441916373 0.385315 -0.493835 0.431091 0.649414 1441916373 0.396240 -0.484436 0.441406 0.643005 1441916373 0.396240 -0.484436 0.441406 0.643005 1441916373 0.396240 -0.484436 0.441406 0.643005 1441916373 0.396240 -0.484436 0.441406 0.643005 1441916373 0.396240 -0.484436 0.441406 0.643005 1441916373 0.400818 -0.485291 0.439209 0.641052 1441916373 
0.496521 -0.479614 0.407959 0.597473 1441916375 0.496521 -0.479614 0.407959 0.597473 1441916375 0.507385 -0.476013 0.411438 0.588745 1441916375 0.507385 -0.476013 0.411438 0.588745 1441916375 0.507385 -0.476013 0.411438 0.588745 1441916375 0.507385 -0.476013 0.411438 0.588745 1441916375 0.507385 -0.476013 0.411438 0.588745 1441916375 0.507385 -0.476013 0.411438 0.588745 1441916375 0.488098 -0.493896 0.419495 0.584656 1441916375 0.488098 -0.493896 0.419495 0.584656 1441916375 0.488098 -0.493896 0.419495 0.584656 1441916375 0.488098 -0.493896 0.419495 0.584656 1441916375 0.488098 -0.493896 0.419495 0.584656 1441916375 0.488098 -0.493896 0.419495 0.584656 1441916375 0.443237 -0.519409 0.433411 0.588135 1441916375 0.443237 -0.519409 0.433411 0.588135 1441916375 0.443237 -0.519409 0.433411 0.588135 1441916375 0.443237 -0.519409 0.433411 0.588135 1441916375 0.443237 -0.519409 0.433411 0.588135 1441916375 0.443237 -0.519409 0.433411 0.588135 1441916375 0.407837 -0.506897 0.460999 0.603455 1441916375 0.407837 -0.506897 0.460999 0.603455 1441916375 0.407837 -0.506897 0.460999 0.603455 1441916375 0.407837 -0.506897 0.460999 0.603455 1441916375 0.407837 -0.506897 0.460999 0.603455 1441916375 0.407837 -0.506897 0.460999 0.603455 1441916375 0.355835 -0.482483 0.502380 0.623047 1441916375 0.355835 -0.482483 0.502380 0.623047 1441916375 0.355835 -0.482483 0.502380 0.623047 1441916375 0.355835 -0.482483 0.502380 0.623047 1441916375 0.355835 -0.482483 0.502380 0.623047 1441916375 0.355835 -0.482483 0.502380 0.623047 1441916375 0.292175 -0.426147 0.577698 0.631836 1441916375 0.292175 -0.426147 0.577698 0.631836 1441916375 0.292175 -0.426147 0.577698 0.631836 1441916375 0.292175 -0.426147 0.577698 0.631836 1441916375 0.292175 -0.426147 0.577698 0.631836 1441916375 0.292175 -0.426147 0.577698 0.631836 1441916375 0.292175 -0.426147 0.577698 0.631836 1441916375 0.187866 -0.376282 0.658508 0.624023 1441916375 0.187866 -0.376282 0.658508 0.624023 1441916375 0.187866 -0.376282 0.658508 0.624023 1441916375 0.187866 -0.376282 0.658508 0.624023 1441916376 0.187866 -0.376282 0.658508 0.624023 1441916376 0.053040 -0.358093 0.695496 0.620605 1441916376 0.053040 -0.358093 0.695496 0.620605 1441916376 0.053040 -0.358093 0.695496 0.620605 1441916376 0.053040 -0.358093 0.695496 0.620605 1441916376 0.053040 -0.358093 0.695496 0.620605 1441916376 0.053040 -0.358093 0.695496 0.620605 1441916376 -0.071716 -0.334045 0.683228 0.645325 1441916376 -0.071716 -0.334045 0.683228 0.645325 1441916376 -0.071716 -0.334045 0.683228 0.645325 1441916376 -0.071716 -0.334045 0.683228 0.645325 1441916376 -0.071716 -0.334045 0.683228 0.645325 1441916376 -0.071716 -0.334045 0.683228 0.645325 1441916376 -0.071716 -0.334045 0.683228 0.645325 1441916376 -0.162170 -0.293701 0.650085 0.681763 1441916376 -0.162170 -0.293701 0.650085 0.681763 1441916376 -0.162170 -0.293701 0.650085 0.681763 1441916376 -0.162170 -0.293701 0.650085 0.681763 1441916376 -0.162170 -0.293701 0.650085 0.681763 1441916376 -0.206787 -0.253174 0.637146 0.697937 1441916376 -0.206787 -0.253174 0.637146 0.697937 1441916376 -0.206787 -0.253174 0.637146 0.697937 1441916376 -0.206787 -0.253174 0.637146 0.697937 1441916376 -0.206787 -0.253174 0.637146 0.697937 1441916376 -0.206787 -0.253174 0.637146 0.697937 1441916376 -0.206787 -0.253174 0.637146 0.697937 1441916376 -0.215271 -0.237976 0.647339 0.691284 1441916376 -0.215271 -0.237976 0.647339 0.691284 1441916376 -0.215271 -0.237976 0.647339 0.691284 1441916376 -0.215271 -0.237976 0.647339 0.691284 1441916376 -0.215271 -0.237976 0.647339 0.691284 1441916376 -0.215271 -0.237976 0.647339 0.691284 1441916376 -0.181152 -0.244629 0.662964 0.683960 1441916376 -0.181152 -0.244629 0.662964 0.683960 1441916376 -0.181152 -0.244629 0.662964 0.683960 1441916376 -0.181152 -0.244629 0.662964 0.683960 1441916376 -0.181152 -0.244629 0.662964 0.683960 1441916376 -0.181152 -0.244629 0.662964 0.683960 1441916376 -0.181152 -0.244629 0.662964 0.683960 1441916376 -0.117310 -0.263306 0.670288 0.683777 1441916376 -0.117310 -0.263306 0.670288 0.683777 1441916376 -0.117310 -0.263306 0.670288 0.683777 1441916376 -0.117310 -0.263306 0.670288 0.683777 1441916376 -0.117310 -0.263306 0.670288 0.683777 1441916376 -0.117310 -0.263306 0.670288 0.683777 1441916376 -0.022339 -0.281494 0.675354 0.681213 1441916376 -0.022339 -0.281494 0.675354 0.681213 1441916376 -0.022339 -0.281494 0.675354 0.681213 1441916376 -0.022339 -0.281494 0.675354 0.681213 1441916376 -0.022339 -0.281494 0.675354 0.681213 1441916376 -0.022339 -0.281494 0.675354 0.681213 1441916376 0.098755 -0.300659 0.665955 0.675537 1441916376 0.098755 -0.300659 0.665955 0.675537 1441916376 0.098755 -0.300659 0.665955 0.675537 1441916376 0.098755 -0.300659 0.665955 0.675537 1441916376 0.098755 -0.300659 0.665955 0.675537 1441916376 0.237183 -0.302063 0.621826 0.682495 1441916376 0.237183 -0.302063 0.621826 0.682495 1441916376 0.237183 -0.302063 0.621826 0.682495 1441916376 0.237183 -0.302063 0.621826 0.682495 1441916376 0.237183 -0.302063 0.621826 0.682495 1441916376 0.237183 -0.302063 0.621826 0.682495 1441916376 0.237183 -0.302063 0.621826 0.682495 1441916376 0.354248 -0.307800 0.551819 0.689331 1441916376 0.354248 -0.307800 0.551819 0.689331 1441916376 0.354248 -0.307800 0.551819 0.689331 1441916376 0.354248 -0.307800 0.551819 0.689331 1441916376 0.354248 -0.307800 0.551819 0.689331 1441916376 0.354248 -0.307800 0.551819 0.689331 1441916376 0.442993 -0.343506 0.481567 0.673584 1441916376 0.442993 -0.343506 0.481567 0.673584 1441916376 0.442993 -0.343506 0.481567 0.673584 1441916376 0.442993 -0.343506 0.481567 0.673584 1441916376 0.442993 -0.343506 0.481567 0.673584 1441916376 0.442993 -0.343506 0.481567 0.673584 1441916376 0.500732 -0.388489 0.422302 0.648071 1441916376 0.500732 -0.388489 0.422302 0.648071 1441916376 0.500732 -0.388489 0.422302 0.648071 1441916376 0.500732 -0.388489 0.422302 0.648071 1441916376 0.500732 -0.388489 0.422302 0.648071 1441916376 0.552063 -0.416809 0.387268 0.609497 1441916376 0.552063 -0.416809 0.387268 0.609497 1441916376 0.552063 -0.416809 0.387268 0.609497 1441916376 0.552063 -0.416809 0.387268 0.609497 1441916376 0.552063 -0.416809 0.387268 0.609497 1441916376 0.552063 -0.416809 0.387268 0.609497 1441916376 0.552063 -0.416809 0.387268 0.609497 1441916376 0.601440 -0.404236 0.395203 0.564453 1441916376 0.601440 -0.404236 0.395203 0.564453 1441916376 0.601440 -0.404236 0.395203 0.564453 1441916376 0.601440 -0.404236 0.395203 0.564453 1441916376 0.601440 -0.404236 0.395203 0.564453 1441916376 0.601440 -0.404236 0.395203 0.564453 1441916376 0.624207 -0.365417 0.427185 0.542480 1441916376 0.624207 -0.365417 0.427185 0.542480 1441916376 0.624207 -0.365417 0.427185 0.542480 1441916376 0.624207 -0.365417 0.427185 0.542480 1441916376 0.624207 -0.365417 0.427185 0.542480 1441916376 0.624207 -0.365417 0.427185 0.542480 1441916376 0.593201 -0.367798 0.451294 0.555969 1441916376 0.593201 -0.367798 0.451294 0.555969 1441916376 0.593201 -0.367798 0.451294 0.555969 1441916376 0.593201 -0.367798 0.451294 0.555969 1441916376 0.593201 -0.367798 0.451294 0.555969 1441916376 0.593201 -0.367798 0.451294 0.555969 1441916376 0.593201 -0.367798 0.451294 0.555969 1441916376 0.517212 -0.387329 0.479187 0.593933 1441916376 0.517212 -0.387329 0.479187 0.593933 1441916376 0.517212 -0.387329 0.479187 0.593933 1441916376 0.517212 -0.387329 0.479187 0.593933 1441916376 0.517212 -0.387329 0.479187 0.593933 1441916376 0.517212 -0.387329 0.479187 0.593933 1441916376 0.414734 -0.379395 0.528015 0.636597 1441916377 0.414734 -0.379395 0.528015 0.636597 1441916377 0.414734 -0.379395 0.528015 0.636597 1441916377 0.414734 -0.379395 0.528015 0.636597 1441916377 0.414734 -0.379395 0.528015 0.636597 1441916377 0.293823 -0.340698 0.609253 0.652954 1441916377 0.293823 -0.340698 0.609253 0.652954 1441916377 0.293823 -0.340698 0.609253 0.652954 1441916377 0.293823 -0.340698 0.609253 0.652954 1441916377 0.293823 -0.340698 0.609253 0.652954 1441916377 0.293823 -0.340698 0.609253 0.652954 1441916377 0.293823 -0.340698 0.609253 0.652954 1441916377 0.157471 -0.304199 0.687866 0.639832 1441916377 0.157471 -0.304199 0.687866 0.639832 1441916377 0.157471 -0.304199 0.687866 0.639832 1441916377 0.157471 -0.304199 0.687866 0.639832 1441916377 0.157471 -0.304199 0.687866 0.639832 1441916377 0.017029 -0.307495 0.709473 0.633789 1441916377 0.017029 -0.307495 0.709473 0.633789 1441916377 0.017029 -0.307495 0.709473 0.633789 1441916377 0.017029 -0.307495 0.709473 0.633789 1441916377 0.017029 -0.307495 0.709473 0.633789 1441916377 0.017029 -0.307495 0.709473 0.633789 1441916377 0.017029 -0.307495 0.709473 0.633789 1441916377 -0.095947 -0.302673 0.679504 0.661377 1441916377 -0.095947 -0.302673 0.679504 0.661377 1441916377 -0.095947 -0.302673 0.679504 0.661377 1441916377 -0.095947 -0.302673 0.679504 0.661377 1441916377 -0.095947 -0.302673 0.679504 0.661377 1441916377 -0.095947 -0.302673 0.679504 0.661377 1441916377 -0.171204 -0.282043 0.650085 0.684448 1441916377 -0.171204 -0.282043 0.650085 0.684448 1441916377 -0.171204 -0.282043 0.650085 0.684448 1441916377 -0.171204 -0.282043 0.650085 0.684448 1441916377 -0.171204 -0.282043 0.650085 0.684448 1441916377 -0.171204 -0.282043 0.650085 0.684448 1441916377 -0.200500 -0.266724 0.655945 0.677002 1441916377 -0.200500 -0.266724 0.655945 0.677002 1441916377 -0.200500 -0.266724 0.655945 0.677002 1441916377 -0.200500 -0.266724 0.655945 0.677002 1441916377 -0.200500 -0.266724 0.655945 0.677002 1441916377 -0.200500 -0.266724 0.655945 0.677002 1441916377 -0.191711 -0.267761 0.669250 0.666077 1441916377 -0.191711 -0.267761 0.669250 0.666077 1441916377 -0.191711 -0.267761 0.669250 0.666077 1441916377 -0.191711 -0.267761 0.669250 0.666077 1441916377 -0.191711 -0.267761 0.669250 0.666077 1441916377 -0.191711 -0.267761 0.669250 0.666077 1441916377 -0.191711 -0.267761 0.669250 0.666077 1441916377 -0.154114 -0.279297 0.667847 0.672424 1441916377 -0.154114 -0.279297 0.667847 0.672424 1441916377 -0.154114 -0.279297 0.667847 0.672424 1441916377 -0.154114 -0.279297 0.667847 0.672424 1441916377 -0.154114 -0.279297 0.667847 0.672424 1441916377 -0.154114 -0.279297 0.667847 0.672424 1441916377 -0.087646 -0.297852 0.669739 0.674561 1441916377 -0.087646 -0.297852 0.669739 0.674561 1441916377 -0.087646 -0.297852 0.669739 0.674561 1441916377 -0.087646 -0.297852 0.669739 0.674561 1441916377 -0.087646 -0.297852 0.669739 0.674561 1441916377 -0.087646 -0.297852 0.669739 0.674561 1441916377 0.014526 -0.312439 0.673157 0.670044 1441916377 0.014526 -0.312439 0.673157 0.670044 1441916377 0.014526 -0.312439 0.673157 0.670044 1441916377 0.014526 -0.312439 0.673157 0.670044 1441916377 0.014526 -0.312439 0.673157 0.670044 1441916377 0.014526 -0.312439 0.673157 0.670044 1441916377 0.138611 -0.319092 0.650574 0.675049 1441916377 0.138611 -0.319092 0.650574 0.675049 1441916377 0.138611 -0.319092 0.650574 0.675049 1441916377 0.138611 -0.319092 0.650574 0.675049 1441916377 0.138611 -0.319092 0.650574 0.675049 1441916377 0.138611 -0.319092 0.650574 0.675049 1441916377 0.138611 -0.319092 0.650574 0.675049 1441916377 0.268372 -0.301697 0.608582 0.682983 1441916377 0.268372 -0.301697 0.608582 0.682983 1441916377 0.268372 -0.301697 0.608582 0.682983 1441916377 0.268372 -0.301697 0.608582 0.682983 1441916377 0.268372 -0.301697 0.608582 0.682983 1441916377 0.268372 -0.301697 0.608582 0.682983 1441916377 0.376221 -0.303406 0.538940 0.689819 1441916377 0.376221 -0.303406 0.538940 0.689819 1441916377 0.376221 -0.303406 0.538940 0.689819 1441916377 0.376221 -0.303406 0.538940 0.689819 1441916377 0.376221 -0.303406 0.538940 0.689819 1441916377 0.376221 -0.303406 0.538940 0.689819 1441916377 0.504028 -0.361877 0.400818 0.674011 1441916377 0.504028 -0.361877 0.400818 0.674011 1441916377 0.504028 -0.361877 0.400818 0.674011 1441916377 0.504028 -0.361877 0.400818 0.674011 1441916377 0.504028 -0.361877 0.400818 0.674011 1441916377 0.504028 -0.361877 0.400818 0.674011 1441916377 0.546143 -0.379578 0.377563 0.644226 1441916377 0.546143 -0.379578 0.377563 0.644226 1441916377 0.546143 -0.379578 0.377563 0.644226 1441916377 0.546143 -0.379578 0.377563 0.644226 1441916377 0.546143 -0.379578 0.377563 0.644226 1441916377 0.546143 -0.379578 0.377563 0.644226 1441916377 0.574463 -0.376465 0.390015 0.613220 1441916377 0.574463 -0.376465 0.390015 0.613220 1441916377 0.574463 -0.376465 0.390015 0.613220 1441916377 0.574463 -0.376465 0.390015 0.613220 1441916377 0.574463 -0.376465 0.390015 0.613220 1441916377 0.574463 -0.376465 0.390015 0.613220 1441916377 0.567566 -0.366272 0.435669 0.594788 1441916377 0.567566 -0.366272 0.435669 0.594788 1441916377 0.567566 -0.366272 0.435669 0.594788 1441916378 0.567566 -0.366272 0.435669 0.594788 1441916378 0.567566 -0.366272 0.435669 0.594788 1441916378 0.567566 -0.366272 0.435669 0.594788 1441916378 0.515869 -0.365234 0.493225 0.597595 1441916378 0.515869 -0.365234 0.493225 0.597595 1441916378 0.515869 -0.365234 0.493225 0.597595 1441916378 0.515869 -0.365234 0.493225 0.597595 1441916378 0.515869 -0.365234 0.493225 0.597595 1441916378 0.515869 -0.365234 0.493225 0.597595 1441916378 0.515869 -0.365234 0.493225 0.597595 1441916378 0.417664 -0.376892 0.544373 0.622192 1441916378 0.417664 -0.376892 0.544373 0.622192 1441916378 0.417664 -0.376892 0.544373 0.622192 1441916378 0.417664 -0.376892 0.544373 0.622192 1441916378 0.289551 -0.371399 0.605347 0.641663 1441916378 0.289551 -0.371399 0.605347 0.641663 1441916378 0.289551 -0.371399 0.605347 0.641663 1441916378 0.289551 -0.371399 0.605347 0.641663 1441916378 0.289551 -0.371399 0.605347 0.641663 1441916378 0.289551 -0.371399 0.605347 0.641663 1441916378 0.162415 -0.351013 0.670410 0.633179 1441916378 0.162415 -0.351013 0.670410 0.633179 1441916378 0.162415 -0.351013 0.670410 0.633179 1441916378 0.162415 -0.351013 0.670410 0.633179 1441916378 0.162415 -0.351013 0.670410 0.633179 1441916378 0.162415 -0.351013 0.670410 0.633179 1441916378 0.038330 -0.341553 0.709412 0.615295 1441916378 0.038330 -0.341553 0.709412 0.615295 1441916378 0.038330 -0.341553 0.709412 0.615295 1441916378 0.038330 -0.341553 0.709412 0.615295 1441916378 0.038330 -0.341553 0.709412 0.615295 1441916378 0.038330 -0.341553 0.709412 0.615295 1441916378 -0.081787 -0.337036 0.693359 0.631592 1441916378 -0.081787 -0.337036 0.693359 0.631592 1441916378 -0.081787 -0.337036 0.693359 0.631592 1441916378 -0.081787 -0.337036 0.693359 0.631592 1441916378 -0.081787 -0.337036 0.693359 0.631592 1441916378 -0.081787 -0.337036 0.693359 0.631592 1441916378 -0.081787 -0.337036 0.693359 0.631592 1441916378 -0.165649 -0.312683 0.655212 0.667358 1441916378 -0.165649 -0.312683 0.655212 0.667358 1441916378 -0.165649 -0.312683 0.655212 0.667358 1441916378 -0.165649 -0.312683 0.655212 0.667358 1441916378 -0.165649 -0.312683 0.655212 0.667358 1441916378 -0.165649 -0.312683 0.655212 0.667358 1441916378 -0.208130 -0.286194 0.645020 0.677246 1441916378 -0.208130 -0.286194 0.645020 0.677246 1441916378 -0.208130 -0.286194 0.645020 0.677246 1441916378 -0.208130 -0.286194 0.645020 0.677246 1441916378 -0.208130 -0.286194 0.645020 0.677246 1441916378 -0.208130 -0.286194 0.645020 0.677246 1441916378 -0.212585 -0.281311 0.659546 0.663818 1441916378 -0.212585 -0.281311 0.659546 0.663818 1441916378 -0.212585 -0.281311 0.659546 0.663818 1441916378 -0.184692 -0.289856 0.667114 0.660889 1441916378 -0.184692 -0.289856 0.667114 0.660889 1441916378 -0.184692 -0.289856 0.667114 0.660889 1441916378 -0.184692 -0.289856 0.667114 0.660889 1441916378 -0.184692 -0.289856 0.667114 0.660889 1441916378 -0.184692 -0.289856 0.667114 0.660889 1441916378 -0.184692 -0.289856 0.667114 0.660889 1441916378 -0.131287 -0.308960 0.667542 0.664551 1441916378 -0.131287 -0.308960 0.667542 0.664551 1441916378 -0.131287 -0.308960 0.667542 0.664551 1441916378 -0.131287 -0.308960 0.667542 0.664551 1441916378 -0.131287 -0.308960 0.667542 0.664551 1441916378 -0.131287 -0.308960 0.667542 0.664551 1441916378 -0.048279 -0.333618 0.669495 0.661865 1441916378 -0.048279 -0.333618 0.669495 0.661865 1441916378 -0.048279 -0.333618 0.669495 0.661865 1441916378 -0.048279 -0.333618 0.669495 0.661865 1441916378 -0.048279 -0.333618 0.669495 0.661865 1441916378 -0.048279 -0.333618 0.669495 0.661865 1441916378 -0.048279 -0.333618 0.669495 0.661865 1441916378 0.074951 -0.357422 0.658630 0.657837 1441916378 0.074951 -0.357422 0.658630 0.657837 1441916378 0.074951 -0.357422 0.658630 0.657837 1441916378 0.074951 -0.357422 0.658630 0.657837 1441916378 0.074951 -0.357422 0.658630 0.657837 1441916378 0.074951 -0.357422 0.658630 0.657837 1441916378 0.212463 -0.364624 0.618164 0.663086 1441916378 0.212463 -0.364624 0.618164 0.663086 1441916378 0.212463 -0.364624 0.618164 0.663086 1441916378 0.212463 -0.364624 0.618164 0.663086 1441916378 0.212463 -0.364624 0.618164 0.663086 1441916378 0.212463 -0.364624 0.618164 0.663086 1441916378 0.338562 -0.347717 0.558289 0.672852 1441916378 0.338562 -0.347717 0.558289 0.672852 1441916378 0.338562 -0.347717 0.558289 0.672852 1441916378 0.338562 -0.347717 0.558289 0.672852 1441916378 0.338562 -0.347717 0.558289 0.672852 1441916378 0.338562 -0.347717 0.558289 0.672852 1441916378 0.441772 -0.376526 0.471619 0.663696 1441916378 0.441772 -0.376526 0.471619 0.663696 1441916378 0.441772 -0.376526 0.471619 0.663696 1441916378 0.441772 -0.376526 0.471619 0.663696 1441916378 0.513428 -0.420105 0.390930 0.637939 1441916378 0.513428 -0.420105 0.390930 0.637939 1441916378 0.513428 -0.420105 0.390930 0.637939 1441916378 0.513428 -0.420105 0.390930 0.637939 1441916378 0.573303 -0.437012 0.351074 0.597473 1441916378 0.573303 -0.437012 0.351074 0.597473 1441916378 0.573303 -0.437012 0.351074 0.597473 1441916379 0.573303 -0.437012 0.351074 0.597473 1441916379 0.573303 -0.437012 0.351074 0.597473 1441916379 0.573303 -0.437012 0.351074 0.597473 1441916379 0.625977 -0.413330 0.354309 0.558289 1441916379 0.625977 -0.413330 0.354309 0.558289 1441916379 0.625977 -0.413330 0.354309 0.558289 1441916379 0.625977 -0.413330 0.354309 0.558289 1441916379 0.647095 -0.368835 0.387390 0.543213 1441916379 0.647095 -0.368835 0.387390 0.543213 1441916379 0.647095 -0.368835 0.387390 0.543213 1441916379 0.647095 -0.368835 0.387390 0.543213 1441916379 0.647095 -0.368835 0.387390 0.543213 1441916379 0.647095 -0.368835 0.387390 0.543213 1441916379 0.647095 -0.368835 0.387390 0.543213 1441916379 0.615234 -0.366333 0.420898 0.556824 1441916379 0.615234 -0.366333 0.420898 0.556824 1441916379 0.615234 -0.366333 0.420898 0.556824 1441916379 0.615234 -0.366333 0.420898 0.556824 1441916379 0.615234 -0.366333 0.420898 0.556824 1441916379 0.615234 -0.366333 0.420898 0.556824 1441916379 0.534973 -0.390381 0.467102 0.585815 1441916379 0.534973 -0.390381 0.467102 0.585815 1441916379 0.534973 -0.390381 0.467102 0.585815 1441916379 0.534973 -0.390381 0.467102 0.585815 1441916379 0.534973 -0.390381 0.467102 0.585815 1441916379 0.430969 -0.385010 0.532837 0.618103 1441916379 0.430969 -0.385010 0.532837 0.618103 1441916379 0.430969 -0.385010 0.532837 0.618103 1441916379 0.430969 -0.385010 0.532837 0.618103 1441916379 0.307861 -0.362427 0.609619 0.634155 1441916379 0.307861 -0.362427 0.609619 0.634155 1441916379 0.307861 -0.362427 0.609619 0.634155 1441916379 0.307861 -0.362427 0.609619 0.634155 1441916379 0.307861 -0.362427 0.609619 0.634155 1441916379 0.307861 -0.362427 0.609619 0.634155 1441916379 0.307861 -0.362427 0.609619 0.634155 1441916379 0.180298 -0.340515 0.680176 0.623596 1441916379 0.180298 -0.340515 0.680176 0.623596 1441916379 0.180298 -0.340515 0.680176 0.623596 1441916379 0.180298 -0.340515 0.680176 0.623596 1441916379 0.180298 -0.340515 0.680176 0.623596 1441916379 0.180298 -0.340515 0.680176 0.623596 1441916379 0.051331 -0.344421 0.711731 0.610046 1441916379 0.051331 -0.344421 0.711731 0.610046 1441916379 0.051331 -0.344421 0.711731 0.610046 1441916379 0.051331 -0.344421 0.711731 0.610046 1441916379 0.051331 -0.344421 0.711731 0.610046 1441916379 0.051331 -0.344421 0.711731 0.610046 1441916379 -0.066345 -0.346436 0.695801 0.625610 1441916379 -0.066345 -0.346436 0.695801 0.625610 1441916379 -0.066345 -0.346436 0.695801 0.625610 1441916379 -0.066345 -0.346436 0.695801 0.625610 1441916379 -0.153076 -0.330017 0.667297 0.649841 1441916379 -0.153076 -0.330017 0.667297 0.649841 1441916379 -0.153076 -0.330017 0.667297 0.649841 1441916379 -0.153076 -0.330017 0.667297 0.649841 1441916379 -0.153076 -0.330017 0.667297 0.649841 1441916379 -0.153076 -0.330017 0.667297 0.649841 1441916379 -0.201782 -0.309021 0.661682 0.652588 1441916379 -0.201782 -0.309021 0.661682 0.652588 1441916379 -0.201782 -0.309021 0.661682 0.652588 1441916379 -0.201782 -0.309021 0.661682 0.652588 1441916379 -0.201782 -0.309021 0.661682 0.652588 1441916379 -0.201782 -0.309021 0.661682 0.652588 1441916379 -0.201782 -0.309021 0.661682 0.652588 1441916379 -0.213257 -0.297791 0.665649 0.650146 1441916379 -0.213257 -0.297791 0.665649 0.650146 1441916379 -0.213257 -0.297791 0.665649 0.650146 1441916379 -0.213257 -0.297791 0.665649 0.650146 1441916379 -0.213257 -0.297791 0.665649 0.650146 1441916379 -0.213257 -0.297791 0.665649 0.650146 1441916379 -0.193909 -0.302185 0.664978 0.654846 1441916379 -0.193909 -0.302185 0.664978 0.654846 1441916379 -0.193909 -0.302185 0.664978 0.654846 1441916379 -0.193909 -0.302185 0.664978 0.654846 1441916379 -0.193909 -0.302185 0.664978 0.654846 1441916379 -0.193909 -0.302185 0.664978 0.654846 1441916379 -0.136780 -0.319153 0.667236 0.658936 1441916379 -0.136780 -0.319153 0.667236 0.658936 1441916379 -0.136780 -0.319153 0.667236 0.658936 1441916379 -0.136780 -0.319153 0.667236 0.658936 1441916379 -0.136780 -0.319153 0.667236 0.658936 1441916379 -0.136780 -0.319153 0.667236 0.658936 1441916379 -0.136780 -0.319153 0.667236 0.658936 1441916379 -0.047668 -0.342651 0.668335 0.658447 1441916379 -0.047668 -0.342651 0.668335 0.658447 1441916379 -0.047668 -0.342651 0.668335 0.658447 1441916379 -0.047668 -0.342651 0.668335 0.658447 1441916379 -0.047668 -0.342651 0.668335 0.658447 1441916379 -0.047668 -0.342651 0.668335 0.658447 1441916379 0.071045 -0.366577 0.656738 0.655151 1441916379 0.071045 -0.366577 0.656738 0.655151 1441916379 0.071045 -0.366577 0.656738 0.655151 1441916379 0.071045 -0.366577 0.656738 0.655151 1441916379 0.071045 -0.366577 0.656738 0.655151 1441916379 0.071045 -0.366577 0.656738 0.655151 1441916379 0.071045 -0.366577 0.656738 0.655151 1441916379 0.208252 -0.377686 0.617676 0.657593 1441916379 0.208252 -0.377686 0.617676 0.657593 1441916379 0.208252 -0.377686 0.617676 0.657593 1441916379 0.208252 -0.377686 0.617676 0.657593 1441916379 0.208252 -0.377686 0.617676 0.657593 1441916379 0.208252 -0.377686 0.617676 0.657593 1441916379 0.336304 -0.377869 0.554565 0.660706 1441916379 0.336304 -0.377869 0.554565 0.660706 1441916379 0.336304 -0.377869 0.554565 0.660706 1441916379 0.336304 -0.377869 0.554565 0.660706 1441916380 0.336304 -0.377869 0.554565 0.660706 1441916380 0.336304 -0.377869 0.554565 0.660706 1441916380 0.446472 -0.386047 0.483032 0.646667 1441916380 0.446472 -0.386047 0.483032 0.646667 1441916380 0.446472 -0.386047 0.483032 0.646667 1441916380 0.446472 -0.386047 0.483032 0.646667 1441916380 0.446472 -0.386047 0.483032 0.646667 1441916380 0.446472 -0.386047 0.483032 0.646667 1441916380 0.533813 -0.405579 0.408081 0.619629 1441916380 0.533813 -0.405579 0.408081 0.619629 1441916380 0.533813 -0.405579 0.408081 0.619629 1441916380 0.533813 -0.405579 0.408081 0.619629 1441916380 0.533813 -0.405579 0.408081 0.619629 1441916380 0.533813 -0.405579 0.408081 0.619629 1441916380 0.533813 -0.405579 0.408081 0.619629 1441916380 0.592346 -0.407410 0.357117 0.596252 1441916380 0.592346 -0.407410 0.357117 0.596252 1441916380 0.592346 -0.407410 0.357117 0.596252 1441916380 0.592346 -0.407410 0.357117 0.596252 1441916380 0.592346 -0.407410 0.357117 0.596252 1441916380 0.638062 -0.376526 0.340698 0.578735 1441916380 0.638062 -0.376526 0.340698 0.578735 1441916380 0.638062 -0.376526 0.340698 0.578735 1441916380 0.638062 -0.376526 0.340698 0.578735 1441916380 0.638062 -0.376526 0.340698 0.578735 1441916380 0.638062 -0.376526 0.340698 0.578735 1441916380 0.653564 -0.352417 0.350952 0.570435 1441916380 0.653564 -0.352417 0.350952 0.570435 1441916380 0.653564 -0.352417 0.350952 0.570435 1441916380 0.653564 -0.352417 0.350952 0.570435 1441916380 0.623596 -0.359741 0.377502 0.582336 1441916380 0.623596 -0.359741 0.377502 0.582336 1441916380 0.623596 -0.359741 0.377502 0.582336 1441916380 0.623596 -0.359741 0.377502 0.582336 1441916380 0.623596 -0.359741 0.377502 0.582336 1441916380 0.623596 -0.359741 0.377502 0.582336 1441916380 0.557861 -0.376221 0.436035 0.597534 1441916380 0.557861 -0.376221 0.436035 0.597534 1441916380 0.557861 -0.376221 0.436035 0.597534 1441916380 0.557861 -0.376221 0.436035 0.597534 1441916380 0.557861 -0.376221 0.436035 0.597534 1441916380 0.557861 -0.376221 0.436035 0.597534 1441916380 0.557861 -0.376221 0.436035 0.597534 1441916380 0.463745 -0.370972 0.519714 0.614136 1441916380 0.463745 -0.370972 0.519714 0.614136 1441916380 0.463745 -0.370972 0.519714 0.614136 1441916380 0.463745 -0.370972 0.519714 0.614136 1441916380 0.463745 -0.370972 0.519714 0.614136 1441916380 0.463745 -0.370972 0.519714 0.614136 1441916380 0.335571 -0.353943 0.603149 0.631104 1441916380 0.335571 -0.353943 0.603149 0.631104 1441916380 0.335571 -0.353943 0.603149 0.631104 1441916380 0.335571 -0.353943 0.603149 0.631104 1441916380 0.335571 -0.353943 0.603149 0.631104 1441916380 0.335571 -0.353943 0.603149 0.631104 1441916380 0.335571 -0.353943 0.603149 0.631104 1441916380 0.196228 -0.337769 0.669067 0.632202 1441916380 0.196228 -0.337769 0.669067 0.632202 1441916380 0.196228 -0.337769 0.669067 0.632202 1441916380 0.196228 -0.337769 0.669067 0.632202 1441916380 0.196228 -0.337769 0.669067 0.632202 1441916380 0.058716 -0.345642 0.694275 0.628540 1441916380 0.058716 -0.345642 0.694275 0.628540 1441916380 0.058716 -0.345642 0.694275 0.628540 1441916380 0.058716 -0.345642 0.694275 0.628540 1441916380 0.058716 -0.345642 0.694275 0.628540 1441916380 0.058716 -0.345642 0.694275 0.628540 1441916380 -0.056274 -0.345215 0.686890 0.637024 1441916380 -0.056274 -0.345215 0.686890 0.637024 1441916380 -0.056274 -0.345215 0.686890 0.637024 1441916380 -0.056274 -0.345215 0.686890 0.637024 1441916380 -0.056274 -0.345215 0.686890 0.637024 1441916380 -0.056274 -0.345215 0.686890 0.637024 1441916380 -0.056274 -0.345215 0.686890 0.637024 1441916380 -0.139282 -0.324463 0.666321 0.656738 1441916380 -0.139282 -0.324463 0.666321 0.656738 1441916380 -0.139282 -0.324463 0.666321 0.656738 1441916380 -0.139282 -0.324463 0.666321 0.656738 1441916380 -0.139282 -0.324463 0.666321 0.656738 1441916380 -0.139282 -0.324463 0.666321 0.656738 1441916380 -0.186646 -0.295349 0.654297 0.670654 1441916380 -0.186646 -0.295349 0.654297 0.670654 1441916380 -0.186646 -0.295349 0.654297 0.670654 1441916380 -0.186646 -0.295349 0.654297 0.670654 1441916380 -0.186646 -0.295349 0.654297 0.670654 1441916380 -0.186646 -0.295349 0.654297 0.670654 1441916380 -0.201721 -0.280029 0.657776 0.669495 1441916380 -0.201721 -0.280029 0.657776 0.669495 1441916380 -0.201721 -0.280029 0.657776 0.669495 1441916380 -0.201721 -0.280029 0.657776 0.669495 1441916380 -0.201721 -0.280029 0.657776 0.669495 1441916380 
0.381653 -0.537109 0.407959 0.631897 1441916383 0.381653 -0.537109 0.407959 0.631897 1441916383 0.381653 -0.537109 0.407959 0.631897 1441916383 0.381653 -0.537109 0.407959 0.631897 1441916383 0.391235 -0.527405 0.421082 0.625610 1441916383 0.391235 -0.527405 0.421082 0.625610 1441916383 0.391235 -0.527405 0.421082 0.625610 1441916383 0.391235 -0.527405 0.421082 0.625610 1441916383 0.391235 -0.527405 0.421082 0.625610 1441916383 0.391235 -0.527405 0.421082 0.625610 1441916383 0.397034 -0.517639 0.433777 0.621460 1441916383 0.397034 -0.517639 0.433777 0.621460 1441916383 0.397034 -0.517639 0.433777 0.621460 1441916383 0.397034 -0.517639 0.433777 0.621460 1441916383 0.397034 -0.517639 0.433777 0.621460 1441916383 0.397034 -0.517639 0.433777 0.621460 1441916383 0.397034 -0.517639 0.433777 0.621460 1441916383 0.394836 -0.512207 0.439880 0.623047 1441916383 0.394836 -0.512207 0.439880 0.623047 1441916383 0.394836 -0.512207 0.439880 0.623047 1441916383 0.394836 -0.512207 0.439880 0.623047 1441916383 0.394836 -0.512207 0.439880 0.623047 1441916383 0.394836 -0.512207 0.439880 0.623047 1441916383 0.385376 -0.513428 0.436157 0.630493 1441916383 0.385376 -0.513428 0.436157 0.630493 1441916383 0.385376 -0.513428 0.436157 0.630493 1441916383 0.385376 -0.513428 0.436157 0.630493 1441916383 0.385376 -0.513428 0.436157 0.630493 1441916383 0.385376 -0.513428 0.436157 0.630493 1441916383 0.372437 -0.517639 0.426575 0.641357 1441916383 0.372437 -0.517639 0.426575 0.641357 1441916383 0.372437 -0.517639 0.426575 0.641357 1441916383 0.372437 -0.517639 0.426575 0.641357 1441916383 0.372437 -0.517639 0.426575 0.641357 1441916383 0.372437 -0.517639 0.426575 0.641357 1441916383 0.372437 -0.517639 0.426575 0.641357 1441916383 0.354614 -0.524902 0.411133 0.655457 1441916383 0.354614 -0.524902 0.411133 0.655457 1441916383 0.354614 -0.524902 0.411133 0.655457 1441916383 0.354614 -0.524902 0.411133 0.655457 1441916383 0.354614 -0.524902 0.411133 0.655457 1441916383 0.354614 -0.524902 0.411133 0.655457 1441916383 0.338684 -0.532166 0.395386 0.667603 1441916383 0.338684 -0.532166 0.395386 0.667603 1441916383 0.338684 -0.532166 0.395386 0.667603 1441916383 0.338684 -0.532166 0.395386 0.667603 1441916383 0.338684 -0.532166 0.395386 0.667603 1441916383 0.338684 -0.532166 0.395386 0.667603 1441916383 0.338684 -0.532166 0.395386 0.667603 1441916383 0.343933 -0.527710 0.396484 0.667786 1441916383 0.343933 -0.527710 0.396484 0.667786 1441916383 0.343933 -0.527710 0.396484 0.667786 1441916383 0.343933 -0.527710 0.396484 0.667786 1441916383 0.343933 -0.527710 0.396484 0.667786 1441916383 0.343933 -0.527710 0.396484 0.667786 1441916383 0.371399 -0.507324 0.418884 0.655090 1441916383 0.371399 -0.507324 0.418884 0.655090 1441916383 0.371399 -0.507324 0.418884 0.655090 1441916383 0.371399 -0.507324 0.418884 0.655090 1441916383 0.390503 -0.493958 0.434509 0.643921 1441916383 0.390503 -0.493958 0.434509 0.643921 1441916383 0.390503 -0.493958 0.434509 0.643921 1441916383 0.390503 -0.493958 0.434509 0.643921 1441916383 0.390503 -0.493958 0.434509 0.643921 1441916383 0.390503 -0.493958 0.434509 0.643921 1441916383 0.399231 -0.491821 0.436401 0.638916 1441916383 0.399231 -0.491821 0.436401 0.638916 1441916383 0.399231 -0.491821 0.436401 0.638916 1441916383 0.399231 -0.491821 0.436401 0.638916 1441916383 0.399231 -0.491821 0.436401 0.638916 1441916383 0.404602 -0.492737 0.440369 0.632080 1441916383 0.404602 -0.492737 0.440369 0.632080 1441916383 0.404602 -0.492737 0.440369 0.632080 1441916383 0.404602 -0.492737 0.440369 0.632080 1441916383 0.404602 -0.492737 0.440369 0.632080 1441916383 0.408325 -0.490540 0.448242 0.625854 1441916383 0.408325 -0.490540 0.448242 0.625854 1441916383 0.408325 -0.490540 0.448242 0.625854 1441916384 0.408325 -0.490540 0.448242 0.625854 1441916384 0.408325 -0.490540 0.448242 0.625854 1441916384 0.408325 -0.490540 0.448242 0.625854 1441916384 0.408325 -0.490540 0.448242 0.625854 1441916384 0.410034 -0.487244 0.452393 0.624268 1441916384 0.410034 -0.487244 0.452393 0.624268 1441916384 0.410034 -0.487244 0.452393 0.624268 1441916384 0.410034 -0.487244 0.452393 0.624268 1441916384 0.410034 -0.487244 0.452393 0.624268 1441916384 0.410034 -0.487244 0.452393 0.624268 1441916384 0.397949 -0.498291 0.443115 0.630005 1441916384 0.397949 -0.498291 0.443115 0.630005 1441916384 0.397949 -0.498291 0.443115 0.630005 1441916384 0.397949 -0.498291 0.443115 0.630005 1441916384 0.397949 -0.498291 0.443115 0.630005 1441916384 0.397949 -0.498291 0.443115 0.630005 1441916384 0.395630 -0.507629 0.427490 0.634766 1441916384 0.395630 -0.507629 0.427490 0.634766 1441916384 0.395630 -0.507629 0.427490 0.634766 1441916384 0.395630 -0.507629 0.427490 0.634766 1441916384 0.395630 -0.507629 0.427490 0.634766 1441916384 0.399170 -0.512146 0.413330 0.638367 1441916384 0.399170 -0.512146 0.413330 0.638367 1441916384 0.399170 -0.512146 0.413330 0.638367 1441916384 0.399170 -0.512146 0.413330 0.638367 1441916384 0.399170 -0.512146 0.413330 0.638367 1441916384 0.399170 -0.512146 0.413330 0.638367 1441916384 0.399170 -0.512146 0.413330 0.638367 1441916384 0.390259 -0.523682 0.393311 0.647034 1441916384 0.390259 -0.523682 0.393311 0.647034 1441916384 0.390259 -0.523682 0.393311 0.647034 1441916384 0.390259 -0.523682 0.393311 0.647034 1441916384 0.390259 -0.523682 0.393311 0.647034 1441916384 0.390259 -0.523682 0.393311 0.647034 1441916384 0.384827 -0.530334 0.383179 0.651001 1441916384 0.384827 -0.530334 0.383179 0.651001 1441916384 0.384827 -0.530334 0.383179 0.651001 1441916384 0.384827 -0.530334 0.383179 0.651001 1441916384 0.384827 -0.530334 0.383179 0.651001 1441916384 0.384827 -0.530334 0.383179 0.651001 1441916384 0.392517 -0.525757 0.390442 0.645752 1441916384 0.392517 -0.525757 0.390442 0.645752 1441916384 0.392517 -0.525757 0.390442 0.645752 1441916384 0.392517 -0.525757 0.390442 0.645752 1441916384 0.392517 -0.525757 0.390442 0.645752 1441916384 0.392517 -0.525757 0.390442 0.645752 1441916384 0.398254 -0.519470 0.403198 0.639465 1441916384 0.398254 -0.519470 0.403198 0.639465 1441916384 0.398254 -0.519470 0.403198 0.639465 1441916384 0.398254 -0.519470 0.403198 0.639465 1441916384 0.398254 -0.519470 0.403198 0.639465 1441916384 0.398254 -0.519470 0.403198 0.639465 1441916384 0.398254 -0.519470 0.403198 0.639465 1441916384 0.399231 -0.513977 0.414368 0.636169 1441916384 0.399231 -0.513977 0.414368 0.636169 1441916384 0.399231 -0.513977 0.414368 0.636169 1441916384 0.399231 -0.513977 0.414368 0.636169 1441916384 0.399231 -0.513977 0.414368 0.636169 1441916384 0.399231 -0.513977 0.414368 0.636169 1441916384 0.394775 -0.510193 0.424805 0.635071 1441916384 0.394775 -0.510193 0.424805 0.635071 1441916384 0.394775 -0.510193 0.424805 0.635071 1441916384 0.394775 -0.510193 0.424805 0.635071 1441916384 0.394775 -0.510193 0.424805 0.635071 1441916384 0.394775 -0.510193 0.424805 0.635071 1441916384 0.394775 -0.510193 0.424805 0.635071 1441916384 0.392273 -0.505188 0.434448 0.634094 1441916384 0.392273 -0.505188 0.434448 0.634094 1441916384 0.392273 -0.505188 0.434448 0.634094 1441916384 0.392273 -0.505188 0.434448 0.634094 1441916384 0.392273 -0.505188 0.434448 0.634094 1441916384 0.392273 -0.505188 0.434448 0.634094 1441916384 0.393616 -0.498352 0.442200 0.633362 1441916384 0.393616 -0.498352 0.442200 0.633362 1441916384 0.393616 -0.498352 0.442200 0.633362 1441916384 0.393616 -0.498352 0.442200 0.633362 1441916384 0.393616 -0.498352 0.442200 0.633362 1441916384 0.393616 -0.498352 0.442200 0.633362 1441916384 0.393616 -0.498352 0.442200 0.633362 1441916384 0.399719 -0.491211 0.449219 0.630127 1441916384 0.399719 -0.491211 0.449219 0.630127 1441916384 0.399719 -0.491211 0.449219 0.630127 1441916384 0.399719 -0.491211 0.449219 0.630127 1441916384 0.399719 -0.491211 0.449219 0.630127 1441916384 0.399719 -0.491211 0.449219 0.630127 1441916384 0.410156 -0.483765 0.453674 0.625977 1441916384 0.410156 -0.483765 0.453674 0.625977 1441916384 0.410156 -0.483765 0.453674 0.625977 1441916384 0.410156 -0.483765 0.453674 0.625977 1441916384 0.410156 -0.483765 0.453674 0.625977 1441916384 0.410156 -0.483765 0.453674 0.625977 1441916384 0.423462 -0.476135 0.459167 0.618958 1441916384 0.423462 -0.476135 0.459167 0.618958 1441916384 0.423462 -0.476135 0.459167 0.618958 1441916384 0.423462 -0.476135 0.459167 0.618958 1441916384 0.423462 -0.476135 0.459167 0.618958 1441916384 0.423462 -0.476135 0.459167 0.618958 1441916384 0.423462 -0.476135 0.459167 0.618958 1441916384 0.432007 -0.470520 0.465515 0.612549 1441916384 0.432007 -0.470520 0.465515 0.612549 1441916384 0.432007 -0.470520 0.465515 0.612549 1441916384 0.432007 -0.470520 0.465515 0.612549 1441916384 0.432007 -0.470520 0.465515 0.612549 1441916384 0.432007 -0.470520 0.465515 0.612549 1441916384 0.433533 -0.468567 0.467102 0.611755 1441916384 0.433533 -0.468567 0.467102 0.611755 1441916384 0.433533 -0.468567 0.467102 0.611755 1441916384 0.433533 -0.468567 0.467102 0.611755 1441916384 0.433533 -0.468567 0.467102 0.611755 1441916384 0.433533 -0.468567 0.467102 0.611755 1441916384 0.427673 -0.471313 0.464172 0.615967 1441916384 0.427673 -0.471313 0.464172 0.615967 1441916384 0.427673 -0.471313 0.464172 0.615967 1441916384 0.427673 -0.471313 0.464172 0.615967 1441916385 0.427673 -0.471313 0.464172 0.615967 1441916385 0.427673 -0.471313 0.464172 0.615967 1441916385 0.427673 -0.471313 0.464172 0.615967 1441916385 0.412109 -0.484070 0.450806 0.626526 1441916385 0.412109 -0.484070 0.450806 0.626526 1441916385 0.412109 -0.484070 0.450806 0.626526 1441916385 0.412109 -0.484070 0.450806 0.626526 1441916385 0.412109 -0.484070 0.450806 0.626526 1441916385 0.412109 -0.484070 0.450806 0.626526 1441916385 0.392883 -0.504944 0.427673 0.638489 1441916385 0.392883 -0.504944 0.427673 0.638489 1441916385 0.392883 -0.504944 0.427673 0.638489 1441916385 0.392883 -0.504944 0.427673 0.638489 1441916385 0.392883 -0.504944 0.427673 0.638489 1441916385 0.392883 -0.504944 0.427673 0.638489 1441916385 0.392883 -0.504944 0.427673 0.638489 1441916385 0.369141 -0.523376 0.405273 0.652344 1441916385 0.369141 -0.523376 0.405273 0.652344 1441916385 0.369141 -0.523376 0.405273 0.652344 1441916385 0.369141 -0.523376 0.405273 0.652344 1441916385 0.369141 -0.523376 0.405273 0.652344 1441916385 0.369141 -0.523376 0.405273 0.652344 1441916385 0.351624 -0.542542 0.383850 0.659241 1441916385 0.351624 -0.542542 0.383850 0.659241 1441916385 0.351624 -0.542542 0.383850 0.659241 1441916385 0.351624 -0.542542 0.383850 0.659241 1441916385 0.351624 -0.542542 0.383850 0.659241 1441916385 0.351624 -0.542542 0.383850 0.659241 1441916385 0.351624 -0.542542 0.383850 0.659241 1441916385 0.347961 -0.552368 0.366516 0.662903 1441916385 0.347961 -0.552368 0.366516 0.662903 1441916385 0.347961 -0.552368 0.366516 0.662903 1441916385 0.347961 -0.552368 0.366516 0.662903 1441916385 0.347961 -0.552368 0.366516 0.662903 1441916385 0.347961 -0.552368 0.366516 0.662903 1441916385 0.349365 -0.556702 0.353333 0.665710 1441916385 0.349365 -0.556702 0.353333 0.665710 1441916385 0.349365 -0.556702 0.353333 0.665710 1441916385 0.349365 -0.556702 0.353333 0.665710 1441916385 0.349365 -0.556702 0.353333 0.665710 1441916385 0.349365 -0.556702 0.353333 0.665710 1441916385 0.353394 -0.558899 0.345764 0.665649 1441916385 0.353394 -0.558899 0.345764 0.665649 1441916385 0.353394 -0.558899 0.345764 0.665649 1441916385 0.353394 -0.558899 0.345764 0.665649 1441916385 0.353394 -0.558899 0.345764 0.665649 1441916385 0.353394 -0.558899 0.345764 0.665649 1441916385 0.353394 -0.558899 0.345764 0.665649 1441916385 0.363098 -0.555847 0.350830 0.660339 1441916385 0.363098 -0.555847 0.350830 0.660339 1441916385 0.363098 -0.555847 0.350830 0.660339 1441916385 0.363098 -0.555847 0.350830 0.660339 1441916385 0.363098 -0.555847 0.350830 0.660339 1441916385 0.363098 -0.555847 0.350830 0.660339 1441916385 0.369141 -0.551392 0.356873 0.657471 1441916385 0.369141 -0.551392 0.356873 0.657471 1441916385 0.369141 -0.551392 0.356873 0.657471 1441916385 0.369141 -0.551392 0.356873 0.657471 1441916385 0.369141 -0.551392 0.356873 0.657471 1441916385 0.369141 -0.551392 0.356873 0.657471 1441916385 0.369141 -0.551392 0.356873 0.657471 1441916385 0.371887 -0.548035 0.363464 0.655151 1441916385 0.371887 -0.548035 0.363464 0.655151 1441916385 0.371887 -0.548035 0.363464 0.655151 1441916385 0.374756 -0.542725 0.374451 0.651733 1441916385 0.374756 -0.542725 0.374451 0.651733 1441916385 0.374756 -0.542725 0.374451 0.651733 1441916385 0.374756 -0.542725 0.374451 0.651733 1441916385 0.374756 -0.542725 0.374451 0.651733 1441916385 0.378113 -0.534302 0.390503 0.647339 1441916385 0.378113 -0.534302 0.390503 0.647339 1441916385 0.378113 -0.534302 0.390503 0.647339 1441916385 0.378113 -0.534302 0.390503 0.647339 1441916385 0.378113 -0.534302 0.390503 0.647339 1441916385 0.387146 -0.519592 0.411804 0.640686 1441916385 0.387146 -0.519592 0.411804 0.640686 1441916385 0.387146 -0.519592 0.411804 0.640686 1441916385 0.387146 -0.519592 0.411804 0.640686 1441916385 0.387146 -0.519592 0.411804 0.640686 1441916385 0.387146 -0.519592 0.411804 0.640686 1441916385 0.397034 -0.505859 0.427856 0.635132 1441916385 0.397034 -0.505859 0.427856 0.635132 1441916385 0.397034 -0.505859 0.427856 0.635132 1441916385 0.397034 -0.505859 0.427856 0.635132 1441916385 0.397034 -0.505859 0.427856 0.635132 1441916385 0.397034 -0.505859 0.427856 0.635132 1441916385 0.401917 -0.499756 0.433716 0.632874 1441916385 0.401917 -0.499756 0.433716 0.632874 1441916385 0.401917 -0.499756 0.433716 0.632874 1441916385 0.401917 -0.499756 0.433716 0.632874 1441916385 0.401917 -0.499756 0.433716 0.632874 1441916385 0.401917 -0.499756 0.433716 0.632874 1441916385 0.401917 -0.499756 0.433716 0.632874 1441916385 0.408081 -0.492371 0.440979 0.629700 1441916385 0.408081 -0.492371 0.440979 0.629700 1441916385 0.408081 -0.492371 0.440979 0.629700 1441916385 0.408081 -0.492371 0.440979 0.629700 1441916385 0.408081 -0.492371 0.440979 0.629700 1441916385 0.408081 -0.492371 0.440979 0.629700 1441916385 0.417297 -0.476501 0.457703 0.623901 1441916385 0.417297 -0.476501 0.457703 0.623901 1441916385 0.417297 -0.476501 0.457703 0.623901 1441916385 0.428467 -0.458923 0.476563 0.615295 1441916385 0.428467 -0.458923 0.476563 0.615295 1441916385 0.428467 -0.458923 0.476563 0.615295 1441916385 0.428467 -0.458923 0.476563 0.615295 1441916386 0.428467 -0.458923 0.476563 0.615295 1441916386 0.428467 -0.458923 0.476563 0.615295 1441916386 0.439575 -0.444702 0.489380 0.607849 1441916386 0.439575 -0.444702 0.489380 0.607849 1441916386 0.439575 -0.444702 0.489380 0.607849 1441916386 0.439575 -0.444702 0.489380 0.607849 1441916386 0.439575 -0.444702 0.489380 0.607849 1441916386 0.439575 -0.444702 0.489380 0.607849 1441916386 0.440002 -0.445129 0.487671 0.608582 1441916386 0.440002 -0.445129 0.487671 0.608582 1441916386 0.440002 -0.445129 0.487671 0.608582 1441916386 0.440002 -0.445129 0.487671 0.608582 1441916386 0.440002 -0.445129 0.487671 0.608582 1441916386 0.431580 -0.455444 0.477661 0.614929 1441916386 0.431580 -0.455444 0.477661 0.614929 1441916386 0.431580 -0.455444 0.477661 0.614929 1441916386 0.431580 -0.455444 0.477661 0.614929 1441916386 0.431580 -0.455444 0.477661 0.614929 1441916386 0.431580 -0.455444 0.477661 0.614929 1441916386 0.421753 -0.465088 0.468323 0.621643 1441916386 0.421753 -0.465088 0.468323 0.621643 1441916386 0.421753 -0.465088 0.468323 0.621643 1441916386 0.421753 -0.465088 0.468323 0.621643 1441916386 0.421753 -0.465088 0.468323 0.621643 1441916386 0.421753 -0.465088 0.468323 0.621643 1441916386 0.415833 -0.470337 0.461426 0.626770 1441916386 0.415833 -0.470337 0.461426 0.626770 1441916386 0.415833 -0.470337 0.461426 0.626770 1441916386 0.415833 -0.470337 0.461426 0.626770 1441916386 0.415833 -0.470337 0.461426 0.626770 1441916386 0.415833 -0.470337 0.461426 0.626770 1441916386 0.415833 -0.470337 0.461426 0.626770 1441916386 0.405579 -0.482422 0.446838 0.634888 1441916386 0.405579 -0.482422 0.446838 0.634888 1441916386 0.405579 -0.482422 0.446838 0.634888 1441916386 0.405579 -0.482422 0.446838 0.634888 1441916386 0.405579 -0.482422 0.446838 0.634888 1441916386 0.405579 -0.482422 0.446838 0.634888 1441916386 0.386353 -0.505005 0.419250 0.648010 1441916386 0.386353 -0.505005 0.419250 0.648010 1441916386 0.386353 -0.505005 0.419250 0.648010 1441916386 0.386353 -0.505005 0.419250 0.648010 1441916386 0.386353 -0.505005 0.419250 0.648010 1441916386 0.386353 -0.505005 0.419250 0.648010 1441916386 0.386353 -0.505005 0.419250 0.648010 1441916386 0.377625 -0.521973 0.395020 0.654907 1441916386 0.377625 -0.521973 0.395020 0.654907 1441916386 0.377625 -0.521973 0.395020 0.654907 1441916386 0.377625 -0.521973 0.395020 0.654907 1441916386 0.377625 -0.521973 0.395020 0.654907 1441916386 0.377625 -0.521973 0.395020 0.654907 1441916386 0.374573 -0.532593 0.376160 0.659119 1441916386 0.374573 -0.532593 0.376160 0.659119 1441916386 0.374573 -0.532593 0.376160 0.659119 1441916386 0.374573 -0.532593 0.376160 0.659119 1441916386 0.374573 -0.532593 0.376160 0.659119 1441916386 0.374573 -0.532593 0.376160 0.659119 1441916386 0.370605 -0.543396 0.353760 0.664917 1441916386 0.370605 -0.543396 0.353760 0.664917 1441916386 0.370605 -0.543396 0.353760 0.664917 1441916386 0.370605 -0.543396 0.353760 0.664917 1441916386 0.370605 -0.543396 0.353760 0.664917 1441916386 0.370605 -0.543396 0.353760 0.664917 1441916386 0.370605 -0.543396 0.353760 0.664917 1441916386 0.358154 -0.560608 0.333069 0.668152 1441916386 0.358154 -0.560608 0.333069 0.668152 1441916386 0.358154 -0.560608 0.333069 0.668152 1441916386 0.358154 -0.560608 0.333069 0.668152 1441916386 0.358154 -0.560608 0.333069 0.668152 1441916386 0.358154 -0.560608 0.333069 0.668152 1441916386 0.358154 -0.560608 0.333069 0.668152 1441916386 0.354675 -0.565857 0.329224 0.667480 1441916386 0.354675 -0.565857 0.329224 0.667480 1441916386 0.354675 -0.565857 0.329224 0.667480 1441916386 0.354675 -0.565857 0.329224 0.667480 1441916386 0.354675 -0.565857 0.329224 0.667480 1441916386 0.354675 -0.565857 0.329224 0.667480 1441916386 0.355469 -0.560242 0.338806 0.666992 1441916386 0.355469 -0.560242 0.338806 0.666992 1441916386 0.355469 -0.560242 0.338806 0.666992 1441916386 0.355469 -0.560242 0.338806 0.666992 1441916386 0.355469 -0.560242 0.338806 0.666992 1441916386 0.355469 -0.560242 0.338806 0.666992 1441916386 0.356140 -0.552856 0.351257 0.666382 1441916386 0.356140 -0.552856 0.351257 0.666382 1441916386 0.356140 -0.552856 0.351257 0.666382 1441916386 0.356140 -0.552856 0.351257 0.666382 1441916386 0.356140 -0.552856 0.351257 0.666382 1441916386 0.356140 -0.552856 0.351257 0.666382 1441916386 0.357422 -0.545166 0.364929 0.664734 1441916386 0.357422 -0.545166 0.364929 0.664734 1441916386 0.357422 -0.545166 0.364929 0.664734 1441916386 0.357422 -0.545166 0.364929 0.664734 1441916386 0.357422 -0.545166 0.364929 0.664734 1441916386 0.357422 -0.545166 0.364929 0.664734 1441916386 0.357422 -0.545166 0.364929 0.664734 1441916386 0.359680 -0.536560 0.377136 0.663696 1441916386 0.359680 -0.536560 0.377136 0.663696 1441916386 0.359680 -0.536560 0.377136 0.663696 1441916386 0.359680 -0.536560 0.377136 0.663696 1441916386 0.359680 -0.536560 0.377136 0.663696 1441916386 0.359680 -0.536560 0.377136 0.663696 1441916386 0.372681 -0.521301 0.395264 0.658142 1441916386 0.372681 -0.521301 0.395264 0.658142 1441916386 0.372681 -0.521301 0.395264 0.658142 1441916386 0.372681 -0.521301 0.395264 0.658142 1441916386 0.372681 -0.521301 0.395264 0.658142 1441916386 0.372681 -0.521301 0.395264 0.658142 1441916386 0.394104 -0.501099 0.417175 0.647705 1441916386 0.394104 -0.501099 0.417175 0.647705 1441916386 0.394104 -0.501099 0.417175 0.647705 1441916386 0.394104 -0.501099 0.417175 0.647705 1441916386 0.394104 -0.501099 0.417175 0.647705 1441916387 0.394104 -0.501099 0.417175 0.647705 1441916387 0.404541 -0.487000 0.436157 0.639465 1441916387 0.404541 -0.487000 0.436157 0.639465 1441916387 0.404541 -0.487000 0.436157 0.639465 1441916387 0.404541 -0.487000 0.436157 0.639465 1441916387 0.404541 -0.487000 0.436157 0.639465 1441916387 0.404541 -0.487000 0.436157 0.639465 1441916387 0.404663 -0.482422 0.447571 0.634949 1441916387 0.404663 -0.482422 0.447571 0.634949 1441916387 0.404663 -0.482422 0.447571 0.634949 1441916387 0.404663 -0.482422 0.447571 0.634949 1441916387 0.404663 -0.482422 0.447571 0.634949 1441916387 0.404663 -0.482422 0.447571 0.634949 1441916387 0.400574 -0.480225 0.456787 0.632629 1441916387 0.400574 -0.480225 0.456787 0.632629 1441916387 0.400574 -0.480225 0.456787 0.632629 1441916387 0.400574 -0.480225 0.456787 0.632629 1441916387 0.400574 -0.480225 0.456787 0.632629 1441916387 0.399658 -0.481812 0.450745 0.636292 1441916387 0.399658 -0.481812 0.450745 0.636292 1441916387 0.399658 -0.481812 0.450745 0.636292 1441916387 0.399658 -0.481812 0.450745 0.636292 1441916387 0.399658 -0.481812 0.450745 0.636292 1441916387 0.399658 -0.481812 0.450745 0.636292 1441916387 0.397339 -0.484985 0.446777 0.638184 1441916387 0.397339 -0.484985 0.446777 0.638184 1441916387 0.397339 -0.484985 0.446777 0.638184 1441916387 0.397339 -0.484985 0.446777 0.638184 1441916387 0.397339 -0.484985 0.446777 0.638184 1441916387 0.397339 -0.484985 0.446777 0.638184 1441916387 0.397339 -0.484985 0.446777 0.638184 1441916387 0.388000 -0.491089 0.439331 0.644348 1441916387 0.388000 -0.491089 0.439331 0.644348 1441916387 0.388000 -0.491089 0.439331 0.644348 1441916387 0.388000 -0.491089 0.439331 0.644348 1441916387 0.388000 -0.491089 0.439331 0.644348 1441916387 0.388000 -0.491089 0.439331 0.644348 1441916387 0.380127 -0.497192 0.430786 0.650085 1441916387 0.380127 -0.497192 0.430786 0.650085 1441916387 0.380127 -0.497192 0.430786 0.650085 1441916387 0.380127 -0.497192 0.430786 0.650085 1441916387 0.380127 -0.497192 0.430786 0.650085 1441916387 0.380127 -0.497192 0.430786 0.650085 1441916387 0.380127 -0.497192 0.430786 0.650085 1441916387 0.372437 -0.507446 0.417725 0.655151 1441916387 0.372437 -0.507446 0.417725 0.655151 1441916387 0.372437 -0.507446 0.417725 0.655151 1441916387 0.372437 -0.507446 0.417725 0.655151 1441916387 0.372437 -0.507446 0.417725 0.655151 1441916387 0.372437 -0.507446 0.417725 0.655151 1441916387 0.359924 -0.521790 0.398376 0.662903 1441916387 0.359924 -0.521790 0.398376 0.662903 1441916387 0.359924 -0.521790 0.398376 0.662903 1441916387 0.359924 -0.521790 0.398376 0.662903 1441916387 0.359924 -0.521790 0.398376 0.662903 1441916387 0.359924 -0.521790 0.398376 0.662903 1441916387 0.356934 -0.532715 0.384583 0.664001 1441916387 0.356934 -0.532715 0.384583 0.664001 1441916387 0.356934 -0.532715 0.384583 0.664001 1441916387 0.356934 -0.532715 0.384583 0.664001 1441916387 0.356934 -0.532715 0.384583 0.664001 1441916387 0.356934 -0.532715 0.384583 0.664001 1441916387 0.358521 -0.537659 0.377808 0.663025 1441916387 0.358521 -0.537659 0.377808 0.663025 1441916387 0.358521 -0.537659 0.377808 0.663025 1441916387 0.358521 -0.537659 0.377808 0.663025 1441916387 0.358521 -0.537659 0.377808 0.663025 1441916387 0.358521 -0.537659 0.377808 0.663025 1441916387 0.368286 -0.533875 0.377686 0.660828 1441916387 0.368286 -0.533875 0.377686 0.660828 1441916387 0.368286 -0.533875 0.377686 0.660828 1441916387 0.368286 -0.533875 0.377686 0.660828 1441916387 0.368286 -0.533875 0.377686 0.660828 1441916387 0.368286 -0.533875 0.377686 0.660828 1441916387 0.368286 -0.533875 0.377686 0.660828 1441916387 0.378113 -0.532654 0.372253 0.659302 1441916387 0.378113 -0.532654 0.372253 0.659302 1441916387 0.378113 -0.532654 0.372253 0.659302 1441916387 0.378113 -0.532654 0.372253 0.659302 1441916387 0.378113 -0.532654 0.372253 0.659302 1441916387 0.378113 -0.532654 0.372253 0.659302 1441916387 0.379700 -0.536865 0.362976 0.660217 1441916387 0.379700 -0.536865 0.362976 0.660217 1441916387 0.379700 -0.536865 0.362976 0.660217 1441916387 0.379700 -0.536865 0.362976 0.660217 1441916387 0.382751 -0.537842 0.359497 0.659485 1441916387 0.382751 -0.537842 0.359497 0.659485 1441916387 0.382751 -0.537842 0.359497 0.659485 1441916387 0.382751 -0.537842 0.359497 0.659485 1441916387 0.382751 -0.537842 0.359497 0.659485 1441916387 0.382751 -0.537842 0.359497 0.659485 1441916387 0.382751 -0.537842 0.359497 0.659485 1441916387 0.384338 -0.535217 0.365662 0.657288 1441916387 0.384338 -0.535217 0.365662 0.657288 1441916387 0.384338 -0.535217 0.365662 0.657288 1441916387 0.384338 -0.535217 0.365662 0.657288 1441916387 0.384338 -0.535217 0.365662 0.657288 1441916387 0.384338 -0.535217 0.365662 0.657288 1441916387 0.384277 -0.527588 0.380371 0.655212 1441916387 0.384277 -0.527588 0.380371 0.655212 1441916387 0.384277 -0.527588 0.380371 0.655212 1441916387 0.384277 -0.527588 0.380371 0.655212 1441916387 0.384277 -0.527588 0.380371 0.655212 1441916387 0.384277 -0.527588 0.380371 0.655212 1441916387 0.384949 -0.516174 0.395081 0.655151 1441916387 0.384949 -0.516174 0.395081 0.655151 1441916387 0.384949 -0.516174 0.395081 0.655151 1441916387 0.384949 -0.516174 0.395081 0.655151 1441916387 0.384949 -0.516174 0.395081 0.655151 1441916387 0.384949 -0.516174 0.395081 0.655151 1441916387 0.376343 -0.514709 0.392883 0.662598 1441916388 0.376343 -0.514709 0.392883 0.662598 1441916388 0.376343 -0.514709 0.392883 0.662598 1441916388 0.376343 -0.514709 0.392883 0.662598 1441916388 0.376343 -0.514709 0.392883 0.662598 1441916388 0.376343 -0.514709 0.392883 0.662598 1441916388 0.376343 -0.514709 0.392883 0.662598 1441916388 0.372253 -0.515015 0.387085 0.668030 1441916388 0.372253 -0.515015 0.387085 0.668030 1441916388 0.372253 -0.515015 0.387085 0.668030 1441916388 0.372253 -0.515015 0.387085 0.668030 1441916388 0.372253 -0.515015 0.387085 0.668030 1441916388 0.372253 -0.515015 0.387085 0.668030 1441916388 0.378845 -0.511292 0.392151 0.664246 1441916388 0.378845 -0.511292 0.392151 0.664246 1441916388 0.378845 -0.511292 0.392151 0.664246 1441916388 0.378845 -0.511292 0.392151 0.664246 1441916388 0.378845 -0.511292 0.392151 0.664246 1441916388 0.378845 -0.511292 0.392151 0.664246 1441916388 0.378845 -0.511292 0.392151 0.664246 1441916388 0.395081 -0.498413 0.409119 0.654297 1441916388 0.395081 -0.498413 0.409119 0.654297 1441916388 0.395081 -0.498413 0.409119 0.654297 1441916388 0.395081 -0.498413 0.409119 0.654297 1441916388 0.395081 -0.498413 0.409119 0.654297 1441916388 0.395081 -0.498413 0.409119 0.654297 1441916388 0.416138 -0.481628 0.430542 0.639832 1441916388 0.416138 -0.481628 0.430542 0.639832 1441916388 0.416138 -0.481628 0.430542 0.639832 1441916388 0.416138 -0.481628 0.430542 0.639832 1441916388 0.416138 -0.481628 0.430542 0.639832 1441916388 0.416138 -0.481628 0.430542 0.639832 1441916388 0.427673 -0.469910 0.443970 0.631714 1441916388 0.427673 -0.469910 0.443970 0.631714 1441916388 0.427673 -0.469910 0.443970 0.631714 1441916388 0.427673 -0.469910 0.443970 0.631714 1441916388 0.429810 -0.466980 0.444580 0.632019 1441916388 
0.498718 -0.464111 0.412781 0.604492 1441916390 0.503174 -0.468628 0.398315 0.607056 1441916390 0.503174 -0.468628 0.398315 0.607056 1441916390 0.503174 -0.468628 0.398315 0.607056 1441916390 0.503174 -0.468628 0.398315 0.607056 1441916390 0.503174 -0.468628 0.398315 0.607056 1441916390 0.503174 -0.468628 0.398315 0.607056 1441916390 0.496155 -0.482788 0.391296 0.606262 1441916390 0.496155 -0.482788 0.391296 0.606262 1441916390 0.496155 -0.482788 0.391296 0.606262 1441916390 0.496155 -0.482788 0.391296 0.606262 1441916390 0.496155 -0.482788 0.391296 0.606262 1441916390 0.496155 -0.482788 0.391296 0.606262 1441916390 0.496155 -0.482788 0.391296 0.606262 1441916390 0.479858 -0.490540 0.402893 0.605591 1441916390 0.479858 -0.490540 0.402893 0.605591 1441916390 0.479858 -0.490540 0.402893 0.605591 1441916390 0.479858 -0.490540 0.402893 0.605591 1441916390 0.479858 -0.490540 0.402893 0.605591 1441916390 0.479858 -0.490540 0.402893 0.605591 1441916390 0.446228 -0.482910 0.444336 0.608398 1441916390 0.446228 -0.482910 0.444336 0.608398 1441916390 0.446228 -0.482910 0.444336 0.608398 1441916390 0.446228 -0.482910 0.444336 0.608398 1441916390 0.446228 -0.482910 0.444336 0.608398 1441916390 0.446228 -0.482910 0.444336 0.608398 1441916390 0.391724 -0.439941 0.512207 0.624939 1441916390 0.391724 -0.439941 0.512207 0.624939 1441916390 0.391724 -0.439941 0.512207 0.624939 1441916391 0.391724 -0.439941 0.512207 0.624939 1441916391 0.391724 -0.439941 0.512207 0.624939 1441916391 0.391724 -0.439941 0.512207 0.624939 1441916391 0.306702 -0.395142 0.596252 0.627869 1441916391 0.306702 -0.395142 0.596252 0.627869 1441916391 0.306702 -0.395142 0.596252 0.627869 1441916391 0.306702 -0.395142 0.596252 0.627869 1441916391 0.306702 -0.395142 0.596252 0.627869 1441916391 0.306702 -0.395142 0.596252 0.627869 1441916391 0.181763 -0.363403 0.667847 0.623535 1441916391 0.181763 -0.363403 0.667847 0.623535 1441916391 0.181763 -0.363403 0.667847 0.623535 1441916391 0.181763 -0.363403 0.667847 0.623535 1441916391 0.181763 -0.363403 0.667847 0.623535 1441916391 0.181763 -0.363403 0.667847 0.623535 1441916391 0.036865 -0.348755 0.704590 0.616882 1441916391 0.036865 -0.348755 0.704590 0.616882 1441916391 0.036865 -0.348755 0.704590 0.616882 1441916391 0.036865 -0.348755 0.704590 0.616882 1441916391 0.036865 -0.348755 0.704590 0.616882 1441916391 0.036865 -0.348755 0.704590 0.616882 1441916391 -0.090393 -0.329346 0.700684 0.626343 1441916391 -0.090393 -0.329346 0.700684 0.626343 1441916391 -0.090393 -0.329346 0.700684 0.626343 1441916391 -0.090393 -0.329346 0.700684 0.626343 1441916391 -0.090393 -0.329346 0.700684 0.626343 1441916391 -0.090393 -0.329346 0.700684 0.626343 1441916391 -0.090393 -0.329346 0.700684 0.626343 1441916391 -0.177490 -0.290344 0.662476 0.667297 1441916391 -0.177490 -0.290344 0.662476 0.667297 1441916391 -0.177490 -0.290344 0.662476 0.667297 1441916391 -0.177490 -0.290344 0.662476 0.667297 1441916391 -0.177490 -0.290344 0.662476 0.667297 1441916391 -0.177490 -0.290344 0.662476 0.667297 1441916391 -0.224426 -0.254028 0.643555 0.686157 1441916391 -0.224426 -0.254028 0.643555 0.686157 1441916391 -0.224426 -0.254028 0.643555 0.686157 1441916391 -0.224426 -0.254028 0.643555 0.686157 1441916391 -0.224426 -0.254028 0.643555 0.686157 1441916391 -0.224426 -0.254028 0.643555 0.686157 1441916391 -0.217773 -0.244751 0.656555 0.679382 1441916391 -0.217773 -0.244751 0.656555 0.679382 1441916391 -0.217773 -0.244751 0.656555 0.679382 1441916391 -0.217773 -0.244751 0.656555 0.679382 1441916391 -0.217773 -0.244751 0.656555 0.679382 1441916391 -0.217773 -0.244751 0.656555 0.679382 1441916391 -0.217773 -0.244751 0.656555 0.679382 1441916391 -0.171509 -0.254944 0.672058 0.673706 1441916391 -0.171509 -0.254944 0.672058 0.673706 1441916391 -0.171509 -0.254944 0.672058 0.673706 1441916391 -0.171509 -0.254944 0.672058 0.673706 1441916391 -0.171509 -0.254944 0.672058 0.673706 1441916391 -0.171509 -0.254944 0.672058 0.673706 1441916391 -0.089050 -0.265320 0.675232 0.682434 1441916391 -0.089050 -0.265320 0.675232 0.682434 1441916391 -0.089050 -0.265320 0.675232 0.682434 1441916391 -0.089050 -0.265320 0.675232 0.682434 1441916391 -0.089050 -0.265320 0.675232 0.682434 1441916391 -0.089050 -0.265320 0.675232 0.682434 1441916391 0.023499 -0.272949 0.667969 0.691833 1441916391 0.023499 -0.272949 0.667969 0.691833 1441916391 0.023499 -0.272949 0.667969 0.691833 1441916391 0.023499 -0.272949 0.667969 0.691833 1441916391 0.023499 -0.272949 0.667969 0.691833 1441916391 0.023499 -0.272949 0.667969 0.691833 1441916391 0.023499 -0.272949 0.667969 0.691833 1441916391 0.159180 -0.276794 0.644958 0.694275 1441916391 0.159180 -0.276794 0.644958 0.694275 1441916391 0.159180 -0.276794 0.644958 0.694275 1441916391 0.159180 -0.276794 0.644958 0.694275 1441916391 0.159180 -0.276794 0.644958 0.694275 1441916391 0.159180 -0.276794 0.644958 0.694275 1441916391 0.159180 -0.276794 0.644958 0.694275 1441916391 0.300537 -0.273560 0.585327 0.701477 1441916391 0.300537 -0.273560 0.585327 0.701477 1441916391 0.300537 -0.273560 0.585327 0.701477 1441916391 0.300537 -0.273560 0.585327 0.701477 1441916391 0.300537 -0.273560 0.585327 0.701477 1441916391 0.403931 -0.302368 0.508179 0.697876 1441916391 0.403931 -0.302368 0.508179 0.697876 1441916391 0.403931 -0.302368 0.508179 0.697876 1441916391 0.477173 -0.352844 0.446777 0.669373 1441916391 0.477173 -0.352844 0.446777 0.669373 1441916391 0.477173 -0.352844 0.446777 0.669373 1441916391 0.477173 -0.352844 0.446777 0.669373 1441916391 0.477173 -0.352844 0.446777 0.669373 1441916391 0.477173 -0.352844 0.446777 0.669373 1441916391 0.477173 -0.352844 0.446777 0.669373 1441916391 0.527893 -0.386230 0.419006 0.629639 1441916391 0.527893 -0.386230 0.419006 0.629639 1441916391 0.527893 -0.386230 0.419006 0.629639 1441916391 0.527893 -0.386230 0.419006 0.629639 1441916391 0.527893 -0.386230 0.419006 0.629639 1441916391 0.527893 -0.386230 0.419006 0.629639 1441916391 0.568420 -0.383301 0.434082 0.584351 1441916391 0.568420 -0.383301 0.434082 0.584351 1441916391 0.568420 -0.383301 0.434082 0.584351 1441916391 0.568420 -0.383301 0.434082 0.584351 1441916391 0.568420 -0.383301 0.434082 0.584351 1441916391 0.568420 -0.383301 0.434082 0.584351 1441916391 0.579285 -0.349243 0.468323 0.568359 1441916391 0.579285 -0.349243 0.468323 0.568359 1441916391 0.579285 -0.349243 0.468323 0.568359 1441916391 0.579285 -0.349243 0.468323 0.568359 1441916391 0.579285 -0.349243 0.468323 0.568359 1441916391 0.579285 -0.349243 0.468323 0.568359 1441916391 0.529602 -0.352417 0.497681 0.589539 1441916391 0.529602 -0.352417 0.497681 0.589539 1441916391 0.529602 -0.352417 0.497681 0.589539 1441916392 0.529602 -0.352417 0.497681 0.589539 1441916392 0.529602 -0.352417 0.497681 0.589539 1441916392 0.529602 -0.352417 0.497681 0.589539 1441916392 0.421570 -0.359924 0.535767 0.636902 1441916392 0.421570 -0.359924 0.535767 0.636902 1441916392 0.421570 -0.359924 0.535767 0.636902 1441916392 0.421570 -0.359924 0.535767 0.636902 1441916392 0.421570 -0.359924 0.535767 0.636902 1441916392 0.421570 -0.359924 0.535767 0.636902 1441916392 0.283081 -0.336914 0.603027 0.665283 1441916392 0.283081 -0.336914 0.603027 0.665283 1441916392 0.283081 -0.336914 0.603027 0.665283 1441916392 0.283081 -0.336914 0.603027 0.665283 1441916392 0.283081 -0.336914 0.603027 0.665283 1441916392 0.283081 -0.336914 0.603027 0.665283 1441916392 0.146057 -0.293030 0.688538 0.647034 1441916392 0.146057 -0.293030 0.688538 0.647034 1441916392 0.146057 -0.293030 0.688538 0.647034 1441916392 0.146057 -0.293030 0.688538 0.647034 1441916392 0.146057 -0.293030 0.688538 0.647034 1441916392 0.146057 -0.293030 0.688538 0.647034 1441916392 0.146057 -0.293030 0.688538 0.647034 1441916392 0.005249 -0.289856 0.727173 0.622253 1441916392 0.005249 -0.289856 0.727173 0.622253 1441916392 0.005249 -0.289856 0.727173 0.622253 1441916392 0.005249 -0.289856 0.727173 0.622253 1441916392 0.005249 -0.289856 0.727173 0.622253 1441916392 0.005249 -0.289856 0.727173 0.622253 1441916392 -0.121826 -0.285156 0.692688 0.651123 1441916392 -0.121826 -0.285156 0.692688 0.651123 1441916392 -0.207581 -0.254822 0.652100 0.683167 1441916392 -0.207581 -0.254822 0.652100 0.683167 1441916392 -0.207581 -0.254822 0.652100 0.683167 1441916392 -0.207581 -0.254822 0.652100 0.683167 1441916392 -0.207581 -0.254822 0.652100 0.683167 1441916392 -0.249634 -0.232910 0.655640 0.673462 1441916392 -0.249634 -0.232910 0.655640 0.673462 1441916392 -0.249634 -0.232910 0.655640 0.673462 1441916392 -0.249634 -0.232910 0.655640 0.673462 1441916392 -0.249634 -0.232910 0.655640 0.673462 1441916392 -0.249634 -0.232910 0.655640 0.673462 1441916392 -0.249634 -0.232910 0.655640 0.673462 1441916392 -0.253662 -0.233765 0.667053 0.660339 1441916392 -0.253662 -0.233765 0.667053 0.660339 1441916392 -0.253662 -0.233765 0.667053 0.660339 1441916392 -0.253662 -0.233765 0.667053 0.660339 1441916392 -0.253662 -0.233765 0.667053 0.660339 1441916392 -0.253662 -0.233765 0.667053 0.660339 1441916392 -0.253662 -0.233765 0.667053 0.660339 1441916392 -0.226685 -0.246216 0.665466 0.667114 1441916392 -0.226685 -0.246216 0.665466 0.667114 1441916392 -0.226685 -0.246216 0.665466 0.667114 1441916392 -0.226685 -0.246216 0.665466 0.667114 1441916392 -0.226685 -0.246216 0.665466 0.667114 1441916392 -0.226685 -0.246216 0.665466 0.667114 1441916392 -0.163574 -0.271606 0.671143 0.670044 1441916392 -0.163574 -0.271606 0.671143 0.670044 1441916392 -0.163574 -0.271606 0.671143 0.670044 1441916392 -0.163574 -0.271606 0.671143 0.670044 1441916392 -0.163574 -0.271606 0.671143 0.670044 1441916392 -0.163574 -0.271606 0.671143 0.670044 1441916392 -0.068909 -0.301331 0.686035 0.658569 1441916392 -0.068909 -0.301331 0.686035 0.658569 1441916392 -0.068909 -0.301331 0.686035 0.658569 1441916392 -0.068909 -0.301331 0.686035 0.658569 1441916392 -0.068909 -0.301331 0.686035 0.658569 1441916392 0.066833 -0.311401 0.692566 0.647156 1441916392 0.066833 -0.311401 0.692566 0.647156 1441916392 0.066833 -0.311401 0.692566 0.647156 1441916392 0.066833 -0.311401 0.692566 0.647156 1441916392 0.066833 -0.311401 0.692566 0.647156 1441916392 0.066833 -0.311401 0.692566 0.647156 1441916392 0.205505 -0.306824 0.660400 0.653748 1441916392 0.205505 -0.306824 0.660400 0.653748 1441916392 0.205505 -0.306824 0.660400 0.653748 1441916392 0.205505 -0.306824 0.660400 0.653748 1441916392 0.205505 -0.306824 0.660400 0.653748 1441916392 0.205505 -0.306824 0.660400 0.653748 1441916392 0.320190 -0.307190 0.579895 0.683228 1441916392 0.320190 -0.307190 0.579895 0.683228 1441916392 0.320190 -0.307190 0.579895 0.683228 1441916392 0.320190 -0.307190 0.579895 0.683228 1441916392 0.320190 -0.307190 0.579895 0.683228 1441916392 0.320190 -0.307190 0.579895 0.683228 1441916392 0.410095 -0.341187 0.493164 0.687073 1441916392 0.410095 -0.341187 0.493164 0.687073 1441916392 0.410095 -0.341187 0.493164 0.687073 1441916392 0.410095 -0.341187 0.493164 0.687073 1441916392 0.410095 -0.341187 0.493164 0.687073 1441916392 0.410095 -0.341187 0.493164 0.687073 1441916392 0.490784 -0.370728 0.429504 0.661194 1441916392 0.490784 -0.370728 0.429504 0.661194 1441916392 0.490784 -0.370728 0.429504 0.661194 1441916392 0.490784 -0.370728 0.429504 0.661194 1441916392 0.490784 -0.370728 0.429504 0.661194 1441916392 0.490784 -0.370728 0.429504 0.661194 1441916392 0.554260 -0.363953 0.409424 0.626587 1441916392 0.554260 -0.363953 0.409424 0.626587 1441916392 0.554260 -0.363953 0.409424 0.626587 1441916392 0.554260 -0.363953 0.409424 0.626587 1441916392 0.554260 -0.363953 0.409424 0.626587 1441916392 0.554260 -0.363953 0.409424 0.626587 1441916392 0.586609 -0.354309 0.407959 0.603149 1441916392 0.586609 -0.354309 0.407959 0.603149 1441916392 0.586609 -0.354309 0.407959 0.603149 1441916392 0.586609 -0.354309 0.407959 0.603149 1441916392 0.586609 -0.354309 0.407959 0.603149 1441916393 0.586609 -0.354309 0.407959 0.603149 1441916393 0.586609 -0.354309 0.407959 0.603149 1441916393 0.581360 -0.354065 0.423462 0.597717 1441916393 0.581360 -0.354065 0.423462 0.597717 1441916393 0.581360 -0.354065 0.423462 0.597717 1441916393 0.581360 -0.354065 0.423462 0.597717 1441916393 0.581360 -0.354065 0.423462 0.597717 1441916393 0.581360 -0.354065 0.423462 0.597717 1441916393 0.532593 -0.358704 0.462097 0.611572 1441916393 0.532593 -0.358704 0.462097 0.611572 1441916393 0.532593 -0.358704 0.462097 0.611572 1441916393 0.532593 -0.358704 0.462097 0.611572 1441916393 0.532593 -0.358704 0.462097 0.611572 1441916393 0.532593 -0.358704 0.462097 0.611572 1441916393 0.532593 -0.358704 0.462097 0.611572 1441916393 0.445374 -0.354431 0.521484 0.635620 1441916393 0.445374 -0.354431 0.521484 0.635620 1441916393 0.445374 -0.354431 0.521484 0.635620 1441916393 0.445374 -0.354431 0.521484 0.635620 1441916393 0.445374 -0.354431 0.521484 0.635620 1441916393 0.445374 -0.354431 0.521484 0.635620 1441916393 0.326965 -0.327087 0.601074 0.651733 1441916393 0.326965 -0.327087 0.601074 0.651733 1441916393 0.326965 -0.327087 0.601074 0.651733 1441916393 0.326965 -0.327087 0.601074 0.651733 1441916393 0.326965 -0.327087 0.601074 0.651733 1441916393 0.326965 -0.327087 0.601074 0.651733 1441916393 0.190430 -0.301331 0.675903 0.645020 1441916393 0.190430 -0.301331 0.675903 0.645020 1441916393 0.190430 -0.301331 0.675903 0.645020 1441916393 0.190430 -0.301331 0.675903 0.645020 1441916393 0.190430 -0.301331 0.675903 0.645020 1441916393 0.190430 -0.301331 0.675903 0.645020 1441916393 0.049866 -0.294250 0.712830 0.634644 1441916393 0.049866 -0.294250 0.712830 0.634644 1441916393 0.049866 -0.294250 0.712830 0.634644 1441916393 0.049866 -0.294250 0.712830 0.634644 1441916393 0.049866 -0.294250 0.712830 0.634644 1441916393 0.049866 -0.294250 0.712830 0.634644 1441916393 -0.075989 -0.300842 0.698242 0.645081 1441916393 -0.075989 -0.300842 0.698242 0.645081 1441916393 -0.075989 -0.300842 0.698242 0.645081 1441916393 -0.075989 -0.300842 0.698242 0.645081 1441916393 -0.075989 -0.300842 0.698242 0.645081 1441916393 -0.075989 -0.300842 0.698242 0.645081 1441916393 -0.075989 -0.300842 0.698242 0.645081 1441916393 -0.167297 -0.288025 0.659485 0.673889 1441916393 -0.167297 -0.288025 0.659485 0.673889 1441916393 -0.167297 -0.288025 0.659485 0.673889 1441916393 -0.167297 -0.288025 0.659485 0.673889 1441916393 -0.167297 -0.288025 0.659485 0.673889 1441916393 -0.216248 -0.266052 0.643494 0.684326 1441916393 -0.216248 -0.266052 0.643494 0.684326 1441916393 -0.216248 -0.266052 0.643494 0.684326 1441916393 -0.216248 -0.266052 0.643494 0.684326 1441916393 -0.216248 -0.266052 0.643494 0.684326 1441916393 -0.216248 -0.266052 0.643494 0.684326 1441916393 -0.216248 -0.266052 0.643494 0.684326 1441916393 -0.224182 -0.270874 0.663147 0.660767 1441916393 -0.224182 -0.270874 0.663147 0.660767 1441916393 -0.224182 -0.270874 0.663147 0.660767 1441916393 -0.224182 -0.270874 0.663147 0.660767 1441916393 -0.224182 -0.270874 0.663147 0.660767 1441916393 -0.224182 -0.270874 0.663147 0.660767 1441916393 -0.193481 -0.282349 0.678833 0.649597 1441916393 -0.193481 -0.282349 0.678833 0.649597 1441916393 -0.193481 -0.282349 0.678833 0.649597 1441916393 -0.193481 -0.282349 0.678833 0.649597 1441916393 -0.193481 -0.282349 0.678833 0.649597 1441916393 -0.193481 -0.282349 0.678833 0.649597 1441916393 -0.143188 -0.296509 0.683472 0.651428 1441916393 -0.143188 -0.296509 0.683472 0.651428 1441916393 -0.143188 -0.296509 0.683472 0.651428 1441916393 -0.143188 -0.296509 0.683472 0.651428 1441916393 -0.143188 -0.296509 0.683472 0.651428 1441916393 -0.143188 -0.296509 0.683472 0.651428 1441916393 -0.143188 -0.296509 0.683472 0.651428 1441916393 -0.063904 -0.315613 0.680908 0.657715 1441916393 -0.063904 -0.315613 0.680908 0.657715 1441916393 -0.063904 -0.315613 0.680908 0.657715 1441916393 -0.063904 -0.315613 0.680908 0.657715 1441916393 0.053772 -0.323059 0.663208 0.672913 1441916393 0.053772 -0.323059 0.663208 0.672913 1441916393 0.053772 -0.323059 0.663208 0.672913 1441916393 0.053772 -0.323059 0.663208 0.672913 1441916393 0.053772 -0.323059 0.663208 0.672913 1441916393 0.053772 -0.323059 0.663208 0.672913 1441916393 0.185791 -0.321655 0.624146 0.687317 1441916393 0.185791 -0.321655 0.624146 0.687317 1441916393 0.185791 -0.321655 0.624146 0.687317 1441916393 0.185791 -0.321655 0.624146 0.687317 1441916393 0.185791 -0.321655 0.624146 0.687317 1441916393 0.185791 -0.321655 0.624146 0.687317 1441916393 0.313171 -0.315857 0.561157 0.697998 1441916393 0.313171 -0.315857 0.561157 0.697998 1441916393 0.313171 -0.315857 0.561157 0.697998 1441916393 0.313171 -0.315857 0.561157 0.697998 1441916393 0.313171 -0.315857 0.561157 0.697998 1441916393 0.313171 -0.315857 0.561157 0.697998 1441916393 0.408936 -0.347046 0.474060 0.698242 1441916393 0.408936 -0.347046 0.474060 0.698242 1441916393 0.408936 -0.347046 0.474060 0.698242 1441916393 0.408936 -0.347046 0.474060 0.698242 1441916393 0.408936 -0.347046 0.474060 0.698242 1441916393 0.408936 -0.347046 0.474060 0.698242 1441916393 0.492188 -0.388855 0.391968 0.672913 1441916393 0.492188 -0.388855 0.391968 0.672913 1441916393 0.492188 -0.388855 0.391968 0.672913 1441916393 0.492188 -0.388855 0.391968 0.672913 1441916393 0.492188 -0.388855 0.391968 0.672913 1441916393 0.492188 -0.388855 0.391968 0.672913 1441916393 0.492188 -0.388855 0.391968 0.672913 1441916394 0.557434 -0.398132 0.363525 0.631348 1441916394 0.557434 -0.398132 0.363525 0.631348 1441916394 0.557434 -0.398132 0.363525 0.631348 1441916394 0.557434 -0.398132 0.363525 0.631348 1441916394 0.557434 -0.398132 0.363525 0.631348 1441916394 0.557434 -0.398132 0.363525 0.631348 1441916394 0.610779 -0.371399 0.364380 0.596802 1441916394 0.610779 -0.371399 0.364380 0.596802 1441916394 0.610779 -0.371399 0.364380 0.596802 1441916394 0.610779 -0.371399 0.364380 0.596802 1441916394 0.610779 -0.371399 0.364380 0.596802 1441916394 0.610779 -0.371399 0.364380 0.596802 1441916394 0.634033 -0.349365 0.382385 0.574158 1441916394 0.634033 -0.349365 0.382385 0.574158 1441916394 0.634033 -0.349365 0.382385 0.574158 1441916394 0.634033 -0.349365 0.382385 0.574158 1441916394 0.634033 -0.349365 0.382385 0.574158 1441916394 0.634033 -0.349365 0.382385 0.574158 1441916394 0.634033 -0.349365 0.382385 0.574158 1441916394 0.604431 -0.361267 0.409607 0.579956 1441916394 0.604431 -0.361267 0.409607 0.579956 1441916394 0.604431 -0.361267 0.409607 0.579956 1441916394 0.604431 -0.361267 0.409607 0.579956 1441916394 0.604431 -0.361267 0.409607 0.579956 1441916394 0.604431 -0.361267 0.409607 0.579956 1441916394 0.530151 -0.384705 0.454956 0.603210 1441916394 0.530151 -0.384705 0.454956 0.603210 1441916394 0.530151 -0.384705 0.454956 0.603210 1441916394 0.530151 -0.384705 0.454956 0.603210 1441916394 0.530151 -0.384705 0.454956 0.603210 1441916394 0.434692 -0.390259 0.519836 0.623230 1441916394 0.434692 -0.390259 0.519836 0.623230 1441916394 0.434692 -0.390259 0.519836 0.623230 1441916394 0.434692 -0.390259 0.519836 0.623230 1441916394 0.434692 -0.390259 0.519836 0.623230 1441916394 0.434692 -0.390259 0.519836 0.623230 1441916394 0.301270 -0.361084 0.604675 0.642761 1441916394 0.301270 -0.361084 0.604675 0.642761 1441916394 0.301270 -0.361084 0.604675 0.642761 1441916394 0.301270 -0.361084 0.604675 0.642761 1441916394 0.301270 -0.361084 0.604675 0.642761 1441916394 0.301270 -0.361084 0.604675 0.642761 1441916394 0.158630 -0.330811 0.676819 0.638123 1441916394 0.158630 -0.330811 0.676819 0.638123 1441916394 0.158630 -0.330811 0.676819 0.638123 1441916394 0.158630 -0.330811 0.676819 0.638123 1441916394 0.158630 -0.330811 0.676819 0.638123 1441916394 0.020996 -0.330200 0.701782 0.630859 1441916394 0.020996 -0.330200 0.701782 0.630859 1441916394 0.020996 -0.330200 0.701782 0.630859 1441916394 0.020996 -0.330200 0.701782 0.630859 1441916394 0.020996 -0.330200 0.701782 0.630859 1441916394 0.020996 -0.330200 0.701782 0.630859 1441916394 -0.096313 -0.330261 0.683228 0.644043 1441916394 -0.096313 -0.330261 0.683228 0.644043 1441916394 -0.096313 -0.330261 0.683228 0.644043 1441916394 -0.096313 -0.330261 0.683228 0.644043 1441916394 -0.096313 -0.330261 0.683228 0.644043 1441916394 -0.096313 -0.330261 0.683228 0.644043 1441916394 -0.096313 -0.330261 0.683228 0.644043 1441916394 -0.179260 -0.312256 0.660278 0.659058 1441916394 -0.179260 -0.312256 0.660278 0.659058 1441916394 -0.179260 -0.312256 0.660278 0.659058 1441916394 -0.179260 -0.312256 0.660278 0.659058 1441916394 -0.179260 -0.312256 0.660278 0.659058 1441916394 -0.179260 -0.312256 0.660278 0.659058 1441916394 -0.216980 -0.294556 0.662476 0.653625 1441916394 -0.216980 -0.294556 0.662476 0.653625 1441916394 -0.216980 -0.294556 0.662476 0.653625 1441916394 -0.216980 -0.294556 0.662476 0.653625 1441916394 -0.216980 -0.294556 0.662476 0.653625 1441916394 -0.216980 -0.294556 0.662476 0.653625 1441916394 -0.217041 -0.296143 0.673828 0.641174 1441916394 -0.217041 -0.296143 0.673828 0.641174 1441916394 -0.217041 -0.296143 0.673828 0.641174 1441916394 -0.217041 -0.296143 0.673828 0.641174 1441916394 -0.217041 -0.296143 0.673828 0.641174 1441916394 -0.217041 -0.296143 0.673828 0.641174 1441916394 -0.184692 -0.306458 0.675476 0.644714 1441916394 -0.184692 -0.306458 0.675476 0.644714 1441916394 -0.184692 -0.306458 0.675476 0.644714 1441916394 -0.184692 -0.306458 0.675476 0.644714 1441916394 -0.184692 -0.306458 0.675476 0.644714 1441916394 -0.184692 -0.306458 0.675476 0.644714 1441916394 -0.119934 -0.324280 0.676208 0.650513 1441916394 -0.119934 -0.324280 0.676208 0.650513 1441916394 -0.119934 -0.324280 0.676208 0.650513 1441916394 -0.119934 -0.324280 0.676208 0.650513 1441916394 -0.119934 -0.324280 0.676208 0.650513 1441916394 -0.024536 -0.342529 0.668274 0.659851 1441916394 -0.024536 -0.342529 0.668274 0.659851 1441916394 -0.024536 -0.342529 0.668274 0.659851 1441916394 -0.024536 -0.342529 0.668274 0.659851 1441916394 -0.024536 -0.342529 0.668274 0.659851 1441916394 -0.024536 -0.342529 0.668274 0.659851 1441916394 -0.024536 -0.342529 0.668274 0.659851 1441916394 0.096558 -0.363586 0.639587 0.670349 1441916394 0.096558 -0.363586 0.639587 0.670349 1441916394 0.096558 -0.363586 0.639587 0.670349 1441916394 0.096558 -0.363586 0.639587 0.670349 1441916394 0.096558 -0.363586 0.639587 0.670349 1441916394 0.218750 -0.388062 0.572998 0.687866 1441916394 0.218750 -0.388062 0.572998 0.687866 1441916394 0.218750 -0.388062 0.572998 0.687866 1441916394 0.218750 -0.388062 0.572998 0.687866 1441916394 0.331360 -0.406006 0.503845 0.686646 1441916395 0.331360 -0.406006 0.503845 0.686646 1441916395 0.331360 -0.406006 0.503845 0.686646 1441916395 0.331360 -0.406006 0.503845 0.686646 1441916395 0.331360 -0.406006 0.503845 0.686646 1441916395 0.331360 -0.406006 0.503845 0.686646 1441916395 0.331360 -0.406006 0.503845 0.686646 1441916395 0.432739 -0.407959 0.464294 0.656250 1441916395 0.432739 -0.407959 0.464294 0.656250 1441916395 0.432739 -0.407959 0.464294 0.656250 1441916395 0.432739 -0.407959 0.464294 0.656250 1441916395 0.432739 -0.407959 0.464294 0.656250 1441916395 0.502747 -0.398621 0.434387 0.632141 1441916395 0.502747 -0.398621 0.434387 0.632141 1441916395 0.502747 -0.398621 0.434387 0.632141 1441916395 0.502747 -0.398621 0.434387 0.632141 1441916395 0.502747 -0.398621 0.434387 0.632141 1441916395 0.502747 -0.398621 0.434387 0.632141 1441916395 0.543518 -0.399231 0.404541 0.617615 1441916395 0.543518 -0.399231 0.404541 0.617615 1441916395 0.543518 -0.399231 0.404541 0.617615 1441916395 0.543518 -0.399231 0.404541 0.617615 1441916395 0.543518 -0.399231 0.404541 0.617615 1441916395 0.568054 -0.390259 0.393433 0.608337 1441916395 0.568054 -0.390259 0.393433 0.608337 1441916395 0.568054 -0.390259 0.393433 0.608337 1441916395 0.568054 -0.390259 0.393433 0.608337 1441916395 0.568054 -0.390259 0.393433 0.608337 1441916395 0.565857 -0.369995 0.411499 0.611145 1441916395 0.565857 -0.369995 0.411499 0.611145 1441916395 0.565857 -0.369995 0.411499 0.611145 1441916395 0.565857 -0.369995 0.411499 0.611145 1441916395 0.565857 -0.369995 0.411499 0.611145 1441916395 0.565857 -0.369995 0.411499 0.611145 1441916395 0.565857 -0.369995 0.411499 0.611145 1441916395 0.536133 -0.363464 0.438965 0.622620 1441916395 0.536133 -0.363464 0.438965 0.622620 1441916395 0.536133 -0.363464 0.438965 0.622620 1441916395 0.536133 -0.363464 0.438965 0.622620 1441916395 0.468018 -0.366943 0.480042 0.644775 1441916395 0.468018 -0.366943 0.480042 0.644775 1441916395 0.468018 -0.366943 0.480042 0.644775 1441916395 0.468018 -0.366943 0.480042 0.644775 1441916395 0.468018 -0.366943 0.480042 0.644775 1441916395 0.468018 -0.366943 0.480042 0.644775 1441916395 0.366699 -0.371765 0.531433 0.666992 1441916395 0.366699 -0.371765 0.531433 0.666992 1441916395 0.366699 -0.371765 0.531433 0.666992 1441916395 0.366699 -0.371765 0.531433 0.666992 1441916395 0.366699 -0.371765 0.531433 0.666992 1441916395 0.366699 -0.371765 0.531433 0.666992 1441916395 0.366699 -0.371765 0.531433 0.666992 1441916395 0.242615 -0.360535 0.601318 0.670471 1441916395 0.242615 -0.360535 0.601318 0.670471 1441916395 0.242615 -0.360535 0.601318 0.670471 1441916395 0.242615 -0.360535 0.601318 0.670471 1441916395 0.242615 -0.360535 0.601318 0.670471 1441916395 0.242615 -0.360535 0.601318 0.670471 1441916395 0.120728 -0.340881 0.675964 0.642029 1441916395 0.120728 -0.340881 0.675964 0.642029 1441916395 0.120728 -0.340881 0.675964 0.642029 1441916395 0.120728 -0.340881 0.675964 0.642029 1441916395 0.120728 -0.340881 0.675964 0.642029 1441916395 0.120728 -0.340881 0.675964 0.642029 1441916395 -0.000366 -0.346680 0.706299 0.617126 1441916395 -0.000366 -0.346680 0.706299 0.617126 1441916395 -0.000366 -0.346680 0.706299 0.617126 1441916395 -0.000366 -0.346680 0.706299 0.617126 1441916395 -0.000366 -0.346680 0.706299 0.617126 1441916395 -0.000366 -0.346680 0.706299 0.617126 1441916395 -0.000366 -0.346680 0.706299 0.617126 1441916395 -0.116394 -0.348267 0.678894 0.635803 1441916395 -0.116394 -0.348267 0.678894 0.635803 1441916395 -0.116394 -0.348267 0.678894 0.635803 1441916395 -0.116394 -0.348267 0.678894 0.635803 1441916395 -0.116394 -0.348267 0.678894 0.635803 1441916395 -0.116394 -0.348267 0.678894 0.635803 1441916395 -0.189819 -0.330383 0.639038 0.668152 1441916395 -0.189819 -0.330383 0.639038 0.668152 1441916395 -0.189819 -0.330383 0.639038 0.668152 1441916395 -0.189819 -0.330383 0.639038 0.668152 1441916395 -0.189819 -0.330383 0.639038 0.668152 1441916395 -0.189819 -0.330383 0.639038 0.668152 1441916395 -0.208862 -0.309570 0.639893 0.671570 1441916395 -0.208862 -0.309570 0.639893 0.671570 1441916395 -0.208862 -0.309570 0.639893 0.671570 1441916395 -0.208862 -0.309570 0.639893 0.671570 1441916395 -0.208862 -0.309570 0.639893 0.671570 1441916395 -0.182373 -0.311218 0.673401 0.645264 1441916395 -0.182373 -0.311218 0.673401 0.645264 1441916395 -0.182373 -0.311218 0.673401 0.645264 1441916395 -0.182373 -0.311218 0.673401 0.645264 1441916395 -0.182373 -0.311218 0.673401 0.645264 1441916395 -0.182373 -0.311218 0.673401 0.645264 1441916395 -0.137634 -0.317505 0.684814 0.641296 1441916395 -0.137634 -0.317505 0.684814 0.641296 1441916395 -0.137634 -0.317505 0.684814 0.641296 1441916395 -0.137634 -0.317505 0.684814 0.641296 1441916395 -0.137634 -0.317505 0.684814 0.641296 1441916395 -0.137634 -0.317505 0.684814 0.641296 1441916395 -0.137634 -0.317505 0.684814 0.641296 1441916395 -0.081421 -0.322876 0.681946 0.651184 1441916395 -0.081421 -0.322876 0.681946 0.651184 1441916395 -0.081421 -0.322876 0.681946 0.651184 1441916395 -0.081421 -0.322876 0.681946 0.651184 1441916395 -0.081421 -0.322876 0.681946 0.651184 1441916395 -0.081421 -0.322876 0.681946 0.651184 1441916395 -0.009094 -0.335571 0.673157 0.658936 1441916395 -0.009094 -0.335571 0.673157 0.658936 1441916396 -0.009094 -0.335571 0.673157 0.658936 1441916396 -0.009094 -0.335571 0.673157 0.658936 1441916396 -0.009094 -0.335571 0.673157 0.658936 1441916396 -0.009094 -0.335571 0.673157 0.658936 1441916396 0.082275 -0.343384 0.654419 0.668579 1441916396 0.082275 -0.343384 0.654419 0.668579 1441916396 0.082275 -0.343384 0.654419 0.668579 1441916396 0.082275 -0.343384 0.654419 0.668579 1441916396 0.082275 -0.343384 0.654419 0.668579 1441916396 0.082275 -0.343384 0.654419 0.668579 1441916396 
0.434021 -0.514465 0.422180 0.607178 1441916398 0.434021 -0.514465 0.422180 0.607178 1441916398 0.434021 -0.514465 0.422180 0.607178 1441916398 0.434021 -0.514465 0.422180 0.607178 1441916398 0.434021 -0.514465 0.422180 0.607178 1441916398 0.434021 -0.514465 0.422180 0.607178 1441916398 0.443848 -0.503174 0.435852 0.599792 1441916398 0.443848 -0.503174 0.435852 0.599792 1441916398 0.443848 -0.503174 0.435852 0.599792 1441916398 0.443848 -0.503174 0.435852 0.599792 1441916398 0.443848 -0.503174 0.435852 0.599792 1441916398 0.443848 -0.503174 0.435852 0.599792 1441916398 0.443848 -0.503174 0.435852 0.599792 1441916398 0.449524 -0.492737 0.448608 0.594788 1441916398 0.449524 -0.492737 0.448608 0.594788 1441916398 0.449524 -0.492737 0.448608 0.594788 1441916398 0.449524 -0.492737 0.448608 0.594788 1441916398 0.449524 -0.492737 0.448608 0.594788 1441916398 0.449524 -0.492737 0.448608 0.594788 1441916398 0.444824 -0.492798 0.448975 0.598022 1441916398 0.444824 -0.492798 0.448975 0.598022 1441916398 0.444824 -0.492798 0.448975 0.598022 1441916398 0.444824 -0.492798 0.448975 0.598022 1441916398 0.444824 -0.492798 0.448975 0.598022 1441916398 0.444824 -0.492798 0.448975 0.598022 1441916398 0.434570 -0.496887 0.444275 0.605652 1441916398 0.434570 -0.496887 0.444275 0.605652 1441916398 0.434570 -0.496887 0.444275 0.605652 1441916398 0.434570 -0.496887 0.444275 0.605652 1441916398 0.434570 -0.496887 0.444275 0.605652 1441916398 0.434570 -0.496887 0.444275 0.605652 1441916398 0.434570 -0.496887 0.444275 0.605652 1441916398 0.428650 -0.494629 0.445007 0.611145 1441916398 0.428650 -0.494629 0.445007 0.611145 1441916398 0.428650 -0.494629 0.445007 0.611145 1441916398 0.428650 -0.494629 0.445007 0.611145 1441916398 0.428650 -0.494629 0.445007 0.611145 1441916398 0.428650 -0.494629 0.445007 0.611145 1441916398 0.424622 -0.489929 0.449463 0.614502 1441916398 0.424622 -0.489929 0.449463 0.614502 1441916398 0.424622 -0.489929 0.449463 0.614502 1441916398 0.424622 -0.489929 0.449463 0.614502 1441916398 0.424622 -0.489929 0.449463 0.614502 1441916398 0.424622 -0.489929 0.449463 0.614502 1441916398 0.424316 -0.485596 0.452515 0.615906 1441916398 0.424316 -0.485596 0.452515 0.615906 1441916398 0.424316 -0.485596 0.452515 0.615906 1441916398 0.424316 -0.485596 0.452515 0.615906 1441916398 0.424316 -0.485596 0.452515 0.615906 1441916398 0.424316 -0.485596 0.452515 0.615906 1441916398 0.428467 -0.480713 0.455566 0.614624 1441916398 0.428467 -0.480713 0.455566 0.614624 1441916398 0.428467 -0.480713 0.455566 0.614624 1441916398 0.428467 -0.480713 0.455566 0.614624 1441916398 0.428467 -0.480713 0.455566 0.614624 1441916399 0.428467 -0.480713 0.455566 0.614624 1441916399 0.428467 -0.480713 0.455566 0.614624 1441916399 0.432251 -0.478149 0.457642 0.612366 1441916399 0.432251 -0.478149 0.457642 0.612366 1441916399 0.432251 -0.478149 0.457642 0.612366 1441916399 0.432251 -0.478149 0.457642 0.612366 1441916399 0.432251 -0.478149 0.457642 0.612366 1441916399 0.432251 -0.478149 0.457642 0.612366 1441916399 0.432251 -0.478149 0.457642 0.612366 1441916399 0.434875 -0.478271 0.457642 0.610474 1441916399 0.434875 -0.478271 0.457642 0.610474 1441916399 0.434875 -0.478271 0.457642 0.610474 1441916399 0.434875 -0.478271 0.457642 0.610474 1441916399 0.434875 -0.478271 0.457642 0.610474 1441916399 0.435303 -0.481262 0.453979 0.610535 1441916399 0.435303 -0.481262 0.453979 0.610535 1441916399 0.435303 -0.481262 0.453979 0.610535 1441916399 0.435303 -0.481262 0.453979 0.610535 1441916399 0.428589 -0.491089 0.444824 0.614136 1441916399 0.428589 -0.491089 0.444824 0.614136 1441916399 0.428589 -0.491089 0.444824 0.614136 1441916399 0.428589 -0.491089 0.444824 0.614136 1441916399 0.428589 -0.491089 0.444824 0.614136 1441916399 0.428589 -0.491089 0.444824 0.614136 1441916399 0.420593 -0.504028 0.432800 0.617798 1441916399 0.420593 -0.504028 0.432800 0.617798 1441916399 0.420593 -0.504028 0.432800 0.617798 1441916399 0.420593 -0.504028 0.432800 0.617798 1441916399 0.420593 -0.504028 0.432800 0.617798 1441916399 0.420593 -0.504028 0.432800 0.617798 1441916399 0.413696 -0.514221 0.420837 0.622314 1441916399 0.413696 -0.514221 0.420837 0.622314 1441916399 0.413696 -0.514221 0.420837 0.622314 1441916399 0.413696 -0.514221 0.420837 0.622314 1441916399 0.413696 -0.514221 0.420837 0.622314 1441916399 0.413696 -0.514221 0.420837 0.622314 1441916399 0.413696 -0.514221 0.420837 0.622314 1441916399 0.407715 -0.524414 0.405090 0.628174 1441916399 0.407715 -0.524414 0.405090 0.628174 1441916399 0.407715 -0.524414 0.405090 0.628174 1441916399 0.407715 -0.524414 0.405090 0.628174 1441916399 0.407715 -0.524414 0.405090 0.628174 1441916399 0.407715 -0.524414 0.405090 0.628174 1441916399 0.400879 -0.536865 0.385193 0.634521 1441916399 0.400879 -0.536865 0.385193 0.634521 1441916399 0.400879 -0.536865 0.385193 0.634521 1441916399 0.400879 -0.536865 0.385193 0.634521 1441916399 0.400879 -0.536865 0.385193 0.634521 1441916399 0.400879 -0.536865 0.385193 0.634521 1441916399 0.403381 -0.540283 0.378052 0.634338 1441916399 0.403381 -0.540283 0.378052 0.634338 1441916399 0.403381 -0.540283 0.378052 0.634338 1441916399 0.403381 -0.540283 0.378052 0.634338 1441916399 0.403381 -0.540283 0.378052 0.634338 1441916399 0.403381 -0.540283 0.378052 0.634338 1441916399 0.419067 -0.533020 0.386658 0.625061 1441916399 0.419067 -0.533020 0.386658 0.625061 1441916399 0.419067 -0.533020 0.386658 0.625061 1441916399 0.419067 -0.533020 0.386658 0.625061 1441916399 0.419067 -0.533020 0.386658 0.625061 1441916399 0.419067 -0.533020 0.386658 0.625061 1441916399 0.439819 -0.517822 0.404602 0.612061 1441916399 0.439819 -0.517822 0.404602 0.612061 1441916399 0.439819 -0.517822 0.404602 0.612061 1441916399 0.439819 -0.517822 0.404602 0.612061 1441916399 0.439819 -0.517822 0.404602 0.612061 1441916399 0.439819 -0.517822 0.404602 0.612061 1441916399 0.439819 -0.517822 0.404602 0.612061 1441916399 0.449768 -0.509155 0.416870 0.603821 1441916399 0.449768 -0.509155 0.416870 0.603821 1441916399 0.449768 -0.509155 0.416870 0.603821 1441916399 0.448914 -0.505859 0.424805 0.601746 1441916399 0.448914 -0.505859 0.424805 0.601746 1441916399 0.448914 -0.505859 0.424805 0.601746 1441916399 0.448914 -0.505859 0.424805 0.601746 1441916399 0.448914 -0.505859 0.424805 0.601746 1441916399 0.448914 -0.505859 0.424805 0.601746 1441916399 0.452759 -0.497437 0.432129 0.600647 1441916399 0.452759 -0.497437 0.432129 0.600647 1441916399 0.452759 -0.497437 0.432129 0.600647 1441916399 0.452759 -0.497437 0.432129 0.600647 1441916399 0.452759 -0.497437 0.432129 0.600647 1441916399 0.452759 -0.497437 0.432129 0.600647 1441916399 0.452759 -0.497437 0.432129 0.600647 1441916399 0.445557 -0.498413 0.431274 0.605835 1441916399 0.445557 -0.498413 0.431274 0.605835 1441916399 0.445557 -0.498413 0.431274 0.605835 1441916399 0.445557 -0.498413 0.431274 0.605835 1441916399 0.445557 -0.498413 0.431274 0.605835 1441916399 0.445557 -0.498413 0.431274 0.605835 1441916399 0.437439 -0.500793 0.431458 0.609619 1441916399 0.437439 -0.500793 0.431458 0.609619 1441916399 0.437439 -0.500793 0.431458 0.609619 1441916399 0.437439 -0.500793 0.431458 0.609619 1441916399 0.437439 -0.500793 0.431458 0.609619 1441916399 0.437439 -0.500793 0.431458 0.609619 1441916399 0.446350 -0.488403 0.443665 0.604431 1441916399 0.446350 -0.488403 0.443665 0.604431 1441916399 0.446350 -0.488403 0.443665 0.604431 1441916399 0.446350 -0.488403 0.443665 0.604431 1441916399 0.446350 -0.488403 0.443665 0.604431 1441916399 0.446350 -0.488403 0.443665 0.604431 1441916399 0.446350 -0.488403 0.443665 0.604431 1441916399 0.456665 -0.473816 0.459045 0.596802 1441916399 0.456665 -0.473816 0.459045 0.596802 1441916399 0.456665 -0.473816 0.459045 0.596802 1441916399 0.456665 -0.473816 0.459045 0.596802 1441916399 0.456665 -0.473816 0.459045 0.596802 1441916399 0.456665 -0.473816 0.459045 0.596802 1441916400 0.464783 -0.464539 0.468018 0.590820 1441916400 0.464783 -0.464539 0.468018 0.590820 1441916400 0.464783 -0.464539 0.468018 0.590820 1441916400 0.464783 -0.464539 0.468018 0.590820 1441916400 0.464783 -0.464539 0.468018 0.590820 1441916400 0.464783 -0.464539 0.468018 0.590820 1441916400 0.464783 -0.464539 0.468018 0.590820 1441916400 0.471130 -0.459229 0.471558 0.587097 1441916400 0.471130 -0.459229 0.471558 0.587097 1441916400 0.471130 -0.459229 0.471558 0.587097 1441916400 0.471130 -0.459229 0.471558 0.587097 1441916400 0.471130 -0.459229 0.471558 0.587097 1441916400 0.471130 -0.459229 0.471558 0.587097 1441916400 0.469177 -0.460022 0.469666 0.589539 1441916400 0.469177 -0.460022 0.469666 0.589539 1441916400 0.469177 -0.460022 0.469666 0.589539 1441916400 0.469177 -0.460022 0.469666 0.589539 1441916400 0.469177 -0.460022 0.469666 0.589539 1441916400 0.469177 -0.460022 0.469666 0.589539 1441916400 0.469177 -0.460022 0.469666 0.589539 1441916400 0.459473 -0.466614 0.464111 0.596375 1441916400 0.459473 -0.466614 0.464111 0.596375 1441916400 0.459473 -0.466614 0.464111 0.596375 1441916400 0.459473 -0.466614 0.464111 0.596375 1441916400 0.459473 -0.466614 0.464111 0.596375 1441916400 0.459473 -0.466614 0.464111 0.596375 1441916400 0.447937 -0.473572 0.458191 0.604248 1441916400 0.447937 -0.473572 0.458191 0.604248 1441916400 0.447937 -0.473572 0.458191 0.604248 1441916400 0.447937 -0.473572 0.458191 0.604248 1441916400 0.447937 -0.473572 0.458191 0.604248 1441916400 0.447937 -0.473572 0.458191 0.604248 1441916400 0.436096 -0.485596 0.445190 0.612976 1441916400 0.436096 -0.485596 0.445190 0.612976 1441916400 0.436096 -0.485596 0.445190 0.612976 1441916400 0.436096 -0.485596 0.445190 0.612976 1441916400 0.436096 -0.485596 0.445190 0.612976 1441916400 0.436096 -0.485596 0.445190 0.612976 1441916400 0.436096 -0.485596 0.445190 0.612976 1441916400 0.422363 -0.503479 0.423096 0.623718 1441916400 0.422363 -0.503479 0.423096 0.623718 1441916400 0.422363 -0.503479 0.423096 0.623718 1441916400 0.422363 -0.503479 0.423096 0.623718 1441916400 0.422363 -0.503479 0.423096 0.623718 1441916400 0.422363 -0.503479 0.423096 0.623718 1441916400 0.416748 -0.518066 0.397827 0.632141 1441916400 0.416748 -0.518066 0.397827 0.632141 1441916400 0.416748 -0.518066 0.397827 0.632141 1441916400 0.416748 -0.518066 0.397827 0.632141 1441916400 0.416748 -0.518066 0.397827 0.632141 1441916400 0.416748 -0.518066 0.397827 0.632141 1441916400 0.413757 -0.531006 0.375122 0.637207 1441916400 0.413757 -0.531006 0.375122 0.637207 1441916400 0.413757 -0.531006 0.375122 0.637207 1441916400 0.413757 -0.531006 0.375122 0.637207 1441916400 0.413757 -0.531006 0.375122 0.637207 1441916400 0.413757 -0.531006 0.375122 0.637207 1441916400 0.415405 -0.537964 0.361755 0.638123 1441916400 0.415405 -0.537964 0.361755 0.638123 1441916400 0.415405 -0.537964 0.361755 0.638123 1441916400 0.415405 -0.537964 0.361755 0.638123 1441916400 0.415405 -0.537964 0.361755 0.638123 1441916400 0.415405 -0.537964 0.361755 0.638123 1441916400 0.415405 -0.537964 0.361755 0.638123 1441916400 0.429871 -0.531006 0.369751 0.629639 1441916400 0.429871 -0.531006 0.369751 0.629639 1441916400 0.429871 -0.531006 0.369751 0.629639 1441916400 0.429871 -0.531006 0.369751 0.629639 1441916400 0.429871 -0.531006 0.369751 0.629639 1441916400 0.429871 -0.531006 0.369751 0.629639 1441916400 0.436646 -0.524658 0.375549 0.626892 1441916400 0.436646 -0.524658 0.375549 0.626892 1441916400 0.436646 -0.524658 0.375549 0.626892 1441916400 0.436646 -0.524658 0.375549 0.626892 1441916400 0.436646 -0.524658 0.375549 0.626892 1441916400 0.436646 -0.524658 0.375549 0.626892 1441916400 0.436646 -0.524658 0.375549 0.626892 1441916400 0.430115 -0.528198 0.374939 0.628845 1441916400 0.430115 -0.528198 0.374939 0.628845 1441916400 0.430115 -0.528198 0.374939 0.628845 1441916400 0.430115 -0.528198 0.374939 0.628845 1441916400 0.430115 -0.528198 0.374939 0.628845 1441916400 0.430115 -0.528198 0.374939 0.628845 1441916400 0.424255 -0.529297 0.377930 0.630066 1441916400 0.424255 -0.529297 0.377930 0.630066 1441916400 0.424255 -0.529297 0.377930 0.630066 1441916400 0.424255 -0.529297 0.377930 0.630066 1441916400 0.424255 -0.529297 0.377930 0.630066 1441916400 0.424255 -0.529297 0.377930 0.630066 1441916400 0.430603 -0.516541 0.397888 0.624023 1441916400 0.430603 -0.516541 0.397888 0.624023 1441916400 0.430603 -0.516541 0.397888 0.624023 1441916400 0.430603 -0.516541 0.397888 0.624023 1441916400 0.430603 -0.516541 0.397888 0.624023 1441916400 0.430603 -0.516541 0.397888 0.624023 1441916400 0.430603 -0.516541 0.397888 0.624023 1441916400 0.432678 -0.506897 0.408936 0.623352 1441916400 0.432678 -0.506897 0.408936 0.623352 1441916400 0.432678 -0.506897 0.408936 0.623352 1441916400 0.432678 -0.506897 0.408936 0.623352 1441916400 0.432678 -0.506897 0.408936 0.623352 1441916400 0.432678 -0.506897 0.408936 0.623352 1441916400 0.426025 -0.510376 0.407166 0.626221 1441916400 0.426025 -0.510376 0.407166 0.626221 1441916400 0.426025 -0.510376 0.407166 0.626221 1441916400 0.426025 -0.510376 0.407166 0.626221 1441916400 0.426025 -0.510376 0.407166 0.626221 1441916400 0.426025 -0.510376 0.407166 0.626221 1441916400 0.426025 -0.510376 0.407166 0.626221 1441916400 0.426941 -0.508972 0.411133 0.624207 1441916400 0.426941 -0.508972 0.411133 0.624207 1441916400 0.426941 -0.508972 0.411133 0.624207 1441916400 0.426941 -0.508972 0.411133 0.624207 1441916400 0.426941 -0.508972 0.411133 0.624207 1441916400 0.426941 -0.508972 0.411133 0.624207 1441916400 0.441040 -0.491577 0.432007 0.614136 1441916400 0.441040 -0.491577 0.432007 0.614136 1441916401 0.441040 -0.491577 0.432007 0.614136 1441916401 0.441040 -0.491577 0.432007 0.614136 1441916401 0.441040 -0.491577 0.432007 0.614136 1441916401 0.441040 -0.491577 0.432007 0.614136 1441916401 0.441040 -0.491577 0.432007 0.614136 1441916401 0.457642 -0.470825 0.455322 0.601318 1441916401 0.457642 -0.470825 0.455322 0.601318 1441916401 0.457642 -0.470825 0.455322 0.601318 1441916401 0.457642 -0.470825 0.455322 0.601318 1441916401 0.457642 -0.470825 0.455322 0.601318 1441916401 0.457642 -0.470825 0.455322 0.601318 1441916401 0.462708 -0.464478 0.462769 0.596619 1441916401 0.462708 -0.464478 0.462769 0.596619 1441916401 0.462708 -0.464478 0.462769 0.596619 1441916401 0.462708 -0.464478 0.462769 0.596619 1441916401 0.462708 -0.464478 0.462769 0.596619 1441916401 0.462708 -0.464478 0.462769 0.596619 1441916401 0.457275 -0.470886 0.454834 0.601868 1441916401 0.457275 -0.470886 0.454834 0.601868 1441916401 0.457275 -0.470886 0.454834 0.601868 1441916401 0.457275 -0.470886 0.454834 0.601868 1441916401 0.457275 -0.470886 0.454834 0.601868 1441916401 0.457275 -0.470886 0.454834 0.601868 1441916401 0.457275 -0.470886 0.454834 0.601868 1441916401 0.447937 -0.480469 0.443176 0.609985 1441916401 0.447937 -0.480469 0.443176 0.609985 1441916401 0.447937 -0.480469 0.443176 0.609985 1441916401 0.447937 -0.480469 0.443176 0.609985 1441916401 0.447937 -0.480469 0.443176 0.609985 1441916401 0.447937 -0.480469 0.443176 0.609985 1441916401 0.437134 -0.487427 0.435242 0.617920 1441916401 0.437134 -0.487427 0.435242 0.617920 1441916401 0.437134 -0.487427 0.435242 0.617920 1441916401 0.437134 -0.487427 0.435242 0.617920 1441916401 0.437134 -0.487427 0.435242 0.617920 1441916401 0.437134 -0.487427 0.435242 0.617920 1441916401 0.427612 -0.495056 0.427185 0.624084 1441916401 0.427612 -0.495056 0.427185 0.624084 1441916401 0.427612 -0.495056 0.427185 0.624084 1441916401 0.427612 -0.495056 0.427185 0.624084 1441916401 0.427612 -0.495056 0.427185 0.624084 1441916401 0.427612 -0.495056 0.427185 0.624084 1441916401 0.427612 -0.495056 0.427185 0.624084 1441916401 0.411255 -0.510071 0.412170 0.633057 1441916401 0.411255 -0.510071 0.412170 0.633057 1441916401 0.411255 -0.510071 0.412170 0.633057 1441916401 0.411255 -0.510071 0.412170 0.633057 1441916401 0.411255 -0.510071 0.412170 0.633057 1441916401 0.411255 -0.510071 0.412170 0.633057 1441916401 0.404236 -0.521301 0.399475 0.636536 1441916401 0.404236 -0.521301 0.399475 0.636536 1441916401 0.404236 -0.521301 0.399475 0.636536 1441916401 0.404236 -0.521301 0.399475 0.636536 1441916401 0.404236 -0.521301 0.399475 0.636536 1441916401 0.404236 -0.521301 0.399475 0.636536 1441916401 0.404236 -0.521301 0.399475 0.636536 1441916401 0.408325 -0.523193 0.392334 0.636841 1441916401 0.408325 -0.523193 0.392334 0.636841 1441916401 0.408325 -0.523193 0.392334 0.636841 1441916401 0.408325 -0.523193 0.392334 0.636841 1441916401 0.408325 -0.523193 0.392334 0.636841 1441916401 0.408325 -0.523193 0.392334 0.636841 1441916401 0.415588 -0.525146 0.381592 0.637024 1441916401 0.415588 -0.525146 0.381592 0.637024 1441916401 0.415588 -0.525146 0.381592 0.637024 1441916401 0.415588 -0.525146 0.381592 0.637024 1441916401 0.415588 -0.525146 0.381592 0.637024 1441916401 0.415588 -0.525146 0.381592 0.637024 1441916401 0.415466 -0.533752 0.364685 0.639893 1441916401 0.415466 -0.533752 0.364685 0.639893 1441916401 0.415466 -0.533752 0.364685 0.639893 1441916401 0.415466 -0.533752 0.364685 0.639893 1441916401 0.415466 -0.533752 0.364685 0.639893 1441916401 0.415466 -0.533752 0.364685 0.639893 1441916401 0.415466 -0.533752 0.364685 0.639893 1441916401 0.416748 -0.539551 0.357727 0.638123 1441916401 0.416748 -0.539551 0.357727 0.638123 1441916401 0.416748 -0.539551 0.357727 0.638123 1441916401 0.416748 -0.539551 0.357727 0.638123 1441916401 0.416748 -0.539551 0.357727 0.638123 1441916401 0.420410 -0.535828 0.365356 0.634460 1441916401 0.420410 -0.535828 0.365356 0.634460 1441916401 0.420410 -0.535828 0.365356 0.634460 1441916401 0.420410 -0.535828 0.365356 0.634460 1441916401 0.420410 -0.535828 0.365356 0.634460 1441916401 0.420410 -0.535828 0.365356 0.634460 1441916401 0.420410 -0.535828 0.365356 0.634460 1441916401 0.426880 -0.528198 0.376770 0.629944 1441916401 0.426880 -0.528198 0.376770 0.629944 1441916401 0.426880 -0.528198 0.376770 0.629944 1441916401 0.426880 -0.528198 0.376770 0.629944 1441916401 0.426880 -0.528198 0.376770 0.629944 1441916401 0.426880 -0.528198 0.376770 0.629944 1441916401 0.426514 -0.523743 0.385437 0.628601 1441916401 0.426514 -0.523743 0.385437 0.628601 1441916401 0.426514 -0.523743 0.385437 0.628601 1441916401 0.426514 -0.523743 0.385437 0.628601 1441916401 0.426514 -0.523743 0.385437 0.628601 1441916401 0.426514 -0.523743 0.385437 0.628601 1441916401 0.426514 -0.523743 0.385437 0.628601 1441916401 0.427246 -0.516113 0.397278 0.627014 1441916401 0.427246 -0.516113 0.397278 0.627014 1441916401 0.427246 -0.516113 0.397278 0.627014 1441916401 0.427246 -0.516113 0.397278 0.627014 1441916401 0.427246 -0.516113 0.397278 0.627014 1441916401 0.427246 -0.516113 0.397278 0.627014 1441916401 0.429871 -0.509399 0.403625 0.626709 1441916401 0.429871 -0.509399 0.403625 0.626709 1441916401 0.429871 -0.509399 0.403625 0.626709 1441916401 0.429871 -0.509399 0.403625 0.626709 1441916401 0.429871 -0.509399 0.403625 0.626709 1441916401 0.429871 -0.509399 0.403625 0.626709 1441916401 0.429871 -0.509399 0.403625 0.626709 1441916401 0.409363 -0.519653 0.390198 0.640381 1441916401 0.409363 -0.519653 0.390198 0.640381 1441916402 0.409363 -0.519653 0.390198 0.640381 1441916402 0.409363 -0.519653 0.390198 0.640381 1441916402 0.409363 -0.519653 0.390198 0.640381 1441916402 0.409363 -0.519653 0.390198 0.640381 1441916402 0.407166 -0.520752 0.394714 0.638062 1441916402 0.407166 -0.520752 0.394714 0.638062 1441916402 0.407166 -0.520752 0.394714 0.638062 1441916402 0.407166 -0.520752 0.394714 0.638062 1441916402 0.407166 -0.520752 0.394714 0.638062 1441916402 0.407166 -0.520752 0.394714 0.638062 1441916402 0.407166 -0.520752 0.394714 0.638062 1441916402 0.429016 -0.502197 0.419189 0.622864 1441916402 0.429016 -0.502197 0.419189 0.622864 1441916402 0.429016 -0.502197 0.419189 0.622864 1441916402 0.429016 -0.502197 0.419189 0.622864 1441916402 0.429016 -0.502197 0.419189 0.622864 1441916402 0.437500 -0.492065 0.431396 0.616638 1441916402 0.437500 -0.492065 0.431396 0.616638 1441916402 0.437500 -0.492065 0.431396 0.616638 1441916402 0.437500 -0.492065 0.431396 0.616638 1441916402 0.437500 -0.492065 0.431396 0.616638 1441916402 0.437500 -0.492065 0.431396 0.616638 1441916402 0.437500 -0.492065 0.431396 0.616638 1441916402 0.440308 -0.490417 0.435669 0.612976 1441916402 0.440308 -0.490417 0.435669 0.612976 1441916402 0.440308 -0.490417 0.435669 0.612976 1441916402 0.440308 -0.490417 0.435669 0.612976 1441916402 0.440308 -0.490417 0.435669 0.612976 1441916402 0.440308 -0.490417 0.435669 0.612976 1441916402 0.440308 -0.490417 0.435669 0.612976 1441916402 0.442566 -0.489075 0.438843 0.610229 1441916402 0.442566 -0.489075 0.438843 0.610229 1441916402 0.442566 -0.489075 0.438843 0.610229 1441916402 0.442566 -0.489075 0.438843 0.610229 1441916402 0.442566 -0.489075 0.438843 0.610229 1441916402 0.442566 -0.489075 0.438843 0.610229 1441916402 0.443909 -0.483459 0.442261 0.611206 1441916402 0.443909 -0.483459 0.442261 0.611206 1441916402 0.443909 -0.483459 0.442261 0.611206 1441916402 0.443909 -0.483459 0.442261 0.611206 1441916402 0.443909 -0.483459 0.442261 0.611206 1441916402 0.443909 -0.483459 0.442261 0.611206 1441916402 0.436218 -0.484131 0.436707 0.620117 1441916402 0.436218 -0.484131 0.436707 0.620117 1441916402 0.436218 -0.484131 0.436707 0.620117 1441916402 0.436218 -0.484131 0.436707 0.620117 1441916402 0.415894 -0.498047 0.417175 0.636292 1441916402 0.415894 -0.498047 0.417175 0.636292 1441916402 0.415894 -0.498047 0.417175 0.636292 1441916402 0.415894 -0.498047 0.417175 0.636292 1441916402 0.415894 -0.498047 0.417175 0.636292 1441916402 0.415894 -0.498047 0.417175 0.636292 1441916402 0.401672 -0.512878 0.397339 0.646240 1441916402 0.401672 -0.512878 0.397339 0.646240 1441916402 0.401672 -0.512878 0.397339 0.646240 1441916402 0.401672 -0.512878 0.397339 0.646240 1441916402 0.401672 -0.512878 0.397339 0.646240 1441916402 0.401672 -0.512878 0.397339 0.646240 1441916402 0.401672 -0.512878 0.397339 0.646240 1441916402 0.393860 -0.524170 0.382446 0.651001 1441916402 0.393860 -0.524170 0.382446 0.651001 1441916402 0.393860 -0.524170 0.382446 0.651001 1441916402 0.393860 -0.524170 0.382446 0.651001 1441916402 0.393860 -0.524170 0.382446 0.651001 1441916402 0.393860 -0.524170 0.382446 0.651001 1441916402 0.399475 -0.525452 0.376099 0.650269 1441916402 0.399475 -0.525452 0.376099 0.650269 1441916402 0.399475 -0.525452 0.376099 0.650269 1441916402 0.399475 -0.525452 0.376099 0.650269 1441916402 0.399475 -0.525452 0.376099 0.650269 1441916402 0.399475 -0.525452 0.376099 0.650269 1441916402 0.398926 -0.529602 0.365173 0.653442 1441916402 0.398926 -0.529602 0.365173 0.653442 1441916402 0.398926 -0.529602 0.365173 0.653442 1441916402 0.398926 -0.529602 0.365173 0.653442 1441916402 0.398926 -0.529602 0.365173 0.653442 1441916402 0.398926 -0.529602 0.365173 0.653442 1441916402 0.393311 -0.538452 0.351868 0.656921 1441916402 0.393311 -0.538452 0.351868 0.656921 1441916402 0.393311 -0.538452 0.351868 0.656921 1441916402 0.393311 -0.538452 0.351868 0.656921 1441916402 0.393311 -0.538452 0.351868 0.656921 1441916402 0.393311 -0.538452 0.351868 0.656921 1441916402 0.393311 -0.538452 0.351868 0.656921 1441916402 0.408325 -0.532227 0.359375 0.648743 1441916402 0.408325 -0.532227 0.359375 0.648743 1441916402 0.408325 -0.532227 0.359375 0.648743 1441916402 0.408325 -0.532227 0.359375 0.648743 1441916402 0.408325 -0.532227 0.359375 0.648743 1441916402 0.408325 -0.532227 0.359375 0.648743 1441916402 0.419861 -0.525330 0.365601 0.643494 1441916402 0.419861 -0.525330 0.365601 0.643494 1441916402 0.419861 -0.525330 0.365601 0.643494 1441916402 0.419861 -0.525330 0.365601 0.643494 1441916402 0.419861 -0.525330 0.365601 0.643494 1441916402 0.419861 -0.525330 0.365601 0.643494 1441916402 0.419067 -0.528381 0.361328 0.643860 1441916402 0.419067 -0.528381 0.361328 0.643860 1441916402 0.419067 -0.528381 0.361328 0.643860 1441916402 0.419067 -0.528381 0.361328 0.643860 1441916402 0.419067 -0.528381 0.361328 0.643860 1441916402 0.419067 -0.528381 0.361328 0.643860 1441916402 0.419067 -0.528381 0.361328 0.643860 1441916402 0.419983 -0.529785 0.362915 0.641235 1441916402 0.419983 -0.529785 0.362915 0.641235 1441916402 0.419983 -0.529785 0.362915 0.641235 1441916402 0.419983 -0.529785 0.362915 0.641235 1441916402 0.419983 -0.529785 0.362915 0.641235 1441916402 0.419983 -0.529785 0.362915 0.641235 1441916402 0.422485 -0.521240 0.378784 0.637390 1441916402 0.422485 -0.521240 0.378784 0.637390 1441916402 0.422485 -0.521240 0.378784 0.637390 1441916402 0.422485 -0.521240 0.378784 0.637390 1441916403 0.422485 -0.521240 0.378784 0.637390 1441916403 0.422485 -0.521240 0.378784 0.637390 1441916403 0.422485 -0.521240 0.378784 0.637390 1441916403 0.424377 -0.509338 0.397095 0.634583 1441916403 0.424377 -0.509338 0.397095 0.634583 1441916403 0.424377 -0.509338 0.397095 0.634583 1441916403 0.424377 -0.509338 0.397095 0.634583 1441916403 0.424377 -0.509338 0.397095 0.634583 1441916403 0.424377 -0.509338 0.397095 0.634583 1441916403 0.412415 -0.512268 0.393433 0.642334 1441916403 0.412415 -0.512268 0.393433 0.642334 1441916403 0.412415 -0.512268 0.393433 0.642334 1441916403 0.412415 -0.512268 0.393433 0.642334 1441916403 0.412415 -0.512268 0.393433 0.642334 1441916403 0.412415 -0.512268 0.393433 0.642334 1441916403 0.400635 -0.518677 0.385986 0.649170 1441916403 0.400635 -0.518677 0.385986 0.649170 1441916403 0.400635 -0.518677 0.385986 0.649170 1441916403 0.400635 -0.518677 0.385986 0.649170 1441916403 0.400635 -0.518677 0.385986 0.649170 1441916403 0.400635 -0.518677 0.385986 0.649170 1441916403 0.406494 -0.511292 0.398743 0.643677 1441916403 0.406494 -0.511292 0.398743 0.643677 1441916403 0.406494 -0.511292 0.398743 0.643677 1441916403 0.406494 -0.511292 0.398743 0.643677 1441916403 0.406494 -0.511292 0.398743 0.643677 1441916403 0.406494 -0.511292 0.398743 0.643677 1441916403 0.406494 -0.511292 0.398743 0.643677 1441916403 0.425049 -0.490540 0.425903 0.630310 1441916403 0.425049 -0.490540 0.425903 0.630310 1441916403 0.425049 -0.490540 0.425903 0.630310 1441916403 0.425049 -0.490540 0.425903 0.630310 1441916403 0.425049 -0.490540 0.425903 0.630310 1441916403 0.425049 -0.490540 0.425903 0.630310 1441916403 0.436279 -0.477905 0.441772 0.621338 1441916403 0.436279 -0.477905 0.441772 0.621338 1441916403 0.436279 -0.477905 0.441772 0.621338 1441916403 0.436279 -0.477905 0.441772 0.621338 1441916403 0.436279 -0.477905 0.441772 0.621338 1441916403 0.436279 -0.477905 0.441772 0.621338 1441916403 0.437866 -0.479553 0.439514 0.620483 1441916403 0.437866 -0.479553 0.439514 0.620483 1441916403 0.437866 -0.479553 0.439514 0.620483 1441916403 0.437866 -0.479553 0.439514 0.620483 1441916403 0.437866 -0.479553 0.439514 0.620483 1441916403 0.437866 -0.479553 0.439514 0.620483 1441916403 0.437622 -0.483643 0.432190 0.622681 1441916403 0.437622 -0.483643 0.432190 0.622681 1441916403 0.437622 -0.483643 0.432190 0.622681 1441916403 0.437622 -0.483643 0.432190 0.622681 1441916403 0.437622 -0.483643 0.432190 0.622681 1441916403 0.437622 -0.483643 0.432190 0.622681 1441916403 0.437805 -0.482117 0.431396 0.624268 1441916403 0.437805 -0.482117 0.431396 0.624268 1441916403 0.437805 -0.482117 0.431396 0.624268 1441916403 0.437805 -0.482117 0.431396 0.624268 1441916403 0.437805 -0.482117 0.431396 0.624268 1441916403 0.437805 -0.482117 0.431396 0.624268 1441916403 0.437805 -0.482117 0.431396 0.624268 1441916403 0.434753 -0.482178 0.429932 0.627380 1441916403 0.434753 -0.482178 0.429932 0.627380 1441916403 0.434753 -0.482178 0.429932 0.627380 1441916403 0.434753 -0.482178 0.429932 0.627380 1441916403 0.434753 -0.482178 0.429932 0.627380 1441916403 0.421936 -0.493225 0.419312 0.634644 1441916403 0.421936 -0.493225 0.419312 0.634644 1441916403 0.421936 -0.493225 0.419312 0.634644 1441916403 0.421936 -0.493225 0.419312 0.634644 1441916403 0.421936 -0.493225 0.419312 0.634644 1441916403 0.421936 -0.493225 0.419312 0.634644 1441916403 0.407654 -0.508667 0.403076 0.642273 1441916403 0.407654 -0.508667 0.403076 0.642273 1441916403 0.407654 -0.508667 0.403076 0.642273 1441916403 0.407654 -0.508667 0.403076 0.642273 1441916403 0.407654 -0.508667 0.403076 0.642273 1441916403 0.407654 -0.508667 0.403076 0.642273 1441916403 0.407654 -0.508667 0.403076 0.642273 1441916403 0.408752 -0.514282 0.393066 0.643311 1441916403 0.408752 -0.514282 0.393066 0.643311 1441916403 0.408752 -0.514282 0.393066 0.643311 1441916403 
0.502869 -0.448547 0.381042 0.632935 1441916405 0.502869 -0.448547 0.381042 0.632935 1441916405 0.502869 -0.448547 0.381042 0.632935 1441916405 0.502869 -0.448547 0.381042 0.632935 1441916405 0.502869 -0.448547 0.381042 0.632935 1441916405 0.502869 -0.448547 0.381042 0.632935 1441916405 0.502869 -0.448547 0.381042 0.632935 1441916405 0.519043 -0.438660 0.378296 0.628479 1441916405 0.519043 -0.438660 0.378296 0.628479 1441916405 0.519043 -0.438660 0.378296 0.628479 1441916405 0.519043 -0.438660 0.378296 0.628479 1441916405 0.519043 -0.438660 0.378296 0.628479 1441916405 0.519043 -0.438660 0.378296 0.628479 1441916406 0.529358 -0.433899 0.378784 0.622864 1441916406 0.529358 -0.433899 0.378784 0.622864 1441916406 0.529358 -0.433899 0.378784 0.622864 1441916406 0.529358 -0.433899 0.378784 0.622864 1441916406 0.529358 -0.433899 0.378784 0.622864 1441916406 0.529358 -0.433899 0.378784 0.622864 1441916406 0.524719 -0.441467 0.384521 0.617920 1441916406 0.524719 -0.441467 0.384521 0.617920 1441916406 0.524719 -0.441467 0.384521 0.617920 1441916406 0.524719 -0.441467 0.384521 0.617920 1441916406 0.524719 -0.441467 0.384521 0.617920 1441916406 0.524719 -0.441467 0.384521 0.617920 1441916406 0.524719 -0.441467 0.384521 0.617920 1441916406 0.507935 -0.456543 0.394653 0.614624 1441916406 0.507935 -0.456543 0.394653 0.614624 1441916406 0.507935 -0.456543 0.394653 0.614624 1441916406 0.507935 -0.456543 0.394653 0.614624 1441916406 0.507935 -0.456543 0.394653 0.614624 1441916406 0.507935 -0.456543 0.394653 0.614624 1441916406 0.480225 -0.467651 0.418274 0.612976 1441916406 0.480225 -0.467651 0.418274 0.612976 1441916406 0.480225 -0.467651 0.418274 0.612976 1441916406 0.480225 -0.467651 0.418274 0.612976 1441916406 0.480225 -0.467651 0.418274 0.612976 1441916406 0.480225 -0.467651 0.418274 0.612976 1441916406 0.419312 -0.451721 0.475159 0.627930 1441916406 0.419312 -0.451721 0.475159 0.627930 1441916406 0.419312 -0.451721 0.475159 0.627930 1441916406 0.419312 -0.451721 0.475159 0.627930 1441916406 0.419312 -0.451721 0.475159 0.627930 1441916406 0.419312 -0.451721 0.475159 0.627930 1441916406 0.322693 -0.402039 0.566711 0.642639 1441916406 0.322693 -0.402039 0.566711 0.642639 1441916406 0.322693 -0.402039 0.566711 0.642639 1441916406 0.322693 -0.402039 0.566711 0.642639 1441916406 0.322693 -0.402039 0.566711 0.642639 1441916406 0.322693 -0.402039 0.566711 0.642639 1441916406 0.195313 -0.361145 0.660583 0.628479 1441916406 0.195313 -0.361145 0.660583 0.628479 1441916406 0.195313 -0.361145 0.660583 0.628479 1441916406 0.195313 -0.361145 0.660583 0.628479 1441916406 0.195313 -0.361145 0.660583 0.628479 1441916406 0.195313 -0.361145 0.660583 0.628479 1441916406 0.044556 -0.348145 0.701355 0.620422 1441916406 0.044556 -0.348145 0.701355 0.620422 1441916406 0.044556 -0.348145 0.701355 0.620422 1441916406 0.044556 -0.348145 0.701355 0.620422 1441916406 0.044556 -0.348145 0.701355 0.620422 1441916406 0.044556 -0.348145 0.701355 0.620422 1441916406 -0.092285 -0.334656 0.672729 0.653381 1441916406 -0.092285 -0.334656 0.672729 0.653381 1441916406 -0.092285 -0.334656 0.672729 0.653381 1441916406 -0.092285 -0.334656 0.672729 0.653381 1441916406 -0.092285 -0.334656 0.672729 0.653381 1441916406 -0.092285 -0.334656 0.672729 0.653381 1441916406 -0.174927 -0.292297 0.626648 0.700867 1441916406 -0.174927 -0.292297 0.626648 0.700867 1441916406 -0.174927 -0.292297 0.626648 0.700867 1441916406 -0.174927 -0.292297 0.626648 0.700867 1441916406 -0.174927 -0.292297 0.626648 0.700867 1441916406 -0.174927 -0.292297 0.626648 0.700867 1441916406 -0.206787 -0.262146 0.635864 0.695801 1441916406 -0.206787 -0.262146 0.635864 0.695801 1441916406 -0.206787 -0.262146 0.635864 0.695801 1441916406 -0.206787 -0.262146 0.635864 0.695801 1441916406 -0.206787 -0.262146 0.635864 0.695801 1441916406 -0.206787 -0.262146 0.635864 0.695801 1441916406 -0.198792 -0.261292 0.660095 0.675598 1441916406 -0.198792 -0.261292 0.660095 0.675598 1441916406 -0.198792 -0.261292 0.660095 0.675598 1441916406 -0.198792 -0.261292 0.660095 0.675598 1441916406 -0.198792 -0.261292 0.660095 0.675598 1441916406 -0.198792 -0.261292 0.660095 0.675598 1441916406 -0.161438 -0.270874 0.661194 0.680664 1441916406 -0.161438 -0.270874 0.661194 0.680664 1441916406 -0.161438 -0.270874 0.661194 0.680664 1441916406 -0.093018 -0.285278 0.660278 0.688416 1441916406 -0.093018 -0.285278 0.660278 0.688416 1441916406 -0.093018 -0.285278 0.660278 0.688416 1441916406 -0.093018 -0.285278 0.660278 0.688416 1441916406 -0.093018 -0.285278 0.660278 0.688416 1441916406 -0.093018 -0.285278 0.660278 0.688416 1441916406 0.005432 -0.289734 0.664673 0.688599 1441916406 0.005432 -0.289734 0.664673 0.688599 1441916406 0.005432 -0.289734 0.664673 0.688599 1441916406 0.005432 -0.289734 0.664673 0.688599 1441916406 0.005432 -0.289734 0.664673 0.688599 1441916406 0.005432 -0.289734 0.664673 0.688599 1441916406 0.005432 -0.289734 0.664673 0.688599 1441916406 0.127686 -0.280029 0.661255 0.684082 1441916406 0.127686 -0.280029 0.661255 0.684082 1441916406 0.127686 -0.280029 0.661255 0.684082 1441916406 0.127686 -0.280029 0.661255 0.684082 1441916406 0.127686 -0.280029 0.661255 0.684082 1441916406 0.127686 -0.280029 0.661255 0.684082 1441916406 0.253540 -0.250916 0.621155 0.697754 1441916406 0.253540 -0.250916 0.621155 0.697754 1441916406 0.253540 -0.250916 0.621155 0.697754 1441916406 0.253540 -0.250916 0.621155 0.697754 1441916406 0.253540 -0.250916 0.621155 0.697754 1441916406 0.253540 -0.250916 0.621155 0.697754 1441916406 0.348145 -0.264160 0.536499 0.721863 1441916406 0.348145 -0.264160 0.536499 0.721863 1441916406 0.348145 -0.264160 0.536499 0.721863 1441916406 0.348145 -0.264160 0.536499 0.721863 1441916406 0.348145 -0.264160 0.536499 0.721863 1441916406 0.348145 -0.264160 0.536499 0.721863 1441916406 0.425110 -0.307251 0.454651 0.719788 1441916407 0.425110 -0.307251 0.454651 0.719788 1441916407 0.425110 -0.307251 0.454651 0.719788 1441916407 0.425110 -0.307251 0.454651 0.719788 1441916407 0.425110 -0.307251 0.454651 0.719788 1441916407 0.425110 -0.307251 0.454651 0.719788 1441916407 0.485840 -0.349792 0.409912 0.688110 1441916407 0.485840 -0.349792 0.409912 0.688110 1441916407 0.485840 -0.349792 0.409912 0.688110 1441916407 0.485840 -0.349792 0.409912 0.688110 1441916407 0.485840 -0.349792 0.409912 0.688110 1441916407 0.485840 -0.349792 0.409912 0.688110 1441916407 0.535950 -0.359802 0.414917 0.641174 1441916407 0.535950 -0.359802 0.414917 0.641174 1441916407 0.535950 -0.359802 0.414917 0.641174 1441916407 0.535950 -0.359802 0.414917 0.641174 1441916407 0.557007 -0.345764 0.453125 0.604004 1441916407 0.557007 -0.345764 0.453125 0.604004 1441916407 0.557007 -0.345764 0.453125 0.604004 1441916407 0.557007 -0.345764 0.453125 0.604004 1441916407 0.557007 -0.345764 0.453125 0.604004 1441916407 0.557007 -0.345764 0.453125 0.604004 1441916407 0.557007 -0.345764 0.453125 0.604004 1441916407 0.527344 -0.349060 0.494202 0.596436 1441916407 0.527344 -0.349060 0.494202 0.596436 1441916407 0.527344 -0.349060 0.494202 0.596436 1441916407 0.527344 -0.349060 0.494202 0.596436 1441916407 0.527344 -0.349060 0.494202 0.596436 1441916407 0.527344 -0.349060 0.494202 0.596436 1441916407 0.436951 -0.369812 0.530640 0.625000 1441916407 0.436951 -0.369812 0.530640 0.625000 1441916407 0.436951 -0.369812 0.530640 0.625000 1441916407 0.436951 -0.369812 0.530640 0.625000 1441916407 0.436951 -0.369812 0.530640 0.625000 1441916407 0.436951 -0.369812 0.530640 0.625000 1441916407 0.310486 -0.368591 0.584778 0.652466 1441916407 0.310486 -0.368591 0.584778 0.652466 1441916407 0.310486 -0.368591 0.584778 0.652466 1441916407 0.310486 -0.368591 0.584778 0.652466 1441916407 0.310486 -0.368591 0.584778 0.652466 1441916407 0.310486 -0.368591 0.584778 0.652466 1441916407 0.310486 -0.368591 0.584778 0.652466 1441916407 0.176086 -0.337097 0.660339 0.647461 1441916407 0.176086 -0.337097 0.660339 0.647461 1441916407 0.176086 -0.337097 0.660339 0.647461 1441916407 0.176086 -0.337097 0.660339 0.647461 1441916407 0.176086 -0.337097 0.660339 0.647461 1441916407 0.176086 -0.337097 0.660339 0.647461 1441916407 0.048096 -0.318481 0.714417 0.621094 1441916407 0.048096 -0.318481 0.714417 0.621094 1441916407 0.048096 -0.318481 0.714417 0.621094 1441916407 0.048096 -0.318481 0.714417 0.621094 1441916407 0.048096 -0.318481 0.714417 0.621094 1441916407 0.048096 -0.318481 0.714417 0.621094 1441916407 -0.071777 -0.313782 0.697998 0.639648 1441916407 -0.071777 -0.313782 0.697998 0.639648 1441916407 -0.071777 -0.313782 0.697998 0.639648 1441916407 -0.071777 -0.313782 0.697998 0.639648 1441916407 -0.071777 -0.313782 0.697998 0.639648 1441916407 -0.158264 -0.292786 0.652649 0.680603 1441916407 -0.158264 -0.292786 0.652649 0.680603 1441916407 -0.158264 -0.292786 0.652649 0.680603 1441916407 -0.158264 -0.292786 0.652649 0.680603 1441916407 -0.158264 -0.292786 0.652649 0.680603 1441916407 -0.158264 -0.292786 0.652649 0.680603 1441916407 -0.202271 -0.264709 0.648132 0.684692 1441916407 -0.202271 -0.264709 0.648132 0.684692 1441916407 -0.202271 -0.264709 0.648132 0.684692 1441916407 -0.202271 -0.264709 0.648132 0.684692 1441916407 -0.202271 -0.264709 0.648132 0.684692 1441916407 -0.202271 -0.264709 0.648132 0.684692 1441916407 -0.207275 -0.258118 0.668518 0.665894 1441916407 -0.207275 -0.258118 0.668518 0.665894 1441916407 -0.207275 -0.258118 0.668518 0.665894 1441916407 -0.207275 -0.258118 0.668518 0.665894 1441916407 -0.207275 -0.258118 0.668518 0.665894 1441916407 -0.207275 -0.258118 0.668518 0.665894 1441916407 -0.183044 -0.264709 0.676270 0.662598 1441916407 -0.183044 -0.264709 0.676270 0.662598 1441916407 -0.183044 -0.264709 0.676270 0.662598 1441916407 -0.183044 -0.264709 0.676270 0.662598 1441916407 -0.183044 -0.264709 0.676270 0.662598 1441916407 -0.183044 -0.264709 0.676270 0.662598 1441916407 -0.133850 -0.277954 0.673462 0.671753 1441916407 -0.133850 -0.277954 0.673462 0.671753 1441916407 -0.133850 -0.277954 0.673462 0.671753 1441916407 -0.133850 -0.277954 0.673462 0.671753 1441916407 -0.058777 -0.296753 0.674744 0.673157 1441916407 -0.058777 -0.296753 0.674744 0.673157 1441916407 -0.058777 -0.296753 0.674744 0.673157 1441916407 -0.058777 -0.296753 0.674744 0.673157 1441916407 -0.058777 -0.296753 0.674744 0.673157 1441916407 -0.058777 -0.296753 0.674744 0.673157 1441916407 0.058105 -0.302185 0.673767 0.671753 1441916407 0.058105 -0.302185 0.673767 0.671753 1441916407 0.058105 -0.302185 0.673767 0.671753 1441916407 0.058105 -0.302185 0.673767 0.671753 1441916407 0.058105 -0.302185 0.673767 0.671753 1441916407 0.187012 -0.297058 0.640930 0.682556 1441916407 0.187012 -0.297058 0.640930 0.682556 1441916407 0.187012 -0.297058 0.640930 0.682556 1441916407 0.187012 -0.297058 0.640930 0.682556 1441916407 0.187012 -0.297058 0.640930 0.682556 1441916407 0.187012 -0.297058 0.640930 0.682556 1441916407 0.187012 -0.297058 0.640930 0.682556 1441916407 0.294556 -0.299194 0.574829 0.702271 1441916408 0.294556 -0.299194 0.574829 0.702271 1441916408 0.294556 -0.299194 0.574829 0.702271 1441916408 0.294556 -0.299194 0.574829 0.702271 1441916408 0.294556 -0.299194 0.574829 0.702271 1441916408 0.294556 -0.299194 0.574829 0.702271 1441916408 0.389893 -0.340454 0.496094 0.697083 1441916408 0.389893 -0.340454 0.496094 0.697083 1441916408 0.389893 -0.340454 0.496094 0.697083 1441916408 0.389893 -0.340454 0.496094 0.697083 1441916408 0.389893 -0.340454 0.496094 0.697083 1441916408 0.389893 -0.340454 0.496094 0.697083 1441916408 0.462524 -0.370728 0.438660 0.675354 1441916408 0.462524 -0.370728 0.438660 0.675354 1441916408 0.462524 -0.370728 0.438660 0.675354 1441916408 0.462524 -0.370728 0.438660 0.675354 1441916408 0.462524 -0.370728 0.438660 0.675354 1441916408 0.462524 -0.370728 0.438660 0.675354 1441916408 0.529358 -0.386963 0.414001 0.631348 1441916408 0.529358 -0.386963 0.414001 0.631348 1441916408 0.529358 -0.386963 0.414001 0.631348 1441916408 0.529358 -0.386963 0.414001 0.631348 1441916408 0.529358 -0.386963 0.414001 0.631348 1441916408 0.577026 -0.375732 0.416321 0.593689 1441916408 0.577026 -0.375732 0.416321 0.593689 1441916408 0.577026 -0.375732 0.416321 0.593689 1441916408 0.577026 -0.375732 0.416321 0.593689 1441916408 0.577026 -0.375732 0.416321 0.593689 1441916408 0.577026 -0.375732 0.416321 0.593689 1441916408 0.577026 -0.375732 0.416321 0.593689 1441916408 0.582764 -0.370605 0.430420 0.581116 1441916408 0.582764 -0.370605 0.430420 0.581116 1441916408 0.582764 -0.370605 0.430420 0.581116 1441916408 0.582764 -0.370605 0.430420 0.581116 1441916408 0.582764 -0.370605 0.430420 0.581116 1441916408 0.538147 -0.387878 0.450378 0.597534 1441916408 0.538147 -0.387878 0.450378 0.597534 1441916408 0.538147 -0.387878 0.450378 0.597534 1441916408 0.538147 -0.387878 0.450378 0.597534 1441916408 0.538147 -0.387878 0.450378 0.597534 1441916408 0.538147 -0.387878 0.450378 0.597534 1441916408 0.538147 -0.387878 0.450378 0.597534 1441916408 0.457886 -0.394836 0.491455 0.626770 1441916408 0.457886 -0.394836 0.491455 0.626770 1441916408 0.457886 -0.394836 0.491455 0.626770 1441916408 0.457886 -0.394836 0.491455 0.626770 1441916408 0.457886 -0.394836 0.491455 0.626770 1441916408 0.457886 -0.394836 0.491455 0.626770 1441916408 0.457886 -0.394836 0.491455 0.626770 1441916408 0.347168 -0.366760 0.567139 0.650574 1441916408 0.347168 -0.366760 0.567139 0.650574 1441916408 0.347168 -0.366760 0.567139 0.650574 1441916408 0.347168 -0.366760 0.567139 0.650574 1441916408 0.347168 -0.366760 0.567139 0.650574 1441916408 0.347168 -0.366760 0.567139 0.650574 1441916408 0.219299 -0.326172 0.652893 0.647461 1441916408 0.219299 -0.326172 0.652893 0.647461 1441916408 0.219299 -0.326172 0.652893 0.647461 1441916408 0.219299 -0.326172 0.652893 0.647461 1441916408 0.085266 -0.309387 0.707031 0.630127 1441916408 0.085266 -0.309387 0.707031 0.630127 1441916408 0.085266 -0.309387 0.707031 0.630127 1441916408 0.085266 -0.309387 0.707031 0.630127 1441916408 0.085266 -0.309387 0.707031 0.630127 1441916408 -0.036377 -0.305847 0.698669 0.645691 1441916408 -0.036377 -0.305847 0.698669 0.645691 1441916408 -0.036377 -0.305847 0.698669 0.645691 1441916408 -0.036377 -0.305847 0.698669 0.645691 1441916408 -0.036377 -0.305847 0.698669 0.645691 1441916408 -0.036377 -0.305847 0.698669 0.645691 1441916408 -0.133789 -0.284180 0.653259 0.688843 1441916408 -0.133789 -0.284180 0.653259 0.688843 1441916408 -0.133789 -0.284180 0.653259 0.688843 1441916408 -0.133789 -0.284180 0.653259 0.688843 1441916408 -0.133789 -0.284180 0.653259 0.688843 1441916408 -0.133789 -0.284180 0.653259 0.688843 1441916408 -0.133789 -0.284180 0.653259 0.688843 1441916408 -0.184753 -0.254578 0.631714 0.708435 1441916408 -0.184753 -0.254578 0.631714 0.708435 1441916408 -0.184753 -0.254578 0.631714 0.708435 1441916408 -0.184753 -0.254578 0.631714 0.708435 1441916408 -0.184753 -0.254578 0.631714 0.708435 1441916408 -0.184753 -0.254578 0.631714 0.708435 1441916408 -0.191101 -0.242126 0.653809 0.690857 1441916408 -0.191101 -0.242126 0.653809 0.690857 1441916408 -0.191101 -0.242126 0.653809 0.690857 1441916408 -0.191101 -0.242126 0.653809 0.690857 1441916408 -0.191101 -0.242126 0.653809 0.690857 1441916408 -0.191101 -0.242126 0.653809 0.690857 1441916408 -0.166321 -0.252441 0.675598 0.672363 1441916408 -0.166321 -0.252441 0.675598 0.672363 1441916408 -0.166321 -0.252441 0.675598 0.672363 1441916408 -0.166321 -0.252441 0.675598 0.672363 1441916408 -0.166321 -0.252441 0.675598 0.672363 1441916408 -0.166321 -0.252441 0.675598 0.672363 1441916408 -0.166321 -0.252441 0.675598 0.672363 1441916408 -0.113892 -0.267578 0.677063 0.675964 1441916408 -0.113892 -0.267578 0.677063 0.675964 1441916408 -0.113892 -0.267578 0.677063 0.675964 1441916408 -0.113892 -0.267578 0.677063 0.675964 1441916408 -0.113892 -0.267578 0.677063 0.675964 1441916408 -0.113892 -0.267578 0.677063 0.675964 1441916408 -0.033691 -0.287231 0.672241 0.681396 1441916408 -0.033691 -0.287231 0.672241 0.681396 1441916408 -0.033691 -0.287231 0.672241 0.681396 1441916408 -0.033691 -0.287231 0.672241 0.681396 1441916408 -0.033691 -0.287231 0.672241 0.681396 1441916408 -0.033691 -0.287231 0.672241 0.681396 1441916408 -0.033691 -0.287231 0.672241 0.681396 1441916408 0.081421 -0.298340 0.660950 0.683716 1441916408 0.081421 -0.298340 0.660950 0.683716 1441916408 0.081421 -0.298340 0.660950 0.683716 1441916409 0.081421 -0.298340 0.660950 0.683716 1441916409 0.081421 -0.298340 0.660950 0.683716 1441916409 0.081421 -0.298340 0.660950 0.683716 1441916409 0.206421 -0.302002 0.623108 0.691284 1441916409 0.206421 -0.302002 0.623108 0.691284 1441916409 0.206421 -0.302002 0.623108 0.691284 1441916409 0.206421 -0.302002 0.623108 0.691284 1441916409 0.206421 -0.302002 0.623108 0.691284 1441916409 0.206421 -0.302002 0.623108 0.691284 1441916409 0.330505 -0.316467 0.568176 0.683960 1441916409 0.330505 -0.316467 0.568176 0.683960 1441916409 0.330505 -0.316467 0.568176 0.683960 1441916409 0.330505 -0.316467 0.568176 0.683960 1441916409 0.330505 -0.316467 0.568176 0.683960 1441916409 0.330505 -0.316467 0.568176 0.683960 1441916409 0.423035 -0.333435 0.506592 0.673157 1441916409 0.423035 -0.333435 0.506592 0.673157 1441916409 0.423035 -0.333435 0.506592 0.673157 1441916409 0.423035 -0.333435 0.506592 0.673157 1441916409 0.423035 -0.333435 0.506592 0.673157 1441916409 0.423035 -0.333435 0.506592 0.673157 1441916409 0.423035 -0.333435 0.506592 0.673157 1441916409 0.489746 -0.342041 0.462341 0.655212 1441916409 0.489746 -0.342041 0.462341 0.655212 1441916409 0.489746 -0.342041 0.462341 0.655212 1441916409 0.489746 -0.342041 0.462341 0.655212 1441916409 0.489746 -0.342041 0.462341 0.655212 1441916409 0.489746 -0.342041 0.462341 0.655212 1441916409 0.536987 -0.344238 0.433960 0.636169 1441916409 0.536987 -0.344238 0.433960 0.636169 1441916409 0.536987 -0.344238 0.433960 0.636169 1441916409 0.536987 -0.344238 0.433960 0.636169 1441916409 0.559143 -0.356567 0.413452 0.623840 1441916409 0.559143 -0.356567 0.413452 0.623840 1441916409 0.559143 -0.356567 0.413452 0.623840 1441916409 0.559143 -0.356567 0.413452 0.623840 1441916409 0.559143 -0.356567 0.413452 0.623840 1441916409 0.559143 -0.356567 0.413452 0.623840 1441916409 0.556641 -0.366943 0.416199 0.618225 1441916409 0.556641 -0.366943 0.416199 0.618225 1441916409 0.556641 -0.366943 0.416199 0.618225 1441916409 0.556641 -0.366943 0.416199 0.618225 1441916409 0.556641 -0.366943 0.416199 0.618225 1441916409 0.556641 -0.366943 0.416199 0.618225 1441916409 0.525146 -0.372253 0.445679 0.622070 1441916409 0.525146 -0.372253 0.445679 0.622070 1441916409 0.525146 -0.372253 0.445679 0.622070 1441916409 0.525146 -0.372253 0.445679 0.622070 1441916409 0.525146 -0.372253 0.445679 0.622070 1441916409 0.525146 -0.372253 0.445679 0.622070 1441916409 0.525146 -0.372253 0.445679 0.622070 1441916409 0.463623 -0.374084 0.495178 0.632385 1441916409 0.463623 -0.374084 0.495178 0.632385 1441916409 0.463623 -0.374084 0.495178 0.632385 1441916409 0.463623 -0.374084 0.495178 0.632385 1441916409 0.463623 -0.374084 0.495178 0.632385 1441916409 0.463623 -0.374084 0.495178 0.632385 1441916409 0.366028 -0.368896 0.553833 0.650452 1441916409 0.366028 -0.368896 0.553833 0.650452 1441916409 0.366028 -0.368896 0.553833 0.650452 1441916409 0.366028 -0.368896 0.553833 0.650452 1441916409 0.366028 -0.368896 0.553833 0.650452 1441916409 0.366028 -0.368896 0.553833 0.650452 1441916409 0.237122 -0.357239 0.616516 0.660278 1441916409 0.237122 -0.357239 0.616516 0.660278 1441916409 0.237122 -0.357239 0.616516 0.660278 1441916409 0.237122 -0.357239 0.616516 0.660278 1441916409 0.237122 -0.357239 0.616516 0.660278 1441916409 0.237122 -0.357239 0.616516 0.660278 1441916409 0.106018 -0.346008 0.673950 0.644043 1441916409 0.106018 -0.346008 0.673950 0.644043 1441916409 0.106018 -0.346008 0.673950 0.644043 1441916409 0.106018 -0.346008 0.673950 0.644043 1441916409 0.106018 -0.346008 0.673950 0.644043 1441916409 0.106018 -0.346008 0.673950 0.644043 1441916409 -0.011902 -0.338318 0.697083 0.632019 1441916409 -0.011902 -0.338318 0.697083 0.632019 1441916409 -0.011902 -0.338318 0.697083 0.632019 1441916409 -0.011902 -0.338318 0.697083 0.632019 1441916409 -0.011902 -0.338318 0.697083 0.632019 1441916409 -0.011902 -0.338318 0.697083 0.632019 1441916409 -0.011902 -0.338318 0.697083 0.632019 1441916409 -0.117310 -0.327271 0.676880 0.648804 1441916409 -0.117310 -0.327271 0.676880 0.648804 1441916409 -0.117310 -0.327271 0.676880 0.648804 1441916409 -0.117310 -0.327271 0.676880 0.648804 1441916409 -0.117310 -0.327271 0.676880 0.648804 1441916409 -0.117310 -0.327271 0.676880 0.648804 1441916409 -0.191345 -0.300659 0.645874 0.675110 1441916409 -0.191345 -0.300659 0.645874 0.675110 1441916409 -0.191345 -0.300659 0.645874 0.675110 1441916409 -0.191345 -0.300659 0.645874 0.675110 1441916409 -0.191345 -0.300659 0.645874 0.675110 1441916409 -0.191345 -0.300659 0.645874 0.675110 1441916409 -0.217773 -0.273682 0.651123 0.673584 1441916409 -0.217773 -0.273682 0.651123 0.673584 1441916409 -0.217773 -0.273682 0.651123 0.673584 1441916409 -0.217773 -0.273682 0.651123 0.673584 1441916409 -0.217773 -0.273682 0.651123 0.673584 1441916409 -0.209290 -0.266663 0.671387 0.658997 1441916409 -0.209290 -0.266663 0.671387 0.658997 1441916409 -0.209290 -0.266663 0.671387 0.658997 1441916409 -0.209290 -0.266663 0.671387 0.658997 1441916409 -0.209290 -0.266663 0.671387 0.658997 1441916409 -0.209290 -0.266663 0.671387 0.658997 1441916409 -0.209290 -0.266663 0.671387 0.658997 1441916409 -0.174133 -0.276245 0.676086 0.660461 1441916409 -0.174133 -0.276245 0.676086 0.660461 1441916409 -0.174133 -0.276245 0.676086 0.660461 1441916409 -0.174133 -0.276245 0.676086 0.660461 1441916410 -0.174133 -0.276245 0.676086 0.660461 1441916410 -0.174133 -0.276245 0.676086 0.660461 1441916410 -0.112915 -0.292542 0.681091 0.661560 1441916410 -0.112915 -0.292542 0.681091 0.661560 1441916410 -0.112915 -0.292542 0.681091 0.661560 1441916410 -0.112915 -0.292542 0.681091 0.661560 1441916410 -0.112915 -0.292542 0.681091 0.661560 1441916410 -0.112915 -0.292542 0.681091 0.661560 1441916410 -0.029114 -0.309753 0.688293 0.655273 1441916410 -0.029114 -0.309753 0.688293 0.655273 1441916410 -0.029114 -0.309753 0.688293 0.655273 1441916410 -0.029114 -0.309753 0.688293 0.655273 1441916410 -0.029114 -0.309753 0.688293 0.655273 1441916410 -0.029114 -0.309753 0.688293 0.655273 1441916410 0.084412 -0.320007 0.676941 0.657410 1441916410 0.084412 -0.320007 0.676941 0.657410 1441916410 0.084412 -0.320007 0.676941 0.657410 1441916410 0.084412 -0.320007 0.676941 0.657410 1441916410 0.084412 -0.320007 0.676941 0.657410 1441916410 0.084412 -0.320007 0.676941 0.657410 1441916410 0.084412 -0.320007 0.676941 0.657410 1441916410 0.201538 -0.322754 0.632202 0.674866 1441916410 0.201538 -0.322754 0.632202 0.674866 1441916410 0.201538 -0.322754 0.632202 0.674866 1441916410 0.201538 -0.322754 0.632202 0.674866 1441916410 0.201538 -0.322754 0.632202 0.674866 1441916410 0.201538 -0.322754 0.632202 0.674866 1441916410 0.305542 -0.314941 0.570251 0.694397 1441916410 0.305542 -0.314941 0.570251 0.694397 1441916410 0.305542 -0.314941 0.570251 0.694397 1441916410 0.305542 -0.314941 0.570251 0.694397 1441916410 0.305542 -0.314941 0.570251 0.694397 1441916410 0.305542 -0.314941 0.570251 0.694397 1441916410 0.305542 -0.314941 0.570251 0.694397 1441916410 0.381714 -0.345459 0.492737 0.701477 1441916410 0.381714 -0.345459 0.492737 0.701477 1441916410 0.381714 -0.345459 0.492737 0.701477 1441916410 0.381714 -0.345459 0.492737 0.701477 1441916410 0.381714 -0.345459 0.492737 0.701477 1441916410 0.381714 -0.345459 0.492737 0.701477 1441916410 0.438354 -0.391113 0.423706 0.689453 1441916410 0.438354 -0.391113 0.423706 0.689453 1441916410 0.438354 -0.391113 0.423706 0.689453 1441916410 0.438354 -0.391113 0.423706 0.689453 1441916410 0.483826 -0.411621 0.396484 0.662720 1441916410 0.483826 -0.411621 0.396484 0.662720 1441916410 0.483826 -0.411621 0.396484 0.662720 1441916410 0.483826 -0.411621 0.396484 0.662720 1441916410 0.483826 -0.411621 0.396484 0.662720 1441916410 0.483826 -0.411621 0.396484 0.662720 1441916410 0.483826 -0.411621 0.396484 0.662720 1441916410 0.525696 -0.400574 0.404175 0.632263 1441916410 0.525696 -0.400574 0.404175 0.632263 1441916410 0.525696 -0.400574 0.404175 0.632263 1441916410 0.525696 -0.400574 0.404175 0.632263 1441916410 0.525696 -0.400574 0.404175 0.632263 1441916410 0.525696 -0.400574 0.404175 0.632263 1441916410 0.540955 -0.386841 0.422668 0.615662 1441916410 0.540955 -0.386841 0.422668 0.615662 1441916410 0.540955 -0.386841 0.422668 0.615662 1441916410 0.540955 -0.386841 0.422668 0.615662 1441916410 0.540955 -0.386841 0.422668 0.615662 1441916410 0.540955 -0.386841 0.422668 0.615662 1441916410 0.515564 -0.395874 0.436768 0.621826 1441916410 0.515564 -0.395874 0.436768 0.621826 1441916410 0.515564 -0.395874 0.436768 0.621826 1441916410 0.515564 -0.395874 0.436768 0.621826 1441916410 0.515564 -0.395874 0.436768 0.621826 1441916410 0.515564 -0.395874 0.436768 0.621826 1441916410 0.447083 -0.425537 0.457458 0.640076 1441916410 0.447083 -0.425537 0.457458 0.640076 1441916410 0.447083 -0.425537 0.457458 0.640076 1441916410 0.447083 -0.425537 0.457458 0.640076 1441916410 0.447083 -0.425537 0.457458 0.640076 1441916410 0.447083 -0.425537 0.457458 0.640076 1441916410 0.360657 -0.423767 0.514221 0.652588 1441916410 0.360657 -0.423767 0.514221 0.652588 1441916410 0.360657 -0.423767 0.514221 0.652588 1441916410 0.360657 -0.423767 0.514221 0.652588 1441916410 0.360657 -0.423767 0.514221 0.652588 1441916410 0.360657 -0.423767 0.514221 0.652588 1441916410 0.254211 -0.394470 0.602783 0.645264 1441916410 0.254211 -0.394470 0.602783 0.645264 1441916410 0.254211 -0.394470 0.602783 0.645264 1441916410 0.254211 -0.394470 0.602783 0.645264 1441916410 0.254211 -0.394470 0.602783 0.645264 1441916410 0.254211 -0.394470 0.602783 0.645264 1441916410 0.254211 -0.394470 0.602783 0.645264 1441916410 0.136108 -0.375854 0.665466 0.630371 1441916410 0.136108 -0.375854 0.665466 0.630371 1441916410 0.136108 -0.375854 0.665466 0.630371 1441916410 0.136108 -0.375854 0.665466 0.630371 1441916410 0.136108 -0.375854 0.665466 0.630371 1441916410 0.136108 -0.375854 0.665466 0.630371 1441916410 0.020020 -0.370056 0.682068 0.630371 1441916410 0.020020 -0.370056 0.682068 0.630371 1441916410 0.020020 -0.370056 0.682068 0.630371 1441916410 0.020020 -0.370056 0.682068 0.630371 1441916410 0.020020 -0.370056 0.682068 0.630371 1441916410 0.020020 -0.370056 0.682068 0.630371 1441916410 -0.083801 -0.353699 0.668152 0.649170 1441916410 -0.083801 -0.353699 0.668152 0.649170 1441916410 -0.083801 -0.353699 0.668152 0.649170 1441916410 -0.083801 -0.353699 0.668152 0.649170 1441916410 -0.083801 -0.353699 0.668152 0.649170 1441916410 -0.083801 -0.353699 0.668152 0.649170 1441916410 -0.162048 -0.326233 0.645386 0.671387 1441916410 -0.162048 -0.326233 0.645386 0.671387 1441916410 -0.162048 -0.326233 0.645386 0.671387 1441916410 -0.162048 -0.326233 0.645386 0.671387 1441916411 -0.162048 -0.326233 0.645386 0.671387 1441916411 -0.202576 -0.289673 0.640991 0.681274 1441916411 -0.202576 -0.289673 0.640991 0.681274 1441916411 -0.202576 -0.289673 0.640991 0.681274 1441916411 -0.202576 -0.289673 0.640991 0.681274 1441916411 -0.202576 -0.289673 0.640991 0.681274 1441916411 -0.202576 -0.289673 0.640991 0.681274 1441916411 -0.218262 -0.269958 0.654968 0.671143 1441916411 -0.218262 -0.269958 0.654968 0.671143 1441916411 -0.218262 -0.269958 0.654968 0.671143 1441916411 -0.218262 -0.269958 0.654968 0.671143 1441916411 -0.204407 -0.265015 0.666931 0.665649 1441916411 -0.204407 -0.265015 0.666931 0.665649 1441916411 -0.204407 -0.265015 0.666931 0.665649 1441916411 -0.172729 -0.274719 0.663513 0.674072 1441916411 -0.172729 -0.274719 0.663513 0.674072 1441916411 -0.172729 -0.274719 0.663513 0.674072 1441916411 -0.172729 -0.274719 0.663513 0.674072 1441916411 -0.172729 -0.274719 0.663513 0.674072 1441916411 -0.172729 -0.274719 0.663513 0.674072 1441916411 -0.172729 -0.274719 0.663513 0.674072 1441916411 -0.111877 -0.293274 0.663330 0.679321 1441916411 -0.111877 -0.293274 0.663330 0.679321 1441916411 -0.111877 -0.293274 0.663330 0.679321 1441916411 -0.111877 -0.293274 0.663330 0.679321 1441916411 -0.111877 -0.293274 0.663330 0.679321 1441916411 -0.111877 -0.293274 0.663330 0.679321 1441916411 
0.472839 -0.499451 0.402710 0.603943 1441916413 0.475159 -0.494141 0.408020 0.602905 1441916413 0.475159 -0.494141 0.408020 0.602905 1441916413 0.475159 -0.494141 0.408020 0.602905 1441916413 0.475159 -0.494141 0.408020 0.602905 1441916413 0.475159 -0.494141 0.408020 0.602905 1441916413 0.475159 -0.494141 0.408020 0.602905 1441916413 0.475159 -0.494141 0.408020 0.602905 1441916413 0.479797 -0.484924 0.418457 0.599609 1441916413 0.479797 -0.484924 0.418457 0.599609 1441916413 0.479797 -0.484924 0.418457 0.599609 1441916413 0.479797 -0.484924 0.418457 0.599609 1441916413 0.479797 -0.484924 0.418457 0.599609 1441916413 0.479797 -0.484924 0.418457 0.599609 1441916413 0.487183 -0.472961 0.430847 0.594421 1441916413 0.487183 -0.472961 0.430847 0.594421 1441916413 0.487183 -0.472961 0.430847 0.594421 1441916413 0.487183 -0.472961 0.430847 0.594421 1441916413 0.487183 -0.472961 0.430847 0.594421 1441916413 0.487183 -0.472961 0.430847 0.594421 1441916413 0.493164 -0.460938 0.443787 0.589294 1441916413 0.493164 -0.460938 0.443787 0.589294 1441916413 0.493164 -0.460938 0.443787 0.589294 1441916413 0.493164 -0.460938 0.443787 0.589294 1441916413 0.493164 -0.460938 0.443787 0.589294 1441916413 0.493164 -0.460938 0.443787 0.589294 1441916413 0.493774 -0.455505 0.449524 0.588684 1441916413 0.493774 -0.455505 0.449524 0.588684 1441916413 0.493774 -0.455505 0.449524 0.588684 1441916413 0.493774 -0.455505 0.449524 0.588684 1441916413 0.493774 -0.455505 0.449524 0.588684 1441916413 0.493774 -0.455505 0.449524 0.588684 1441916413 0.484253 -0.460938 0.443909 0.596619 1441916413 0.484253 -0.460938 0.443909 0.596619 1441916413 0.484253 -0.460938 0.443909 0.596619 1441916413 0.484253 -0.460938 0.443909 0.596619 1441916413 0.484253 -0.460938 0.443909 0.596619 1441916413 0.484253 -0.460938 0.443909 0.596619 1441916413 0.466797 -0.471680 0.432373 0.610413 1441916413 0.466797 -0.471680 0.432373 0.610413 1441916413 0.466797 -0.471680 0.432373 0.610413 1441916414 0.466797 -0.471680 0.432373 0.610413 1441916414 0.466797 -0.471680 0.432373 0.610413 1441916414 0.466797 -0.471680 0.432373 0.610413 1441916414 0.451538 -0.477844 0.422791 0.623657 1441916414 0.451538 -0.477844 0.422791 0.623657 1441916414 0.451538 -0.477844 0.422791 0.623657 1441916414 0.451538 -0.477844 0.422791 0.623657 1441916414 0.451538 -0.477844 0.422791 0.623657 1441916414 0.451538 -0.477844 0.422791 0.623657 1441916414 0.451538 -0.477844 0.422791 0.623657 1441916414 0.442749 -0.479553 0.419678 0.630737 1441916414 0.442749 -0.479553 0.419678 0.630737 1441916414 0.442749 -0.479553 0.419678 0.630737 1441916414 0.442749 -0.479553 0.419678 0.630737 1441916414 0.442749 -0.479553 0.419678 0.630737 1441916414 0.442749 -0.479553 0.419678 0.630737 1441916414 0.445984 -0.473694 0.429077 0.626526 1441916414 0.445984 -0.473694 0.429077 0.626526 1441916414 0.445984 -0.473694 0.429077 0.626526 1441916414 0.445984 -0.473694 0.429077 0.626526 1441916414 0.445984 -0.473694 0.429077 0.626526 1441916414 0.445984 -0.473694 0.429077 0.626526 1441916414 0.456848 -0.463745 0.442383 0.616821 1441916414 0.456848 -0.463745 0.442383 0.616821 1441916414 0.456848 -0.463745 0.442383 0.616821 1441916414 0.456848 -0.463745 0.442383 0.616821 1441916414 0.456848 -0.463745 0.442383 0.616821 1441916414 0.456848 -0.463745 0.442383 0.616821 1441916414 0.456848 -0.463745 0.442383 0.616821 1441916414 0.460571 -0.464661 0.439331 0.615540 1441916414 0.460571 -0.464661 0.439331 0.615540 1441916414 0.460571 -0.464661 0.439331 0.615540 1441916414 0.460571 -0.464661 0.439331 0.615540 1441916414 0.460571 -0.464661 0.439331 0.615540 1441916414 0.460571 -0.464661 0.439331 0.615540 1441916414 0.455933 -0.474731 0.425354 0.621033 1441916414 0.455933 -0.474731 0.425354 0.621033 1441916414 0.455933 -0.474731 0.425354 0.621033 1441916414 0.455933 -0.474731 0.425354 0.621033 1441916414 0.455933 -0.474731 0.425354 0.621033 1441916414 0.455933 -0.474731 0.425354 0.621033 1441916414 0.452515 -0.482117 0.416809 0.623718 1441916414 0.452515 -0.482117 0.416809 0.623718 1441916414 0.452515 -0.482117 0.416809 0.623718 1441916414 0.452515 -0.482117 0.416809 0.623718 1441916414 0.452515 -0.482117 0.416809 0.623718 1441916414 0.452515 -0.482117 0.416809 0.623718 1441916414 0.450867 -0.484619 0.415222 0.624023 1441916414 0.450867 -0.484619 0.415222 0.624023 1441916414 0.450867 -0.484619 0.415222 0.624023 1441916414 0.450867 -0.484619 0.415222 0.624023 1441916414 0.450867 -0.484619 0.415222 0.624023 1441916414 0.450867 -0.484619 0.415222 0.624023 1441916414 0.450867 -0.484619 0.415222 0.624023 1441916414 0.447388 -0.487671 0.413269 0.625488 1441916414 0.447388 -0.487671 0.413269 0.625488 1441916414 0.447388 -0.487671 0.413269 0.625488 1441916414 0.447388 -0.487671 0.413269 0.625488 1441916414 0.447388 -0.487671 0.413269 0.625488 1441916414 0.447388 -0.487671 0.413269 0.625488 1441916414 0.440552 -0.497375 0.402710 0.629517 1441916414 0.440552 -0.497375 0.402710 0.629517 1441916414 0.440552 -0.497375 0.402710 0.629517 1441916414 0.440552 -0.497375 0.402710 0.629517 1441916414 0.440552 -0.497375 0.402710 0.629517 1441916414 0.440552 -0.497375 0.402710 0.629517 1441916414 0.440552 -0.497375 0.402710 0.629517 1441916414 0.438904 -0.505005 0.388367 0.633606 1441916414 0.438904 -0.505005 0.388367 0.633606 1441916414 0.438904 -0.505005 0.388367 0.633606 1441916414 0.438904 -0.505005 0.388367 0.633606 1441916414 0.438904 -0.505005 0.388367 0.633606 1441916414 0.438904 -0.505005 0.388367 0.633606 1441916414 0.438904 -0.505005 0.388367 0.633606 1441916414 0.444458 -0.507813 0.376526 0.634644 1441916414 0.444458 -0.507813 0.376526 0.634644 1441916414 0.444458 -0.507813 0.376526 0.634644 1441916414 0.444458 -0.507813 0.376526 0.634644 1441916414 0.444458 -0.507813 0.376526 0.634644 1441916414 0.444458 -0.507813 0.376526 0.634644 1441916414 0.440796 -0.515930 0.363831 0.638062 1441916414 0.440796 -0.515930 0.363831 0.638062 1441916414 0.440796 -0.515930 0.363831 0.638062 1441916414 0.440796 -0.515930 0.363831 0.638062 1441916414 0.440796 -0.515930 0.363831 0.638062 1441916414 0.440796 -0.515930 0.363831 0.638062 1441916414 0.440796 -0.515930 0.363831 0.638062 1441916414 0.443726 -0.515808 0.368225 0.633606 1441916414 0.443726 -0.515808 0.368225 0.633606 1441916414 0.443726 -0.515808 0.368225 0.633606 1441916414 0.443726 -0.515808 0.368225 0.633606 1441916414 0.443726 -0.515808 0.368225 0.633606 1441916414 0.443726 -0.515808 0.368225 0.633606 1441916414 0.443726 -0.515808 0.368225 0.633606 1441916414 0.457275 -0.502808 0.388428 0.622192 1441916414 0.457275 -0.502808 0.388428 0.622192 1441916414 0.457275 -0.502808 0.388428 0.622192 1441916414 0.457275 -0.502808 0.388428 0.622192 1441916414 0.457275 -0.502808 0.388428 0.622192 1441916414 0.461426 -0.492432 0.403137 0.618103 1441916414 0.461426 -0.492432 0.403137 0.618103 1441916414 0.461426 -0.492432 0.403137 0.618103 1441916414 0.461426 -0.492432 0.403137 0.618103 1441916414 0.461426 -0.492432 0.403137 0.618103 1441916414 0.461426 -0.492432 0.403137 0.618103 1441916414 0.461426 -0.492432 0.403137 0.618103 1441916414 0.452637 -0.493042 0.401978 0.624756 1441916414 0.452637 -0.493042 0.401978 0.624756 1441916414 0.452637 -0.493042 0.401978 0.624756 1441916414 0.452637 -0.493042 0.401978 0.624756 1441916414 0.452637 -0.493042 0.401978 0.624756 1441916414 0.452637 -0.493042 0.401978 0.624756 1441916414 0.443298 -0.494629 0.402100 0.630127 1441916414 0.443298 -0.494629 0.402100 0.630127 1441916414 0.443298 -0.494629 0.402100 0.630127 1441916415 0.443298 -0.494629 0.402100 0.630127 1441916415 0.443298 -0.494629 0.402100 0.630127 1441916415 0.443298 -0.494629 0.402100 0.630127 1441916415 0.446228 -0.484741 0.415588 0.627014 1441916415 0.446228 -0.484741 0.415588 0.627014 1441916415 0.446228 -0.484741 0.415588 0.627014 1441916415 0.446228 -0.484741 0.415588 0.627014 1441916415 0.446228 -0.484741 0.415588 0.627014 1441916415 0.446228 -0.484741 0.415588 0.627014 1441916415 0.458069 -0.471863 0.430054 0.618469 1441916415 0.458069 -0.471863 0.430054 0.618469 1441916415 0.458069 -0.471863 0.430054 0.618469 1441916415 0.458069 -0.471863 0.430054 0.618469 1441916415 0.458069 -0.471863 0.430054 0.618469 1441916415 0.458069 -0.471863 0.430054 0.618469 1441916415 0.464233 -0.467041 0.434631 0.614319 1441916415 0.464233 -0.467041 0.434631 0.614319 1441916415 0.464233 -0.467041 0.434631 0.614319 1441916415 0.464233 -0.467041 0.434631 0.614319 1441916415 0.464233 -0.467041 0.434631 0.614319 1441916415 0.464233 -0.467041 0.434631 0.614319 1441916415 0.464233 -0.467041 0.434631 0.614319 1441916415 0.474915 -0.458923 0.440735 0.607910 1441916415 0.474915 -0.458923 0.440735 0.607910 1441916415 0.474915 -0.458923 0.440735 0.607910 1441916415 0.474915 -0.458923 0.440735 0.607910 1441916415 0.492859 -0.440369 0.458435 0.594116 1441916415 0.492859 -0.440369 0.458435 0.594116 1441916415 0.492859 -0.440369 0.458435 0.594116 1441916415 0.492859 -0.440369 0.458435 0.594116 1441916415 0.492859 -0.440369 0.458435 0.594116 1441916415 0.492859 -0.440369 0.458435 0.594116 1441916415 0.492859 -0.440369 0.458435 0.594116 1441916415 0.505615 -0.425842 0.471375 0.583740 1441916415 0.505615 -0.425842 0.471375 0.583740 1441916415 0.505615 -0.425842 0.471375 0.583740 1441916415 0.505615 -0.425842 0.471375 0.583740 1441916415 0.505615 -0.425842 0.471375 0.583740 1441916415 0.505615 -0.425842 0.471375 0.583740 1441916415 0.504272 -0.427002 0.468567 0.586243 1441916415 0.504272 -0.427002 0.468567 0.586243 1441916415 0.504272 -0.427002 0.468567 0.586243 1441916415 0.504272 -0.427002 0.468567 0.586243 1441916415 0.504272 -0.427002 0.468567 0.586243 1441916415 0.504272 -0.427002 0.468567 0.586243 1441916415 0.489624 -0.442688 0.452454 0.599609 1441916415 0.489624 -0.442688 0.452454 0.599609 1441916415 0.489624 -0.442688 0.452454 0.599609 1441916415 0.489624 -0.442688 0.452454 0.599609 1441916415 0.489624 -0.442688 0.452454 0.599609 1441916415 0.489624 -0.442688 0.452454 0.599609 1441916415 0.489624 -0.442688 0.452454 0.599609 1441916415 0.476807 -0.455627 0.440979 0.608704 1441916415 0.476807 -0.455627 0.440979 0.608704 1441916415 0.476807 -0.455627 0.440979 0.608704 1441916415 0.476807 -0.455627 0.440979 0.608704 1441916415 0.476807 -0.455627 0.440979 0.608704 1441916415 0.476807 -0.455627 0.440979 0.608704 1441916415 0.466553 -0.464722 0.435425 0.613708 1441916415 0.466553 -0.464722 0.435425 0.613708 1441916415 0.466553 -0.464722 0.435425 0.613708 1441916415 0.466553 -0.464722 0.435425 0.613708 1441916415 0.466553 -0.464722 0.435425 0.613708 1441916415 0.466553 -0.464722 0.435425 0.613708 1441916415 0.456360 -0.473572 0.428345 0.619629 1441916415 0.456360 -0.473572 0.428345 0.619629 1441916415 0.456360 -0.473572 0.428345 0.619629 1441916415 0.456360 -0.473572 0.428345 0.619629 1441916415 0.456360 -0.473572 0.428345 0.619629 1441916415 0.456360 -0.473572 0.428345 0.619629 1441916415 0.447815 -0.487610 0.412231 0.625854 1441916415 0.447815 -0.487610 0.412231 0.625854 1441916415 0.447815 -0.487610 0.412231 0.625854 1441916415 0.447815 -0.487610 0.412231 0.625854 1441916415 0.447815 -0.487610 0.412231 0.625854 1441916415 0.447815 -0.487610 0.412231 0.625854 1441916415 0.440430 -0.502258 0.391174 0.632996 1441916415 0.440430 -0.502258 0.391174 0.632996 1441916415 0.440430 -0.502258 0.391174 0.632996 1441916415 0.440430 -0.502258 0.391174 0.632996 1441916415 0.440430 -0.502258 0.391174 0.632996 1441916415 0.440430 -0.502258 0.391174 0.632996 1441916415 0.436157 -0.514343 0.370422 0.638733 1441916415 0.436157 -0.514343 0.370422 0.638733 1441916415 0.436157 -0.514343 0.370422 0.638733 1441916415 0.436157 -0.514343 0.370422 0.638733 1441916415 0.436157 -0.514343 0.370422 0.638733 1441916415 0.436157 -0.514343 0.370422 0.638733 1441916415 0.436157 -0.514343 0.370422 0.638733 1441916415 0.433289 -0.521790 0.355713 0.643005 1441916415 0.433289 -0.521790 0.355713 0.643005 1441916415 0.433289 -0.521790 0.355713 0.643005 1441916415 0.433289 -0.521790 0.355713 0.643005 1441916415 0.433289 -0.521790 0.355713 0.643005 1441916415 0.433289 -0.521790 0.355713 0.643005 1441916415 0.432922 -0.525513 0.350281 0.643188 1441916415 0.432922 -0.525513 0.350281 0.643188 1441916415 0.432922 -0.525513 0.350281 0.643188 1441916415 0.432922 -0.525513 0.350281 0.643188 1441916415 0.432922 -0.525513 0.350281 0.643188 1441916415 0.432922 -0.525513 0.350281 0.643188 1441916415 0.433044 -0.524841 0.354797 0.641174 1441916415 0.433044 -0.524841 0.354797 0.641174 1441916415 0.433044 -0.524841 0.354797 0.641174 1441916415 0.433044 -0.524841 0.354797 0.641174 1441916415 0.433044 -0.524841 0.354797 0.641174 1441916415 0.433044 -0.524841 0.354797 0.641174 1441916415 0.433289 -0.523132 0.357910 0.640625 1441916415 0.433289 -0.523132 0.357910 0.640625 1441916415 0.433289 -0.523132 0.357910 0.640625 1441916415 0.433289 -0.523132 0.357910 0.640625 1441916416 0.433289 -0.523132 0.357910 0.640625 1441916416 0.433289 -0.523132 0.357910 0.640625 1441916416 0.432190 -0.522522 0.359802 0.640808 1441916416 0.432190 -0.522522 0.359802 0.640808 1441916416 0.432190 -0.522522 0.359802 0.640808 1441916416 0.432190 -0.522522 0.359802 0.640808 1441916416 0.432190 -0.522522 0.359802 0.640808 1441916416 0.432190 -0.522522 0.359802 0.640808 1441916416 0.432190 -0.522522 0.359802 0.640808 1441916416 0.434082 -0.517212 0.368835 0.638733 1441916416 0.434082 -0.517212 0.368835 0.638733 1441916416 0.434082 -0.517212 0.368835 0.638733 1441916416 0.434082 -0.517212 0.368835 0.638733 1441916416 0.434082 -0.517212 0.368835 0.638733 1441916416 0.434082 -0.517212 0.368835 0.638733 1441916416 0.430725 -0.511536 0.381226 0.638306 1441916416 0.430725 -0.511536 0.381226 0.638306 1441916416 0.430725 -0.511536 0.381226 0.638306 1441916416 0.430725 -0.511536 0.381226 0.638306 1441916416 0.430725 -0.511536 0.381226 0.638306 1441916416 0.430237 -0.503662 0.395447 0.636230 1441916416 0.430237 -0.503662 0.395447 0.636230 1441916416 0.430237 -0.503662 0.395447 0.636230 1441916416 0.430237 -0.503662 0.395447 0.636230 1441916416 0.430237 -0.503662 0.395447 0.636230 1441916416 0.430237 -0.503662 0.395447 0.636230 1441916416 0.430237 -0.503662 0.395447 0.636230 1441916416 0.430542 -0.497253 0.403442 0.636047 1441916416 0.430542 -0.497253 0.403442 0.636047 1441916416 0.430542 -0.497253 0.403442 0.636047 1441916416 0.430542 -0.497253 0.403442 0.636047 1441916416 0.430542 -0.497253 0.403442 0.636047 1441916416 0.432007 -0.491821 0.409973 0.635132 1441916416 0.432007 -0.491821 0.409973 0.635132 1441916416 0.432007 -0.491821 0.409973 0.635132 1441916416 0.432007 -0.491821 0.409973 0.635132 1441916416 0.432007 -0.491821 0.409973 0.635132 1441916416 0.432007 -0.491821 0.409973 0.635132 1441916416 0.432007 -0.491821 0.409973 0.635132 1441916416 0.436035 -0.486572 0.417542 0.631409 1441916416 0.436035 -0.486572 0.417542 0.631409 1441916416 0.436035 -0.486572 0.417542 0.631409 1441916416 0.436035 -0.486572 0.417542 0.631409 1441916416 0.436035 -0.486572 0.417542 0.631409 1441916416 0.436035 -0.486572 0.417542 0.631409 1441916416 0.436035 -0.486572 0.417542 0.631409 1441916416 0.444031 -0.476318 0.431091 0.624573 1441916416 0.444031 -0.476318 0.431091 0.624573 1441916416 0.444031 -0.476318 0.431091 0.624573 1441916416 0.444031 -0.476318 0.431091 0.624573 1441916416 0.444031 -0.476318 0.431091 0.624573 1441916416 0.444031 -0.476318 0.431091 0.624573 1441916416 0.458008 -0.461365 0.448242 0.613525 1441916416 0.458008 -0.461365 0.448242 0.613525 1441916416 0.458008 -0.461365 0.448242 0.613525 1441916416 0.458008 -0.461365 0.448242 0.613525 1441916416 0.458008 -0.461365 0.448242 0.613525 1441916416 0.466370 -0.452332 0.457092 0.607361 1441916416 0.466370 -0.452332 0.457092 0.607361 1441916416 0.466370 -0.452332 0.457092 0.607361 1441916416 0.466370 -0.452332 0.457092 0.607361 1441916416 0.466370 -0.452332 0.457092 0.607361 1441916416 0.466370 -0.452332 0.457092 0.607361 1441916416 0.466125 -0.454712 0.451721 0.609802 1441916416 0.466125 -0.454712 0.451721 0.609802 1441916416 0.466125 -0.454712 0.451721 0.609802 1441916416 0.466125 -0.454712 0.451721 0.609802 1441916416 0.466125 -0.454712 0.451721 0.609802 1441916416 0.466125 -0.454712 0.451721 0.609802 1441916416 0.458069 -0.467346 0.437683 0.616577 1441916416 0.458069 -0.467346 0.437683 0.616577 1441916416 0.458069 -0.467346 0.437683 0.616577 1441916416 0.458069 -0.467346 0.437683 0.616577 1441916416 0.458069 -0.467346 0.437683 0.616577 1441916416 0.458069 -0.467346 0.437683 0.616577 1441916416 0.452148 -0.476563 0.426514 0.621704 1441916416 0.452148 -0.476563 0.426514 0.621704 1441916416 0.452148 -0.476563 0.426514 0.621704 1441916416 0.452148 -0.476563 0.426514 0.621704 1441916416 0.452148 -0.476563 0.426514 0.621704 1441916416 0.452148 -0.476563 0.426514 0.621704 1441916416 0.452148 -0.476563 0.426514 0.621704 1441916416 0.445801 -0.485107 0.415710 0.626953 1441916416 0.445801 -0.485107 0.415710 0.626953 1441916416 0.445801 -0.485107 0.415710 0.626953 1441916416 0.445801 -0.485107 0.415710 0.626953 1441916416 0.445801 -0.485107 0.415710 0.626953 1441916416 0.445801 -0.485107 0.415710 0.626953 1441916416 0.438477 -0.498169 0.399475 0.632385 1441916416 0.438477 -0.498169 0.399475 0.632385 1441916416 0.438477 -0.498169 0.399475 0.632385 1441916416 0.438477 -0.498169 0.399475 0.632385 1441916416 0.438477 -0.498169 0.399475 0.632385 1441916416 0.438477 -0.498169 0.399475 0.632385 1441916416 0.437073 -0.510254 0.380676 0.635315 1441916416 0.437073 -0.510254 0.380676 0.635315 1441916416 0.437073 -0.510254 0.380676 0.635315 1441916416 0.437073 -0.510254 0.380676 0.635315 1441916416 0.437073 -0.510254 0.380676 0.635315 1441916416 0.437073 -0.510254 0.380676 0.635315 1441916416 0.437073 -0.510254 0.380676 0.635315 1441916416 0.432312 -0.525085 0.356567 0.640442 1441916416 0.432312 -0.525085 0.356567 0.640442 1441916416 0.432312 -0.525085 0.356567 0.640442 1441916416 0.432312 -0.525085 0.356567 0.640442 1441916416 0.432312 -0.525085 0.356567 0.640442 1441916416 0.429504 -0.535461 0.339355 0.643066 1441916416 0.429504 -0.535461 0.339355 0.643066 1441916416 0.429504 -0.535461 0.339355 0.643066 1441916416 0.429504 -0.535461 0.339355 0.643066 1441916416 0.429504 -0.535461 0.339355 0.643066 1441916417 0.432495 -0.537292 0.332642 0.643066 1441916417 0.432495 -0.537292 0.332642 0.643066 1441916417 0.432495 -0.537292 0.332642 0.643066 1441916417 0.432495 -0.537292 0.332642 0.643066 1441916417 0.432495 -0.537292 0.332642 0.643066 1441916417 0.432495 -0.537292 0.332642 0.643066 1441916417 0.432495 -0.537292 0.332642 0.643066 1441916417 0.431091 -0.537537 0.334473 0.642883 1441916417 0.431091 -0.537537 0.334473 0.642883 1441916417 0.431091 -0.537537 0.334473 0.642883 1441916417 0.431091 -0.537537 0.334473 0.642883 1441916417 0.431091 -0.537537 0.334473 0.642883 1441916417 0.431091 -0.537537 0.334473 0.642883 1441916417 0.434265 -0.532288 0.343750 0.640198 1441916417 0.434265 -0.532288 0.343750 0.640198 1441916417 0.434265 -0.532288 0.343750 0.640198 1441916417 0.434265 -0.532288 0.343750 0.640198 1441916417 0.434265 -0.532288 0.343750 0.640198 1441916417 0.434265 -0.532288 0.343750 0.640198 1441916417 0.434265 -0.532288 0.343750 0.640198 1441916417 0.440308 -0.521790 0.359985 0.635803 1441916417 0.440308 -0.521790 0.359985 0.635803 1441916417 0.440308 -0.521790 0.359985 0.635803 1441916417 0.440308 -0.521790 0.359985 0.635803 1441916417 0.440308 -0.521790 0.359985 0.635803 1441916417 0.440308 -0.521790 0.359985 0.635803 1441916417 0.441895 -0.512085 0.375061 0.633850 1441916417 0.441895 -0.512085 0.375061 0.633850 1441916417 0.441895 -0.512085 0.375061 0.633850 1441916417 0.441895 -0.512085 0.375061 0.633850 1441916417 0.441895 -0.512085 0.375061 0.633850 1441916417 0.441895 -0.512085 0.375061 0.633850 1441916417 0.441895 -0.512085 0.375061 0.633850 1441916417 0.433228 -0.509155 0.385498 0.635986 1441916417 0.433228 -0.509155 0.385498 0.635986 1441916417 0.433228 -0.509155 0.385498 0.635986 1441916417 0.433228 -0.509155 0.385498 0.635986 1441916417 0.433228 -0.509155 0.385498 0.635986 1441916417 0.433228 -0.509155 0.385498 0.635986 1441916417 0.426880 -0.503479 0.396240 0.638123 1441916417 0.426880 -0.503479 0.396240 0.638123 1441916417 0.426880 -0.503479 0.396240 0.638123 1441916417 0.426880 -0.503479 0.396240 0.638123 1441916417 0.426880 -0.503479 0.396240 0.638123 1441916417 0.426880 -0.503479 0.396240 0.638123 1441916417 0.426880 -0.503479 0.396240 0.638123 1441916417 0.420044 -0.499023 0.403137 0.641785 1441916417 0.420044 -0.499023 0.403137 0.641785 1441916417 0.420044 -0.499023 0.403137 0.641785 1441916417 0.420044 -0.499023 0.403137 0.641785 1441916417 0.421509 -0.494019 0.410767 0.639954 1441916417 0.421509 -0.494019 0.410767 0.639954 1441916417 0.421509 -0.494019 0.410767 0.639954 1441916417 0.421509 -0.494019 0.410767 0.639954 1441916417 0.421509 -0.494019 0.410767 0.639954 1441916417 0.421509 -0.494019 0.410767 0.639954 1441916417 0.422729 -0.492859 0.411987 0.639221 1441916417 0.422729 -0.492859 0.411987 0.639221 1441916417 0.422729 -0.492859 0.411987 0.639221 1441916417 0.422729 -0.492859 0.411987 0.639221 1441916417 0.422729 -0.492859 0.411987 0.639221 1441916417 0.422729 -0.492859 0.411987 0.639221 1441916417 0.429077 -0.489441 0.415527 0.635315 1441916417 0.429077 -0.489441 0.415527 0.635315 1441916417 0.429077 -0.489441 0.415527 0.635315 1441916417 0.429077 -0.489441 0.415527 0.635315 1441916417 0.429077 -0.489441 0.415527 0.635315 1441916417 0.429077 -0.489441 0.415527 0.635315 1441916417 0.429077 -0.489441 0.415527 0.635315 1441916417 0.441040 -0.480469 0.426514 0.626587 1441916417 0.441040 -0.480469 0.426514 0.626587 1441916417 0.441040 -0.480469 0.426514 0.626587 1441916417 0.441040 -0.480469 0.426514 0.626587 1441916417 0.441040 -0.480469 0.426514 0.626587 1441916417 0.441040 -0.480469 0.426514 0.626587 1441916417 0.446899 -0.474854 0.434814 0.621033 1441916417 0.446899 -0.474854 0.434814 0.621033 1441916417 0.446899 -0.474854 0.434814 0.621033 1441916417 0.446899 -0.474854 0.434814 0.621033 1441916417 0.446899 -0.474854 0.434814 0.621033 1441916417 0.446899 -0.474854 0.434814 0.621033 1441916417 0.453796 -0.470581 0.439087 0.616211 1441916417 0.453796 -0.470581 0.439087 0.616211 1441916417 0.453796 -0.470581 0.439087 0.616211 1441916417 0.453796 -0.470581 0.439087 0.616211 1441916417 0.453796 -0.470581 0.439087 0.616211 1441916417 0.453796 -0.470581 0.439087 0.616211 1441916417 0.451843 -0.473022 0.435791 0.618164 1441916417 0.451843 -0.473022 0.435791 0.618164 1441916417 0.451843 -0.473022 0.435791 0.618164 1441916417 0.451843 -0.473022 0.435791 0.618164 1441916417 0.451843 -0.473022 0.435791 0.618164 1441916417 0.451843 -0.473022 0.435791 0.618164 1441916417 0.447571 -0.478821 0.427612 0.622437 1441916417 0.447571 -0.478821 0.427612 0.622437 1441916417 0.447571 -0.478821 0.427612 0.622437 1441916417 0.447571 -0.478821 0.427612 0.622437 1441916417 0.447571 -0.478821 0.427612 0.622437 1441916417 0.447571 -0.478821 0.427612 0.622437 1441916417 0.441895 -0.486450 0.419617 0.626038 1441916417 0.441895 -0.486450 0.419617 0.626038 1441916417 0.441895 -0.486450 0.419617 0.626038 1441916417 0.441895 -0.486450 0.419617 0.626038 1441916417 0.441895 -0.486450 0.419617 0.626038 1441916417 0.441895 -0.486450 0.419617 0.626038 1441916417 0.434692 -0.496277 0.407471 0.631409 1441916417 0.434692 -0.496277 0.407471 0.631409 1441916417 0.434692 -0.496277 0.407471 0.631409 1441916417 0.434692 -0.496277 0.407471 0.631409 1441916417 0.434692 -0.496277 0.407471 0.631409 1441916417 0.434692 -0.496277 0.407471 0.631409 1441916417 0.434692 -0.496277 0.407471 0.631409 1441916418 0.427612 -0.506897 0.391541 0.637878 1441916418 0.427612 -0.506897 0.391541 0.637878 1441916418 0.427612 -0.506897 0.391541 0.637878 1441916418 0.427612 -0.506897 0.391541 0.637878 1441916418 0.427612 -0.506897 0.391541 0.637878 1441916418 0.427612 -0.506897 0.391541 0.637878 1441916418 0.423035 -0.516541 0.375977 0.642517 1441916418 0.423035 -0.516541 0.375977 0.642517 1441916418 0.423035 -0.516541 0.375977 0.642517 1441916418 0.423035 -0.516541 0.375977 0.642517 1441916418 0.423035 -0.516541 0.375977 0.642517 1441916418 0.423035 -0.516541 0.375977 0.642517 1441916418 0.421509 -0.521973 0.362427 0.646912 1441916418 0.421509 -0.521973 0.362427 0.646912 1441916418 0.421509 -0.521973 0.362427 0.646912 1441916418 0.421509 -0.521973 0.362427 0.646912 1441916418 0.421509 -0.521973 0.362427 0.646912 1441916418 0.421509 -0.521973 0.362427 0.646912 1441916418 0.421509 -0.521973 0.362427 0.646912 1441916418 0.422424 -0.524658 0.353577 0.648987 1441916418 0.422424 -0.524658 0.353577 0.648987 1441916418 0.422424 -0.524658 0.353577 0.648987 1441916418 0.422424 -0.524658 0.353577 0.648987 1441916418 0.422424 -0.524658 0.353577 0.648987 1441916418 0.422424 -0.524658 0.353577 0.648987 1441916418 0.422546 -0.525024 0.350098 0.650574 1441916418 0.422546 -0.525024 0.350098 0.650574 1441916418 0.422546 -0.525024 0.350098 0.650574 1441916418 0.422546 -0.525024 0.350098 0.650574 1441916418 0.422546 -0.525024 0.350098 0.650574 1441916418 0.422546 -0.525024 0.350098 0.650574 1441916418 0.424622 -0.521729 0.353455 0.650024 1441916418 0.424622 -0.521729 0.353455 0.650024 1441916418 0.424622 -0.521729 0.353455 0.650024 1441916418 0.424622 -0.521729 0.353455 0.650024 1441916418 0.424622 -0.521729 0.353455 0.650024 1441916418 0.424622 -0.521729 0.353455 0.650024 1441916418 0.426331 -0.516235 0.363464 0.647705 1441916418 0.426331 -0.516235 0.363464 0.647705 1441916418 0.426331 -0.516235 0.363464 0.647705 1441916418 0.426331 -0.516235 0.363464 0.647705 1441916418 0.426331 -0.516235 0.363464 0.647705 1441916418 0.426331 -0.516235 0.363464 0.647705 1441916418 0.426697 -0.509705 0.375671 0.645691 1441916418 0.426697 -0.509705 0.375671 0.645691 1441916418 0.426697 -0.509705 0.375671 0.645691 1441916418 0.426697 -0.509705 0.375671 0.645691 1441916418 0.426697 -0.509705 0.375671 0.645691 1441916418 0.426697 -0.509705 0.375671 0.645691 1441916418 0.426697 -0.509705 0.375671 0.645691 1441916418 0.425354 -0.502258 0.388794 0.644653 1441916418 0.425354 -0.502258 0.388794 0.644653 1441916418 0.425354 -0.502258 0.388794 0.644653 1441916418 0.425354 -0.502258 0.388794 0.644653 1441916418 0.425354 -0.502258 0.388794 0.644653 1441916418 0.425354 -0.502258 0.388794 0.644653 1441916418 0.419739 -0.498718 0.397034 0.646118 1441916418 0.419739 -0.498718 0.397034 0.646118 1441916418 0.419739 -0.498718 0.397034 0.646118 1441916418 0.419739 -0.498718 0.397034 0.646118 1441916418 0.419739 -0.498718 0.397034 0.646118 1441916418 0.419739 -0.498718 0.397034 0.646118 1441916418 0.419739 -0.498718 0.397034 0.646118 1441916418 0.413940 -0.496399 0.402283 0.648376 1441916418 0.413940 -0.496399 0.402283 0.648376 1441916418 0.413940 -0.496399 0.402283 0.648376 1441916418 0.413940 -0.496399 0.402283 0.648376 1441916418 0.413757 -0.492859 0.409424 0.646729 1441916418 0.413757 -0.492859 0.409424 0.646729 1441916418 0.413757 -0.492859 0.409424 0.646729 1441916418 0.413757 -0.492859 0.409424 0.646729 1441916418 0.413757 -0.492859 0.409424 0.646729 1441916418 0.413757 -0.492859 0.409424 0.646729 1441916418 0.417236 -0.489136 0.415100 0.643616 1441916418 
0.500183 -0.440796 0.403870 0.626404 1441916420 0.500183 -0.440796 0.403870 0.626404 1441916420 0.500183 -0.440796 0.403870 0.626404 1441916420 0.500183 -0.440796 0.403870 0.626404 1441916420 0.500183 -0.440796 0.403870 0.626404 1441916420 0.511902 -0.431702 0.402588 0.624023 1441916420 0.511902 -0.431702 0.402588 0.624023 1441916421 0.511902 -0.431702 0.402588 0.624023 1441916421 0.511902 -0.431702 0.402588 0.624023 1441916421 0.511902 -0.431702 0.402588 0.624023 1441916421 0.520569 -0.430176 0.401794 0.618408 1441916421 0.520569 -0.430176 0.401794 0.618408 1441916421 0.520569 -0.430176 0.401794 0.618408 1441916421 0.520569 -0.430176 0.401794 0.618408 1441916421 0.520569 -0.430176 0.401794 0.618408 1441916421 0.520569 -0.430176 0.401794 0.618408 1441916421 0.526062 -0.437012 0.403442 0.607788 1441916421 0.526062 -0.437012 0.403442 0.607788 1441916421 0.526062 -0.437012 0.403442 0.607788 1441916421 0.526062 -0.437012 0.403442 0.607788 1441916421 0.526062 -0.437012 0.403442 0.607788 1441916421 0.526062 -0.437012 0.403442 0.607788 1441916421 0.530823 -0.448730 0.410645 0.590088 1441916421 0.530823 -0.448730 0.410645 0.590088 1441916421 0.530823 -0.448730 0.410645 0.590088 1441916421 0.530823 -0.448730 0.410645 0.590088 1441916421 0.530823 -0.448730 0.410645 0.590088 1441916421 0.530823 -0.448730 0.410645 0.590088 1441916421 0.530823 -0.448730 0.410645 0.590088 1441916421 0.522034 -0.462463 0.428650 0.574341 1441916421 0.522034 -0.462463 0.428650 0.574341 1441916421 0.522034 -0.462463 0.428650 0.574341 1441916421 0.522034 -0.462463 0.428650 0.574341 1441916421 0.522034 -0.462463 0.428650 0.574341 1441916421 0.522034 -0.462463 0.428650 0.574341 1441916421 0.522034 -0.462463 0.428650 0.574341 1441916421 0.488159 -0.469727 0.457214 0.576111 1441916421 0.488159 -0.469727 0.457214 0.576111 1441916421 0.488159 -0.469727 0.457214 0.576111 1441916421 0.488159 -0.469727 0.457214 0.576111 1441916421 0.488159 -0.469727 0.457214 0.576111 1441916421 0.488159 -0.469727 0.457214 0.576111 1441916421 0.418274 -0.478882 0.480652 0.603882 1441916421 0.418274 -0.478882 0.480652 0.603882 1441916421 0.418274 -0.478882 0.480652 0.603882 1441916421 0.418274 -0.478882 0.480652 0.603882 1441916421 0.418274 -0.478882 0.480652 0.603882 1441916421 0.418274 -0.478882 0.480652 0.603882 1441916421 0.350098 -0.442688 0.539124 0.625061 1441916421 0.350098 -0.442688 0.539124 0.625061 1441916421 0.350098 -0.442688 0.539124 0.625061 1441916421 0.350098 -0.442688 0.539124 0.625061 1441916421 0.350098 -0.442688 0.539124 0.625061 1441916421 0.350098 -0.442688 0.539124 0.625061 1441916421 0.268250 -0.390442 0.618896 0.626465 1441916421 0.268250 -0.390442 0.618896 0.626465 1441916421 0.268250 -0.390442 0.618896 0.626465 1441916421 0.268250 -0.390442 0.618896 0.626465 1441916421 0.268250 -0.390442 0.618896 0.626465 1441916421 0.268250 -0.390442 0.618896 0.626465 1441916421 0.134705 -0.362976 0.683777 0.618408 1441916421 0.134705 -0.362976 0.683777 0.618408 1441916421 0.134705 -0.362976 0.683777 0.618408 1441916421 0.134705 -0.362976 0.683777 0.618408 1441916421 0.134705 -0.362976 0.683777 0.618408 1441916421 0.134705 -0.362976 0.683777 0.618408 1441916421 -0.008118 -0.345154 0.697144 0.628296 1441916421 -0.008118 -0.345154 0.697144 0.628296 1441916421 -0.008118 -0.345154 0.697144 0.628296 1441916421 -0.008118 -0.345154 0.697144 0.628296 1441916421 -0.008118 -0.345154 0.697144 0.628296 1441916421 -0.008118 -0.345154 0.697144 0.628296 1441916421 -0.118530 -0.316223 0.677307 0.653564 1441916421 -0.118530 -0.316223 0.677307 0.653564 1441916421 -0.118530 -0.316223 0.677307 0.653564 1441916421 -0.118530 -0.316223 0.677307 0.653564 1441916421 -0.118530 -0.316223 0.677307 0.653564 1441916421 -0.118530 -0.316223 0.677307 0.653564 1441916421 -0.184998 -0.271484 0.638611 0.695862 1441916421 -0.184998 -0.271484 0.638611 0.695862 1441916421 -0.184998 -0.271484 0.638611 0.695862 1441916421 -0.184998 -0.271484 0.638611 0.695862 1441916421 -0.184998 -0.271484 0.638611 0.695862 1441916421 -0.184998 -0.271484 0.638611 0.695862 1441916421 -0.207947 -0.243469 0.636597 0.701538 1441916421 -0.207947 -0.243469 0.636597 0.701538 1441916421 -0.207947 -0.243469 0.636597 0.701538 1441916421 -0.207947 -0.243469 0.636597 0.701538 1441916421 -0.207947 -0.243469 0.636597 0.701538 1441916421 -0.207947 -0.243469 0.636597 0.701538 1441916421 -0.187866 -0.244568 0.663696 0.681458 1441916421 -0.187866 -0.244568 0.663696 0.681458 1441916421 -0.187866 -0.244568 0.663696 0.681458 1441916421 -0.187866 -0.244568 0.663696 0.681458 1441916421 -0.187866 -0.244568 0.663696 0.681458 1441916421 -0.187866 -0.244568 0.663696 0.681458 1441916421 -0.139282 -0.249695 0.678833 0.676331 1441916421 -0.139282 -0.249695 0.678833 0.676331 1441916421 -0.139282 -0.249695 0.678833 0.676331 1441916421 -0.139282 -0.249695 0.678833 0.676331 1441916421 -0.139282 -0.249695 0.678833 0.676331 1441916421 -0.139282 -0.249695 0.678833 0.676331 1441916421 -0.065491 -0.253357 0.680359 0.684570 1441916421 -0.065491 -0.253357 0.680359 0.684570 1441916421 -0.065491 -0.253357 0.680359 0.684570 1441916421 -0.065491 -0.253357 0.680359 0.684570 1441916421 -0.065491 -0.253357 0.680359 0.684570 1441916421 -0.065491 -0.253357 0.680359 0.684570 1441916421 -0.065491 -0.253357 0.680359 0.684570 1441916421 0.032715 -0.259094 0.672424 0.692505 1441916421 0.032715 -0.259094 0.672424 0.692505 1441916421 0.032715 -0.259094 0.672424 0.692505 1441916421 0.032715 -0.259094 0.672424 0.692505 1441916421 0.032715 -0.259094 0.672424 0.692505 1441916421 0.032715 -0.259094 0.672424 0.692505 1441916421 0.146606 -0.262390 0.640991 0.706177 1441916421 0.146606 -0.262390 0.640991 0.706177 1441916421 0.146606 -0.262390 0.640991 0.706177 1441916421 0.146606 -0.262390 0.640991 0.706177 1441916422 0.266602 -0.273132 0.591675 0.710022 1441916422 0.266602 -0.273132 0.591675 0.710022 1441916422 0.367676 -0.304565 0.535583 0.696533 1441916422 0.367676 -0.304565 0.535583 0.696533 1441916422 0.367676 -0.304565 0.535583 0.696533 1441916422 0.367676 -0.304565 0.535583 0.696533 1441916422 0.367676 -0.304565 0.535583 0.696533 1441916422 0.367676 -0.304565 0.535583 0.696533 1441916422 0.455994 -0.346619 0.487305 0.659058 1441916422 0.455994 -0.346619 0.487305 0.659058 1441916422 0.455994 -0.346619 0.487305 0.659058 1441916422 0.455994 -0.346619 0.487305 0.659058 1441916422 0.455994 -0.346619 0.487305 0.659058 1441916422 0.455994 -0.346619 0.487305 0.659058 1441916422 0.517334 -0.355957 0.472046 0.618652 1441916422 0.517334 -0.355957 0.472046 0.618652 1441916422 0.517334 -0.355957 0.472046 0.618652 1441916422 0.517334 -0.355957 0.472046 0.618652 1441916422 0.517334 -0.355957 0.472046 0.618652 1441916422 0.517334 -0.355957 0.472046 0.618652 1441916422 0.567505 -0.352722 0.470459 0.576294 1441916422 0.567505 -0.352722 0.470459 0.576294 1441916422 0.567505 -0.352722 0.470459 0.576294 1441916422 0.567505 -0.352722 0.470459 0.576294 1441916422 0.567505 -0.352722 0.470459 0.576294 1441916422 0.567505 -0.352722 0.470459 0.576294 1441916422 0.567505 -0.352722 0.470459 0.576294 1441916422 0.572388 -0.365967 0.467773 0.565308 1441916422 0.572388 -0.365967 0.467773 0.565308 1441916422 0.572388 -0.365967 0.467773 0.565308 1441916422 0.572388 -0.365967 0.467773 0.565308 1441916422 0.572388 -0.365967 0.467773 0.565308 1441916422 0.572388 -0.365967 0.467773 0.565308 1441916422 0.526917 -0.402039 0.464783 0.587036 1441916422 0.526917 -0.402039 0.464783 0.587036 1441916422 0.526917 -0.402039 0.464783 0.587036 1441916422 0.526917 -0.402039 0.464783 0.587036 1441916422 0.526917 -0.402039 0.464783 0.587036 1441916422 0.526917 -0.402039 0.464783 0.587036 1441916422 0.447205 -0.415955 0.493774 0.618896 1441916422 0.447205 -0.415955 0.493774 0.618896 1441916422 0.447205 -0.415955 0.493774 0.618896 1441916422 0.447205 -0.415955 0.493774 0.618896 1441916422 0.447205 -0.415955 0.493774 0.618896 1441916422 0.447205 -0.415955 0.493774 0.618896 1441916422 0.340820 -0.386658 0.567566 0.641907 1441916422 0.340820 -0.386658 0.567566 0.641907 1441916422 0.340820 -0.386658 0.567566 0.641907 1441916422 0.340820 -0.386658 0.567566 0.641907 1441916422 0.340820 -0.386658 0.567566 0.641907 1441916422 0.340820 -0.386658 0.567566 0.641907 1441916422 0.205750 -0.330627 0.661255 0.641113 1441916422 0.205750 -0.330627 0.661255 0.641113 1441916422 0.205750 -0.330627 0.661255 0.641113 1441916422 0.205750 -0.330627 0.661255 0.641113 1441916422 0.205750 -0.330627 0.661255 0.641113 1441916422 0.205750 -0.330627 0.661255 0.641113 1441916422 0.070435 -0.302917 0.721863 0.618225 1441916422 0.070435 -0.302917 0.721863 0.618225 1441916422 0.070435 -0.302917 0.721863 0.618225 1441916422 0.070435 -0.302917 0.721863 0.618225 1441916422 0.070435 -0.302917 0.721863 0.618225 1441916422 0.070435 -0.302917 0.721863 0.618225 1441916422 -0.060242 -0.303223 0.704407 0.638916 1441916422 -0.060242 -0.303223 0.704407 0.638916 1441916422 -0.060242 -0.303223 0.704407 0.638916 1441916422 -0.060242 -0.303223 0.704407 0.638916 1441916422 -0.060242 -0.303223 0.704407 0.638916 1441916422 -0.060242 -0.303223 0.704407 0.638916 1441916422 -0.153137 -0.281677 0.650391 0.688599 1441916422 -0.153137 -0.281677 0.650391 0.688599 1441916422 -0.153137 -0.281677 0.650391 0.688599 1441916422 -0.153137 -0.281677 0.650391 0.688599 1441916422 -0.153137 -0.281677 0.650391 0.688599 1441916422 -0.153137 -0.281677 0.650391 0.688599 1441916422 -0.196045 -0.244080 0.630310 0.710388 1441916422 -0.196045 -0.244080 0.630310 0.710388 1441916422 -0.196045 -0.244080 0.630310 0.710388 1441916422 -0.196045 -0.244080 0.630310 0.710388 1441916422 -0.196045 -0.244080 0.630310 0.710388 1441916422 -0.196045 -0.244080 0.630310 0.710388 1441916422 -0.196045 -0.244080 0.630310 0.710388 1441916422 -0.205811 -0.238342 0.655518 0.686340 1441916422 -0.205811 -0.238342 0.655518 0.686340 1441916422 -0.205811 -0.238342 0.655518 0.686340 1441916422 -0.205811 -0.238342 0.655518 0.686340 1441916422 -0.205811 -0.238342 0.655518 0.686340 1441916422 -0.205811 -0.238342 0.655518 0.686340 1441916422 -0.173767 -0.245544 0.677490 0.671143 1441916422 -0.173767 -0.245544 0.677490 0.671143 1441916422 -0.173767 -0.245544 0.677490 0.671143 1441916422 -0.173767 -0.245544 0.677490 0.671143 1441916422 -0.120789 -0.263306 0.681213 0.672241 1441916422 -0.120789 -0.263306 0.681213 0.672241 1441916422 -0.120789 -0.263306 0.681213 0.672241 1441916422 -0.120789 -0.263306 0.681213 0.672241 1441916422 -0.120789 -0.263306 0.681213 0.672241 1441916422 -0.120789 -0.263306 0.681213 0.672241 1441916422 -0.120789 -0.263306 0.681213 0.672241 1441916422 -0.034668 -0.281372 0.680359 0.675781 1441916422 -0.034668 -0.281372 0.680359 0.675781 1441916422 -0.034668 -0.281372 0.680359 0.675781 1441916422 -0.034668 -0.281372 0.680359 0.675781 1441916423 0.081909 -0.293884 0.669739 0.676941 1441916423 0.081909 -0.293884 0.669739 0.676941 1441916423 0.081909 -0.293884 0.669739 0.676941 1441916423 0.081909 -0.293884 0.669739 0.676941 1441916423 0.081909 -0.293884 0.669739 0.676941 1441916423 0.211914 -0.297119 0.635376 0.680420 1441916423 0.211914 -0.297119 0.635376 0.680420 1441916423 0.211914 -0.297119 0.635376 0.680420 1441916423 0.211914 -0.297119 0.635376 0.680420 1441916423 0.211914 -0.297119 0.635376 0.680420 1441916423 0.211914 -0.297119 0.635376 0.680420 1441916423 0.340637 -0.292603 0.578369 0.680969 1441916423 0.340637 -0.292603 0.578369 0.680969 1441916423 0.340637 -0.292603 0.578369 0.680969 1441916423 0.340637 -0.292603 0.578369 0.680969 1441916423 0.340637 -0.292603 0.578369 0.680969 1441916423 0.438293 -0.299988 0.510132 0.676453 1441916423 0.438293 -0.299988 0.510132 0.676453 1441916423 0.438293 -0.299988 0.510132 0.676453 1441916423 0.438293 -0.299988 0.510132 0.676453 1441916423 0.438293 -0.299988 0.510132 0.676453 1441916423 0.514465 -0.332275 0.431824 0.662109 1441916423 0.514465 -0.332275 0.431824 0.662109 1441916423 0.514465 -0.332275 0.431824 0.662109 1441916423 0.514465 -0.332275 0.431824 0.662109 1441916423 0.514465 -0.332275 0.431824 0.662109 1441916423 0.514465 -0.332275 0.431824 0.662109 1441916423 0.566833 -0.365173 0.376099 0.635437 1441916423 0.566833 -0.365173 0.376099 0.635437 1441916423 0.566833 -0.365173 0.376099 0.635437 1441916423 0.566833 -0.365173 0.376099 0.635437 1441916423 0.566833 -0.365173 0.376099 0.635437 1441916423 0.566833 -0.365173 0.376099 0.635437 1441916423 0.598694 -0.382629 0.355469 0.607239 1441916423 0.598694 -0.382629 0.355469 0.607239 1441916423 0.598694 -0.382629 0.355469 0.607239 1441916423 0.598694 -0.382629 0.355469 0.607239 1441916423 0.598694 -0.382629 0.355469 0.607239 1441916423 0.598694 -0.382629 0.355469 0.607239 1441916423 0.598694 -0.382629 0.355469 0.607239 1441916423 0.611267 -0.375610 0.375366 0.586731 1441916423 0.611267 -0.375610 0.375366 0.586731 1441916423 0.611267 -0.375610 0.375366 0.586731 1441916423 0.611267 -0.375610 0.375366 0.586731 1441916423 0.611267 -0.375610 0.375366 0.586731 1441916423 0.611267 -0.375610 0.375366 0.586731 1441916423 0.586426 -0.361816 0.422119 0.588989 1441916423 0.586426 -0.361816 0.422119 0.588989 1441916423 0.586426 -0.361816 0.422119 0.588989 1441916423 0.586426 -0.361816 0.422119 0.588989 1441916423 0.586426 -0.361816 0.422119 0.588989 1441916423 0.586426 -0.361816 0.422119 0.588989 1441916423 0.521790 -0.350220 0.476318 0.614929 1441916423 0.521790 -0.350220 0.476318 0.614929 1441916423 0.521790 -0.350220 0.476318 0.614929 1441916423 0.521790 -0.350220 0.476318 0.614929 1441916423 0.521790 -0.350220 0.476318 0.614929 1441916423 0.521790 -0.350220 0.476318 0.614929 1441916423 0.521790 -0.350220 0.476318 0.614929 1441916423 0.418091 -0.327332 0.532532 0.659058 1441916423 0.418091 -0.327332 0.532532 0.659058 1441916423 0.418091 -0.327332 0.532532 0.659058 1441916423 0.418091 -0.327332 0.532532 0.659058 1441916423 0.418091 -0.327332 0.532532 0.659058 1441916423 0.297241 -0.304993 0.600342 0.676880 1441916423 0.297241 -0.304993 0.600342 0.676880 1441916423 0.297241 -0.304993 0.600342 0.676880 1441916423 0.297241 -0.304993 0.600342 0.676880 1441916423 0.297241 -0.304993 0.600342 0.676880 1441916423 0.297241 -0.304993 0.600342 0.676880 1441916423 0.163147 -0.278137 0.672424 0.666138 1441916423 0.163147 -0.278137 0.672424 0.666138 1441916423 0.163147 -0.278137 0.672424 0.666138 1441916423 0.163147 -0.278137 0.672424 0.666138 1441916423 0.163147 -0.278137 0.672424 0.666138 1441916423 0.163147 -0.278137 0.672424 0.666138 1441916423 0.032166 -0.278687 0.720581 0.634033 1441916423 0.032166 -0.278687 0.720581 0.634033 1441916423 0.032166 -0.278687 0.720581 0.634033 1441916423 0.032166 -0.278687 0.720581 0.634033 1441916423 0.032166 -0.278687 0.720581 0.634033 1441916423 0.032166 -0.278687 0.720581 0.634033 1441916423 -0.080200 -0.284302 0.721802 0.625854 1441916423 -0.080200 -0.284302 0.721802 0.625854 1441916423 -0.080200 -0.284302 0.721802 0.625854 1441916423 -0.080200 -0.284302 0.721802 0.625854 1441916423 -0.080200 -0.284302 0.721802 0.625854 1441916423 -0.080200 -0.284302 0.721802 0.625854 1441916423 -0.161377 -0.274536 0.694763 0.644836 1441916423 -0.161377 -0.274536 0.694763 0.644836 1441916423 -0.161377 -0.274536 0.694763 0.644836 1441916423 -0.161377 -0.274536 0.694763 0.644836 1441916423 -0.161377 -0.274536 0.694763 0.644836 1441916423 -0.161377 -0.274536 0.694763 0.644836 1441916423 -0.198059 -0.262573 0.683533 0.651550 1441916423 -0.198059 -0.262573 0.683533 0.651550 1441916423 -0.198059 -0.262573 0.683533 0.651550 1441916423 -0.198059 -0.262573 0.683533 0.651550 1441916423 -0.181946 -0.265259 0.691467 0.646790 1441916423 -0.181946 -0.265259 0.691467 0.646790 1441916423 -0.181946 -0.265259 0.691467 0.646790 1441916423 -0.181946 -0.265259 0.691467 0.646790 1441916423 -0.181946 -0.265259 0.691467 0.646790 1441916423 -0.181946 -0.265259 0.691467 0.646790 1441916423 -0.121521 -0.271606 0.692871 0.656738 1441916424 -0.121521 -0.271606 0.692871 0.656738 1441916424 -0.121521 -0.271606 0.692871 0.656738 1441916424 -0.121521 -0.271606 0.692871 0.656738 1441916424 -0.121521 -0.271606 0.692871 0.656738 1441916424 -0.121521 -0.271606 0.692871 0.656738 1441916424 -0.034912 -0.289612 0.691956 0.660339 1441916424 -0.034912 -0.289612 0.691956 0.660339 1441916424 -0.034912 -0.289612 0.691956 0.660339 1441916424 -0.034912 -0.289612 0.691956 0.660339 1441916424 -0.034912 -0.289612 0.691956 0.660339 1441916424 -0.034912 -0.289612 0.691956 0.660339 1441916424 -0.034912 -0.289612 0.691956 0.660339 1441916424 0.078857 -0.295471 0.686035 0.660095 1441916424 0.078857 -0.295471 0.686035 0.660095 1441916424 0.078857 -0.295471 0.686035 0.660095 1441916424 0.078857 -0.295471 0.686035 0.660095 1441916424 0.078857 -0.295471 0.686035 0.660095 1441916424 0.078857 -0.295471 0.686035 0.660095 1441916424 0.211914 -0.289856 0.651550 0.668213 1441916424 0.211914 -0.289856 0.651550 0.668213 1441916424 0.211914 -0.289856 0.651550 0.668213 1441916424 0.211914 -0.289856 0.651550 0.668213 1441916424 0.211914 -0.289856 0.651550 0.668213 1441916424 0.211914 -0.289856 0.651550 0.668213 1441916424 0.317261 -0.294861 0.586609 0.684265 1441916424 0.317261 -0.294861 0.586609 0.684265 1441916424 0.317261 -0.294861 0.586609 0.684265 1441916424 0.317261 -0.294861 0.586609 0.684265 1441916424 0.317261 -0.294861 0.586609 0.684265 1441916424 0.317261 -0.294861 0.586609 0.684265 1441916424 0.406616 -0.315186 0.521057 0.680969 1441916424 0.406616 -0.315186 0.521057 0.680969 1441916424 0.406616 -0.315186 0.521057 0.680969 1441916424 0.406616 -0.315186 0.521057 0.680969 1441916424 0.406616 -0.315186 0.521057 0.680969 1441916424 0.471985 -0.340698 0.464539 0.667297 1441916424 0.471985 -0.340698 0.464539 0.667297 1441916424 0.471985 -0.340698 0.464539 0.667297 1441916424 0.471985 -0.340698 0.464539 0.667297 1441916424 0.471985 -0.340698 0.464539 0.667297 1441916424 0.471985 -0.340698 0.464539 0.667297 1441916424 0.471985 -0.340698 0.464539 0.667297 1441916424 0.531921 -0.359497 0.430603 0.634277 1441916424 0.531921 -0.359497 0.430603 0.634277 1441916424 0.531921 -0.359497 0.430603 0.634277 1441916424 0.531921 -0.359497 0.430603 0.634277 1441916424 0.531921 -0.359497 0.430603 0.634277 1441916424 0.531921 -0.359497 0.430603 0.634277 1441916424 0.586365 -0.350586 0.420654 0.596863 1441916424 0.586365 -0.350586 0.420654 0.596863 1441916424 0.586365 -0.350586 0.420654 0.596863 1441916424 0.586365 -0.350586 0.420654 0.596863 1441916424 0.586365 -0.350586 0.420654 0.596863 1441916424 0.586365 -0.350586 0.420654 0.596863 1441916424 0.613220 -0.325378 0.433777 0.574341 1441916424 0.613220 -0.325378 0.433777 0.574341 1441916424 0.613220 -0.325378 0.433777 0.574341 1441916424 0.613220 -0.325378 0.433777 0.574341 1441916424 0.613220 -0.325378 0.433777 0.574341 1441916424 0.613220 -0.325378 0.433777 0.574341 1441916424 0.598206 -0.321533 0.452393 0.577942 1441916424 0.598206 -0.321533 0.452393 0.577942 1441916424 0.598206 -0.321533 0.452393 0.577942 1441916424 0.598206 -0.321533 0.452393 0.577942 1441916424 0.598206 -0.321533 0.452393 0.577942 1441916424 0.598206 -0.321533 0.452393 0.577942 1441916424 0.528992 -0.359070 0.474915 0.604614 1441916424 0.528992 -0.359070 0.474915 0.604614 1441916424 0.528992 -0.359070 0.474915 0.604614 1441916424 0.528992 -0.359070 0.474915 0.604614 1441916424 0.528992 -0.359070 0.474915 0.604614 1441916424 0.528992 -0.359070 0.474915 0.604614 1441916424 0.426270 -0.376892 0.519287 0.637573 1441916424 0.426270 -0.376892 0.519287 0.637573 1441916424 0.426270 -0.376892 0.519287 0.637573 1441916424 0.426270 -0.376892 0.519287 0.637573 1441916424 0.426270 -0.376892 0.519287 0.637573 1441916424 0.426270 -0.376892 0.519287 0.637573 1441916424 0.307922 -0.345093 0.598083 0.654419 1441916424 0.307922 -0.345093 0.598083 0.654419 1441916424 0.307922 -0.345093 0.598083 0.654419 1441916424 0.307922 -0.345093 0.598083 0.654419 1441916424 0.307922 -0.345093 0.598083 0.654419 1441916424 0.307922 -0.345093 0.598083 0.654419 1441916424 0.307922 -0.345093 0.598083 0.654419 1441916424 0.179810 -0.309631 0.684998 0.634399 1441916424 0.179810 -0.309631 0.684998 0.634399 1441916424 0.179810 -0.309631 0.684998 0.634399 1441916424 0.179810 -0.309631 0.684998 0.634399 1441916424 0.179810 -0.309631 0.684998 0.634399 1441916424 0.179810 -0.309631 0.684998 0.634399 1441916424 0.044250 -0.303345 0.728210 0.612976 1441916424 0.044250 -0.303345 0.728210 0.612976 1441916424 0.044250 -0.303345 0.728210 0.612976 1441916424 0.044250 -0.303345 0.728210 0.612976 1441916424 0.044250 -0.303345 0.728210 0.612976 1441916424 0.044250 -0.303345 0.728210 0.612976 1441916424 0.044250 -0.303345 0.728210 0.612976 1441916424 -0.083191 -0.303406 0.704163 0.636475 1441916424 -0.083191 -0.303406 0.704163 0.636475 1441916424 -0.083191 -0.303406 0.704163 0.636475 1441916424 -0.083191 -0.303406 0.704163 0.636475 1441916424 -0.083191 -0.303406 0.704163 0.636475 1441916424 -0.083191 -0.303406 0.704163 0.636475 1441916424 -0.165344 -0.277405 0.658081 0.680115 1441916424 -0.165344 -0.277405 0.658081 0.680115 1441916424 -0.165344 -0.277405 0.658081 0.680115 1441916424 -0.165344 -0.277405 0.658081 0.680115 1441916424 -0.165344 -0.277405 0.658081 0.680115 1441916424 -0.165344 -0.277405 0.658081 0.680115 1441916424 -0.203430 -0.245483 0.655457 0.684570 1441916424 -0.203430 -0.245483 0.655457 0.684570 1441916425 -0.203430 -0.245483 0.655457 0.684570 1441916425 -0.203430 -0.245483 0.655457 0.684570 1441916425 -0.203430 -0.245483 0.655457 0.684570 1441916425 -0.203430 -0.245483 0.655457 0.684570 1441916425 -0.196960 -0.251099 0.679382 0.660706 1441916425 -0.196960 -0.251099 0.679382 0.660706 1441916425 -0.196960 -0.251099 0.679382 0.660706 1441916425 -0.196960 -0.251099 0.679382 0.660706 1441916425 -0.196960 -0.251099 0.679382 0.660706 1441916425 -0.196960 -0.251099 0.679382 0.660706 1441916425 -0.162292 -0.263123 0.684753 0.659912 1441916425 -0.162292 -0.263123 0.684753 0.659912 1441916425 -0.162292 -0.263123 0.684753 0.659912 1441916425 -0.162292 -0.263123 0.684753 0.659912 1441916425 -0.162292 -0.263123 0.684753 0.659912 1441916425 -0.162292 -0.263123 0.684753 0.659912 1441916425 -0.102112 -0.289673 0.678284 0.667480 1441916425 -0.102112 -0.289673 0.678284 0.667480 1441916425 -0.102112 -0.289673 0.678284 0.667480 1441916425 -0.102112 -0.289673 0.678284 0.667480 1441916425 -0.102112 -0.289673 0.678284 0.667480 1441916425 -0.102112 -0.289673 0.678284 0.667480 1441916425 -0.102112 -0.289673 0.678284 0.667480 1441916425 -0.013855 -0.322632 0.671021 0.667358 1441916425 -0.013855 -0.322632 0.671021 0.667358 1441916425 -0.013855 -0.322632 0.671021 0.667358 1441916425 -0.013855 -0.322632 0.671021 0.667358 1441916425 -0.013855 -0.322632 0.671021 0.667358 1441916425 -0.013855 -0.322632 0.671021 0.667358 1441916425 0.101563 -0.349060 0.653137 0.664185 1441916425 0.101563 -0.349060 0.653137 0.664185 1441916425 0.101563 -0.349060 0.653137 0.664185 1441916425 0.101563 -0.349060 0.653137 0.664185 1441916425 0.101563 -0.349060 0.653137 0.664185 1441916425 0.101563 -0.349060 0.653137 0.664185 1441916425 0.233704 -0.342285 0.619751 0.666382 1441916425 0.233704 -0.342285 0.619751 0.666382 1441916425 0.233704 -0.342285 0.619751 0.666382 1441916425 0.233704 -0.342285 0.619751 0.666382 1441916425 0.353516 -0.347168 0.550354 0.671936 1441916425 0.353516 -0.347168 0.550354 0.671936 1441916425 0.353516 -0.347168 0.550354 0.671936 1441916425 0.353516 -0.347168 0.550354 0.671936 1441916425 0.353516 -0.347168 0.550354 0.671936 1441916425 0.353516 -0.347168 0.550354 0.671936 1441916425 0.443909 -0.367920 0.470337 0.668030 1441916425 0.443909 -0.367920 0.470337 0.668030 1441916425 0.443909 -0.367920 0.470337 0.668030 1441916425 0.443909 -0.367920 0.470337 0.668030 1441916425 0.443909 -0.367920 0.470337 0.668030 1441916425 0.443909 -0.367920 0.470337 0.668030 1441916425 0.508789 -0.380249 0.406494 0.656677 1441916425 0.508789 -0.380249 0.406494 0.656677 1441916425 0.508789 -0.380249 0.406494 0.656677 1441916425 0.508789 -0.380249 0.406494 0.656677 1441916425 0.508789 -0.380249 0.406494 0.656677 1441916425 0.508789 -0.380249 0.406494 0.656677 1441916425 0.562256 -0.381226 0.367310 0.635254 1441916425 0.562256 -0.381226 0.367310 0.635254 1441916425 0.562256 -0.381226 0.367310 0.635254 1441916425 0.562256 -0.381226 0.367310 0.635254 1441916425 0.562256 -0.381226 0.367310 0.635254 1441916425 0.605957 -0.362366 0.359802 0.609924 1441916425 0.605957 -0.362366 0.359802 0.609924 1441916425 0.605957 -0.362366 0.359802 0.609924 1441916425 0.605957 -0.362366 0.359802 0.609924 1441916425 0.605957 -0.362366 0.359802 0.609924 1441916425 0.605957 -0.362366 0.359802 0.609924 1441916425 0.605957 -0.362366 0.359802 0.609924 1441916425 0.625610 -0.343872 0.369812 0.594604 1441916425 0.625610 -0.343872 0.369812 0.594604 1441916425 0.625610 -0.343872 0.369812 0.594604 1441916425 0.625610 -0.343872 0.369812 0.594604 1441916425 0.625610 -0.343872 0.369812 0.594604 1441916425 0.625610 -0.343872 0.369812 0.594604 1441916425 0.625610 -0.343872 0.369812 0.594604 1441916425 0.607971 -0.345642 0.397827 0.593811 1441916425 0.607971 -0.345642 0.397827 0.593811 1441916425 0.607971 -0.345642 0.397827 0.593811 1441916425 0.607971 -0.345642 0.397827 0.593811 1441916425 0.607971 -0.345642 0.397827 0.593811 1441916425 0.607971 -0.345642 0.397827 0.593811 1441916425 0.559814 -0.367310 0.439697 0.598572 1441916425 0.559814 -0.367310 0.439697 0.598572 1441916425 0.559814 -0.367310 0.439697 0.598572 1441916425 0.559814 -0.367310 0.439697 0.598572 1441916425 0.559814 -0.367310 0.439697 0.598572 1441916425 0.559814 -0.367310 0.439697 0.598572 1441916425 0.468750 -0.372070 0.514221 0.614258 1441916425 0.468750 -0.372070 0.514221 0.614258 1441916425 0.468750 -0.372070 0.514221 0.614258 1441916425 0.468750 -0.372070 0.514221 0.614258 1441916425 0.468750 -0.372070 0.514221 0.614258 1441916425 0.468750 -0.372070 0.514221 0.614258 1441916425 0.468750 -0.372070 0.514221 0.614258 1441916425 0.352417 -0.349426 0.598816 0.628540 1441916425 0.352417 -0.349426 0.598816 0.628540 1441916425 0.352417 -0.349426 0.598816 0.628540 1441916425 0.352417 -0.349426 0.598816 0.628540 1441916425 0.352417 -0.349426 0.598816 0.628540 1441916425 0.352417 -0.349426 0.598816 0.628540 1441916425 0.352417 -0.349426 0.598816 0.628540 1441916425 0.216553 -0.326233 0.669189 0.631470 1441916425 0.216553 -0.326233 0.669189 0.631470 1441916425 0.216553 -0.326233 0.669189 0.631470 1441916425 0.216553 -0.326233 0.669189 0.631470 1441916425 0.216553 -0.326233 0.669189 0.631470 1441916425 0.216553 -0.326233 0.669189 0.631470 1441916425 0.080322 -0.318848 0.706970 0.626160 1441916425 0.080322 -0.318848 0.706970 0.626160 1441916425 0.080322 -0.318848 0.706970 0.626160 1441916426 0.080322 -0.318848 0.706970 0.626160 1441916426 0.080322 -0.318848 0.706970 0.626160 1441916426 0.080322 -0.318848 0.706970 0.626160 1441916426 -0.047729 -0.311584 0.699158 0.641663 1441916426 -0.047729 -0.311584 0.699158 0.641663 1441916426 -0.047729 -0.311584 0.699158 0.641663 1441916426 -0.047729 -0.311584 0.699158 0.641663 1441916426 -0.047729 -0.311584 0.699158 0.641663 1441916426 -0.144775 -0.280151 0.666443 0.675537 1441916426 -0.144775 -0.280151 0.666443 0.675537 1441916426 -0.144775 -0.280151 0.666443 0.675537 1441916426 -0.144775 -0.280151 0.666443 0.675537 1441916426 -0.144775 -0.280151 0.666443 0.675537 1441916426 -0.144775 -0.280151 0.666443 0.675537 1441916426 -0.205688 -0.247253 0.643127 0.694946 1441916426 -0.205688 -0.247253 0.643127 0.694946 1441916426 -0.205688 -0.247253 0.643127 0.694946 1441916426 -0.205688 -0.247253 0.643127 0.694946 1441916426 -0.205688 -0.247253 0.643127 0.694946 1441916426 -0.205688 -0.247253 0.643127 0.694946 1441916426 -0.205688 -0.247253 0.643127 0.694946 1441916426 -0.216553 -0.229126 0.648193 0.693115 1441916426 
0.419617 -0.532043 0.392639 0.621826 1441916428 0.419617 -0.532043 0.392639 0.621826 1441916428 0.420898 -0.533020 0.390259 0.621582 1441916428 0.420898 -0.533020 0.390259 0.621582 1441916428 0.420898 -0.533020 0.390259 0.621582 1441916428 0.420898 -0.533020 0.390259 0.621582 1441916428 0.420898 -0.533020 0.390259 0.621582 1441916428 0.420898 -0.533020 0.390259 0.621582 1441916428 0.423157 -0.533081 0.388672 0.620972 1441916428 0.423157 -0.533081 0.388672 0.620972 1441916428 0.423157 -0.533081 0.388672 0.620972 1441916428 0.423157 -0.533081 0.388672 0.620972 1441916428 0.423157 -0.533081 0.388672 0.620972 1441916428 0.423157 -0.533081 0.388672 0.620972 1441916428 0.423157 -0.533081 0.388672 0.620972 1441916428 0.424500 -0.533447 0.387329 0.620605 1441916428 0.424500 -0.533447 0.387329 0.620605 1441916428 0.424500 -0.533447 0.387329 0.620605 1441916428 0.424500 -0.533447 0.387329 0.620605 1441916428 0.424500 -0.533447 0.387329 0.620605 1441916428 0.424500 -0.533447 0.387329 0.620605 1441916428 0.424377 -0.534485 0.386108 0.620544 1441916428 0.424377 -0.534485 0.386108 0.620544 1441916428 0.424377 -0.534485 0.386108 0.620544 1441916428 0.424377 -0.534485 0.386108 0.620544 1441916428 0.424377 -0.534485 0.386108 0.620544 1441916428 0.424377 -0.534485 0.386108 0.620544 1441916428 0.424377 -0.534485 0.386108 0.620544 1441916428 0.426208 -0.533203 0.389404 0.618347 1441916428 0.426208 -0.533203 0.389404 0.618347 1441916428 0.426208 -0.533203 0.389404 0.618347 1441916428 0.426208 -0.533203 0.389404 0.618347 1441916428 0.426208 -0.533203 0.389404 0.618347 1441916428 0.426208 -0.533203 0.389404 0.618347 1441916429 0.430725 -0.526855 0.399658 0.614136 1441916429 0.430725 -0.526855 0.399658 0.614136 1441916429 0.430725 -0.526855 0.399658 0.614136 1441916429 0.430725 -0.526855 0.399658 0.614136 1441916429 0.430725 -0.526855 0.399658 0.614136 1441916429 0.430725 -0.526855 0.399658 0.614136 1441916429 0.430725 -0.526855 0.399658 0.614136 1441916429 0.435486 -0.518860 0.413086 0.608643 1441916429 0.435486 -0.518860 0.413086 0.608643 1441916429 0.435486 -0.518860 0.413086 0.608643 1441916429 0.435486 -0.518860 0.413086 0.608643 1441916429 0.435486 -0.518860 0.413086 0.608643 1441916429 0.435486 -0.518860 0.413086 0.608643 1441916429 0.438965 -0.510315 0.423279 0.606384 1441916429 0.438965 -0.510315 0.423279 0.606384 1441916429 0.438965 -0.510315 0.423279 0.606384 1441916429 0.438965 -0.510315 0.423279 0.606384 1441916429 0.438965 -0.510315 0.423279 0.606384 1441916429 0.438965 -0.510315 0.423279 0.606384 1441916429 0.432983 -0.510254 0.422119 0.611450 1441916429 0.432983 -0.510254 0.422119 0.611450 1441916429 0.432983 -0.510254 0.422119 0.611450 1441916429 0.432983 -0.510254 0.422119 0.611450 1441916429 0.432983 -0.510254 0.422119 0.611450 1441916429 0.432983 -0.510254 0.422119 0.611450 1441916429 0.419373 -0.516174 0.414124 0.621399 1441916429 0.419373 -0.516174 0.414124 0.621399 1441916429 0.419373 -0.516174 0.414124 0.621399 1441916429 0.419373 -0.516174 0.414124 0.621399 1441916429 0.419373 -0.516174 0.414124 0.621399 1441916429 0.419373 -0.516174 0.414124 0.621399 1441916429 0.419373 -0.516174 0.414124 0.621399 1441916429 0.408813 -0.518066 0.407959 0.630859 1441916429 0.408813 -0.518066 0.407959 0.630859 1441916429 0.408813 -0.518066 0.407959 0.630859 1441916429 0.408813 -0.518066 0.407959 0.630859 1441916429 0.408813 -0.518066 0.407959 0.630859 1441916429 0.408813 -0.518066 0.407959 0.630859 1441916429 0.408813 -0.518066 0.407959 0.630859 1441916429 0.405701 -0.512878 0.409607 0.635986 1441916429 0.405701 -0.512878 0.409607 0.635986 1441916429 0.405701 -0.512878 0.409607 0.635986 1441916429 0.405701 -0.512878 0.409607 0.635986 1441916429 0.405701 -0.512878 0.409607 0.635986 1441916429 0.416687 -0.494507 0.423828 0.634094 1441916429 0.416687 -0.494507 0.423828 0.634094 1441916429 0.416687 -0.494507 0.423828 0.634094 1441916429 0.416687 -0.494507 0.423828 0.634094 1441916429 0.441284 -0.469666 0.446777 0.620483 1441916429 0.441284 -0.469666 0.446777 0.620483 1441916429 0.441284 -0.469666 0.446777 0.620483 1441916429 0.441284 -0.469666 0.446777 0.620483 1441916429 0.441284 -0.469666 0.446777 0.620483 1441916429 0.441284 -0.469666 0.446777 0.620483 1441916429 0.456055 -0.457153 0.455261 0.612915 1441916429 0.456055 -0.457153 0.455261 0.612915 1441916429 0.456055 -0.457153 0.455261 0.612915 1441916429 0.456055 -0.457153 0.455261 0.612915 1441916429 0.456055 -0.457153 0.455261 0.612915 1441916429 0.456055 -0.457153 0.455261 0.612915 1441916429 0.456055 -0.457153 0.455261 0.612915 1441916429 0.459045 -0.460938 0.450745 0.611206 1441916429 0.459045 -0.460938 0.450745 0.611206 1441916429 0.459045 -0.460938 0.450745 0.611206 1441916429 0.459045 -0.460938 0.450745 0.611206 1441916429 0.459045 -0.460938 0.450745 0.611206 1441916429 0.459045 -0.460938 0.450745 0.611206 1441916429 0.458862 -0.468201 0.444031 0.610718 1441916429 0.458862 -0.468201 0.444031 0.610718 1441916429 0.458862 -0.468201 0.444031 0.610718 1441916429 0.458862 -0.468201 0.444031 0.610718 1441916429 0.458862 -0.468201 0.444031 0.610718 1441916429 0.458862 -0.468201 0.444031 0.610718 1441916429 0.458862 -0.468201 0.444031 0.610718 1441916429 0.459412 -0.472656 0.444397 0.606567 1441916429 0.459412 -0.472656 0.444397 0.606567 1441916429 0.459412 -0.472656 0.444397 0.606567 1441916429 0.459412 -0.472656 0.444397 0.606567 1441916429 0.459412 -0.472656 0.444397 0.606567 1441916429 0.459412 -0.472656 0.444397 0.606567 1441916429 0.458557 -0.471558 0.449280 0.604492 1441916429 0.450378 -0.477356 0.444153 0.609863 1441916429 0.450378 -0.477356 0.444153 0.609863 1441916429 0.450378 -0.477356 0.444153 0.609863 1441916429 0.450378 -0.477356 0.444153 0.609863 1441916429 0.450378 -0.477356 0.444153 0.609863 1441916429 0.450378 -0.477356 0.444153 0.609863 1441916429 0.437317 -0.493835 0.426453 0.618835 1441916429 0.437317 -0.493835 0.426453 0.618835 1441916429 0.437317 -0.493835 0.426453 0.618835 1441916429 0.437317 -0.493835 0.426453 0.618835 1441916429 0.427551 -0.509094 0.408875 0.625122 1441916429 0.427551 -0.509094 0.408875 0.625122 1441916429 0.427551 -0.509094 0.408875 0.625122 1441916429 0.427551 -0.509094 0.408875 0.625122 1441916429 0.427551 -0.509094 0.408875 0.625122 1441916429 0.427551 -0.509094 0.408875 0.625122 1441916429 0.427551 -0.509094 0.408875 0.625122 1441916429 0.434570 -0.510498 0.403503 0.622559 1441916429 0.434570 -0.510498 0.403503 0.622559 1441916429 0.434570 -0.510498 0.403503 0.622559 1441916429 0.434570 -0.510498 0.403503 0.622559 1441916429 0.434570 -0.510498 0.403503 0.622559 1441916429 0.434570 -0.510498 0.403503 0.622559 1441916430 0.436035 -0.511597 0.400146 0.622864 1441916430 0.436035 -0.511597 0.400146 0.622864 1441916430 0.436035 -0.511597 0.400146 0.622864 1441916430 0.436035 -0.511597 0.400146 0.622864 1441916430 0.436035 -0.511597 0.400146 0.622864 1441916430 0.436035 -0.511597 0.400146 0.622864 1441916430 0.443542 -0.506897 0.405884 0.617676 1441916430 0.443542 -0.506897 0.405884 0.617676 1441916430 0.443542 -0.506897 0.405884 0.617676 1441916430 0.443542 -0.506897 0.405884 0.617676 1441916430 0.443542 -0.506897 0.405884 0.617676 1441916430 0.443542 -0.506897 0.405884 0.617676 1441916430 0.454468 -0.495178 0.419495 0.610107 1441916430 0.454468 -0.495178 0.419495 0.610107 1441916430 0.454468 -0.495178 0.419495 0.610107 1441916430 0.454468 -0.495178 0.419495 0.610107 1441916430 0.454468 -0.495178 0.419495 0.610107 1441916430 0.455933 -0.486450 0.431824 0.607422 1441916430 0.455933 -0.486450 0.431824 0.607422 1441916430 0.455933 -0.486450 0.431824 0.607422 1441916430 0.455933 -0.486450 0.431824 0.607422 1441916430 0.455933 -0.486450 0.431824 0.607422 1441916430 0.455933 -0.486450 0.431824 0.607422 1441916430 0.455933 -0.486450 0.431824 0.607422 1441916430 0.448547 -0.486023 0.432495 0.612732 1441916430 0.448547 -0.486023 0.432495 0.612732 1441916430 0.448547 -0.486023 0.432495 0.612732 1441916430 0.448547 -0.486023 0.432495 0.612732 1441916430 0.448547 -0.486023 0.432495 0.612732 1441916430 0.448547 -0.486023 0.432495 0.612732 1441916430 0.443359 -0.486450 0.433899 0.615234 1441916430 0.443359 -0.486450 0.433899 0.615234 1441916430 0.443359 -0.486450 0.433899 0.615234 1441916430 0.443359 -0.486450 0.433899 0.615234 1441916430 0.443176 -0.481567 0.438782 0.615723 1441916430 0.443176 -0.481567 0.438782 0.615723 1441916430 0.443176 -0.481567 0.438782 0.615723 1441916430 0.443176 -0.481567 0.438782 0.615723 1441916430 0.443176 -0.481567 0.438782 0.615723 1441916430 0.443176 -0.481567 0.438782 0.615723 1441916430 0.447632 -0.475464 0.444275 0.613281 1441916430 0.447632 -0.475464 0.444275 0.613281 1441916430 0.447632 -0.475464 0.444275 0.613281 1441916430 0.447632 -0.475464 0.444275 0.613281 1441916430 0.447632 -0.475464 0.444275 0.613281 1441916430 0.447632 -0.475464 0.444275 0.613281 1441916430 0.447632 -0.475464 0.444275 0.613281 1441916430 0.451050 -0.472351 0.446106 0.611877 1441916430 0.451050 -0.472351 0.446106 0.611877 1441916430 0.451050 -0.472351 0.446106 0.611877 1441916430 0.451050 -0.472351 0.446106 0.611877 1441916430 0.451050 -0.472351 0.446106 0.611877 1441916430 0.451050 -0.472351 0.446106 0.611877 1441916430 0.451050 -0.472351 0.446106 0.611877 1441916430 0.457397 -0.466614 0.451904 0.607300 1441916430 0.457397 -0.466614 0.451904 0.607300 1441916430 0.457397 -0.466614 0.451904 0.607300 1441916430 0.457397 -0.466614 0.451904 0.607300 1441916430 0.457397 -0.466614 0.451904 0.607300 1441916430 0.457397 -0.466614 0.451904 0.607300 1441916430 0.471191 -0.453247 0.465698 0.596313 1441916430 0.471191 -0.453247 0.465698 0.596313 1441916430 0.471191 -0.453247 0.465698 0.596313 1441916430 0.471191 -0.453247 0.465698 0.596313 1441916430 0.471191 -0.453247 0.465698 0.596313 1441916430 0.478394 -0.443481 0.474304 0.591064 1441916430 0.478394 -0.443481 0.474304 0.591064 1441916430 0.478394 -0.443481 0.474304 0.591064 1441916430 0.478394 -0.443481 0.474304 0.591064 1441916430 0.478394 -0.443481 0.474304 0.591064 1441916430 0.478394 -0.443481 0.474304 0.591064 1441916430 0.471252 -0.448853 0.467346 0.598328 1441916430 0.471252 -0.448853 0.467346 0.598328 1441916430 0.471252 -0.448853 0.467346 0.598328 1441916430 0.471252 -0.448853 0.467346 0.598328 1441916430 0.471252 -0.448853 0.467346 0.598328 1441916430 0.471252 -0.448853 0.467346 0.598328 1441916430 0.460144 -0.458557 0.456604 0.607849 1441916430 0.460144 -0.458557 0.456604 0.607849 1441916430 0.460144 -0.458557 0.456604 0.607849 1441916430 0.460144 -0.458557 0.456604 0.607849 1441916430 0.460144 -0.458557 0.456604 0.607849 1441916430 0.460144 -0.458557 0.456604 0.607849 1441916430 0.460144 -0.458557 0.456604 0.607849 1441916430 0.450684 -0.465820 0.449646 0.614502 1441916430 0.450684 -0.465820 0.449646 0.614502 1441916430 0.450684 -0.465820 0.449646 0.614502 1441916430 0.450684 -0.465820 0.449646 0.614502 1441916430 0.450684 -0.465820 0.449646 0.614502 1441916430 0.450684 -0.465820 0.449646 0.614502 1441916430 0.447632 -0.472351 0.440979 0.618042 1441916430 0.447632 -0.472351 0.440979 0.618042 1441916430 0.447632 -0.472351 0.440979 0.618042 1441916430 0.447632 -0.472351 0.440979 0.618042 1441916430 0.447632 -0.472351 0.440979 0.618042 1441916430 0.447632 -0.472351 0.440979 0.618042 1441916430 0.439941 -0.484070 0.426086 0.624939 1441916430 0.439941 -0.484070 0.426086 0.624939 1441916430 0.439941 -0.484070 0.426086 0.624939 1441916430 0.439941 -0.484070 0.426086 0.624939 1441916430 0.439941 -0.484070 0.426086 0.624939 1441916430 0.439941 -0.484070 0.426086 0.624939 1441916430 0.433167 -0.498596 0.404541 0.632446 1441916430 0.433167 -0.498596 0.404541 0.632446 1441916430 0.433167 -0.498596 0.404541 0.632446 1441916430 0.433167 -0.498596 0.404541 0.632446 1441916430 0.433167 -0.498596 0.404541 0.632446 1441916430 0.433167 -0.498596 0.404541 0.632446 1441916430 0.433167 -0.498596 0.404541 0.632446 1441916430 0.424133 -0.514038 0.385193 0.638306 1441916431 0.424133 -0.514038 0.385193 0.638306 1441916431 0.424133 -0.514038 0.385193 0.638306 1441916431 0.424133 -0.514038 0.385193 0.638306 1441916431 0.424133 -0.514038 0.385193 0.638306 1441916431 0.424133 -0.514038 0.385193 0.638306 1441916431 0.424805 -0.518799 0.378296 0.638123 1441916431 0.424805 -0.518799 0.378296 0.638123 1441916431 0.424805 -0.518799 0.378296 0.638123 1441916431 0.424805 -0.518799 0.378296 0.638123 1441916431 0.424805 -0.518799 0.378296 0.638123 1441916431 0.424805 -0.518799 0.378296 0.638123 1441916431 0.431213 -0.518188 0.381897 0.632202 1441916431 0.431213 -0.518188 0.381897 0.632202 1441916431 0.431213 -0.518188 0.381897 0.632202 1441916431 0.431213 -0.518188 0.381897 0.632202 1441916431 0.431213 -0.518188 0.381897 0.632202 1441916431 0.431213 -0.518188 0.381897 0.632202 1441916431 0.444519 -0.508789 0.390930 0.625000 1441916431 0.444519 -0.508789 0.390930 0.625000 1441916431 0.444519 -0.508789 0.390930 0.625000 1441916431 0.444519 -0.508789 0.390930 0.625000 1441916431 0.444519 -0.508789 0.390930 0.625000 1441916431 0.444519 -0.508789 0.390930 0.625000 1441916431 0.449585 -0.505798 0.394165 0.621765 1441916431 0.449585 -0.505798 0.394165 0.621765 1441916431 0.449585 -0.505798 0.394165 0.621765 1441916431 0.449585 -0.505798 0.394165 0.621765 1441916431 0.449585 -0.505798 0.394165 0.621765 1441916431 0.449585 -0.505798 0.394165 0.621765 1441916431 0.452881 -0.503906 0.398315 0.618286 1441916431 0.452881 -0.503906 0.398315 0.618286 1441916431 0.452881 -0.503906 0.398315 0.618286 1441916431 0.452881 -0.503906 0.398315 0.618286 1441916431 0.452881 -0.503906 0.398315 0.618286 1441916431 0.452881 -0.503906 0.398315 0.618286 1441916431 0.452881 -0.503906 0.398315 0.618286 1441916431 0.448669 -0.503418 0.403503 0.618347 1441916431 0.448669 -0.503418 0.403503 0.618347 1441916431 0.448669 -0.503418 0.403503 0.618347 1441916431 0.448669 -0.503418 0.403503 0.618347 1441916431 0.448669 -0.503418 0.403503 0.618347 1441916431 0.448669 -0.503418 0.403503 0.618347 1441916431 0.447571 -0.496338 0.417908 0.615356 1441916431 0.447571 -0.496338 0.417908 0.615356 1441916431 0.447571 -0.496338 0.417908 0.615356 1441916431 0.447571 -0.496338 0.417908 0.615356 1441916431 0.447571 -0.496338 0.417908 0.615356 1441916431 0.447571 -0.496338 0.417908 0.615356 1441916431 0.449219 -0.486084 0.433838 0.611267 1441916431 0.449219 -0.486084 0.433838 0.611267 1441916431 0.449219 -0.486084 0.433838 0.611267 1441916431 0.449219 -0.486084 0.433838 0.611267 1441916431 0.449219 -0.486084 0.433838 0.611267 1441916431 0.449219 -0.486084 0.433838 0.611267 1441916431 0.451660 -0.478210 0.441528 0.610168 1441916431 0.451660 -0.478210 0.441528 0.610168 1441916431 0.451660 -0.478210 0.441528 0.610168 1441916431 0.451660 -0.478210 0.441528 0.610168 1441916431 0.451660 -0.478210 0.441528 0.610168 1441916431 0.451660 -0.478210 0.441528 0.610168 1441916431 0.451660 -0.478210 0.441528 0.610168 1441916431 0.452759 -0.476868 0.441345 0.610535 1441916431 0.452759 -0.476868 0.441345 0.610535 1441916431 0.452759 -0.476868 0.441345 0.610535 1441916431 0.452759 -0.476868 0.441345 0.610535 1441916431 0.452759 -0.476868 0.441345 0.610535 1441916431 0.452759 -0.476868 0.441345 0.610535 1441916431 0.452759 -0.476868 0.441345 0.610535 1441916431 0.458679 -0.473389 0.445557 0.605774 1441916431 0.458679 -0.473389 0.445557 0.605774 1441916431 0.458679 -0.473389 0.445557 0.605774 1441916431 0.458679 -0.473389 0.445557 0.605774 1441916431 0.458679 -0.473389 0.445557 0.605774 1441916431 0.458679 -0.473389 0.445557 0.605774 1441916431 0.472412 -0.456116 0.464233 0.594299 1441916431 0.472412 -0.456116 0.464233 0.594299 1441916431 0.472412 -0.456116 0.464233 0.594299 1441916431 0.472412 -0.456116 0.464233 0.594299 1441916431 0.472412 -0.456116 0.464233 0.594299 1441916431 0.491943 -0.430481 0.487915 0.578430 1441916431 0.491943 -0.430481 0.487915 0.578430 1441916431 0.491943 -0.430481 0.487915 0.578430 1441916431 0.491943 -0.430481 0.487915 0.578430 1441916431 0.491943 -0.430481 0.487915 0.578430 1441916431 0.491943 -0.430481 0.487915 0.578430 1441916431 0.491943 -0.430481 0.487915 0.578430 1441916431 0.497253 -0.421082 0.493896 0.575684 1441916431 0.497253 -0.421082 0.493896 0.575684 1441916431 0.497253 -0.421082 0.493896 0.575684 1441916431 0.497253 -0.421082 0.493896 0.575684 1441916431 0.497253 -0.421082 0.493896 0.575684 1441916431 0.497253 -0.421082 0.493896 0.575684 1441916431 0.497253 -0.421082 0.493896 0.575684 1441916431 0.487854 -0.430847 0.482666 0.585999 1441916431 0.487854 -0.430847 0.482666 0.585999 1441916431 0.487854 -0.430847 0.482666 0.585999 1441916431 0.487854 -0.430847 0.482666 0.585999 1441916431 0.487854 -0.430847 0.482666 0.585999 1441916431 0.487854 -0.430847 0.482666 0.585999 1441916431 0.475708 -0.445557 0.466125 0.598145 1441916431 0.475708 -0.445557 0.466125 0.598145 1441916431 0.475708 -0.445557 0.466125 0.598145 1441916431 0.475708 -0.445557 0.466125 0.598145 1441916431 0.475708 -0.445557 0.466125 0.598145 1441916431 0.475708 -0.445557 0.466125 0.598145 1441916431 0.465149 -0.454773 0.457214 0.606384 1441916431 0.465149 -0.454773 0.457214 0.606384 1441916431 0.465149 -0.454773 0.457214 0.606384 1441916431 0.465149 -0.454773 0.457214 0.606384 1441916431 0.465149 -0.454773 0.457214 0.606384 1441916431 0.465149 -0.454773 0.457214 0.606384 1441916431 0.455872 -0.463379 0.447327 0.614258 1441916431 0.455872 -0.463379 0.447327 0.614258 1441916432 0.455872 -0.463379 0.447327 0.614258 1441916432 0.455872 -0.463379 0.447327 0.614258 1441916432 0.455872 -0.463379 0.447327 0.614258 1441916432 0.455872 -0.463379 0.447327 0.614258 1441916432 0.440918 -0.479431 0.432068 0.623657 1441916432 0.440918 -0.479431 0.432068 0.623657 1441916432 0.440918 -0.479431 0.432068 0.623657 1441916432 0.440918 -0.479431 0.432068 0.623657 1441916432 0.440918 -0.479431 0.432068 0.623657 1441916432 0.440918 -0.479431 0.432068 0.623657 1441916432 0.433289 -0.493042 0.417114 0.628601 1441916432 0.433289 -0.493042 0.417114 0.628601 1441916432 0.433289 -0.493042 0.417114 0.628601 1441916432 0.433289 -0.493042 0.417114 0.628601 1441916432 0.433289 -0.493042 0.417114 0.628601 1441916432 0.433289 -0.493042 0.417114 0.628601 1441916432 0.431335 -0.502136 0.405212 0.630554 1441916432 0.431335 -0.502136 0.405212 0.630554 1441916432 0.431335 -0.502136 0.405212 0.630554 1441916432 0.431335 -0.502136 0.405212 0.630554 1441916432 0.431335 -0.502136 0.405212 0.630554 1441916432 0.431335 -0.502136 0.405212 0.630554 1441916432 0.431335 -0.502136 0.405212 0.630554 1441916432 0.433411 -0.506592 0.395752 0.631531 1441916432 0.433411 -0.506592 0.395752 0.631531 1441916432 0.433411 -0.506592 0.395752 0.631531 1441916432 0.433411 -0.506592 0.395752 0.631531 1441916432 0.433411 -0.506592 0.395752 0.631531 1441916432 0.433411 -0.506592 0.395752 0.631531 1441916432 0.435791 -0.509888 0.390198 0.630676 1441916432 0.435791 -0.509888 0.390198 0.630676 1441916432 0.435791 -0.509888 0.390198 0.630676 1441916432 0.435791 -0.509888 0.390198 0.630676 1441916432 0.435791 -0.509888 0.390198 0.630676 1441916432 0.435791 -0.509888 0.390198 0.630676 1441916432 0.435791 -0.509888 0.390198 0.630676 1441916432 0.435852 -0.511719 0.388428 0.630249 1441916432 0.435852 -0.511719 0.388428 0.630249 1441916432 0.435852 -0.511719 0.388428 0.630249 1441916432 0.435852 -0.511719 0.388428 0.630249 1441916432 0.435852 -0.511719 0.388428 0.630249 1441916432 0.435852 -0.511719 0.388428 0.630249 1441916432 0.435547 -0.510559 0.392395 0.628967 1441916432 0.435547 -0.510559 0.392395 0.628967 1441916432 0.435547 -0.510559 0.392395 0.628967 1441916432 0.435547 -0.510559 0.392395 0.628967 1441916432 0.435547 -0.510559 0.392395 0.628967 1441916432 0.435547 -0.510559 0.392395 0.628967 1441916432 0.436646 -0.508057 0.397827 0.626831 1441916432 0.436646 -0.508057 0.397827 0.626831 1441916432 0.436646 -0.508057 0.397827 0.626831 1441916432 0.436646 -0.508057 0.397827 0.626831 1441916432 0.436646 -0.508057 0.397827 0.626831 1441916432 0.435791 -0.503540 0.406250 0.625671 1441916432 0.435791 -0.503540 0.406250 0.625671 1441916432 0.435791 -0.503540 0.406250 0.625671 1441916432 0.435791 -0.503540 0.406250 0.625671 1441916432 0.435791 -0.503540 0.406250 0.625671 1441916432 0.435791 -0.503540 0.406250 0.625671 1441916432 0.435791 -0.503540 0.406250 0.625671 1441916432 0.434692 -0.498474 0.415222 0.624573 1441916432 0.434692 -0.498474 0.415222 0.624573 1441916432 0.434692 -0.498474 0.415222 0.624573 1441916432 0.434692 -0.498474 0.415222 0.624573 1441916432 0.434692 -0.498474 0.415222 0.624573 1441916432 0.434692 -0.498474 0.415222 0.624573 1441916432 0.440247 -0.489685 0.425476 0.620728 1441916432 0.440247 -0.489685 0.425476 0.620728 1441916432 0.440247 -0.489685 0.425476 0.620728 1441916432 0.440247 -0.489685 0.425476 0.620728 1441916432 0.440247 -0.489685 0.425476 0.620728 1441916432 0.440247 -0.489685 0.425476 0.620728 1441916432 0.444946 -0.484436 0.431763 0.617126 1441916432 0.444946 -0.484436 0.431763 0.617126 1441916432 0.444946 -0.484436 0.431763 0.617126 1441916432 0.444946 -0.484436 0.431763 0.617126 1441916432 0.444946 -0.484436 0.431763 0.617126 1441916432 0.444946 -0.484436 0.431763 0.617126 1441916432 0.444946 -0.484436 0.431763 0.617126 1441916432 0.454224 -0.474854 0.441406 0.611023 1441916432 0.454224 -0.474854 0.441406 0.611023 1441916432 0.454224 -0.474854 0.441406 0.611023 1441916432 0.454224 -0.474854 0.441406 0.611023 1441916432 0.454224 -0.474854 0.441406 0.611023 1441916432 0.454224 -0.474854 0.441406 0.611023 1441916432 0.470886 -0.458618 0.457092 0.599060 1441916432 0.470886 -0.458618 0.457092 0.599060 1441916432 0.470886 -0.458618 0.457092 0.599060 1441916432 0.470886 -0.458618 0.457092 0.599060 1441916432 0.470886 -0.458618 0.457092 0.599060 1441916432 0.470886 -0.458618 0.457092 0.599060 1441916432 0.470886 -0.458618 0.457092 0.599060 1441916432 0.487427 -0.442749 0.470093 0.587585 1441916432 0.487427 -0.442749 0.470093 0.587585 1441916432 0.487427 -0.442749 0.470093 0.587585 1441916432 0.487427 -0.442749 0.470093 0.587585 1441916432 0.487427 -0.442749 0.470093 0.587585 1441916432 0.487427 -0.442749 0.470093 0.587585 1441916432 0.494019 -0.436401 0.474731 0.583191 1441916432 0.494019 -0.436401 0.474731 0.583191 1441916432 0.494019 -0.436401 0.474731 0.583191 1441916432 0.494019 -0.436401 0.474731 0.583191 1441916432 0.494019 -0.436401 0.474731 0.583191 1441916432 0.494019 -0.436401 0.474731 0.583191 1441916432 0.492615 -0.438232 0.471680 0.585449 1441916432 0.492615 -0.438232 0.471680 0.585449 1441916432 0.492615 -0.438232 0.471680 0.585449 1441916432 0.492615 -0.438232 0.471680 0.585449 1441916432 0.492615 -0.438232 0.471680 0.585449 1441916432 0.492615 -0.438232 0.471680 0.585449 1441916432 0.484558 -0.445251 0.465271 0.591919 1441916432 0.484558 -0.445251 0.465271 0.591919 1441916432 0.484558 -0.445251 0.465271 0.591919 1441916433 0.478149 -0.450867 0.460388 0.596741 1441916433 0.478149 -0.450867 0.460388 0.596741 1441916433 0.478149 -0.450867 0.460388 0.596741 1441916433 0.478149 -0.450867 0.460388 0.596741 1441916433 0.478149 -0.450867 0.460388 0.596741 1441916433 0.478149 -0.450867 0.460388 0.596741 1441916433 0.468445 -0.459656 0.453430 0.603027 1441916433 0.468445 -0.459656 0.453430 0.603027 1441916433 0.468445 -0.459656 0.453430 0.603027 1441916433 0.468445 -0.459656 0.453430 0.603027 1441916433 0.468445 -0.459656 0.453430 0.603027 1441916433 0.468445 -0.459656 0.453430 0.603027 1441916433 0.468445 -0.459656 0.453430 0.603027 1441916433 0.460510 -0.468933 0.446167 0.607361 1441916433 0.460510 -0.468933 0.446167 0.607361 1441916433 0.460510 -0.468933 0.446167 0.607361 1441916433 0.460510 -0.468933 0.446167 0.607361 1441916433 0.460510 -0.468933 0.446167 0.607361 1441916433 0.460510 -0.468933 0.446167 0.607361 1441916433 0.455383 -0.476685 0.440186 0.609619 1441916433 0.455383 -0.476685 0.440186 0.609619 1441916433 0.455383 -0.476685 0.440186 0.609619 1441916433 0.455383 -0.476685 0.440186 0.609619 1441916433 0.455383 -0.476685 0.440186 0.609619 1441916433 0.455383 -0.476685 0.440186 0.609619 1441916433 0.464539 -0.474243 0.438354 0.605896 1441916433 0.464539 -0.474243 0.438354 0.605896 1441916433 0.464539 -0.474243 0.438354 0.605896 1441916433 0.464539 -0.474243 0.438354 0.605896 1441916433 0.464539 -0.474243 0.438354 0.605896 1441916433 0.464539 -0.474243 0.438354 0.605896 1441916433 0.471008 -0.474792 0.431335 0.605530 1441916433 0.471008 -0.474792 0.431335 0.605530 1441916433 0.471008 -0.474792 0.431335 0.605530 1441916433 0.471008 -0.474792 0.431335 0.605530 1441916433 0.471008 -0.474792 0.431335 0.605530 1441916433 0.471008 -0.474792 0.431335 0.605530 1441916433 0.474670 -0.477539 0.424744 0.605103 1441916433 0.474670 -0.477539 0.424744 0.605103 1441916433 0.474670 -0.477539 0.424744 0.605103 1441916433 0.474670 -0.477539 0.424744 0.605103 1441916433 0.474670 -0.477539 0.424744 0.605103 1441916433 0.474670 -0.477539 0.424744 0.605103 1441916433 0.476868 -0.479065 0.419983 0.605469 1441916433 0.476868 -0.479065 0.419983 0.605469 1441916433 0.476868 -0.479065 0.419983 0.605469 1441916433 0.476868 -0.479065 0.419983 0.605469 1441916433 0.476868 -0.479065 0.419983 0.605469 1441916433 0.476868 -0.479065 0.419983 0.605469 1441916433 0.476563 -0.479858 0.419739 0.605286 1441916433 0.476563 -0.479858 0.419739 0.605286 1441916433 0.476563 -0.479858 0.419739 0.605286 1441916433 0.476563 -0.479858 0.419739 0.605286 1441916433 0.476563 -0.479858 0.419739 0.605286 1441916433 0.476563 -0.479858 0.419739 0.605286 1441916433 0.476563 -0.479858 0.419739 0.605286 1441916433 0.475037 -0.478455 0.424744 0.604126 1441916433 0.475037 -0.478455 0.424744 0.604126 1441916433 0.475037 -0.478455 0.424744 0.604126 1441916433 0.475037 -0.478455 0.424744 0.604126 1441916433 0.475037 -0.478455 0.424744 0.604126 1441916433 0.475037 -0.478455 0.424744 0.604126 1441916433 0.474365 -0.473816 0.434692 0.601257 1441916433 0.474365 -0.473816 0.434692 0.601257 1441916433 0.474365 -0.473816 0.434692 0.601257 1441916433 0.474365 -0.473816 0.434692 0.601257 1441916433 0.474365 -0.473816 0.434692 0.601257 1441916433 0.474365 -0.473816 0.434692 0.601257 1441916433 0.473511 -0.468933 0.443420 0.599365 1441916433 0.473511 -0.468933 0.443420 0.599365 1441916433 0.473511 -0.468933 0.443420 0.599365 1441916433 0.473511 -0.468933 0.443420 0.599365 1441916433 0.473511 -0.468933 0.443420 0.599365 1441916433 0.473511 -0.468933 0.443420 0.599365 1441916433 0.470581 -0.468628 0.444763 0.600891 1441916433 0.470581 -0.468628 0.444763 0.600891 1441916433 0.470581 -0.468628 0.444763 0.600891 1441916433 0.470581 -0.468628 0.444763 0.600891 1441916433 0.470581 -0.468628 0.444763 0.600891 1441916433 0.470581 -0.468628 0.444763 0.600891 1441916433 0.470581 -0.468628 0.444763 0.600891 1441916433 0.464966 -0.473083 0.439636 0.605591 1441916433 0.464966 -0.473083 0.439636 0.605591 1441916433 0.464966 -0.473083 0.439636 0.605591 1441916433 0.464966 -0.473083 0.439636 0.605591 1441916433 0.464966 -0.473083 0.439636 0.605591 1441916433 0.461304 -0.476746 0.435608 0.608337 1441916433 0.461304 -0.476746 0.435608 0.608337 1441916433 0.461304 -0.476746 0.435608 0.608337 1441916433 0.461304 -0.476746 0.435608 0.608337 1441916433 0.461304 -0.476746 0.435608 0.608337 1441916433 0.461304 -0.476746 0.435608 0.608337 1441916433 0.461304 -0.476746 0.435608 0.608337 1441916433 0.463196 -0.475952 0.437805 0.605896 1441916433 0.463196 -0.475952 0.437805 0.605896 1441916433 0.463196 -0.475952 0.437805 0.605896 1441916433 0.463196 -0.475952 0.437805 0.605896 1441916433 0.463196 -0.475952 0.437805 0.605896 1441916433 0.463196 -0.475952 0.437805 0.605896 1441916433 0.473938 -0.468140 0.445984 0.597717 1441916433 0.473938 -0.468140 0.445984 0.597717 1441916433 0.473938 -0.468140 0.445984 0.597717 1441916433 0.473938 -0.468140 0.445984 0.597717 1441916433 0.473938 -0.468140 0.445984 0.597717 1441916433 0.473938 -0.468140 0.445984 0.597717 1441916433 0.480530 -0.462708 0.451172 0.592712 1441916433 0.480530 -0.462708 0.451172 0.592712 1441916433 0.480530 -0.462708 0.451172 0.592712 1441916433 0.480530 -0.462708 0.451172 0.592712 1441916434 0.480530 -0.462708 0.451172 0.592712 1441916434 0.480530 -0.462708 0.451172 0.592712 1441916434 0.479248 -0.465515 0.447449 0.594421 1441916434 0.479248 -0.465515 0.447449 0.594421 1441916434 0.479248 -0.465515 0.447449 0.594421 1441916434 0.479248 -0.465515 0.447449 0.594421 1441916434 0.479248 -0.465515 0.447449 0.594421 1441916434 0.479248 -0.465515 0.447449 0.594421 1441916434 0.474670 -0.468811 0.443848 0.598206 1441916434 0.474670 -0.468811 0.443848 0.598206 1441916434 0.474670 -0.468811 0.443848 0.598206 1441916434 0.474670 -0.468811 0.443848 0.598206 1441916434 0.474670 -0.468811 0.443848 0.598206 1441916434 0.474670 -0.468811 0.443848 0.598206 1441916434 0.474670 -0.468811 0.443848 0.598206 1441916434 0.468933 -0.470398 0.443359 0.601868 1441916434 0.468933 -0.470398 0.443359 0.601868 1441916434 0.468933 -0.470398 0.443359 0.601868 1441916434 0.468933 -0.470398 0.443359 0.601868 1441916434 0.468933 -0.470398 0.443359 0.601868 1441916434 0.468933 -0.470398 0.443359 0.601868 1441916434 0.461853 -0.472351 0.442444 0.606445 1441916434 0.461853 -0.472351 0.442444 0.606445 1441916434 0.461853 -0.472351 0.442444 0.606445 1441916434 0.461853 -0.472351 0.442444 0.606445 1441916434 0.461853 -0.472351 0.442444 0.606445 1441916434 0.461853 -0.472351 0.442444 0.606445 1441916434 0.454163 -0.477661 0.437317 0.611755 1441916434 
0.301208 -0.425293 0.576416 0.629333 1441916437 0.301208 -0.425293 0.576416 0.629333 1441916437 0.301208 -0.425293 0.576416 0.629333 1441916437 0.301208 -0.425293 0.576416 0.629333 1441916437 0.301208 -0.425293 0.576416 0.629333 1441916437 0.204102 -0.367432 0.671631 0.610107 1441916437 0.204102 -0.367432 0.671631 0.610107 1441916437 0.204102 -0.367432 0.671631 0.610107 1441916437 0.204102 -0.367432 0.671631 0.610107 1441916437 0.204102 -0.367432 0.671631 0.610107 1441916437 0.204102 -0.367432 0.671631 0.610107 1441916437 0.061462 -0.354614 0.700684 0.615967 1441916437 0.061462 -0.354614 0.700684 0.615967 1441916437 0.061462 -0.354614 0.700684 0.615967 1441916437 0.061462 -0.354614 0.700684 0.615967 1441916437 0.061462 -0.354614 0.700684 0.615967 1441916437 0.061462 -0.354614 0.700684 0.615967 1441916437 -0.073486 -0.335449 0.677307 0.650574 1441916437 -0.073486 -0.335449 0.677307 0.650574 1441916437 -0.073486 -0.335449 0.677307 0.650574 1441916437 -0.073486 -0.335449 0.677307 0.650574 1441916437 -0.073486 -0.335449 0.677307 0.650574 1441916437 -0.073486 -0.335449 0.677307 0.650574 1441916437 -0.150085 -0.291260 0.636780 0.697937 1441916437 -0.150085 -0.291260 0.636780 0.697937 1441916437 -0.150085 -0.291260 0.636780 0.697937 1441916437 -0.150085 -0.291260 0.636780 0.697937 1441916437 -0.150085 -0.291260 0.636780 0.697937 1441916437 -0.150085 -0.291260 0.636780 0.697937 1441916437 -0.150085 -0.291260 0.636780 0.697937 1441916437 -0.186646 -0.254395 0.624146 0.714722 1441916437 -0.186646 -0.254395 0.624146 0.714722 1441916437 -0.186646 -0.254395 0.624146 0.714722 1441916437 -0.186646 -0.254395 0.624146 0.714722 1441916437 -0.186646 -0.254395 0.624146 0.714722 1441916437 -0.186646 -0.254395 0.624146 0.714722 1441916437 -0.186646 -0.254395 0.624146 0.714722 1441916437 -0.167053 -0.242981 0.639465 0.709961 1441916437 -0.167053 -0.242981 0.639465 0.709961 1441916437 -0.167053 -0.242981 0.639465 0.709961 1441916437 -0.167053 -0.242981 0.639465 0.709961 1441916437 -0.167053 -0.242981 0.639465 0.709961 1441916437 -0.167053 -0.242981 0.639465 0.709961 1441916437 -0.103760 -0.244995 0.663330 0.699402 1441916437 -0.103760 -0.244995 0.663330 0.699402 1441916437 -0.103760 -0.244995 0.663330 0.699402 1441916437 -0.103760 -0.244995 0.663330 0.699402 1441916437 -0.103760 -0.244995 0.663330 0.699402 1441916437 -0.103760 -0.244995 0.663330 0.699402 1441916437 -0.103760 -0.244995 0.663330 0.699402 1441916437 -0.007263 -0.245789 0.673767 0.696777 1441916437 -0.007263 -0.245789 0.673767 0.696777 1441916437 -0.007263 -0.245789 0.673767 0.696777 1441916437 0.115479 -0.244202 0.666443 0.694824 1441916437 0.115479 -0.244202 0.666443 0.694824 1441916437 0.115479 -0.244202 0.666443 0.694824 1441916437 0.115479 -0.244202 0.666443 0.694824 1441916437 0.115479 -0.244202 0.666443 0.694824 1441916437 0.115479 -0.244202 0.666443 0.694824 1441916437 0.257141 -0.233582 0.631226 0.693359 1441916437 0.257141 -0.233582 0.631226 0.693359 1441916437 0.257141 -0.233582 0.631226 0.693359 1441916437 0.257141 -0.233582 0.631226 0.693359 1441916437 0.257141 -0.233582 0.631226 0.693359 1441916437 0.257141 -0.233582 0.631226 0.693359 1441916437 0.391357 -0.222656 0.569275 0.687805 1441916438 0.391357 -0.222656 0.569275 0.687805 1441916438 0.391357 -0.222656 0.569275 0.687805 1441916438 0.391357 -0.222656 0.569275 0.687805 1441916438 0.391357 -0.222656 0.569275 0.687805 1441916438 0.391357 -0.222656 0.569275 0.687805 1441916438 0.494873 -0.238831 0.500305 0.669128 1441916438 0.494873 -0.238831 0.500305 0.669128 1441916438 0.494873 -0.238831 0.500305 0.669128 1441916438 0.494873 -0.238831 0.500305 0.669128 1441916438 0.494873 -0.238831 0.500305 0.669128 1441916438 0.567566 -0.273315 0.435547 0.642944 1441916438 0.567566 -0.273315 0.435547 0.642944 1441916438 0.567566 -0.273315 0.435547 0.642944 1441916438 0.567566 -0.273315 0.435547 0.642944 1441916438 0.567566 -0.273315 0.435547 0.642944 1441916438 0.602600 -0.309326 0.406494 0.613098 1441916438 0.602600 -0.309326 0.406494 0.613098 1441916438 0.602600 -0.309326 0.406494 0.613098 1441916438 0.602600 -0.309326 0.406494 0.613098 1441916438 0.620728 -0.308044 0.415283 0.589355 1441916438 0.620728 -0.308044 0.415283 0.589355 1441916438 0.620728 -0.308044 0.415283 0.589355 1441916438 0.620728 -0.308044 0.415283 0.589355 1441916438 0.620728 -0.308044 0.415283 0.589355 1441916438 0.620728 -0.308044 0.415283 0.589355 1441916438 0.590637 -0.302063 0.456055 0.593140 1441916438 0.590637 -0.302063 0.456055 0.593140 1441916438 0.590637 -0.302063 0.456055 0.593140 1441916438 0.590637 -0.302063 0.456055 0.593140 1441916438 0.590637 -0.302063 0.456055 0.593140 1441916438 0.590637 -0.302063 0.456055 0.593140 1441916438 0.590637 -0.302063 0.456055 0.593140 1441916438 0.507263 -0.317444 0.505371 0.621643 1441916438 0.507263 -0.317444 0.505371 0.621643 1441916438 0.507263 -0.317444 0.505371 0.621643 1441916438 0.507263 -0.317444 0.505371 0.621643 1441916438 0.507263 -0.317444 0.505371 0.621643 1441916438 0.507263 -0.317444 0.505371 0.621643 1441916438 0.366577 -0.322693 0.574646 0.656677 1441916438 0.366577 -0.322693 0.574646 0.656677 1441916438 0.366577 -0.322693 0.574646 0.656677 1441916438 0.366577 -0.322693 0.574646 0.656677 1441916438 0.366577 -0.322693 0.574646 0.656677 1441916438 0.366577 -0.322693 0.574646 0.656677 1441916438 0.211182 -0.298340 0.664978 0.651306 1441916438 0.211182 -0.298340 0.664978 0.651306 1441916438 0.211182 -0.298340 0.664978 0.651306 1441916438 0.211182 -0.298340 0.664978 0.651306 1441916438 0.211182 -0.298340 0.664978 0.651306 1441916438 0.211182 -0.298340 0.664978 0.651306 1441916438 0.064880 -0.286011 0.732422 0.614380 1441916438 0.064880 -0.286011 0.732422 0.614380 1441916438 0.064880 -0.286011 0.732422 0.614380 1441916438 0.064880 -0.286011 0.732422 0.614380 1441916438 0.064880 -0.286011 0.732422 0.614380 1441916438 0.064880 -0.286011 0.732422 0.614380 1441916438 -0.080750 -0.294861 0.702698 0.642395 1441916438 -0.080750 -0.294861 0.702698 0.642395 1441916438 -0.080750 -0.294861 0.702698 0.642395 1441916438 -0.080750 -0.294861 0.702698 0.642395 1441916438 -0.080750 -0.294861 0.702698 0.642395 1441916438 -0.182983 -0.270264 0.633911 0.701111 1441916438 -0.182983 -0.270264 0.633911 0.701111 1441916438 -0.182983 -0.270264 0.633911 0.701111 1441916438 -0.182983 -0.270264 0.633911 0.701111 1441916438 -0.182983 -0.270264 0.633911 0.701111 1441916438 -0.221741 -0.234558 0.626648 0.709290 1441916438 -0.221741 -0.234558 0.626648 0.709290 1441916438 -0.221741 -0.234558 0.626648 0.709290 1441916438 -0.221741 -0.234558 0.626648 0.709290 1441916438 -0.221741 -0.234558 0.626648 0.709290 1441916438 -0.221741 -0.234558 0.626648 0.709290 1441916438 -0.209717 -0.232971 0.660522 0.682190 1441916438 -0.209717 -0.232971 0.660522 0.682190 1441916438 -0.209717 -0.232971 0.660522 0.682190 1441916438 -0.209717 -0.232971 0.660522 0.682190 1441916438 -0.209717 -0.232971 0.660522 0.682190 1441916438 -0.161194 -0.239319 0.670349 0.683594 1441916438 -0.161194 -0.239319 0.670349 0.683594 1441916438 -0.161194 -0.239319 0.670349 0.683594 1441916438 -0.161194 -0.239319 0.670349 0.683594 1441916438 -0.161194 -0.239319 0.670349 0.683594 1441916438 -0.083191 -0.251099 0.674622 0.689087 1441916438 -0.083191 -0.251099 0.674622 0.689087 1441916438 -0.083191 -0.251099 0.674622 0.689087 1441916438 -0.083191 -0.251099 0.674622 0.689087 1441916438 -0.083191 -0.251099 0.674622 0.689087 1441916438 -0.083191 -0.251099 0.674622 0.689087 1441916438 0.029724 -0.272278 0.677917 0.682190 1441916438 0.029724 -0.272278 0.677917 0.682190 1441916438 0.029724 -0.272278 0.677917 0.682190 1441916438 0.029724 -0.272278 0.677917 0.682190 1441916438 0.029724 -0.272278 0.677917 0.682190 1441916438 0.165833 -0.272583 0.662476 0.677673 1441916438 0.165833 -0.272583 0.662476 0.677673 1441916438 0.165833 -0.272583 0.662476 0.677673 1441916438 0.165833 -0.272583 0.662476 0.677673 1441916438 0.165833 -0.272583 0.662476 0.677673 1441916438 0.165833 -0.272583 0.662476 0.677673 1441916438 0.165833 -0.272583 0.662476 0.677673 1441916438 0.300232 -0.274048 0.618591 0.672302 1441916438 0.300232 -0.274048 0.618591 0.672302 1441916438 0.300232 -0.274048 0.618591 0.672302 1441916439 0.300232 -0.274048 0.618591 0.672302 1441916439 0.300232 -0.274048 0.618591 0.672302 1441916439 0.300232 -0.274048 0.618591 0.672302 1441916439 0.411499 -0.281555 0.553589 0.666931 1441916439 0.411499 -0.281555 0.553589 0.666931 1441916439 0.411499 -0.281555 0.553589 0.666931 1441916439 0.411499 -0.281555 0.553589 0.666931 1441916439 0.411499 -0.281555 0.553589 0.666931 1441916439 0.411499 -0.281555 0.553589 0.666931 1441916439 0.497314 -0.310425 0.485291 0.648621 1441916439 0.497314 -0.310425 0.485291 0.648621 1441916439 0.497314 -0.310425 0.485291 0.648621 1441916439 0.497314 -0.310425 0.485291 0.648621 1441916439 0.566040 -0.346069 0.437683 0.606750 1441916439 0.566040 -0.346069 0.437683 0.606750 1441916439 0.566040 -0.346069 0.437683 0.606750 1441916439 0.566040 -0.346069 0.437683 0.606750 1441916439 0.566040 -0.346069 0.437683 0.606750 1441916439 0.614746 -0.338196 0.431580 0.566895 1441916439 0.614746 -0.338196 0.431580 0.566895 1441916439 0.614746 -0.338196 0.431580 0.566895 1441916439 0.614746 -0.338196 0.431580 0.566895 1441916439 0.614746 -0.338196 0.431580 0.566895 1441916439 0.636414 -0.304688 0.450989 0.546509 1441916439 0.636414 -0.304688 0.450989 0.546509 1441916439 0.636414 -0.304688 0.450989 0.546509 1441916439 0.636414 -0.304688 0.450989 0.546509 1441916439 0.636414 -0.304688 0.450989 0.546509 1441916439 0.636414 -0.304688 0.450989 0.546509 1441916439 0.609070 -0.296143 0.478943 0.558472 1441916439 0.609070 -0.296143 0.478943 0.558472 1441916439 0.609070 -0.296143 0.478943 0.558472 1441916439 0.609070 -0.296143 0.478943 0.558472 1441916439 0.609070 -0.296143 0.478943 0.558472 1441916439 0.609070 -0.296143 0.478943 0.558472 1441916439 0.533020 -0.310242 0.517639 0.592896 1441916439 0.533020 -0.310242 0.517639 0.592896 1441916439 0.533020 -0.310242 0.517639 0.592896 1441916439 0.533020 -0.310242 0.517639 0.592896 1441916439 0.533020 -0.310242 0.517639 0.592896 1441916439 0.533020 -0.310242 0.517639 0.592896 1441916439 0.425232 -0.303833 0.578003 0.626648 1441916439 0.425232 -0.303833 0.578003 0.626648 1441916439 0.425232 -0.303833 0.578003 0.626648 1441916439 0.425232 -0.303833 0.578003 0.626648 1441916439 0.425232 -0.303833 0.578003 0.626648 1441916439 0.425232 -0.303833 0.578003 0.626648 1441916439 0.293701 -0.274292 0.658020 0.636719 1441916439 0.293701 -0.274292 0.658020 0.636719 1441916439 0.293701 -0.274292 0.658020 0.636719 1441916439 0.293701 -0.274292 0.658020 0.636719 1441916439 0.293701 -0.274292 0.658020 0.636719 1441916439 0.293701 -0.274292 0.658020 0.636719 1441916439 0.293701 -0.274292 0.658020 0.636719 1441916439 0.148254 -0.249390 0.736572 0.610901 1441916439 0.148254 -0.249390 0.736572 0.610901 1441916439 0.148254 -0.249390 0.736572 0.610901 1441916439 0.148254 -0.249390 0.736572 0.610901 1441916439 0.148254 -0.249390 0.736572 0.610901 1441916439 0.148254 -0.249390 0.736572 0.610901 1441916439 0.008362 -0.256531 0.751465 0.607727 1441916439 0.008362 -0.256531 0.751465 0.607727 1441916439 0.008362 -0.256531 0.751465 0.607727 1441916439 0.008362 -0.256531 0.751465 0.607727 1441916439 0.008362 -0.256531 0.751465 0.607727 1441916439 0.008362 -0.256531 0.751465 0.607727 1441916439 -0.103455 -0.255737 0.697205 0.661560 1441916439 -0.103455 -0.255737 0.697205 0.661560 1441916439 -0.103455 -0.255737 0.697205 0.661560 1441916439 -0.167297 -0.232544 0.649841 0.703979 1441916439 -0.167297 -0.232544 0.649841 0.703979 1441916439 -0.167297 -0.232544 0.649841 0.703979 1441916439 -0.167297 -0.232544 0.649841 0.703979 1441916439 -0.167297 -0.232544 0.649841 0.703979 1441916439 -0.175476 -0.217712 0.660278 0.696960 1441916439 -0.175476 -0.217712 0.660278 0.696960 1441916439 -0.175476 -0.217712 0.660278 0.696960 1441916439 -0.175476 -0.217712 0.660278 0.696960 1441916439 -0.175476 -0.217712 0.660278 0.696960 1441916439 -0.136658 -0.228271 0.690125 0.672974 1441916439 -0.136658 -0.228271 0.690125 0.672974 1441916439 -0.136658 -0.228271 0.690125 0.672974 1441916439 -0.136658 -0.228271 0.690125 0.672974 1441916439 -0.136658 -0.228271 0.690125 0.672974 1441916439 -0.073364 -0.241028 0.699890 0.668335 1441916439 -0.073364 -0.241028 0.699890 0.668335 1441916439 -0.073364 -0.241028 0.699890 0.668335 1441916439 -0.073364 -0.241028 0.699890 0.668335 1441916439 -0.073364 -0.241028 0.699890 0.668335 1441916439 -0.073364 -0.241028 0.699890 0.668335 1441916439 -0.073364 -0.241028 0.699890 0.668335 1441916439 0.015625 -0.257996 0.695435 0.670471 1441916439 0.015625 -0.257996 0.695435 0.670471 1441916439 0.015625 -0.257996 0.695435 0.670471 1441916439 0.015625 -0.257996 0.695435 0.670471 1441916439 0.015625 -0.257996 0.695435 0.670471 1441916439 0.015625 -0.257996 0.695435 0.670471 1441916439 0.015625 -0.257996 0.695435 0.670471 1441916439 0.126587 -0.276123 0.677307 0.669983 1441916439 0.126587 -0.276123 0.677307 0.669983 1441916439 0.126587 -0.276123 0.677307 0.669983 1441916440 0.126587 -0.276123 0.677307 0.669983 1441916440 0.247620 -0.289917 0.637695 0.669250 1441916440 0.247620 -0.289917 0.637695 0.669250 1441916440 0.247620 -0.289917 0.637695 0.669250 1441916440 0.247620 -0.289917 0.637695 0.669250 1441916440 0.247620 -0.289917 0.637695 0.669250 1441916440 0.247620 -0.289917 0.637695 0.669250 1441916440 0.366028 -0.295349 0.586365 0.659424 1441916440 0.366028 -0.295349 0.586365 0.659424 1441916440 0.366028 -0.295349 0.586365 0.659424 1441916440 0.366028 -0.295349 0.586365 0.659424 1441916440 0.366028 -0.295349 0.586365 0.659424 1441916440 0.366028 -0.295349 0.586365 0.659424 1441916440 0.464844 -0.307739 0.534729 0.635010 1441916440 0.464844 -0.307739 0.534729 0.635010 1441916440 0.464844 -0.307739 0.534729 0.635010 1441916440 0.464844 -0.307739 0.534729 0.635010 1441916440 0.464844 -0.307739 0.534729 0.635010 1441916440 0.464844 -0.307739 0.534729 0.635010 1441916440 0.537048 -0.324219 0.483643 0.610291 1441916440 0.537048 -0.324219 0.483643 0.610291 1441916440 0.586060 -0.343567 0.441956 0.585754 1441916440 0.586060 -0.343567 0.441956 0.585754 1441916440 0.586060 -0.343567 0.441956 0.585754 1441916440 0.586060 -0.343567 0.441956 0.585754 1441916440 0.586060 -0.343567 0.441956 0.585754 1441916440 0.586060 -0.343567 0.441956 0.585754 1441916440 0.622131 -0.344910 0.428894 0.556763 1441916440 0.622131 -0.344910 0.428894 0.556763 1441916440 0.622131 -0.344910 0.428894 0.556763 1441916440 0.622131 -0.344910 0.428894 0.556763 1441916440 0.622131 -0.344910 0.428894 0.556763 1441916440 0.622131 -0.344910 0.428894 0.556763 1441916440 0.624146 -0.333069 0.445068 0.548950 1441916440 0.624146 -0.333069 0.445068 0.548950 1441916440 0.624146 -0.333069 0.445068 0.548950 1441916440 0.624146 -0.333069 0.445068 0.548950 1441916440 0.624146 -0.333069 0.445068 0.548950 1441916440 0.583740 -0.334045 0.477722 0.565125 1441916440 0.583740 -0.334045 0.477722 0.565125 1441916440 0.583740 -0.334045 0.477722 0.565125 1441916440 0.583740 -0.334045 0.477722 0.565125 1441916440 0.583740 -0.334045 0.477722 0.565125 1441916440 0.583740 -0.334045 0.477722 0.565125 1441916440 0.502686 -0.338806 0.524109 0.598083 1441916440 0.502686 -0.338806 0.524109 0.598083 1441916440 0.502686 -0.338806 0.524109 0.598083 1441916440 0.502686 -0.338806 0.524109 0.598083 1441916440 0.502686 -0.338806 0.524109 0.598083 1441916440 0.502686 -0.338806 0.524109 0.598083 1441916440 0.502686 -0.338806 0.524109 0.598083 1441916440 0.387268 -0.318726 0.589905 0.632751 1441916440 0.387268 -0.318726 0.589905 0.632751 1441916440 0.387268 -0.318726 0.589905 0.632751 1441916440 0.387268 -0.318726 0.589905 0.632751 1441916440 0.387268 -0.318726 0.589905 0.632751 1441916440 0.387268 -0.318726 0.589905 0.632751 1441916440 0.246765 -0.284058 0.665771 0.644287 1441916440 0.246765 -0.284058 0.665771 0.644287 1441916440 0.246765 -0.284058 0.665771 0.644287 1441916440 0.246765 -0.284058 0.665771 0.644287 1441916440 0.246765 -0.284058 0.665771 0.644287 1441916440 0.246765 -0.284058 0.665771 0.644287 1441916440 0.106140 -0.264648 0.723694 0.628418 1441916440 0.106140 -0.264648 0.723694 0.628418 1441916440 0.106140 -0.264648 0.723694 0.628418 1441916440 0.106140 -0.264648 0.723694 0.628418 1441916440 0.106140 -0.264648 0.723694 0.628418 1441916440 0.106140 -0.264648 0.723694 0.628418 1441916440 0.106140 -0.264648 0.723694 0.628418 1441916440 -0.029480 -0.263733 0.723877 0.636841 1441916440 -0.029480 -0.263733 0.723877 0.636841 1441916440 -0.029480 -0.263733 0.723877 0.636841 1441916440 -0.029480 -0.263733 0.723877 0.636841 1441916440 -0.029480 -0.263733 0.723877 0.636841 1441916440 -0.029480 -0.263733 0.723877 0.636841 1441916440 -0.134399 -0.247437 0.681519 0.675415 1441916440 -0.134399 -0.247437 0.681519 0.675415 1441916440 -0.134399 -0.247437 0.681519 0.675415 1441916440 -0.134399 -0.247437 0.681519 0.675415 1441916440 -0.134399 -0.247437 0.681519 0.675415 1441916440 -0.134399 -0.247437 0.681519 0.675415 1441916440 -0.193726 -0.215454 0.652161 0.700439 1441916440 -0.193726 -0.215454 0.652161 0.700439 1441916440 -0.193726 -0.215454 0.652161 0.700439 1441916440 -0.193726 -0.215454 0.652161 0.700439 1441916440 -0.193726 -0.215454 0.652161 0.700439 1441916440 -0.193726 -0.215454 0.652161 0.700439 1441916440 -0.204956 -0.202759 0.670410 0.683655 1441916440 -0.204956 -0.202759 0.670410 0.683655 1441916440 -0.204956 -0.202759 0.670410 0.683655 1441916440 -0.204956 -0.202759 0.670410 0.683655 1441916440 -0.204956 -0.202759 0.670410 0.683655 1441916440 -0.174561 -0.215149 0.689636 0.669006 1441916440 -0.174561 -0.215149 0.689636 0.669006 1441916440 -0.174561 -0.215149 0.689636 0.669006 1441916440 -0.174561 -0.215149 0.689636 0.669006 1441916440 -0.174561 -0.215149 0.689636 0.669006 1441916440 -0.174561 -0.215149 0.689636 0.669006 1441916440 -0.110779 -0.231750 0.695740 0.670715 1441916440 -0.110779 -0.231750 0.695740 0.670715 1441916440 -0.110779 -0.231750 0.695740 0.670715 1441916440 -0.110779 -0.231750 0.695740 0.670715 1441916440 -0.110779 -0.231750 0.695740 0.670715 1441916440 -0.110779 -0.231750 0.695740 0.670715 1441916441 -0.013672 -0.257324 0.696228 0.669922 1441916441 -0.013672 -0.257324 0.696228 0.669922 1441916441 -0.013672 -0.257324 0.696228 0.669922 1441916441 -0.013672 -0.257324 0.696228 0.669922 1441916441 -0.013672 -0.257324 0.696228 0.669922 1441916441 -0.013672 -0.257324 0.696228 0.669922 1441916441 -0.013672 -0.257324 0.696228 0.669922 1441916441 0.115356 -0.273376 0.684570 0.665771 1441916441 0.254028 -0.286743 0.636536 0.669312 1441916441 0.254028 -0.286743 0.636536 0.669312 1441916441 0.254028 -0.286743 0.636536 0.669312 1441916441 0.254028 -0.286743 0.636536 0.669312 1441916441 0.254028 -0.286743 0.636536 0.669312 1441916441 0.254028 -0.286743 0.636536 0.669312 1441916441 0.384277 -0.299500 0.567261 0.663879 1441916441 0.384277 -0.299500 0.567261 0.663879 1441916441 0.384277 -0.299500 0.567261 0.663879 1441916441 0.384277 -0.299500 0.567261 0.663879 1441916441 0.384277 -0.299500 0.567261 0.663879 1441916441 0.384277 -0.299500 0.567261 0.663879 1441916441 0.384277 -0.299500 0.567261 0.663879 1441916441 0.487122 -0.322388 0.494629 0.643433 1441916441 0.487122 -0.322388 0.494629 0.643433 1441916441 0.487122 -0.322388 0.494629 0.643433 1441916441 0.487122 -0.322388 0.494629 0.643433 1441916441 0.487122 -0.322388 0.494629 0.643433 1441916441 0.487122 -0.322388 0.494629 0.643433 1441916441 0.570374 -0.346558 0.432129 0.606445 1441916441 0.570374 -0.346558 0.432129 0.606445 1441916441 0.570374 -0.346558 0.432129 0.606445 1441916441 0.570374 -0.346558 0.432129 0.606445 1441916441 0.570374 -0.346558 0.432129 0.606445 1441916441 0.570374 -0.346558 0.432129 0.606445 1441916441 0.633362 -0.347900 0.399536 0.564087 1441916441 0.633362 -0.347900 0.399536 0.564087 1441916441 0.633362 -0.347900 0.399536 0.564087 1441916441 0.633362 -0.347900 0.399536 0.564087 1441916441 0.633362 -0.347900 0.399536 0.564087 1441916441 0.633362 -0.347900 0.399536 0.564087 1441916441 0.670471 -0.324097 0.392883 0.539429 1441916441 0.670471 -0.324097 0.392883 0.539429 1441916441 0.670471 -0.324097 0.392883 0.539429 1441916441 0.670471 -0.324097 0.392883 0.539429 1441916441 0.670471 -0.324097 0.392883 0.539429 1441916441 0.670471 -0.324097 0.392883 0.539429 1441916441 0.673462 -0.309692 0.406677 0.533936 1441916441 0.673462 -0.309692 0.406677 0.533936 1441916441 0.673462 -0.309692 0.406677 0.533936 1441916441 0.673462 -0.309692 0.406677 0.533936 1441916441 0.673462 -0.309692 0.406677 0.533936 1441916441 0.673462 -0.309692 0.406677 0.533936 1441916441 0.631348 -0.324158 0.438293 0.551514 1441916441 0.631348 -0.324158 0.438293 0.551514 1441916441 0.631348 -0.324158 0.438293 0.551514 1441916441 0.631348 -0.324158 0.438293 0.551514 1441916441 0.631348 -0.324158 0.438293 0.551514 1441916441 0.631348 -0.324158 0.438293 0.551514 1441916441 0.545654 -0.351563 0.488281 0.583252 1441916441 0.545654 -0.351563 0.488281 0.583252 1441916441 0.545654 -0.351563 0.488281 0.583252 1441916441 0.545654 -0.351563 0.488281 0.583252 1441916441 0.545654 -0.351563 0.488281 0.583252 1441916441 0.545654 -0.351563 0.488281 0.583252 1441916441 0.429321 -0.344177 0.563049 0.616516 1441916441 0.429321 -0.344177 0.563049 0.616516 1441916441 0.429321 -0.344177 0.563049 0.616516 1441916441 0.429321 -0.344177 0.563049 0.616516 1441916441 0.429321 -0.344177 0.563049 0.616516 1441916441 0.429321 -0.344177 0.563049 0.616516 1441916441 0.304016 -0.324036 0.637695 0.629150 1441916441 0.304016 -0.324036 0.637695 0.629150 1441916441 0.304016 -0.324036 0.637695 0.629150 1441916441 0.304016 -0.324036 0.637695 0.629150 1441916441 0.304016 -0.324036 0.637695 0.629150 1441916441 0.304016 -0.324036 0.637695 0.629150 1441916441 0.171326 -0.310242 0.694885 0.625671 1441916441 0.171326 -0.310242 0.694885 0.625671 1441916441 0.171326 -0.310242 0.694885 0.625671 1441916441 0.171326 -0.310242 0.694885 0.625671 1441916441 0.171326 -0.310242 0.694885 0.625671 1441916441 0.048767 -0.313782 0.702576 0.636719 1441916441 0.048767 -0.313782 0.702576 0.636719 1441916441 0.048767 -0.313782 0.702576 0.636719 1441916441 0.048767 -0.313782 0.702576 0.636719 1441916441 0.048767 -0.313782 0.702576 0.636719 1441916441 0.048767 -0.313782 0.702576 0.636719 1441916441 0.048767 -0.313782 0.702576 0.636719 1441916441 -0.055176 -0.304871 0.678345 0.666138 1441916441 -0.055176 -0.304871 0.678345 0.666138 1441916441 -0.055176 -0.304871 0.678345 0.666138 1441916441 -0.055176 -0.304871 0.678345 0.666138 1441916441 -0.055176 -0.304871 0.678345 0.666138 1441916441 -0.055176 -0.304871 0.678345 0.666138 1441916441 -0.117920 -0.278687 0.662781 0.684875 1441916441 -0.117920 -0.278687 0.662781 0.684875 1441916441 -0.117920 -0.278687 0.662781 0.684875 1441916441 -0.117920 -0.278687 0.662781 0.684875 1441916441 -0.117920 -0.278687 0.662781 0.684875 1441916441 -0.144714 -0.254456 0.671265 0.680908 1441916441 -0.144714 -0.254456 0.671265 0.680908 1441916441 -0.144714 -0.254456 0.671265 0.680908 1441916441 -0.144714 -0.254456 0.671265 0.680908 1441916441 -0.144714 -0.254456 0.671265 0.680908 1441916441 -0.144714 -0.254456 0.671265 0.680908 1441916441 -0.144714 -0.254456 0.671265 0.680908 1441916442 -0.129700 -0.247681 0.681519 0.676270 1441916442 -0.129700 -0.247681 0.681519 0.676270 1441916442 -0.129700 -0.247681 0.681519 0.676270 1441916442 -0.129700 -0.247681 0.681519 0.676270 1441916442 -0.129700 -0.247681 0.681519 0.676270 1441916442 -0.129700 -0.247681 0.681519 0.676270 1441916442 -0.079834 -0.251648 0.687134 0.676819 1441916442 -0.079834 -0.251648 0.687134 0.676819 1441916442 -0.079834 -0.251648 0.687134 0.676819 1441916442 -0.079834 -0.251648 0.687134 0.676819 1441916442 -0.079834 -0.251648 0.687134 0.676819 1441916442 -0.079834 -0.251648 0.687134 0.676819 1441916442 -0.000610 -0.257935 0.694580 0.671570 1441916442 -0.000610 -0.257935 0.694580 0.671570 1441916442 -0.000610 -0.257935 0.694580 0.671570 1441916442 -0.000610 -0.257935 0.694580 0.671570 1441916442 -0.000610 -0.257935 0.694580 0.671570 1441916442 -0.000610 -0.257935 0.694580 0.671570 1441916442 0.100769 -0.272217 0.689758 0.663269 1441916442 0.100769 -0.272217 0.689758 0.663269 1441916442 0.100769 -0.272217 0.689758 0.663269 1441916442 0.100769 -0.272217 0.689758 0.663269 1441916442 0.100769 -0.272217 0.689758 0.663269 1441916442 0.100769 -0.272217 0.689758 0.663269 1441916442 0.213684 -0.287415 0.651978 0.668335 1441916442 0.213684 -0.287415 0.651978 0.668335 1441916442 0.213684 -0.287415 0.651978 0.668335 1441916442 0.213684 -0.287415 0.651978 0.668335 1441916442 0.213684 -0.287415 0.651978 0.668335 1441916442 0.213684 -0.287415 0.651978 0.668335 1441916442 0.314270 -0.296875 0.595398 0.677124 1441916442 0.314270 -0.296875 0.595398 0.677124 1441916442 0.314270 -0.296875 0.595398 0.677124 1441916442 0.314270 -0.296875 0.595398 0.677124 1441916442 0.314270 -0.296875 0.595398 0.677124 1441916442 0.314270 -0.296875 0.595398 0.677124 1441916442 0.401550 -0.329651 0.531982 0.668579 1441916442 0.401550 -0.329651 0.531982 0.668579 1441916442 0.401550 -0.329651 0.531982 0.668579 1441916442 0.401550 -0.329651 0.531982 0.668579 1441916442 0.401550 -0.329651 0.531982 0.668579 1441916442 0.401550 -0.329651 0.531982 0.668579 1441916442 0.401550 -0.329651 0.531982 0.668579 1441916442 0.465088 -0.368347 0.471069 0.652710 1441916442 0.465088 -0.368347 0.471069 0.652710 1441916442 0.465088 -0.368347 0.471069 0.652710 1441916442 0.504822 -0.392151 0.432678 0.635681 1441916442 0.504822 -0.392151 0.432678 0.635681 1441916442 0.504822 -0.392151 0.432678 0.635681 1441916442 0.504822 -0.392151 0.432678 0.635681 1441916442 0.504822 -0.392151 0.432678 0.635681 1441916442 0.504822 -0.392151 0.432678 0.635681 1441916442 0.545837 -0.396179 0.416138 0.609802 1441916442 0.545837 -0.396179 0.416138 0.609802 1441916442 0.545837 -0.396179 0.416138 0.609802 1441916442 0.545837 -0.396179 0.416138 0.609802 1441916442 0.545837 -0.396179 0.416138 0.609802 1441916442 0.545837 -0.396179 0.416138 0.609802 1441916442 0.565430 -0.396790 0.414734 0.592224 1441916442 0.565430 -0.396790 0.414734 0.592224 1441916442 0.565430 -0.396790 0.414734 0.592224 1441916442 0.565430 -0.396790 0.414734 0.592224 1441916442 0.565430 -0.396790 0.414734 0.592224 1441916442 0.565430 -0.396790 0.414734 0.592224 1441916442 0.565430 -0.396790 0.414734 0.592224 1441916442 0.571228 -0.416504 0.405151 0.579712 1441916442 0.571228 -0.416504 0.405151 0.579712 1441916442 0.571228 -0.416504 0.405151 0.579712 1441916442 0.571228 -0.416504 0.405151 0.579712 1441916442 0.571228 -0.416504 0.405151 0.579712 1441916442 0.571228 -0.416504 0.405151 0.579712 1441916442 0.566833 -0.433167 0.408569 0.569275 1441916442 0.566833 -0.433167 0.408569 0.569275 1441916442 0.566833 -0.433167 0.408569 0.569275 1441916442 0.566833 -0.433167 0.408569 0.569275 1441916442 0.566833 -0.433167 0.408569 0.569275 1441916442 0.568176 -0.425903 0.425720 0.560791 1441916442 0.568176 -0.425903 0.425720 0.560791 1441916442 0.568176 -0.425903 0.425720 0.560791 1441916442 0.568176 -0.425903 0.425720 0.560791 1441916442 0.568176 -0.425903 0.425720 0.560791 1441916442 0.568176 -0.425903 0.425720 0.560791 1441916442 0.558655 -0.423889 0.440186 0.560730 1441916442 0.558655 -0.423889 0.440186 0.560730 1441916442 0.558655 -0.423889 0.440186 0.560730 1441916442 
0.463196 -0.489258 0.450439 0.585754 1441916445 0.465393 -0.480957 0.459656 0.583740 1441916445 0.465393 -0.480957 0.459656 0.583740 1441916445 0.465393 -0.480957 0.459656 0.583740 1441916445 0.465393 -0.480957 0.459656 0.583740 1441916446 0.465393 -0.480957 0.459656 0.583740 1441916446 0.465393 -0.480957 0.459656 0.583740 1441916446 0.460266 -0.477966 0.462097 0.588318 1441916446 0.460266 -0.477966 0.462097 0.588318 1441916446 0.460266 -0.477966 0.462097 0.588318 1441916446 0.460266 -0.477966 0.462097 0.588318 1441916446 0.460266 -0.477966 0.462097 0.588318 1441916446 0.460266 -0.477966 0.462097 0.588318 1441916446 0.447937 -0.486755 0.446472 0.602539 1441916446 0.447937 -0.486755 0.446472 0.602539 1441916446 0.447937 -0.486755 0.446472 0.602539 1441916446 0.447937 -0.486755 0.446472 0.602539 1441916446 0.447937 -0.486755 0.446472 0.602539 1441916446 0.447937 -0.486755 0.446472 0.602539 1441916446 0.447937 -0.486755 0.446472 0.602539 1441916446 0.435669 -0.493652 0.431335 0.616699 1441916446 0.435669 -0.493652 0.431335 0.616699 1441916446 0.435669 -0.493652 0.431335 0.616699 1441916446 0.435669 -0.493652 0.431335 0.616699 1441916446 0.435669 -0.493652 0.431335 0.616699 1441916446 0.435669 -0.493652 0.431335 0.616699 1441916446 0.436951 -0.487244 0.433289 0.619568 1441916446 0.436951 -0.487244 0.433289 0.619568 1441916446 0.436951 -0.487244 0.433289 0.619568 1441916446 0.436951 -0.487244 0.433289 0.619568 1441916446 0.436951 -0.487244 0.433289 0.619568 1441916446 0.452454 -0.467834 0.452698 0.609375 1441916446 0.452454 -0.467834 0.452698 0.609375 1441916446 0.452454 -0.467834 0.452698 0.609375 1441916446 0.452454 -0.467834 0.452698 0.609375 1441916446 0.452454 -0.467834 0.452698 0.609375 1441916446 0.452454 -0.467834 0.452698 0.609375 1441916446 0.452454 -0.467834 0.452698 0.609375 1441916446 0.466309 -0.452942 0.464478 0.601379 1441916446 0.466309 -0.452942 0.464478 0.601379 1441916446 0.466309 -0.452942 0.464478 0.601379 1441916446 0.466309 -0.452942 0.464478 0.601379 1441916446 0.466309 -0.452942 0.464478 0.601379 1441916446 0.466309 -0.452942 0.464478 0.601379 1441916446 0.476868 -0.447754 0.467346 0.594666 1441916446 0.476868 -0.447754 0.467346 0.594666 1441916446 0.476868 -0.447754 0.467346 0.594666 1441916446 0.476868 -0.447754 0.467346 0.594666 1441916446 0.476868 -0.447754 0.467346 0.594666 1441916446 0.482727 -0.444275 0.469177 0.591064 1441916446 0.482727 -0.444275 0.469177 0.591064 1441916446 0.482727 -0.444275 0.469177 0.591064 1441916446 0.482727 -0.444275 0.469177 0.591064 1441916446 0.482727 -0.444275 0.469177 0.591064 1441916446 0.482727 -0.444275 0.469177 0.591064 1441916446 0.482239 -0.445618 0.472107 0.588196 1441916446 0.482239 -0.445618 0.472107 0.588196 1441916446 0.482239 -0.445618 0.472107 0.588196 1441916446 0.482239 -0.445618 0.472107 0.588196 1441916446 0.482239 -0.445618 0.472107 0.588196 1441916446 0.482239 -0.445618 0.472107 0.588196 1441916446 0.482239 -0.445618 0.472107 0.588196 1441916446 0.478271 -0.447693 0.476257 0.586487 1441916446 0.478271 -0.447693 0.476257 0.586487 1441916446 0.478271 -0.447693 0.476257 0.586487 1441916446 0.478271 -0.447693 0.476257 0.586487 1441916446 0.478271 -0.447693 0.476257 0.586487 1441916446 0.478271 -0.447693 0.476257 0.586487 1441916446 0.472961 -0.450073 0.478149 0.587402 1441916446 0.472961 -0.450073 0.478149 0.587402 1441916446 0.472961 -0.450073 0.478149 0.587402 1441916446 0.472961 -0.450073 0.478149 0.587402 1441916446 0.472961 -0.450073 0.478149 0.587402 1441916446 0.472961 -0.450073 0.478149 0.587402 1441916446 0.458679 -0.464050 0.467224 0.596558 1441916446 0.458679 -0.464050 0.467224 0.596558 1441916446 0.458679 -0.464050 0.467224 0.596558 1441916446 0.458679 -0.464050 0.467224 0.596558 1441916446 0.445923 -0.481506 0.450012 0.605591 1441916446 0.445923 -0.481506 0.450012 0.605591 1441916446 0.445923 -0.481506 0.450012 0.605591 1441916446 0.445923 -0.481506 0.450012 0.605591 1441916446 0.450195 -0.488831 0.437378 0.605774 1441916446 0.450195 -0.488831 0.437378 0.605774 1441916446 0.450195 -0.488831 0.437378 0.605774 1441916446 0.450195 -0.488831 0.437378 0.605774 1441916446 0.450195 -0.488831 0.437378 0.605774 1441916446 0.459290 -0.489685 0.430054 0.603516 1441916446 0.459290 -0.489685 0.430054 0.603516 1441916446 0.459290 -0.489685 0.430054 0.603516 1441916446 0.459290 -0.489685 0.430054 0.603516 1441916446 0.459290 -0.489685 0.430054 0.603516 1441916446 0.459290 -0.489685 0.430054 0.603516 1441916446 0.459290 -0.489685 0.430054 0.603516 1441916446 0.462830 -0.493042 0.423767 0.602539 1441916446 0.462830 -0.493042 0.423767 0.602539 1441916446 0.462830 -0.493042 0.423767 0.602539 1441916446 0.462830 -0.493042 0.423767 0.602539 1441916446 0.462830 -0.493042 0.423767 0.602539 1441916446 0.462830 -0.493042 0.423767 0.602539 1441916446 0.470093 -0.490601 0.427612 0.596191 1441916446 0.470093 -0.490601 0.427612 0.596191 1441916446 0.470093 -0.490601 0.427612 0.596191 1441916446 0.470093 -0.490601 0.427612 0.596191 1441916446 0.470093 -0.490601 0.427612 0.596191 1441916446 0.470093 -0.490601 0.427612 0.596191 1441916446 0.477356 -0.483032 0.439758 0.587708 1441916446 0.477356 -0.483032 0.439758 0.587708 1441916446 0.477356 -0.483032 0.439758 0.587708 1441916446 0.477356 -0.483032 0.439758 0.587708 1441916446 0.477356 -0.483032 0.439758 0.587708 1441916447 0.477356 -0.483032 0.439758 0.587708 1441916447 0.475525 -0.479065 0.448730 0.585571 1441916447 0.475525 -0.479065 0.448730 0.585571 1441916447 0.475525 -0.479065 0.448730 0.585571 1441916447 0.475525 -0.479065 0.448730 0.585571 1441916447 0.475525 -0.479065 0.448730 0.585571 1441916447 0.475525 -0.479065 0.448730 0.585571 1441916447 0.465698 -0.479309 0.452698 0.590271 1441916447 0.465698 -0.479309 0.452698 0.590271 1441916447 0.465698 -0.479309 0.452698 0.590271 1441916447 0.465698 -0.479309 0.452698 0.590271 1441916447 0.465698 -0.479309 0.452698 0.590271 1441916447 0.465698 -0.479309 0.452698 0.590271 1441916447 0.465698 -0.479309 0.452698 0.590271 1441916447 0.459717 -0.478882 0.455139 0.593384 1441916447 0.459717 -0.478882 0.455139 0.593384 1441916447 0.459717 -0.478882 0.455139 0.593384 1441916447 0.459717 -0.478882 0.455139 0.593384 1441916447 0.459717 -0.478882 0.455139 0.593384 1441916447 0.459717 -0.478882 0.455139 0.593384 1441916447 0.457642 -0.477600 0.458923 0.593079 1441916447 0.457642 -0.477600 0.458923 0.593079 1441916447 0.457642 -0.477600 0.458923 0.593079 1441916447 0.457642 -0.477600 0.458923 0.593079 1441916447 0.457642 -0.477600 0.458923 0.593079 1441916447 0.457642 -0.477600 0.458923 0.593079 1441916447 0.457642 -0.477600 0.458923 0.593079 1441916447 0.464722 -0.466431 0.470642 0.587280 1441916447 0.464722 -0.466431 0.470642 0.587280 1441916447 0.464722 -0.466431 0.470642 0.587280 1441916447 0.464722 -0.466431 0.470642 0.587280 1441916447 0.464722 -0.466431 0.470642 0.587280 1441916447 0.480164 -0.448364 0.483948 0.578064 1441916447 0.480164 -0.448364 0.483948 0.578064 1441916447 0.480164 -0.448364 0.483948 0.578064 1441916447 0.480164 -0.448364 0.483948 0.578064 1441916447 0.480164 -0.448364 0.483948 0.578064 1441916447 0.480164 -0.448364 0.483948 0.578064 1441916447 0.480164 -0.448364 0.483948 0.578064 1441916447 0.489685 -0.439636 0.489563 0.572021 1441916447 0.489685 -0.439636 0.489563 0.572021 1441916447 0.489685 -0.439636 0.489563 0.572021 1441916447 0.489685 -0.439636 0.489563 0.572021 1441916447 0.489685 -0.439636 0.489563 0.572021 1441916447 0.489685 -0.439636 0.489563 0.572021 1441916447 0.488464 -0.441772 0.489075 0.571838 1441916447 0.488464 -0.441772 0.489075 0.571838 1441916447 0.488464 -0.441772 0.489075 0.571838 1441916447 0.488464 -0.441772 0.489075 0.571838 1441916447 0.488464 -0.441772 0.489075 0.571838 1441916447 0.488464 -0.441772 0.489075 0.571838 1441916447 0.486389 -0.443481 0.487183 0.573914 1441916447 0.486389 -0.443481 0.487183 0.573914 1441916447 0.486389 -0.443481 0.487183 0.573914 1441916447 0.486389 -0.443481 0.487183 0.573914 1441916447 0.486389 -0.443481 0.487183 0.573914 1441916447 0.486389 -0.443481 0.487183 0.573914 1441916447 0.486389 -0.443481 0.487183 0.573914 1441916447 0.481567 -0.446777 0.485107 0.577148 1441916447 0.481567 -0.446777 0.485107 0.577148 1441916447 0.481567 -0.446777 0.485107 0.577148 1441916447 0.481567 -0.446777 0.485107 0.577148 1441916447 0.481567 -0.446777 0.485107 0.577148 1441916447 0.481567 -0.446777 0.485107 0.577148 1441916447 0.471252 -0.455566 0.477417 0.585144 1441916447 0.471252 -0.455566 0.477417 0.585144 1441916447 0.471252 -0.455566 0.477417 0.585144 1441916447 0.471252 -0.455566 0.477417 0.585144 1441916447 0.471252 -0.455566 0.477417 0.585144 1441916447 0.471252 -0.455566 0.477417 0.585144 1441916447 0.471252 -0.455566 0.477417 0.585144 1441916447 0.463623 -0.465088 0.467712 0.591553 1441916447 0.463623 -0.465088 0.467712 0.591553 1441916447 0.463623 -0.465088 0.467712 0.591553 1441916447 0.463623 -0.465088 0.467712 0.591553 1441916447 0.463623 -0.465088 0.467712 0.591553 1441916447 0.452332 -0.477783 0.453552 0.601135 1441916447 0.452332 -0.477783 0.453552 0.601135 1441916447 0.452332 -0.477783 0.453552 0.601135 1441916447 0.452332 -0.477783 0.453552 0.601135 1441916447 0.452332 -0.477783 0.453552 0.601135 1441916447 0.452332 -0.477783 0.453552 0.601135 1441916447 0.452332 -0.477783 0.453552 0.601135 1441916447 0.450989 -0.486450 0.440613 0.604797 1441916447 0.450989 -0.486450 0.440613 0.604797 1441916447 0.450989 -0.486450 0.440613 0.604797 1441916447 0.450989 -0.486450 0.440613 0.604797 1441916447 0.450989 -0.486450 0.440613 0.604797 1441916447 0.451355 -0.493713 0.426575 0.608643 1441916447 0.451355 -0.493713 0.426575 0.608643 1441916447 0.451355 -0.493713 0.426575 0.608643 1441916447 0.451355 -0.493713 0.426575 0.608643 1441916447 0.451355 -0.493713 0.426575 0.608643 1441916447 0.451355 -0.493713 0.426575 0.608643 1441916447 0.453308 -0.499634 0.414612 0.610657 1441916447 0.453308 -0.499634 0.414612 0.610657 1441916447 0.453308 -0.499634 0.414612 0.610657 1441916447 0.453308 -0.499634 0.414612 0.610657 1441916447 0.453308 -0.499634 0.414612 0.610657 1441916447 0.454041 -0.503906 0.403809 0.613831 1441916447 0.454041 -0.503906 0.403809 0.613831 1441916447 0.454041 -0.503906 0.403809 0.613831 1441916447 0.454041 -0.503906 0.403809 0.613831 1441916447 0.454041 -0.503906 0.403809 0.613831 1441916447 0.454041 -0.503906 0.403809 0.613831 1441916447 0.454041 -0.503906 0.403809 0.613831 1441916447 0.459473 -0.501587 0.405151 0.610840 1441916447 0.459473 -0.501587 0.405151 0.610840 1441916447 0.459473 -0.501587 0.405151 0.610840 1441916447 0.459473 -0.501587 0.405151 0.610840 1441916447 0.459473 -0.501587 0.405151 0.610840 1441916447 0.459473 -0.501587 0.405151 0.610840 1441916448 0.463806 -0.497192 0.411743 0.606750 1441916448 0.463806 -0.497192 0.411743 0.606750 1441916448 0.463806 -0.497192 0.411743 0.606750 1441916448 0.463806 -0.497192 0.411743 0.606750 1441916448 0.463806 -0.497192 0.411743 0.606750 1441916448 0.463806 -0.497192 0.411743 0.606750 1441916448 0.464661 -0.492432 0.419434 0.604675 1441916448 0.464661 -0.492432 0.419434 0.604675 1441916448 0.464661 -0.492432 0.419434 0.604675 1441916448 0.461304 -0.487488 0.430176 0.603699 1441916448 0.461304 -0.487488 0.430176 0.603699 1441916448 0.461304 -0.487488 0.430176 0.603699 1441916448 0.461304 -0.487488 0.430176 0.603699 1441916448 0.461304 -0.487488 0.430176 0.603699 1441916448 0.461304 -0.487488 0.430176 0.603699 1441916448 0.461304 -0.487488 0.430176 0.603699 1441916448 0.462219 -0.477905 0.444641 0.600159 1441916448 0.462219 -0.477905 0.444641 0.600159 1441916448 0.462219 -0.477905 0.444641 0.600159 1441916448 0.462219 -0.477905 0.444641 0.600159 1441916448 0.462219 -0.477905 0.444641 0.600159 1441916448 0.462219 -0.477905 0.444641 0.600159 1441916448 0.460510 -0.472961 0.450928 0.600708 1441916448 0.460510 -0.472961 0.450928 0.600708 1441916448 0.460510 -0.472961 0.450928 0.600708 1441916448 0.460510 -0.472961 0.450928 0.600708 1441916448 0.460510 -0.472961 0.450928 0.600708 1441916448 0.460510 -0.472961 0.450928 0.600708 1441916448 0.460510 -0.472961 0.450928 0.600708 1441916448 0.455261 -0.476074 0.449585 0.603210 1441916448 0.455261 -0.476074 0.449585 0.603210 1441916448 0.455261 -0.476074 0.449585 0.603210 1441916448 0.455261 -0.476074 0.449585 0.603210 1441916448 0.455261 -0.476074 0.449585 0.603210 1441916448 0.455261 -0.476074 0.449585 0.603210 1441916448 0.455566 -0.473572 0.455139 0.600830 1441916448 0.455566 -0.473572 0.455139 0.600830 1441916448 0.455566 -0.473572 0.455139 0.600830 1441916448 0.455566 -0.473572 0.455139 0.600830 1441916448 0.455566 -0.473572 0.455139 0.600830 1441916448 0.455566 -0.473572 0.455139 0.600830 1441916448 0.469727 -0.456421 0.473694 0.588745 1441916448 0.469727 -0.456421 0.473694 0.588745 1441916448 0.469727 -0.456421 0.473694 0.588745 1441916448 0.469727 -0.456421 0.473694 0.588745 1441916448 0.469727 -0.456421 0.473694 0.588745 1441916448 0.469727 -0.456421 0.473694 0.588745 1441916448 0.469727 -0.456421 0.473694 0.588745 1441916448 0.485046 -0.437744 0.491211 0.575989 1441916448 0.485046 -0.437744 0.491211 0.575989 1441916448 0.485046 -0.437744 0.491211 0.575989 1441916448 0.485046 -0.437744 0.491211 0.575989 1441916448 0.485046 -0.437744 0.491211 0.575989 1441916448 0.485046 -0.437744 0.491211 0.575989 1441916448 0.488586 -0.432861 0.494751 0.573608 1441916448 0.488586 -0.432861 0.494751 0.573608 1441916448 0.488586 -0.432861 0.494751 0.573608 1441916448 0.488586 -0.432861 0.494751 0.573608 1441916448 0.488586 -0.432861 0.494751 0.573608 1441916448 0.488586 -0.432861 0.494751 0.573608 1441916448 0.488586 -0.432861 0.494751 0.573608 1441916448 0.485291 -0.437683 0.488770 0.577881 1441916448 0.485291 -0.437683 0.488770 0.577881 1441916448 0.485291 -0.437683 0.488770 0.577881 1441916448 0.485291 -0.437683 0.488770 0.577881 1441916448 0.485291 -0.437683 0.488770 0.577881 1441916448 0.485291 -0.437683 0.488770 0.577881 1441916448 0.480957 -0.442932 0.483337 0.582031 1441916448 0.480957 -0.442932 0.483337 0.582031 1441916448 0.480957 -0.442932 0.483337 0.582031 1441916448 0.480957 -0.442932 0.483337 0.582031 1441916448 0.480957 -0.442932 0.483337 0.582031 1441916448 0.480957 -0.442932 0.483337 0.582031 1441916448 0.474609 -0.447449 0.479614 0.586914 1441916448 0.474609 -0.447449 0.479614 0.586914 1441916448 0.474609 -0.447449 0.479614 0.586914 1441916448 0.474609 -0.447449 0.479614 0.586914 1441916448 0.474609 -0.447449 0.479614 0.586914 1441916448 0.471558 -0.450989 0.474976 0.590393 1441916448 0.471558 -0.450989 0.474976 0.590393 1441916448 0.471558 -0.450989 0.474976 0.590393 1441916448 0.471558 -0.450989 0.474976 0.590393 1441916448 0.471558 -0.450989 0.474976 0.590393 1441916448 0.471558 -0.450989 0.474976 0.590393 1441916448 0.460999 -0.465332 0.461914 0.597900 1441916448 0.460999 -0.465332 0.461914 0.597900 1441916448 0.460999 -0.465332 0.461914 0.597900 1441916448 0.460999 -0.465332 0.461914 0.597900 1441916448 0.460999 -0.465332 0.461914 0.597900 1441916448 0.460999 -0.465332 0.461914 0.597900 1441916448 0.460999 -0.465332 0.461914 0.597900 1441916448 0.451172 -0.481995 0.444824 0.605103 1441916448 0.451172 -0.481995 0.444824 0.605103 1441916448 0.451172 -0.481995 0.444824 0.605103 1441916448 0.451172 -0.481995 0.444824 0.605103 1441916448 0.451172 -0.481995 0.444824 0.605103 1441916448 0.451172 -0.481995 0.444824 0.605103 1441916448 0.452454 -0.491089 0.429321 0.608093 1441916448 0.452454 -0.491089 0.429321 0.608093 1441916448 0.452454 -0.491089 0.429321 0.608093 1441916448 0.452454 -0.491089 0.429321 0.608093 1441916448 0.452454 -0.491089 0.429321 0.608093 1441916448 0.452454 -0.491089 0.429321 0.608093 1441916448 0.451904 -0.499573 0.416748 0.610291 1441916448 0.451904 -0.499573 0.416748 0.610291 1441916448 0.451904 -0.499573 0.416748 0.610291 1441916448 0.451904 -0.499573 0.416748 0.610291 1441916448 0.451904 -0.499573 0.416748 0.610291 1441916448 0.451904 -0.499573 0.416748 0.610291 1441916448 0.451904 -0.499573 0.416748 0.610291 1441916448 0.451538 -0.504944 0.404541 0.614380 1441916449 0.451538 -0.504944 0.404541 0.614380 1441916449 0.451538 -0.504944 0.404541 0.614380 1441916449 0.451538 -0.504944 0.404541 0.614380 1441916449 0.451538 -0.504944 0.404541 0.614380 1441916449 0.451538 -0.504944 0.404541 0.614380 1441916449 0.449585 -0.510681 0.395935 0.616638 1441916449 0.449585 -0.510681 0.395935 0.616638 1441916449 0.449585 -0.510681 0.395935 0.616638 1441916449 0.449585 -0.510681 0.395935 0.616638 1441916449 0.449585 -0.510681 0.395935 0.616638 1441916449 0.449585 -0.510681 0.395935 0.616638 1441916449 0.449585 -0.510681 0.395935 0.616638 1441916449 0.442505 -0.516479 0.391418 0.619812 1441916449 0.442505 -0.516479 0.391418 0.619812 1441916449 0.442505 -0.516479 0.391418 0.619812 1441916449 0.442505 -0.516479 0.391418 0.619812 1441916449 0.442505 -0.516479 0.391418 0.619812 1441916449 0.442505 -0.516479 0.391418 0.619812 1441916449 0.443787 -0.513672 0.397644 0.617249 1441916449 0.443787 -0.513672 0.397644 0.617249 1441916449 0.443787 -0.513672 0.397644 0.617249 1441916449 0.443787 -0.513672 0.397644 0.617249 1441916449 0.443787 -0.513672 0.397644 0.617249 1441916449 0.443787 -0.513672 0.397644 0.617249 1441916449 0.440247 -0.511902 0.403564 0.617432 1441916449 0.440247 -0.511902 0.403564 0.617432 1441916449 0.440247 -0.511902 0.403564 0.617432 1441916449 0.440247 -0.511902 0.403564 0.617432 1441916449 0.440247 -0.511902 0.403564 0.617432 1441916449 0.440247 -0.511902 0.403564 0.617432 1441916449 0.437622 -0.507446 0.414856 0.615479 1441916449 0.437622 -0.507446 0.414856 0.615479 1441916449 0.437622 -0.507446 0.414856 0.615479 1441916449 0.437622 -0.507446 0.414856 0.615479 1441916449 0.437622 -0.507446 0.414856 0.615479 1441916449 0.437622 -0.507446 0.414856 0.615479 1441916449 0.437622 -0.507446 0.414856 0.615479 1441916449 0.436279 -0.500671 0.426514 0.614014 1441916449 0.436279 -0.500671 0.426514 0.614014 1441916449 0.436279 -0.500671 0.426514 0.614014 1441916449 0.436279 -0.500671 0.426514 0.614014 1441916449 0.436279 -0.500671 0.426514 0.614014 1441916449 0.436279 -0.500671 0.426514 0.614014 1441916449 0.436096 -0.493591 0.435120 0.613831 1441916449 0.436096 -0.493591 0.435120 0.613831 1441916449 0.436096 -0.493591 0.435120 0.613831 1441916449 0.436096 -0.493591 0.435120 0.613831 1441916449 0.436096 -0.493591 0.435120 0.613831 1441916449 0.436096 -0.493591 0.435120 0.613831 1441916449 0.440369 -0.485596 0.444092 0.610718 1441916449 0.440369 -0.485596 0.444092 0.610718 1441916449 0.440369 -0.485596 0.444092 0.610718 1441916449 0.440369 -0.485596 0.444092 0.610718 1441916449 0.440369 -0.485596 0.444092 0.610718 1441916449 0.440369 -0.485596 0.444092 0.610718 1441916449 0.440369 -0.485596 0.444092 0.610718 1441916449 0.452820 -0.472107 0.456909 0.602661 1441916449 0.452820 -0.472107 0.456909 0.602661 1441916449 0.452820 -0.472107 0.456909 0.602661 1441916449 0.452820 -0.472107 0.456909 0.602661 1441916449 0.452820 -0.472107 0.456909 0.602661 1441916449 0.475708 -0.449890 0.474976 0.587891 1441916449 0.475708 -0.449890 0.474976 0.587891 1441916449 0.475708 -0.449890 0.474976 0.587891 1441916449 0.475708 -0.449890 0.474976 0.587891 1441916449 0.475708 -0.449890 0.474976 0.587891 1441916449 0.475708 -0.449890 0.474976 0.587891 1441916449 0.475708 -0.449890 0.474976 0.587891 1441916449 0.496643 -0.428833 0.490967 0.572998 1441916449 0.496643 -0.428833 0.490967 0.572998 1441916449 0.496643 -0.428833 0.490967 0.572998 1441916449 0.496643 -0.428833 0.490967 0.572998 1441916449 0.496643 -0.428833 0.490967 0.572998 1441916449 0.496643 -0.428833 0.490967 0.572998 1441916449 0.496643 -0.428833 0.490967 0.572998 1441916449 0.502808 -0.423218 0.493652 0.569519 1441916449 0.502808 -0.423218 0.493652 0.569519 1441916449 0.502808 -0.423218 0.493652 0.569519 1441916449 0.502808 -0.423218 0.493652 0.569519 1441916449 0.502625 -0.423950 0.492188 0.570374 1441916449 0.502625 -0.423950 0.492188 0.570374 1441916449 0.502625 -0.423950 0.492188 0.570374 1441916449 0.502625 -0.423950 0.492188 0.570374 1441916449 0.499268 -0.426147 0.490723 0.572937 1441916449 0.499268 -0.426147 0.490723 0.572937 1441916449 0.499268 -0.426147 0.490723 0.572937 1441916449 0.499268 -0.426147 0.490723 0.572937 1441916449 0.499268 -0.426147 0.490723 0.572937 1441916449 0.499268 -0.426147 0.490723 0.572937 1441916449 0.493652 -0.429810 0.487854 0.577515 1441916449 0.493652 -0.429810 0.487854 0.577515 1441916449 0.493652 -0.429810 0.487854 0.577515 1441916449 0.493652 -0.429810 0.487854 0.577515 1441916449 0.493652 -0.429810 0.487854 0.577515 1441916449 0.493652 -0.429810 0.487854 0.577515 1441916449 0.485046 -0.440308 0.478088 0.584961 1441916449 0.485046 -0.440308 0.478088 0.584961 1441916449 0.485046 -0.440308 0.478088 0.584961 1441916449 0.485046 -0.440308 0.478088 0.584961 1441916449 0.485046 -0.440308 0.478088 0.584961 1441916449 0.485046 -0.440308 0.478088 0.584961 1441916449 0.471741 -0.460083 0.458252 0.596436 1441916449 0.471741 -0.460083 0.458252 0.596436 1441916449 0.471741 -0.460083 0.458252 0.596436 1441916449 0.471741 -0.460083 0.458252 0.596436 1441916449 0.471741 -0.460083 0.458252 0.596436 1441916449 0.471741 -0.460083 0.458252 0.596436 1441916449 0.471741 -0.460083 0.458252 0.596436 1441916449 0.459351 -0.477905 0.441956 0.604309 1441916450 0.459351 -0.477905 0.441956 0.604309 1441916450 0.459351 -0.477905 0.441956 0.604309 1441916450 0.459351 -0.477905 0.441956 0.604309 1441916450 0.459351 -0.477905 0.441956 0.604309 1441916450 0.465149 -0.479248 0.438538 0.601318 1441916450 0.465149 -0.479248 0.438538 0.601318 1441916450 0.465149 -0.479248 0.438538 0.601318 1441916450 0.465149 -0.479248 0.438538 0.601318 1441916450 0.465149 -0.479248 0.438538 0.601318 1441916450 0.469482 -0.479431 0.431152 0.603149 1441916450 0.469482 -0.479431 0.431152 0.603149 1441916450 0.469482 -0.479431 0.431152 0.603149 1441916450 0.469482 -0.479431 0.431152 0.603149 1441916450 0.469482 -0.479431 0.431152 0.603149 1441916450 0.469482 -0.479431 0.431152 0.603149 1441916450 0.466980 -0.486755 0.419922 0.607117 1441916450 0.466980 -0.486755 0.419922 0.607117 1441916450 0.466980 -0.486755 0.419922 0.607117 1441916450 0.466980 -0.486755 0.419922 0.607117 1441916450 0.466980 -0.486755 0.419922 0.607117 1441916450 0.462708 -0.493347 0.410522 0.611511 1441916450 0.462708 -0.493347 0.410522 0.611511 1441916450 0.462708 -0.493347 0.410522 0.611511 1441916450 0.462708 -0.493347 0.410522 0.611511 1441916450 0.462708 -0.493347 0.410522 0.611511 1441916450 0.462708 -0.493347 0.410522 0.611511 1441916450 0.462708 -0.493347 0.410522 0.611511 1441916450 0.465271 -0.489746 0.415527 0.609070 1441916450 0.465271 -0.489746 0.415527 0.609070 1441916450 0.465271 -0.489746 0.415527 0.609070 1441916450 0.465271 -0.489746 0.415527 0.609070 1441916450 0.465271 -0.489746 0.415527 0.609070 1441916450 0.465271 -0.489746 0.415527 0.609070 1441916450 0.465637 -0.486084 0.419861 0.608704 1441916450 0.465637 -0.486084 0.419861 0.608704 1441916450 0.465637 -0.486084 0.419861 0.608704 1441916450 0.465637 -0.486084 0.419861 0.608704 1441916450 0.465637 -0.486084 0.419861 0.608704 1441916450 0.465637 -0.486084 0.419861 0.608704 1441916450 0.465759 -0.482422 0.426819 0.606689 1441916450 0.465759 -0.482422 0.426819 0.606689 1441916450 0.465759 -0.482422 0.426819 0.606689 1441916450 0.465759 -0.482422 0.426819 0.606689 1441916450 0.465759 -0.482422 0.426819 0.606689 1441916450 0.465759 -0.482422 0.426819 0.606689 1441916450 0.463867 -0.477966 0.434875 0.605957 1441916450 0.463867 -0.477966 0.434875 0.605957 1441916450 0.463867 -0.477966 0.434875 0.605957 1441916450 0.463867 -0.477966 0.434875 0.605957 1441916450 0.463867 -0.477966 0.434875 0.605957 1441916450 0.463867 -0.477966 0.434875 0.605957 1441916450 0.461426 -0.475098 0.439331 0.606873 1441916450 0.461426 -0.475098 0.439331 0.606873 1441916450 0.461426 -0.475098 0.439331 0.606873 1441916450 0.461426 -0.475098 0.439331 0.606873 1441916450 0.461426 -0.475098 0.439331 0.606873 1441916450 0.461426 -0.475098 0.439331 0.606873 1441916450 0.453674 -0.478333 0.436096 0.612488 1441916450 0.453674 -0.478333 0.436096 0.612488 1441916450 0.453674 -0.478333 0.436096 0.612488 1441916450 0.453674 -0.478333 0.436096 0.612488 1441916450 0.453674 -0.478333 0.436096 0.612488 1441916450 0.453674 -0.478333 0.436096 0.612488 1441916450 0.453674 -0.478333 0.436096 0.612488 1441916450 0.453613 -0.476013 0.438782 0.612427 1441916450 0.453613 -0.476013 0.438782 0.612427 1441916450 0.453613 -0.476013 0.438782 0.612427 1441916450 0.453613 -0.476013 0.438782 0.612427 1441916450 0.453613 -0.476013 0.438782 0.612427 1441916450 0.453613 -0.476013 0.438782 0.612427 1441916450 0.459839 -0.467224 0.446960 0.608643 1441916450 0.459839 -0.467224 0.446960 0.608643 1441916450 0.459839 -0.467224 0.446960 0.608643 1441916450 0.459839 -0.467224 0.446960 0.608643 1441916450 0.459839 -0.467224 0.446960 0.608643 1441916450 0.459839 -0.467224 0.446960 0.608643 1441916450 0.472351 -0.455872 0.455444 0.601318 1441916450 0.472351 -0.455872 0.455444 0.601318 1441916450 0.472351 -0.455872 0.455444 0.601318 1441916450 0.472351 -0.455872 0.455444 0.601318 1441916450 0.472351 -0.455872 0.455444 0.601318 1441916450 0.472351 -0.455872 0.455444 0.601318 1441916450 0.487244 -0.445068 0.464478 0.590454 1441916450 0.487244 -0.445068 0.464478 0.590454 1441916450 0.487244 -0.445068 0.464478 0.590454 1441916450 0.487244 -0.445068 0.464478 0.590454 1441916450 0.487244 -0.445068 0.464478 0.590454 1441916450 0.487244 -0.445068 0.464478 0.590454 1441916450 0.487244 -0.445068 0.464478 0.590454 1441916450 0.498108 -0.435486 0.471680 0.582825 1441916450 0.498108 -0.435486 0.471680 0.582825 1441916450 0.498108 -0.435486 0.471680 0.582825 1441916450 0.498108 -0.435486 0.471680 0.582825 1441916450 0.498108 -0.435486 0.471680 0.582825 1441916450 0.498108 -0.435486 0.471680 0.582825 1441916450 0.500427 -0.431152 0.475403 0.581055 1441916450 0.500427 -0.431152 0.475403 0.581055 1441916450 0.500427 -0.431152 0.475403 0.581055 1441916450 0.500427 -0.431152 0.475403 0.581055 1441916450 0.500427 -0.431152 0.475403 0.581055 1441916450 0.500427 -0.431152 0.475403 0.581055 1441916450 0.500427 -0.431152 0.475403 0.581055 1441916450 0.497314 -0.430420 0.478943 0.581360 1441916450 0.497314 -0.430420 0.478943 0.581360 1441916450 0.497314 -0.430420 0.478943 0.581360 1441916450 0.497314 -0.430420 0.478943 0.581360 1441916450 0.497314 -0.430420 0.478943 0.581360 1441916450 0.497314 -0.430420 0.478943 0.581360 1441916450 0.489868 -0.433655 0.478516 0.585632 1441916450 0.489868 -0.433655 0.478516 0.585632 1441916450 0.489868 -0.433655 0.478516 0.585632 1441916451 0.489868 -0.433655 0.478516 0.585632 1441916451 0.483032 -0.440308 0.472839 0.590881 1441916451 0.483032 -0.440308 0.472839 0.590881 1441916451 0.483032 -0.440308 0.472839 0.590881 1441916451 0.483032 -0.440308 0.472839 0.590881 1441916451 0.483032 -0.440308 0.472839 0.590881 1441916451 0.483032 -0.440308 0.472839 0.590881 1441916451 0.472351 -0.453430 0.462341 0.597961 1441916451 0.472351 -0.453430 0.462341 0.597961 1441916451 0.472351 -0.453430 0.462341 0.597961 1441916451 0.472351 -0.453430 0.462341 0.597961 1441916451 0.472351 -0.453430 0.462341 0.597961 1441916451 0.472351 -0.453430 0.462341 0.597961 1441916451 0.469666 -0.462585 0.453491 0.599792 1441916451 0.469666 -0.462585 0.453491 0.599792 1441916451 0.469666 -0.462585 0.453491 0.599792 1441916451 0.469666 -0.462585 0.453491 0.599792 1441916451 0.469666 -0.462585 0.453491 0.599792 1441916451 0.469666 -0.462585 0.453491 0.599792 1441916451 0.471008 -0.466675 0.449707 0.598389 1441916451
[truncated: 162,830 more chars]
