# Supplementary material for: Quaternion-Based Gesture Recognition Using Wireless Wearable Motion Capture Sensors
Source: Sensors (Basel). 2016 Apr 28;16(5):605. doi: 10.3390/s16050605 (PMC4883296; doi:10.3390/s16050605)
Supplement: Supplementary file 1 [file sensors-16-00605-s001.zip › MultiSensorGestureData/P5/2. Uppercut/Training17.txt]

-0.709778 -0.020691 -0.688965 0.145630 1441916329 -0.709778 -0.020691 -0.688965 0.145630 1441916329 -0.709778 -0.020691 -0.688965 0.145630 1441916329 -0.709778 -0.020691 -0.688965 0.145630 1441916329 -0.709778 -0.020691 -0.688965 0.145630 1441916329 -0.714417 -0.008240 -0.686279 0.136536 1441916329 -0.714417 -0.008240 -0.686279 0.136536 1441916329 -0.714417 -0.008240 -0.686279 0.136536 1441916329 -0.714417 -0.008240 -0.686279 0.136536 1441916329 -0.714417 -0.008240 -0.686279 0.136536 1441916329 -0.714417 -0.008240 -0.686279 0.136536 1441916329 -0.716125 0.002563 -0.685669 0.130981 1441916329 -0.716125 0.002563 -0.685669 0.130981 1441916329 -0.716125 0.002563 -0.685669 0.130981 1441916329 -0.716125 0.002563 -0.685669 0.130981 1441916329 -0.716125 0.002563 -0.685669 0.130981 1441916329 -0.716125 0.002563 -0.685669 0.130981 1441916329 -0.716919 0.016724 -0.685425 0.126526 1441916329 -0.716919 0.016724 -0.685425 0.126526 1441916329 -0.716919 0.016724 -0.685425 0.126526 1441916329 -0.716919 0.016724 -0.685425 0.126526 1441916329 -0.716919 0.016724 -0.685425 0.126526 1441916329 -0.716919 0.016724 -0.685425 0.126526 1441916329 -0.716919 0.016724 -0.685425 0.126526 1441916329 -0.717346 0.026062 -0.685059 0.124634 1441916329 -0.717346 0.026062 -0.685059 0.124634 1441916329 -0.717346 0.026062 -0.685059 0.124634 1441916329 -0.717346 0.026062 -0.685059 0.124634 1441916329 -0.717346 0.026062 -0.685059 0.124634 1441916329 -0.717346 0.026062 -0.685059 0.124634 1441916329 -0.716553 0.026855 -0.685364 0.127197 1441916329 -0.716553 0.026855 -0.685364 0.127197 1441916329 -0.716553 0.026855 -0.685364 0.127197 1441916329 -0.716553 0.026855 -0.685364 0.127197 1441916329 -0.716553 0.026855 -0.685364 0.127197 1441916329 -0.716553 0.026855 -0.685364 0.127197 1441916329 -0.716553 0.027283 -0.684937 0.129517 1441916329 -0.716553 0.027283 -0.684937 0.129517 1441916329 -0.716553 0.027283 -0.684937 0.129517 1441916329 -0.716553 0.027283 -0.684937 0.129517 1441916329 -0.716553 0.027283 -0.684937 0.129517 1441916329 -0.716553 0.027283 -0.684937 0.129517 1441916329 -0.716858 0.027710 -0.684448 0.130188 1441916329 -0.716858 0.027710 -0.684448 0.130188 1441916330 -0.716858 0.027710 -0.684448 0.130188 1441916330 -0.716858 0.027710 -0.684448 0.130188 1441916330 -0.716858 0.027710 -0.684448 0.130188 1441916330 -0.716858 0.027710 -0.684448 0.130188 1441916330 -0.716858 0.027710 -0.684448 0.130188 1441916330 -0.718384 0.028442 -0.683594 0.125854 1441916330 -0.718384 0.028442 -0.683594 0.125854 1441916330 -0.718384 0.028442 -0.683594 0.125854 1441916330 -0.718384 0.028442 -0.683594 0.125854 1441916330 -0.718384 0.028442 -0.683594 0.125854 1441916330 -0.718384 0.028442 -0.683594 0.125854 1441916330 -0.720459 0.032227 -0.682922 0.116394 1441916330 -0.720459 0.032227 -0.682922 0.116394 1441916330 -0.720459 0.032227 -0.682922 0.116394 1441916330 -0.720459 0.032227 -0.682922 0.116394 1441916330 -0.720459 0.032227 -0.682922 0.116394 1441916330 -0.720459 0.032227 -0.682922 0.116394 1441916330 -0.722351 0.041626 -0.682556 0.103088 1441916330 -0.722351 0.041626 -0.682556 0.103088 1441916330 -0.722351 0.041626 -0.682556 0.103088 1441916330 -0.722351 0.041626 -0.682556 0.103088 1441916330 -0.722351 0.041626 -0.682556 0.103088 1441916330 -0.722351 0.041626 -0.682556 0.103088 1441916330 -0.722351 0.041626 -0.682556 0.103088 1441916330 -0.723999 0.055908 -0.682007 0.087891 1441916330 -0.723999 0.055908 -0.682007 0.087891 1441916330 -0.723999 0.055908 -0.682007 0.087891 1441916330 -0.723999 0.055908 -0.682007 0.087891 1441916330 -0.723999 0.055908 -0.682007 0.087891 1441916330 -0.723999 0.055908 -0.682007 0.087891 1441916330 -0.724731 0.065918 -0.681519 0.077698 1441916330 -0.724731 0.065918 -0.681519 0.077698 1441916330 -0.724731 0.065918 -0.681519 0.077698 1441916330 -0.724731 0.065918 -0.681519 0.077698 1441916330 -0.724731 0.065918 -0.681519 0.077698 1441916330 -0.724731 0.065918 -0.681519 0.077698 1441916330 -0.725281 0.072876 -0.680847 0.072021 1441916330 -0.725281 0.072876 -0.680847 0.072021 1441916330 -0.725281 0.072876 -0.680847 0.072021 1441916330 -0.725281 0.072876 -0.680847 0.072021 1441916330 -0.725281 0.072876 -0.680847 0.072021 1441916330 -0.725281 0.072876 -0.680847 0.072021 1441916330 -0.724426 0.081970 -0.681030 0.068909 1441916330 -0.724426 0.081970 -0.681030 0.068909 1441916330 -0.724426 0.081970 -0.681030 0.068909 1441916330 -0.724426 0.081970 -0.681030 0.068909 1441916330 -0.724426 0.081970 -0.681030 0.068909 1441916330 -0.724426 0.081970 -0.681030 0.068909 1441916330 -0.724426 0.081970 -0.681030 0.068909 1441916330 -0.723450 0.091980 -0.681213 0.065247 1441916330 -0.723450 0.091980 -0.681213 0.065247 1441916330 -0.723450 0.091980 -0.681213 0.065247 1441916330 -0.723450 0.091980 -0.681213 0.065247 1441916330 -0.723450 0.091980 -0.681213 0.065247 1441916330 -0.723450 0.091980 -0.681213 0.065247 1441916330 -0.720886 0.095459 -0.683472 0.064453 1441916330 -0.720886 0.095459 -0.683472 0.064453 1441916330 -0.720886 0.095459 -0.683472 0.064453 1441916330 -0.720886 0.095459 -0.683472 0.064453 1441916330 -0.720886 0.095459 -0.683472 0.064453 1441916330 -0.720886 0.095459 -0.683472 0.064453 1441916330 -0.720886 0.095459 -0.683472 0.064453 1441916330 -0.717346 0.091492 -0.687012 0.071838 1441916330 -0.717346 0.091492 -0.687012 0.071838 1441916330 -0.717346 0.091492 -0.687012 0.071838 1441916330 -0.717346 0.091492 -0.687012 0.071838 1441916330 -0.717346 0.091492 -0.687012 0.071838 1441916330 -0.717346 0.091492 -0.687012 0.071838 1441916330 -0.716125 0.088623 -0.688477 0.073486 1441916330 -0.716125 0.088623 -0.688477 0.073486 1441916330 -0.716125 0.088623 -0.688477 0.073486 1441916330 -0.716125 0.088623 -0.688477 0.073486 1441916330 -0.716125 0.088623 -0.688477 0.073486 1441916330 -0.716125 0.088623 -0.688477 0.073486 1441916330 -0.716125 0.088623 -0.688477 0.073486 1441916330 -0.718079 0.080627 -0.687500 0.073059 1441916330 -0.718079 0.080627 -0.687500 0.073059 1441916330 -0.718079 0.080627 -0.687500 0.073059 1441916330 -0.718079 0.080627 -0.687500 0.073059 1441916330 -0.718079 0.080627 -0.687500 0.073059 1441916330 -0.718079 0.080627 -0.687500 0.073059 1441916330 -0.720032 0.070190 -0.686646 0.072388 1441916330 -0.720032 0.070190 -0.686646 0.072388 1441916330 -0.720032 0.070190 -0.686646 0.072388 1441916330 -0.720032 0.070190 -0.686646 0.072388 1441916330 -0.720032 0.070190 -0.686646 0.072388 1441916330 -0.720032 0.070190 -0.686646 0.072388 1441916330 -0.720032 0.070190 -0.686646 0.072388 1441916330 -0.719604 0.052917 -0.688110 0.077454 1441916330 -0.719604 0.052917 -0.688110 0.077454 1441916330 -0.719604 0.052917 -0.688110 0.077454 1441916330 -0.719604 0.052917 -0.688110 0.077454 1441916330 -0.719604 0.052917 -0.688110 0.077454 1441916330 -0.719604 0.052917 -0.688110 0.077454 1441916330 -0.718933 0.030823 -0.688171 0.093018 1441916330 -0.718933 0.030823 -0.688171 0.093018 1441916330 -0.718933 0.030823 -0.688171 0.093018 1441916330 -0.718933 0.030823 -0.688171 0.093018 1441916330 -0.718933 0.030823 -0.688171 0.093018 1441916330 -0.718933 0.030823 -0.688171 0.093018 1441916330 -0.718933 0.030823 -0.688171 0.093018 1441916330 -0.721191 0.017334 -0.685425 0.099548 1441916330 -0.721191 0.017334 -0.685425 0.099548 1441916330 -0.721191 0.017334 -0.685425 0.099548 1441916330 -0.721191 0.017334 -0.685425 0.099548 1441916330 -0.721191 0.017334 -0.685425 0.099548 1441916330 -0.721191 0.017334 -0.685425 0.099548 1441916330 -0.723816 0.017883 -0.682983 0.097229 1441916330 -0.723816 0.017883 -0.682983 0.097229 1441916330 -0.723816 0.017883 -0.682983 0.097229 1441916330 -0.723816 0.017883 -0.682983 0.097229 1441916330 -0.723816 0.017883 -0.682983 0.097229 1441916330 -0.723816 0.017883 -0.682983 0.097229 1441916330 -0.725159 0.020630 -0.681335 0.097595 1441916330 -0.725159 0.020630 -0.681335 0.097595 1441916330 -0.725159 0.020630 -0.681335 0.097595 1441916331 -0.725159 0.020630 -0.681335 0.097595 1441916331 -0.725159 0.020630 -0.681335 0.097595 1441916331 -0.725159 0.020630 -0.681335 0.097595 1441916331 -0.725098 0.017517 -0.679993 0.107727 1441916331 -0.725098 0.017517 -0.679993 0.107727 1441916331 -0.725098 0.017517 -0.679993 0.107727 1441916331 -0.725098 0.017517 -0.679993 0.107727 1441916331 -0.725098 0.017517 -0.679993 0.107727 1441916331 -0.725098 0.017517 -0.679993 0.107727 1441916331 -0.725098 0.017517 -0.679993 0.107727 1441916331 -0.721375 0.001099 -0.680237 0.130005 1441916331 -0.721375 0.001099 -0.680237 0.130005 1441916331 -0.721375 0.001099 -0.680237 0.130005 1441916331 -0.721375 0.001099 -0.680237 0.130005 1441916331 -0.721375 0.001099 -0.680237 0.130005 1441916331 -0.721375 0.001099 -0.680237 0.130005 1441916331 -0.719482 -0.009583 -0.678894 0.146240 1441916331 -0.719482 -0.009583 -0.678894 0.146240 1441916331 -0.719482 -0.009583 -0.678894 0.146240 1441916331 -0.719482 -0.009583 -0.678894 0.146240 1441916331 -0.719482 -0.009583 -0.678894 0.146240 1441916331 -0.719482 -0.009583 -0.678894 0.146240 1441916331 -0.719482 -0.009583 -0.678894 0.146240 1441916331 -0.722351 0.002808 -0.676575 0.143311 1441916331 -0.722351 0.002808 -0.676575 0.143311 1441916331 -0.722351 0.002808 -0.676575 0.143311 1441916331 -0.722351 0.002808 -0.676575 0.143311 1441916331 -0.722351 0.002808 -0.676575 0.143311 1441916331 -0.722351 0.002808 -0.676575 0.143311 1441916331 -0.726685 0.018616 -0.673828 0.132690 1441916331 -0.726685 0.018616 -0.673828 0.132690 1441916331 -0.726685 0.018616 -0.673828 0.132690 1441916331 -0.726685 0.018616 -0.673828 0.132690 1441916331 -0.726685 0.018616 -0.673828 0.132690 1441916331 -0.726685 0.018616 -0.673828 0.132690 1441916331 -0.727844 0.023682 -0.673767 0.125854 1441916331 -0.727844 0.023682 -0.673767 0.125854 1441916331 -0.727844 0.023682 -0.673767 0.125854 1441916331 -0.727844 0.023682 -0.673767 0.125854 1441916331 -0.727844 0.023682 -0.673767 0.125854 1441916331 -0.727844 0.023682 -0.673767 0.125854 1441916331 -0.728821 0.025391 -0.673767 0.119629 1441916331 -0.728821 0.025391 -0.673767 0.119629 1441916331 -0.728821 0.025391 -0.673767 0.119629 1441916331 -0.728821 0.025391 -0.673767 0.119629 1441916331 -0.728821 0.025391 -0.673767 0.119629 1441916331 -0.728821 0.025391 -0.673767 0.119629 1441916331 -0.734131 0.049194 -0.670593 0.094971 1441916331 -0.734131 0.049194 -0.670593 0.094971 1441916331 -0.734131 0.049194 -0.670593 0.094971 1441916331 -0.734131 0.049194 -0.670593 0.094971 1441916331 -0.734131 0.049194 -0.670593 0.094971 1441916331 -0.734131 0.049194 -0.670593 0.094971 1441916331 -0.737793 0.082458 -0.666870 0.065002 1441916331 -0.737793 0.082458 -0.666870 0.065002 1441916331 -0.737793 0.082458 -0.666870 0.065002 1441916331 -0.737793 0.082458 -0.666870 0.065002 1441916331 -0.737793 0.082458 -0.666870 0.065002 1441916331 -0.737793 0.082458 -0.666870 0.065002 1441916331 -0.737793 0.082458 -0.666870 0.065002 1441916331 -0.738037 0.098389 -0.665649 0.050964 1441916331 -0.738037 0.098389 -0.665649 0.050964 1441916331 -0.738037 0.098389 -0.665649 0.050964 1441916331 -0.738037 0.098389 -0.665649 0.050964 1441916331 -0.738037 0.098389 -0.665649 0.050964 1441916331 -0.738037 0.098389 -0.665649 0.050964 1441916331 -0.735535 0.099670 -0.668213 0.051270 1441916331 -0.735535 0.099670 -0.668213 0.051270 1441916331 -0.735535 0.099670 -0.668213 0.051270 1441916331 -0.735535 0.099670 -0.668213 0.051270 1441916331 -0.735535 0.099670 -0.668213 0.051270 1441916331 -0.735535 0.099670 -0.668213 0.051270 1441916331 -0.732910 0.097961 -0.671082 0.054871 1441916331 -0.732910 0.097961 -0.671082 0.054871 1441916331 -0.732910 0.097961 -0.671082 0.054871 1441916331 -0.732910 0.097961 -0.671082 0.054871 1441916331 -0.732910 0.097961 -0.671082 0.054871 1441916331 -0.732910 0.097961 -0.671082 0.054871 1441916331 -0.732910 0.097961 -0.671082 0.054871 1441916331 -0.730652 0.098755 -0.673157 0.057983 1441916331 -0.730652 0.098755 -0.673157 0.057983 1441916331 -0.730652 0.098755 -0.673157 0.057983 1441916331 -0.730652 0.098755 -0.673157 0.057983 1441916331 -0.730652 0.098755 -0.673157 0.057983 1441916331 -0.730652 0.098755 -0.673157 0.057983 1441916331 -0.728943 0.094910 -0.674927 0.064331 1441916331 -0.728943 0.094910 -0.674927 0.064331 1441916331 -0.728943 0.094910 -0.674927 0.064331 1441916331 -0.728943 0.094910 -0.674927 0.064331 1441916331 -0.728943 0.094910 -0.674927 0.064331 1441916331 -0.728943 0.094910 -0.674927 0.064331 1441916331 -0.724915 0.087097 -0.679321 0.074585 1441916331 -0.724915 0.087097 -0.679321 0.074585 1441916331 -0.724915 0.087097 -0.679321 0.074585 1441916331 -0.724915 0.087097 -0.679321 0.074585 1441916331 -0.724915 0.087097 -0.679321 0.074585 1441916331 -0.724915 0.087097 -0.679321 0.074585 1441916331 -0.724915 0.087097 -0.679321 0.074585 1441916331 -0.720886 0.072388 -0.683105 0.092346 1441916331 -0.720886 0.072388 -0.683105 0.092346 1441916331 -0.720886 0.072388 -0.683105 0.092346 1441916331 -0.720886 0.072388 -0.683105 0.092346 1441916331 -0.720886 0.072388 -0.683105 0.092346 1441916331 -0.720886 0.072388 -0.683105 0.092346 1441916331 -0.719666 0.054199 -0.684509 0.103333 1441916331 -0.719666 0.054199 -0.684509 0.103333 1441916331 -0.719666 0.054199 -0.684509 0.103333 1441916331 -0.719666 0.054199 -0.684509 0.103333 1441916331 -0.719666 0.054199 -0.684509 0.103333 1441916331 -0.719666 0.054199 -0.684509 0.103333 1441916331 -0.722046 0.036743 -0.682861 0.105225 1441916331 -0.722046 0.036743 -0.682861 0.105225 1441916331 -0.722046 0.036743 -0.682861 0.105225 1441916331 -0.722046 0.036743 -0.682861 0.105225 1441916332 -0.722046 0.036743 -0.682861 0.105225 1441916332 -0.722046 0.036743 -0.682861 0.105225 1441916332 -0.722046 0.036743 -0.682861 0.105225 1441916332 -0.721680 0.013245 -0.683167 0.111328 1441916332 -0.721680 0.013245 -0.683167 0.111328 1441916332 -0.721680 0.013245 -0.683167 0.111328 1441916332 -0.721680 0.013245 -0.683167 0.111328 1441916332 -0.721680 0.013245 -0.683167 0.111328 1441916332 -0.721680 0.013245 -0.683167 0.111328 1441916332 -0.721619 -0.011169 -0.682434 0.116211 1441916332 -0.721619 -0.011169 -0.682434 0.116211 1441916332 -0.721619 -0.011169 -0.682434 0.116211 1441916332 -0.721619 -0.011169 -0.682434 0.116211 1441916332 -0.721619 -0.011169 -0.682434 0.116211 1441916332 -0.721619 -0.011169 -0.682434 0.116211 1441916332 -0.722961 -0.028015 -0.680664 0.115662 1441916332 -0.722961 -0.028015 -0.680664 0.115662 1441916332 -0.722961 -0.028015 -0.680664 0.115662 1441916332 -0.722961 -0.028015 -0.680664 0.115662 1441916332 -0.722961 -0.028015 -0.680664 0.115662 1441916332 -0.722961 -0.028015 -0.680664 0.115662 1441916332 -0.722961 -0.028015 -0.680664 0.115662 1441916332 -0.723083 -0.038635 -0.680359 0.113342 1441916332 -0.723083 -0.038635 -0.680359 0.113342 1441916332 -0.723083 -0.038635 -0.680359 0.113342 1441916332 -0.723083 -0.038635 -0.680359 0.113342 1441916332 -0.723083 -0.038635 -0.680359 0.113342 1441916332 -0.723083 -0.038635 -0.680359 0.113342 1441916332 -0.724182 -0.038025 -0.679443 0.112183 1441916332 -0.724182 -0.038025 -0.679443 0.112183 1441916332 -0.724182 -0.038025 -0.679443 0.112183 1441916332 -0.724182 -0.038025 -0.679443 0.112183 1441916332 -0.724182 -0.038025 -0.679443 0.112183 1441916332 -0.724182 -0.038025 -0.679443 0.112183 1441916332 -0.724182 -0.038025 -0.679443 0.112183 1441916332 -0.726013 -0.031555 -0.677734 0.112915 1441916332 -0.726013 -0.031555 -0.677734 0.112915 1441916332 -0.726013 -0.031555 -0.677734 0.112915 1441916332 -0.726013 -0.031555 -0.677734 0.112915 1441916332 -0.726013 -0.031555 -0.677734 0.112915 1441916332 -0.726013 -0.031555 -0.677734 0.112915 1441916332 -0.726501 -0.022278 -0.677246 0.114563 1441916332 -0.726501 -0.022278 -0.677246 0.114563 1441916332 -0.726501 -0.022278 -0.677246 0.114563 1441916332 -0.726501 -0.022278 -0.677246 0.114563 1441916332 -0.726501 -0.022278 -0.677246 0.114563 1441916332 -0.726501 -0.022278 -0.677246 0.114563 1441916332 -0.726501 -0.022278 -0.677246 0.114563 1441916332 -0.723694 -0.014832 -0.678955 0.123047 1441916332 -0.723694 -0.014832 -0.678955 0.123047 1441916332 -0.723694 -0.014832 -0.678955 0.123047 1441916332 -0.723694 -0.014832 -0.678955 0.123047 1441916332 -0.723694 -0.014832 -0.678955 0.123047 1441916332 -0.723694 -0.014832 -0.678955 0.123047 1441916332 -0.722412 0.000610 -0.679993 0.125854 1441916332 -0.722412 0.000610 -0.679993 0.125854 1441916332 -0.722412 0.000610 -0.679993 0.125854 1441916332 -0.722412 0.000610 -0.679993 0.125854 1441916332 -0.722412 0.000610 -0.679993 0.125854 1441916332 -0.722412 0.000610 -0.679993 0.125854 1441916332 -0.722412 0.000610 -0.679993 0.125854 1441916332 -0.724609 0.027039 -0.678955 0.115417 1441916332 -0.724609 0.027039 -0.678955 0.115417 1441916332 -0.724609 0.027039 -0.678955 0.115417 1441916332 -0.724609 0.027039 -0.678955 0.115417 1441916332 -0.724609 0.027039 -0.678955 0.115417 1441916332 -0.724609 0.027039 -0.678955 0.115417 1441916332 -0.726746 0.048096 -0.677124 0.105530 1441916332 -0.726746 0.048096 -0.677124 0.105530 1441916332 -0.726746 0.048096 -0.677124 0.105530 1441916332 -0.726746 0.048096 -0.677124 0.105530 1441916332 -0.726746 0.048096 -0.677124 0.105530 1441916332 -0.726746 0.048096 -0.677124 0.105530 1441916332 -0.726746 0.048096 -0.677124 0.105530 1441916332 -0.727661 0.058167 -0.676025 0.101013 1441916332 -0.727661 0.058167 -0.676025 0.101013 1441916332 -0.727661 0.058167 -0.676025 0.101013 1441916332 -0.727661 0.058167 -0.676025 0.101013 1441916332 -0.727661 0.058167 -0.676025 0.101013 1441916332 -0.727661 0.058167 -0.676025 0.101013 1441916332 -0.729431 0.075317 -0.674805 0.083313 1441916332 -0.729431 0.075317 -0.674805 0.083313 1441916332 -0.729431 0.075317 -0.674805 0.083313 1441916332 -0.729431 0.075317 -0.674805 0.083313 1441916332 -0.729431 0.075317 -0.674805 0.083313 1441916332 -0.729431 0.075317 -0.674805 0.083313 1441916332 -0.730774 0.108276 -0.672363 0.047791 1441916332 -0.730774 0.108276 -0.672363 0.047791 1441916332 -0.730774 0.108276 -0.672363 0.047791 1441916332 -0.730774 0.108276 -0.672363 0.047791 1441916332 -0.730774 0.108276 -0.672363 0.047791 1441916332 -0.730774 0.108276 -0.672363 0.047791 1441916332 -0.729614 0.135925 -0.670105 0.017212 1441916332 -0.729614 0.135925 -0.670105 0.017212 1441916332 -0.729614 0.135925 -0.670105 0.017212 1441916332 -0.729614 0.135925 -0.670105 0.017212 1441916332 -0.729614 0.135925 -0.670105 0.017212 1441916332 -0.729614 0.135925 -0.670105 0.017212 1441916332 -0.729614 0.135925 -0.670105 0.017212 1441916332 -0.727661 0.146973 -0.670044 0.005005 1441916332 -0.727661 0.146973 -0.670044 0.005005 1441916332 -0.727661 0.146973 -0.670044 0.005005 1441916332 -0.727661 0.146973 -0.670044 0.005005 1441916332 -0.727661 0.146973 -0.670044 0.005005 1441916332 -0.727661 0.146973 -0.670044 0.005005 1441916332 -0.726807 0.143127 -0.671753 0.008301 1441916332 -0.726807 0.143127 -0.671753 0.008301 1441916332 -0.726807 0.143127 -0.671753 0.008301 1441916332 -0.726807 0.143127 -0.671753 0.008301 1441916332 -0.726807 0.143127 -0.671753 0.008301 1441916332 -0.726807 0.143127 -0.671753 0.008301 1441916332 -0.726807 0.143127 -0.671753 0.008301 1441916332 -0.725708 0.136047 -0.674194 0.017700 1441916332 -0.725708 0.136047 -0.674194 0.017700 1441916332 -0.725708 0.136047 -0.674194 0.017700 1441916332 -0.725708 0.136047 -0.674194 0.017700 1441916332 -0.725708 0.136047 -0.674194 0.017700 1441916333 -0.725708 0.136047 -0.674194 0.017700 1441916333 -0.723999 0.127014 -0.677307 0.032349 1441916333 -0.723999 0.127014 -0.677307 0.032349 1441916333 -0.723999 0.127014 -0.677307 0.032349 1441916333 -0.723999 0.127014 -0.677307 0.032349 1441916333 -0.723999 0.127014 -0.677307 0.032349 1441916333 -0.723999 0.127014 -0.677307 0.032349 1441916333 -0.722412 0.115112 -0.680176 0.048096 1441916333 -0.722412 0.115112 -0.680176 0.048096 1441916333 -0.722412 0.115112 -0.680176 0.048096 1441916333 -0.722412 0.115112 -0.680176 0.048096 1441916333 -0.722412 0.115112 -0.680176 0.048096 1441916333 -0.722412 0.115112 -0.680176 0.048096 1441916333 -0.719849 0.102661 -0.683716 0.062073 1441916333 -0.719849 0.102661 -0.683716 0.062073 1441916333 -0.719849 0.102661 -0.683716 0.062073 1441916333 -0.719849 0.102661 -0.683716 0.062073 1441916333 -0.719849 0.102661 -0.683716 0.062073 1441916333 -0.719849 0.102661 -0.683716 0.062073 1441916333 -0.719849 0.102661 -0.683716 0.062073 1441916333 -0.719299 0.091003 -0.684998 0.072449 1441916333 -0.719299 0.091003 -0.684998 0.072449 1441916333 -0.719299 0.091003 -0.684998 0.072449 1441916333 -0.719299 0.091003 -0.684998 0.072449 1441916333 -0.719299 0.091003 -0.684998 0.072449 1441916333 -0.719299 0.091003 -0.684998 0.072449 1441916333 -0.721191 0.080017 -0.684265 0.073364 1441916333 -0.721191 0.080017 -0.684265 0.073364 1441916333 -0.721191 0.080017 -0.684265 0.073364 1441916333 -0.721191 0.080017 -0.684265 0.073364 1441916333 -0.721191 0.080017 -0.684265 0.073364 1441916333 -0.721191 0.080017 -0.684265 0.073364 1441916333 -0.722412 0.056885 -0.684692 0.078552 1441916333 -0.722412 0.056885 -0.684692 0.078552 1441916333 -0.722412 0.056885 -0.684692 0.078552 1441916333 -0.722412 0.056885 -0.684692 0.078552 1441916333 -0.722412 0.056885 -0.684692 0.078552 1441916333 -0.722412 0.056885 -0.684692 0.078552 1441916333 -0.722412 0.056885 -0.684692 0.078552 1441916333 -0.722656 0.019958 -0.684753 0.092651 1441916333 -0.722656 0.019958 -0.684753 0.092651 1441916333 -0.722656 0.019958 -0.684753 0.092651 1441916333 -0.722656 0.019958 -0.684753 0.092651 1441916333 -0.722656 0.019958 -0.684753 0.092651 1441916333 -0.722656 0.019958 -0.684753 0.092651 1441916333 -0.722717 -0.013611 -0.683472 0.101929 1441916333 -0.722717 -0.013611 -0.683472 0.101929 1441916333 -0.722717 -0.013611 -0.683472 0.101929 1441916333 -0.722717 -0.013611 -0.683472 0.101929 1441916333 -0.722717 -0.013611 -0.683472 0.101929 1441916333 -0.722717 -0.013611 -0.683472 0.101929 1441916333 -0.726379 -0.026855 -0.679382 0.100952 1441916333 -0.726379 -0.026855 -0.679382 0.100952 1441916333 -0.726379 -0.026855 -0.679382 0.100952 1441916333 -0.726379 -0.026855 -0.679382 0.100952 1441916333 -0.726379 -0.026855 -0.679382 0.100952 1441916333 -0.726379 -0.026855 -0.679382 0.100952 1441916333 -0.726379 -0.026855 -0.679382 0.100952 1441916333 -0.731934 -0.024231 -0.674377 0.094482 1441916333 -0.731934 -0.024231 -0.674377 0.094482 1441916333 -0.731934 -0.024231 -0.674377 0.094482 1441916333 -0.731934 -0.024231 -0.674377 0.094482 1441916333 -0.731934 -0.024231 -0.674377 0.094482 1441916333 -0.731934 -0.024231 -0.674377 0.094482 1441916333 -0.733582 -0.026306 -0.672302 0.096252 1441916333 -0.733582 -0.026306 -0.672302 0.096252 1441916333 -0.733582 -0.026306 -0.672302 0.096252 1441916333 -0.733582 -0.026306 -0.672302 0.096252 1441916333 -0.733582 -0.026306 -0.672302 0.096252 1441916333 -0.733582 -0.026306 -0.672302 0.096252 1441916333 -0.733582 -0.026306 -0.672302 0.096252 1441916333 -0.732117 -0.031433 -0.672302 0.105530 1441916333 -0.732117 -0.031433 -0.672302 0.105530 1441916333 -0.732117 -0.031433 -0.672302 0.105530 1441916333 -0.732117 -0.031433 -0.672302 0.105530 1441916333 -0.732117 -0.031433 -0.672302 0.105530 1441916333 -0.732117 -0.031433 -0.672302 0.105530 1441916333 -0.731018 -0.025818 -0.672852 0.110779 1441916333 -0.731018 -0.025818 -0.672852 0.110779 1441916333 -0.731018 -0.025818 -0.672852 0.110779 1441916333 -0.731018 -0.025818 -0.672852 0.110779 1441916333 -0.731018 -0.025818 -0.672852 0.110779 1441916333 -0.731018 -0.025818 -0.672852 0.110779 1441916333 -0.729370 -0.014832 -0.674500 0.113953 1441916333 -0.729370 -0.014832 -0.674500 0.113953 1441916333 -0.729370 -0.014832 -0.674500 0.113953 1441916333 -0.729370 -0.014832 -0.674500 0.113953 1441916333 -0.729370 -0.014832 -0.674500 0.113953 1441916333 -0.729370 -0.014832 -0.674500 0.113953 1441916333 -0.729370 -0.014832 -0.674500 0.113953 1441916333 -0.727051 -0.000854 -0.676697 0.116272 1441916333 -0.727051 -0.000854 -0.676697 0.116272 1441916333 -0.727051 -0.000854 -0.676697 0.116272 1441916333 -0.727051 -0.000854 -0.676697 0.116272 1441916333 -0.727051 -0.000854 -0.676697 0.116272 1441916333 -0.727051 -0.000854 -0.676697 0.116272 1441916333 -0.725952 0.018005 -0.678345 0.112183 1441916333 -0.725952 0.018005 -0.678345 0.112183 1441916333 -0.725952 0.018005 -0.678345 0.112183 1441916333 -0.725952 0.018005 -0.678345 0.112183 1441916333 -0.725952 0.018005 -0.678345 0.112183 1441916333 -0.725708 0.034851 -0.679382 0.103027 1441916333 -0.725708 0.034851 -0.679382 0.103027 1441916333 -0.725708 0.034851 -0.679382 0.103027 1441916333 -0.725708 0.034851 -0.679382 0.103027 1441916333 -0.725708 0.034851 -0.679382 0.103027 1441916333 -0.725708 0.034851 -0.679382 0.103027 1441916333 -0.725708 0.034851 -0.679382 0.103027 1441916333 -0.726196 0.046936 -0.679626 0.092957 1441916333 -0.726196 0.046936 -0.679626 0.092957 1441916333 -0.726196 0.046936 -0.679626 0.092957 1441916333 -0.726196 0.046936 -0.679626 0.092957 1441916333 -0.726196 0.046936 -0.679626 0.092957 1441916333 -0.726196 0.046936 -0.679626 0.092957 1441916334 -0.726440 0.059448 -0.680176 0.078979 1441916334 -0.726440 0.059448 -0.680176 0.078979 1441916334 -0.726440 0.059448 -0.680176 0.078979 1441916334 -0.726440 0.059448 -0.680176 0.078979 1441916334 -0.726440 0.059448 -0.680176 0.078979 1441916334 -0.726440 0.059448 -0.680176 0.078979 1441916334 -0.726440 0.059448 -0.680176 0.078979 1441916334 -0.726929 0.081970 -0.679749 0.053650 1441916334 -0.726929 0.081970 -0.679749 0.053650 1441916334 -0.726929 0.081970 -0.679749 0.053650 1441916334 -0.726929 0.081970 -0.679749 0.053650 1441916334 -0.726929 0.081970 -0.679749 0.053650 1441916334 -0.726929 0.081970 -0.679749 0.053650 1441916334 -0.726746 0.113525 -0.677124 0.022156 1441916334 -0.726746 0.113525 -0.677124 0.022156 1441916334 -0.726746 0.113525 -0.677124 0.022156 1441916334 -0.726746 0.113525 -0.677124 0.022156 1441916334 -0.726746 0.113525 -0.677124 0.022156 1441916334 -0.726746 0.113525 -0.677124 0.022156 1441916334 -0.725403 0.137573 -0.674500 -0.001160 1441916334 -0.725403 0.137573 -0.674500 -0.001160 1441916334 -0.725403 0.137573 -0.674500 -0.001160 1441916334 -0.725403 0.137573 -0.674500 -0.001160 1441916334 -0.725403 0.137573 -0.674500 -0.001160 1441916334 -0.725403 0.137573 -0.674500 -0.001160 1441916334 -0.725403 0.137573 -0.674500 -0.001160 1441916334 -0.724243 0.143311 -0.674561 -0.004700 1441916334 -0.724243 0.143311 -0.674561 -0.004700 1441916334 -0.724243 0.143311 -0.674561 -0.004700 1441916334 -0.724243 0.143311 -0.674561 -0.004700 1441916334 -0.724243 0.143311 -0.674561 -0.004700 1441916334 -0.724243 0.143311 -0.674561 -0.004700 1441916334 -0.724548 0.139160 -0.675049 0.001892 1441916334 -0.724548 0.139160 -0.675049 0.001892 1441916334 -0.724548 0.139160 -0.675049 0.001892 1441916334 -0.724548 0.139160 -0.675049 0.001892 1441916334 -0.724548 0.139160 -0.675049 0.001892 1441916334 -0.724548 0.139160 -0.675049 0.001892 1441916334 -0.724548 0.139160 -0.675049 0.001892 1441916334 -0.724854 0.137207 -0.675110 0.009766 1441916334 -0.724854 0.137207 -0.675110 0.009766 1441916334 -0.724854 0.137207 -0.675110 0.009766 1441916334 -0.724854 0.137207 -0.675110 0.009766 1441916334 -0.724854 0.137207 -0.675110 0.009766 1441916334 -0.724854 0.137207 -0.675110 0.009766 1441916334 -0.724426 0.129944 -0.676697 0.022278 1441916334 -0.724426 0.129944 -0.676697 0.022278 1441916334 -0.724426 0.129944 -0.676697 0.022278 1441916334 -0.724426 0.129944 -0.676697 0.022278 1441916334 -0.724426 0.129944 -0.676697 0.022278 1441916334 -0.724426 0.129944 -0.676697 0.022278 1441916334 -0.724426 0.129944 -0.676697 0.022278 1441916334 -0.723572 0.120117 -0.678833 0.035522 1441916334 -0.723572 0.120117 -0.678833 0.035522 1441916334 -0.723572 0.120117 -0.678833 0.035522 1441916334 -0.723572 0.120117 -0.678833 0.035522 1441916334 -0.723572 0.120117 -0.678833 0.035522 1441916334 -0.723572 0.120117 -0.678833 0.035522 1441916334 -0.722168 0.106140 -0.681702 0.050964 1441916334 -0.722168 0.106140 -0.681702 0.050964 1441916334 -0.722168 0.106140 -0.681702 0.050964 1441916334 -0.722168 0.106140 -0.681702 0.050964 1441916334 -0.722168 0.106140 -0.681702 0.050964 1441916334 -0.722168 0.106140 -0.681702 0.050964 1441916334 -0.721252 0.097168 -0.683228 0.059753 1441916334 -0.721252 0.097168 -0.683228 0.059753 1441916334 -0.721252 0.097168 -0.683228 0.059753 1441916334 -0.721252 0.097168 -0.683228 0.059753 1441916334 -0.721252 0.097168 -0.683228 0.059753 1441916334 -0.721252 0.097168 -0.683228 0.059753 1441916334 -0.721252 0.097168 -0.683228 0.059753 1441916334 -0.722290 0.091431 -0.682617 0.063293 1441916334 -0.722290 0.091431 -0.682617 0.063293 1441916334 -0.722290 0.091431 -0.682617 0.063293 1441916334 -0.722290 0.091431 -0.682617 0.063293 1441916334 -0.722290 0.091431 -0.682617 0.063293 1441916334 -0.722290 0.091431 -0.682617 0.063293 1441916334 -0.724121 0.072632 -0.682312 0.070007 1441916334 -0.724121 0.072632 -0.682312 0.070007 1441916334 -0.724121 0.072632 -0.682312 0.070007 1441916334 -0.724121 0.072632 -0.682312 0.070007 1441916334 -0.724121 0.072632 -0.682312 0.070007 1441916334 -0.724121 0.072632 -0.682312 0.070007 1441916334 -0.726807 0.048950 -0.681152 0.073669 1441916334 -0.726807 0.048950 -0.681152 0.073669 1441916334 -0.726807 0.048950 -0.681152 0.073669 1441916334 -0.726807 0.048950 -0.681152 0.073669 1441916334 -0.726807 0.048950 -0.681152 0.073669 1441916334 -0.726807 0.048950 -0.681152 0.073669 1441916334 -0.729736 0.030884 -0.678955 0.075378 1441916334 -0.729736 0.030884 -0.678955 0.075378 1441916334 -0.729736 0.030884 -0.678955 0.075378 1441916334 -0.729736 0.030884 -0.678955 0.075378 1441916334 -0.729736 0.030884 -0.678955 0.075378 1441916334 -0.729736 0.030884 -0.678955 0.075378 1441916334 -0.729370 0.010498 -0.678833 0.084778 1441916334 -0.729370 0.010498 -0.678833 0.084778 1441916334 -0.729370 0.010498 -0.678833 0.084778 1441916334 -0.729370 0.010498 -0.678833 0.084778 1441916334 -0.729370 0.010498 -0.678833 0.084778 1441916334 -0.729370 0.010498 -0.678833 0.084778 1441916334 -0.729187 -0.003967 -0.677490 0.096619 1441916334 -0.729187 -0.003967 -0.677490 0.096619 1441916334 -0.729187 -0.003967 -0.677490 0.096619 1441916334 -0.729187 -0.003967 -0.677490 0.096619 1441916334 -0.729187 -0.003967 -0.677490 0.096619 1441916334 -0.729187 -0.003967 -0.677490 0.096619 1441916334 -0.729187 -0.003967 -0.677490 0.096619 1441916334 -0.729187 -0.008667 -0.676575 0.102478 1441916334 -0.729187 -0.008667 -0.676575 0.102478 1441916334 -0.729187 -0.008667 -0.676575 0.102478 1441916334 -0.729187 -0.008667 -0.676575 0.102478 1441916334 -0.729187 -0.008667 -0.676575 0.102478 1441916334 -0.729187 -0.008667 -0.676575 0.102478 1441916334 -0.729370 -0.006165 -0.676086 0.104919 1441916335 -0.729370 -0.006165 -0.676086 0.104919 1441916335 -0.729370 -0.006165 -0.676086 0.104919 1441916335 -0.729370 -0.006165 -0.676086 0.104919 1441916335 -0.729370 -0.006165 -0.676086 0.104919 1441916335 -0.729370 -0.006165 -0.676086 0.104919 1441916335 -0.728882 -0.005127 -0.675720 0.110535 1441916335 -0.728882 -0.005127 -0.675720 0.110535 1441916335 -0.728882 -0.005127 -0.675720 0.110535 1441916335 -0.728882 -0.005127 -0.675720 0.110535 1441916335 -0.728882 -0.005127 -0.675720 0.110535 1441916335 -0.728882 -0.005127 -0.675720 0.110535 1441916335 -0.728882 -0.005127 -0.675720 0.110535 1441916335 -0.724731 -0.012390 -0.677856 0.123291 1441916335 -0.724731 -0.012390 -0.677856 0.123291 1441916335 -0.724731 -0.012390 -0.677856 0.123291 1441916335 -0.724731 -0.012390 -0.677856 0.123291 1441916335 -0.724731 -0.012390 -0.677856 0.123291 1441916335 -0.724731 -0.012390 -0.677856 0.123291 1441916335 -0.719910 -0.014832 -0.680420 0.136414 1441916335 -0.719910 -0.014832 -0.680420 0.136414 1441916335 -0.719910 -0.014832 -0.680420 0.136414 1441916335 -0.719910 -0.014832 -0.680420 0.136414 1441916335 -0.719910 -0.014832 -0.680420 0.136414 1441916335 -0.719910 -0.014832 -0.680420 0.136414 1441916335 -0.719666 -0.003357 -0.681091 0.135376 1441916335 -0.719666 -0.003357 -0.681091 0.135376 1441916335 -0.719666 -0.003357 -0.681091 0.135376 1441916335 
-0.734741 -0.001038 -0.672180 0.091797 1441916352 -0.734741 -0.001038 -0.672180 0.091797 1441916352 -0.734741 -0.001038 -0.672180 0.091797 1441916352 -0.735229 0.057007 -0.660645 0.140625 1441916352 -0.735229 0.057007 -0.660645 0.140625 1441916352 -0.735229 0.057007 -0.660645 0.140625 1441916352 -0.735229 0.057007 -0.660645 0.140625 1441916352 -0.735229 0.057007 -0.660645 0.140625 1441916352 -0.735229 0.057007 -0.660645 0.140625 1441916352 -0.735229 0.057007 -0.660645 0.140625 1441916352 -0.718262 0.177795 -0.643677 0.195496 1441916352 -0.718262 0.177795 -0.643677 0.195496 1441916352 -0.718262 0.177795 -0.643677 0.195496 1441916352 -0.718262 0.177795 -0.643677 0.195496 1441916352 -0.718262 0.177795 -0.643677 0.195496 1441916352 -0.718262 0.177795 -0.643677 0.195496 1441916352 -0.671021 0.303772 -0.624084 0.260803 1441916352 -0.671021 0.303772 -0.624084 0.260803 1441916352 -0.671021 0.303772 -0.624084 0.260803 1441916352 -0.671021 0.303772 -0.624084 0.260803 1441916352 -0.671021 0.303772 -0.624084 0.260803 1441916352 -0.671021 0.303772 -0.624084 0.260803 1441916352 -0.609497 0.377441 -0.600769 0.353699 1441916352 -0.609497 0.377441 -0.600769 0.353699 1441916352 -0.609497 0.377441 -0.600769 0.353699 1441916352 -0.609497 0.377441 -0.600769 0.353699 1441916352 -0.609497 0.377441 -0.600769 0.353699 1441916352 -0.569946 0.384521 -0.563354 0.458191 1441916352 -0.569946 0.384521 -0.563354 0.458191 1441916352 -0.569946 0.384521 -0.563354 0.458191 1441916352 -0.569946 0.384521 -0.563354 0.458191 1441916352 -0.569946 0.384521 -0.563354 0.458191 1441916352 -0.569946 0.384521 -0.563354 0.458191 1441916352 -0.565613 0.367371 -0.504517 0.539124 1441916352 -0.565613 0.367371 -0.504517 0.539124 1441916352 -0.565613 0.367371 -0.504517 0.539124 1441916352 -0.565613 0.367371 -0.504517 0.539124 1441916352 -0.565613 0.367371 -0.504517 0.539124 1441916352 -0.565613 0.367371 -0.504517 0.539124 1441916352 -0.565613 0.367371 -0.504517 0.539124 1441916352 -0.565735 0.373169 -0.453064 0.579163 1441916352 -0.565735 0.373169 -0.453064 0.579163 1441916352 -0.565735 0.373169 -0.453064 0.579163 1441916352 -0.565735 0.373169 -0.453064 0.579163 1441916352 -0.565735 0.373169 -0.453064 0.579163 1441916352 -0.565735 0.373169 -0.453064 0.579163 1441916352 -0.565735 0.373169 -0.453064 0.579163 1441916353 -0.559387 0.397278 -0.434814 0.583252 1441916353 -0.559387 0.397278 -0.434814 0.583252 1441916353 -0.559387 0.397278 -0.434814 0.583252 1441916353 -0.559387 0.397278 -0.434814 0.583252 1441916353 -0.559387 0.397278 -0.434814 0.583252 1441916353 -0.559387 0.397278 -0.434814 0.583252 1441916353 -0.577576 0.397888 -0.421021 0.575195 1441916353 -0.577576 0.397888 -0.421021 0.575195 1441916353 -0.577576 0.397888 -0.421021 0.575195 1441916353 -0.577576 0.397888 -0.421021 0.575195 1441916353 -0.577576 0.397888 -0.421021 0.575195 1441916353 -0.577576 0.397888 -0.421021 0.575195 1441916353 -0.615173 0.384338 -0.416321 0.548279 1441916353 -0.615173 0.384338 -0.416321 0.548279 1441916353 -0.615173 0.384338 -0.416321 0.548279 1441916353 -0.615173 0.384338 -0.416321 0.548279 1441916353 -0.615173 0.384338 -0.416321 0.548279 1441916353 -0.615173 0.384338 -0.416321 0.548279 1441916353 -0.615173 0.384338 -0.416321 0.548279 1441916353 -0.661743 0.368469 -0.426819 0.494202 1441916353 -0.661743 0.368469 -0.426819 0.494202 1441916353 -0.661743 0.368469 -0.426819 0.494202 1441916353 -0.661743 0.368469 -0.426819 0.494202 1441916353 -0.661743 0.368469 -0.426819 0.494202 1441916353 -0.661743 0.368469 -0.426819 0.494202 1441916353 -0.712280 0.339172 -0.454590 0.413513 1441916353 -0.712280 0.339172 -0.454590 0.413513 1441916353 -0.712280 0.339172 -0.454590 0.413513 1441916353 -0.712280 0.339172 -0.454590 0.413513 1441916353 -0.712280 0.339172 -0.454590 0.413513 1441916353 -0.712280 0.339172 -0.454590 0.413513 1441916353 -0.761536 0.286987 -0.483154 0.322998 1441916353 -0.761536 0.286987 -0.483154 0.322998 1441916353 -0.761536 0.286987 -0.483154 0.322998 1441916353 -0.761536 0.286987 -0.483154 0.322998 1441916353 -0.761536 0.286987 -0.483154 0.322998 1441916353 -0.761536 0.286987 -0.483154 0.322998 1441916353 -0.761536 0.286987 -0.483154 0.322998 1441916353 -0.812073 0.212585 -0.498718 0.216003 1441916353 -0.812073 0.212585 -0.498718 0.216003 1441916353 -0.812073 0.212585 -0.498718 0.216003 1441916353 -0.812073 0.212585 -0.498718 0.216003 1441916353 -0.812073 0.212585 -0.498718 0.216003 1441916353 -0.812073 0.212585 -0.498718 0.216003 1441916353 -0.832031 0.144165 -0.522827 0.116943 1441916353 -0.832031 0.144165 -0.522827 0.116943 1441916353 -0.832031 0.144165 -0.522827 0.116943 1441916353 -0.832031 0.144165 -0.522827 0.116943 1441916353 -0.832031 0.144165 -0.522827 0.116943 1441916353 -0.832031 0.144165 -0.522827 0.116943 1441916353 -0.832031 0.144165 -0.522827 0.116943 1441916353 -0.831177 0.080811 -0.548828 0.038025 1441916353 -0.831177 0.080811 -0.548828 0.038025 1441916353 -0.831177 0.080811 -0.548828 0.038025 1441916353 -0.831177 0.080811 -0.548828 0.038025 1441916353 -0.831177 0.080811 -0.548828 0.038025 1441916353 -0.831177 0.080811 -0.548828 0.038025 1441916353 -0.820679 0.005981 -0.571289 -0.009827 1441916353 -0.820679 0.005981 -0.571289 -0.009827 1441916353 -0.820679 0.005981 -0.571289 -0.009827 1441916353 -0.820679 0.005981 -0.571289 -0.009827 1441916353 -0.820679 0.005981 -0.571289 -0.009827 1441916353 -0.820679 0.005981 -0.571289 -0.009827 1441916353 -0.799133 -0.037598 -0.599243 -0.030212 1441916353 -0.799133 -0.037598 -0.599243 -0.030212 1441916353 -0.799133 -0.037598 -0.599243 -0.030212 1441916353 -0.799133 -0.037598 -0.599243 -0.030212 1441916353 -0.799133 -0.037598 -0.599243 -0.030212 1441916353 -0.799133 -0.037598 -0.599243 -0.030212 1441916353 -0.787048 -0.005676 -0.616455 -0.024902 1441916353 -0.787048 -0.005676 -0.616455 -0.024902 1441916353 -0.787048 -0.005676 -0.616455 -0.024902 1441916353 -0.787048 -0.005676 -0.616455 -0.024902 1441916353 -0.787048 -0.005676 -0.616455 -0.024902 1441916353 -0.787048 -0.005676 -0.616455 -0.024902 1441916353 -0.787048 -0.005676 -0.616455 -0.024902 1441916353 -0.769592 0.056213 -0.635193 0.033691 1441916353 -0.769592 0.056213 -0.635193 0.033691 1441916353 -0.769592 0.056213 -0.635193 0.033691 1441916353 -0.769592 0.056213 -0.635193 0.033691 1441916353 -0.769592 0.056213 -0.635193 0.033691 1441916353 -0.769592 0.056213 -0.635193 0.033691 1441916353 -0.738342 0.136108 -0.647461 0.131226 1441916353 -0.738342 0.136108 -0.647461 0.131226 1441916353 -0.738342 0.136108 -0.647461 0.131226 1441916353 -0.738342 0.136108 -0.647461 0.131226 1441916353 -0.738342 0.136108 -0.647461 0.131226 1441916353 -0.738342 0.136108 -0.647461 0.131226 1441916353 -0.738342 0.136108 -0.647461 0.131226 1441916353 -0.684509 0.263794 -0.637573 0.235474 1441916353 -0.684509 0.263794 -0.637573 0.235474 1441916353 -0.684509 0.263794 -0.637573 0.235474 1441916353 -0.684509 0.263794 -0.637573 0.235474 1441916353 -0.684509 0.263794 -0.637573 0.235474 1441916353 -0.684509 0.263794 -0.637573 0.235474 1441916353 -0.684509 0.263794 -0.637573 0.235474 1441916353 -0.604675 0.375427 -0.618225 0.333496 1441916353 -0.604675 0.375427 -0.618225 0.333496 1441916353 -0.604675 0.375427 -0.618225 0.333496 1441916353 -0.604675 0.375427 -0.618225 0.333496 1441916353 -0.604675 0.375427 -0.618225 0.333496 1441916353 -0.546631 0.399292 -0.585571 0.445984 1441916353 -0.546631 0.399292 -0.585571 0.445984 1441916353 -0.546631 0.399292 -0.585571 0.445984 1441916353 -0.546631 0.399292 -0.585571 0.445984 1441916353 -0.546631 0.399292 -0.585571 0.445984 1441916353 -0.546631 0.399292 -0.585571 0.445984 1441916353 -0.546631 0.399292 -0.585571 0.445984 1441916353 -0.538574 0.374084 -0.515930 0.551208 1441916353 -0.538574 0.374084 -0.515930 0.551208 1441916353 -0.538574 0.374084 -0.515930 0.551208 1441916353 -0.538574 0.374084 -0.515930 0.551208 1441916353 -0.538574 0.374084 -0.515930 0.551208 1441916353 -0.538574 0.374084 -0.515930 0.551208 1441916353 -0.538574 0.374084 -0.515930 0.551208 1441916353 -0.531677 0.384094 -0.455994 0.601563 1441916354 -0.531677 0.384094 -0.455994 0.601563 1441916354 -0.531677 0.384094 -0.455994 0.601563 1441916354 -0.531677 0.384094 -0.455994 0.601563 1441916354 -0.531677 0.384094 -0.455994 0.601563 1441916354 -0.531677 0.384094 -0.455994 0.601563 1441916354 -0.510864 0.414001 -0.445435 0.607605 1441916354 -0.510864 0.414001 -0.445435 0.607605 1441916354 -0.510864 0.414001 -0.445435 0.607605 1441916354 -0.510864 0.414001 -0.445435 0.607605 1441916354 -0.510864 0.414001 -0.445435 0.607605 1441916354 -0.510864 0.414001 -0.445435 0.607605 1441916354 -0.510864 0.414001 -0.445435 0.607605 1441916354 -0.528198 0.412415 -0.438904 0.598572 1441916354 -0.528198 0.412415 -0.438904 0.598572 1441916354 -0.528198 0.412415 -0.438904 0.598572 1441916354 -0.528198 0.412415 -0.438904 0.598572 1441916354 -0.528198 0.412415 -0.438904 0.598572 1441916354 -0.528198 0.412415 -0.438904 0.598572 1441916354 -0.568420 0.392151 -0.447083 0.568481 1441916354 -0.568420 0.392151 -0.447083 0.568481 1441916354 -0.568420 0.392151 -0.447083 0.568481 1441916354 -0.568420 0.392151 -0.447083 0.568481 1441916354 -0.568420 0.392151 -0.447083 0.568481 1441916354 -0.568420 0.392151 -0.447083 0.568481 1441916354 -0.611267 0.379395 -0.473572 0.508118 1441916354 -0.611267 0.379395 -0.473572 0.508118 1441916354 -0.611267 0.379395 -0.473572 0.508118 1441916354 -0.611267 0.379395 -0.473572 0.508118 1441916354 -0.611267 0.379395 -0.473572 0.508118 1441916354 -0.611267 0.379395 -0.473572 0.508118 1441916354 -0.656189 0.356079 -0.516968 0.418762 1441916354 -0.656189 0.356079 -0.516968 0.418762 1441916354 -0.656189 0.356079 -0.516968 0.418762 1441916354 -0.656189 0.356079 -0.516968 0.418762 1441916354 -0.656189 0.356079 -0.516968 0.418762 1441916354 -0.656189 0.356079 -0.516968 0.418762 1441916354 -0.656189 0.356079 -0.516968 0.418762 1441916354 -0.706482 0.315369 -0.548157 0.317810 1441916354 -0.706482 0.315369 -0.548157 0.317810 1441916354 -0.706482 0.315369 -0.548157 0.317810 1441916354 -0.706482 0.315369 -0.548157 0.317810 1441916354 -0.706482 0.315369 -0.548157 0.317810 1441916354 -0.706482 0.315369 -0.548157 0.317810 1441916354 -0.763000 0.239990 -0.561035 0.213379 1441916354 -0.763000 0.239990 -0.561035 0.213379 1441916354 -0.763000 0.239990 -0.561035 0.213379 1441916354 -0.763000 0.239990 -0.561035 0.213379 1441916354 -0.763000 0.239990 -0.561035 0.213379 1441916354 -0.763000 0.239990 -0.561035 0.213379 1441916354 -0.807068 0.156982 -0.557739 0.113953 1441916354 -0.807068 0.156982 -0.557739 0.113953 1441916354 -0.807068 0.156982 -0.557739 0.113953 1441916354 -0.807068 0.156982 -0.557739 0.113953 1441916354 -0.807068 0.156982 -0.557739 0.113953 1441916354 -0.807068 0.156982 -0.557739 0.113953 1441916354 -0.807068 0.156982 -0.557739 0.113953 1441916354 -0.824402 0.062683 -0.561462 0.035706 1441916354 -0.824402 0.062683 -0.561462 0.035706 1441916354 -0.824402 0.062683 -0.561462 0.035706 1441916354 -0.824402 0.062683 -0.561462 0.035706 1441916354 -0.824402 0.062683 -0.561462 0.035706 1441916354 -0.824402 0.062683 -0.561462 0.035706 1441916354 -0.823975 -0.020630 -0.566284 -0.010376 1441916354 -0.823975 -0.020630 -0.566284 -0.010376 1441916354 -0.823975 -0.020630 -0.566284 -0.010376 1441916354 -0.823975 -0.020630 -0.566284 -0.010376 1441916354 -0.823975 -0.020630 -0.566284 -0.010376 1441916354 -0.823975 -0.020630 -0.566284 -0.010376 1441916354 -0.818420 -0.059875 -0.570679 -0.031250 1441916354 -0.818420 -0.059875 -0.570679 -0.031250 1441916354 -0.818420 -0.059875 -0.570679 -0.031250 1441916354 -0.818420 -0.059875 -0.570679 -0.031250 1441916354 -0.818420 -0.059875 -0.570679 -0.031250 1441916354 -0.818420 -0.059875 -0.570679 -0.031250 1441916354 -0.818420 -0.059875 -0.570679 -0.031250 1441916354 -0.806396 -0.046875 -0.589111 -0.022461 1441916354 -0.806396 -0.046875 -0.589111 -0.022461 1441916354 -0.806396 -0.046875 -0.589111 -0.022461 1441916354 -0.806396 -0.046875 -0.589111 -0.022461 1441916354 -0.806396 -0.046875 -0.589111 -0.022461 1441916354 -0.788696 0.027588 -0.613220 0.035400 1441916354 -0.788696 0.027588 -0.613220 0.035400 1441916354 -0.788696 0.027588 -0.613220 0.035400 1441916354 -0.788696 0.027588 -0.613220 0.035400 1441916354 -0.788696 0.027588 -0.613220 0.035400 1441916354 -0.788696 0.027588 -0.613220 0.035400 1441916354 -0.756897 0.150635 -0.624512 0.120178 1441916354 -0.756897 0.150635 -0.624512 0.120178 1441916354 -0.756897 0.150635 -0.624512 0.120178 1441916354 -0.756897 0.150635 -0.624512 0.120178 1441916354 -0.756897 0.150635 -0.624512 0.120178 1441916354 -0.756897 0.150635 -0.624512 0.120178 1441916354 -0.756897 0.150635 -0.624512 0.120178 1441916354 -0.696106 0.287170 -0.617554 0.227173 1441916354 -0.696106 0.287170 -0.617554 0.227173 1441916354 -0.696106 0.287170 -0.617554 0.227173 1441916354 -0.696106 0.287170 -0.617554 0.227173 1441916354 -0.696106 0.287170 -0.617554 0.227173 1441916354 -0.696106 0.287170 -0.617554 0.227173 1441916354 -0.620239 0.377197 -0.600281 0.335693 1441916354 -0.620239 0.377197 -0.600281 0.335693 1441916354 -0.620239 0.377197 -0.600281 0.335693 1441916354 -0.620239 0.377197 -0.600281 0.335693 1441916354 -0.620239 0.377197 -0.600281 0.335693 1441916354 -0.620239 0.377197 -0.600281 0.335693 1441916354 -0.559326 0.386292 -0.576965 0.452881 1441916354 -0.559326 0.386292 -0.576965 0.452881 1441916354 -0.559326 0.386292 -0.576965 0.452881 1441916354 -0.559326 0.386292 -0.576965 0.452881 1441916354 -0.559326 0.386292 -0.576965 0.452881 1441916354 -0.559326 0.386292 -0.576965 0.452881 1441916354 -0.559326 0.386292 -0.576965 0.452881 1441916354 -0.550659 0.358276 -0.516724 0.549011 1441916355 -0.550659 0.358276 -0.516724 0.549011 1441916355 -0.550659 0.358276 -0.516724 0.549011 1441916355 -0.550659 0.358276 -0.516724 0.549011 1441916355 -0.550659 0.358276 -0.516724 0.549011 1441916355 -0.550659 0.358276 -0.516724 0.549011 1441916355 -0.530273 0.376831 -0.466492 0.599304 1441916355 -0.530273 0.376831 -0.466492 0.599304 1441916355 -0.530273 0.376831 -0.466492 0.599304 1441916355 -0.530273 0.376831 -0.466492 0.599304 1441916355 -0.530273 0.376831 -0.466492 0.599304 1441916355 -0.530273 0.376831 -0.466492 0.599304 1441916355 -0.498291 0.407349 -0.465332 0.607605 1441916355 -0.498291 0.407349 -0.465332 0.607605 1441916355 -0.498291 0.407349 -0.465332 0.607605 1441916355 -0.498291 0.407349 -0.465332 0.607605 1441916355 -0.498291 0.407349 -0.465332 0.607605 1441916355 -0.498291 0.407349 -0.465332 0.607605 1441916355 -0.508484 0.402832 -0.460266 0.606079 1441916355 -0.508484 0.402832 -0.460266 0.606079 1441916355 -0.508484 0.402832 -0.460266 0.606079 1441916355 -0.508484 0.402832 -0.460266 0.606079 1441916355 -0.508484 0.402832 -0.460266 0.606079 1441916355 -0.508484 0.402832 -0.460266 0.606079 1441916355 -0.539063 0.386414 -0.470032 0.582336 1441916355 -0.539063 0.386414 -0.470032 0.582336 1441916355 -0.539063 0.386414 -0.470032 0.582336 1441916355 -0.539063 0.386414 -0.470032 0.582336 1441916355 -0.539063 0.386414 -0.470032 0.582336 1441916355 -0.539063 0.386414 -0.470032 0.582336 1441916355 -0.539063 0.386414 -0.470032 0.582336 1441916355 -0.579773 0.372498 -0.496826 0.527527 1441916355 -0.579773 0.372498 -0.496826 0.527527 1441916355 -0.579773 0.372498 -0.496826 0.527527 1441916355 -0.579773 0.372498 -0.496826 0.527527 1441916355 -0.579773 0.372498 -0.496826 0.527527 1441916355 -0.579773 0.372498 -0.496826 0.527527 1441916355 -0.622253 0.359253 -0.529175 0.451355 1441916355 -0.622253 0.359253 -0.529175 0.451355 1441916355 -0.622253 0.359253 -0.529175 0.451355 1441916355 -0.622253 0.359253 -0.529175 0.451355 1441916355 -0.622253 0.359253 -0.529175 0.451355 1441916355 -0.622253 0.359253 -0.529175 0.451355 1441916355 -0.667053 0.344666 -0.547058 0.370056 1441916355 -0.667053 0.344666 -0.547058 0.370056 1441916355 -0.667053 0.344666 -0.547058 0.370056 1441916355 -0.667053 0.344666 -0.547058 0.370056 1441916355 -0.667053 0.344666 -0.547058 0.370056 1441916355 -0.667053 0.344666 -0.547058 0.370056 1441916355 -0.722473 0.295166 -0.560791 0.276611 1441916355 -0.722473 0.295166 -0.560791 0.276611 1441916355 -0.722473 0.295166 -0.560791 0.276611 1441916355 -0.722473 0.295166 -0.560791 0.276611 1441916355 -0.722473 0.295166 -0.560791 0.276611 1441916355 -0.763306 0.224854 -0.573303 0.195435 1441916355 -0.763306 0.224854 -0.573303 0.195435 1441916355 -0.763306 0.224854 -0.573303 0.195435 1441916355 -0.763306 0.224854 -0.573303 0.195435 1441916355 -0.763306 0.224854 -0.573303 0.195435 1441916355 -0.763306 0.224854 -0.573303 0.195435 1441916355 -0.763306 0.224854 -0.573303 0.195435 1441916355 -0.794617 0.142456 -0.578857 0.115234 1441916355 -0.794617 0.142456 -0.578857 0.115234 1441916355 -0.794617 0.142456 -0.578857 0.115234 1441916355 -0.794617 0.142456 -0.578857 0.115234 1441916355 -0.794617 0.142456 -0.578857 0.115234 1441916355 -0.794617 0.142456 -0.578857 0.115234 1441916355 -0.803589 0.071533 -0.589478 0.041992 1441916355 -0.803589 0.071533 -0.589478 0.041992 1441916355 -0.803589 0.071533 -0.589478 0.041992 1441916355 -0.803589 0.071533 -0.589478 0.041992 1441916355 -0.803589 0.071533 -0.589478 0.041992 1441916355 -0.803589 0.071533 -0.589478 0.041992 1441916355 -0.803589 0.071533 -0.589478 0.041992 1441916355 -0.803894 0.035828 -0.593018 -0.029907 1441916355 -0.803894 0.035828 -0.593018 -0.029907 1441916355 -0.803894 0.035828 -0.593018 -0.029907 1441916355 -0.803894 0.035828 -0.593018 -0.029907 1441916355 -0.803894 0.035828 -0.593018 -0.029907 1441916355 -0.803894 0.035828 -0.593018 -0.029907 1441916355 -0.800293 0.022034 -0.596497 -0.057556 1441916355 -0.800293 0.022034 -0.596497 -0.057556 1441916355 -0.800293 0.022034 -0.596497 -0.057556 1441916355 -0.800293 0.022034 -0.596497 -0.057556 1441916355 -0.800293 0.022034 -0.596497 -0.057556 1441916355 -0.800293 0.022034 -0.596497 -0.057556 1441916355 -0.790100 0.017456 -0.611816 -0.034729 1441916355 -0.790100 0.017456 -0.611816 -0.034729 1441916355 -0.790100 0.017456 -0.611816 -0.034729 1441916355 -0.790100 0.017456 -0.611816 -0.034729 1441916355 -0.790100 0.017456 -0.611816 -0.034729 1441916355 -0.790100 0.017456 -0.611816 -0.034729 1441916355 -0.779602 0.072449 -0.621582 0.026306 1441916355 -0.779602 0.072449 -0.621582 0.026306 1441916355 -0.779602 0.072449 -0.621582 0.026306 1441916355 -0.779602 0.072449 -0.621582 0.026306 1441916355 -0.779602 0.072449 -0.621582 0.026306 1441916355 -0.779602 0.072449 -0.621582 0.026306 1441916355 -0.752991 0.175171 -0.620972 0.129700 1441916355 -0.752991 0.175171 -0.620972 0.129700 1441916355 -0.752991 0.175171 -0.620972 0.129700 1441916355 -0.752991 0.175171 -0.620972 0.129700 1441916355 -0.752991 0.175171 -0.620972 0.129700 1441916355 -0.752991 0.175171 -0.620972 0.129700 1441916355 -0.698425 0.292236 -0.601563 0.255005 1441916355 -0.698425 0.292236 -0.601563 0.255005 1441916355 -0.698425 0.292236 -0.601563 0.255005 1441916355 -0.698425 0.292236 -0.601563 0.255005 1441916355 -0.698425 0.292236 -0.601563 0.255005 1441916355 -0.698425 0.292236 -0.601563 0.255005 1441916355 -0.627625 0.360474 -0.587219 0.362366 1441916355 -0.627625 0.360474 -0.587219 0.362366 1441916355 -0.627625 0.360474 -0.587219 0.362366 1441916356 -0.627625 0.360474 -0.587219 0.362366 1441916356 -0.627625 0.360474 -0.587219 0.362366 1441916356 -0.627625 0.360474 -0.587219 0.362366 1441916356 -0.572144 0.373901 -0.564819 0.462402 1441916356 -0.572144 0.373901 -0.564819 0.462402 1441916356 -0.572144 0.373901 -0.564819 0.462402 1441916356 -0.572144 0.373901 -0.564819 0.462402 1441916356 -0.572144 0.373901 -0.564819 0.462402 1441916356 -0.572144 0.373901 -0.564819 0.462402 1441916356 -0.572144 0.373901 -0.564819 0.462402 1441916356 -0.551025 0.366394 -0.510986 0.548645 1441916356 -0.551025 0.366394 -0.510986 0.548645 1441916356 -0.551025 0.366394 -0.510986 0.548645 1441916356 -0.551025 0.366394 -0.510986 0.548645 1441916356 -0.551025 0.366394 -0.510986 0.548645 1441916356 -0.551025 0.366394 -0.510986 0.548645 1441916356 -0.525879 0.386536 -0.466919 0.596680 1441916356 -0.525879 0.386536 -0.466919 0.596680 1441916356 -0.525879 0.386536 -0.466919 0.596680 1441916356 -0.525879 0.386536 -0.466919 0.596680 1441916356 -0.525879 0.386536 -0.466919 0.596680 1441916356 -0.525879 0.386536 -0.466919 0.596680 1441916356 -0.504150 0.405640 -0.454407 0.612183 1441916356 -0.504150 0.405640 -0.454407 0.612183 1441916356 -0.504150 0.405640 -0.454407 0.612183 1441916356 -0.504150 0.405640 -0.454407 0.612183 1441916356 -0.504150 0.405640 -0.454407 0.612183 1441916356 -0.504150 0.405640 -0.454407 0.612183 1441916356 -0.512817 0.404419 -0.446777 0.611450 1441916356 -0.512817 0.404419 -0.446777 0.611450 1441916356 -0.512817 0.404419 -0.446777 0.611450 1441916356 -0.512817 0.404419 -0.446777 0.611450 1441916356 -0.512817 0.404419 -0.446777 0.611450 1441916356 -0.512817 0.404419 -0.446777 0.611450 1441916356 -0.535706 0.394653 -0.454895 0.591858 1441916356 -0.535706 0.394653 -0.454895 0.591858 1441916356 -0.535706 0.394653 -0.454895 0.591858 1441916356 -0.535706 0.394653 -0.454895 0.591858 1441916356 -0.535706 0.394653 -0.454895 0.591858 1441916356 -0.535706 0.394653 -0.454895 0.591858 1441916356 -0.571289 0.380493 -0.475708 0.550049 1441916356 -0.571289 0.380493 -0.475708 0.550049 1441916356 -0.571289 0.380493 -0.475708 0.550049 1441916356 -0.571289 0.380493 -0.475708 0.550049 1441916356 -0.571289 0.380493 -0.475708 0.550049 1441916356 -0.571289 0.380493 -0.475708 0.550049 1441916356 -0.571289 0.380493 -0.475708 0.550049 1441916356 -0.626099 0.350891 -0.501404 0.483215 1441916356 -0.626099 0.350891 -0.501404 0.483215 1441916356 -0.626099 0.350891 -0.501404 0.483215 1441916356 -0.626099 0.350891 -0.501404 0.483215 1441916356 -0.626099 0.350891 -0.501404 0.483215 1441916356 -0.626099 0.350891 -0.501404 0.483215 1441916356 -0.675476 0.307800 -0.535156 0.403259 1441916356 -0.675476 0.307800 -0.535156 0.403259 1441916356 -0.675476 0.307800 -0.535156 0.403259 1441916356 -0.675476 0.307800 -0.535156 0.403259 1441916356 -0.675476 0.307800 -0.535156 0.403259 1441916356 -0.675476 0.307800 -0.535156 0.403259 1441916356 -0.675476 0.307800 -0.535156 0.403259 1441916356 -0.727356 0.261353 -0.561462 0.295837 1441916356 -0.727356 0.261353 -0.561462 0.295837 1441916356 -0.727356 0.261353 -0.561462 0.295837 1441916356 -0.727356 0.261353 -0.561462 0.295837 1441916356 -0.727356 0.261353 -0.561462 0.295837 1441916356 -0.727356 0.261353 -0.561462 0.295837 1441916356 -0.772583 0.181519 -0.581726 0.178223 1441916356 -0.772583 0.181519 -0.581726 0.178223 1441916356 -0.772583 0.181519 -0.581726 0.178223 1441916356 -0.772583 0.181519 -0.581726 0.178223 1441916356 -0.772583 0.181519 -0.581726 0.178223 1441916356 -0.772583 0.181519 -0.581726 0.178223 1441916356 -0.790466 0.090698 -0.600830 0.077637 1441916356 -0.790466 0.090698 -0.600830 0.077637 1441916356 -0.790466 0.090698 -0.600830 0.077637 1441916356 -0.790466 0.090698 -0.600830 0.077637 1441916356 -0.790466 0.090698 -0.600830 0.077637 1441916356 -0.790466 0.090698 -0.600830 0.077637 1441916356 -0.790466 0.090698 -0.600830 0.077637 1441916356 -0.793457 0.017578 -0.608093 -0.020020 1441916356 -0.793457 0.017578 -0.608093 -0.020020 1441916356 -0.793457 0.017578 -0.608093 -0.020020 1441916356 -0.793457 0.017578 -0.608093 -0.020020 1441916356 -0.793457 0.017578 -0.608093 -0.020020 1441916356 -0.793457 0.017578 -0.608093 -0.020020 1441916356 -0.785645 -0.020508 -0.612183 -0.087524 1441916356 -0.785645 -0.020508 -0.612183 -0.087524 1441916356 -0.785645 -0.020508 -0.612183 -0.087524 1441916356 -0.785645 -0.020508 -0.612183 -0.087524 1441916356 -0.785645 -0.020508 -0.612183 -0.087524 1441916356 -0.785645 -0.020508 -0.612183 -0.087524 1441916356 -0.783020 -0.025818 -0.607666 -0.130554 1441916356 -0.783020 -0.025818 -0.607666 -0.130554 1441916356 -0.783020 -0.025818 -0.607666 -0.130554 1441916356 -0.783020 -0.025818 -0.607666 -0.130554 1441916356 -0.783020 -0.025818 -0.607666 -0.130554 1441916356 -0.783020 -0.025818 -0.607666 -0.130554 1441916356 -0.783020 -0.025818 -0.607666 -0.130554 1441916356 -0.788635 0.009155 -0.599060 -0.138611 1441916356 -0.788635 0.009155 -0.599060 -0.138611 1441916356 -0.788635 0.009155 -0.599060 -0.138611 1441916356 -0.788635 0.009155 -0.599060 -0.138611 1441916356 -0.788635 0.009155 -0.599060 -0.138611 1441916356 -0.788635 0.009155 -0.599060 -0.138611 1441916356 -0.787048 0.050354 -0.610535 -0.072937 1441916356 -0.787048 0.050354 -0.610535 -0.072937 1441916356 -0.787048 0.050354 -0.610535 -0.072937 1441916356 -0.787048 0.050354 -0.610535 -0.072937 1441916356 -0.787048 0.050354 -0.610535 -0.072937 1441916356 -0.777100 0.101135 -0.620544 0.030579 1441916356 -0.777100 0.101135 -0.620544 0.030579 1441916356 -0.777100 0.101135 -0.620544 0.030579 1441916356 -0.777100 0.101135 -0.620544 0.030579 1441916357 -0.777100 0.101135 -0.620544 0.030579 1441916357 -0.777100 0.101135 -0.620544 0.030579 1441916357 -0.751892 0.191833 -0.612183 0.152039 1441916357 -0.751892 0.191833 -0.612183 0.152039 1441916357 -0.751892 0.191833 -0.612183 0.152039 1441916357 -0.751892 0.191833 -0.612183 0.152039 1441916357 -0.751892 0.191833 -0.612183 0.152039 1441916357 -0.751892 0.191833 -0.612183 0.152039 1441916357 -0.751892 0.191833 -0.612183 0.152039 1441916357 -0.703003 0.303528 -0.585938 0.265320 1441916357 -0.703003 0.303528 -0.585938 0.265320 1441916357 -0.703003 0.303528 -0.585938 0.265320 1441916357 -0.703003 0.303528 -0.585938 0.265320 1441916357 -0.703003 0.303528 -0.585938 0.265320 1441916357 -0.703003 0.303528 -0.585938 0.265320 1441916357 -0.628052 0.389526 -0.568726 0.361084 1441916357 -0.628052 0.389526 -0.568726 0.361084 1441916357 -0.628052 0.389526 -0.568726 0.361084 1441916357 -0.628052 0.389526 -0.568726 0.361084 1441916357 -0.628052 0.389526 -0.568726 0.361084 1441916357 -0.628052 0.389526 -0.568726 0.361084 1441916357 -0.564331 0.403015 -0.554260 0.460388 1441916357 -0.564331 0.403015 -0.554260 0.460388 1441916357 -0.564331 0.403015 -0.554260 0.460388 1441916357 -0.564331 0.403015 -0.554260 0.460388 1441916357 -0.564331 0.403015 -0.554260 0.460388 1441916357 -0.564331 0.403015 -0.554260 0.460388 1441916357 -0.542786 0.388123 -0.506409 0.546204 1441916357 -0.542786 0.388123 -0.506409 0.546204 1441916357 -0.542786 0.388123 -0.506409 0.546204 1441916357 -0.542786 0.388123 -0.506409 0.546204 1441916357 -0.542786 0.388123 -0.506409 0.546204 1441916357 -0.542786 0.388123 -0.506409 0.546204 1441916357 -0.513855 0.401550 -0.471375 0.593689 1441916357 -0.513855 0.401550 -0.471375 0.593689 1441916357 -0.513855 0.401550 -0.471375 0.593689 1441916357 -0.513855 0.401550 -0.471375 0.593689 1441916357 -0.513855 0.401550 -0.471375 0.593689 1441916357 -0.513855 0.401550 -0.471375 0.593689 1441916357 -0.486633 0.421082 -0.473389 0.601440 1441916357 -0.486633 0.421082 -0.473389 0.601440 1441916357 -0.486633 0.421082 -0.473389 0.601440 1441916357 -0.486633 0.421082 -0.473389 0.601440 1441916357 -0.486633 0.421082 -0.473389 0.601440 1441916357 -0.486633 0.421082 -0.473389 0.601440 1441916357 -0.500549 0.412659 -0.466614 0.601196 1441916357 -0.500549 0.412659 -0.466614 0.601196 1441916357 -0.500549 0.412659 -0.466614 0.601196 1441916357 -0.500549 0.412659 -0.466614 0.601196 1441916357 -0.500549 0.412659 -0.466614 0.601196 1441916357 -0.500549 0.412659 -0.466614 0.601196 1441916357 -0.500549 0.412659 -0.466614 0.601196 1441916357 -0.526611 0.399048 -0.477905 0.578857 1441916357 -0.526611 0.399048 -0.477905 0.578857 1441916357 -0.526611 0.399048 -0.477905 0.578857 1441916357 -0.526611 0.399048 -0.477905 0.578857 1441916357 -0.526611 0.399048 -0.477905 0.578857 1441916357 -0.526611 0.399048 -0.477905 0.578857 1441916357 -0.554199 0.389709 -0.505371 0.534424 1441916357 -0.554199 0.389709 -0.505371 0.534424 1441916357 -0.554199 0.389709 -0.505371 0.534424 1441916357 -0.554199 0.389709 -0.505371 0.534424 1441916357 -0.554199 0.389709 -0.505371 0.534424 1441916357 -0.554199 0.389709 -0.505371 0.534424 1441916357 -0.554199 0.389709 -0.505371 0.534424 1441916357 -0.594116 0.376465 -0.534058 0.469116 1441916357 -0.594116 0.376465 -0.534058 0.469116 1441916357 -0.594116 0.376465 -0.534058 0.469116 1441916357 -0.594116 0.376465 -0.534058 0.469116 1441916357 -0.594116 0.376465 -0.534058 0.469116 1441916357 -0.594116 0.376465 -0.534058 0.469116 1441916357 -0.637390 0.343323 -0.564209 0.396851 1441916357 -0.637390 0.343323 -0.564209 0.396851 1441916357 -0.637390 0.343323 -0.564209 0.396851 1441916357 -0.637390 0.343323 -0.564209 0.396851 1441916357 -0.637390 0.343323 -0.564209 0.396851 1441916357 -0.637390 0.343323 -0.564209 0.396851 1441916357 -0.692627 0.280579 -0.588013 0.309448 1441916357 -0.692627 0.280579 -0.588013 0.309448 1441916357 -0.692627 0.280579 -0.588013 0.309448 1441916357 -0.692627 0.280579 -0.588013 0.309448 1441916357 -0.692627 0.280579 -0.588013 0.309448 1441916357 -0.692627 0.280579 -0.588013 0.309448 1441916357 -0.748108 0.200317 -0.595154 0.214661 1441916357 -0.748108 0.200317 -0.595154 0.214661 1441916357 -0.748108 0.200317 -0.595154 0.214661 1441916357 -0.748108 0.200317 -0.595154 0.214661 1441916357 
-0.719604 -0.045898 -0.680786 0.128967 1441916360 -0.719604 -0.045898 -0.680786 0.128967 1441916360 -0.722351 -0.034485 -0.680542 0.118225 1441916360 -0.722351 -0.034485 -0.680542 0.118225 1441916360 -0.722351 -0.034485 -0.680542 0.118225 1441916360 -0.722351 -0.034485 -0.680542 0.118225 1441916360 -0.722351 -0.034485 -0.680542 0.118225 1441916360 -0.722351 -0.034485 -0.680542 0.118225 1441916360 -0.722351 -0.034485 -0.680542 0.118225 1441916360 -0.723999 -0.021851 -0.681274 0.106323 1441916360 -0.723999 -0.021851 -0.681274 0.106323 1441916360 -0.723999 -0.021851 -0.681274 0.106323 1441916360 -0.723999 -0.021851 -0.681274 0.106323 1441916360 -0.723999 -0.021851 -0.681274 0.106323 1441916360 -0.723999 -0.021851 -0.681274 0.106323 1441916360 -0.723572 -0.006104 -0.683289 0.098083 1441916360 -0.723572 -0.006104 -0.683289 0.098083 1441916360 -0.723572 -0.006104 -0.683289 0.098083 1441916360 -0.723572 -0.006104 -0.683289 0.098083 1441916360 -0.723572 -0.006104 -0.683289 0.098083 1441916360 -0.723572 -0.006104 -0.683289 0.098083 1441916360 -0.723572 -0.006104 -0.683289 0.098083 1441916360 -0.721741 0.009277 -0.685791 0.093384 1441916360 -0.721741 0.009277 -0.685791 0.093384 1441916360 -0.721741 0.009277 -0.685791 0.093384 1441916360 -0.721741 0.009277 -0.685791 0.093384 1441916360 -0.721741 0.009277 -0.685791 0.093384 1441916360 -0.721741 0.009277 -0.685791 0.093384 1441916360 -0.720764 0.016479 -0.686646 0.093933 1441916360 -0.720764 0.016479 -0.686646 0.093933 1441916360 -0.720764 0.016479 -0.686646 0.093933 1441916360 -0.720764 0.016479 -0.686646 0.093933 1441916360 -0.720764 0.016479 -0.686646 0.093933 1441916360 -0.720764 0.016479 -0.686646 0.093933 1441916360 -0.720764 0.016479 -0.686646 0.093933 1441916360 -0.719482 0.013855 -0.687195 0.100098 1441916360 -0.719482 0.013855 -0.687195 0.100098 1441916360 -0.719482 0.013855 -0.687195 0.100098 1441916360 -0.719482 0.013855 -0.687195 0.100098 1441916360 -0.719482 0.013855 -0.687195 0.100098 1441916360 -0.719482 0.013855 -0.687195 0.100098 1441916360 -0.718750 0.012695 -0.687195 0.105286 1441916360 -0.718750 0.012695 -0.687195 0.105286 1441916360 -0.718750 0.012695 -0.687195 0.105286 1441916360 -0.718750 0.012695 -0.687195 0.105286 1441916360 -0.718750 0.012695 -0.687195 0.105286 1441916360 -0.718750 0.012695 -0.687195 0.105286 1441916360 -0.719116 0.015381 -0.686890 0.104492 1441916360 -0.719116 0.015381 -0.686890 0.104492 1441916360 -0.719116 0.015381 -0.686890 0.104492 1441916360 -0.719116 0.015381 -0.686890 0.104492 1441916360 -0.719116 0.015381 -0.686890 0.104492 1441916360 -0.719116 0.015381 -0.686890 0.104492 1441916360 -0.719116 0.015381 -0.686890 0.104492 1441916360 -0.720459 0.022034 -0.686707 0.094727 1441916360 -0.720459 0.022034 -0.686707 0.094727 1441916360 -0.720459 0.022034 -0.686707 0.094727 1441916360 -0.720459 0.022034 -0.686707 0.094727 1441916360 -0.720459 0.022034 -0.686707 0.094727 1441916360 -0.720459 0.022034 -0.686707 0.094727 1441916360 -0.721375 0.038818 -0.687256 0.076294 1441916360 -0.721375 0.038818 -0.687256 0.076294 1441916360 -0.721375 0.038818 -0.687256 0.076294 1441916360 -0.721375 0.038818 -0.687256 0.076294 1441916360 -0.721375 0.038818 -0.687256 0.076294 1441916360 -0.721375 0.038818 -0.687256 0.076294 1441916360 -0.721313 0.050842 -0.687927 0.063416 1441916360 -0.721313 0.050842 -0.687927 0.063416 1441916361 -0.721313 0.050842 -0.687927 0.063416 1441916361 -0.721313 0.050842 -0.687927 0.063416 1441916361 -0.721313 0.050842 -0.687927 0.063416 1441916361 -0.721313 0.050842 -0.687927 0.063416 1441916361 -0.721313 0.050842 -0.687927 0.063416 1441916361 -0.719360 0.048340 -0.690125 0.063232 1441916361 -0.719360 0.048340 -0.690125 0.063232 1441916361 -0.719360 0.048340 -0.690125 0.063232 1441916361 -0.719360 0.048340 -0.690125 0.063232 1441916361 -0.719360 0.048340 -0.690125 0.063232 1441916361 -0.719360 0.048340 -0.690125 0.063232 1441916361 -0.716125 0.039368 -0.693176 0.072571 1441916361 -0.716125 0.039368 -0.693176 0.072571 1441916361 -0.716125 0.039368 -0.693176 0.072571 1441916361 -0.716125 0.039368 -0.693176 0.072571 1441916361 -0.716125 0.039368 -0.693176 0.072571 1441916361 -0.716125 0.039368 -0.693176 0.072571 1441916361 -0.714844 0.042053 -0.694031 0.075378 1441916361 -0.714844 0.042053 -0.694031 0.075378 1441916361 -0.714844 0.042053 -0.694031 0.075378 1441916361 -0.714844 0.042053 -0.694031 0.075378 1441916361 -0.714844 0.042053 -0.694031 0.075378 1441916361 -0.714844 0.042053 -0.694031 0.075378 1441916361 -0.714844 0.042053 -0.694031 0.075378 1441916361 -0.713257 0.047852 -0.695313 0.074646 1441916361 -0.713257 0.047852 -0.695313 0.074646 1441916361 -0.713257 0.047852 -0.695313 0.074646 1441916361 -0.713257 0.047852 -0.695313 0.074646 1441916361 -0.713257 0.047852 -0.695313 0.074646 1441916361 -0.713257 0.047852 -0.695313 0.074646 1441916361 -0.712769 0.043030 -0.696167 0.074585 1441916361 -0.712769 0.043030 -0.696167 0.074585 1441916361 -0.712769 0.043030 -0.696167 0.074585 1441916361 -0.712769 0.043030 -0.696167 0.074585 1441916361 -0.712769 0.043030 -0.696167 0.074585 1441916361 -0.712769 0.043030 -0.696167 0.074585 1441916361 -0.712769 0.043030 -0.696167 0.074585 1441916361 -0.715027 0.034729 -0.694763 0.070129 1441916361 -0.715027 0.034729 -0.694763 0.070129 1441916361 -0.715027 0.034729 -0.694763 0.070129 1441916361 -0.715027 0.034729 -0.694763 0.070129 1441916361 -0.715027 0.034729 -0.694763 0.070129 1441916361 -0.715027 0.034729 -0.694763 0.070129 1441916361 -0.715759 0.021240 -0.694580 0.070190 1441916361 -0.715759 0.021240 -0.694580 0.070190 1441916361 -0.715759 0.021240 -0.694580 0.070190 1441916361 -0.715759 0.021240 -0.694580 0.070190 1441916361 -0.715759 0.021240 -0.694580 0.070190 1441916361 -0.715759 0.021240 -0.694580 0.070190 1441916361 -0.715759 0.021240 -0.694580 0.070190 1441916361 -0.717468 0.009216 -0.692749 0.072815 1441916361 -0.717468 0.009216 -0.692749 0.072815 1441916361 -0.717468 0.009216 -0.692749 0.072815 1441916361 -0.717468 0.009216 -0.692749 0.072815 1441916361 -0.717468 0.009216 -0.692749 0.072815 1441916361 -0.717468 0.009216 -0.692749 0.072815 1441916361 -0.720215 0.002441 -0.690002 0.072571 1441916361 -0.720215 0.002441 -0.690002 0.072571 1441916361 -0.720215 0.002441 -0.690002 0.072571 1441916361 -0.720215 0.002441 -0.690002 0.072571 1441916361 -0.720215 0.002441 -0.690002 0.072571 1441916361 -0.720215 0.002441 -0.690002 0.072571 1441916361 -0.722656 0.000610 -0.687805 0.069519 1441916361 -0.722656 0.000610 -0.687805 0.069519 1441916361 -0.722656 0.000610 -0.687805 0.069519 1441916361 -0.722656 0.000610 -0.687805 0.069519 1441916361 -0.722656 0.000610 -0.687805 0.069519 1441916361 -0.722656 0.000610 -0.687805 0.069519 1441916361 -0.723938 0.005371 -0.686584 0.067566 1441916361 -0.723938 0.005371 -0.686584 0.067566 1441916361 -0.723938 0.005371 -0.686584 0.067566 1441916361 -0.723938 0.005371 -0.686584 0.067566 1441916361 -0.723938 0.005371 -0.686584 0.067566 1441916361 -0.723938 0.005371 -0.686584 0.067566 1441916361 -0.722778 0.008728 -0.687012 0.075134 1441916361 -0.722778 0.008728 -0.687012 0.075134 1441916361 -0.722778 0.008728 -0.687012 0.075134 1441916361 -0.722778 0.008728 -0.687012 0.075134 1441916361 -0.722778 0.008728 -0.687012 0.075134 1441916361 -0.722778 0.008728 -0.687012 0.075134 1441916361 -0.721008 0.013184 -0.688110 0.081360 1441916361 -0.721008 0.013184 -0.688110 0.081360 1441916361 -0.721008 0.013184 -0.688110 0.081360 1441916361 -0.721008 0.013184 -0.688110 0.081360 1441916361 -0.721008 0.013184 -0.688110 0.081360 1441916361 -0.721008 0.013184 -0.688110 0.081360 1441916361 -0.719482 0.018860 -0.689148 0.085022 1441916361 -0.719482 0.018860 -0.689148 0.085022 1441916361 -0.719482 0.018860 -0.689148 0.085022 1441916361 -0.719482 0.018860 -0.689148 0.085022 1441916361 -0.719482 0.018860 -0.689148 0.085022 1441916361 -0.719482 0.018860 -0.689148 0.085022 1441916361 -0.719482 0.018860 -0.689148 0.085022 1441916361 -0.719177 0.026367 -0.689087 0.085510 1441916361 -0.719177 0.026367 -0.689087 0.085510 1441916361 -0.719177 0.026367 -0.689087 0.085510 1441916361 -0.719177 0.026367 -0.689087 0.085510 1441916361 -0.719177 0.026367 -0.689087 0.085510 1441916361 -0.719177 0.026367 -0.689087 0.085510 1441916361 -0.720581 0.031677 -0.687683 0.083435 1441916361 -0.720581 0.031677 -0.687683 0.083435 1441916361 -0.720581 0.031677 -0.687683 0.083435 1441916361 -0.720581 0.031677 -0.687683 0.083435 1441916361 -0.720581 0.031677 -0.687683 0.083435 1441916361 -0.720581 0.031677 -0.687683 0.083435 1441916361 -0.721924 0.040649 -0.686646 0.076111 1441916361 -0.721924 0.040649 -0.686646 0.076111 1441916361 -0.721924 0.040649 -0.686646 0.076111 1441916361 -0.721924 0.040649 -0.686646 0.076111 1441916361 -0.721924 0.040649 -0.686646 0.076111 1441916361 -0.721924 0.040649 -0.686646 0.076111 1441916361 -0.721924 0.040649 -0.686646 0.076111 1441916361 -0.722656 0.051453 -0.686279 0.064941 1441916361 -0.722656 0.051453 -0.686279 0.064941 1441916361 -0.722656 0.051453 -0.686279 0.064941 1441916362 -0.722656 0.051453 -0.686279 0.064941 1441916362 -0.722656 0.051453 -0.686279 0.064941 1441916362 -0.722656 0.051453 -0.686279 0.064941 1441916362 -0.723389 0.056885 -0.685669 0.058655 1441916362 -0.723389 0.056885 -0.685669 0.058655 1441916362 -0.723389 0.056885 -0.685669 0.058655 1441916362 -0.723389 0.056885 -0.685669 0.058655 1441916362 -0.723389 0.056885 -0.685669 0.058655 1441916362 -0.723389 0.056885 -0.685669 0.058655 1441916362 -0.722656 0.055237 -0.686218 0.062683 1441916362 -0.722656 0.055237 -0.686218 0.062683 1441916362 -0.722656 0.055237 -0.686218 0.062683 1441916362 -0.722656 0.055237 -0.686218 0.062683 1441916362 -0.722656 0.055237 -0.686218 0.062683 1441916362 -0.722656 0.055237 -0.686218 0.062683 1441916362 -0.722656 0.055237 -0.686218 0.062683 1441916362 -0.721191 0.048889 -0.687134 0.073120 1441916362 -0.721191 0.048889 -0.687134 0.073120 1441916362 -0.721191 0.048889 -0.687134 0.073120 1441916362 -0.721191 0.048889 -0.687134 0.073120 1441916362 -0.721191 0.048889 -0.687134 0.073120 1441916362 -0.721191 0.048889 -0.687134 0.073120 1441916362 -0.719971 0.046570 -0.687683 0.081482 1441916362 -0.719971 0.046570 -0.687683 0.081482 1441916362 -0.719971 0.046570 -0.687683 0.081482 1441916362 -0.719971 0.046570 -0.687683 0.081482 1441916362 -0.719971 0.046570 -0.687683 0.081482 1441916362 -0.719971 0.046570 -0.687683 0.081482 1441916362 -0.719971 0.046570 -0.687683 0.081482 1441916362 -0.716980 0.037842 -0.689941 0.092773 1441916362 -0.716980 0.037842 -0.689941 0.092773 1441916362 -0.716980 0.037842 -0.689941 0.092773 1441916362 -0.716980 0.037842 -0.689941 0.092773 1441916362 -0.716980 0.037842 -0.689941 0.092773 1441916362 -0.716980 0.037842 -0.689941 0.092773 1441916362 -0.713318 0.021118 -0.692810 0.104065 1441916362 -0.713318 0.021118 -0.692810 0.104065 1441916362 -0.713318 0.021118 -0.692810 0.104065 1441916362 -0.713318 0.021118 -0.692810 0.104065 1441916362 -0.713318 0.021118 -0.692810 0.104065 1441916362 -0.713318 0.021118 -0.692810 0.104065 1441916362 -0.714905 0.012024 -0.691956 0.100525 1441916362 -0.714905 0.012024 -0.691956 0.100525 1441916362 -0.714905 0.012024 -0.691956 0.100525 1441916362 -0.714905 0.012024 -0.691956 0.100525 1441916362 -0.714905 0.012024 -0.691956 0.100525 1441916362 -0.714905 0.012024 -0.691956 0.100525 1441916362 -0.714905 0.012024 -0.691956 0.100525 1441916362 -0.716980 0.004089 -0.690857 0.093140 1441916362 -0.716980 0.004089 -0.690857 0.093140 1441916362 -0.716980 0.004089 -0.690857 0.093140 1441916362 -0.716980 0.004089 -0.690857 0.093140 1441916362 -0.716980 0.004089 -0.690857 0.093140 1441916362 -0.716980 0.004089 -0.690857 0.093140 1441916362 -0.718994 -0.006104 -0.689331 0.088684 1441916362 -0.718994 -0.006104 -0.689331 0.088684 1441916362 -0.718994 -0.006104 -0.689331 0.088684 1441916362 -0.718994 -0.006104 -0.689331 0.088684 1441916362 -0.718994 -0.006104 -0.689331 0.088684 1441916362 -0.718994 -0.006104 -0.689331 0.088684 1441916362 -0.718811 -0.017334 -0.689331 0.088989 1441916362 -0.718811 -0.017334 -0.689331 0.088989 1441916362 -0.718811 -0.017334 -0.689331 0.088989 1441916362 -0.718811 -0.017334 -0.689331 0.088989 1441916362 -0.718811 -0.017334 -0.689331 0.088989 1441916362 -0.718811 -0.017334 -0.689331 0.088989 1441916362 -0.718811 -0.017334 -0.689331 0.088989 1441916362 -0.719055 -0.025879 -0.688538 0.090820 1441916362 -0.719055 -0.025879 -0.688538 0.090820 1441916362 -0.719055 -0.025879 -0.688538 0.090820 1441916362 -0.719055 -0.025879 -0.688538 0.090820 1441916362 -0.719055 -0.025879 -0.688538 0.090820 1441916362 -0.719055 -0.025879 -0.688538 0.090820 1441916362 -0.719116 -0.025330 -0.688293 0.092224 1441916362 -0.719116 -0.025330 -0.688293 0.092224 1441916362 -0.719116 -0.025330 -0.688293 0.092224 1441916362 -0.719116 -0.025330 -0.688293 0.092224 1441916362 -0.719116 -0.025330 -0.688293 0.092224 1441916362 -0.719116 -0.025330 -0.688293 0.092224 1441916362 -0.719666 -0.018677 -0.687683 0.094788 1441916362 -0.719666 -0.018677 -0.687683 0.094788 1441916362 -0.719666 -0.018677 -0.687683 0.094788 1441916362 -0.719666 -0.018677 -0.687683 0.094788 1441916362 -0.719666 -0.018677 -0.687683 0.094788 1441916362 -0.719666 -0.018677 -0.687683 0.094788 1441916362 -0.719666 -0.018677 -0.687683 0.094788 1441916362 -0.719299 -0.007019 -0.688049 0.096375 1441916362 -0.719299 -0.007019 -0.688049 0.096375 1441916362 -0.719299 -0.007019 -0.688049 0.096375 1441916362 -0.719299 -0.007019 -0.688049 0.096375 1441916362 -0.719299 -0.007019 -0.688049 0.096375 1441916362 -0.719299 -0.007019 -0.688049 0.096375 1441916362 -0.716797 0.001465 -0.690002 0.100769 1441916362 -0.716797 0.001465 -0.690002 0.100769 1441916362 -0.716797 0.001465 -0.690002 0.100769 1441916362 -0.716797 0.001465 -0.690002 0.100769 1441916362 -0.716797 0.001465 -0.690002 0.100769 1441916362 -0.716797 0.001465 -0.690002 0.100769 1441916362 -0.716797 0.001465 -0.690002 0.100769 1441916362 -0.716187 0.017151 -0.690735 0.098511 1441916362 -0.716187 0.017151 -0.690735 0.098511 1441916362 -0.716187 0.017151 -0.690735 0.098511 1441916362 -0.716187 0.017151 -0.690735 0.098511 1441916362 -0.716187 0.017151 -0.690735 0.098511 1441916362 -0.716187 0.017151 -0.690735 0.098511 1441916362 -0.717468 0.036987 -0.690063 0.088562 1441916362 -0.717468 0.036987 -0.690063 0.088562 1441916362 -0.717468 0.036987 -0.690063 0.088562 1441916362 -0.717468 0.036987 -0.690063 0.088562 1441916362 -0.717468 0.036987 -0.690063 0.088562 1441916362 -0.717468 0.036987 -0.690063 0.088562 1441916362 -0.718262 0.044128 -0.689514 0.082336 1441916362 -0.718262 0.044128 -0.689514 0.082336 1441916362 -0.718262 0.044128 -0.689514 0.082336 1441916362 -0.718262 0.044128 -0.689514 0.082336 1441916363 -0.718262 0.044128 -0.689514 0.082336 1441916363 -0.718262 0.044128 -0.689514 0.082336 1441916363 -0.720581 0.050110 -0.687988 0.070679 1441916363 -0.720581 0.050110 -0.687988 0.070679 1441916363 -0.720581 0.050110 -0.687988 0.070679 1441916363 -0.720581 0.050110 -0.687988 0.070679 1441916363 -0.720581 0.050110 -0.687988 0.070679 1441916363 -0.720581 0.050110 -0.687988 0.070679 1441916363 -0.720581 0.050110 -0.687988 0.070679 1441916363 -0.723267 0.066833 -0.685425 0.051941 1441916363 -0.723267 0.066833 -0.685425 0.051941 1441916363 -0.723267 0.066833 -0.685425 0.051941 1441916363 -0.723267 0.066833 -0.685425 0.051941 1441916363 -0.723267 0.066833 -0.685425 0.051941 1441916363 -0.723267 0.066833 -0.685425 0.051941 1441916363 -0.724731 0.075806 -0.683533 0.043213 1441916363 -0.724731 0.075806 -0.683533 0.043213 1441916363 -0.724731 0.075806 -0.683533 0.043213 1441916363 -0.724731 0.075806 -0.683533 0.043213 1441916363 -0.724731 0.075806 -0.683533 0.043213 1441916363 -0.724731 0.075806 -0.683533 0.043213 1441916363 -0.723511 0.071045 -0.685059 0.047668 1441916363 -0.723511 0.071045 -0.685059 0.047668 1441916363 -0.723511 0.071045 -0.685059 0.047668 1441916363 -0.723511 0.071045 -0.685059 0.047668 1441916363 -0.723511 0.071045 -0.685059 0.047668 1441916363 -0.723511 0.071045 -0.685059 0.047668 1441916363 -0.723083 0.066650 -0.685303 0.055420 1441916363 -0.723083 0.066650 -0.685303 0.055420 1441916363 -0.723083 0.066650 -0.685303 0.055420 1441916363 -0.723083 0.066650 -0.685303 0.055420 1441916363 -0.723083 0.066650 -0.685303 0.055420 1441916363 -0.723083 0.066650 -0.685303 0.055420 1441916363 -0.723083 0.066650 -0.685303 0.055420 1441916363 -0.723816 0.066528 -0.684143 0.061035 1441916363 -0.723816 0.066528 -0.684143 0.061035 1441916363 -0.723816 0.066528 -0.684143 0.061035 1441916363 -0.723816 0.066528 -0.684143 0.061035 1441916363 -0.723816 0.066528 -0.684143 0.061035 1441916363 -0.723816 0.066528 -0.684143 0.061035 1441916363 -0.723999 0.052612 -0.684143 0.071777 1441916363 -0.723999 0.052612 -0.684143 0.071777 1441916363 -0.723999 0.052612 -0.684143 0.071777 1441916363 -0.723999 0.052612 -0.684143 0.071777 1441916363 -0.723999 0.052612 -0.684143 0.071777 1441916363 -0.723999 0.052612 -0.684143 0.071777 1441916363 -0.720886 0.027893 -0.686707 0.090027 1441916363 -0.720886 0.027893 -0.686707 0.090027 1441916363 -0.720886 0.027893 -0.686707 0.090027 1441916363 -0.720886 0.027893 -0.686707 0.090027 1441916363 -0.720886 0.027893 -0.686707 0.090027 1441916363 -0.720886 0.027893 -0.686707 0.090027 1441916363 -0.718933 -0.001221 -0.687012 0.105774 1441916363 -0.718933 -0.001221 -0.687012 0.105774 1441916363 -0.718933 -0.001221 -0.687012 0.105774 1441916363 -0.718933 -0.001221 -0.687012 0.105774 1441916363 -0.718933 -0.001221 -0.687012 0.105774 1441916363 -0.718933 -0.001221 -0.687012 0.105774 1441916363 -0.718933 -0.001221 -0.687012 0.105774 1441916363 -0.721680 -0.012512 -0.684387 0.103455 1441916363 -0.721680 -0.012512 -0.684387 0.103455 1441916363 -0.721680 -0.012512 -0.684387 0.103455 1441916363 -0.721680 -0.012512 -0.684387 0.103455 1441916363 -0.721680 -0.012512 -0.684387 0.103455 1441916363 -0.721680 -0.012512 -0.684387 0.103455 1441916363 -0.722656 -0.022583 -0.683777 0.098999 1441916363 -0.722656 -0.022583 -0.683777 0.098999 1441916363 -0.722656 -0.022583 -0.683777 0.098999 1441916363 -0.722656 -0.022583 -0.683777 0.098999 1441916363 -0.722656 -0.022583 -0.683777 0.098999 1441916363 -0.722656 -0.022583 -0.683777 0.098999 1441916363 -0.724854 -0.029724 -0.681824 0.094177 1441916363 -0.724854 -0.029724 -0.681824 0.094177 1441916363 -0.724854 -0.029724 -0.681824 0.094177 1441916363 -0.724854 -0.029724 -0.681824 0.094177 1441916363 -0.724854 -0.029724 -0.681824 0.094177 1441916363 -0.724854 -0.029724 -0.681824 0.094177 1441916363 -0.724854 -0.029724 -0.681824 0.094177 1441916363 -0.726379 -0.036072 -0.680359 0.090942 1441916363 -0.726379 -0.036072 -0.680359 0.090942 1441916363 -0.726379 -0.036072 -0.680359 0.090942 1441916363 -0.726379 -0.036072 -0.680359 0.090942 1441916363 -0.726379 -0.036072 -0.680359 0.090942 1441916363 -0.726379 -0.036072 -0.680359 0.090942 1441916363 -0.725098 -0.045837 -0.680664 0.094238 1441916363 -0.725098 -0.045837 -0.680664 0.094238 1441916363 -0.725098 -0.045837 -0.680664 0.094238 1441916363 -0.725098 -0.045837 -0.680664 0.094238 1441916363 -0.725098 -0.045837 -0.680664 0.094238 1441916363 -0.725098 -0.045837 -0.680664 0.094238 1441916363 -0.723877 -0.048035 -0.681091 0.099548 1441916363 -0.723877 -0.048035 -0.681091 0.099548 1441916363 -0.723877 -0.048035 -0.681091 0.099548 1441916363 -0.723877 -0.048035 -0.681091 0.099548 1441916363 -0.723877 -0.048035 -0.681091 0.099548 1441916363 -0.723877 -0.048035 -0.681091 0.099548 1441916363 -0.723938 -0.036438 -0.681763 0.099304 1441916363 -0.723938 -0.036438 -0.681763 0.099304 1441916363 -0.723938 -0.036438 -0.681763 0.099304 1441916363 -0.723938 -0.036438 -0.681763 0.099304 1441916363 -0.723938 -0.036438 -0.681763 0.099304 1441916363 -0.723938 -0.036438 -0.681763 0.099304 1441916363 -0.723694 -0.018738 -0.683105 0.096924 1441916363 -0.723694 -0.018738 -0.683105 0.096924 1441916363 -0.723694 -0.018738 -0.683105 0.096924 1441916363 -0.723694 -0.018738 -0.683105 0.096924 1441916363 -0.723694 -0.018738 -0.683105 0.096924 1441916363 -0.723694 -0.018738 -0.683105 0.096924 1441916363 -0.721985 -0.008911 -0.684875 0.098389 1441916363 -0.721985 -0.008911 -0.684875 0.098389 1441916363 -0.721985 -0.008911 -0.684875 0.098389 1441916363 -0.721985 -0.008911 -0.684875 0.098389 1441916363 -0.721985 -0.008911 -0.684875 0.098389 1441916363 -0.721985 -0.008911 -0.684875 0.098389 1441916364 -0.721985 -0.008911 -0.684875 0.098389 1441916364 -0.720947 -0.000916 -0.686157 0.097717 1441916364 -0.720947 -0.000916 -0.686157 0.097717 1441916364 -0.720947 -0.000916 -0.686157 0.097717 1441916364 -0.720947 -0.000916 -0.686157 0.097717 1441916364 -0.720947 -0.000916 -0.686157 0.097717 1441916364 -0.720947 -0.000916 -0.686157 0.097717 1441916364 -0.722717 0.013550 -0.685181 0.089844 1441916364 -0.722717 0.013550 -0.685181 0.089844 1441916364 -0.722717 0.013550 -0.685181 0.089844 1441916364 -0.722717 0.013550 -0.685181 0.089844 1441916364 -0.722717 0.013550 -0.685181 0.089844 1441916364 -0.722717 0.013550 -0.685181 0.089844 1441916364 -0.724609 0.031006 -0.684326 0.076172 1441916364 -0.724609 0.031006 -0.684326 0.076172 1441916364 -0.724609 0.031006 -0.684326 0.076172 1441916364 -0.724609 0.031006 -0.684326 0.076172 1441916364 -0.724609 0.031006 -0.684326 0.076172 1441916364 -0.724609 0.031006 -0.684326 0.076172 1441916364 -0.726196 0.053101 -0.683228 0.056091 1441916364 -0.726196 0.053101 -0.683228 0.056091 1441916364 -0.726196 0.053101 -0.683228 0.056091 1441916364 -0.726196 0.053101 -0.683228 0.056091 1441916364 -0.726196 0.053101 -0.683228 0.056091 1441916364 -0.726196 0.053101 -0.683228 0.056091 1441916364 -0.725830 0.076294 -0.682800 0.035950 1441916364 -0.725830 0.076294 -0.682800 0.035950 1441916364 -0.725830 0.076294 -0.682800 0.035950 1441916364 -0.725830 0.076294 -0.682800 0.035950 1441916364 -0.725830 0.076294 -0.682800 0.035950 1441916364 -0.725830 0.076294 -0.682800 0.035950 1441916364 -0.725830 0.076294 -0.682800 0.035950 1441916364 -0.725464 0.090393 -0.681946 0.024353 1441916364 -0.725464 0.090393 -0.681946 0.024353 1441916364 -0.725464 0.090393 -0.681946 0.024353 1441916364 -0.725464 0.090393 -0.681946 0.024353 1441916364 -0.725464 0.090393 -0.681946 0.024353 1441916364 -0.725464 0.090393 -0.681946 0.024353 1441916364 -0.725037 0.093079 -0.682068 0.023376 1441916364 -0.725037 0.093079 -0.682068 0.023376 1441916364 -0.725037 0.093079 -0.682068 0.023376 1441916364 -0.725037 0.093079 -0.682068 0.023376 1441916364 -0.725037 0.093079 -0.682068 0.023376 1441916364 -0.725037 0.093079 -0.682068 0.023376 1441916364 -0.723755 0.089600 -0.683533 0.031860 1441916364 -0.723755 0.089600 -0.683533 0.031860 1441916364 -0.723755 0.089600 -0.683533 0.031860 1441916364 -0.723755 0.089600 -0.683533 0.031860 1441916364 -0.723755 0.089600 -0.683533 0.031860 1441916364 -0.723755 0.089600 -0.683533 0.031860 1441916364 -0.723755 0.089600 -0.683533 0.031860 1441916364 -0.724304 0.087402 -0.682861 0.039124 1441916364 -0.724304 0.087402 -0.682861 0.039124 1441916364 -0.724304 0.087402 -0.682861 0.039124 1441916364 -0.724304 0.087402 -0.682861 0.039124 1441916364 -0.724304 0.087402 -0.682861 0.039124 1441916364 -0.724304 0.087402 -0.682861 0.039124 1441916364 -0.724731 0.079956 -0.682861 0.046204 1441916364 -0.724731 0.079956 -0.682861 0.046204 1441916364 -0.724731 0.079956 -0.682861 0.046204 1441916364 -0.724731 0.079956 -0.682861 0.046204 1441916364 -0.724731 0.079956 -0.682861 0.046204 1441916364 -0.724731 0.079956 -0.682861 0.046204 1441916364 -0.723206 0.051025 -0.685974 0.062500 1441916364 -0.723206 0.051025 -0.685974 0.062500 1441916364 -0.723206 0.051025 -0.685974 0.062500 1441916364 -0.723206 0.051025 -0.685974 0.062500 1441916364 -0.723206 0.051025 -0.685974 0.062500 1441916364 -0.723206 0.051025 -0.685974 0.062500 1441916364 -0.722534 0.022766 -0.686707 0.077209 1441916364 -0.722534 0.022766 -0.686707 0.077209 1441916364 -0.722534 0.022766 -0.686707 0.077209 1441916364 -0.722534 0.022766 -0.686707 0.077209 1441916364 -0.722534 0.022766 -0.686707 0.077209 1441916364 -0.722534 0.022766 -0.686707 0.077209 1441916364 -0.722534 0.022766 -0.686707 0.077209 1441916364 -0.721680 -0.000427 -0.686584 0.088501 1441916364 -0.721680 -0.000427 -0.686584 0.088501 1441916364 -0.721680 -0.000427 -0.686584 0.088501 1441916364 -0.721680 -0.000427 -0.686584 0.088501 1441916364 -0.721680 -0.000427 -0.686584 0.088501 1441916364 -0.721680 -0.000427 -0.686584 0.088501 1441916364 -0.723694 -0.017273 -0.683533 0.094055 1441916364 -0.723694 -0.017273 -0.683533 0.094055 1441916364 -0.723694 -0.017273 -0.683533 0.094055 1441916364 -0.723694 -0.017273 -0.683533 0.094055 1441916364 -0.723694 -0.017273 -0.683533 0.094055 1441916364 -0.723694 -0.017273 -0.683533 0.094055 1441916364 -0.725525 -0.031006 -0.681091 0.094360 1441916364 -0.725525 -0.031006 -0.681091 0.094360 1441916364 -0.725525 -0.031006 -0.681091 0.094360 1441916364 -0.725525 -0.031006 -0.681091 0.094360 1441916364 -0.725525 -0.031006 -0.681091 0.094360 1441916364 -0.725525 -0.031006 -0.681091 0.094360 1441916364 -0.725525 -0.031006 -0.681091 0.094360 1441916364 -0.725952 -0.040222 -0.680054 0.094421 1441916364 -0.725952 -0.040222 -0.680054 0.094421 1441916364 -0.725952 -0.040222 -0.680054 0.094421 1441916364 -0.725952 -0.040222 -0.680054 0.094421 1441916364 -0.725952 -0.040222 -0.680054 0.094421 1441916364 -0.725952 -0.040222 -0.680054 0.094421 1441916364 -0.724670 -0.047729 -0.680237 0.099792 1441916364 -0.724670 -0.047729 -0.680237 0.099792 1441916364 -0.724670 -0.047729 -0.680237 0.099792 1441916364 -0.724670 -0.047729 -0.680237 0.099792 1441916364 -0.724670 -0.047729 -0.680237 0.099792 1441916364 -0.724670 -0.047729 -0.680237 0.099792 1441916364 -0.722839 -0.055664 -0.680237 0.108643 1441916364 -0.722839 -0.055664 -0.680237 0.108643 1441916364 -0.722839 -0.055664 -0.680237 0.108643 1441916364 -0.722839 -0.055664 -0.680237 0.108643 1441916364 -0.722839 -0.055664 -0.680237 0.108643 1441916364 -0.722839 -0.055664 -0.680237 0.108643 1441916365 -0.725769 -0.041748 -0.678467 0.106018 1441916365 -0.725769 -0.041748 -0.678467 0.106018 1441916365 -0.725769 -0.041748 -0.678467 0.106018 1441916365 -0.725769 -0.041748 -0.678467 0.106018 1441916365 -0.725769 -0.041748 -0.678467 0.106018 1441916365 -0.725769 -0.041748 -0.678467 0.106018 1441916365 -0.727722 -0.023010 -0.677551 0.104126 1441916365 -0.727722 -0.023010 -0.677551 0.104126 1441916365 -0.727722 -0.023010 -0.677551 0.104126 1441916365 -0.727722 -0.023010 -0.677551 0.104126 1441916365 -0.727722 -0.023010 -0.677551 0.104126 1441916365 -0.727722 -0.023010 -0.677551 0.104126 1441916365 -0.727722 -0.023010 -0.677551 0.104126 1441916365 -0.726196 -0.016113 -0.678284 0.111450 1441916365 -0.726196 -0.016113 -0.678284 0.111450 1441916365 -0.726196 -0.016113 -0.678284 0.111450 1441916365 -0.726196 -0.016113 -0.678284 0.111450 1441916365 -0.726196 -0.016113 -0.678284 0.111450 1441916365 -0.726196 -0.016113 -0.678284 0.111450 1441916365 -0.725220 -0.011475 -0.678467 0.116882 1441916365 -0.725220 -0.011475 -0.678467 0.116882 1441916365 -0.725220 -0.011475 -0.678467 0.116882 1441916365 -0.725220 -0.011475 -0.678467 0.116882 1441916365 -0.725220 -0.011475 -0.678467 0.116882 1441916365 -0.725220 -0.011475 -0.678467 0.116882 1441916365 -0.725342 -0.002502 -0.678955 0.113831 1441916365 -0.725342 -0.002502 -0.678955 0.113831 1441916365 -0.725342 -0.002502 -0.678955 0.113831 1441916365 -0.725342 -0.002502 -0.678955 0.113831 1441916365 -0.725342 -0.002502 -0.678955 0.113831 1441916365 -0.725342 -0.002502 -0.678955 0.113831 1441916365 -0.725464 0.009583 -0.679993 0.106262 1441916365 -0.725464 0.009583 -0.679993 0.106262 1441916365 -0.725464 0.009583 -0.679993 0.106262 1441916365 -0.725464 0.009583 -0.679993 0.106262 1441916365 -0.725464 0.009583 -0.679993 0.106262 1441916365 -0.725464 0.009583 -0.679993 0.106262 1441916365 -0.725464 0.009583 -0.679993 0.106262 1441916365 -0.725220 0.018799 -0.681458 0.097229 1441916365 -0.725220 0.018799 -0.681458 0.097229 1441916365 -0.725220 0.018799 -0.681458 0.097229 1441916365 -0.725220 0.018799 -0.681458 0.097229 1441916365 -0.725220 0.018799 -0.681458 0.097229 1441916365 -0.725220 0.018799 -0.681458 0.097229 1441916365 -0.726563 0.027405 -0.681274 0.085083 1441916365 -0.726563 0.027405 -0.681274 0.085083 1441916365 -0.726563 0.027405 -0.681274 0.085083 1441916365 -0.726563 0.027405 -0.681274 0.085083 1441916365 -0.726563 0.027405 -0.681274 0.085083 1441916365 -0.726563 0.027405 -0.681274 0.085083 1441916365 -0.726563 0.027405 -0.681274 0.085083 1441916365 -0.728516 0.041138 -0.680420 0.068604 1441916365 -0.728516 0.041138 -0.680420 0.068604 1441916365 -0.728516 0.041138 -0.680420 0.068604 1441916365 -0.728516 0.041138 -0.680420 0.068604 1441916365 -0.728516 0.041138 -0.680420 0.068604 1441916365 -0.728516 0.041138 -0.680420 0.068604 1441916365 -0.729614 0.048950 -0.679443 0.060852 1441916365 -0.729614 0.048950 -0.679443 0.060852 1441916365 -0.729614 0.048950 -0.679443 0.060852 1441916365 -0.729614 0.048950 -0.679443 0.060852 1441916365 -0.729614 0.048950 -0.679443 0.060852 1441916365 -0.729614 0.048950 -0.679443 0.060852 1441916365 -0.729614 0.048950 -0.679443 0.060852 1441916365 -0.729309 0.048645 -0.679504 0.063538 1441916365 -0.729309 0.048645 -0.679504 0.063538 1441916365 -0.729309 0.048645 -0.679504 0.063538 1441916365 -0.729309 0.048645 -0.679504 0.063538 1441916365 -0.729309 0.048645 -0.679504 0.063538 1441916365 -0.728271 0.048218 -0.680237 0.068176 1441916365 -0.728271 0.048218 -0.680237 0.068176 1441916365 -0.728271 0.048218 -0.680237 0.068176 1441916365 -0.728271 0.048218 -0.680237 0.068176 1441916365 -0.728271 0.048218 -0.680237 0.068176 1441916365 -0.728271 0.048218 -0.680237 0.068176 1441916365 -0.728271 0.048218 -0.680237 0.068176 1441916365 -0.727600 0.040771 -0.680847 0.074158 1441916365 -0.727600 0.040771 -0.680847 0.074158 1441916365 -0.727600 0.040771 -0.680847 0.074158 1441916365 -0.727600 0.040771 -0.680847 0.074158 1441916365 -0.727600 0.040771 -0.680847 0.074158 1441916365 -0.727600 0.040771 -0.680847 0.074158 1441916365 -0.724487 0.030640 -0.683899 0.081116 1441916365 -0.724487 0.030640 -0.683899 0.081116 1441916365 -0.724487 0.030640 -0.683899 0.081116 1441916365 -0.724487 0.030640 -0.683899 0.081116 1441916365 -0.724487 0.030640 -0.683899 0.081116 1441916365 -0.724487 0.030640 -0.683899 0.081116 1441916365 -0.722290 0.024780 -0.685425 0.089294 1441916365 
-0.731567 -0.011719 -0.681396 0.020996 1441916367 -0.730164 -0.024353 -0.682617 0.019775 1441916367 -0.730164 -0.024353 -0.682617 0.019775 1441916367 -0.730164 -0.024353 -0.682617 0.019775 1441916368 -0.730164 -0.024353 -0.682617 0.019775 1441916368 -0.730164 -0.024353 -0.682617 0.019775 1441916368 -0.730164 -0.024353 -0.682617 0.019775 1441916368 -0.730164 -0.024353 -0.682617 0.019775 1441916368 -0.724243 -0.033264 -0.688477 0.022522 1441916368 -0.724243 -0.033264 -0.688477 0.022522 1441916368 -0.724243 -0.033264 -0.688477 0.022522 1441916368 -0.724243 -0.033264 -0.688477 0.022522 1441916368 -0.724243 -0.033264 -0.688477 0.022522 1441916368 -0.724243 -0.033264 -0.688477 0.022522 1441916368 -0.716553 -0.037170 -0.696228 0.024170 1441916368 -0.716553 -0.037170 -0.696228 0.024170 1441916368 -0.716553 -0.037170 -0.696228 0.024170 1441916368 -0.716553 -0.037170 -0.696228 0.024170 1441916368 -0.716553 -0.037170 -0.696228 0.024170 1441916368 -0.716553 -0.037170 -0.696228 0.024170 1441916368 -0.716553 -0.037170 -0.696228 0.024170 1441916368 -0.714661 -0.030579 -0.698120 0.031738 1441916368 -0.714661 -0.030579 -0.698120 0.031738 1441916368 -0.714661 -0.030579 -0.698120 0.031738 1441916368 -0.714661 -0.030579 -0.698120 0.031738 1441916368 -0.714661 -0.030579 -0.698120 0.031738 1441916368 -0.714661 -0.030579 -0.698120 0.031738 1441916368 -0.717651 -0.018005 -0.693909 0.056763 1441916368 -0.717651 -0.018005 -0.693909 0.056763 1441916368 -0.717651 -0.018005 -0.693909 0.056763 1441916368 -0.717651 -0.018005 -0.693909 0.056763 1441916368 -0.717651 -0.018005 -0.693909 0.056763 1441916368 -0.717651 -0.018005 -0.693909 0.056763 1441916368 -0.717651 -0.018005 -0.693909 0.056763 1441916368 -0.725098 0.015076 -0.681946 0.095215 1441916368 -0.725098 0.015076 -0.681946 0.095215 1441916368 -0.725098 0.015076 -0.681946 0.095215 1441916368 -0.725098 0.015076 -0.681946 0.095215 1441916368 -0.725098 0.015076 -0.681946 0.095215 1441916368 -0.725098 0.015076 -0.681946 0.095215 1441916368 -0.721436 0.124634 -0.667847 0.134094 1441916368 -0.721436 0.124634 -0.667847 0.134094 1441916368 -0.721436 0.124634 -0.667847 0.134094 1441916368 -0.721436 0.124634 -0.667847 0.134094 1441916368 -0.721436 0.124634 -0.667847 0.134094 1441916368 -0.721436 0.124634 -0.667847 0.134094 1441916368 -0.686829 0.272461 -0.647827 0.185547 1441916368 -0.686829 0.272461 -0.647827 0.185547 1441916368 -0.686829 0.272461 -0.647827 0.185547 1441916368 -0.686829 0.272461 -0.647827 0.185547 1441916368 -0.686829 0.272461 -0.647827 0.185547 1441916368 -0.686829 0.272461 -0.647827 0.185547 1441916368 -0.612366 0.378906 -0.633972 0.282104 1441916368 -0.612366 0.378906 -0.633972 0.282104 1441916368 -0.612366 0.378906 -0.633972 0.282104 1441916368 -0.612366 0.378906 -0.633972 0.282104 1441916368 -0.612366 0.378906 -0.633972 0.282104 1441916368 -0.612366 0.378906 -0.633972 0.282104 1441916368 -0.549866 0.421692 -0.602356 0.396240 1441916368 -0.549866 0.421692 -0.602356 0.396240 1441916368 -0.549866 0.421692 -0.602356 0.396240 1441916368 -0.549866 0.421692 -0.602356 0.396240 1441916368 -0.549866 0.421692 -0.602356 0.396240 1441916368 -0.549866 0.421692 -0.602356 0.396240 1441916368 -0.523071 0.411804 -0.554382 0.499451 1441916368 -0.523071 0.411804 -0.554382 0.499451 1441916368 -0.523071 0.411804 -0.554382 0.499451 1441916368 -0.523071 0.411804 -0.554382 0.499451 1441916368 -0.523071 0.411804 -0.554382 0.499451 1441916368 -0.523071 0.411804 -0.554382 0.499451 1441916368 -0.523071 0.411804 -0.554382 0.499451 1441916368 -0.517822 0.403870 -0.496094 0.568054 1441916368 -0.517822 0.403870 -0.496094 0.568054 1441916368 -0.517822 0.403870 -0.496094 0.568054 1441916368 -0.517822 0.403870 -0.496094 0.568054 1441916368 -0.517822 0.403870 -0.496094 0.568054 1441916368 -0.517822 0.403870 -0.496094 0.568054 1441916368 -0.507690 0.417725 -0.470642 0.588440 1441916368 -0.507690 0.417725 -0.470642 0.588440 1441916368 -0.507690 0.417725 -0.470642 0.588440 1441916368 -0.507690 0.417725 -0.470642 0.588440 1441916368 -0.507690 0.417725 -0.470642 0.588440 1441916368 -0.507690 0.417725 -0.470642 0.588440 1441916368 -0.517334 0.423584 -0.469910 0.576294 1441916368 -0.517334 0.423584 -0.469910 0.576294 1441916368 -0.517334 0.423584 -0.469910 0.576294 1441916368 -0.517334 0.423584 -0.469910 0.576294 1441916368 -0.517334 0.423584 -0.469910 0.576294 1441916368 -0.517334 0.423584 -0.469910 0.576294 1441916368 -0.517334 0.423584 -0.469910 0.576294 1441916368 -0.551880 0.411743 -0.486511 0.537781 1441916368 -0.551880 0.411743 -0.486511 0.537781 1441916368 -0.551880 0.411743 -0.486511 0.537781 1441916368 -0.551880 0.411743 -0.486511 0.537781 1441916368 -0.551880 0.411743 -0.486511 0.537781 1441916368 -0.551880 0.411743 -0.486511 0.537781 1441916368 -0.599060 0.397400 -0.511047 0.471191 1441916368 -0.599060 0.397400 -0.511047 0.471191 1441916368 -0.599060 0.397400 -0.511047 0.471191 1441916368 -0.599060 0.397400 -0.511047 0.471191 1441916368 -0.599060 0.397400 -0.511047 0.471191 1441916368 -0.599060 0.397400 -0.511047 0.471191 1441916368 -0.648438 0.384338 -0.538940 0.376038 1441916368 -0.648438 0.384338 -0.538940 0.376038 1441916368 -0.648438 0.384338 -0.538940 0.376038 1441916368 -0.648438 0.384338 -0.538940 0.376038 1441916368 -0.648438 0.384338 -0.538940 0.376038 1441916368 -0.648438 0.384338 -0.538940 0.376038 1441916368 -0.709961 0.341003 -0.551941 0.273926 1441916368 -0.709961 0.341003 -0.551941 0.273926 1441916368 -0.709961 0.341003 -0.551941 0.273926 1441916368 -0.709961 0.341003 -0.551941 0.273926 1441916368 -0.709961 0.341003 -0.551941 0.273926 1441916368 -0.709961 0.341003 -0.551941 0.273926 1441916368 -0.709961 0.341003 -0.551941 0.273926 1441916368 -0.766235 0.269775 -0.551514 0.189636 1441916368 -0.766235 0.269775 -0.551514 0.189636 1441916368 -0.766235 0.269775 -0.551514 0.189636 1441916369 -0.766235 0.269775 -0.551514 0.189636 1441916369 -0.766235 0.269775 -0.551514 0.189636 1441916369 -0.766235 0.269775 -0.551514 0.189636 1441916369 -0.796814 0.178772 -0.565674 0.115051 1441916369 -0.796814 0.178772 -0.565674 0.115051 1441916369 -0.796814 0.178772 -0.565674 0.115051 1441916369 -0.796814 0.178772 -0.565674 0.115051 1441916369 -0.796814 0.178772 -0.565674 0.115051 1441916369 -0.796814 0.178772 -0.565674 0.115051 1441916369 -0.796814 0.178772 -0.565674 0.115051 1441916369 -0.799622 0.086182 -0.591492 0.058044 1441916369 -0.799622 0.086182 -0.591492 0.058044 1441916369 -0.799622 0.086182 -0.591492 0.058044 1441916369 -0.799622 0.086182 -0.591492 0.058044 1441916369 -0.799622 0.086182 -0.591492 0.058044 1441916369 -0.799622 0.086182 -0.591492 0.058044 1441916369 -0.787109 0.026917 -0.616211 0.008057 1441916369 -0.787109 0.026917 -0.616211 0.008057 1441916369 -0.787109 0.026917 -0.616211 0.008057 1441916369 -0.787109 0.026917 -0.616211 0.008057 1441916369 -0.787109 0.026917 -0.616211 0.008057 1441916369 -0.787109 0.026917 -0.616211 0.008057 1441916369 -0.787659 0.029175 -0.613464 -0.049866 1441916369 -0.787659 0.029175 -0.613464 -0.049866 1441916369 -0.787659 0.029175 -0.613464 -0.049866 1441916369 -0.787659 0.029175 -0.613464 -0.049866 1441916369 -0.787659 0.029175 -0.613464 -0.049866 1441916369 -0.787659 0.029175 -0.613464 -0.049866 1441916369 -0.784790 0.061157 -0.613281 -0.065796 1441916369 -0.784790 0.061157 -0.613281 -0.065796 1441916369 -0.784790 0.061157 -0.613281 -0.065796 1441916369 -0.784790 0.061157 -0.613281 -0.065796 1441916369 -0.784790 0.061157 -0.613281 -0.065796 1441916369 -0.784790 0.061157 -0.613281 -0.065796 1441916369 -0.770447 0.053101 -0.635315 -0.007324 1441916369 -0.770447 0.053101 -0.635315 -0.007324 1441916369 -0.770447 0.053101 -0.635315 -0.007324 1441916369 -0.770447 0.053101 -0.635315 -0.007324 1441916369 -0.770447 0.053101 -0.635315 -0.007324 1441916369 -0.770447 0.053101 -0.635315 -0.007324 1441916369 -0.770447 0.053101 -0.635315 -0.007324 1441916369 -0.751465 0.082336 -0.649231 0.084290 1441916369 -0.751465 0.082336 -0.649231 0.084290 1441916369 -0.751465 0.082336 -0.649231 0.084290 1441916369 -0.751465 0.082336 -0.649231 0.084290 1441916369 -0.751465 0.082336 -0.649231 0.084290 1441916369 -0.751465 0.082336 -0.649231 0.084290 1441916369 -0.718140 0.190857 -0.646057 0.174500 1441916369 -0.718140 0.190857 -0.646057 0.174500 1441916369 -0.718140 0.190857 -0.646057 0.174500 1441916369 -0.718140 0.190857 -0.646057 0.174500 1441916369 -0.718140 0.190857 -0.646057 0.174500 1441916369 -0.718140 0.190857 -0.646057 0.174500 1441916369 -0.718140 0.190857 -0.646057 0.174500 1441916369 -0.647339 0.335144 -0.631775 0.263855 1441916369 -0.647339 0.335144 -0.631775 0.263855 1441916369 -0.647339 0.335144 -0.631775 0.263855 1441916369 -0.647339 0.335144 -0.631775 0.263855 1441916369 -0.647339 0.335144 -0.631775 0.263855 1441916369 -0.647339 0.335144 -0.631775 0.263855 1441916369 -0.560120 0.416260 -0.619141 0.360168 1441916369 -0.560120 0.416260 -0.619141 0.360168 1441916369 -0.560120 0.416260 -0.619141 0.360168 1441916369 -0.560120 0.416260 -0.619141 0.360168 1441916369 -0.560120 0.416260 -0.619141 0.360168 1441916369 -0.560120 0.416260 -0.619141 0.360168 1441916369 -0.522156 0.402039 -0.582764 0.475464 1441916369 -0.522156 0.402039 -0.582764 0.475464 1441916369 -0.522156 0.402039 -0.582764 0.475464 1441916369 -0.522156 0.402039 -0.582764 0.475464 1441916369 -0.522156 0.402039 -0.582764 0.475464 1441916369 -0.522156 0.402039 -0.582764 0.475464 1441916369 -0.522156 0.402039 -0.582764 0.475464 1441916369 -0.520020 0.388000 -0.514465 0.560730 1441916369 -0.520020 0.388000 -0.514465 0.560730 1441916369 -0.520020 0.388000 -0.514465 0.560730 1441916369 -0.520020 0.388000 -0.514465 0.560730 1441916369 -0.520020 0.388000 -0.514465 0.560730 1441916369 -0.520020 0.388000 -0.514465 0.560730 1441916369 -0.494446 0.414063 -0.477966 0.596313 1441916369 -0.494446 0.414063 -0.477966 0.596313 1441916369 -0.494446 0.414063 -0.477966 0.596313 1441916369 -0.494446 0.414063 -0.477966 0.596313 1441916369 -0.494446 0.414063 -0.477966 0.596313 1441916369 -0.494446 0.414063 -0.477966 0.596313 1441916369 -0.487122 0.427185 -0.462280 0.605347 1441916369 -0.487122 0.427185 -0.462280 0.605347 1441916369 -0.487122 0.427185 -0.462280 0.605347 1441916369 -0.487122 0.427185 -0.462280 0.605347 1441916369 -0.487122 0.427185 -0.462280 0.605347 1441916369 -0.487122 0.427185 -0.462280 0.605347 1441916369 -0.509338 0.416138 -0.451721 0.602783 1441916369 -0.509338 0.416138 -0.451721 0.602783 1441916369 -0.509338 0.416138 -0.451721 0.602783 1441916369 -0.509338 0.416138 -0.451721 0.602783 1441916369 -0.509338 0.416138 -0.451721 0.602783 1441916369 -0.509338 0.416138 -0.451721 0.602783 1441916369 -0.539978 0.409912 -0.466614 0.568054 1441916369 -0.539978 0.409912 -0.466614 0.568054 1441916369 -0.539978 0.409912 -0.466614 0.568054 1441916369 -0.539978 0.409912 -0.466614 0.568054 1441916369 -0.539978 0.409912 -0.466614 0.568054 1441916369 -0.539978 0.409912 -0.466614 0.568054 1441916369 -0.582153 0.399841 -0.494019 0.507080 1441916369 -0.582153 0.399841 -0.494019 0.507080 1441916369 -0.582153 0.399841 -0.494019 0.507080 1441916369 -0.582153 0.399841 -0.494019 0.507080 1441916369 -0.582153 0.399841 -0.494019 0.507080 1441916369 -0.582153 0.399841 -0.494019 0.507080 1441916369 -0.639465 0.381226 -0.511414 0.429260 1441916369 -0.639465 0.381226 -0.511414 0.429260 1441916369 -0.639465 0.381226 -0.511414 0.429260 1441916369 -0.639465 0.381226 -0.511414 0.429260 1441916369 -0.639465 0.381226 -0.511414 0.429260 1441916370 -0.639465 0.381226 -0.511414 0.429260 1441916370 -0.696106 0.338440 -0.528564 0.348755 1441916370 -0.696106 0.338440 -0.528564 0.348755 1441916370 -0.696106 0.338440 -0.528564 0.348755 1441916370 -0.696106 0.338440 -0.528564 0.348755 1441916370 -0.696106 0.338440 -0.528564 0.348755 1441916370 -0.696106 0.338440 -0.528564 0.348755 1441916370 -0.746887 0.273682 -0.548889 0.256958 1441916370 -0.746887 0.273682 -0.548889 0.256958 1441916370 -0.746887 0.273682 -0.548889 0.256958 1441916370 -0.746887 0.273682 -0.548889 0.256958 1441916370 -0.746887 0.273682 -0.548889 0.256958 1441916370 -0.746887 0.273682 -0.548889 0.256958 1441916370 -0.746887 0.273682 -0.548889 0.256958 1441916370 -0.782898 0.206543 -0.559692 0.176575 1441916370 -0.782898 0.206543 -0.559692 0.176575 1441916370 -0.782898 0.206543 -0.559692 0.176575 1441916370 -0.782898 0.206543 -0.559692 0.176575 1441916370 -0.782898 0.206543 -0.559692 0.176575 1441916370 -0.782898 0.206543 -0.559692 0.176575 1441916370 -0.802551 0.145630 -0.568848 0.105835 1441916370 -0.802551 0.145630 -0.568848 0.105835 1441916370 -0.802551 0.145630 -0.568848 0.105835 1441916370 -0.802551 0.145630 -0.568848 0.105835 1441916370 -0.802551 0.145630 -0.568848 0.105835 1441916370 -0.802551 0.145630 -0.568848 0.105835 1441916370 -0.802551 0.145630 -0.568848 0.105835 1441916370 -0.815796 0.097717 -0.569214 0.032104 1441916370 -0.815796 0.097717 -0.569214 0.032104 1441916370 -0.815796 0.097717 -0.569214 0.032104 1441916370 -0.815796 0.097717 -0.569214 0.032104 1441916370 -0.815796 0.097717 -0.569214 0.032104 1441916370 -0.815796 0.097717 -0.569214 0.032104 1441916370 -0.819519 0.054688 -0.570557 -0.004822 1441916370 -0.819519 0.054688 -0.570557 -0.004822 1441916370 -0.819519 0.054688 -0.570557 -0.004822 1441916370 -0.819519 0.054688 -0.570557 -0.004822 1441916370 -0.819519 0.054688 -0.570557 -0.004822 1441916370 -0.819519 0.054688 -0.570557 -0.004822 1441916370 -0.809753 0.013062 -0.586609 -0.008789 1441916370 -0.809753 0.013062 -0.586609 -0.008789 1441916370 -0.809753 0.013062 -0.586609 -0.008789 1441916370 -0.809753 0.013062 -0.586609 -0.008789 1441916370 -0.809753 0.013062 -0.586609 -0.008789 1441916370 -0.809753 0.013062 -0.586609 -0.008789 1441916370 -0.791748 0.006104 -0.610718 0.014709 1441916370 -0.791748 0.006104 -0.610718 0.014709 1441916370 -0.791748 0.006104 -0.610718 0.014709 1441916370 -0.791748 0.006104 -0.610718 0.014709 1441916370 -0.791748 0.006104 -0.610718 0.014709 1441916370 -0.791748 0.006104 -0.610718 0.014709 1441916370 -0.776184 0.057556 -0.625610 0.054321 1441916370 -0.776184 0.057556 -0.625610 0.054321 1441916370 -0.776184 0.057556 -0.625610 0.054321 1441916370 -0.776184 0.057556 -0.625610 0.054321 1441916370 -0.776184 0.057556 -0.625610 0.054321 1441916370 -0.776184 0.057556 -0.625610 0.054321 1441916370 -0.776184 0.057556 -0.625610 0.054321 1441916370 -0.750366 0.156738 -0.632019 0.114136 1441916370 -0.750366 0.156738 -0.632019 0.114136 1441916370 -0.750366 0.156738 -0.632019 0.114136 1441916370 -0.750366 0.156738 -0.632019 0.114136 1441916370 -0.750366 0.156738 -0.632019 0.114136 1441916370 -0.699890 0.267151 -0.630188 0.204285 1441916370 -0.699890 0.267151 -0.630188 0.204285 1441916370 -0.699890 0.267151 -0.630188 0.204285 1441916370 -0.699890 0.267151 -0.630188 0.204285 1441916370 -0.699890 0.267151 -0.630188 0.204285 1441916370 -0.699890 0.267151 -0.630188 0.204285 1441916370 -0.699890 0.267151 -0.630188 0.204285 1441916370 -0.631897 0.354797 -0.619446 0.301941 1441916370 -0.631897 0.354797 -0.619446 0.301941 1441916370 -0.631897 0.354797 -0.619446 0.301941 1441916370 -0.631897 0.354797 -0.619446 0.301941 1441916370 -0.631897 0.354797 -0.619446 0.301941 1441916370 -0.631897 0.354797 -0.619446 0.301941 1441916370 -0.556763 0.407715 -0.606262 0.395264 1441916370 -0.556763 0.407715 -0.606262 0.395264 1441916370 -0.556763 0.407715 -0.606262 0.395264 1441916370 -0.556763 0.407715 -0.606262 0.395264 1441916370 -0.556763 0.407715 -0.606262 0.395264 1441916370 -0.556763 0.407715 -0.606262 0.395264 1441916370 -0.556763 0.407715 -0.606262 0.395264 1441916370 -0.519104 0.412964 -0.566956 0.488403 1441916370 -0.519104 0.412964 -0.566956 0.488403 1441916370 -0.519104 0.412964 -0.566956 0.488403 1441916370 -0.519104 0.412964 -0.566956 0.488403 1441916370 -0.519104 0.412964 -0.566956 0.488403 1441916370 -0.519104 0.412964 -0.566956 0.488403 1441916370 -0.505615 0.402344 -0.506958 0.570496 1441916370 -0.505615 0.402344 -0.506958 0.570496 1441916370 -0.505615 0.402344 -0.506958 0.570496 1441916370 -0.505615 0.402344 -0.506958 0.570496 1441916370 -0.505615 0.402344 -0.506958 0.570496 1441916370 -0.505615 0.402344 -0.506958 0.570496 1441916370 -0.505615 0.402344 -0.506958 0.570496 1441916370 -0.491455 0.412292 -0.465759 0.609558 1441916370 -0.491455 0.412292 -0.465759 0.609558 1441916370 -0.491455 0.412292 -0.465759 0.609558 1441916370 -0.491455 0.412292 -0.465759 0.609558 1441916370 -0.491455 0.412292 -0.465759 0.609558 1441916370 -0.491455 0.412292 -0.465759 0.609558 1441916370 -0.478455 0.428894 -0.458618 0.613831 1441916370 -0.478455 0.428894 -0.458618 0.613831 1441916370 -0.478455 0.428894 -0.458618 0.613831 1441916370 -0.478455 0.428894 -0.458618 0.613831 1441916370 -0.478455 0.428894 -0.458618 0.613831 1441916370 -0.478455 0.428894 -0.458618 0.613831 1441916370 -0.488037 0.426514 -0.462585 0.604919 1441916370 -0.488037 0.426514 -0.462585 0.604919 1441916370 -0.488037 0.426514 -0.462585 0.604919 1441916370 -0.488037 0.426514 -0.462585 0.604919 1441916370 -0.488037 0.426514 -0.462585 0.604919 1441916370 -0.488037 0.426514 -0.462585 0.604919 1441916371 -0.488037 0.426514 -0.462585 0.604919 1441916371 -0.515137 0.416504 -0.481873 0.573547 1441916371 -0.515137 0.416504 -0.481873 0.573547 1441916371 -0.515137 0.416504 -0.481873 0.573547 1441916371 -0.515137 0.416504 -0.481873 0.573547 1441916371 -0.515137 0.416504 -0.481873 0.573547 1441916371 -0.515137 0.416504 -0.481873 0.573547 1441916371 -0.553101 0.400330 -0.513611 0.519653 1441916371 -0.553101 0.400330 -0.513611 0.519653 1441916371 -0.553101 0.400330 -0.513611 0.519653 1441916371 -0.553101 0.400330 -0.513611 0.519653 1441916371 -0.553101 0.400330 -0.513611 0.519653 1441916371 -0.553101 0.400330 -0.513611 0.519653 1441916371 -0.601807 0.380127 -0.546936 0.440735 1441916371 -0.601807 0.380127 -0.546936 0.440735 1441916371 -0.601807 0.380127 -0.546936 0.440735 1441916371 -0.601807 0.380127 -0.546936 0.440735 1441916371 -0.601807 0.380127 -0.546936 0.440735 1441916371 -0.601807 0.380127 -0.546936 0.440735 1441916371 -0.601807 0.380127 -0.546936 0.440735 1441916371 -0.658875 0.350891 -0.562439 0.355591 1441916371 -0.658875 0.350891 -0.562439 0.355591 1441916371 -0.658875 0.350891 -0.562439 0.355591 1441916371 -0.658875 0.350891 -0.562439 0.355591 1441916371 -0.658875 0.350891 -0.562439 0.355591 1441916371 -0.658875 0.350891 -0.562439 0.355591 1441916371 -0.716614 0.282532 -0.580444 0.264160 1441916371 -0.716614 0.282532 -0.580444 0.264160 1441916371 -0.716614 0.282532 -0.580444 0.264160 1441916371 -0.716614 0.282532 -0.580444 0.264160 1441916371 -0.716614 0.282532 -0.580444 0.264160 1441916371 -0.716614 0.282532 -0.580444 0.264160 1441916371 -0.775635 0.215149 -0.567627 0.173096 1441916371 -0.775635 0.215149 -0.567627 0.173096 1441916371 -0.775635 0.215149 -0.567627 0.173096 1441916371 -0.775635 0.215149 -0.567627 0.173096 1441916371 -0.775635 0.215149 -0.567627 0.173096 1441916371 -0.775635 0.215149 -0.567627 0.173096 1441916371 -0.775635 0.215149 -0.567627 0.173096 1441916371 -0.801453 0.128357 -0.573364 0.112000 1441916371 -0.801453 0.128357 -0.573364 0.112000 1441916371 -0.801453 0.128357 -0.573364 0.112000 1441916371 -0.801453 0.128357 -0.573364 0.112000 1441916371 -0.801453 0.128357 -0.573364 0.112000 1441916371 -0.813171 0.050171 -0.577698 0.050537 1441916371 -0.813171 0.050171 -0.577698 0.050537 1441916371 -0.813171 0.050171 -0.577698 0.050537 1441916371 -0.813171 0.050171 -0.577698 0.050537 1441916371 -0.813171 0.050171 -0.577698 0.050537 1441916371 -0.813171 0.050171 -0.577698 0.050537 1441916371 -0.813171 0.050171 -0.577698 0.050537 1441916371 -0.813416 0.006104 -0.581604 0.011475 1441916371 -0.813416 0.006104 -0.581604 0.011475 1441916371 -0.813416 0.006104 -0.581604 0.011475 1441916371 -0.813416 0.006104 -0.581604 0.011475 1441916371 -0.813416 0.006104 -0.581604 0.011475 1441916371 -0.813416 0.006104 -0.581604 0.011475 1441916371 -0.808655 -0.003052 -0.588379 0.001404 1441916371 -0.808655 -0.003052 -0.588379 0.001404 1441916371 -0.808655 -0.003052 -0.588379 0.001404 1441916371 -0.808655 -0.003052 -0.588379 0.001404 1441916371 -0.808655 -0.003052 -0.588379 0.001404 1441916371 -0.808655 -0.003052 -0.588379 0.001404 1441916371 -0.798462 0.027039 -0.601196 0.019592 1441916371 -0.798462 0.027039 -0.601196 0.019592 1441916371 -0.798462 0.027039 -0.601196 0.019592 1441916371 -0.798462 0.027039 -0.601196 0.019592 1441916371 -0.798462 0.027039 -0.601196 0.019592 1441916371 -0.798462 0.027039 -0.601196 0.019592 1441916371 -0.798462 0.027039 -0.601196 0.019592 1441916371 -0.778809 0.076050 -0.618408 0.072693 1441916371 -0.778809 0.076050 -0.618408 0.072693 1441916371 -0.778809 0.076050 -0.618408 0.072693 1441916371 -0.778809 0.076050 -0.618408 0.072693 1441916371 -0.778809 0.076050 -0.618408 0.072693 1441916371 -0.778809 0.076050 -0.618408 0.072693 1441916371 -0.743530 0.154175 -0.632263 0.154175 1441916371 -0.743530 0.154175 -0.632263 0.154175 1441916371 -0.743530 0.154175 -0.632263 0.154175 1441916371 -0.743530 0.154175 -0.632263 0.154175 1441916371 -0.743530 0.154175 -0.632263 0.154175 1441916371 -0.743530 0.154175 -0.632263 0.154175 1441916371 -0.688965 0.257080 -0.631714 0.245300 1441916371 -0.688965 0.257080 -0.631714 0.245300 1441916371 -0.688965 0.257080 -0.631714 0.245300 1441916371 -0.688965 0.257080 -0.631714 0.245300 1441916371 -0.688965 0.257080 -0.631714 0.245300 1441916371 -0.688965 0.257080 -0.631714 0.245300 1441916371 -0.611572 0.357544 -0.623657 0.330566 1441916371 -0.611572 0.357544 -0.623657 0.330566 1441916371 -0.611572 0.357544 -0.623657 0.330566 1441916371 -0.611572 0.357544 -0.623657 0.330566 1441916371 -0.611572 0.357544 -0.623657 0.330566 1441916371 -0.611572 0.357544 -0.623657 0.330566 1441916371 -0.611572 0.357544 -0.623657 0.330566 1441916371 -0.527588 0.417114 -0.613037 0.414612 1441916371 -0.527588 0.417114 -0.613037 0.414612 1441916371 -0.527588 0.417114 -0.613037 0.414612 1441916371 -0.527588 0.417114 -0.613037 0.414612 1441916371 -0.527588 0.417114 -0.613037 0.414612 1441916371 -0.527588 0.417114 -0.613037 0.414612 1441916371 -0.527588 0.417114 -0.613037 0.414612 1441916371 -0.491028 0.404663 -0.572571 0.517029 1441916371 -0.491028 0.404663 -0.572571 0.517029 1441916371 -0.491028 0.404663 -0.572571 0.517029 1441916371 -0.491028 0.404663 -0.572571 0.517029 1441916371 -0.491028 0.404663 -0.572571 0.517029 1441916371 -0.491028 0.404663 -0.572571 0.517029 1441916371 -0.480042 0.394836 -0.509949 0.594666 1441916371 -0.480042 0.394836 -0.509949 0.594666 1441916371 -0.480042 0.394836 -0.509949 0.594666 1441916371 -0.480042 0.394836 -0.509949 0.594666 1441916371 -0.480042 0.394836 -0.509949 0.594666 1441916371 -0.480042 0.394836 -0.509949 0.594666 1441916371 -0.480042 0.394836 -0.509949 0.594666 1441916372 -0.459839 0.410156 -0.478088 0.625854 1441916372 -0.459839 0.410156 -0.478088 0.625854 1441916372 -0.459839 0.410156 -0.478088 0.625854 1441916372 -0.459839 0.410156 -0.478088 0.625854 1441916372 -0.459839 0.410156 -0.478088 0.625854 1441916372 -0.459839 0.410156 -0.478088 0.625854 1441916372 -0.450806 0.420532 -0.478943 0.624939 1441916372 -0.450806 0.420532 -0.478943 0.624939 1441916372 -0.450806 0.420532 -0.478943 0.624939 1441916372 -0.450806 0.420532 -0.478943 0.624939 1441916372 -0.450806 0.420532 -0.478943 0.624939 1441916372 -0.450806 0.420532 -0.478943 0.624939 1441916372 -0.470398 0.413330 -0.489502 0.606873 1441916372 -0.470398 0.413330 -0.489502 0.606873 1441916372 -0.470398 0.413330 -0.489502 0.606873 1441916372 -0.470398 0.413330 -0.489502 0.606873 1441916372 -0.470398 0.413330 -0.489502 0.606873 1441916372 -0.470398 0.413330 -0.489502 0.606873 1441916372 -0.499939 0.405823 -0.519226 0.561951 1441916372 -0.499939 0.405823 -0.519226 0.561951 1441916372 -0.499939 0.405823 -0.519226 0.561951 1441916372 -0.499939 0.405823 -0.519226 0.561951 1441916372 -0.499939 0.405823 -0.519226 0.561951 1441916372 -0.499939 0.405823 -0.519226 0.561951 1441916372 -0.534973 0.402283 -0.561279 0.486755 1441916372 -0.534973 0.402283 -0.561279 0.486755 1441916372 -0.534973 0.402283 -0.561279 0.486755 1441916372 -0.534973 0.402283 -0.561279 0.486755 1441916372 -0.534973 0.402283 -0.561279 0.486755 1441916372 -0.534973 0.402283 -0.561279 0.486755 1441916372 -0.534973 0.402283 -0.561279 0.486755 1441916372 -0.584961 0.379456 -0.594910 0.399902 1441916372 -0.584961 0.379456 -0.594910 0.399902 1441916372 -0.584961 0.379456 -0.594910 0.399902 1441916372 -0.584961 0.379456 -0.594910 0.399902 1441916372 -0.584961 0.379456 -0.594910 0.399902 1441916372 -0.584961 0.379456 -0.594910 0.399902 1441916372 -0.648865 0.338440 -0.605652 0.312439 1441916372 -0.648865 0.338440 -0.605652 0.312439 1441916372 -0.648865 0.338440 -0.605652 0.312439 1441916372 -0.648865 0.338440 -0.605652 0.312439 1441916372 -0.648865 0.338440 -0.605652 0.312439 1441916372 -0.648865 0.338440 -0.605652 0.312439 1441916372 -0.717407 0.272156 -0.601563 0.222412 1441916372 -0.717407 0.272156 -0.601563 0.222412 1441916372 -0.717407 0.272156 -0.601563 0.222412 1441916372 -0.717407 0.272156 -0.601563 0.222412 1441916372 -0.717407 0.272156 -0.601563 0.222412 1441916372 -0.717407 0.272156 -0.601563 0.222412 1441916372 -0.773560 0.185730 -0.587830 0.147034 1441916372 -0.773560 0.185730 -0.587830 0.147034 1441916372 -0.773560 0.185730 -0.587830 0.147034 1441916372 -0.773560 0.185730 -0.587830 0.147034 1441916372 -0.773560 0.185730 -0.587830 0.147034 1441916372 -0.773560 0.185730 -0.587830 0.147034 1441916372 -0.800598 0.081726 -0.587708 0.083496 1441916372 -0.800598 0.081726 -0.587708 0.083496 1441916372 -0.800598 0.081726 -0.587708 0.083496 1441916372 -0.800598 0.081726 -0.587708 0.083496 1441916372 -0.800598 0.081726 -0.587708 0.083496 1441916372 -0.800598 0.081726 -0.587708 0.083496 1441916372 -0.806763 -0.008850 -0.590515 0.021118 1441916372 -0.806763 -0.008850 -0.590515 0.021118 1441916372 -0.806763 -0.008850 -0.590515 0.021118 1441916372 -0.806763 -0.008850 -0.590515 0.021118 1441916372 -0.806763 -0.008850 -0.590515 0.021118 1441916372 -0.806763 -0.008850 -0.590515 0.021118 1441916372 -0.795471 -0.052673 -0.603271 -0.024353 1441916372 -0.795471 -0.052673 -0.603271 -0.024353 1441916372 -0.795471 -0.052673 -0.603271 -0.024353 1441916372 -0.795471 -0.052673 -0.603271 -0.024353 1441916372 -0.795471 -0.052673 -0.603271 -0.024353 1441916372 -0.795471 -0.052673 -0.603271 -0.024353 1441916372 -0.795471 -0.052673 -0.603271 -0.024353 1441916372 -0.786377 -0.063721 -0.610474 -0.070618 1441916372 -0.786377 -0.063721 -0.610474 -0.070618 1441916372 -0.786377 -0.063721 -0.610474 -0.070618 1441916372 -0.786377 -0.063721 -0.610474 -0.070618 1441916372 -0.786377 -0.063721 -0.610474 -0.070618 1441916372 -0.786377 -0.063721 -0.610474 -0.070618 1441916372 -0.789551 -0.034912 -0.605225 -0.096130 1441916372 -0.789551 -0.034912 -0.605225 -0.096130 1441916372 -0.789551 -0.034912 -0.605225 -0.096130 1441916372 -0.789551 -0.034912 -0.605225 -0.096130 1441916372 -0.789551 -0.034912 -0.605225 -0.096130 1441916372 -0.789551 -0.034912 -0.605225 -0.096130 1441916372 -0.789551 -0.034912 -0.605225 -0.096130 1441916372 -0.782715 0.001038 -0.619202 -0.063782 1441916372 -0.782715 0.001038 -0.619202 -0.063782 1441916372 -0.782715 0.001038 -0.619202 -0.063782 1441916372 -0.782715 0.001038 -0.619202 -0.063782 1441916372 -0.782715 0.001038 -0.619202 -0.063782 1441916372 -0.782715 0.001038 -0.619202 -0.063782 1441916372 -0.769653 0.043884 -0.636841 0.015137 1441916372 -0.769653 0.043884 -0.636841 0.015137 1441916372 -0.769653 0.043884 -0.636841 0.015137 1441916372 -0.769653 0.043884 -0.636841 0.015137 1441916372 -0.769653 0.043884 -0.636841 0.015137 1441916372 -0.769653 0.043884 -0.636841 0.015137 1441916372 -0.749573 0.138489 -0.635437 0.123718 1441916372 -0.749573 0.138489 -0.635437 0.123718 1441916372 -0.749573 0.138489 -0.635437 0.123718 1441916372 -0.749573 0.138489 -0.635437 0.123718 1441916372 -0.749573 0.138489 -0.635437 0.123718 1441916372 -0.749573 0.138489 -0.635437 0.123718 1441916372 -0.705444 0.259094 -0.617249 0.232910 1441916372 -0.705444 0.259094 -0.617249 0.232910 1441916372 -0.705444 0.259094 -0.617249 0.232910 1441916372 -0.705444 0.259094 -0.617249 0.232910 1441916372 -0.705444 0.259094 -0.617249 0.232910 1441916372 -0.705444 0.259094 -0.617249 0.232910 1441916372 -0.632019 0.369568 -0.598389 0.325439 1441916373 -0.632019 0.369568 -0.598389 0.325439 1441916373 -0.632019 0.369568 -0.598389 0.325439 1441916373 -0.632019 0.369568 -0.598389 0.325439 1441916373 -0.632019 0.369568 -0.598389 0.325439 1441916373 -0.632019 0.369568 -0.598389 0.325439 1441916373 -0.632019 0.369568 -0.598389 0.325439 1441916373 -0.560791 0.407715 -0.588684 0.415710 1441916373 -0.560791 0.407715 -0.588684 0.415710 1441916373 -0.560791 0.407715 -0.588684 0.415710 1441916373 -0.560791 0.407715 -0.588684 0.415710 1441916373 -0.560791 0.407715 -0.588684 0.415710 1441916373 -0.560791 0.407715 -0.588684 0.415710 1441916373 -0.560791 0.407715 -0.588684 0.415710 1441916373 -0.529541 0.400635 -0.555237 0.500793 1441916373 -0.529541 0.400635 -0.555237 0.500793 1441916373 -0.529541 0.400635 -0.555237 0.500793 1441916373 -0.529541 0.400635 -0.555237 0.500793 1441916373 -0.529541 0.400635 -0.555237 0.500793 1441916373 -0.529541 0.400635 -0.555237 0.500793 1441916373 -0.507629 0.404419 -0.516235 0.558777 1441916373 -0.507629 0.404419 -0.516235 0.558777 1441916373 -0.507629 0.404419 -0.516235 0.558777 1441916373 -0.507629 0.404419 -0.516235 0.558777 1441916373 -0.507629 0.404419 -0.516235 0.558777 1441916373 -0.507629 0.404419 -0.516235 0.558777 1441916373 -0.479614 0.421875 -0.509521 0.576538 1441916373 -0.479614 0.421875 -0.509521 0.576538 1441916373 -0.479614 0.421875 -0.509521 0.576538 1441916373 -0.479614 0.421875 -0.509521 0.576538 1441916373 -0.479614 0.421875 -0.509521 0.576538 1441916373 -0.479614 0.421875 -0.509521 0.576538 1441916373 
-0.713440 -0.022522 -0.695374 0.083984 1441916375 -0.713440 -0.022522 -0.695374 0.083984 1441916375 -0.715881 -0.020508 -0.693298 0.080688 1441916375 -0.715881 -0.020508 -0.693298 0.080688 1441916375 -0.715881 -0.020508 -0.693298 0.080688 1441916375 -0.715881 -0.020508 -0.693298 0.080688 1441916375 -0.715881 -0.020508 -0.693298 0.080688 1441916375 -0.715881 -0.020508 -0.693298 0.080688 1441916375 -0.717712 -0.015442 -0.691956 0.077087 1441916375 -0.717712 -0.015442 -0.691956 0.077087 1441916375 -0.717712 -0.015442 -0.691956 0.077087 1441916375 -0.717712 -0.015442 -0.691956 0.077087 1441916375 -0.717712 -0.015442 -0.691956 0.077087 1441916375 -0.717712 -0.015442 -0.691956 0.077087 1441916375 -0.719666 -0.005188 -0.690613 0.071716 1441916375 -0.719666 -0.005188 -0.690613 0.071716 1441916375 -0.719666 -0.005188 -0.690613 0.071716 1441916375 -0.719666 -0.005188 -0.690613 0.071716 1441916375 -0.719666 -0.005188 -0.690613 0.071716 1441916375 -0.719666 -0.005188 -0.690613 0.071716 1441916375 -0.721680 0.007690 -0.689392 0.063049 1441916375 -0.721680 0.007690 -0.689392 0.063049 1441916375 -0.721680 0.007690 -0.689392 0.063049 1441916375 -0.721680 0.007690 -0.689392 0.063049 1441916375 -0.721680 0.007690 -0.689392 0.063049 1441916375 -0.721680 0.007690 -0.689392 0.063049 1441916375 -0.721191 0.014954 -0.689941 0.061462 1441916375 -0.721191 0.014954 -0.689941 0.061462 1441916375 -0.721191 0.014954 -0.689941 0.061462 1441916375 -0.721191 0.014954 -0.689941 0.061462 1441916375 -0.721191 0.014954 -0.689941 0.061462 1441916375 -0.721191 0.014954 -0.689941 0.061462 1441916375 -0.721191 0.014954 -0.689941 0.061462 1441916375 -0.719421 0.014221 -0.691162 0.068176 1441916375 -0.719421 0.014221 -0.691162 0.068176 1441916375 -0.719421 0.014221 -0.691162 0.068176 1441916375 -0.719421 0.014221 -0.691162 0.068176 1441916375 -0.719421 0.014221 -0.691162 0.068176 1441916375 -0.719421 0.014221 -0.691162 0.068176 1441916375 -0.719543 0.014343 -0.690247 0.075317 1441916375 -0.719543 0.014343 -0.690247 0.075317 1441916375 -0.719543 0.014343 -0.690247 0.075317 1441916375 -0.719543 0.014343 -0.690247 0.075317 1441916376 -0.719543 0.014343 -0.690247 0.075317 1441916376 -0.719543 0.014343 -0.690247 0.075317 1441916376 -0.719543 0.014343 -0.690247 0.075317 1441916376 -0.720703 0.016296 -0.688416 0.080322 1441916376 -0.720703 0.016296 -0.688416 0.080322 1441916376 -0.720703 0.016296 -0.688416 0.080322 1441916376 -0.720703 0.016296 -0.688416 0.080322 1441916376 -0.720703 0.016296 -0.688416 0.080322 1441916376 -0.720703 0.016296 -0.688416 0.080322 1441916376 -0.722046 0.018127 -0.686707 0.082581 1441916376 -0.722046 0.018127 -0.686707 0.082581 1441916376 -0.722046 0.018127 -0.686707 0.082581 1441916376 -0.722046 0.018127 -0.686707 0.082581 1441916376 -0.722046 0.018127 -0.686707 0.082581 1441916376 -0.722046 0.018127 -0.686707 0.082581 1441916376 -0.722961 0.026245 -0.686157 0.076782 1441916376 -0.722961 0.026245 -0.686157 0.076782 1441916376 -0.722961 0.026245 -0.686157 0.076782 1441916376 -0.722961 0.026245 -0.686157 0.076782 1441916376 -0.722961 0.026245 -0.686157 0.076782 1441916376 -0.722961 0.026245 -0.686157 0.076782 1441916376 -0.722961 0.026245 -0.686157 0.076782 1441916376 -0.723267 0.046875 -0.686462 0.059509 1441916376 -0.723267 0.046875 -0.686462 0.059509 1441916376 -0.723267 0.046875 -0.686462 0.059509 1441916376 -0.723267 0.046875 -0.686462 0.059509 1441916376 -0.723267 0.046875 -0.686462 0.059509 1441916376 -0.723267 0.046875 -0.686462 0.059509 1441916376 -0.723999 0.065063 -0.685303 0.045105 1441916376 -0.723999 0.065063 -0.685303 0.045105 1441916376 -0.723999 0.065063 -0.685303 0.045105 1441916376 -0.723999 0.065063 -0.685303 0.045105 1441916376 -0.723999 0.065063 -0.685303 0.045105 1441916376 -0.723999 0.065063 -0.685303 0.045105 1441916376 -0.723999 0.065063 -0.685303 0.045105 1441916376 -0.722900 0.066101 -0.686462 0.044128 1441916376 -0.722900 0.066101 -0.686462 0.044128 1441916376 -0.722900 0.066101 -0.686462 0.044128 1441916376 -0.722900 0.066101 -0.686462 0.044128 1441916376 -0.722900 0.066101 -0.686462 0.044128 1441916376 -0.722900 0.066101 -0.686462 0.044128 1441916376 -0.720886 0.057129 -0.688660 0.053528 1441916376 -0.720886 0.057129 -0.688660 0.053528 1441916376 -0.720886 0.057129 -0.688660 0.053528 1441916376 -0.720886 0.057129 -0.688660 0.053528 1441916376 -0.720886 0.057129 -0.688660 0.053528 1441916376 -0.720886 0.057129 -0.688660 0.053528 1441916376 -0.719666 0.051025 -0.689636 0.063354 1441916376 -0.719666 0.051025 -0.689636 0.063354 1441916376 -0.719666 0.051025 -0.689636 0.063354 1441916376 -0.719666 0.051025 -0.689636 0.063354 1441916376 -0.719666 0.051025 -0.689636 0.063354 1441916376 -0.719666 0.051025 -0.689636 0.063354 1441916376 -0.719666 0.051025 -0.689636 0.063354 1441916376 -0.718445 0.046997 -0.690491 0.069824 1441916376 -0.718445 0.046997 -0.690491 0.069824 1441916376 -0.718445 0.046997 -0.690491 0.069824 1441916376 -0.718445 0.046997 -0.690491 0.069824 1441916376 -0.718445 0.046997 -0.690491 0.069824 1441916376 -0.714905 0.034302 -0.693787 0.080261 1441916376 -0.714905 0.034302 -0.693787 0.080261 1441916376 -0.714905 0.034302 -0.693787 0.080261 1441916376 -0.714905 0.034302 -0.693787 0.080261 1441916376 -0.714905 0.034302 -0.693787 0.080261 1441916376 -0.714905 0.034302 -0.693787 0.080261 1441916376 -0.714905 0.034302 -0.693787 0.080261 1441916376 -0.710449 0.012390 -0.697083 0.096313 1441916376 -0.710449 0.012390 -0.697083 0.096313 1441916376 -0.710449 0.012390 -0.697083 0.096313 1441916376 -0.710449 0.012390 -0.697083 0.096313 1441916376 -0.710449 0.012390 -0.697083 0.096313 1441916376 -0.710449 0.012390 -0.697083 0.096313 1441916376 -0.710510 -0.007141 -0.696655 0.099609 1441916376 -0.710510 -0.007141 -0.696655 0.099609 1441916376 -0.710510 -0.007141 -0.696655 0.099609 1441916376 -0.710510 -0.007141 -0.696655 0.099609 1441916376 -0.710510 -0.007141 -0.696655 0.099609 1441916376 -0.710510 -0.007141 -0.696655 0.099609 1441916376 -0.710510 -0.007141 -0.696655 0.099609 1441916376 -0.710938 -0.018005 -0.696289 0.097473 1441916376 -0.710938 -0.018005 -0.696289 0.097473 1441916376 -0.710938 -0.018005 -0.696289 0.097473 1441916376 -0.710938 -0.018005 -0.696289 0.097473 1441916376 -0.710938 -0.018005 -0.696289 0.097473 1441916376 -0.710938 -0.018005 -0.696289 0.097473 1441916376 -0.710938 -0.018005 -0.696289 0.097473 1441916376 -0.711487 -0.028564 -0.695557 0.096130 1441916376 -0.711487 -0.028564 -0.695557 0.096130 1441916376 -0.711487 -0.028564 -0.695557 0.096130 1441916376 -0.711487 -0.028564 -0.695557 0.096130 1441916376 -0.711487 -0.028564 -0.695557 0.096130 1441916376 -0.711487 -0.028564 -0.695557 0.096130 1441916376 -0.714905 -0.033020 -0.692871 0.088379 1441916376 -0.714905 -0.033020 -0.692871 0.088379 1441916376 -0.714905 -0.033020 -0.692871 0.088379 1441916376 -0.714905 -0.033020 -0.692871 0.088379 1441916376 -0.714905 -0.033020 -0.692871 0.088379 1441916376 -0.714905 -0.033020 -0.692871 0.088379 1441916376 -0.717163 -0.036682 -0.691345 0.080688 1441916376 -0.717163 -0.036682 -0.691345 0.080688 1441916376 -0.717163 -0.036682 -0.691345 0.080688 1441916376 -0.717163 -0.036682 -0.691345 0.080688 1441916376 -0.717163 -0.036682 -0.691345 0.080688 1441916376 -0.717163 -0.036682 -0.691345 0.080688 1441916376 -0.716858 -0.035889 -0.691833 0.079224 1441916376 -0.716858 -0.035889 -0.691833 0.079224 1441916376 -0.716858 -0.035889 -0.691833 0.079224 1441916376 -0.716858 -0.035889 -0.691833 0.079224 1441916376 -0.716858 -0.035889 -0.691833 0.079224 1441916376 -0.716858 -0.035889 -0.691833 0.079224 1441916376 -0.716858 -0.035889 -0.691833 0.079224 1441916376 -0.715576 -0.027100 -0.693298 0.081604 1441916376 -0.715576 -0.027100 -0.693298 0.081604 1441916376 -0.715576 -0.027100 -0.693298 0.081604 1441916376 -0.715576 -0.027100 -0.693298 0.081604 1441916376 -0.715576 -0.027100 -0.693298 0.081604 1441916377 -0.715576 -0.027100 -0.693298 0.081604 1441916377 -0.714233 -0.014343 -0.694702 0.084473 1441916377 -0.714233 -0.014343 -0.694702 0.084473 1441916377 -0.714233 -0.014343 -0.694702 0.084473 1441916377 -0.714233 -0.014343 -0.694702 0.084473 1441916377 -0.714233 -0.014343 -0.694702 0.084473 1441916377 -0.714233 -0.014343 -0.694702 0.084473 1441916377 -0.714233 -0.014343 -0.694702 0.084473 1441916377 -0.713196 -0.000793 -0.695862 0.084778 1441916377 -0.713196 -0.000793 -0.695862 0.084778 1441916377 -0.713196 -0.000793 -0.695862 0.084778 1441916377 -0.713196 -0.000793 -0.695862 0.084778 1441916377 -0.713196 -0.000793 -0.695862 0.084778 1441916377 -0.713196 -0.000793 -0.695862 0.084778 1441916377 -0.713074 0.013306 -0.696167 0.082520 1441916377 -0.713074 0.013306 -0.696167 0.082520 1441916377 -0.713074 0.013306 -0.696167 0.082520 1441916377 -0.713074 0.013306 -0.696167 0.082520 1441916377 -0.713074 0.013306 -0.696167 0.082520 1441916377 -0.713074 0.013306 -0.696167 0.082520 1441916377 -0.713074 0.013306 -0.696167 0.082520 1441916377 -0.713989 0.029236 -0.695496 0.075928 1441916377 -0.713989 0.029236 -0.695496 0.075928 1441916377 -0.713989 0.029236 -0.695496 0.075928 1441916377 -0.713989 0.029236 -0.695496 0.075928 1441916377 -0.713989 0.029236 -0.695496 0.075928 1441916377 -0.713989 0.029236 -0.695496 0.075928 1441916377 -0.716003 0.046814 -0.693604 0.064209 1441916377 -0.716003 0.046814 -0.693604 0.064209 1441916377 -0.716003 0.046814 -0.693604 0.064209 1441916377 -0.716003 0.046814 -0.693604 0.064209 1441916377 -0.716003 0.046814 -0.693604 0.064209 1441916377 -0.716003 0.046814 -0.693604 0.064209 1441916377 -0.718567 0.069519 -0.690491 0.046021 1441916377 -0.718567 0.069519 -0.690491 0.046021 1441916377 -0.718567 0.069519 -0.690491 0.046021 1441916377 -0.718567 0.069519 -0.690491 0.046021 1441916377 -0.718567 0.069519 -0.690491 0.046021 1441916377 -0.718567 0.069519 -0.690491 0.046021 1441916377 -0.719421 0.096252 -0.687500 0.024048 1441916377 -0.719421 0.096252 -0.687500 0.024048 1441916377 -0.719421 0.096252 -0.687500 0.024048 1441916377 -0.719421 0.096252 -0.687500 0.024048 1441916377 -0.719421 0.096252 -0.687500 0.024048 1441916377 -0.719421 0.096252 -0.687500 0.024048 1441916377 -0.719055 0.108826 -0.686218 0.015320 1441916377 -0.719055 0.108826 -0.686218 0.015320 1441916377 -0.719055 0.108826 -0.686218 0.015320 1441916377 -0.719055 0.108826 -0.686218 0.015320 1441916377 -0.719055 0.108826 -0.686218 0.015320 1441916377 -0.719055 0.108826 -0.686218 0.015320 1441916377 -0.718079 0.106262 -0.687622 0.017944 1441916377 -0.718079 0.106262 -0.687622 0.017944 1441916377 -0.718079 0.106262 -0.687622 0.017944 1441916377 -0.718079 0.106262 -0.687622 0.017944 1441916377 -0.718079 0.106262 -0.687622 0.017944 1441916377 -0.718079 0.106262 -0.687622 0.017944 1441916377 -0.718079 0.106262 -0.687622 0.017944 1441916377 -0.717346 0.102783 -0.688782 0.022583 1441916377 -0.717346 0.102783 -0.688782 0.022583 1441916377 -0.717346 0.102783 -0.688782 0.022583 1441916377 -0.717346 0.102783 -0.688782 0.022583 1441916377 -0.717346 0.102783 -0.688782 0.022583 1441916377 -0.717346 0.102783 -0.688782 0.022583 1441916377 -0.716858 0.100342 -0.689514 0.026489 1441916377 -0.716858 0.100342 -0.689514 0.026489 1441916377 -0.716858 0.100342 -0.689514 0.026489 1441916377 -0.716858 0.100342 -0.689514 0.026489 1441916377 -0.716858 0.100342 -0.689514 0.026489 1441916377 -0.716858 0.100342 -0.689514 0.026489 1441916377 -0.714966 0.088379 -0.692627 0.036865 1441916377 -0.714966 0.088379 -0.692627 0.036865 1441916377 -0.714966 0.088379 -0.692627 0.036865 1441916377 -0.714966 0.088379 -0.692627 0.036865 1441916377 -0.714966 0.088379 -0.692627 0.036865 1441916377 -0.714966 0.088379 -0.692627 0.036865 1441916377 -0.714966 0.088379 -0.692627 0.036865 1441916377 -0.712952 0.068542 -0.696289 0.047974 1441916377 -0.712952 0.068542 -0.696289 0.047974 1441916377 -0.712952 0.068542 -0.696289 0.047974 1441916377 -0.712952 0.068542 -0.696289 0.047974 1441916377 -0.712952 0.068542 -0.696289 0.047974 1441916377 -0.712952 0.068542 -0.696289 0.047974 1441916377 -0.712524 0.049438 -0.697754 0.055481 1441916377 -0.712524 0.049438 -0.697754 0.055481 1441916377 -0.712524 0.049438 -0.697754 0.055481 1441916377 -0.712524 0.049438 -0.697754 0.055481 1441916377 -0.712524 0.049438 -0.697754 0.055481 1441916377 -0.712524 0.049438 -0.697754 0.055481 1441916377 -0.712524 0.049438 -0.697754 0.055481 1441916377 -0.713684 0.030396 -0.697205 0.060852 1441916377 -0.713684 0.030396 -0.697205 0.060852 1441916377 -0.713684 0.030396 -0.697205 0.060852 1441916377 -0.713684 0.030396 -0.697205 0.060852 1441916377 -0.713684 0.030396 -0.697205 0.060852 1441916377 -0.713684 0.030396 -0.697205 0.060852 1441916377 -0.713379 0.009705 -0.697571 0.066467 1441916377 -0.713379 0.009705 -0.697571 0.066467 1441916377 -0.713379 0.009705 -0.697571 0.066467 1441916377 -0.713379 0.009705 -0.697571 0.066467 1441916377 -0.713379 0.009705 -0.697571 0.066467 1441916377 -0.713379 0.009705 -0.697571 0.066467 1441916377 -0.713379 0.009705 -0.697571 0.066467 1441916377 -0.713806 -0.009094 -0.696655 0.071716 1441916377 -0.713806 -0.009094 -0.696655 0.071716 1441916377 -0.713806 -0.009094 -0.696655 0.071716 1441916377 -0.713806 -0.009094 -0.696655 0.071716 1441916377 -0.713806 -0.009094 -0.696655 0.071716 1441916377 -0.713806 -0.009094 -0.696655 0.071716 1441916377 -0.715027 -0.018127 -0.695068 0.073608 1441916377 -0.715027 -0.018127 -0.695068 0.073608 1441916377 -0.715027 -0.018127 -0.695068 0.073608 1441916377 -0.715027 -0.018127 -0.695068 0.073608 1441916377 -0.715027 -0.018127 -0.695068 0.073608 1441916377 -0.715027 -0.018127 -0.695068 0.073608 1441916377 -0.715881 -0.015869 -0.694275 0.072998 1441916378 -0.715881 -0.015869 -0.694275 0.072998 1441916378 -0.715881 -0.015869 -0.694275 0.072998 1441916378 -0.715881 -0.015869 -0.694275 0.072998 1441916378 -0.715881 -0.015869 -0.694275 0.072998 1441916378 -0.715881 -0.015869 -0.694275 0.072998 1441916378 -0.715881 -0.015869 -0.694275 0.072998 1441916378 -0.715759 -0.007507 -0.694519 0.073059 1441916378 -0.715759 -0.007507 -0.694519 0.073059 1441916378 -0.715759 -0.007507 -0.694519 0.073059 1441916378 -0.715759 -0.007507 -0.694519 0.073059 1441916378 -0.715759 -0.007507 -0.694519 0.073059 1441916378 -0.715759 -0.007507 -0.694519 0.073059 1441916378 -0.713867 -0.000793 -0.695801 0.079529 1441916378 -0.713867 -0.000793 -0.695801 0.079529 1441916378 -0.713867 -0.000793 -0.695801 0.079529 1441916378 -0.713867 -0.000793 -0.695801 0.079529 1441916378 -0.713867 -0.000793 -0.695801 0.079529 1441916378 -0.713867 -0.000793 -0.695801 0.079529 1441916378 -0.713867 -0.000793 -0.695801 0.079529 1441916378 -0.713440 0.011536 -0.695740 0.082886 1441916378 -0.713440 0.011536 -0.695740 0.082886 1441916378 -0.713440 0.011536 -0.695740 0.082886 1441916378 -0.713440 0.011536 -0.695740 0.082886 1441916378 -0.713440 0.011536 -0.695740 0.082886 1441916378 -0.713440 0.011536 -0.695740 0.082886 1441916378 -0.714417 0.027832 -0.694519 0.081055 1441916378 -0.714417 0.027832 -0.694519 0.081055 1441916378 -0.714417 0.027832 -0.694519 0.081055 1441916378 -0.714417 0.027832 -0.694519 0.081055 1441916378 -0.714417 0.027832 -0.694519 0.081055 1441916378 -0.714417 0.027832 -0.694519 0.081055 1441916378 -0.715759 0.040649 -0.692932 0.077087 1441916378 -0.715759 0.040649 -0.692932 0.077087 1441916378 -0.715759 0.040649 -0.692932 0.077087 1441916378 -0.715759 0.040649 -0.692932 0.077087 1441916378 -0.715759 0.040649 -0.692932 0.077087 1441916378 -0.715759 0.040649 -0.692932 0.077087 1441916378 -0.715759 0.040649 -0.692932 0.077087 1441916378 -0.716675 0.046997 -0.692078 0.072632 1441916378 -0.716675 0.046997 -0.692078 0.072632 1441916378 -0.716675 0.046997 -0.692078 0.072632 1441916378 -0.716675 0.046997 -0.692078 0.072632 1441916378 -0.716675 0.046997 -0.692078 0.072632 1441916378 -0.716675 0.046997 -0.692078 0.072632 1441916378 -0.718018 0.052368 -0.691040 0.065430 1441916378 -0.718018 0.052368 -0.691040 0.065430 1441916378 -0.718018 0.052368 -0.691040 0.065430 1441916378 -0.718018 0.052368 -0.691040 0.065430 1441916378 -0.718018 0.052368 -0.691040 0.065430 1441916378 -0.718018 0.052368 -0.691040 0.065430 1441916378 -0.718567 0.065369 -0.690552 0.050781 1441916378 -0.718567 0.065369 -0.690552 0.050781 1441916378 -0.718567 0.065369 -0.690552 0.050781 1441916378 -0.718567 0.065369 -0.690552 0.050781 1441916378 -0.718567 0.065369 -0.690552 0.050781 1441916378 -0.718567 0.065369 -0.690552 0.050781 1441916378 -0.718689 0.081360 -0.689697 0.034729 1441916378 -0.718689 0.081360 -0.689697 0.034729 1441916378 -0.718689 0.081360 -0.689697 0.034729 1441916378 -0.718689 0.081360 -0.689697 0.034729 1441916378 -0.718689 0.081360 -0.689697 0.034729 1441916378 -0.718689 0.081360 -0.689697 0.034729 1441916378 -0.718689 0.081360 -0.689697 0.034729 1441916378 -0.718506 0.089233 -0.689270 0.028870 1441916378 -0.718506 0.089233 -0.689270 0.028870 1441916378 -0.718506 0.089233 -0.689270 0.028870 1441916378 -0.718506 0.089233 -0.689270 0.028870 1441916378 -0.718506 0.089233 -0.689270 0.028870 1441916378 -0.718506 0.089233 -0.689270 0.028870 1441916378 -0.717834 0.089539 -0.689697 0.033325 1441916378 -0.717834 0.089539 -0.689697 0.033325 1441916378 -0.717834 0.089539 -0.689697 0.033325 1441916378 -0.717834 0.089539 -0.689697 0.033325 1441916378 -0.717834 0.089539 -0.689697 0.033325 1441916378 -0.717834 0.089539 -0.689697 0.033325 1441916378 -0.717407 0.084656 -0.690308 0.041382 1441916378 -0.717407 0.084656 -0.690308 0.041382 1441916378 -0.717407 0.084656 -0.690308 0.041382 1441916378 -0.717407 0.084656 -0.690308 0.041382 1441916378 -0.717407 0.084656 -0.690308 0.041382 1441916378 -0.717407 0.084656 -0.690308 0.041382 1441916378 -0.716309 0.076965 -0.691711 0.050781 1441916378 -0.716309 0.076965 -0.691711 0.050781 1441916378 -0.716309 0.076965 -0.691711 0.050781 1441916378 -0.716309 0.076965 -0.691711 0.050781 1441916378 -0.716309 0.076965 -0.691711 0.050781 1441916378 -0.716309 0.076965 -0.691711 0.050781 1441916378 -0.716309 0.076965 -0.691711 0.050781 1441916378 -0.713989 0.058350 -0.694397 0.068298 1441916378 -0.713989 0.058350 -0.694397 0.068298 1441916378 -0.713989 0.058350 -0.694397 0.068298 1441916378 -0.713989 0.058350 -0.694397 0.068298 1441916378 -0.713989 0.058350 -0.694397 0.068298 1441916378 -0.713989 0.058350 -0.694397 0.068298 1441916378 -0.712891 0.035156 -0.695618 0.082092 1441916378 -0.712891 0.035156 -0.695618 0.082092 1441916378 -0.712891 0.035156 -0.695618 0.082092 1441916378 -0.712891 0.035156 -0.695618 0.082092 1441916378 -0.712891 0.035156 -0.695618 0.082092 1441916378 -0.712891 0.035156 -0.695618 0.082092 1441916378 -0.712891 0.035156 -0.695618 0.082092 1441916378 -0.714966 0.014771 -0.693665 0.087097 1441916378 -0.714966 0.014771 -0.693665 0.087097 1441916378 -0.714966 0.014771 -0.693665 0.087097 1441916378 -0.714966 0.014771 -0.693665 0.087097 1441916378 -0.714966 0.014771 -0.693665 0.087097 1441916378 -0.714966 0.014771 -0.693665 0.087097 1441916378 -0.714539 -0.003174 -0.693787 0.090393 1441916378 -0.714539 -0.003174 -0.693787 0.090393 1441916378 -0.714539 -0.003174 -0.693787 0.090393 1441916378 -0.714539 -0.003174 -0.693787 0.090393 1441916378 -0.714539 -0.003174 -0.693787 0.090393 1441916378 -0.714539 -0.003174 -0.693787 0.090393 1441916378 -0.715393 -0.016174 -0.692871 0.089355 1441916379 -0.715393 -0.016174 -0.692871 0.089355 1441916379 -0.715393 -0.016174 -0.692871 0.089355 1441916379 -0.715393 -0.016174 -0.692871 0.089355 1441916379 -0.715393 -0.016174 -0.692871 0.089355 1441916379 -0.715393 -0.016174 -0.692871 0.089355 1441916379 -0.715393 -0.016174 -0.692871 0.089355 1441916379 -0.716309 -0.029480 -0.691040 0.092468 1441916379 -0.716309 -0.029480 -0.691040 0.092468 1441916379 -0.716309 -0.029480 -0.691040 0.092468 1441916379 -0.716309 -0.029480 -0.691040 0.092468 1441916379 -0.714172 -0.043762 -0.691589 0.099121 1441916379 -0.714172 -0.043762 -0.691589 0.099121 1441916379 -0.714172 -0.043762 -0.691589 0.099121 1441916379 -0.714172 -0.043762 -0.691589 0.099121 1441916379 -0.714172 -0.043762 -0.691589 0.099121 1441916379 -0.714172 -0.043762 -0.691589 0.099121 1441916379 -0.713867 -0.041504 -0.691772 0.100891 1441916379 -0.713867 -0.041504 -0.691772 0.100891 1441916379 -0.713867 -0.041504 -0.691772 0.100891 1441916379 -0.713867 -0.041504 -0.691772 0.100891 1441916379 -0.713867 -0.041504 -0.691772 0.100891 1441916379 -0.713867 -0.041504 -0.691772 0.100891 1441916379 -0.713196 -0.031555 -0.692871 0.102112 1441916379 -0.713196 -0.031555 -0.692871 0.102112 1441916379 -0.713196 -0.031555 -0.692871 0.102112 1441916379 -0.713196 -0.031555 -0.692871 0.102112 1441916379 -0.713196 -0.031555 -0.692871 0.102112 1441916379 -0.713196 -0.031555 -0.692871 0.102112 1441916379 -0.712952 -0.016174 -0.693665 0.102051 1441916379 -0.712952 -0.016174 -0.693665 0.102051 1441916379 -0.712952 -0.016174 -0.693665 0.102051 1441916379 -0.712952 -0.016174 -0.693665 0.102051 1441916379 -0.712952 -0.016174 -0.693665 0.102051 1441916379 -0.712952 -0.016174 -0.693665 0.102051 1441916379 -0.711914 -0.005615 -0.694397 0.104736 1441916379 -0.711914 -0.005615 -0.694397 0.104736 1441916379 -0.711914 -0.005615 -0.694397 0.104736 1441916379 -0.711914 -0.005615 -0.694397 0.104736 1441916379 -0.711914 -0.005615 -0.694397 0.104736 1441916379 -0.711914 -0.005615 -0.694397 0.104736 1441916379 -0.712524 0.005798 -0.694092 0.102783 1441916379 -0.712524 0.005798 -0.694092 0.102783 1441916379 -0.712524 0.005798 -0.694092 0.102783 1441916379 -0.712524 0.005798 -0.694092 0.102783 1441916379 -0.712524 0.005798 -0.694092 0.102783 1441916379 -0.712524 0.005798 -0.694092 0.102783 1441916379 -0.714905 0.023499 -0.692810 0.091980 1441916379 -0.714905 0.023499 -0.692810 0.091980 1441916379 -0.714905 0.023499 -0.692810 0.091980 1441916379 -0.714905 0.023499 -0.692810 0.091980 1441916379 -0.714905 0.023499 -0.692810 0.091980 1441916379 -0.714905 0.023499 -0.692810 0.091980 1441916379 -0.714905 0.023499 -0.692810 0.091980 1441916379 -0.717529 0.043701 -0.691040 0.075928 1441916379 -0.717529 0.043701 -0.691040 0.075928 1441916379 -0.717529 0.043701 -0.691040 0.075928 1441916379 -0.717529 0.043701 -0.691040 0.075928 1441916379 -0.717529 0.043701 -0.691040 0.075928 1441916379 -0.717529 0.043701 -0.691040 0.075928 1441916379 -0.719604 0.057739 -0.689392 0.060852 1441916379 -0.719604 0.057739 -0.689392 0.060852 1441916379 -0.719604 0.057739 -0.689392 0.060852 1441916379 -0.719604 0.057739 -0.689392 0.060852 1441916379 -0.719604 0.057739 -0.689392 0.060852 1441916379 -0.719604 0.057739 -0.689392 0.060852 1441916379 -0.720398 0.069946 -0.688660 0.044983 1441916379 -0.720398 0.069946 -0.688660 0.044983 1441916379 -0.720398 0.069946 -0.688660 0.044983 1441916379 -0.720398 0.069946 -0.688660 0.044983 1441916379 -0.720398 0.069946 -0.688660 0.044983 1441916379 -0.720398 0.069946 -0.688660 0.044983 1441916379 -0.720398 0.069946 -0.688660 0.044983 1441916379 -0.719849 0.083069 -0.688477 0.031921 1441916379 -0.719849 0.083069 -0.688477 0.031921 1441916379 -0.719849 0.083069 -0.688477 0.031921 1441916379 -0.719849 0.083069 -0.688477 0.031921 1441916379 -0.719849 0.083069 -0.688477 0.031921 1441916379 -0.719849 0.083069 -0.688477 0.031921 1441916379 -0.719177 0.092468 -0.688293 0.023865 1441916379 -0.719177 0.092468 -0.688293 0.023865 1441916379 -0.719177 0.092468 -0.688293 0.023865 1441916379 -0.719177 0.092468 -0.688293 0.023865 1441916379 -0.719177 0.092468 -0.688293 0.023865 1441916379 -0.719177 0.092468 -0.688293 0.023865 1441916379 -0.719177 0.092468 -0.688293 0.023865 1441916379 -0.718506 0.096802 -0.688416 0.023132 1441916379 -0.718506 0.096802 -0.688416 0.023132 1441916379 -0.718506 0.096802 -0.688416 0.023132 1441916379 -0.718506 0.096802 -0.688416 0.023132 1441916379 -0.718506 0.096802 -0.688416 0.023132 1441916379 -0.716919 0.092529 -0.690369 0.031006 1441916379 -0.716919 0.092529 -0.690369 0.031006 1441916379 -0.716919 0.092529 -0.690369 0.031006 1441916379 -0.716919 0.092529 -0.690369 0.031006 1441916379 -0.716919 0.092529 -0.690369 0.031006 1441916379 -0.716919 0.092529 -0.690369 0.031006 1441916379 -0.716919 0.092529 -0.690369 0.031006 1441916379 -0.716125 0.083252 -0.691772 0.041321 1441916379 -0.716125 0.083252 -0.691772 0.041321 1441916379 -0.716125 0.083252 -0.691772 0.041321 1441916379 -0.716125 0.083252 -0.691772 0.041321 1441916379 -0.716125 0.083252 -0.691772 0.041321 1441916379 -0.716125 0.083252 -0.691772 0.041321 1441916379 -0.714661 0.064453 -0.694275 0.056152 1441916379 -0.714661 0.064453 -0.694275 0.056152 1441916379 -0.714661 0.064453 -0.694275 0.056152 1441916379 -0.714661 0.064453 -0.694275 0.056152 1441916379 -0.714661 0.064453 -0.694275 0.056152 1441916379 -0.714661 0.064453 -0.694275 0.056152 1441916379 -0.714661 0.064453 -0.694275 0.056152 1441916379 -0.713989 0.042664 -0.695679 0.066895 1441916379 -0.713989 0.042664 -0.695679 0.066895 1441916379 -0.713989 0.042664 -0.695679 0.066895 1441916380 -0.713989 0.042664 -0.695679 0.066895 1441916380 -0.713989 0.042664 -0.695679 0.066895 1441916380 -0.713989 0.042664 -0.695679 0.066895 1441916380 -0.716248 0.029053 -0.693909 0.068542 1441916380 -0.716248 0.029053 -0.693909 0.068542 1441916380 -0.716248 0.029053 -0.693909 0.068542 1441916380 -0.716248 0.029053 -0.693909 0.068542 1441916380 -0.716248 0.029053 -0.693909 0.068542 1441916380 -0.716248 0.029053 -0.693909 0.068542 1441916380 -0.716248 0.029053 -0.693909 0.068542 1441916380 -0.717041 0.010010 -0.693176 0.073120 1441916380 -0.717041 0.010010 -0.693176 0.073120 1441916380 -0.717041 0.010010 -0.693176 0.073120 1441916380 -0.717041 0.010010 -0.693176 0.073120 1441916380 -0.717041 0.010010 -0.693176 0.073120 1441916380 -0.717041 0.010010 -0.693176 0.073120 1441916380 -0.717041 0.010010 -0.693176 0.073120 1441916380 -0.718323 -0.009766 -0.691589 0.075623 1441916380 -0.718323 -0.009766 -0.691589 0.075623 1441916380 -0.718323 -0.009766 -0.691589 0.075623 1441916380 -0.718323 -0.009766 -0.691589 0.075623 1441916380 -0.718323 -0.009766 -0.691589 0.075623 1441916380 -0.718323 -0.009766 -0.691589 0.075623 1441916380 -0.721252 -0.019653 -0.688599 0.072815 1441916380 -0.721252 -0.019653 -0.688599 0.072815 1441916380 -0.721252 -0.019653 -0.688599 0.072815 1441916380 -0.721252 -0.019653 -0.688599 0.072815 1441916380 -0.721252 -0.019653 -0.688599 0.072815 1441916380 -0.721252 -0.019653 -0.688599 0.072815 1441916380 -0.721252 -0.019653 -0.688599 0.072815 1441916380 -0.720947 -0.031860 -0.687866 0.078003 1441916380 -0.720947 -0.031860 -0.687866 0.078003 1441916380 -0.720947 -0.031860 -0.687866 0.078003 1441916380 -0.720947 -0.031860 -0.687866 0.078003 1441916380 -0.720947 -0.031860 -0.687866 0.078003 1441916380 -0.720947 -0.031860 -0.687866 0.078003 1441916380 -0.720947 -0.031860 -0.687866 0.078003 1441916380 -0.719604 -0.034729 -0.688416 0.084167 1441916380 -0.719604 -0.034729 -0.688416 0.084167 1441916380 -0.719604 -0.034729 -0.688416 0.084167 1441916380 -0.719604 -0.034729 -0.688416 0.084167 1441916380 -0.719604 -0.034729 -0.688416 0.084167 1441916380 -0.719604 -0.034729 -0.688416 0.084167 1441916380 -0.718628 -0.025330 -0.689514 0.086853 1441916380 -0.718628 -0.025330 -0.689514 0.086853 1441916380 -0.718628 -0.025330 -0.689514 0.086853 1441916380 -0.718628 -0.025330 -0.689514 0.086853 1441916380 -0.718628 -0.025330 -0.689514 0.086853 1441916380 -0.718628 -0.025330 -0.689514 0.086853 1441916380 -0.716431 -0.015381 -0.691467 0.091614 1441916380 -0.716431 -0.015381 -0.691467 0.091614 1441916380 -0.716431 -0.015381 -0.691467 0.091614 1441916380 -0.716431 -0.015381 -0.691467 0.091614 1441916380 -0.716431 -0.015381 -0.691467 0.091614 1441916380 -0.716431 -0.015381 -0.691467 0.091614 1441916380 -0.716431 -0.015381 -0.691467 0.091614 1441916380 -0.714294 -0.007751 -0.692993 0.098145 1441916380 -0.714294 -0.007751 -0.692993 0.098145 1441916380 -0.714294 -0.007751 -0.692993 0.098145 1441916380 -0.714294 -0.007751 -0.692993 0.098145 1441916380 -0.714294 -0.007751 -0.692993 0.098145 1441916380 -0.714294 -0.007751 -0.692993 0.098145 1441916380 -0.713013 0.001587 -0.693665 0.102600 1441916380 -0.713013 0.001587 -0.693665 0.102600 1441916380 -0.713013 0.001587 -0.693665 0.102600 1441916380 -0.713013 0.001587 -0.693665 0.102600 1441916380 -0.713013 0.001587 -0.693665 0.102600 1441916380 -0.713013 0.001587 -0.693665 0.102600 1441916380 -0.713867 0.017029 -0.693359 0.097168 1441916380 -0.713867 0.017029 -0.693359 0.097168 1441916380 -0.713867 0.017029 -0.693359 0.097168 1441916380 -0.713867 0.017029 -0.693359 0.097168 1441916380 -0.713867 0.017029 -0.693359 0.097168 1441916380 -0.713867 0.017029 -0.693359 0.097168 1441916380 -0.713867 0.017029 -0.693359 0.097168 1441916380 -0.715515 0.038086 -0.692810 0.081543 1441916380 -0.715515 0.038086 -0.692810 0.081543 1441916380 -0.715515 0.038086 -0.692810 0.081543 1441916380 -0.715515 0.038086 -0.692810 0.081543 1441916380 -0.715515 0.038086 -0.692810 0.081543 1441916380 -0.715515 0.038086 -0.692810 0.081543 1441916380 -0.715515 0.038086 -0.692810 0.081543 1441916380 -0.716370 0.056458 -0.692505 0.064331 1441916380 -0.716370 0.056458 -0.692505 0.064331 1441916380 -0.716370 0.056458 -0.692505 0.064331 1441916380 -0.716370 0.056458 -0.692505 0.064331 1441916380 -0.716370 0.056458 -0.692505 0.064331 1441916380 -0.716370 0.056458 -0.692505 0.064331 1441916380 -0.715820 0.074768 -0.692749 0.046387 1441916380 -0.715820 0.074768 -0.692749 0.046387 1441916380 -0.715820 0.074768 -0.692749 0.046387 1441916380 -0.715820 0.074768 -0.692749 0.046387 1441916380 -0.715820 0.074768 -0.692749 0.046387 1441916380 -0.715942 0.098206 -0.690918 0.023132 1441916380 -0.715942 0.098206 -0.690918 0.023132 1441916380 -0.715942 0.098206 -0.690918 0.023132 1441916380 -0.715942 0.098206 -0.690918 0.023132 1441916380 
-0.740906 0.008179 -0.669983 -0.046997 1441916383 -0.740906 0.008179 -0.669983 -0.046997 1441916383 -0.740906 0.008179 -0.669983 -0.046997 1441916383 -0.740906 0.008179 -0.669983 -0.046997 1441916383 -0.740906 0.008179 -0.669983 -0.046997 1441916383 -0.740906 0.008179 -0.669983 -0.046997 1441916383 -0.741333 0.032593 -0.670105 -0.021606 1441916383 -0.741333 0.032593 -0.670105 -0.021606 1441916383 -0.741333 0.032593 -0.670105 -0.021606 1441916383 -0.741333 0.032593 -0.670105 -0.021606 1441916383 -0.741333 0.032593 -0.670105 -0.021606 1441916383 -0.741333 0.032593 -0.670105 -0.021606 1441916383 -0.739258 0.071594 -0.669250 0.023499 1441916383 -0.739258 0.071594 -0.669250 0.023499 1441916383 -0.739258 0.071594 -0.669250 0.023499 1441916383 -0.739258 0.071594 -0.669250 0.023499 1441916383 -0.739258 0.071594 -0.669250 0.023499 1441916383 -0.739258 0.071594 -0.669250 0.023499 1441916383 -0.739258 0.071594 -0.669250 0.023499 1441916383 -0.727661 0.149414 -0.663086 0.092468 1441916383 -0.727661 0.149414 -0.663086 0.092468 1441916383 -0.727661 0.149414 -0.663086 0.092468 1441916383 -0.727661 0.149414 -0.663086 0.092468 1441916383 -0.727661 0.149414 -0.663086 0.092468 1441916383 -0.727661 0.149414 -0.663086 0.092468 1441916383 -0.679932 0.278748 -0.654724 0.177246 1441916383 -0.679932 0.278748 -0.654724 0.177246 1441916383 -0.679932 0.278748 -0.654724 0.177246 1441916383 -0.679932 0.278748 -0.654724 0.177246 1441916383 -0.679932 0.278748 -0.654724 0.177246 1441916383 -0.679932 0.278748 -0.654724 0.177246 1441916383 -0.590088 0.402161 -0.644531 0.273193 1441916383 -0.590088 0.402161 -0.644531 0.273193 1441916383 -0.590088 0.402161 -0.644531 0.273193 1441916383 -0.590088 0.402161 -0.644531 0.273193 1441916383 -0.590088 0.402161 -0.644531 0.273193 1441916383 -0.590088 0.402161 -0.644531 0.273193 1441916383 -0.590088 0.402161 -0.644531 0.273193 1441916383 -0.514648 0.441040 -0.624939 0.387390 1441916383 -0.514648 0.441040 -0.624939 0.387390 1441916383 -0.514648 0.441040 -0.624939 0.387390 1441916383 -0.514648 0.441040 -0.624939 0.387390 1441916383 -0.514648 0.441040 -0.624939 0.387390 1441916383 -0.514648 0.441040 -0.624939 0.387390 1441916383 -0.496765 0.411926 -0.575745 0.502136 1441916383 -0.496765 0.411926 -0.575745 0.502136 1441916383 -0.496765 0.411926 -0.575745 0.502136 1441916383 -0.496765 0.411926 -0.575745 0.502136 1441916383 -0.496765 0.411926 -0.575745 0.502136 1441916383 -0.496765 0.411926 -0.575745 0.502136 1441916383 -0.501465 0.399170 -0.517944 0.566528 1441916383 -0.501465 0.399170 -0.517944 0.566528 1441916383 -0.501465 0.399170 -0.517944 0.566528 1441916383 -0.501465 0.399170 -0.517944 0.566528 1441916383 -0.501465 0.399170 -0.517944 0.566528 1441916383 -0.501465 0.399170 -0.517944 0.566528 1441916383 -0.501465 0.399170 -0.517944 0.566528 1441916383 -0.483337 0.424133 -0.506653 0.574280 1441916383 -0.483337 0.424133 -0.506653 0.574280 1441916383 -0.483337 0.424133 -0.506653 0.574280 1441916383 -0.483337 0.424133 -0.506653 0.574280 1441916383 -0.483337 0.424133 -0.506653 0.574280 1441916383 -0.483337 0.424133 -0.506653 0.574280 1441916383 -0.493286 0.435303 -0.510986 0.553284 1441916383 -0.493286 0.435303 -0.510986 0.553284 1441916383 -0.493286 0.435303 -0.510986 0.553284 1441916383 -0.493286 0.435303 -0.510986 0.553284 1441916383 -0.493286 0.435303 -0.510986 0.553284 1441916383 -0.493286 0.435303 -0.510986 0.553284 1441916383 -0.493286 0.435303 -0.510986 0.553284 1441916383 -0.537292 0.419434 -0.516724 0.518127 1441916383 -0.537292 0.419434 -0.516724 0.518127 1441916383 -0.537292 0.419434 -0.516724 0.518127 1441916383 -0.537292 0.419434 -0.516724 0.518127 1441916383 -0.537292 0.419434 -0.516724 0.518127 1441916383 -0.537292 0.419434 -0.516724 0.518127 1441916383 -0.585327 0.410583 -0.535583 0.449463 1441916383 -0.585327 0.410583 -0.535583 0.449463 1441916383 -0.585327 0.410583 -0.535583 0.449463 1441916383 -0.585327 0.410583 -0.535583 0.449463 1441916383 -0.585327 0.410583 -0.535583 0.449463 1441916383 -0.585327 0.410583 -0.535583 0.449463 1441916383 -0.635803 0.402161 -0.559814 0.347351 1441916384 -0.635803 0.402161 -0.559814 0.347351 1441916384 -0.635803 0.402161 -0.559814 0.347351 1441916384 -0.635803 0.402161 -0.559814 0.347351 1441916384 -0.635803 0.402161 -0.559814 0.347351 1441916384 -0.635803 0.402161 -0.559814 0.347351 1441916384 -0.635803 0.402161 -0.559814 0.347351 1441916384 -0.707458 0.353516 -0.564026 0.237671 1441916384 -0.707458 0.353516 -0.564026 0.237671 1441916384 -0.707458 0.353516 -0.564026 0.237671 1441916384 -0.707458 0.353516 -0.564026 0.237671 1441916384 -0.707458 0.353516 -0.564026 0.237671 1441916384 -0.707458 0.353516 -0.564026 0.237671 1441916384 -0.774170 0.271423 -0.556580 0.131348 1441916384 -0.774170 0.271423 -0.556580 0.131348 1441916384 -0.774170 0.271423 -0.556580 0.131348 1441916384 -0.774170 0.271423 -0.556580 0.131348 1441916384 -0.774170 0.271423 -0.556580 0.131348 1441916384 -0.774170 0.271423 -0.556580 0.131348 1441916384 -0.807312 0.187195 -0.558350 0.039307 1441916384 -0.807312 0.187195 -0.558350 0.039307 1441916384 -0.807312 0.187195 -0.558350 0.039307 1441916384 -0.807312 0.187195 -0.558350 0.039307 1441916384 -0.807312 0.187195 -0.558350 0.039307 1441916384 -0.807312 0.187195 -0.558350 0.039307 1441916384 -0.807312 0.187195 -0.558350 0.039307 1441916384 -0.820129 0.106140 -0.561218 -0.035767 1441916384 -0.820129 0.106140 -0.561218 -0.035767 1441916384 -0.820129 0.106140 -0.561218 -0.035767 1441916384 -0.820129 0.106140 -0.561218 -0.035767 1441916384 -0.820129 0.106140 -0.561218 -0.035767 1441916384 -0.820129 0.106140 -0.561218 -0.035767 1441916384 -0.817444 0.031616 -0.568848 -0.085022 1441916384 -0.817444 0.031616 -0.568848 -0.085022 1441916384 -0.817444 0.031616 -0.568848 -0.085022 1441916384 -0.817444 0.031616 -0.568848 -0.085022 1441916384 -0.817444 0.031616 -0.568848 -0.085022 1441916384 -0.817444 0.031616 -0.568848 -0.085022 1441916384 -0.806152 0.002014 -0.582703 -0.103577 1441916384 -0.806152 0.002014 -0.582703 -0.103577 1441916384 -0.806152 0.002014 -0.582703 -0.103577 1441916384 -0.806152 0.002014 -0.582703 -0.103577 1441916384 -0.806152 0.002014 -0.582703 -0.103577 1441916384 -0.806152 0.002014 -0.582703 -0.103577 1441916384 -0.797424 0.028137 -0.594727 -0.098389 1441916384 -0.797424 0.028137 -0.594727 -0.098389 1441916384 -0.797424 0.028137 -0.594727 -0.098389 1441916384 -0.797424 0.028137 -0.594727 -0.098389 1441916384 -0.797424 0.028137 -0.594727 -0.098389 1441916384 -0.797424 0.028137 -0.594727 -0.098389 1441916384 -0.797424 0.028137 -0.594727 -0.098389 1441916384 -0.782837 0.073059 -0.616394 -0.043884 1441916384 -0.782837 0.073059 -0.616394 -0.043884 1441916384 -0.782837 0.073059 -0.616394 -0.043884 1441916384 -0.782837 0.073059 -0.616394 -0.043884 1441916384 -0.782837 0.073059 -0.616394 -0.043884 1441916384 -0.782837 0.073059 -0.616394 -0.043884 1441916384 -0.782837 0.073059 -0.616394 -0.043884 1441916384 -0.761658 0.127197 -0.633179 0.053772 1441916384 -0.761658 0.127197 -0.633179 0.053772 1441916384 -0.761658 0.127197 -0.633179 0.053772 1441916384 -0.761658 0.127197 -0.633179 0.053772 1441916384 -0.761658 0.127197 -0.633179 0.053772 1441916384 -0.761658 0.127197 -0.633179 0.053772 1441916384 -0.726807 0.218567 -0.630005 0.164734 1441916384 -0.726807 0.218567 -0.630005 0.164734 1441916384 -0.726807 0.218567 -0.630005 0.164734 1441916384 -0.726807 0.218567 -0.630005 0.164734 1441916384 -0.726807 0.218567 -0.630005 0.164734 1441916384 -0.726807 0.218567 -0.630005 0.164734 1441916384 -0.666382 0.317383 -0.618958 0.268555 1441916384 -0.666382 0.317383 -0.618958 0.268555 1441916384 -0.666382 0.317383 -0.618958 0.268555 1441916384 -0.666382 0.317383 -0.618958 0.268555 1441916384 -0.666382 0.317383 -0.618958 0.268555 1441916384 -0.666382 0.317383 -0.618958 0.268555 1441916384 -0.583984 0.400757 -0.608215 0.358337 1441916384 -0.583984 0.400757 -0.608215 0.358337 1441916384 -0.583984 0.400757 -0.608215 0.358337 1441916384 -0.583984 0.400757 -0.608215 0.358337 1441916384 -0.583984 0.400757 -0.608215 0.358337 1441916384 -0.583984 0.400757 -0.608215 0.358337 1441916384 -0.583984 0.400757 -0.608215 0.358337 1441916384 -0.524048 0.417908 -0.585632 0.455811 1441916384 -0.524048 0.417908 -0.585632 0.455811 1441916384 -0.524048 0.417908 -0.585632 0.455811 1441916384 -0.524048 0.417908 -0.585632 0.455811 1441916384 -0.524048 0.417908 -0.585632 0.455811 1441916384 -0.524048 0.417908 -0.585632 0.455811 1441916384 -0.499146 0.405518 -0.533875 0.548950 1441916384 -0.499146 0.405518 -0.533875 0.548950 1441916384 -0.499146 0.405518 -0.533875 0.548950 1441916384 -0.499146 0.405518 -0.533875 0.548950 1441916384 -0.499146 0.405518 -0.533875 0.548950 1441916384 -0.499146 0.405518 -0.533875 0.548950 1441916384 -0.485046 0.408630 -0.481567 0.604797 1441916384 -0.485046 0.408630 -0.481567 0.604797 1441916384 -0.485046 0.408630 -0.481567 0.604797 1441916384 -0.485046 0.408630 -0.481567 0.604797 1441916384 -0.485046 0.408630 -0.481567 0.604797 1441916384 -0.485046 0.408630 -0.481567 0.604797 1441916384 -0.485046 0.408630 -0.481567 0.604797 1441916384 -0.475830 0.423706 -0.470093 0.610779 1441916384 -0.475830 0.423706 -0.470093 0.610779 1441916384 -0.475830 0.423706 -0.470093 0.610779 1441916384 -0.475830 0.423706 -0.470093 0.610779 1441916384 -0.475830 0.423706 -0.470093 0.610779 1441916384 -0.475830 0.423706 -0.470093 0.610779 1441916384 -0.498291 0.421204 -0.478577 0.587585 1441916384 -0.498291 0.421204 -0.478577 0.587585 1441916384 -0.498291 0.421204 -0.478577 0.587585 1441916384 -0.498291 0.421204 -0.478577 0.587585 1441916384 -0.498291 0.421204 -0.478577 0.587585 1441916384 -0.498291 0.421204 -0.478577 0.587585 1441916384 -0.498291 0.421204 -0.478577 0.587585 1441916384 -0.542664 0.407776 -0.506836 0.531311 1441916385 -0.542664 0.407776 -0.506836 0.531311 1441916385 -0.542664 0.407776 -0.506836 0.531311 1441916385 -0.542664 0.407776 -0.506836 0.531311 1441916385 -0.542664 0.407776 -0.506836 0.531311 1441916385 -0.542664 0.407776 -0.506836 0.531311 1441916385 -0.594238 0.399841 -0.541260 0.440552 1441916385 -0.594238 0.399841 -0.541260 0.440552 1441916385 -0.594238 0.399841 -0.541260 0.440552 1441916385 -0.594238 0.399841 -0.541260 0.440552 1441916385 -0.594238 0.399841 -0.541260 0.440552 1441916385 -0.594238 0.399841 -0.541260 0.440552 1441916385 -0.648071 0.385193 -0.570801 0.325439 1441916385 -0.648071 0.385193 -0.570801 0.325439 1441916385 -0.648071 0.385193 -0.570801 0.325439 1441916385 -0.648071 0.385193 -0.570801 0.325439 1441916385 -0.648071 0.385193 -0.570801 0.325439 1441916385 -0.648071 0.385193 -0.570801 0.325439 1441916385 -0.720703 0.344238 -0.563843 0.210266 1441916385 -0.720703 0.344238 -0.563843 0.210266 1441916385 -0.720703 0.344238 -0.563843 0.210266 1441916385 -0.720703 0.344238 -0.563843 0.210266 1441916385 -0.720703 0.344238 -0.563843 0.210266 1441916385 -0.720703 0.344238 -0.563843 0.210266 1441916385 -0.788452 0.256348 -0.545227 0.124207 1441916385 -0.788452 0.256348 -0.545227 0.124207 1441916385 -0.788452 0.256348 -0.545227 0.124207 1441916385 -0.788452 0.256348 -0.545227 0.124207 1441916385 -0.788452 0.256348 -0.545227 0.124207 1441916385 -0.788452 0.256348 -0.545227 0.124207 1441916385 -0.788452 0.256348 -0.545227 0.124207 1441916385 -0.824524 0.122925 -0.550537 0.045105 1441916385 -0.824524 0.122925 -0.550537 0.045105 1441916385 -0.824524 0.122925 -0.550537 0.045105 1441916385 -0.824524 0.122925 -0.550537 0.045105 1441916385 -0.824524 0.122925 -0.550537 0.045105 1441916385 -0.824524 0.122925 -0.550537 0.045105 1441916385 -0.824524 0.122925 -0.550537 0.045105 1441916385 -0.821350 0.023987 -0.569641 -0.020935 1441916385 -0.821350 0.023987 -0.569641 -0.020935 1441916385 -0.821350 0.023987 -0.569641 -0.020935 1441916385 -0.821350 0.023987 -0.569641 -0.020935 1441916385 -0.821350 0.023987 -0.569641 -0.020935 1441916385 -0.821350 0.023987 -0.569641 -0.020935 1441916385 -0.820923 -0.003784 -0.564209 -0.088684 1441916385 -0.820923 -0.003784 -0.564209 -0.088684 1441916385 -0.820923 -0.003784 -0.564209 -0.088684 1441916385 -0.820923 -0.003784 -0.564209 -0.088684 1441916385 -0.820923 -0.003784 -0.564209 -0.088684 1441916385 -0.820923 -0.003784 -0.564209 -0.088684 1441916385 -0.822388 0.026306 -0.550232 -0.142456 1441916385 -0.822388 0.026306 -0.550232 -0.142456 1441916385 -0.822388 0.026306 -0.550232 -0.142456 1441916385 -0.822388 0.026306 -0.550232 -0.142456 1441916385 -0.822388 0.026306 -0.550232 -0.142456 1441916385 -0.822388 0.026306 -0.550232 -0.142456 1441916385 -0.822388 0.026306 -0.550232 -0.142456 1441916385 -0.822144 0.054138 -0.547485 -0.146851 1441916385 -0.822144 0.054138 -0.547485 -0.146851 1441916385 -0.822144 0.054138 -0.547485 -0.146851 1441916385 -0.822144 0.054138 -0.547485 -0.146851 1441916385 -0.822144 0.054138 -0.547485 -0.146851 1441916385 -0.822144 0.054138 -0.547485 -0.146851 1441916385 -0.812134 0.053040 -0.574341 -0.088684 1441916385 -0.812134 0.053040 -0.574341 -0.088684 1441916385 -0.812134 0.053040 -0.574341 -0.088684 1441916385 -0.812134 0.053040 -0.574341 -0.088684 1441916385 -0.812134 0.053040 -0.574341 -0.088684 1441916385 -0.812134 0.053040 -0.574341 -0.088684 1441916385 -0.812134 0.053040 -0.574341 -0.088684 1441916385 -0.798523 0.051697 -0.599731 0.006592 1441916385 -0.798523 0.051697 -0.599731 0.006592 1441916385 -0.798523 0.051697 -0.599731 0.006592 1441916385 -0.798523 0.051697 -0.599731 0.006592 1441916385 -0.798523 0.051697 -0.599731 0.006592 1441916385 -0.798523 0.051697 -0.599731 0.006592 1441916385 -0.776611 0.117920 -0.608704 0.111877 1441916385 -0.776611 0.117920 -0.608704 0.111877 1441916385 -0.776611 0.117920 -0.608704 0.111877 1441916385 -0.776611 0.117920 -0.608704 0.111877 1441916385 -0.776611 0.117920 -0.608704 0.111877 1441916385 -0.776611 0.117920 -0.608704 0.111877 1441916385 -0.776611 0.117920 -0.608704 0.111877 1441916385 -0.723938 0.253723 -0.606689 0.208557 1441916385 -0.723938 0.253723 -0.606689 0.208557 1441916385 -0.723938 0.253723 -0.606689 0.208557 1441916385 -0.723938 0.253723 -0.606689 0.208557 1441916385 -0.723938 0.253723 -0.606689 0.208557 1441916385 -0.723938 0.253723 -0.606689 0.208557 1441916385 -0.639404 0.375610 -0.599548 0.301086 1441916385 -0.639404 0.375610 -0.599548 0.301086 1441916385 -0.639404 0.375610 -0.599548 0.301086 1441916385 -0.639404 0.375610 -0.599548 0.301086 1441916385 -0.639404 0.375610 -0.599548 0.301086 1441916385 -0.639404 0.375610 -0.599548 0.301086 1441916385 -0.552734 0.414673 -0.598267 0.405701 1441916385 -0.552734 0.414673 -0.598267 0.405701 1441916385 -0.552734 0.414673 -0.598267 0.405701 1441916385 -0.552734 0.414673 -0.598267 0.405701 1441916385 -0.552734 0.414673 -0.598267 0.405701 1441916385 -0.552734 0.414673 -0.598267 0.405701 1441916385 -0.511169 0.394226 -0.569946 0.508423 1441916385 -0.511169 0.394226 -0.569946 0.508423 1441916385 -0.511169 0.394226 -0.569946 0.508423 1441916385 -0.511169 0.394226 -0.569946 0.508423 1441916385 -0.511169 0.394226 -0.569946 0.508423 1441916385 -0.511169 0.394226 -0.569946 0.508423 1441916385 -0.493713 0.379150 -0.515076 0.589233 1441916385 -0.493713 0.379150 -0.515076 0.589233 1441916385 -0.493713 0.379150 -0.515076 0.589233 1441916385 -0.493713 0.379150 -0.515076 0.589233 1441916385 -0.493713 0.379150 -0.515076 0.589233 1441916385 -0.493713 0.379150 -0.515076 0.589233 1441916385 -0.493713 0.379150 -0.515076 0.589233 1441916385 -0.472595 0.388306 -0.485596 0.624512 1441916385 -0.472595 0.388306 -0.485596 0.624512 1441916386 -0.472595 0.388306 -0.485596 0.624512 1441916386 -0.472595 0.388306 -0.485596 0.624512 1441916386 -0.472595 0.388306 -0.485596 0.624512 1441916386 -0.472595 0.388306 -0.485596 0.624512 1441916386 -0.468384 0.395142 -0.490540 0.619568 1441916386 -0.468384 0.395142 -0.490540 0.619568 1441916386 -0.468384 0.395142 -0.490540 0.619568 1441916386 -0.468384 0.395142 -0.490540 0.619568 1441916386 -0.468384 0.395142 -0.490540 0.619568 1441916386 -0.468384 0.395142 -0.490540 0.619568 1441916386 -0.496399 0.384949 -0.497070 0.598633 1441916386 -0.496399 0.384949 -0.497070 0.598633 1441916386 -0.496399 0.384949 -0.497070 0.598633 1441916386 -0.496399 0.384949 -0.497070 0.598633 1441916386 -0.496399 0.384949 -0.497070 0.598633 1441916386 -0.496399 0.384949 -0.497070 0.598633 1441916386 -0.542847 0.368591 -0.518005 0.548767 1441916386 -0.542847 0.368591 -0.518005 0.548767 1441916386 -0.542847 0.368591 -0.518005 0.548767 1441916386 -0.542847 0.368591 -0.518005 0.548767 1441916386 -0.542847 0.368591 -0.518005 0.548767 1441916386 -0.542847 0.368591 -0.518005 0.548767 1441916386 -0.599976 0.346680 -0.544373 0.472778 1441916386 -0.599976 0.346680 -0.544373 0.472778 1441916386 -0.599976 0.346680 -0.544373 0.472778 1441916386 -0.599976 0.346680 -0.544373 0.472778 1441916386 -0.599976 0.346680 -0.544373 0.472778 1441916386 -0.599976 0.346680 -0.544373 0.472778 1441916386 -0.660034 0.308228 -0.569214 0.381226 1441916386 -0.660034 0.308228 -0.569214 0.381226 1441916386 -0.660034 0.308228 -0.569214 0.381226 1441916386 -0.660034 0.308228 -0.569214 0.381226 1441916386 -0.660034 0.308228 -0.569214 0.381226 1441916386 -0.660034 0.308228 -0.569214 0.381226 1441916386 -0.723267 0.238281 -0.584900 0.279358 1441916386 -0.723267 0.238281 -0.584900 0.279358 1441916386 -0.723267 0.238281 -0.584900 0.279358 1441916386 -0.723267 0.238281 -0.584900 0.279358 1441916386 -0.723267 0.238281 -0.584900 0.279358 1441916386 -0.723267 0.238281 -0.584900 0.279358 1441916386 -0.723267 0.238281 -0.584900 0.279358 1441916386 -0.773499 0.169800 -0.587158 0.167908 1441916386 -0.773499 0.169800 -0.587158 0.167908 1441916386 -0.773499 0.169800 -0.587158 0.167908 1441916386 -0.773499 0.169800 -0.587158 0.167908 1441916386 -0.773499 0.169800 -0.587158 0.167908 1441916386 -0.773499 0.169800 -0.587158 0.167908 1441916386 -0.801758 0.090393 -0.587524 0.062317 1441916386 -0.801758 0.090393 -0.587524 0.062317 1441916386 -0.801758 0.090393 -0.587524 0.062317 1441916386 -0.801758 0.090393 -0.587524 0.062317 1441916386 -0.801758 0.090393 -0.587524 0.062317 1441916386 -0.801758 0.090393 -0.587524 0.062317 1441916386 -0.800842 0.023376 -0.598389 -0.013123 1441916386 -0.800842 0.023376 -0.598389 -0.013123 1441916386 -0.800842 0.023376 -0.598389 -0.013123 1441916386 -0.800842 0.023376 -0.598389 -0.013123 1441916386 -0.800842 0.023376 -0.598389 -0.013123 1441916386 -0.800842 0.023376 -0.598389 -0.013123 1441916386 -0.796753 -0.004333 -0.599487 -0.076660 1441916386 -0.796753 -0.004333 -0.599487 -0.076660 1441916386 -0.796753 -0.004333 -0.599487 -0.076660 1441916386 -0.796753 -0.004333 -0.599487 -0.076660 1441916386 -0.796753 -0.004333 -0.599487 -0.076660 1441916386 -0.796753 -0.004333 -0.599487 -0.076660 1441916386 -0.796753 -0.004333 -0.599487 -0.076660 1441916386 -0.791565 0.004578 -0.602173 -0.104614 1441916386 -0.791565 0.004578 -0.602173 -0.104614 1441916386 -0.791565 0.004578 -0.602173 -0.104614 1441916386 -0.791565 0.004578 -0.602173 -0.104614 1441916386 -0.791565 0.004578 -0.602173 -0.104614 1441916386 -0.791565 0.004578 -0.602173 -0.104614 1441916386 -0.788574 0.032776 -0.606628 -0.095764 1441916386 -0.788574 0.032776 -0.606628 -0.095764 1441916386 -0.788574 0.032776 -0.606628 -0.095764 1441916386 -0.788574 0.032776 -0.606628 -0.095764 1441916386 -0.788574 0.032776 -0.606628 -0.095764 1441916386 -0.788574 0.032776 -0.606628 -0.095764 1441916386 -0.779297 0.073669 -0.621155 -0.039124 1441916386 -0.779297 0.073669 -0.621155 -0.039124 1441916386 -0.779297 0.073669 -0.621155 -0.039124 1441916386 -0.779297 0.073669 -0.621155 -0.039124 1441916386 -0.779297 0.073669 -0.621155 -0.039124 1441916386 -0.779297 0.073669 -0.621155 -0.039124 1441916386 -0.779297 0.073669 -0.621155 -0.039124 1441916386 -0.763000 0.142700 -0.628296 0.052856 1441916386 -0.763000 0.142700 -0.628296 0.052856 1441916386 -0.763000 0.142700 -0.628296 0.052856 1441916386 -0.763000 0.142700 -0.628296 0.052856 1441916386 -0.763000 0.142700 -0.628296 0.052856 1441916386 -0.763000 0.142700 -0.628296 0.052856 1441916386 -0.728577 0.256042 -0.617004 0.151611 1441916386 -0.728577 0.256042 -0.617004 0.151611 1441916386 -0.728577 0.256042 -0.617004 0.151611 1441916386 -0.728577 0.256042 -0.617004 0.151611 1441916386 -0.728577 0.256042 -0.617004 0.151611 1441916386 -0.728577 0.256042 -0.617004 0.151611 1441916386 -0.659424 0.376160 -0.602905 0.245361 1441916386 -0.659424 0.376160 -0.602905 0.245361 1441916386 -0.659424 0.376160 -0.602905 0.245361 1441916386 -0.659424 0.376160 -0.602905 0.245361 1441916386 -0.659424 0.376160 -0.602905 0.245361 1441916386 -0.659424 0.376160 -0.602905 0.245361 1441916386 -0.573608 0.455017 -0.591736 0.337341 1441916386 -0.573608 0.455017 -0.591736 0.337341 1441916386 -0.573608 0.455017 -0.591736 0.337341 1441916386 -0.573608 0.455017 -0.591736 0.337341 1441916386 -0.573608 0.455017 -0.591736 0.337341 1441916386 -0.573608 0.455017 -0.591736 0.337341 1441916386 -0.573608 0.455017 -0.591736 0.337341 1441916386 -0.520203 0.462097 -0.572388 0.433838 1441916386 -0.520203 0.462097 -0.572388 0.433838 1441916386 -0.520203 0.462097 -0.572388 0.433838 1441916387 -0.520203 0.462097 -0.572388 0.433838 1441916387 -0.520203 0.462097 -0.572388 0.433838 1441916387 -0.520203 0.462097 -0.572388 0.433838 1441916387 -0.504395 0.439331 -0.526245 0.525024 1441916387 -0.504395 0.439331 -0.526245 0.525024 1441916387 -0.504395 0.439331 -0.526245 0.525024 1441916387 -0.504395 0.439331 -0.526245 0.525024 1441916387 -0.504395 0.439331 -0.526245 0.525024 1441916387 -0.504395 0.439331 -0.526245 0.525024 1441916387 -0.504395 0.439331 -0.526245 0.525024 1441916387 -0.502686 0.424988 -0.479187 0.580627 1441916387 -0.502686 0.424988 -0.479187 0.580627 1441916387 -0.502686 0.424988 -0.479187 0.580627 1441916387 -0.502686 0.424988 -0.479187 0.580627 1441916387 -0.502686 0.424988 -0.479187 0.580627 1441916387 -0.502686 0.424988 -0.479187 0.580627 1441916387 -0.487488 0.434326 -0.479004 0.586792 1441916387 -0.487488 0.434326 -0.479004 0.586792 1441916387 -0.487488 0.434326 -0.479004 0.586792 1441916387 -0.487488 0.434326 -0.479004 0.586792 1441916387 -0.487488 0.434326 -0.479004 0.586792 1441916387 -0.487488 0.434326 -0.479004 0.586792 1441916387 -0.495117 0.439209 -0.497070 0.561157 1441916387 -0.495117 0.439209 -0.497070 0.561157 1441916387 -0.495117 0.439209 -0.497070 0.561157 1441916387 -0.495117 0.439209 -0.497070 0.561157 1441916387 -0.495117 0.439209 -0.497070 0.561157 1441916387 -0.495117 0.439209 -0.497070 0.561157 1441916387 -0.529724 0.424927 -0.518250 0.519836 1441916387 -0.529724 0.424927 -0.518250 0.519836 1441916387 -0.529724 0.424927 -0.518250 0.519836 1441916387 -0.529724 0.424927 -0.518250 0.519836 1441916387 -0.529724 0.424927 -0.518250 0.519836 1441916387 -0.574646 0.412292 -0.545410 0.449890 1441916387 -0.574646 0.412292 -0.545410 0.449890 1441916387 -0.574646 0.412292 -0.545410 0.449890 1441916387 -0.574646 0.412292 -0.545410 0.449890 1441916387 -0.574646 0.412292 -0.545410 0.449890 1441916387 -0.574646 0.412292 -0.545410 0.449890 1441916387 -0.574646 0.412292 -0.545410 0.449890 1441916387 -0.623413 0.394409 -0.574036 0.355408 1441916387 -0.623413 0.394409 -0.574036 0.355408 1441916387 -0.623413 0.394409 -0.574036 0.355408 1441916387 -0.623413 0.394409 -0.574036 0.355408 1441916387 -0.623413 0.394409 -0.574036 0.355408 1441916387 -0.623413 0.394409 -0.574036 0.355408 1441916387 -0.684753 0.353638 -0.581848 0.259827 1441916387 -0.684753 0.353638 -0.581848 0.259827 1441916387 -0.684753 0.353638 -0.581848 0.259827 1441916387 -0.684753 0.353638 -0.581848 0.259827 1441916387 -0.684753 0.353638 -0.581848 0.259827 1441916387 -0.684753 0.353638 -0.581848 0.259827 1441916387 -0.750244 0.282043 -0.571411 0.176514 1441916387 -0.750244 0.282043 -0.571411 0.176514 1441916387 -0.750244 0.282043 -0.571411 0.176514 1441916387 -0.750244 0.282043 -0.571411 0.176514 1441916387 -0.750244 0.282043 -0.571411 0.176514 1441916387 -0.750244 0.282043 -0.571411 0.176514 1441916387 -0.791992 0.150757 -0.582947 0.101196 1441916387 -0.791992 0.150757 -0.582947 0.101196 1441916387 -0.791992 0.150757 -0.582947 0.101196 1441916387 -0.791992 0.150757 -0.582947 0.101196 1441916387 -0.791992 0.150757 -0.582947 0.101196 1441916387 -0.791992 0.150757 -0.582947 0.101196 1441916387 -0.800110 0.045044 -0.597717 0.023743 1441916387 -0.800110 0.045044 -0.597717 0.023743 1441916387 -0.800110 0.045044 -0.597717 0.023743 1441916387 -0.800110 0.045044 -0.597717 0.023743 1441916387 -0.800110 0.045044 -0.597717 0.023743 1441916387 -0.800110 0.045044 -0.597717 0.023743 1441916387 -0.803589 -0.001160 -0.591858 -0.063416 1441916387 -0.803589 -0.001160 -0.591858 -0.063416 1441916387 -0.803589 -0.001160 -0.591858 -0.063416 1441916387 -0.803589 -0.001160 -0.591858 -0.063416 1441916387 -0.803589 -0.001160 -0.591858 -0.063416 1441916387 -0.803589 -0.001160 -0.591858 -0.063416 1441916387 -0.807556 -0.004944 -0.574707 -0.132507 1441916387 -0.807556 -0.004944 -0.574707 -0.132507 1441916387 -0.807556 -0.004944 -0.574707 -0.132507 1441916387 -0.807556 -0.004944 -0.574707 -0.132507 1441916387 -0.807556 -0.004944 -0.574707 -0.132507 1441916387 -0.807556 -0.004944 -0.574707 -0.132507 1441916387 -0.812195 0.021545 -0.557434 -0.170898 1441916387 -0.812195 0.021545 -0.557434 -0.170898 1441916387 -0.812195 0.021545 -0.557434 -0.170898 1441916387 -0.812195 0.021545 -0.557434 -0.170898 1441916387 -0.812195 0.021545 -0.557434 -0.170898 1441916387 -0.812195 0.021545 -0.557434 -0.170898 1441916387 -0.812195 0.021545 -0.557434 -0.170898 1441916387 -0.800354 0.021912 -0.583008 -0.138123 1441916387 -0.800354 0.021912 -0.583008 -0.138123 1441916387 -0.800354 0.021912 -0.583008 -0.138123 1441916387 -0.800354 0.021912 -0.583008 -0.138123 1441916387 -0.800354 0.021912 -0.583008 -0.138123 1441916387 -0.800354 0.021912 -0.583008 -0.138123 1441916387 -0.771667 0.025635 -0.633179 -0.055481 1441916387 -0.771667 0.025635 -0.633179 -0.055481 1441916387 -0.771667 0.025635 -0.633179 -0.055481 1441916387 -0.771667 0.025635 -0.633179 -0.055481 1441916387 -0.771667 0.025635 -0.633179 -0.055481 1441916387 -0.771667 0.025635 -0.633179 -0.055481 1441916387 -0.755005 0.113770 -0.644836 0.036316 1441916387 -0.755005 0.113770 -0.644836 0.036316 1441916387 -0.755005 0.113770 -0.644836 0.036316 1441916387 -0.755005 0.113770 -0.644836 0.036316 1441916387 -0.755005 0.113770 -0.644836 0.036316 1441916387 -0.755005 0.113770 -0.644836 0.036316 1441916387 -0.716614 0.237915 -0.643921 0.123657 1441916387 -0.716614 0.237915 -0.643921 0.123657 1441916387 -0.716614 0.237915 -0.643921 0.123657 1441916387 -0.716614 0.237915 -0.643921 0.123657 1441916387 -0.716614 0.237915 -0.643921 0.123657 1441916388 -0.716614 0.237915 -0.643921 0.123657 1441916388 -0.716614 0.237915 -0.643921 0.123657 1441916388 -0.653809 0.340393 -0.635559 0.229675 1441916388 -0.653809 0.340393 -0.635559 0.229675 1441916388 -0.653809 0.340393 -0.635559 0.229675 1441916388 -0.653809 0.340393 -0.635559 0.229675 1441916388 -0.653809 0.340393 -0.635559 0.229675 1441916388 -0.653809 0.340393 -0.635559 0.229675 1441916388 -0.653809 0.340393 -0.635559 0.229675 1441916388 -0.583435 0.394409 -0.623474 0.339722 1441916388 -0.583435 0.394409 -0.623474 0.339722 1441916388 -0.583435 0.394409 -0.623474 0.339722 1441916388 -0.583435 0.394409 -0.623474 0.339722 1441916388 -0.583435 0.394409 -0.623474 0.339722 1441916388 -0.583435 0.394409 -0.623474 0.339722 1441916388 -0.527954 0.413879 -0.603027 0.431702 1441916388 -0.527954 0.413879 -0.603027 0.431702 1441916388 -0.527954 0.413879 -0.603027 0.431702 1441916388 -0.527954 0.413879 -0.603027 0.431702 1441916388 -0.527954 0.413879 -0.603027 0.431702 1441916388 -0.527954 0.413879 -0.603027 0.431702 1441916388 -0.496765 0.426086 -0.564941 0.502502 1441916388 -0.496765 0.426086 -0.564941 0.502502 1441916388 -0.496765 0.426086 -0.564941 0.502502 1441916388 -0.496765 0.426086 -0.564941 0.502502 1441916388 -0.496765 0.426086 -0.564941 0.502502 1441916388 -0.496765 0.426086 -0.564941 0.502502 1441916388 -0.474182 0.438904 -0.531555 0.547668 1441916388 -0.474182 0.438904 -0.531555 0.547668 1441916388 -0.474182 0.438904 -0.531555 0.547668 1441916388 -0.474182 0.438904 -0.531555 0.547668 1441916388 -0.474182 0.438904 -0.531555 0.547668 1441916388 -0.474182 0.438904 -0.531555 0.547668 1441916388 -0.474182 0.438904 -0.531555 0.547668 1441916388 -0.461487 0.449585 -0.520874 0.559937 1441916388 -0.461487 0.449585 -0.520874 0.559937 1441916388 -0.461487 0.449585 -0.520874 0.559937 1441916388 -0.461487 0.449585 -0.520874 0.559937 1441916388 
-0.715576 0.007019 -0.696411 0.054260 1441916390 -0.715576 0.007019 -0.696411 0.054260 1441916390 -0.715576 0.007019 -0.696411 0.054260 1441916390 -0.715576 0.007019 -0.696411 0.054260 1441916390 -0.717468 0.015686 -0.694885 0.046875 1441916390 -0.717468 0.015686 -0.694885 0.046875 1441916390 -0.717468 0.015686 -0.694885 0.046875 1441916390 -0.717468 0.015686 -0.694885 0.046875 1441916390 -0.717468 0.015686 -0.694885 0.046875 1441916390 -0.717468 0.015686 -0.694885 0.046875 1441916390 -0.719543 0.030945 -0.692993 0.033264 1441916390 -0.719543 0.030945 -0.692993 0.033264 1441916390 -0.719543 0.030945 -0.692993 0.033264 1441916390 -0.719543 0.030945 -0.692993 0.033264 1441916390 -0.719543 0.030945 -0.692993 0.033264 1441916390 -0.719543 0.030945 -0.692993 0.033264 1441916390 -0.719543 0.030945 -0.692993 0.033264 1441916390 -0.721191 0.051025 -0.690735 0.015991 1441916390 -0.721191 0.051025 -0.690735 0.015991 1441916390 -0.721191 0.051025 -0.690735 0.015991 1441916390 -0.721191 0.051025 -0.690735 0.015991 1441916390 -0.721191 0.051025 -0.690735 0.015991 1441916390 -0.721191 0.051025 -0.690735 0.015991 1441916390 -0.721436 0.072754 -0.688721 0.001770 1441916390 -0.721436 0.072754 -0.688721 0.001770 1441916390 -0.721436 0.072754 -0.688721 0.001770 1441916390 -0.721436 0.072754 -0.688721 0.001770 1441916390 -0.721436 0.072754 -0.688721 0.001770 1441916390 -0.721436 0.072754 -0.688721 0.001770 1441916391 -0.719788 0.085938 -0.688904 -0.003174 1441916391 -0.719788 0.085938 -0.688904 -0.003174 1441916391 -0.719788 0.085938 -0.688904 -0.003174 1441916391 -0.719788 0.085938 -0.688904 -0.003174 1441916391 -0.719788 0.085938 -0.688904 -0.003174 1441916391 -0.719788 0.085938 -0.688904 -0.003174 1441916391 -0.718140 0.084656 -0.690735 0.006958 1441916391 -0.718140 0.084656 -0.690735 0.006958 1441916391 -0.718140 0.084656 -0.690735 0.006958 1441916391 -0.718140 0.084656 -0.690735 0.006958 1441916391 -0.718140 0.084656 -0.690735 0.006958 1441916391 -0.718140 0.084656 -0.690735 0.006958 1441916391 -0.718018 0.081909 -0.691040 0.017822 1441916391 -0.718018 0.081909 -0.691040 0.017822 1441916391 -0.718018 0.081909 -0.691040 0.017822 1441916391 -0.718018 0.081909 -0.691040 0.017822 1441916391 -0.718018 0.081909 -0.691040 0.017822 1441916391 -0.718018 0.081909 -0.691040 0.017822 1441916391 -0.719299 0.086853 -0.688965 0.021912 1441916391 -0.719299 0.086853 -0.688965 0.021912 1441916391 -0.719299 0.086853 -0.688965 0.021912 1441916391 -0.719299 0.086853 -0.688965 0.021912 1441916391 -0.719299 0.086853 -0.688965 0.021912 1441916391 -0.719299 0.086853 -0.688965 0.021912 1441916391 -0.721985 0.092896 -0.685364 0.022522 1441916391 -0.721985 0.092896 -0.685364 0.022522 1441916391 -0.721985 0.092896 -0.685364 0.022522 1441916391 -0.721985 0.092896 -0.685364 0.022522 1441916391 -0.721985 0.092896 -0.685364 0.022522 1441916391 -0.721985 0.092896 -0.685364 0.022522 1441916391 -0.723450 0.100098 -0.682922 0.016418 1441916391 -0.723450 0.100098 -0.682922 0.016418 1441916391 -0.723450 0.100098 -0.682922 0.016418 1441916391 -0.723450 0.100098 -0.682922 0.016418 1441916391 -0.723450 0.100098 -0.682922 0.016418 1441916391 -0.723450 0.100098 -0.682922 0.016418 1441916391 -0.723450 0.100098 -0.682922 0.016418 1441916391 -0.723450 0.114990 -0.680725 0.002014 1441916391 -0.723450 0.114990 -0.680725 0.002014 1441916391 -0.723450 0.114990 -0.680725 0.002014 1441916391 -0.723450 0.114990 -0.680725 0.002014 1441916391 -0.723450 0.114990 -0.680725 0.002014 1441916391 -0.723450 0.114990 -0.680725 0.002014 1441916391 -0.723450 0.129211 -0.678101 -0.012207 1441916391 -0.723450 0.129211 -0.678101 -0.012207 1441916391 -0.723450 0.129211 -0.678101 -0.012207 1441916391 -0.723450 0.129211 -0.678101 -0.012207 1441916391 -0.723450 0.129211 -0.678101 -0.012207 1441916391 -0.723450 0.129211 -0.678101 -0.012207 1441916391 -0.722107 0.131042 -0.679138 -0.014099 1441916391 -0.722107 0.131042 -0.679138 -0.014099 1441916391 -0.722107 0.131042 -0.679138 -0.014099 1441916391 -0.722107 0.131042 -0.679138 -0.014099 1441916391 -0.722107 0.131042 -0.679138 -0.014099 1441916391 -0.722107 0.131042 -0.679138 -0.014099 1441916391 -0.722107 0.131042 -0.679138 -0.014099 1441916391 -0.720154 0.125366 -0.682434 -0.006042 1441916391 -0.720154 0.125366 -0.682434 -0.006042 1441916391 -0.720154 0.125366 -0.682434 -0.006042 1441916391 -0.720154 0.125366 -0.682434 -0.006042 1441916391 -0.720154 0.125366 -0.682434 -0.006042 1441916391 -0.720154 0.125366 -0.682434 -0.006042 1441916391 -0.717407 0.123169 -0.685730 -0.000549 1441916391 -0.717407 0.123169 -0.685730 -0.000549 1441916391 -0.717407 0.123169 -0.685730 -0.000549 1441916391 -0.717407 0.123169 -0.685730 -0.000549 1441916391 -0.717407 0.123169 -0.685730 -0.000549 1441916391 -0.717407 0.123169 -0.685730 -0.000549 1441916391 -0.717407 0.123169 -0.685730 -0.000549 1441916391 -0.714294 0.119507 -0.689575 0.001648 1441916391 -0.714294 0.119507 -0.689575 0.001648 1441916391 -0.714294 0.119507 -0.689575 0.001648 1441916391 -0.714294 0.119507 -0.689575 0.001648 1441916391 -0.714294 0.119507 -0.689575 0.001648 1441916391 -0.714294 0.119507 -0.689575 0.001648 1441916391 -0.712524 0.106384 -0.693481 0.010620 1441916391 -0.712524 0.106384 -0.693481 0.010620 1441916391 -0.712524 0.106384 -0.693481 0.010620 1441916391 -0.712524 0.106384 -0.693481 0.010620 1441916391 -0.712524 0.106384 -0.693481 0.010620 1441916391 -0.712524 0.106384 -0.693481 0.010620 1441916391 -0.713318 0.086426 -0.695251 0.021057 1441916391 -0.713318 0.086426 -0.695251 0.021057 1441916391 -0.713318 0.086426 -0.695251 0.021057 1441916391 -0.713318 0.086426 -0.695251 0.021057 1441916391 -0.713318 0.086426 -0.695251 0.021057 1441916391 -0.713318 0.086426 -0.695251 0.021057 1441916391 -0.715576 0.067566 -0.694763 0.026855 1441916391 -0.715576 0.067566 -0.694763 0.026855 1441916391 -0.715576 0.067566 -0.694763 0.026855 1441916391 -0.715576 0.067566 -0.694763 0.026855 1441916391 -0.715576 0.067566 -0.694763 0.026855 1441916391 -0.715576 0.067566 -0.694763 0.026855 1441916391 -0.715576 0.067566 -0.694763 0.026855 1441916391 -0.717163 0.046875 -0.694580 0.033630 1441916391 -0.717163 0.046875 -0.694580 0.033630 1441916391 -0.717163 0.046875 -0.694580 0.033630 1441916391 -0.717163 0.046875 -0.694580 0.033630 1441916391 -0.717163 0.046875 -0.694580 0.033630 1441916391 -0.717163 0.046875 -0.694580 0.033630 1441916391 -0.718689 0.037537 -0.693542 0.034119 1441916391 -0.718689 0.037537 -0.693542 0.034119 1441916391 -0.718689 0.037537 -0.693542 0.034119 1441916391 -0.718689 0.037537 -0.693542 0.034119 1441916391 -0.718689 0.037537 -0.693542 0.034119 1441916391 -0.718689 0.037537 -0.693542 0.034119 1441916391 -0.720703 0.040100 -0.691528 0.028931 1441916391 -0.720703 0.040100 -0.691528 0.028931 1441916391 -0.720703 0.040100 -0.691528 0.028931 1441916391 -0.720703 0.040100 -0.691528 0.028931 1441916391 -0.720703 0.040100 -0.691528 0.028931 1441916391 -0.720703 0.040100 -0.691528 0.028931 1441916391 -0.720703 0.040100 -0.691528 0.028931 1441916391 -0.719055 0.034607 -0.693115 0.037842 1441916392 -0.719055 0.034607 -0.693115 0.037842 1441916392 -0.719055 0.034607 -0.693115 0.037842 1441916392 -0.719055 0.034607 -0.693115 0.037842 1441916392 -0.719055 0.034607 -0.693115 0.037842 1441916392 -0.719055 0.034607 -0.693115 0.037842 1441916392 -0.716736 0.036499 -0.694885 0.046265 1441916392 -0.716736 0.036499 -0.694885 0.046265 1441916392 -0.716736 0.036499 -0.694885 0.046265 1441916392 -0.716736 0.036499 -0.694885 0.046265 1441916392 -0.716736 0.036499 -0.694885 0.046265 1441916392 -0.716736 0.036499 -0.694885 0.046265 1441916392 -0.713318 0.050110 -0.697327 0.049377 1441916392 -0.713318 0.050110 -0.697327 0.049377 1441916392 -0.713318 0.050110 -0.697327 0.049377 1441916392 -0.713318 0.050110 -0.697327 0.049377 1441916392 -0.713318 0.050110 -0.697327 0.049377 1441916392 -0.713318 0.050110 -0.697327 0.049377 1441916392 -0.713318 0.050110 -0.697327 0.049377 1441916392 -0.711487 0.061829 -0.698181 0.050903 1441916392 -0.711487 0.061829 -0.698181 0.050903 1441916392 -0.711487 0.061829 -0.698181 0.050903 1441916392 -0.711487 0.061829 -0.698181 0.050903 1441916392 -0.711487 0.061829 -0.698181 0.050903 1441916392 -0.711487 0.061829 -0.698181 0.050903 1441916392 -0.711853 0.072205 -0.697083 0.047668 1441916392 -0.711853 0.072205 -0.697083 0.047668 1441916392 -0.711853 0.072205 -0.697083 0.047668 1441916392 -0.711853 0.072205 -0.697083 0.047668 1441916392 -0.711853 0.072205 -0.697083 0.047668 1441916392 -0.711853 0.072205 -0.697083 0.047668 1441916392 -0.711853 0.072205 -0.697083 0.047668 1441916392 -0.714844 0.090332 -0.692627 0.034485 1441916392 -0.714844 0.090332 -0.692627 0.034485 1441916392 -0.714844 0.090332 -0.692627 0.034485 1441916392 -0.714844 0.090332 -0.692627 0.034485 1441916392 -0.714844 0.090332 -0.692627 0.034485 1441916392 -0.714844 0.090332 -0.692627 0.034485 1441916392 -0.716125 0.114868 -0.688416 0.011841 1441916392 -0.716125 0.114868 -0.688416 0.011841 1441916392 -0.716125 0.114868 -0.688416 0.011841 1441916392 -0.716125 0.114868 -0.688416 0.011841 1441916392 -0.716125 0.114868 -0.688416 0.011841 1441916392 -0.716125 0.114868 -0.688416 0.011841 1441916392 -0.716125 0.114868 -0.688416 0.011841 1441916392 -0.715576 0.137207 -0.684937 -0.010193 1441916392 -0.715576 0.137207 -0.684937 -0.010193 1441916392 -0.715576 0.137207 -0.684937 -0.010193 1441916392 -0.715576 0.137207 -0.684937 -0.010193 1441916392 -0.715576 0.137207 -0.684937 -0.010193 1441916392 -0.715576 0.137207 -0.684937 -0.010193 1441916392 -0.714600 0.146667 -0.683777 -0.020935 1441916392 -0.714600 0.146667 -0.683777 -0.020935 1441916392 -0.714600 0.146667 -0.683777 -0.020935 1441916392 -0.714600 0.146667 -0.683777 -0.020935 1441916392 -0.714600 0.146667 -0.683777 -0.020935 1441916392 -0.714600 0.146667 -0.683777 -0.020935 1441916392 -0.714600 0.146667 -0.683777 -0.020935 1441916392 -0.713379 0.153015 -0.683411 -0.026001 1441916392 -0.713379 0.153015 -0.683411 -0.026001 1441916392 -0.713379 0.153015 -0.683411 -0.026001 1441916392 -0.713379 0.153015 -0.683411 -0.026001 1441916392 -0.713379 0.153015 -0.683411 -0.026001 1441916392 -0.712158 0.157043 -0.683838 -0.025757 1441916392 -0.712158 0.157043 -0.683838 -0.025757 1441916392 -0.712158 0.157043 -0.683838 -0.025757 1441916392 -0.712158 0.157043 -0.683838 -0.025757 1441916392 -0.712158 0.157043 -0.683838 -0.025757 1441916392 -0.712158 0.157043 -0.683838 -0.025757 1441916392 -0.711121 0.155457 -0.685486 -0.018494 1441916392 -0.711121 0.155457 -0.685486 -0.018494 1441916392 -0.711121 0.155457 -0.685486 -0.018494 1441916392 -0.711121 0.155457 -0.685486 -0.018494 1441916392 -0.711121 0.155457 -0.685486 -0.018494 1441916392 -0.711121 0.155457 -0.685486 -0.018494 1441916392 -0.711121 0.155457 -0.685486 -0.018494 1441916392 -0.710938 0.142761 -0.688660 -0.004761 1441916392 -0.710938 0.142761 -0.688660 -0.004761 1441916392 -0.710938 0.142761 -0.688660 -0.004761 1441916392 -0.710938 0.142761 -0.688660 -0.004761 1441916392 -0.710938 0.142761 -0.688660 -0.004761 1441916392 -0.710938 0.142761 -0.688660 -0.004761 1441916392 -0.711487 0.122009 -0.691956 0.013367 1441916392 -0.711487 0.122009 -0.691956 0.013367 1441916392 -0.711487 0.122009 -0.691956 0.013367 1441916392 -0.711487 0.122009 -0.691956 0.013367 1441916392 -0.711487 0.122009 -0.691956 0.013367 1441916392 -0.711487 0.122009 -0.691956 0.013367 1441916392 -0.711975 0.097107 -0.694946 0.027161 1441916392 -0.711975 0.097107 -0.694946 0.027161 1441916392 -0.711975 0.097107 -0.694946 0.027161 1441916392 -0.711975 0.097107 -0.694946 0.027161 1441916392 -0.711975 0.097107 -0.694946 0.027161 1441916392 -0.711975 0.097107 -0.694946 0.027161 1441916392 -0.711975 0.097107 -0.694946 0.027161 1441916392 -0.713257 0.072754 -0.696106 0.038086 1441916392 -0.713257 0.072754 -0.696106 0.038086 1441916392 -0.713257 0.072754 -0.696106 0.038086 1441916392 -0.713257 0.072754 -0.696106 0.038086 1441916392 -0.713257 0.072754 -0.696106 0.038086 1441916392 -0.713257 0.072754 -0.696106 0.038086 1441916392 -0.715210 0.055969 -0.695557 0.039917 1441916392 -0.715210 0.055969 -0.695557 0.039917 1441916392 -0.715210 0.055969 -0.695557 0.039917 1441916392 -0.715210 0.055969 -0.695557 0.039917 1441916392 -0.715210 0.055969 -0.695557 0.039917 1441916392 -0.715210 0.055969 -0.695557 0.039917 1441916392 -0.716797 0.049133 -0.694763 0.033386 1441916392 -0.716797 0.049133 -0.694763 0.033386 1441916392 -0.716797 0.049133 -0.694763 0.033386 1441916392 -0.716797 0.049133 -0.694763 0.033386 1441916392 -0.716797 0.049133 -0.694763 0.033386 1441916392 -0.716797 0.049133 -0.694763 0.033386 1441916392 -0.716797 0.049133 -0.694763 0.033386 1441916392 -0.718262 0.041809 -0.693787 0.032959 1441916392 -0.718262 0.041809 -0.693787 0.032959 1441916393 -0.718262 0.041809 -0.693787 0.032959 1441916393 -0.718262 0.041809 -0.693787 0.032959 1441916393 -0.718262 0.041809 -0.693787 0.032959 1441916393 -0.718262 0.041809 -0.693787 0.032959 1441916393 -0.718201 0.035461 -0.693970 0.037292 1441916393 -0.718201 0.035461 -0.693970 0.037292 1441916393 -0.718201 0.035461 -0.693970 0.037292 1441916393 -0.718201 0.035461 -0.693970 0.037292 1441916393 -0.718201 0.035461 -0.693970 0.037292 1441916393 -0.718201 0.035461 -0.693970 0.037292 1441916393 -0.716553 0.036926 -0.695374 0.041382 1441916393 -0.716553 0.036926 -0.695374 0.041382 1441916393 -0.716553 0.036926 -0.695374 0.041382 1441916393 -0.716553 0.036926 -0.695374 0.041382 1441916393 -0.716553 0.036926 -0.695374 0.041382 1441916393 -0.716553 0.036926 -0.695374 0.041382 1441916393 -0.714294 0.048828 -0.696899 0.042297 1441916393 -0.714294 0.048828 -0.696899 0.042297 1441916393 -0.714294 0.048828 -0.696899 0.042297 1441916393 -0.714294 0.048828 -0.696899 0.042297 1441916393 -0.714294 0.048828 -0.696899 0.042297 1441916393 -0.714294 0.048828 -0.696899 0.042297 1441916393 -0.714294 0.048828 -0.696899 0.042297 1441916393 -0.711914 0.068176 -0.697937 0.038940 1441916393 -0.711914 0.068176 -0.697937 0.038940 1441916393 -0.711914 0.068176 -0.697937 0.038940 1441916393 -0.711914 0.068176 -0.697937 0.038940 1441916393 -0.711914 0.068176 -0.697937 0.038940 1441916393 -0.711914 0.068176 -0.697937 0.038940 1441916393 -0.710571 0.083313 -0.697754 0.036926 1441916393 -0.710571 0.083313 -0.697754 0.036926 1441916393 -0.710571 0.083313 -0.697754 0.036926 1441916393 -0.710571 0.083313 -0.697754 0.036926 1441916393 -0.710571 0.083313 -0.697754 0.036926 1441916393 -0.710571 0.083313 -0.697754 0.036926 1441916393 -0.710571 0.083313 -0.697754 0.036926 1441916393 -0.711426 0.099487 -0.695068 0.030579 1441916393 -0.711426 0.099487 -0.695068 0.030579 1441916393 -0.711426 0.099487 -0.695068 0.030579 1441916393 -0.711426 0.099487 -0.695068 0.030579 1441916393 -0.711426 0.099487 -0.695068 0.030579 1441916393 -0.711426 0.099487 -0.695068 0.030579 1441916393 -0.713074 0.117126 -0.691040 0.018311 1441916393 -0.713074 0.117126 -0.691040 0.018311 1441916393 -0.713074 0.117126 -0.691040 0.018311 1441916393 -0.713074 0.117126 -0.691040 0.018311 1441916393 -0.713074 0.117126 -0.691040 0.018311 1441916393 -0.713074 0.117126 -0.691040 0.018311 1441916393 -0.713074 0.117126 -0.691040 0.018311 1441916393 -0.713562 0.137634 -0.687012 -0.000305 1441916393 -0.713562 0.137634 -0.687012 -0.000305 1441916393 -0.713562 0.137634 -0.687012 -0.000305 1441916393 -0.713562 0.137634 -0.687012 -0.000305 1441916393 -0.713562 0.137634 -0.687012 -0.000305 1441916393 -0.713562 0.137634 -0.687012 -0.000305 1441916393 -0.712097 0.164124 -0.682251 -0.023132 1441916393 -0.712097 0.164124 -0.682251 -0.023132 1441916393 -0.712097 0.164124 -0.682251 -0.023132 1441916393 -0.712097 0.164124 -0.682251 -0.023132 1441916393 -0.712097 0.164124 -0.682251 -0.023132 1441916393 -0.712097 0.164124 -0.682251 -0.023132 1441916393 -0.710449 0.182739 -0.678528 -0.039673 1441916393 -0.710449 0.182739 -0.678528 -0.039673 1441916393 -0.710449 0.182739 -0.678528 -0.039673 1441916393 -0.710449 0.182739 -0.678528 -0.039673 1441916393 -0.710449 0.182739 -0.678528 -0.039673 1441916393 -0.710449 0.182739 -0.678528 -0.039673 1441916393 -0.710449 0.182739 -0.678528 -0.039673 1441916393 -0.709778 0.185547 -0.678284 -0.042419 1441916393 -0.709778 0.185547 -0.678284 -0.042419 1441916393 -0.709778 0.185547 -0.678284 -0.042419 1441916393 -0.709778 0.185547 -0.678284 -0.042419 1441916393 -0.709778 0.185547 -0.678284 -0.042419 1441916393 -0.709778 0.185547 -0.678284 -0.042419 1441916393 -0.709351 0.183289 -0.679626 -0.037903 1441916393 -0.709351 0.183289 -0.679626 -0.037903 1441916393 -0.709351 0.183289 -0.679626 -0.037903 1441916393 -0.709351 0.183289 -0.679626 -0.037903 1441916393 -0.709351 0.183289 -0.679626 -0.037903 1441916393 -0.709351 0.183289 -0.679626 -0.037903 1441916393 -0.708801 0.178589 -0.681763 -0.030884 1441916393 -0.708801 0.178589 -0.681763 -0.030884 1441916393 -0.708801 0.178589 -0.681763 -0.030884 1441916393 -0.708801 0.178589 -0.681763 -0.030884 1441916393 -0.708801 0.178589 -0.681763 -0.030884 1441916393 -0.708801 0.178589 -0.681763 -0.030884 1441916393 -0.708801 0.178589 -0.681763 -0.030884 1441916393 -0.708923 0.166077 -0.685303 -0.017334 1441916393 -0.708923 0.166077 -0.685303 -0.017334 1441916393 -0.708923 0.166077 -0.685303 -0.017334 1441916393 -0.708923 0.166077 -0.685303 -0.017334 1441916393 -0.708923 0.166077 -0.685303 -0.017334 1441916393 -0.708923 0.166077 -0.685303 -0.017334 1441916393 -0.709961 0.145813 -0.689087 -0.000977 1441916393 -0.709961 0.145813 -0.689087 -0.000977 1441916393 -0.709961 0.145813 -0.689087 -0.000977 1441916393 -0.709961 0.145813 -0.689087 -0.000977 1441916393 -0.709961 0.145813 -0.689087 -0.000977 1441916393 -0.709961 0.145813 -0.689087 -0.000977 1441916393 -0.711792 0.120605 -0.691956 0.009155 1441916393 -0.711792 0.120605 -0.691956 0.009155 1441916393 -0.711792 0.120605 -0.691956 0.009155 1441916393 -0.711792 0.120605 -0.691956 0.009155 1441916393 -0.711792 0.120605 -0.691956 0.009155 1441916393 -0.711792 0.120605 -0.691956 0.009155 1441916393 -0.711792 0.120605 -0.691956 0.009155 1441916393 -0.715088 0.091370 -0.692810 0.018860 1441916393 -0.715088 0.091370 -0.692810 0.018860 1441916393 -0.715088 0.091370 -0.692810 0.018860 1441916393 -0.715088 0.091370 -0.692810 0.018860 1441916393 -0.715088 0.091370 -0.692810 0.018860 1441916393 -0.715088 0.091370 -0.692810 0.018860 1441916393 -0.715942 0.060730 -0.694824 0.031006 1441916393 -0.715942 0.060730 -0.694824 0.031006 1441916393 -0.715942 0.060730 -0.694824 0.031006 1441916393 -0.715942 0.060730 -0.694824 0.031006 1441916394 -0.715942 0.060730 -0.694824 0.031006 1441916394 -0.715942 0.060730 -0.694824 0.031006 1441916394 -0.716614 0.036194 -0.695496 0.039307 1441916394 -0.716614 0.036194 -0.695496 0.039307 1441916394 -0.716614 0.036194 -0.695496 0.039307 1441916394 -0.716614 0.036194 -0.695496 0.039307 1441916394 -0.716614 0.036194 -0.695496 0.039307 1441916394 -0.716614 0.036194 -0.695496 0.039307 1441916394 -0.718140 0.022034 -0.694214 0.044128 1441916394 -0.718140 0.022034 -0.694214 0.044128 1441916394 -0.718140 0.022034 -0.694214 0.044128 1441916394 -0.718140 0.022034 -0.694214 0.044128 1441916394 -0.718140 0.022034 -0.694214 0.044128 1441916394 -0.718140 0.022034 -0.694214 0.044128 1441916394 -0.718140 0.022034 -0.694214 0.044128 1441916394 -0.717102 0.009094 -0.694824 0.055115 1441916394 -0.717102 0.009094 -0.694824 0.055115 1441916394 -0.717102 0.009094 -0.694824 0.055115 1441916394 -0.717102 0.009094 -0.694824 0.055115 1441916394 -0.717102 0.009094 -0.694824 0.055115 1441916394 -0.717102 0.009094 -0.694824 0.055115 1441916394 -0.715149 0.006287 -0.696167 0.063171 1441916394 -0.715149 0.006287 -0.696167 0.063171 1441916394 -0.715149 0.006287 -0.696167 0.063171 1441916394 -0.715149 0.006287 -0.696167 0.063171 1441916394 -0.715149 0.006287 -0.696167 0.063171 1441916394 -0.715149 0.006287 -0.696167 0.063171 1441916394 -0.712952 0.013306 -0.697754 0.068726 1441916394 -0.712952 0.013306 -0.697754 0.068726 1441916394 -0.712952 0.013306 -0.697754 0.068726 1441916394 -0.712952 0.013306 -0.697754 0.068726 1441916394 -0.712952 0.013306 -0.697754 0.068726 1441916394 -0.712952 0.013306 -0.697754 0.068726 1441916394 -0.710876 0.028259 -0.699158 0.071228 1441916394 -0.710876 0.028259 -0.699158 0.071228 1441916394 -0.710876 0.028259 -0.699158 0.071228 1441916394 -0.710876 0.028259 -0.699158 0.071228 1441916394 -0.710876 0.028259 -0.699158 0.071228 1441916394 -0.710876 0.028259 -0.699158 0.071228 1441916394 -0.710754 0.055908 -0.698792 0.059326 1441916394 -0.710754 0.055908 -0.698792 0.059326 1441916394 -0.710754 0.055908 -0.698792 0.059326 1441916394 -0.710754 0.055908 -0.698792 0.059326 1441916394 -0.710754 0.055908 -0.698792 0.059326 1441916394 -0.710754 0.055908 -0.698792 0.059326 1441916394 -0.711914 0.078979 -0.696228 0.047913 1441916394 -0.711914 0.078979 -0.696228 0.047913 1441916394 -0.711914 0.078979 -0.696228 0.047913 1441916394 -0.711914 0.078979 -0.696228 0.047913 1441916394 -0.711914 0.078979 -0.696228 0.047913 1441916394 -0.711914 0.078979 -0.696228 0.047913 1441916394 -0.712280 0.097595 -0.694214 0.035583 1441916394 -0.712280 0.097595 -0.694214 0.035583 1441916394 -0.712280 0.097595 -0.694214 0.035583 1441916394 -0.712280 0.097595 -0.694214 0.035583 1441916394 -0.712280 0.097595 -0.694214 0.035583 1441916394 -0.712280 0.097595 -0.694214 0.035583 1441916394 -0.713867 0.129395 -0.688232 0.007202 1441916394 -0.713867 0.129395 -0.688232 0.007202 1441916394 -0.713867 0.129395 -0.688232 0.007202 1441916394 -0.713867 0.129395 -0.688232 0.007202 1441916394 -0.713867 0.129395 -0.688232 0.007202 1441916394 -0.713867 0.129395 -0.688232 0.007202 1441916394 -0.713867 0.129395 -0.688232 0.007202 1441916394 -0.713379 0.162415 -0.681396 -0.023132 1441916394 -0.713379 0.162415 -0.681396 -0.023132 1441916394 -0.713379 0.162415 -0.681396 -0.023132 1441916394 -0.713379 0.162415 -0.681396 -0.023132 1441916394 -0.713379 0.162415 -0.681396 -0.023132 1441916394 -0.713379 0.162415 -0.681396 -0.023132 1441916394 -0.711609 0.179871 -0.678040 -0.040161 1441916394 -0.711609 0.179871 -0.678040 -0.040161 1441916394 -0.711609 0.179871 -0.678040 -0.040161 1441916394 -0.711609 0.179871 -0.678040 -0.040161 1441916394 -0.711609 0.179871 -0.678040 -0.040161 1441916394 -0.711609 0.179871 -0.678040 -0.040161 1441916394 -0.710327 0.184631 -0.677795 -0.045105 1441916394 -0.710327 0.184631 -0.677795 -0.045105 1441916394 -0.710327 0.184631 -0.677795 -0.045105 1441916394 -0.710327 0.184631 -0.677795 -0.045105 1441916394 -0.710327 0.184631 -0.677795 -0.045105 1441916394 -0.710327 0.184631 -0.677795 -0.045105 1441916394 -0.710327 0.184631 -0.677795 -0.045105 1441916394 -0.709656 0.186829 -0.677734 -0.047058 1441916394 -0.709656 0.186829 -0.677734 -0.047058 1441916394 -0.709656 0.186829 -0.677734 -0.047058 1441916394 -0.709656 0.186829 -0.677734 -0.047058 1441916394 -0.709656 0.186829 -0.677734 -0.047058 1441916394 -0.709656 0.186829 -0.677734 -0.047058 1441916394 -0.708008 0.192810 -0.677795 -0.046570 1441916394 -0.708008 0.192810 -0.677795 -0.046570 1441916394 -0.708008 0.192810 -0.677795 -0.046570 1441916394 -0.708008 0.192810 -0.677795 -0.046570 1441916394 -0.708008 0.192810 -0.677795 -0.046570 1441916394 -0.708008 0.192810 -0.677795 -0.046570 1441916394 -0.707092 0.194092 -0.678894 -0.039551 1441916394 -0.707092 0.194092 -0.678894 -0.039551 1441916394 -0.707092 0.194092 -0.678894 -0.039551 1441916394 -0.707092 0.194092 -0.678894 -0.039551 1441916394 -0.707092 0.194092 -0.678894 -0.039551 1441916394 -0.707092 0.194092 -0.678894 -0.039551 1441916394 -0.707092 0.194092 -0.678894 -0.039551 1441916394 -0.708130 0.176697 -0.683289 -0.021851 1441916394 -0.708130 0.176697 -0.683289 -0.021851 1441916394 -0.708130 0.176697 -0.683289 -0.021851 1441916394 -0.708130 0.176697 -0.683289 -0.021851 1441916394 -0.708130 0.176697 -0.683289 -0.021851 1441916394 -0.708130 0.176697 -0.683289 -0.021851 1441916394 -0.709534 0.149292 -0.688721 -0.001038 1441916394 -0.709534 0.149292 -0.688721 -0.001038 1441916394 -0.709534 0.149292 -0.688721 -0.001038 1441916394 -0.709534 0.149292 -0.688721 -0.001038 1441916394 -0.709534 0.149292 -0.688721 -0.001038 1441916395 -0.709534 0.149292 -0.688721 -0.001038 1441916395 -0.711365 0.118652 -0.692627 0.014160 1441916395 -0.711365 0.118652 -0.692627 0.014160 1441916395 -0.711365 0.118652 -0.692627 0.014160 1441916395 -0.711365 0.118652 -0.692627 0.014160 1441916395 -0.711365 0.118652 -0.692627 0.014160 1441916395 -0.711365 0.118652 -0.692627 0.014160 1441916395 -0.711365 0.118652 -0.692627 0.014160 1441916395 -0.715454 0.085876 -0.692871 0.026917 1441916395 -0.715454 0.085876 -0.692871 0.026917 1441916395 -0.715454 0.085876 -0.692871 0.026917 1441916395 -0.715454 0.085876 -0.692871 0.026917 1441916395 -0.715454 0.085876 -0.692871 0.026917 1441916395 -0.715454 0.085876 -0.692871 0.026917 1441916395 -0.716675 0.049866 -0.694092 0.046448 1441916395 -0.716675 0.049866 -0.694092 0.046448 1441916395 -0.716675 0.049866 -0.694092 0.046448 1441916395 -0.716675 0.049866 -0.694092 0.046448 1441916395 -0.716675 0.049866 -0.694092 0.046448 1441916395 -0.716675 0.049866 -0.694092 0.046448 1441916395 -0.716187 0.020325 -0.694763 0.063660 1441916395 -0.716187 0.020325 -0.694763 0.063660 1441916395 -0.716187 0.020325 -0.694763 0.063660 1441916395 -0.716187 0.020325 -0.694763 0.063660 1441916395 -0.716187 0.020325 -0.694763 0.063660 1441916395 -0.716187 0.020325 -0.694763 0.063660 1441916395 -0.716187 0.020325 -0.694763 0.063660 1441916395 -0.714905 0.008911 -0.695557 0.071289 1441916395 -0.714905 0.008911 -0.695557 0.071289 1441916395 -0.714905 0.008911 -0.695557 0.071289 1441916395 -0.714905 0.008911 -0.695557 0.071289 1441916395 -0.714905 0.008911 -0.695557 0.071289 1441916395 -0.714905 0.008911 -0.695557 0.071289 1441916395 -0.714905 0.008911 -0.695557 0.071289 1441916395 -0.712524 0.001465 -0.697327 0.078369 1441916395 -0.712524 0.001465 -0.697327 0.078369 1441916395 -0.712524 0.001465 -0.697327 0.078369 1441916395 -0.712524 0.001465 -0.697327 0.078369 1441916395 -0.712524 0.001465 -0.697327 0.078369 1441916395 -0.712524 0.001465 -0.697327 0.078369 1441916395 -0.710266 -0.002380 -0.699219 0.081787 1441916395 -0.710266 -0.002380 -0.699219 0.081787 1441916395 -0.710266 -0.002380 -0.699219 0.081787 1441916395 -0.710266 -0.002380 -0.699219 0.081787 1441916395 -0.710266 -0.002380 -0.699219 0.081787 1441916395 -0.710266 -0.002380 -0.699219 0.081787 1441916395 -0.709412 0.008972 -0.700928 0.073792 1441916395 -0.709412 0.008972 -0.700928 0.073792 1441916395 -0.709412 0.008972 -0.700928 0.073792 1441916395 -0.709412 0.008972 -0.700928 0.073792 1441916395 -0.709412 0.008972 -0.700928 0.073792 1441916395 -0.709412 0.008972 -0.700928 0.073792 1441916395 -0.710571 0.039734 -0.700439 0.054382 1441916395 -0.710571 0.039734 -0.700439 0.054382 1441916395 -0.710571 0.039734 -0.700439 0.054382 1441916395 -0.710571 0.039734 -0.700439 0.054382 1441916395 -0.710571 0.039734 -0.700439 0.054382 1441916395 -0.710571 0.039734 -0.700439 0.054382 1441916395 -0.710571 0.039734 -0.700439 0.054382 1441916395 -0.711609 0.075500 -0.697815 0.032715 1441916395 -0.711609 0.075500 -0.697815 0.032715 1441916395 -0.711609 0.075500 -0.697815 0.032715 1441916395 -0.711609 0.075500 -0.697815 0.032715 1441916395 -0.711609 0.075500 -0.697815 0.032715 1441916395 -0.711609 0.075500 -0.697815 0.032715 1441916395 -0.712036 0.099548 -0.694885 0.017029 1441916395 -0.712036 0.099548 -0.694885 0.017029 1441916395 -0.712036 0.099548 -0.694885 0.017029 1441916395 -0.712036 0.099548 -0.694885 0.017029 1441916395 -0.712036 0.099548 -0.694885 0.017029 1441916395 -0.712036 0.099548 -0.694885 0.017029 1441916395 -0.712891 0.115051 -0.691833 0.005371 1441916395 -0.712891 0.115051 -0.691833 0.005371 1441916395 -0.712891 0.115051 -0.691833 0.005371 1441916395 -0.712891 0.115051 -0.691833 0.005371 1441916395 -0.712891 0.115051 -0.691833 0.005371 1441916395 -0.712891 0.115051 -0.691833 0.005371 1441916395 -0.714111 0.130371 -0.687805 -0.007751 1441916395 -0.714111 0.130371 -0.687805 -0.007751 1441916395 -0.714111 0.130371 -0.687805 -0.007751 1441916395 -0.714111 0.130371 -0.687805 -0.007751 1441916395 -0.714111 0.130371 -0.687805 -0.007751 1441916395 -0.714111 0.130371 -0.687805 -0.007751 1441916395 -0.712769 0.148621 -0.685120 -0.023499 1441916395 -0.712769 0.148621 -0.685120 -0.023499 1441916395 -0.712769 0.148621 -0.685120 -0.023499 1441916395 -0.712769 0.148621 -0.685120 -0.023499 1441916395 -0.712769 0.148621 -0.685120 -0.023499 1441916395 -0.712769 0.148621 -0.685120 -0.023499 1441916395 -0.712769 0.148621 -0.685120 -0.023499 1441916395 -0.709351 0.173096 -0.681946 -0.043030 1441916395 -0.709351 0.173096 -0.681946 -0.043030 1441916395 -0.709351 0.173096 -0.681946 -0.043030 1441916395 -0.709351 0.173096 -0.681946 -0.043030 1441916395 -0.709351 0.173096 -0.681946 -0.043030 1441916395 -0.709351 0.173096 -0.681946 -0.043030 1441916395 -0.706665 0.192871 -0.678223 -0.059631 1441916395 -0.706665 0.192871 -0.678223 -0.059631 1441916395 -0.706665 0.192871 -0.678223 -0.059631 1441916395 -0.706665 0.192871 -0.678223 -0.059631 1441916395 -0.706665 0.192871 -0.678223 -0.059631 1441916395 -0.706665 0.192871 -0.678223 -0.059631 1441916395 -0.704956 0.201660 -0.676514 -0.069336 1441916395 -0.704956 0.201660 -0.676514 -0.069336 1441916395 -0.704956 0.201660 -0.676514 -0.069336 1441916395 -0.704956 0.201660 -0.676514 -0.069336 1441916395 -0.704956 0.201660 -0.676514 -0.069336 1441916395 -0.704956 0.201660 -0.676514 -0.069336 1441916395 -0.704956 0.201660 -0.676514 -0.069336 1441916395 -0.703857 0.200684 -0.678040 -0.068115 1441916395 -0.703857 0.200684 -0.678040 -0.068115 1441916395 -0.703857 0.200684 -0.678040 -0.068115 1441916395 -0.703857 0.200684 -0.678040 -0.068115 1441916395 -0.703857 0.200684 -0.678040 -0.068115 1441916395 -0.703857 0.200684 -0.678040 -0.068115 1441916396 -0.703491 0.197937 -0.679565 -0.064880 1441916396 -0.703491 0.197937 -0.679565 -0.064880 1441916396 -0.703491 0.197937 -0.679565 -0.064880 1441916396 -0.703491 0.197937 -0.679565 -0.064880 1441916396 -0.703491 0.197937 -0.679565 -0.064880 1441916396 -0.703491 0.197937 -0.679565 -0.064880 1441916396 -0.703491 0.197937 -0.679565 -0.064880 1441916396 -0.702515 0.196228 -0.681335 -0.061646 1441916396 -0.702515 0.196228 -0.681335 -0.061646 1441916396 
-0.734680 0.040161 -0.677063 -0.017334 1441916398 -0.734680 0.040161 -0.677063 -0.017334 1441916398 -0.734680 0.040161 -0.677063 -0.017334 1441916398 -0.732239 0.042053 -0.679810 0.008301 1441916398 -0.732239 0.042053 -0.679810 0.008301 1441916398 -0.732239 0.042053 -0.679810 0.008301 1441916398 -0.732239 0.042053 -0.679810 0.008301 1441916398 -0.732239 0.042053 -0.679810 0.008301 1441916398 -0.732239 0.042053 -0.679810 0.008301 1441916398 -0.732239 0.042053 -0.679810 0.008301 1441916398 -0.730347 0.090698 -0.675293 0.049683 1441916398 -0.730347 0.090698 -0.675293 0.049683 1441916398 -0.730347 0.090698 -0.675293 0.049683 1441916398 -0.730347 0.090698 -0.675293 0.049683 1441916398 -0.730347 0.090698 -0.675293 0.049683 1441916398 -0.730347 0.090698 -0.675293 0.049683 1441916398 -0.716614 0.181824 -0.664368 0.109802 1441916398 -0.716614 0.181824 -0.664368 0.109802 1441916398 -0.716614 0.181824 -0.664368 0.109802 1441916398 -0.716614 0.181824 -0.664368 0.109802 1441916398 -0.716614 0.181824 -0.664368 0.109802 1441916398 -0.716614 0.181824 -0.664368 0.109802 1441916398 -0.716614 0.181824 -0.664368 0.109802 1441916398 -0.671814 0.289795 -0.653809 0.192993 1441916398 -0.671814 0.289795 -0.653809 0.192993 1441916398 -0.671814 0.289795 -0.653809 0.192993 1441916398 -0.671814 0.289795 -0.653809 0.192993 1441916398 -0.671814 0.289795 -0.653809 0.192993 1441916398 -0.671814 0.289795 -0.653809 0.192993 1441916398 -0.587646 0.390076 -0.648682 0.286011 1441916398 -0.587646 0.390076 -0.648682 0.286011 1441916398 -0.587646 0.390076 -0.648682 0.286011 1441916398 -0.587646 0.390076 -0.648682 0.286011 1441916398 -0.587646 0.390076 -0.648682 0.286011 1441916398 -0.587646 0.390076 -0.648682 0.286011 1441916398 -0.587646 0.390076 -0.648682 0.286011 1441916398 -0.518677 0.433594 -0.626648 0.387634 1441916398 -0.518677 0.433594 -0.626648 0.387634 1441916398 -0.518677 0.433594 -0.626648 0.387634 1441916398 -0.518677 0.433594 -0.626648 0.387634 1441916398 -0.518677 0.433594 -0.626648 0.387634 1441916398 -0.518677 0.433594 -0.626648 0.387634 1441916398 -0.486023 0.429077 -0.588074 0.483582 1441916398 -0.486023 0.429077 -0.588074 0.483582 1441916398 -0.486023 0.429077 -0.588074 0.483582 1441916398 -0.486023 0.429077 -0.588074 0.483582 1441916398 -0.486023 0.429077 -0.588074 0.483582 1441916398 -0.486023 0.429077 -0.588074 0.483582 1441916398 -0.486023 0.429077 -0.588074 0.483582 1441916398 -0.476501 0.425354 -0.540771 0.547363 1441916398 -0.476501 0.425354 -0.540771 0.547363 1441916398 -0.476501 0.425354 -0.540771 0.547363 1441916398 -0.476501 0.425354 -0.540771 0.547363 1441916398 -0.476501 0.425354 -0.540771 0.547363 1441916398 -0.476501 0.425354 -0.540771 0.547363 1441916398 -0.469299 0.437561 -0.515808 0.567627 1441916399 -0.469299 0.437561 -0.515808 0.567627 1441916399 -0.469299 0.437561 -0.515808 0.567627 1441916399 -0.469299 0.437561 -0.515808 0.567627 1441916399 -0.469299 0.437561 -0.515808 0.567627 1441916399 -0.469299 0.437561 -0.515808 0.567627 1441916399 -0.478149 0.450867 -0.514832 0.550537 1441916399 -0.478149 0.450867 -0.514832 0.550537 1441916399 -0.478149 0.450867 -0.514832 0.550537 1441916399 -0.478149 0.450867 -0.514832 0.550537 1441916399 -0.478149 0.450867 -0.514832 0.550537 1441916399 -0.478149 0.450867 -0.514832 0.550537 1441916399 -0.511719 0.451782 -0.528259 0.504944 1441916399 -0.511719 0.451782 -0.528259 0.504944 1441916399 -0.511719 0.451782 -0.528259 0.504944 1441916399 -0.511719 0.451782 -0.528259 0.504944 1441916399 -0.511719 0.451782 -0.528259 0.504944 1441916399 -0.511719 0.451782 -0.528259 0.504944 1441916399 -0.561584 0.449341 -0.544067 0.432129 1441916399 -0.561584 0.449341 -0.544067 0.432129 1441916399 -0.561584 0.449341 -0.544067 0.432129 1441916399 -0.561584 0.449341 -0.544067 0.432129 1441916399 -0.561584 0.449341 -0.544067 0.432129 1441916399 -0.624146 0.443970 -0.548401 0.335571 1441916399 -0.624146 0.443970 -0.548401 0.335571 1441916399 -0.624146 0.443970 -0.548401 0.335571 1441916399 -0.624146 0.443970 -0.548401 0.335571 1441916399 -0.624146 0.443970 -0.548401 0.335571 1441916399 -0.624146 0.443970 -0.548401 0.335571 1441916399 -0.624146 0.443970 -0.548401 0.335571 1441916399 -0.690430 0.421143 -0.537964 0.237793 1441916399 -0.690430 0.421143 -0.537964 0.237793 1441916399 -0.690430 0.421143 -0.537964 0.237793 1441916399 -0.690430 0.421143 -0.537964 0.237793 1441916399 -0.690430 0.421143 -0.537964 0.237793 1441916399 -0.690430 0.421143 -0.537964 0.237793 1441916399 -0.767395 0.358521 -0.509033 0.153381 1441916399 -0.767395 0.358521 -0.509033 0.153381 1441916399 -0.767395 0.358521 -0.509033 0.153381 1441916399 -0.767395 0.358521 -0.509033 0.153381 1441916399 -0.767395 0.358521 -0.509033 0.153381 1441916399 -0.767395 0.358521 -0.509033 0.153381 1441916399 -0.767395 0.358521 -0.509033 0.153381 1441916399 -0.827515 0.247681 -0.493469 0.102417 1441916399 -0.827515 0.247681 -0.493469 0.102417 1441916399 -0.827515 0.247681 -0.493469 0.102417 1441916399 -0.827515 0.247681 -0.493469 0.102417 1441916399 -0.827515 0.247681 -0.493469 0.102417 1441916399 -0.827515 0.247681 -0.493469 0.102417 1441916399 -0.855164 0.118103 -0.502136 0.052124 1441916399 -0.855164 0.118103 -0.502136 0.052124 1441916399 -0.855164 0.118103 -0.502136 0.052124 1441916399 -0.855164 0.118103 -0.502136 0.052124 1441916399 -0.855164 0.118103 -0.502136 0.052124 1441916399 -0.855164 0.118103 -0.502136 0.052124 1441916399 -0.855164 0.118103 -0.502136 0.052124 1441916399 -0.851746 0.033691 -0.522888 0.004761 1441916399 -0.851746 0.033691 -0.522888 0.004761 1441916399 -0.851746 0.033691 -0.522888 0.004761 1441916399 -0.851746 0.033691 -0.522888 0.004761 1441916399 -0.851746 0.033691 -0.522888 0.004761 1441916399 -0.836487 0.042908 -0.545349 -0.033142 1441916399 -0.836487 0.042908 -0.545349 -0.033142 1441916399 -0.836487 0.042908 -0.545349 -0.033142 1441916399 -0.836487 0.042908 -0.545349 -0.033142 1441916399 -0.836487 0.042908 -0.545349 -0.033142 1441916399 -0.836487 0.042908 -0.545349 -0.033142 1441916399 -0.836487 0.042908 -0.545349 -0.033142 1441916399 -0.819519 0.122437 -0.559082 -0.029358 1441916399 -0.819519 0.122437 -0.559082 -0.029358 1441916399 -0.819519 0.122437 -0.559082 -0.029358 1441916399 -0.819519 0.122437 -0.559082 -0.029358 1441916399 -0.819519 0.122437 -0.559082 -0.029358 1441916399 -0.819519 0.122437 -0.559082 -0.029358 1441916399 -0.784424 0.209961 -0.582886 0.029907 1441916399 -0.784424 0.209961 -0.582886 0.029907 1441916399 -0.784424 0.209961 -0.582886 0.029907 1441916399 -0.784424 0.209961 -0.582886 0.029907 1441916399 -0.784424 0.209961 -0.582886 0.029907 1441916399 -0.784424 0.209961 -0.582886 0.029907 1441916399 -0.724426 0.313416 -0.596802 0.144409 1441916399 -0.724426 0.313416 -0.596802 0.144409 1441916399 -0.724426 0.313416 -0.596802 0.144409 1441916399 -0.724426 0.313416 -0.596802 0.144409 1441916399 -0.724426 0.313416 -0.596802 0.144409 1441916399 -0.724426 0.313416 -0.596802 0.144409 1441916399 -0.724426 0.313416 -0.596802 0.144409 1441916399 -0.637695 0.405884 -0.596558 0.269653 1441916399 -0.637695 0.405884 -0.596558 0.269653 1441916399 -0.637695 0.405884 -0.596558 0.269653 1441916399 -0.637695 0.405884 -0.596558 0.269653 1441916399 -0.637695 0.405884 -0.596558 0.269653 1441916399 -0.637695 0.405884 -0.596558 0.269653 1441916399 -0.546082 0.443726 -0.601318 0.378662 1441916399 -0.546082 0.443726 -0.601318 0.378662 1441916399 -0.546082 0.443726 -0.601318 0.378662 1441916399 -0.546082 0.443726 -0.601318 0.378662 1441916399 -0.546082 0.443726 -0.601318 0.378662 1441916399 -0.546082 0.443726 -0.601318 0.378662 1441916399 -0.490051 0.440063 -0.575378 0.484924 1441916399 -0.490051 0.440063 -0.575378 0.484924 1441916399 -0.490051 0.440063 -0.575378 0.484924 1441916399 -0.490051 0.440063 -0.575378 0.484924 1441916399 -0.490051 0.440063 -0.575378 0.484924 1441916399 -0.490051 0.440063 -0.575378 0.484924 1441916399 -0.490051 0.440063 -0.575378 0.484924 1441916399 -0.458801 0.427856 -0.524475 0.575623 1441916399 -0.458801 0.427856 -0.524475 0.575623 1441916399 -0.458801 0.427856 -0.524475 0.575623 1441916399 -0.458801 0.427856 -0.524475 0.575623 1441916399 -0.458801 0.427856 -0.524475 0.575623 1441916399 -0.458801 0.427856 -0.524475 0.575623 1441916399 -0.433777 0.442932 -0.486145 0.615845 1441916399 -0.433777 0.442932 -0.486145 0.615845 1441916399 -0.433777 0.442932 -0.486145 0.615845 1441916399 -0.433777 0.442932 -0.486145 0.615845 1441916400 -0.433777 0.442932 -0.486145 0.615845 1441916400 -0.433777 0.442932 -0.486145 0.615845 1441916400 -0.433777 0.442932 -0.486145 0.615845 1441916400 -0.425720 0.453918 -0.480530 0.617859 1441916400 -0.425720 0.453918 -0.480530 0.617859 1441916400 -0.425720 0.453918 -0.480530 0.617859 1441916400 -0.425720 0.453918 -0.480530 0.617859 1441916400 -0.425720 0.453918 -0.480530 0.617859 1441916400 -0.448914 0.451111 -0.489075 0.596497 1441916400 -0.448914 0.451111 -0.489075 0.596497 1441916400 -0.448914 0.451111 -0.489075 0.596497 1441916400 -0.448914 0.451111 -0.489075 0.596497 1441916400 -0.448914 0.451111 -0.489075 0.596497 1441916400 -0.448914 0.451111 -0.489075 0.596497 1441916400 -0.488159 0.444031 -0.518860 0.543396 1441916400 -0.488159 0.444031 -0.518860 0.543396 1441916400 -0.488159 0.444031 -0.518860 0.543396 1441916400 -0.488159 0.444031 -0.518860 0.543396 1441916400 -0.488159 0.444031 -0.518860 0.543396 1441916400 -0.488159 0.444031 -0.518860 0.543396 1441916400 -0.542603 0.430237 -0.558228 0.457031 1441916400 -0.542603 0.430237 -0.558228 0.457031 1441916400 -0.542603 0.430237 -0.558228 0.457031 1441916400 -0.542603 0.430237 -0.558228 0.457031 1441916400 -0.542603 0.430237 -0.558228 0.457031 1441916400 -0.542603 0.430237 -0.558228 0.457031 1441916400 -0.607849 0.405334 -0.587463 0.347961 1441916400 -0.607849 0.405334 -0.587463 0.347961 1441916400 -0.607849 0.405334 -0.587463 0.347961 1441916400 -0.607849 0.405334 -0.587463 0.347961 1441916400 -0.607849 0.405334 -0.587463 0.347961 1441916400 -0.607849 0.405334 -0.587463 0.347961 1441916400 -0.684082 0.366089 -0.588684 0.226807 1441916400 -0.684082 0.366089 -0.588684 0.226807 1441916400 -0.684082 0.366089 -0.588684 0.226807 1441916400 -0.684082 0.366089 -0.588684 0.226807 1441916400 -0.684082 0.366089 -0.588684 0.226807 1441916400 -0.684082 0.366089 -0.588684 0.226807 1441916400 -0.748596 0.309143 -0.575745 0.112366 1441916400 -0.748596 0.309143 -0.575745 0.112366 1441916400 -0.748596 0.309143 -0.575745 0.112366 1441916400 -0.748596 0.309143 -0.575745 0.112366 1441916400 -0.748596 0.309143 -0.575745 0.112366 1441916400 -0.748596 0.309143 -0.575745 0.112366 1441916400 -0.748596 0.309143 -0.575745 0.112366 1441916400 -0.796997 0.213562 -0.564392 0.027588 1441916400 -0.796997 0.213562 -0.564392 0.027588 1441916400 -0.796997 0.213562 -0.564392 0.027588 1441916400 -0.796997 0.213562 -0.564392 0.027588 1441916400 -0.796997 0.213562 -0.564392 0.027588 1441916400 -0.796997 0.213562 -0.564392 0.027588 1441916400 -0.821411 0.115906 -0.557007 -0.041504 1441916400 -0.821411 0.115906 -0.557007 -0.041504 1441916400 -0.821411 0.115906 -0.557007 -0.041504 1441916400 -0.821411 0.115906 -0.557007 -0.041504 1441916400 -0.821411 0.115906 -0.557007 -0.041504 1441916400 -0.821411 0.115906 -0.557007 -0.041504 1441916400 -0.823486 0.042603 -0.560120 -0.079712 1441916400 -0.823486 0.042603 -0.560120 -0.079712 1441916400 -0.823486 0.042603 -0.560120 -0.079712 1441916400 -0.823486 0.042603 -0.560120 -0.079712 1441916400 -0.823486 0.042603 -0.560120 -0.079712 1441916400 -0.823486 0.042603 -0.560120 -0.079712 1441916400 -0.820313 0.025635 -0.564514 -0.088501 1441916400 -0.820313 0.025635 -0.564514 -0.088501 1441916400 -0.820313 0.025635 -0.564514 -0.088501 1441916400 -0.820313 0.025635 -0.564514 -0.088501 1441916400 -0.820313 0.025635 -0.564514 -0.088501 1441916400 -0.820313 0.025635 -0.564514 -0.088501 1441916400 -0.820313 0.025635 -0.564514 -0.088501 1441916400 -0.812805 0.061035 -0.574768 -0.072571 1441916400 -0.812805 0.061035 -0.574768 -0.072571 1441916400 -0.812805 0.061035 -0.574768 -0.072571 1441916400 -0.812805 0.061035 -0.574768 -0.072571 1441916400 -0.812805 0.061035 -0.574768 -0.072571 1441916400 -0.796082 0.105591 -0.595886 -0.013245 1441916400 -0.796082 0.105591 -0.595886 -0.013245 1441916400 -0.796082 0.105591 -0.595886 -0.013245 1441916400 -0.796082 0.105591 -0.595886 -0.013245 1441916400 -0.796082 0.105591 -0.595886 -0.013245 1441916400 -0.796082 0.105591 -0.595886 -0.013245 1441916400 -0.760315 0.186890 -0.617310 0.077087 1441916400 -0.760315 0.186890 -0.617310 0.077087 1441916400 -0.760315 0.186890 -0.617310 0.077087 1441916400 -0.760315 0.186890 -0.617310 0.077087 1441916400 -0.760315 0.186890 -0.617310 0.077087 1441916400 -0.760315 0.186890 -0.617310 0.077087 1441916400 -0.689514 0.312378 -0.627563 0.182068 1441916400 -0.689514 0.312378 -0.627563 0.182068 1441916400 -0.689514 0.312378 -0.627563 0.182068 1441916400 -0.689514 0.312378 -0.627563 0.182068 1441916400 -0.689514 0.312378 -0.627563 0.182068 1441916400 -0.590393 0.423218 -0.627869 0.279541 1441916400 -0.590393 0.423218 -0.627869 0.279541 1441916400 -0.590393 0.423218 -0.627869 0.279541 1441916400 -0.590393 0.423218 -0.627869 0.279541 1441916400 -0.590393 0.423218 -0.627869 0.279541 1441916400 -0.590393 0.423218 -0.627869 0.279541 1441916400 -0.590393 0.423218 -0.627869 0.279541 1441916400 -0.503784 0.462280 -0.624573 0.377319 1441916400 -0.503784 0.462280 -0.624573 0.377319 1441916400 -0.503784 0.462280 -0.624573 0.377319 1441916400 -0.503784 0.462280 -0.624573 0.377319 1441916400 -0.503784 0.462280 -0.624573 0.377319 1441916400 -0.503784 0.462280 -0.624573 0.377319 1441916400 -0.469116 0.439270 -0.587830 0.491394 1441916400 -0.469116 0.439270 -0.587830 0.491394 1441916400 -0.469116 0.439270 -0.587830 0.491394 1441916400 -0.469116 0.439270 -0.587830 0.491394 1441916400 -0.469116 0.439270 -0.587830 0.491394 1441916401 -0.469116 0.439270 -0.587830 0.491394 1441916401 -0.455811 0.430176 -0.534790 0.566711 1441916401 -0.455811 0.430176 -0.534790 0.566711 1441916401 -0.455811 0.430176 -0.534790 0.566711 1441916401 -0.455811 0.430176 -0.534790 0.566711 1441916401 -0.455811 0.430176 -0.534790 0.566711 1441916401 -0.455811 0.430176 -0.534790 0.566711 1441916401 -0.435364 0.449646 -0.516052 0.584778 1441916401 -0.435364 0.449646 -0.516052 0.584778 1441916401 -0.435364 0.449646 -0.516052 0.584778 1441916401 -0.435364 0.449646 -0.516052 0.584778 1441916401 -0.435364 0.449646 -0.516052 0.584778 1441916401 -0.435364 0.449646 -0.516052 0.584778 1441916401 -0.439087 0.460327 -0.523254 0.567017 1441916401 -0.439087 0.460327 -0.523254 0.567017 1441916401 -0.439087 0.460327 -0.523254 0.567017 1441916401 -0.439087 0.460327 -0.523254 0.567017 1441916401 -0.439087 0.460327 -0.523254 0.567017 1441916401 -0.439087 0.460327 -0.523254 0.567017 1441916401 -0.479248 0.451538 -0.536072 0.528320 1441916401 -0.479248 0.451538 -0.536072 0.528320 1441916401 -0.479248 0.451538 -0.536072 0.528320 1441916401 -0.479248 0.451538 -0.536072 0.528320 1441916401 -0.479248 0.451538 -0.536072 0.528320 1441916401 -0.479248 0.451538 -0.536072 0.528320 1441916401 -0.528503 0.438049 -0.564758 0.458191 1441916401 -0.528503 0.438049 -0.564758 0.458191 1441916401 -0.528503 0.438049 -0.564758 0.458191 1441916401 -0.528503 0.438049 -0.564758 0.458191 1441916401 -0.528503 0.438049 -0.564758 0.458191 1441916401 -0.528503 0.438049 -0.564758 0.458191 1441916401 -0.528503 0.438049 -0.564758 0.458191 1441916401 -0.584045 0.428650 -0.592529 0.352234 1441916401 -0.584045 0.428650 -0.592529 0.352234 1441916401 -0.584045 0.428650 -0.592529 0.352234 1441916401 -0.584045 0.428650 -0.592529 0.352234 1441916401 -0.584045 0.428650 -0.592529 0.352234 1441916401 -0.584045 0.428650 -0.592529 0.352234 1441916401 -0.653809 0.395325 -0.596985 0.244751 1441916401 -0.653809 0.395325 -0.596985 0.244751 1441916401 -0.653809 0.395325 -0.596985 0.244751 1441916401 -0.653809 0.395325 -0.596985 0.244751 1441916401 -0.653809 0.395325 -0.596985 0.244751 1441916401 -0.653809 0.395325 -0.596985 0.244751 1441916401 -0.729431 0.320984 -0.586853 0.143494 1441916401 -0.729431 0.320984 -0.586853 0.143494 1441916401 -0.729431 0.320984 -0.586853 0.143494 1441916401 -0.729431 0.320984 -0.586853 0.143494 1441916401 -0.729431 0.320984 -0.586853 0.143494 1441916401 -0.729431 0.320984 -0.586853 0.143494 1441916401 -0.787781 0.244751 -0.564270 0.033203 1441916401 -0.787781 0.244751 -0.564270 0.033203 1441916401 -0.787781 0.244751 -0.564270 0.033203 1441916401 -0.787781 0.244751 -0.564270 0.033203 1441916401 -0.787781 0.244751 -0.564270 0.033203 1441916401 -0.787781 0.244751 -0.564270 0.033203 1441916401 -0.787781 0.244751 -0.564270 0.033203 1441916401 -0.818909 0.163574 -0.548096 -0.048096 1441916401 -0.818909 0.163574 -0.548096 -0.048096 1441916401 -0.818909 0.163574 -0.548096 -0.048096 1441916401 -0.818909 0.163574 -0.548096 -0.048096 1441916401 -0.818909 0.163574 -0.548096 -0.048096 1441916401 -0.818909 0.163574 -0.548096 -0.048096 1441916401 -0.832153 0.074768 -0.540771 -0.097656 1441916401 -0.832153 0.074768 -0.540771 -0.097656 1441916401 -0.832153 0.074768 -0.540771 -0.097656 1441916401 -0.832153 0.074768 -0.540771 -0.097656 1441916401 -0.832153 0.074768 -0.540771 -0.097656 1441916401 -0.832153 0.074768 -0.540771 -0.097656 1441916401 -0.829346 0.006958 -0.543945 -0.127808 1441916401 -0.829346 0.006958 -0.543945 -0.127808 1441916401 -0.829346 0.006958 -0.543945 -0.127808 1441916401 -0.829346 0.006958 -0.543945 -0.127808 1441916401 -0.829346 0.006958 -0.543945 -0.127808 1441916401 -0.829346 0.006958 -0.543945 -0.127808 1441916401 -0.820679 -0.016968 -0.548889 -0.158081 1441916401 -0.820679 -0.016968 -0.548889 -0.158081 1441916401 -0.820679 -0.016968 -0.548889 -0.158081 1441916401 -0.820679 -0.016968 -0.548889 -0.158081 1441916401 -0.820679 -0.016968 -0.548889 -0.158081 1441916401 -0.820679 -0.016968 -0.548889 -0.158081 1441916401 -0.820679 -0.016968 -0.548889 -0.158081 1441916401 -0.819214 0.020142 -0.547974 -0.168152 1441916401 -0.819214 0.020142 -0.547974 -0.168152 1441916401 -0.819214 0.020142 -0.547974 -0.168152 1441916401 -0.819214 0.020142 -0.547974 -0.168152 1441916401 -0.819214 0.020142 -0.547974 -0.168152 1441916401 -0.819214 0.020142 -0.547974 -0.168152 1441916401 -0.809998 0.080811 -0.567749 -0.122986 1441916401 -0.809998 0.080811 -0.567749 -0.122986 1441916401 -0.809998 0.080811 -0.567749 -0.122986 1441916401 -0.809998 0.080811 -0.567749 -0.122986 1441916401 -0.809998 0.080811 -0.567749 -0.122986 1441916401 -0.809998 0.080811 -0.567749 -0.122986 1441916401 -0.809998 0.080811 -0.567749 -0.122986 1441916401 -0.795715 0.141418 -0.588135 -0.031616 1441916401 -0.795715 0.141418 -0.588135 -0.031616 1441916401 -0.795715 0.141418 -0.588135 -0.031616 1441916401 -0.795715 0.141418 -0.588135 -0.031616 1441916401 -0.795715 0.141418 -0.588135 -0.031616 1441916401 -0.795715 0.141418 -0.588135 -0.031616 1441916401 -0.774902 0.251587 -0.573181 0.088074 1441916401 -0.774902 0.251587 -0.573181 0.088074 1441916401 -0.774902 0.251587 -0.573181 0.088074 1441916401 -0.774902 0.251587 -0.573181 0.088074 1441916401 -0.774902 0.251587 -0.573181 0.088074 1441916401 -0.774902 0.251587 -0.573181 0.088074 1441916401 -0.774902 0.251587 -0.573181 0.088074 1441916401 -0.719849 0.365906 -0.551941 0.208191 1441916401 -0.719849 0.365906 -0.551941 0.208191 1441916401 -0.719849 0.365906 -0.551941 0.208191 1441916401 -0.719849 0.365906 -0.551941 0.208191 1441916401 -0.719849 0.365906 -0.551941 0.208191 1441916402 -0.719849 0.365906 -0.551941 0.208191 1441916402 -0.641724 0.448059 -0.537415 0.314087 1441916402 -0.641724 0.448059 -0.537415 0.314087 1441916402 -0.641724 0.448059 -0.537415 0.314087 1441916402 -0.641724 0.448059 -0.537415 0.314087 1441916402 -0.641724 0.448059 -0.537415 0.314087 1441916402 -0.641724 0.448059 -0.537415 0.314087 1441916402 -0.577148 0.459961 -0.532349 0.414734 1441916402 -0.577148 0.459961 -0.532349 0.414734 1441916402 -0.577148 0.459961 -0.532349 0.414734 1441916402 -0.577148 0.459961 -0.532349 0.414734 1441916402 -0.577148 0.459961 -0.532349 0.414734 1441916402 -0.577148 0.459961 -0.532349 0.414734 1441916402 -0.531921 0.466675 -0.509155 0.489929 1441916402 -0.531921 0.466675 -0.509155 0.489929 1441916402 -0.531921 0.466675 -0.509155 0.489929 1441916402 -0.531921 0.466675 -0.509155 0.489929 1441916402 -0.531921 0.466675 -0.509155 0.489929 1441916402 -0.531921 0.466675 -0.509155 0.489929 1441916402 -0.531921 0.466675 -0.509155 0.489929 1441916402 -0.486511 0.482849 -0.490906 0.537781 1441916402 -0.486511 0.482849 -0.490906 0.537781 1441916402 -0.486511 0.482849 -0.490906 0.537781 1441916402 -0.486511 0.482849 -0.490906 0.537781 1441916402 -0.486511 0.482849 -0.490906 0.537781 1441916402 -0.486511 0.482849 -0.490906 0.537781 1441916402 -0.486511 0.482849 -0.490906 0.537781 1441916402 -0.466919 0.482422 -0.489075 0.556824 1441916402 -0.466919 0.482422 -0.489075 0.556824 1441916402 -0.466919 0.482422 -0.489075 0.556824 1441916402 -0.466919 0.482422 -0.489075 0.556824 1441916402 -0.466919 0.482422 -0.489075 0.556824 1441916402 -0.466919 0.482422 -0.489075 0.556824 1441916402 -0.476257 0.478149 -0.499756 0.542969 1441916402 -0.476257 0.478149 -0.499756 0.542969 1441916402 -0.476257 0.478149 -0.499756 0.542969 1441916402 -0.476257 0.478149 -0.499756 0.542969 1441916402 -0.476257 0.478149 -0.499756 0.542969 1441916402 -0.476257 0.478149 -0.499756 0.542969 1441916402 -0.504578 0.474976 -0.526245 0.492798 1441916402 -0.504578 0.474976 -0.526245 0.492798 1441916402 -0.504578 0.474976 -0.526245 0.492798 1441916402 -0.504578 0.474976 -0.526245 0.492798 1441916402 -0.504578 0.474976 -0.526245 0.492798 1441916402 -0.504578 0.474976 -0.526245 0.492798 1441916402 -0.559265 0.461975 -0.551941 0.411316 1441916402 -0.559265 0.461975 -0.551941 0.411316 1441916402 -0.559265 0.461975 -0.551941 0.411316 1441916402 -0.559265 0.461975 -0.551941 0.411316 1441916402 -0.559265 0.461975 -0.551941 0.411316 1441916402 -0.559265 0.461975 -0.551941 0.411316 1441916402 -0.625061 0.437622 -0.560608 0.321716 1441916402 -0.625061 0.437622 -0.560608 0.321716 1441916402 -0.625061 0.437622 -0.560608 0.321716 1441916402 -0.625061 0.437622 -0.560608 0.321716 1441916402 -0.625061 0.437622 -0.560608 0.321716 1441916402 -0.625061 0.437622 -0.560608 0.321716 1441916402 -0.701721 0.384827 -0.554565 0.227905 1441916402 -0.701721 0.384827 -0.554565 0.227905 1441916402 -0.701721 0.384827 -0.554565 0.227905 1441916402 -0.701721 0.384827 -0.554565 0.227905 1441916402 -0.701721 0.384827 -0.554565 0.227905 1441916402 -0.701721 0.384827 -0.554565 0.227905 1441916402 -0.701721 0.384827 -0.554565 0.227905 1441916402 -0.765869 0.328308 -0.534424 0.141663 1441916402 -0.765869 0.328308 -0.534424 0.141663 1441916402 -0.765869 0.328308 -0.534424 0.141663 1441916402 -0.765869 0.328308 -0.534424 0.141663 1441916402 -0.765869 0.328308 -0.534424 0.141663 1441916402 -0.765869 0.328308 -0.534424 0.141663 1441916402 -0.817932 0.196594 -0.529114 0.111267 1441916402 -0.817932 0.196594 -0.529114 0.111267 1441916402 -0.817932 0.196594 -0.529114 0.111267 1441916402 -0.817932 0.196594 -0.529114 0.111267 1441916402 -0.817932 0.196594 -0.529114 0.111267 1441916402 -0.817932 0.196594 -0.529114 0.111267 1441916402 -0.817932 0.196594 -0.529114 0.111267 1441916402 -0.840576 0.025330 -0.536987 0.067139 1441916402 -0.840576 0.025330 -0.536987 0.067139 1441916402 -0.840576 0.025330 -0.536987 0.067139 1441916402 -0.840576 0.025330 -0.536987 0.067139 1441916402 -0.840576 0.025330 -0.536987 0.067139 1441916402 -0.840576 0.025330 -0.536987 0.067139 1441916402 -0.832336 -0.048096 -0.552246 -0.002441 1441916402 -0.832336 -0.048096 -0.552246 -0.002441 1441916402 -0.832336 -0.048096 -0.552246 -0.002441 1441916402 -0.832336 -0.048096 -0.552246 -0.002441 1441916402 -0.832336 -0.048096 -0.552246 -0.002441 1441916402 -0.832336 -0.048096 -0.552246 -0.002441 1441916402 -0.832336 -0.048096 -0.552246 -0.002441 1441916402 -0.830811 -0.010986 -0.552612 -0.065857 1441916402 -0.830811 -0.010986 -0.552612 -0.065857 1441916402 -0.830811 -0.010986 -0.552612 -0.065857 1441916402 -0.830811 -0.010986 -0.552612 -0.065857 1441916402 -0.830811 -0.010986 -0.552612 -0.065857 1441916402 -0.830811 -0.010986 -0.552612 -0.065857 1441916402 -0.825134 0.070801 -0.549011 -0.113281 1441916402 -0.825134 0.070801 -0.549011 -0.113281 1441916402 -0.825134 0.070801 -0.549011 -0.113281 1441916402 -0.825134 0.070801 -0.549011 -0.113281 1441916402 -0.825134 0.070801 -0.549011 -0.113281 1441916402 -0.825134 0.070801 -0.549011 -0.113281 1441916402 -0.805115 0.125427 -0.572571 -0.091003 1441916402 -0.805115 0.125427 -0.572571 -0.091003 1441916402 -0.805115 0.125427 -0.572571 -0.091003 1441916402 -0.805115 0.125427 -0.572571 -0.091003 1441916402 -0.805115 0.125427 -0.572571 -0.091003 1441916402 -0.805115 0.125427 -0.572571 -0.091003 1441916402 -0.770142 0.166931 -0.615540 -0.014282 1441916402 -0.770142 0.166931 -0.615540 -0.014282 1441916402 -0.770142 0.166931 -0.615540 -0.014282 1441916402 -0.770142 0.166931 -0.615540 -0.014282 1441916402 -0.770142 0.166931 -0.615540 -0.014282 1441916402 -0.770142 0.166931 -0.615540 -0.014282 1441916402 -0.713989 0.269653 -0.639343 0.093933 1441916403 -0.713989 0.269653 -0.639343 0.093933 1441916403 -0.713989 0.269653 -0.639343 0.093933 1441916403 -0.713989 0.269653 -0.639343 0.093933 1441916403 -0.713989 0.269653 -0.639343 0.093933 1441916403 -0.713989 0.269653 -0.639343 0.093933 1441916403 -0.713989 0.269653 -0.639343 0.093933 1441916403 -0.628845 0.398376 -0.637634 0.198181 1441916403 -0.628845 0.398376 -0.637634 0.198181 1441916403 -0.628845 0.398376 -0.637634 0.198181 1441916403 -0.628845 0.398376 -0.637634 0.198181 1441916403 -0.628845 0.398376 -0.637634 0.198181 1441916403 -0.628845 0.398376 -0.637634 0.198181 1441916403 -0.525879 0.475830 -0.642700 0.289795 1441916403 -0.525879 0.475830 -0.642700 0.289795 1441916403 -0.525879 0.475830 -0.642700 0.289795 1441916403 -0.525879 0.475830 -0.642700 0.289795 1441916403 -0.525879 0.475830 -0.642700 0.289795 1441916403 -0.468201 0.461792 -0.632629 0.409058 1441916403 -0.468201 0.461792 -0.632629 0.409058 1441916403 -0.468201 0.461792 -0.632629 0.409058 1441916403 -0.468201 0.461792 -0.632629 0.409058 1441916403 -0.468201 0.461792 -0.632629 0.409058 1441916403 -0.468201 0.461792 -0.632629 0.409058 1441916403 -0.446289 0.441895 -0.590393 0.506897 1441916403 -0.446289 0.441895 -0.590393 0.506897 1441916403 -0.446289 0.441895 -0.590393 0.506897 1441916403 -0.446289 0.441895 -0.590393 0.506897 1441916403 -0.446289 0.441895 -0.590393 0.506897 1441916403 -0.446289 0.441895 -0.590393 0.506897 1441916403 -0.446289 0.441895 -0.590393 0.506897 1441916403 -0.422485 0.454590 -0.562561 0.546204 1441916403 -0.422485 0.454590 -0.562561 0.546204 1441916403 -0.422485 0.454590 -0.562561 0.546204 1441916403 -0.422485 0.454590 -0.562561 0.546204 1441916403 -0.422485 0.454590 -0.562561 0.546204 1441916403 -0.422485 0.454590 -0.562561 0.546204 1441916403 -0.412476 0.465210 -0.562378 0.545166 1441916403 -0.412476 0.465210 -0.562378 0.545166 1441916403 -0.412476 0.465210 -0.562378 0.545166 1441916403 -0.412476 0.465210 -0.562378 0.545166 1441916403 -0.412476 0.465210 -0.562378 0.545166 1441916403 -0.412476 0.465210 -0.562378 0.545166 1441916403 -0.412476 0.465210 -0.562378 0.545166 1441916403 -0.441650 0.460999 -0.556091 0.532227 1441916403 -0.441650 0.460999 -0.556091 0.532227 1441916403 -0.441650 0.460999 -0.556091 0.532227 1441916403 -0.441650 0.460999 -0.556091 0.532227 1441916403 -0.441650 0.460999 -0.556091 0.532227 1441916403 -0.441650 0.460999 -0.556091 0.532227 1441916403 -0.480408 0.450867 -0.572266 0.488403 1441916403 -0.480408 0.450867 -0.572266 0.488403 1441916403 -0.480408 0.450867 -0.572266 0.488403 1441916403 -0.480408 0.450867 -0.572266 0.488403 1441916403 -0.480408 0.450867 -0.572266 0.488403 1441916403 -0.480408 0.450867 -0.572266 0.488403 1441916403 -0.530396 0.437439 -0.594543 0.416870 1441916403 -0.530396 0.437439 -0.594543 0.416870 1441916403 -0.530396 0.437439 -0.594543 0.416870 1441916403 -0.530396 0.437439 -0.594543 0.416870 1441916403 -0.530396 0.437439 -0.594543 0.416870 1441916403 -0.530396 0.437439 -0.594543 0.416870 1441916403 -0.530396 0.437439 -0.594543 0.416870 1441916403 -0.593994 0.408203 -0.616394 0.317200 1441916403 -0.593994 0.408203 -0.616394 0.317200 1441916403 -0.593994 0.408203 -0.616394 0.317200 1441916403 -0.593994 0.408203 -0.616394 0.317200 1441916403 -0.593994 0.408203 -0.616394 0.317200 1441916403 -0.593994 0.408203 -0.616394 0.317200 1441916403 -0.660034 0.365356 -0.617371 0.223145 1441916403 -0.660034 0.365356 -0.617371 0.223145 1441916403 -0.660034 0.365356 -0.617371 0.223145 1441916403 -0.660034 0.365356 -0.617371 0.223145 1441916403 -0.660034 0.365356 -0.617371 0.223145 1441916403 -0.660034 0.365356 -0.617371 0.223145 1441916403 -0.660034 0.365356 -0.617371 0.223145 1441916403 -0.728210 0.282898 -0.610962 0.128235 1441916403 -0.728210 0.282898 -0.610962 0.128235 1441916403 -0.728210 0.282898 -0.610962 0.128235 1441916403 -0.728210 0.282898 -0.610962 0.128235 1441916403 -0.728210 0.282898 -0.610962 0.128235 1441916403 -0.728210 0.282898 -0.610962 0.128235 1441916403 -0.763428 0.183716 -0.615967 0.064209 1441916403 
-0.702698 0.047913 -0.708740 0.041138 1441916405 -0.702698 0.047913 -0.708740 0.041138 1441916405 -0.702698 0.047913 -0.708740 0.041138 1441916405 -0.703613 0.048157 -0.707947 0.039246 1441916405 -0.703613 0.048157 -0.707947 0.039246 1441916405 -0.703613 0.048157 -0.707947 0.039246 1441916405 -0.703613 0.048157 -0.707947 0.039246 1441916405 -0.703613 0.048157 -0.707947 0.039246 1441916405 -0.703613 0.048157 -0.707947 0.039246 1441916405 -0.703613 0.048157 -0.707947 0.039246 1441916405 -0.705505 0.055664 -0.705872 0.031250 1441916405 -0.705505 0.055664 -0.705872 0.031250 1441916405 -0.705505 0.055664 -0.705872 0.031250 1441916406 -0.705505 0.055664 -0.705872 0.031250 1441916406 -0.705505 0.055664 -0.705872 0.031250 1441916406 -0.705505 0.055664 -0.705872 0.031250 1441916406 -0.706726 0.064575 -0.704224 0.021973 1441916406 -0.706726 0.064575 -0.704224 0.021973 1441916406 -0.706726 0.064575 -0.704224 0.021973 1441916406 -0.706726 0.064575 -0.704224 0.021973 1441916406 -0.706726 0.064575 -0.704224 0.021973 1441916406 -0.706726 0.064575 -0.704224 0.021973 1441916406 -0.707336 0.075867 -0.702759 0.011475 1441916406 -0.707336 0.075867 -0.702759 0.011475 1441916406 -0.707336 0.075867 -0.702759 0.011475 1441916406 -0.707336 0.075867 -0.702759 0.011475 1441916406 -0.707336 0.075867 -0.702759 0.011475 1441916406 -0.707336 0.075867 -0.702759 0.011475 1441916406 -0.708191 0.087646 -0.700623 0.001099 1441916406 -0.708191 0.087646 -0.700623 0.001099 1441916406 -0.708191 0.087646 -0.700623 0.001099 1441916406 -0.708191 0.087646 -0.700623 0.001099 1441916406 -0.708191 0.087646 -0.700623 0.001099 1441916406 -0.708191 0.087646 -0.700623 0.001099 1441916406 -0.708130 0.102356 -0.698608 -0.008545 1441916406 -0.708130 0.102356 -0.698608 -0.008545 1441916406 -0.708130 0.102356 -0.698608 -0.008545 1441916406 -0.708130 0.102356 -0.698608 -0.008545 1441916406 -0.708130 0.102356 -0.698608 -0.008545 1441916406 -0.708130 0.102356 -0.698608 -0.008545 1441916406 -0.707703 0.115540 -0.696899 -0.014343 1441916406 -0.707703 0.115540 -0.696899 -0.014343 1441916406 -0.707703 0.115540 -0.696899 -0.014343 1441916406 -0.707703 0.115540 -0.696899 -0.014343 1441916406 -0.707703 0.115540 -0.696899 -0.014343 1441916406 -0.707703 0.115540 -0.696899 -0.014343 1441916406 -0.707703 0.115540 -0.696899 -0.014343 1441916406 -0.709229 0.115845 -0.695374 -0.009277 1441916406 -0.709229 0.115845 -0.695374 -0.009277 1441916406 -0.709229 0.115845 -0.695374 -0.009277 1441916406 -0.709229 0.115845 -0.695374 -0.009277 1441916406 -0.709229 0.115845 -0.695374 -0.009277 1441916406 -0.709229 0.115845 -0.695374 -0.009277 1441916406 -0.711243 0.097778 -0.696106 0.009155 1441916406 -0.711243 0.097778 -0.696106 0.009155 1441916406 -0.711243 0.097778 -0.696106 0.009155 1441916406 -0.711243 0.097778 -0.696106 0.009155 1441916406 -0.711243 0.097778 -0.696106 0.009155 1441916406 -0.711243 0.097778 -0.696106 0.009155 1441916406 -0.715149 0.080566 -0.693848 0.027039 1441916406 -0.715149 0.080566 -0.693848 0.027039 1441916406 -0.715149 0.080566 -0.693848 0.027039 1441916406 -0.715149 0.080566 -0.693848 0.027039 1441916406 -0.715149 0.080566 -0.693848 0.027039 1441916406 -0.715149 0.080566 -0.693848 0.027039 1441916406 -0.715149 0.080566 -0.693848 0.027039 1441916406 -0.717407 0.082214 -0.691406 0.025085 1441916406 -0.717407 0.082214 -0.691406 0.025085 1441916406 -0.717407 0.082214 -0.691406 0.025085 1441916406 -0.717407 0.082214 -0.691406 0.025085 1441916406 -0.717407 0.082214 -0.691406 0.025085 1441916406 -0.717407 0.082214 -0.691406 0.025085 1441916406 -0.717163 0.112244 -0.687866 -0.002258 1441916406 -0.717163 0.112244 -0.687866 -0.002258 1441916406 -0.717163 0.112244 -0.687866 -0.002258 1441916406 -0.717163 0.112244 -0.687866 -0.002258 1441916406 -0.717163 0.112244 -0.687866 -0.002258 1441916406 -0.717163 0.112244 -0.687866 -0.002258 1441916406 -0.720154 0.137817 -0.679504 -0.026306 1441916406 -0.720154 0.137817 -0.679504 -0.026306 1441916406 -0.720154 0.137817 -0.679504 -0.026306 1441916406 -0.720154 0.137817 -0.679504 -0.026306 1441916406 -0.720154 0.137817 -0.679504 -0.026306 1441916406 -0.720154 0.137817 -0.679504 -0.026306 1441916406 -0.717773 0.144348 -0.680054 -0.039795 1441916406 -0.717773 0.144348 -0.680054 -0.039795 1441916406 -0.717773 0.144348 -0.680054 -0.039795 1441916406 -0.717773 0.144348 -0.680054 -0.039795 1441916406 -0.717773 0.144348 -0.680054 -0.039795 1441916406 -0.717773 0.144348 -0.680054 -0.039795 1441916406 -0.714966 0.144775 -0.682556 -0.044434 1441916406 -0.714966 0.144775 -0.682556 -0.044434 1441916406 -0.714966 0.144775 -0.682556 -0.044434 1441916406 -0.714966 0.144775 -0.682556 -0.044434 1441916406 -0.714966 0.144775 -0.682556 -0.044434 1441916406 -0.714966 0.144775 -0.682556 -0.044434 1441916406 -0.714661 0.145264 -0.683167 -0.038879 1441916406 -0.714661 0.145264 -0.683167 -0.038879 1441916406 -0.714661 0.145264 -0.683167 -0.038879 1441916406 -0.714661 0.145264 -0.683167 -0.038879 1441916406 -0.714661 0.145264 -0.683167 -0.038879 1441916406 -0.714661 0.145264 -0.683167 -0.038879 1441916406 -0.712158 0.151062 -0.684814 -0.033508 1441916406 -0.712158 0.151062 -0.684814 -0.033508 1441916406 -0.712158 0.151062 -0.684814 -0.033508 1441916406 -0.712158 0.151062 -0.684814 -0.033508 1441916406 -0.712158 0.151062 -0.684814 -0.033508 1441916406 -0.712158 0.151062 -0.684814 -0.033508 1441916406 -0.710449 0.150024 -0.687195 -0.024292 1441916406 -0.710449 0.150024 -0.687195 -0.024292 1441916406 -0.710449 0.150024 -0.687195 -0.024292 1441916406 -0.710449 0.150024 -0.687195 -0.024292 1441916406 -0.710449 0.150024 -0.687195 -0.024292 1441916406 -0.710449 0.150024 -0.687195 -0.024292 1441916406 -0.710449 0.150024 -0.687195 -0.024292 1441916406 -0.708862 0.129822 -0.693298 -0.007019 1441916406 -0.708862 0.129822 -0.693298 -0.007019 1441916406 -0.708862 0.129822 -0.693298 -0.007019 1441916406 -0.708862 0.129822 -0.693298 -0.007019 1441916406 -0.708862 0.129822 -0.693298 -0.007019 1441916406 -0.708862 0.129822 -0.693298 -0.007019 1441916406 -0.708740 0.109375 -0.696960 0.006348 1441916406 -0.708740 0.109375 -0.696960 0.006348 1441916406 -0.708740 0.109375 -0.696960 0.006348 1441916406 -0.708740 0.109375 -0.696960 0.006348 1441916407 -0.708740 0.109375 -0.696960 0.006348 1441916407 -0.708740 0.109375 -0.696960 0.006348 1441916407 -0.709412 0.097229 -0.697998 0.010742 1441916407 -0.709412 0.097229 -0.697998 0.010742 1441916407 -0.709412 0.097229 -0.697998 0.010742 1441916407 -0.709412 0.097229 -0.697998 0.010742 1441916407 -0.709412 0.097229 -0.697998 0.010742 1441916407 -0.709412 0.097229 -0.697998 0.010742 1441916407 -0.708801 0.082825 -0.700378 0.018066 1441916407 -0.708801 0.082825 -0.700378 0.018066 1441916407 -0.708801 0.082825 -0.700378 0.018066 1441916407 -0.708801 0.082825 -0.700378 0.018066 1441916407 -0.708801 0.082825 -0.700378 0.018066 1441916407 -0.708801 0.082825 -0.700378 0.018066 1441916407 -0.709900 0.074707 -0.700134 0.018677 1441916407 -0.709900 0.074707 -0.700134 0.018677 1441916407 -0.709900 0.074707 -0.700134 0.018677 1441916407 -0.709900 0.074707 -0.700134 0.018677 1441916407 -0.709900 0.074707 -0.700134 0.018677 1441916407 -0.709900 0.074707 -0.700134 0.018677 1441916407 -0.709900 0.074707 -0.700134 0.018677 1441916407 -0.710693 0.075989 -0.699341 0.013428 1441916407 -0.710693 0.075989 -0.699341 0.013428 1441916407 -0.710693 0.075989 -0.699341 0.013428 1441916407 -0.710693 0.075989 -0.699341 0.013428 1441916407 -0.710693 0.075989 -0.699341 0.013428 1441916407 -0.709290 0.078979 -0.700378 0.014404 1441916407 -0.709290 0.078979 -0.700378 0.014404 1441916407 -0.709290 0.078979 -0.700378 0.014404 1441916407 -0.709290 0.078979 -0.700378 0.014404 1441916407 -0.709290 0.078979 -0.700378 0.014404 1441916407 -0.709290 0.078979 -0.700378 0.014404 1441916407 -0.707642 0.082520 -0.701477 0.021057 1441916407 -0.707642 0.082520 -0.701477 0.021057 1441916407 -0.707642 0.082520 -0.701477 0.021057 1441916407 -0.707642 0.082520 -0.701477 0.021057 1441916407 -0.707642 0.082520 -0.701477 0.021057 1441916407 -0.707642 0.082520 -0.701477 0.021057 1441916407 -0.707642 0.082520 -0.701477 0.021057 1441916407 -0.705933 0.090942 -0.702087 0.023254 1441916407 -0.705933 0.090942 -0.702087 0.023254 1441916407 -0.705933 0.090942 -0.702087 0.023254 1441916407 -0.705933 0.090942 -0.702087 0.023254 1441916407 -0.705933 0.090942 -0.702087 0.023254 1441916407 -0.705933 0.090942 -0.702087 0.023254 1441916407 -0.706421 0.100586 -0.700256 0.023315 1441916407 -0.706421 0.100586 -0.700256 0.023315 1441916407 -0.706421 0.100586 -0.700256 0.023315 1441916407 -0.706421 0.100586 -0.700256 0.023315 1441916407 -0.706421 0.100586 -0.700256 0.023315 1441916407 -0.706421 0.100586 -0.700256 0.023315 1441916407 -0.707703 0.114258 -0.697083 0.016235 1441916407 -0.707703 0.114258 -0.697083 0.016235 1441916407 -0.707703 0.114258 -0.697083 0.016235 1441916407 -0.707703 0.114258 -0.697083 0.016235 1441916407 -0.707703 0.114258 -0.697083 0.016235 1441916407 -0.707703 0.114258 -0.697083 0.016235 1441916407 -0.709778 0.138611 -0.690735 -0.003967 1441916407 -0.709778 0.138611 -0.690735 -0.003967 1441916407 -0.709778 0.138611 -0.690735 -0.003967 1441916407 -0.709778 0.138611 -0.690735 -0.003967 1441916407 -0.709778 0.138611 -0.690735 -0.003967 1441916407 -0.709778 0.138611 -0.690735 -0.003967 1441916407 -0.710815 0.172668 -0.680969 -0.035950 1441916407 -0.710815 0.172668 -0.680969 -0.035950 1441916407 -0.710815 0.172668 -0.680969 -0.035950 1441916407 -0.710815 0.172668 -0.680969 -0.035950 1441916407 -0.710815 0.172668 -0.680969 -0.035950 1441916407 -0.710815 0.172668 -0.680969 -0.035950 1441916407 -0.710815 0.172668 -0.680969 -0.035950 1441916407 -0.709778 0.201294 -0.671753 -0.067078 1441916407 -0.709778 0.201294 -0.671753 -0.067078 1441916407 -0.709778 0.201294 -0.671753 -0.067078 1441916407 -0.709778 0.201294 -0.671753 -0.067078 1441916407 -0.709778 0.201294 -0.671753 -0.067078 1441916407 -0.709778 0.201294 -0.671753 -0.067078 1441916407 -0.708923 0.208557 -0.669250 -0.078064 1441916407 -0.708923 0.208557 -0.669250 -0.078064 1441916407 -0.708923 0.208557 -0.669250 -0.078064 1441916407 -0.708923 0.208557 -0.669250 -0.078064 1441916407 -0.708923 0.208557 -0.669250 -0.078064 1441916407 -0.708923 0.208557 -0.669250 -0.078064 1441916407 -0.708923 0.206482 -0.669922 -0.077942 1441916407 -0.708923 0.206482 -0.669922 -0.077942 1441916407 -0.708923 0.206482 -0.669922 -0.077942 1441916407 -0.708923 0.206482 -0.669922 -0.077942 1441916407 -0.708923 0.206482 -0.669922 -0.077942 1441916407 -0.708923 0.206482 -0.669922 -0.077942 1441916407 -0.708618 0.208313 -0.670166 -0.073730 1441916407 -0.708618 0.208313 -0.670166 -0.073730 1441916407 -0.708618 0.208313 -0.670166 -0.073730 1441916407 -0.708618 0.208313 -0.670166 -0.073730 1441916407 -0.708618 0.208313 -0.670166 -0.073730 1441916407 -0.708618 0.208313 -0.670166 -0.073730 1441916407 -0.708496 0.203369 -0.672913 -0.062439 1441916407 -0.708496 0.203369 -0.672913 -0.062439 1441916407 -0.708496 0.203369 -0.672913 -0.062439 1441916407 -0.708496 0.203369 -0.672913 -0.062439 1441916407 -0.708496 0.203369 -0.672913 -0.062439 1441916407 -0.708496 0.203369 -0.672913 -0.062439 1441916407 -0.708496 0.203369 -0.672913 -0.062439 1441916407 -0.709106 0.185242 -0.679199 -0.040222 1441916407 -0.709106 0.185242 -0.679199 -0.040222 1441916407 -0.709106 0.185242 -0.679199 -0.040222 1441916407 -0.709106 0.185242 -0.679199 -0.040222 1441916407 -0.709106 0.185242 -0.679199 -0.040222 1441916407 -0.709106 0.185242 -0.679199 -0.040222 1441916407 -0.708008 0.155090 -0.688965 -0.009338 1441916407 -0.708008 0.155090 -0.688965 -0.009338 1441916407 -0.708008 0.155090 -0.688965 -0.009338 1441916407 -0.708008 0.155090 -0.688965 -0.009338 1441916407 -0.708008 0.155090 -0.688965 -0.009338 1441916408 -0.708008 0.155090 -0.688965 -0.009338 1441916408 -0.708008 0.155090 -0.688965 -0.009338 1441916408 -0.707581 0.128540 -0.694824 0.009277 1441916408 -0.707581 0.128540 -0.694824 0.009277 1441916408 -0.707581 0.128540 -0.694824 0.009277 1441916408 -0.707581 0.128540 -0.694824 0.009277 1441916408 -0.707581 0.128540 -0.694824 0.009277 1441916408 -0.707581 0.128540 -0.694824 0.009277 1441916408 -0.707886 0.112915 -0.697205 0.013855 1441916408 -0.707886 0.112915 -0.697205 0.013855 1441916408 -0.707886 0.112915 -0.697205 0.013855 1441916408 -0.707886 0.112915 -0.697205 0.013855 1441916408 -0.707886 0.112915 -0.697205 0.013855 1441916408 -0.707886 0.095764 -0.699707 0.016846 1441916408 -0.707886 0.095764 -0.699707 0.016846 1441916408 -0.707886 0.095764 -0.699707 0.016846 1441916408 -0.707886 0.095764 -0.699707 0.016846 1441916408 -0.707886 0.095764 -0.699707 0.016846 1441916408 -0.707886 0.095764 -0.699707 0.016846 1441916408 -0.710693 0.080078 -0.698792 0.014954 1441916408 -0.710693 0.080078 -0.698792 0.014954 1441916408 -0.710693 0.080078 -0.698792 0.014954 1441916408 -0.710693 0.080078 -0.698792 0.014954 1441916408 -0.710693 0.080078 -0.698792 0.014954 1441916408 -0.710693 0.080078 -0.698792 0.014954 1441916408 -0.710693 0.080078 -0.698792 0.014954 1441916408 -0.713257 0.074219 -0.696960 0.008606 1441916408 -0.713257 0.074219 -0.696960 0.008606 1441916408 -0.713257 0.074219 -0.696960 0.008606 1441916408 -0.713257 0.074219 -0.696960 0.008606 1441916408 -0.713257 0.074219 -0.696960 0.008606 1441916408 -0.713257 0.074219 -0.696960 0.008606 1441916408 -0.713989 0.072998 -0.696350 0.005737 1441916408 -0.713989 0.072998 -0.696350 0.005737 1441916408 -0.713989 0.072998 -0.696350 0.005737 1441916408 -0.713989 0.072998 -0.696350 0.005737 1441916408 -0.713989 0.072998 -0.696350 0.005737 1441916408 -0.713989 0.072998 -0.696350 0.005737 1441916408 -0.712524 0.069092 -0.698181 0.012268 1441916408 -0.712524 0.069092 -0.698181 0.012268 1441916408 -0.712524 0.069092 -0.698181 0.012268 1441916408 -0.712524 0.069092 -0.698181 0.012268 1441916408 -0.712524 0.069092 -0.698181 0.012268 1441916408 -0.712524 0.069092 -0.698181 0.012268 1441916408 -0.712524 0.069092 -0.698181 0.012268 1441916408 -0.709717 0.065552 -0.701111 0.021912 1441916408 -0.709717 0.065552 -0.701111 0.021912 1441916408 -0.709717 0.065552 -0.701111 0.021912 1441916408 -0.709717 0.065552 -0.701111 0.021912 1441916408 -0.709717 0.065552 -0.701111 0.021912 1441916408 -0.709717 0.065552 -0.701111 0.021912 1441916408 -0.707275 0.075195 -0.702576 0.023132 1441916408 -0.707275 0.075195 -0.702576 0.023132 1441916408 -0.707275 0.075195 -0.702576 0.023132 1441916408 -0.707275 0.075195 -0.702576 0.023132 1441916408 -0.707275 0.075195 -0.702576 0.023132 1441916408 -0.707275 0.075195 -0.702576 0.023132 1441916408 -0.706726 0.085815 -0.701965 0.023132 1441916408 -0.706726 0.085815 -0.701965 0.023132 1441916408 -0.706726 0.085815 -0.701965 0.023132 1441916408 -0.706726 0.085815 -0.701965 0.023132 1441916408 -0.706726 0.085815 -0.701965 0.023132 1441916408 -0.706726 0.085815 -0.701965 0.023132 1441916408 -0.706726 0.085815 -0.701965 0.023132 1441916408 -0.707214 0.096130 -0.700195 0.019165 1441916408 -0.707214 0.096130 -0.700195 0.019165 1441916408 -0.707214 0.096130 -0.700195 0.019165 1441916408 -0.707214 0.096130 -0.700195 0.019165 1441916408 -0.707214 0.096130 -0.700195 0.019165 1441916408 -0.707214 0.096130 -0.700195 0.019165 1441916408 -0.708069 0.113342 -0.697021 0.006470 1441916408 -0.708069 0.113342 -0.697021 0.006470 1441916408 -0.708069 0.113342 -0.697021 0.006470 1441916408 -0.708069 0.113342 -0.697021 0.006470 1441916408 -0.708069 0.113342 -0.697021 0.006470 1441916408 -0.708069 0.113342 -0.697021 0.006470 1441916408 -0.707092 0.135925 -0.693848 -0.012634 1441916408 -0.707092 0.135925 -0.693848 -0.012634 1441916408 -0.707092 0.135925 -0.693848 -0.012634 1441916408 -0.707092 0.135925 -0.693848 -0.012634 1441916408 -0.707092 0.135925 -0.693848 -0.012634 1441916408 -0.707092 0.135925 -0.693848 -0.012634 1441916408 -0.704834 0.162048 -0.689819 -0.033936 1441916408 -0.704834 0.162048 -0.689819 -0.033936 1441916408 -0.704834 0.162048 -0.689819 -0.033936 1441916408 -0.704834 0.162048 -0.689819 -0.033936 1441916408 -0.704834 0.162048 -0.689819 -0.033936 1441916408 -0.704834 0.162048 -0.689819 -0.033936 1441916408 -0.702576 0.174866 -0.688416 -0.044434 1441916408 -0.702576 0.174866 -0.688416 -0.044434 1441916408 -0.702576 0.174866 -0.688416 -0.044434 1441916408 -0.702576 0.174866 -0.688416 -0.044434 1441916408 -0.702576 0.174866 -0.688416 -0.044434 1441916408 -0.702576 0.174866 -0.688416 -0.044434 1441916408 -0.700989 0.174622 -0.690125 -0.043762 1441916408 -0.700989 0.174622 -0.690125 -0.043762 1441916408 -0.700989 0.174622 -0.690125 -0.043762 1441916408 -0.700989 0.174622 -0.690125 -0.043762 1441916408 -0.700989 0.174622 -0.690125 -0.043762 1441916408 -0.700989 0.174622 -0.690125 -0.043762 1441916408 -0.700562 0.168945 -0.692444 -0.035767 1441916408 -0.700562 0.168945 -0.692444 -0.035767 1441916408 -0.700562 0.168945 -0.692444 -0.035767 1441916408 -0.700562 0.168945 -0.692444 -0.035767 1441916408 -0.700562 0.168945 -0.692444 -0.035767 1441916408 -0.700562 0.168945 -0.692444 -0.035767 1441916408 -0.699402 0.163330 -0.695374 -0.026794 1441916408 -0.699402 0.163330 -0.695374 -0.026794 1441916408 -0.699402 0.163330 -0.695374 -0.026794 1441916408 -0.699402 0.163330 -0.695374 -0.026794 1441916408 -0.699402 0.163330 -0.695374 -0.026794 1441916408 -0.699402 0.163330 -0.695374 -0.026794 1441916408 -0.698242 0.157288 -0.698242 -0.015442 1441916409 -0.698242 0.157288 -0.698242 -0.015442 1441916409 -0.698242 0.157288 -0.698242 -0.015442 1441916409 -0.698242 0.157288 -0.698242 -0.015442 1441916409 -0.698242 0.157288 -0.698242 -0.015442 1441916409 -0.698242 0.157288 -0.698242 -0.015442 1441916409 -0.697815 0.139465 -0.702637 0.001038 1441916409 -0.697815 0.139465 -0.702637 0.001038 1441916409 -0.697815 0.139465 -0.702637 0.001038 1441916409 -0.697815 0.139465 -0.702637 0.001038 1441916409 -0.697815 0.139465 -0.702637 0.001038 1441916409 -0.697815 0.139465 -0.702637 0.001038 1441916409 -0.698669 0.125000 -0.704468 0.004639 1441916409 -0.698669 0.125000 -0.704468 0.004639 1441916409 -0.698669 0.125000 -0.704468 0.004639 1441916409 -0.698669 0.125000 -0.704468 0.004639 1441916409 -0.698669 0.125000 -0.704468 0.004639 1441916409 -0.698669 0.125000 -0.704468 0.004639 1441916409 -0.698669 0.125000 -0.704468 0.004639 1441916409 -0.700134 0.115540 -0.704651 0.003845 1441916409 -0.700134 0.115540 -0.704651 0.003845 1441916409 -0.700134 0.115540 -0.704651 0.003845 1441916409 -0.700134 0.115540 -0.704651 0.003845 1441916409 -0.700134 0.115540 -0.704651 0.003845 1441916409 -0.700134 0.115540 -0.704651 0.003845 1441916409 -0.703552 0.096863 -0.704041 0.004822 1441916409 -0.703552 0.096863 -0.704041 0.004822 1441916409 -0.703552 0.096863 -0.704041 0.004822 1441916409 -0.703552 0.096863 -0.704041 0.004822 1441916409 -0.703552 0.096863 -0.704041 0.004822 1441916409 -0.703552 0.096863 -0.704041 0.004822 1441916409 -0.703552 0.096863 -0.704041 0.004822 1441916409 -0.706604 0.073853 -0.703735 0.010742 1441916409 -0.706604 0.073853 -0.703735 0.010742 1441916409 -0.706604 0.073853 -0.703735 0.010742 1441916409 -0.706604 0.073853 -0.703735 0.010742 1441916409 -0.706604 0.073853 -0.703735 0.010742 1441916409 -0.708801 0.059265 -0.702759 0.016663 1441916409 -0.708801 0.059265 -0.702759 0.016663 1441916409 -0.708801 0.059265 -0.702759 0.016663 1441916409 -0.708801 0.059265 -0.702759 0.016663 1441916409 -0.708801 0.059265 -0.702759 0.016663 1441916409 -0.708801 0.059265 -0.702759 0.016663 1441916409 -0.709656 0.060242 -0.701843 0.016724 1441916409 -0.709656 0.060242 -0.701843 0.016724 1441916409 -0.709656 0.060242 -0.701843 0.016724 1441916409 -0.709656 0.060242 -0.701843 0.016724 1441916409 -0.709656 0.060242 -0.701843 0.016724 1441916409 -0.709656 0.060242 -0.701843 0.016724 1441916409 -0.709656 0.060242 -0.701843 0.016724 1441916409 -0.709412 0.064941 -0.701599 0.017517 1441916409 -0.709412 0.064941 -0.701599 0.017517 1441916409 -0.709412 0.064941 -0.701599 0.017517 1441916409 -0.709412 0.064941 -0.701599 0.017517 1441916409 -0.709412 0.064941 -0.701599 0.017517 1441916409 -0.709412 0.064941 -0.701599 0.017517 1441916409 -0.707397 0.069092 -0.703186 0.021851 1441916409 -0.707397 0.069092 -0.703186 0.021851 1441916409 -0.707397 0.069092 -0.703186 0.021851 1441916409 -0.707397 0.069092 -0.703186 0.021851 1441916409 -0.707397 0.069092 -0.703186 0.021851 1441916409 -0.707397 0.069092 -0.703186 0.021851 1441916409 -0.707397 0.069092 -0.703186 0.021851 1441916409 -0.705139 0.079041 -0.704346 0.023865 1441916409 -0.705139 0.079041 -0.704346 0.023865 1441916409 -0.705139 0.079041 -0.704346 0.023865 1441916409 -0.705139 0.079041 -0.704346 0.023865 1441916409 -0.705139 0.079041 -0.704346 0.023865 1441916409 -0.705139 0.079041 -0.704346 0.023865 1441916409 -0.704224 0.094238 -0.703552 0.016418 1441916409 -0.704224 0.094238 -0.703552 0.016418 1441916409 -0.704224 0.094238 -0.703552 0.016418 1441916409 -0.704224 0.094238 -0.703552 0.016418 1441916409 -0.704224 0.094238 -0.703552 0.016418 1441916409 -0.704224 0.094238 -0.703552 0.016418 1441916409 -0.704224 0.094238 -0.703552 0.016418 1441916409 -0.702087 0.113159 -0.703064 0.004150 1441916409 -0.702087 0.113159 -0.703064 0.004150 1441916409 -0.702087 0.113159 -0.703064 0.004150 1441916409 -0.702087 0.113159 -0.703064 0.004150 1441916409 -0.702087 0.113159 -0.703064 0.004150 1441916409 -0.702087 0.113159 -0.703064 0.004150 1441916409 -0.700684 0.128052 -0.701904 -0.009277 1441916409 -0.700684 0.128052 -0.701904 -0.009277 1441916409 -0.700684 0.128052 -0.701904 -0.009277 1441916409 -0.700684 0.128052 -0.701904 -0.009277 1441916409 -0.700684 0.128052 -0.701904 -0.009277 1441916409 -0.700684 0.128052 -0.701904 -0.009277 1441916409 -0.700928 0.143982 -0.698120 -0.026367 1441916409 -0.700928 0.143982 -0.698120 -0.026367 1441916409 -0.700928 0.143982 -0.698120 -0.026367 1441916409 -0.700928 0.143982 -0.698120 -0.026367 1441916409 -0.700928 0.143982 -0.698120 -0.026367 1441916409 -0.700928 0.143982 -0.698120 -0.026367 1441916409 -0.700928 0.143982 -0.698120 -0.026367 1441916409 -0.698608 0.170044 -0.693176 -0.050598 1441916409 -0.698608 0.170044 -0.693176 -0.050598 1441916409 -0.698608 0.170044 -0.693176 -0.050598 1441916409 -0.698608 0.170044 -0.693176 -0.050598 1441916409 -0.698608 0.170044 -0.693176 -0.050598 1441916409 -0.696228 0.193542 -0.687500 -0.072266 1441916409 -0.696228 0.193542 -0.687500 -0.072266 1441916409 -0.696228 0.193542 -0.687500 -0.072266 1441916409 -0.696228 0.193542 -0.687500 -0.072266 1441916409 -0.696228 0.193542 -0.687500 -0.072266 1441916409 -0.696228 0.193542 -0.687500 -0.072266 1441916409 -0.696228 0.193542 -0.687500 -0.072266 1441916409 -0.695801 0.199524 -0.685852 -0.075562 1441916409 -0.695801 0.199524 -0.685852 -0.075562 1441916409 -0.695801 0.199524 -0.685852 -0.075562 1441916409 -0.695801 0.199524 -0.685852 -0.075562 1441916409 -0.695801 0.199524 -0.685852 -0.075562 1441916409 -0.695801 0.199524 -0.685852 -0.075562 1441916409 -0.697693 0.190002 -0.687805 -0.064270 1441916410 -0.697693 0.190002 -0.687805 -0.064270 1441916410 -0.697693 0.190002 -0.687805 -0.064270 1441916410 -0.697693 0.190002 -0.687805 -0.064270 1441916410 -0.697693 0.190002 -0.687805 -0.064270 1441916410 -0.697693 0.190002 -0.687805 -0.064270 1441916410 -0.698425 0.182373 -0.690186 -0.051575 1441916410 -0.698425 0.182373 -0.690186 -0.051575 1441916410 -0.698425 0.182373 -0.690186 -0.051575 1441916410 -0.698425 0.182373 -0.690186 -0.051575 1441916410 -0.698425 0.182373 -0.690186 -0.051575 1441916410 -0.698425 0.182373 -0.690186 -0.051575 1441916410 -0.698425 0.182373 -0.690186 -0.051575 1441916410 -0.699707 0.172668 -0.692444 -0.035278 1441916410 -0.699707 0.172668 -0.692444 -0.035278 1441916410 -0.699707 0.172668 -0.692444 -0.035278 1441916410 -0.699707 0.172668 -0.692444 -0.035278 1441916410 -0.699707 0.172668 -0.692444 -0.035278 1441916410 -0.699707 0.172668 -0.692444 -0.035278 1441916410 -0.699707 0.172668 -0.692444 -0.035278 1441916410 -0.701965 0.149963 -0.696228 -0.011780 1441916410 -0.701965 0.149963 -0.696228 -0.011780 1441916410 -0.701965 0.149963 -0.696228 -0.011780 1441916410 -0.701965 0.149963 -0.696228 -0.011780 1441916410 -0.701965 0.149963 -0.696228 -0.011780 1441916410 -0.701965 0.149963 -0.696228 -0.011780 1441916410 -0.702271 0.119995 -0.701660 0.014038 1441916410 -0.702271 0.119995 -0.701660 0.014038 1441916410 -0.702271 0.119995 -0.701660 0.014038 1441916410 -0.702271 0.119995 -0.701660 0.014038 1441916410 -0.702271 0.119995 -0.701660 0.014038 1441916410 -0.702271 0.119995 -0.701660 0.014038 1441916410 -0.702942 0.096191 -0.704346 0.024109 1441916410 -0.702942 0.096191 -0.704346 0.024109 1441916410 -0.702942 0.096191 -0.704346 0.024109 1441916410 -0.702942 0.096191 -0.704346 0.024109 1441916410 -0.702942 0.096191 -0.704346 0.024109 1441916410 -0.702942 0.096191 -0.704346 0.024109 1441916410 -0.702942 0.096191 -0.704346 0.024109 1441916410 -0.705933 0.081299 -0.703308 0.022522 1441916410 -0.705933 0.081299 -0.703308 0.022522 1441916410 -0.705933 0.081299 -0.703308 0.022522 1441916410 -0.705933 0.081299 -0.703308 0.022522 1441916410 -0.705933 0.081299 -0.703308 0.022522 1441916410 -0.705933 0.081299 -0.703308 0.022522 1441916410 -0.707947 0.068115 -0.702698 0.021118 1441916410 -0.707947 0.068115 -0.702698 0.021118 1441916410 -0.707947 0.068115 -0.702698 0.021118 1441916410 -0.707947 0.068115 -0.702698 0.021118 1441916410 -0.707947 0.068115 -0.702698 0.021118 1441916410 -0.707947 0.068115 -0.702698 0.021118 1441916410 -0.707947 0.068115 -0.702698 0.021118 1441916410 -0.709167 0.056946 -0.702515 0.020264 1441916410 -0.709167 0.056946 -0.702515 0.020264 1441916410 -0.709167 0.056946 -0.702515 0.020264 1441916410 -0.709167 0.056946 -0.702515 0.020264 1441916410 -0.709167 0.056946 -0.702515 0.020264 1441916410 -0.709167 0.056946 -0.702515 0.020264 1441916410 -0.710388 0.046387 -0.702026 0.022522 1441916410 -0.710388 0.046387 -0.702026 0.022522 1441916410 -0.710388 0.046387 -0.702026 0.022522 1441916410 -0.710388 0.046387 -0.702026 0.022522 1441916410 -0.710388 0.046387 -0.702026 0.022522 1441916410 -0.710388 0.046387 -0.702026 0.022522 1441916410 -0.710388 0.046387 -0.702026 0.022522 1441916410 -0.711121 0.038452 -0.701599 0.027039 1441916410 -0.711121 0.038452 -0.701599 0.027039 1441916410 -0.711121 0.038452 -0.701599 0.027039 1441916410 -0.711121 0.038452 -0.701599 0.027039 1441916410 -0.711121 0.038452 -0.701599 0.027039 1441916410 -0.711121 0.038452 -0.701599 0.027039 1441916410 -0.710876 0.040161 -0.701660 0.028320 1441916410 -0.710876 0.040161 -0.701660 0.028320 1441916410 -0.710876 0.040161 -0.701660 0.028320 1441916410 -0.710876 0.040161 -0.701660 0.028320 1441916410 -0.710876 0.040161 -0.701660 0.028320 1441916410 -0.710876 0.040161 -0.701660 0.028320 1441916410 -0.709839 0.050415 -0.702087 0.026245 1441916410 -0.709839 0.050415 -0.702087 0.026245 1441916410 -0.709839 0.050415 -0.702087 0.026245 1441916410 -0.709839 0.050415 -0.702087 0.026245 1441916410 -0.709839 0.050415 -0.702087 0.026245 1441916410 -0.709839 0.050415 -0.702087 0.026245 1441916410 -0.708679 0.065918 -0.702271 0.019409 1441916410 -0.708679 0.065918 -0.702271 0.019409 1441916410 -0.708679 0.065918 -0.702271 0.019409 1441916410 -0.708679 0.065918 -0.702271 0.019409 1441916410 -0.708679 0.065918 -0.702271 0.019409 1441916410 -0.708679 0.065918 -0.702271 0.019409 1441916410 -0.708679 0.065918 -0.702271 0.019409 1441916410 -0.707336 0.082886 -0.701965 0.012512 1441916410 -0.707336 0.082886 -0.701965 0.012512 1441916410 -0.707336 0.082886 -0.701965 0.012512 1441916410 -0.707336 0.082886 -0.701965 0.012512 1441916410 -0.707336 0.082886 -0.701965 0.012512 1441916410 -0.707336 0.082886 -0.701965 0.012512 1441916410 -0.705688 0.093933 -0.702271 0.009033 1441916410 -0.705688 0.093933 -0.702271 0.009033 1441916410 -0.705688 0.093933 -0.702271 0.009033 1441916410 -0.705688 0.093933 -0.702271 0.009033 1441916410 -0.705688 0.093933 -0.702271 0.009033 1441916410 -0.705688 0.093933 -0.702271 0.009033 1441916410 -0.705688 0.093933 -0.702271 0.009033 1441916410 -0.705200 0.111084 -0.700256 -0.004333 1441916410 -0.705200 0.111084 -0.700256 -0.004333 1441916410 -0.705200 0.111084 -0.700256 -0.004333 1441916410 -0.705200 0.111084 -0.700256 -0.004333 1441916410 -0.705200 0.111084 -0.700256 -0.004333 1441916410 -0.705200 0.111084 -0.700256 -0.004333 1441916410 -0.703796 0.140198 -0.695923 -0.028137 1441916410 -0.703796 0.140198 -0.695923 -0.028137 1441916410 -0.703796 0.140198 -0.695923 -0.028137 1441916410 -0.703796 0.140198 -0.695923 -0.028137 1441916410 -0.703796 0.140198 -0.695923 -0.028137 1441916410 -0.703796 0.140198 -0.695923 -0.028137 1441916410 -0.703796 0.140198 -0.695923 -0.028137 1441916410 -0.701050 0.170776 -0.690247 -0.054199 1441916410 -0.701050 0.170776 -0.690247 -0.054199 1441916411 -0.701050 0.170776 -0.690247 -0.054199 1441916411 -0.701050 0.170776 -0.690247 -0.054199 1441916411 -0.701050 0.170776 -0.690247 -0.054199 1441916411 -0.701050 0.170776 -0.690247 -0.054199 1441916411 -0.698059 0.194336 -0.684937 -0.076782 1441916411 -0.698059 0.194336 -0.684937 -0.076782 1441916411 -0.698059 0.194336 -0.684937 -0.076782 1441916411 -0.698059 0.194336 -0.684937 -0.076782 1441916411 -0.698059 0.194336 -0.684937 -0.076782 1441916411 -0.698059 0.194336 -0.684937 -0.076782 1441916411 -0.696960 0.202454 -0.682617 -0.086060 1441916411 -0.696960 0.202454 -0.682617 -0.086060 1441916411 -0.696960 0.202454 -0.682617 -0.086060 1441916411 -0.696960 0.202454 -0.682617 -0.086060 1441916411 -0.696960 0.202454 -0.682617 -0.086060 1441916411 -0.696960 0.202454 -0.682617 -0.086060 1441916411 -0.696960 0.202454 -0.682617 -0.086060 1441916411 -0.698730 0.191528 -0.684998 -0.077332 1441916411 -0.698730 0.191528 -0.684998 -0.077332 1441916411 -0.698730 0.191528 -0.684998 -0.077332 1441916411 -0.698730 0.191528 -0.684998 -0.077332 1441916411 -0.698730 0.191528 -0.684998 -0.077332 1441916411 -0.698730 0.191528 -0.684998 -0.077332 1441916411 -0.699829 0.180847 -0.688110 -0.064270 1441916411 -0.699829 0.180847 -0.688110 -0.064270 1441916411 -0.699829 0.180847 -0.688110 -0.064270 1441916411 -0.699829 0.180847 -0.688110 -0.064270 1441916411 -0.699829 0.180847 -0.688110 -0.064270 1441916411 -0.699829 0.180847 -0.688110 -0.064270 1441916411 -0.699829 0.180847 -0.688110 -0.064270 1441916411 -0.699585 0.179871 -0.689148 -0.057983 1441916411 -0.699585 0.179871 -0.689148 -0.057983 1441916411 
-0.711548 0.068726 -0.697266 -0.053894 1441916413 -0.711548 0.068726 -0.697266 -0.053894 1441916413 -0.711548 0.068726 -0.697266 -0.053894 1441916413 -0.711548 0.068726 -0.697266 -0.053894 1441916413 -0.711487 0.038940 -0.701050 -0.030273 1441916413 -0.711487 0.038940 -0.701050 -0.030273 1441916413 -0.711487 0.038940 -0.701050 -0.030273 1441916413 -0.711487 0.038940 -0.701050 -0.030273 1441916413 -0.711487 0.038940 -0.701050 -0.030273 1441916413 -0.711487 0.038940 -0.701050 -0.030273 1441916413 -0.711487 0.038940 -0.701050 -0.030273 1441916413 -0.706970 0.029053 -0.706665 -0.010010 1441916413 -0.706970 0.029053 -0.706665 -0.010010 1441916413 -0.706970 0.029053 -0.706665 -0.010010 1441916413 -0.706970 0.029053 -0.706665 -0.010010 1441916413 -0.706970 0.029053 -0.706665 -0.010010 1441916413 -0.706970 0.029053 -0.706665 -0.010010 1441916413 -0.706238 0.072205 -0.704346 0.007019 1441916413 -0.706238 0.072205 -0.704346 0.007019 1441916413 -0.706238 0.072205 -0.704346 0.007019 1441916413 -0.706238 0.072205 -0.704346 0.007019 1441916413 -0.706238 0.072205 -0.704346 0.007019 1441916413 -0.706238 0.072205 -0.704346 0.007019 1441916413 -0.700378 0.148071 -0.696777 0.046387 1441916413 -0.700378 0.148071 -0.696777 0.046387 1441916413 -0.700378 0.148071 -0.696777 0.046387 1441916413 -0.700378 0.148071 -0.696777 0.046387 1441916413 -0.700378 0.148071 -0.696777 0.046387 1441916413 -0.700378 0.148071 -0.696777 0.046387 1441916413 -0.700378 0.148071 -0.696777 0.046387 1441916413 -0.665833 0.265564 -0.689148 0.106323 1441916413 -0.665833 0.265564 -0.689148 0.106323 1441916413 -0.665833 0.265564 -0.689148 0.106323 1441916413 -0.665833 0.265564 -0.689148 0.106323 1441916413 -0.665833 0.265564 -0.689148 0.106323 1441916413 -0.665833 0.265564 -0.689148 0.106323 1441916413 -0.594360 0.394592 -0.673950 0.192017 1441916413 -0.594360 0.394592 -0.673950 0.192017 1441916413 -0.594360 0.394592 -0.673950 0.192017 1441916413 -0.594360 0.394592 -0.673950 0.192017 1441916413 -0.594360 0.394592 -0.673950 0.192017 1441916414 -0.594360 0.394592 -0.673950 0.192017 1441916414 -0.517273 0.450500 -0.660645 0.305054 1441916414 -0.517273 0.450500 -0.660645 0.305054 1441916414 -0.517273 0.450500 -0.660645 0.305054 1441916414 -0.517273 0.450500 -0.660645 0.305054 1441916414 -0.517273 0.450500 -0.660645 0.305054 1441916414 -0.517273 0.450500 -0.660645 0.305054 1441916414 -0.479248 0.453491 -0.631958 0.406555 1441916414 -0.479248 0.453491 -0.631958 0.406555 1441916414 -0.479248 0.453491 -0.631958 0.406555 1441916414 -0.479248 0.453491 -0.631958 0.406555 1441916414 -0.479248 0.453491 -0.631958 0.406555 1441916414 -0.479248 0.453491 -0.631958 0.406555 1441916414 -0.464844 0.443054 -0.588745 0.490967 1441916414 -0.464844 0.443054 -0.588745 0.490967 1441916414 -0.464844 0.443054 -0.588745 0.490967 1441916414 -0.464844 0.443054 -0.588745 0.490967 1441916414 -0.464844 0.443054 -0.588745 0.490967 1441916414 -0.464844 0.443054 -0.588745 0.490967 1441916414 -0.464844 0.443054 -0.588745 0.490967 1441916414 -0.459229 0.456665 -0.555542 0.521484 1441916414 -0.459229 0.456665 -0.555542 0.521484 1441916414 -0.459229 0.456665 -0.555542 0.521484 1441916414 -0.459229 0.456665 -0.555542 0.521484 1441916414 -0.459229 0.456665 -0.555542 0.521484 1441916414 -0.453430 0.477722 -0.552490 0.510803 1441916414 -0.453430 0.477722 -0.552490 0.510803 1441916414 -0.453430 0.477722 -0.552490 0.510803 1441916414 -0.453430 0.477722 -0.552490 0.510803 1441916414 -0.453430 0.477722 -0.552490 0.510803 1441916414 -0.453430 0.477722 -0.552490 0.510803 1441916414 -0.453430 0.477722 -0.552490 0.510803 1441916414 -0.479004 0.486328 -0.562805 0.466125 1441916414 -0.479004 0.486328 -0.562805 0.466125 1441916414 -0.479004 0.486328 -0.562805 0.466125 1441916414 -0.479004 0.486328 -0.562805 0.466125 1441916414 -0.479004 0.486328 -0.562805 0.466125 1441916414 -0.479004 0.486328 -0.562805 0.466125 1441916414 -0.517944 0.492859 -0.577026 0.394775 1441916414 -0.517944 0.492859 -0.577026 0.394775 1441916414 -0.517944 0.492859 -0.577026 0.394775 1441916414 -0.517944 0.492859 -0.577026 0.394775 1441916414 -0.517944 0.492859 -0.577026 0.394775 1441916414 -0.517944 0.492859 -0.577026 0.394775 1441916414 -0.572205 0.494873 -0.581726 0.298889 1441916414 -0.572205 0.494873 -0.581726 0.298889 1441916414 -0.572205 0.494873 -0.581726 0.298889 1441916414 -0.572205 0.494873 -0.581726 0.298889 1441916414 -0.572205 0.494873 -0.581726 0.298889 1441916414 -0.572205 0.494873 -0.581726 0.298889 1441916414 -0.642334 0.471497 -0.571655 0.195740 1441916414 -0.642334 0.471497 -0.571655 0.195740 1441916414 -0.642334 0.471497 -0.571655 0.195740 1441916414 -0.642334 0.471497 -0.571655 0.195740 1441916414 -0.642334 0.471497 -0.571655 0.195740 1441916414 -0.642334 0.471497 -0.571655 0.195740 1441916414 -0.723572 0.396667 -0.553467 0.113220 1441916414 -0.723572 0.396667 -0.553467 0.113220 1441916414 -0.723572 0.396667 -0.553467 0.113220 1441916414 -0.723572 0.396667 -0.553467 0.113220 1441916414 -0.723572 0.396667 -0.553467 0.113220 1441916414 -0.723572 0.396667 -0.553467 0.113220 1441916414 -0.776184 0.293152 -0.556152 0.048462 1441916414 -0.776184 0.293152 -0.556152 0.048462 1441916414 -0.776184 0.293152 -0.556152 0.048462 1441916414 -0.776184 0.293152 -0.556152 0.048462 1441916414 -0.776184 0.293152 -0.556152 0.048462 1441916414 -0.776184 0.293152 -0.556152 0.048462 1441916414 -0.794128 0.211731 -0.569702 -0.009766 1441916414 -0.794128 0.211731 -0.569702 -0.009766 1441916414 -0.794128 0.211731 -0.569702 -0.009766 1441916414 -0.794128 0.211731 -0.569702 -0.009766 1441916414 -0.794128 0.211731 -0.569702 -0.009766 1441916414 -0.794128 0.211731 -0.569702 -0.009766 1441916414 -0.788086 0.157898 -0.591248 -0.066589 1441916414 -0.788086 0.157898 -0.591248 -0.066589 1441916414 -0.788086 0.157898 -0.591248 -0.066589 1441916414 -0.788086 0.157898 -0.591248 -0.066589 1441916414 -0.788086 0.157898 -0.591248 -0.066589 1441916414 -0.788086 0.157898 -0.591248 -0.066589 1441916414 -0.773438 0.147766 -0.605957 -0.113464 1441916414 -0.773438 0.147766 -0.605957 -0.113464 1441916414 -0.773438 0.147766 -0.605957 -0.113464 1441916414 -0.773438 0.147766 -0.605957 -0.113464 1441916414 -0.773438 0.147766 -0.605957 -0.113464 1441916414 -0.773438 0.147766 -0.605957 -0.113464 1441916414 -0.762634 0.194702 -0.603271 -0.128662 1441916414 -0.762634 0.194702 -0.603271 -0.128662 1441916414 -0.762634 0.194702 -0.603271 -0.128662 1441916414 -0.762634 0.194702 -0.603271 -0.128662 1441916414 -0.762634 0.194702 -0.603271 -0.128662 1441916414 -0.762634 0.194702 -0.603271 -0.128662 1441916414 -0.750977 0.254578 -0.602905 -0.088379 1441916414 -0.750977 0.254578 -0.602905 -0.088379 1441916414 -0.750977 0.254578 -0.602905 -0.088379 1441916414 -0.750977 0.254578 -0.602905 -0.088379 1441916414 -0.750977 0.254578 -0.602905 -0.088379 1441916414 -0.750977 0.254578 -0.602905 -0.088379 1441916414 -0.733826 0.278870 -0.619385 0.010803 1441916414 -0.733826 0.278870 -0.619385 0.010803 1441916414 -0.733826 0.278870 -0.619385 0.010803 1441916414 -0.733826 0.278870 -0.619385 0.010803 1441916414 -0.733826 0.278870 -0.619385 0.010803 1441916414 -0.733826 0.278870 -0.619385 0.010803 1441916414 -0.703430 0.307983 -0.628418 0.124329 1441916414 -0.703430 0.307983 -0.628418 0.124329 1441916414 -0.703430 0.307983 -0.628418 0.124329 1441916414 -0.703430 0.307983 -0.628418 0.124329 1441916414 -0.703430 0.307983 -0.628418 0.124329 1441916414 -0.703430 0.307983 -0.628418 0.124329 1441916414 -0.703430 0.307983 -0.628418 0.124329 1441916415 -0.635437 0.399170 -0.624512 0.216553 1441916415 -0.635437 0.399170 -0.624512 0.216553 1441916415 -0.635437 0.399170 -0.624512 0.216553 1441916415 -0.635437 0.399170 -0.624512 0.216553 1441916415 -0.635437 0.399170 -0.624512 0.216553 1441916415 -0.538086 0.488281 -0.620605 0.294800 1441916415 -0.538086 0.488281 -0.620605 0.294800 1441916415 -0.538086 0.488281 -0.620605 0.294800 1441916415 -0.538086 0.488281 -0.620605 0.294800 1441916415 -0.538086 0.488281 -0.620605 0.294800 1441916415 -0.538086 0.488281 -0.620605 0.294800 1441916415 -0.478760 0.487366 -0.613586 0.396057 1441916415 -0.478760 0.487366 -0.613586 0.396057 1441916415 -0.478760 0.487366 -0.613586 0.396057 1441916415 -0.478760 0.487366 -0.613586 0.396057 1441916415 -0.478760 0.487366 -0.613586 0.396057 1441916415 -0.478760 0.487366 -0.613586 0.396057 1441916415 -0.461060 0.451843 -0.574158 0.503540 1441916415 -0.461060 0.451843 -0.574158 0.503540 1441916415 -0.461060 0.451843 -0.574158 0.503540 1441916415 -0.461060 0.451843 -0.574158 0.503540 1441916415 -0.461060 0.451843 -0.574158 0.503540 1441916415 -0.461060 0.451843 -0.574158 0.503540 1441916415 -0.461060 0.451843 -0.574158 0.503540 1441916415 -0.434021 0.458801 -0.542236 0.554199 1441916415 -0.434021 0.458801 -0.542236 0.554199 1441916415 -0.434021 0.458801 -0.542236 0.554199 1441916415 -0.434021 0.458801 -0.542236 0.554199 1441916415 -0.434021 0.458801 -0.542236 0.554199 1441916415 -0.434021 0.458801 -0.542236 0.554199 1441916415 -0.411560 0.483093 -0.529236 0.563171 1441916415 -0.411560 0.483093 -0.529236 0.563171 1441916415 -0.411560 0.483093 -0.529236 0.563171 1441916415 -0.411560 0.483093 -0.529236 0.563171 1441916415 -0.411560 0.483093 -0.529236 0.563171 1441916415 -0.411560 0.483093 -0.529236 0.563171 1441916415 -0.411560 0.483093 -0.529236 0.563171 1441916415 -0.432434 0.477844 -0.516418 0.563904 1441916415 -0.432434 0.477844 -0.516418 0.563904 1441916415 -0.432434 0.477844 -0.516418 0.563904 1441916415 -0.432434 0.477844 -0.516418 0.563904 1441916415 -0.432434 0.477844 -0.516418 0.563904 1441916415 -0.432434 0.477844 -0.516418 0.563904 1441916415 -0.463196 0.472961 -0.525085 0.534790 1441916415 -0.463196 0.472961 -0.525085 0.534790 1441916415 -0.463196 0.472961 -0.525085 0.534790 1441916415 -0.463196 0.472961 -0.525085 0.534790 1441916415 -0.463196 0.472961 -0.525085 0.534790 1441916415 -0.463196 0.472961 -0.525085 0.534790 1441916415 -0.491943 0.479187 -0.554077 0.470520 1441916415 -0.491943 0.479187 -0.554077 0.470520 1441916415 -0.491943 0.479187 -0.554077 0.470520 1441916415 -0.491943 0.479187 -0.554077 0.470520 1441916415 -0.491943 0.479187 -0.554077 0.470520 1441916415 -0.491943 0.479187 -0.554077 0.470520 1441916415 -0.539001 0.479980 -0.575623 0.384399 1441916415 -0.539001 0.479980 -0.575623 0.384399 1441916415 -0.539001 0.479980 -0.575623 0.384399 1441916415 -0.539001 0.479980 -0.575623 0.384399 1441916415 -0.539001 0.479980 -0.575623 0.384399 1441916415 -0.539001 0.479980 -0.575623 0.384399 1441916415 -0.539001 0.479980 -0.575623 0.384399 1441916415 -0.599426 0.460327 -0.585510 0.293274 1441916415 -0.599426 0.460327 -0.585510 0.293274 1441916415 -0.599426 0.460327 -0.585510 0.293274 1441916415 -0.599426 0.460327 -0.585510 0.293274 1441916415 -0.599426 0.460327 -0.585510 0.293274 1441916415 -0.674561 0.410645 -0.578674 0.203796 1441916415 -0.674561 0.410645 -0.578674 0.203796 1441916415 -0.674561 0.410645 -0.578674 0.203796 1441916415 -0.674561 0.410645 -0.578674 0.203796 1441916415 -0.674561 0.410645 -0.578674 0.203796 1441916415 -0.674561 0.410645 -0.578674 0.203796 1441916415 -0.743042 0.323242 -0.574463 0.115784 1441916415 -0.743042 0.323242 -0.574463 0.115784 1441916415 -0.743042 0.323242 -0.574463 0.115784 1441916415 -0.743042 0.323242 -0.574463 0.115784 1441916415 -0.743042 0.323242 -0.574463 0.115784 1441916415 -0.743042 0.323242 -0.574463 0.115784 1441916415 -0.743042 0.323242 -0.574463 0.115784 1441916415 -0.786438 0.217041 -0.577271 0.035645 1441916415 -0.786438 0.217041 -0.577271 0.035645 1441916415 -0.786438 0.217041 -0.577271 0.035645 1441916415 -0.786438 0.217041 -0.577271 0.035645 1441916415 -0.786438 0.217041 -0.577271 0.035645 1441916415 -0.786438 0.217041 -0.577271 0.035645 1441916415 -0.796753 0.138855 -0.586243 -0.048462 1441916415 -0.796753 0.138855 -0.586243 -0.048462 1441916415 -0.796753 0.138855 -0.586243 -0.048462 1441916415 -0.796753 0.138855 -0.586243 -0.048462 1441916415 -0.796753 0.138855 -0.586243 -0.048462 1441916415 -0.796753 0.138855 -0.586243 -0.048462 1441916415 -0.792542 0.112061 -0.584045 -0.135437 1441916415 -0.792542 0.112061 -0.584045 -0.135437 1441916415 -0.792542 0.112061 -0.584045 -0.135437 1441916415 -0.792542 0.112061 -0.584045 -0.135437 1441916415 -0.792542 0.112061 -0.584045 -0.135437 1441916415 -0.792542 0.112061 -0.584045 -0.135437 1441916415 -0.788147 0.117798 -0.574463 -0.187073 1441916415 -0.788147 0.117798 -0.574463 -0.187073 1441916415 -0.788147 0.117798 -0.574463 -0.187073 1441916415 -0.788147 0.117798 -0.574463 -0.187073 1441916415 -0.788147 0.117798 -0.574463 -0.187073 1441916415 -0.788147 0.117798 -0.574463 -0.187073 1441916415 -0.788147 0.117798 -0.574463 -0.187073 1441916415 -0.775574 0.124451 -0.583679 -0.205872 1441916415 -0.775574 0.124451 -0.583679 -0.205872 1441916415 -0.775574 0.124451 -0.583679 -0.205872 1441916415 -0.775574 0.124451 -0.583679 -0.205872 1441916415 -0.775574 0.124451 -0.583679 -0.205872 1441916415 -0.775574 0.124451 -0.583679 -0.205872 1441916415 -0.762268 0.154297 -0.602844 -0.178467 1441916416 -0.762268 0.154297 -0.602844 -0.178467 1441916416 -0.762268 0.154297 -0.602844 -0.178467 1441916416 -0.762268 0.154297 -0.602844 -0.178467 1441916416 -0.762268 0.154297 -0.602844 -0.178467 1441916416 -0.762268 0.154297 -0.602844 -0.178467 1441916416 -0.748535 0.204346 -0.622742 -0.101257 1441916416 -0.748535 0.204346 -0.622742 -0.101257 1441916416 -0.748535 0.204346 -0.622742 -0.101257 1441916416 -0.748535 0.204346 -0.622742 -0.101257 1441916416 -0.748535 0.204346 -0.622742 -0.101257 1441916416 -0.748535 0.204346 -0.622742 -0.101257 1441916416 -0.748535 0.204346 -0.622742 -0.101257 1441916416 -0.727417 0.270508 -0.630615 0.010681 1441916416 -0.727417 0.270508 -0.630615 0.010681 1441916416 -0.727417 0.270508 -0.630615 0.010681 1441916416 -0.727417 0.270508 -0.630615 0.010681 1441916416 -0.727417 0.270508 -0.630615 0.010681 1441916416 -0.727417 0.270508 -0.630615 0.010681 1441916416 -0.683655 0.343567 -0.628540 0.139832 1441916416 -0.683655 0.343567 -0.628540 0.139832 1441916416 -0.683655 0.343567 -0.628540 0.139832 1441916416 -0.683655 0.343567 -0.628540 0.139832 1441916416 -0.683655 0.343567 -0.628540 0.139832 1441916416 -0.683655 0.343567 -0.628540 0.139832 1441916416 -0.616089 0.426941 -0.613647 0.248291 1441916416 -0.616089 0.426941 -0.613647 0.248291 1441916416 -0.616089 0.426941 -0.613647 0.248291 1441916416 -0.616089 0.426941 -0.613647 0.248291 1441916416 -0.616089 0.426941 -0.613647 0.248291 1441916416 -0.616089 0.426941 -0.613647 0.248291 1441916416 -0.616089 0.426941 -0.613647 0.248291 1441916416 -0.537964 0.475708 -0.605469 0.343140 1441916416 -0.537964 0.475708 -0.605469 0.343140 1441916416 -0.537964 0.475708 -0.605469 0.343140 1441916416 -0.537964 0.475708 -0.605469 0.343140 1441916416 -0.537964 0.475708 -0.605469 0.343140 1441916416 -0.537964 0.475708 -0.605469 0.343140 1441916416 -0.489624 0.468872 -0.590393 0.438049 1441916416 -0.489624 0.468872 -0.590393 0.438049 1441916416 -0.489624 0.468872 -0.590393 0.438049 1441916416 -0.489624 0.468872 -0.590393 0.438049 1441916416 -0.489624 0.468872 -0.590393 0.438049 1441916416 -0.489624 0.468872 -0.590393 0.438049 1441916416 -0.466248 0.453186 -0.557251 0.516418 1441916416 -0.466248 0.453186 -0.557251 0.516418 1441916416 -0.466248 0.453186 -0.557251 0.516418 1441916416 -0.466248 0.453186 -0.557251 0.516418 1441916416 -0.466248 0.453186 -0.557251 0.516418 1441916416 -0.466248 0.453186 -0.557251 0.516418 1441916416 -0.449829 0.449402 -0.531128 0.559998 1441916416 -0.449829 0.449402 -0.531128 0.559998 1441916416 -0.449829 0.449402 -0.531128 0.559998 1441916416 -0.449829 0.449402 -0.531128 0.559998 1441916416 -0.449829 0.449402 -0.531128 0.559998 1441916416 -0.449829 0.449402 -0.531128 0.559998 1441916416 -0.448303 0.451721 -0.530273 0.560181 1441916416 -0.448303 0.451721 -0.530273 0.560181 1441916416 -0.448303 0.451721 -0.530273 0.560181 1441916416 -0.448303 0.451721 -0.530273 0.560181 1441916416 -0.448303 0.451721 -0.530273 0.560181 1441916416 -0.448303 0.451721 -0.530273 0.560181 1441916416 -0.448303 0.451721 -0.530273 0.560181 1441916416 -0.463623 0.447266 -0.550049 0.531433 1441916416 -0.463623 0.447266 -0.550049 0.531433 1441916416 -0.463623 0.447266 -0.550049 0.531433 1441916416 -0.463623 0.447266 -0.550049 0.531433 1441916416 -0.463623 0.447266 -0.550049 0.531433 1441916416 -0.463623 0.447266 -0.550049 0.531433 1441916416 -0.498352 0.445984 -0.577576 0.468201 1441916416 -0.498352 0.445984 -0.577576 0.468201 1441916416 -0.498352 0.445984 -0.577576 0.468201 1441916416 -0.498352 0.445984 -0.577576 0.468201 1441916416 -0.498352 0.445984 -0.577576 0.468201 1441916416 -0.498352 0.445984 -0.577576 0.468201 1441916416 -0.498352 0.445984 -0.577576 0.468201 1441916416 -0.541870 0.435486 -0.603760 0.390137 1441916416 -0.541870 0.435486 -0.603760 0.390137 1441916416 -0.541870 0.435486 -0.603760 0.390137 1441916416 -0.541870 0.435486 -0.603760 0.390137 1441916416 -0.541870 0.435486 -0.603760 0.390137 1441916416 -0.541870 0.435486 -0.603760 0.390137 1441916416 -0.608887 0.401184 -0.615295 0.299683 1441916416 -0.608887 0.401184 -0.615295 0.299683 1441916416 -0.608887 0.401184 -0.615295 0.299683 1441916416 -0.608887 0.401184 -0.615295 0.299683 1441916416 -0.608887 0.401184 -0.615295 0.299683 1441916416 -0.608887 0.401184 -0.615295 0.299683 1441916416 -0.608887 0.401184 -0.615295 0.299683 1441916416 -0.678467 0.340698 -0.616760 0.208008 1441916416 -0.678467 0.340698 -0.616760 0.208008 1441916416 -0.678467 0.340698 -0.616760 0.208008 1441916416 -0.678467 0.340698 -0.616760 0.208008 1441916416 -0.678467 0.340698 -0.616760 0.208008 1441916416 -0.732727 0.265320 -0.616821 0.110657 1441916416 -0.732727 0.265320 -0.616821 0.110657 1441916416 -0.732727 0.265320 -0.616821 0.110657 1441916416 -0.732727 0.265320 -0.616821 0.110657 1441916416 -0.732727 0.265320 -0.616821 0.110657 1441916416 -0.732727 0.265320 -0.616821 0.110657 1441916416 -0.760376 0.171631 -0.625916 0.026978 1441916416 -0.760376 0.171631 -0.625916 0.026978 1441916416 -0.760376 0.171631 -0.625916 0.026978 1441916416 -0.760376 0.171631 -0.625916 0.026978 1441916416 -0.760376 0.171631 -0.625916 0.026978 1441916416 -0.760376 0.171631 -0.625916 0.026978 1441916416 -0.773193 0.102722 -0.624023 -0.047974 1441916416 -0.773193 0.102722 -0.624023 -0.047974 1441916416 -0.773193 0.102722 -0.624023 -0.047974 1441916416 -0.773193 0.102722 -0.624023 -0.047974 1441916416 -0.773193 0.102722 -0.624023 -0.047974 1441916416 -0.773193 0.102722 -0.624023 -0.047974 1441916416 -0.773193 0.102722 -0.624023 -0.047974 1441916416 -0.775452 0.062439 -0.619019 -0.107849 1441916417 -0.775452 0.062439 -0.619019 -0.107849 1441916417 -0.775452 0.062439 -0.619019 -0.107849 1441916417 -0.775452 0.062439 -0.619019 -0.107849 1441916417 -0.775452 0.062439 -0.619019 -0.107849 1441916417 -0.775452 0.062439 -0.619019 -0.107849 1441916417 -0.775208 0.047607 -0.610840 -0.154236 1441916417 -0.775208 0.047607 -0.610840 -0.154236 1441916417 -0.775208 0.047607 -0.610840 -0.154236 1441916417 -0.775208 0.047607 -0.610840 -0.154236 1441916417 -0.775208 0.047607 -0.610840 -0.154236 1441916417 -0.775208 0.047607 -0.610840 -0.154236 1441916417 -0.774780 0.052429 -0.605469 -0.174622 1441916417 -0.774780 0.052429 -0.605469 -0.174622 1441916417 -0.774780 0.052429 -0.605469 -0.174622 1441916417 -0.774780 0.052429 -0.605469 -0.174622 1441916417 -0.774780 0.052429 -0.605469 -0.174622 1441916417 -0.774780 0.052429 -0.605469 -0.174622 1441916417 -0.775818 0.088257 -0.606201 -0.151428 1441916417 -0.775818 0.088257 -0.606201 -0.151428 1441916417 -0.775818 0.088257 -0.606201 -0.151428 1441916417 -0.775818 0.088257 -0.606201 -0.151428 1441916417 -0.775818 0.088257 -0.606201 -0.151428 1441916417 -0.775818 0.088257 -0.606201 -0.151428 1441916417 -0.775696 0.153076 -0.607300 -0.078674 1441916417 -0.775696 0.153076 -0.607300 -0.078674 1441916417 -0.775696 0.153076 -0.607300 -0.078674 1441916417 -0.775696 0.153076 -0.607300 -0.078674 1441916417 -0.775696 0.153076 -0.607300 -0.078674 1441916417 -0.775696 0.153076 -0.607300 -0.078674 1441916417 -0.775696 0.153076 -0.607300 -0.078674 1441916417 -0.766968 0.247009 -0.591248 0.035034 1441916417 -0.766968 0.247009 -0.591248 0.035034 1441916417 -0.766968 0.247009 -0.591248 0.035034 1441916417 -0.766968 0.247009 -0.591248 0.035034 1441916417 -0.766968 0.247009 -0.591248 0.035034 1441916417 -0.766968 0.247009 -0.591248 0.035034 1441916417 -0.729614 0.350891 -0.567932 0.148438 1441916417 -0.729614 0.350891 -0.567932 0.148438 1441916417 -0.729614 0.350891 -0.567932 0.148438 1441916417 -0.729614 0.350891 -0.567932 0.148438 1441916417 -0.729614 0.350891 -0.567932 0.148438 1441916417 -0.729614 0.350891 -0.567932 0.148438 1441916417 -0.652954 0.453552 -0.556030 0.242493 1441916417 -0.652954 0.453552 -0.556030 0.242493 1441916417 -0.652954 0.453552 -0.556030 0.242493 1441916417 -0.652954 0.453552 -0.556030 0.242493 1441916417 -0.652954 0.453552 -0.556030 0.242493 1441916417 -0.652954 0.453552 -0.556030 0.242493 1441916417 -0.652954 0.453552 -0.556030 0.242493 1441916417 -0.568420 0.496033 -0.561157 0.340637 1441916417 -0.568420 0.496033 -0.561157 0.340637 1441916417 -0.568420 0.496033 -0.561157 0.340637 1441916417 -0.568420 0.496033 -0.561157 0.340637 1441916417 -0.568420 0.496033 -0.561157 0.340637 1441916417 -0.568420 0.496033 -0.561157 0.340637 1441916417 -0.531982 0.478455 -0.544617 0.437561 1441916417 -0.531982 0.478455 -0.544617 0.437561 1441916417 -0.531982 0.478455 -0.544617 0.437561 1441916417 -0.531982 0.478455 -0.544617 0.437561 1441916417 -0.531982 0.478455 -0.544617 0.437561 1441916417 -0.531982 0.478455 -0.544617 0.437561 1441916417 -0.531982 0.478455 -0.544617 0.437561 1441916417 -0.501343 0.472778 -0.519226 0.505493 1441916417 -0.501343 0.472778 -0.519226 0.505493 1441916417 -0.501343 0.472778 -0.519226 0.505493 1441916417 -0.501343 0.472778 -0.519226 0.505493 1441916417 -0.501343 0.472778 -0.519226 0.505493 1441916417 -0.471741 0.484314 -0.516235 0.525757 1441916417 -0.471741 0.484314 -0.516235 0.525757 1441916417 -0.471741 0.484314 -0.516235 0.525757 1441916417 -0.471741 0.484314 -0.516235 0.525757 1441916417 -0.471741 0.484314 -0.516235 0.525757 1441916417 -0.471741 0.484314 -0.516235 0.525757 1441916417 -0.471741 0.484314 -0.516235 0.525757 1441916417 -0.474915 0.489990 -0.519287 0.514465 1441916417 -0.474915 0.489990 -0.519287 0.514465 1441916417 -0.474915 0.489990 -0.519287 0.514465 1441916417 -0.474915 0.489990 -0.519287 0.514465 1441916417 -0.474915 0.489990 -0.519287 0.514465 1441916417 -0.474915 0.489990 -0.519287 0.514465 1441916417 -0.501038 0.485718 -0.533447 0.478027 1441916417 -0.501038 0.485718 -0.533447 0.478027 1441916417 -0.501038 0.485718 -0.533447 0.478027 1441916417 -0.501038 0.485718 -0.533447 0.478027 1441916417 -0.501038 0.485718 -0.533447 0.478027 1441916417 -0.501038 0.485718 -0.533447 0.478027 1441916417 -0.501038 0.485718 -0.533447 0.478027 1441916417 -0.535522 0.481384 -0.552673 0.419556 1441916417 -0.535522 0.481384 -0.552673 0.419556 1441916417 -0.535522 0.481384 -0.552673 0.419556 1441916417 -0.535522 0.481384 -0.552673 0.419556 1441916417 -0.535522 0.481384 -0.552673 0.419556 1441916417 -0.535522 0.481384 -0.552673 0.419556 1441916417 -0.573486 0.470032 -0.579224 0.338562 1441916417 -0.573486 0.470032 -0.579224 0.338562 1441916417 -0.573486 0.470032 -0.579224 0.338562 1441916417 -0.573486 0.470032 -0.579224 0.338562 1441916417 -0.573486 0.470032 -0.579224 0.338562 1441916417 -0.573486 0.470032 -0.579224 0.338562 1441916417 -0.573486 0.470032 -0.579224 0.338562 1441916417 -0.623535 0.451172 -0.591187 0.241150 1441916417 -0.623535 0.451172 -0.591187 0.241150 1441916417 -0.623535 0.451172 -0.591187 0.241150 1441916417 -0.623535 0.451172 -0.591187 0.241150 1441916417 -0.623535 0.451172 -0.591187 0.241150 1441916417 -0.623535 0.451172 -0.591187 0.241150 1441916417 -0.687439 0.387878 -0.593994 0.155579 1441916417 -0.687439 0.387878 -0.593994 0.155579 1441916417 -0.687439 0.387878 -0.593994 0.155579 1441916417 -0.687439 0.387878 -0.593994 0.155579 1441916417 -0.687439 0.387878 -0.593994 0.155579 1441916417 -0.687439 0.387878 -0.593994 0.155579 1441916417 -0.737915 0.306030 -0.597473 0.070374 1441916417 -0.737915 0.306030 -0.597473 0.070374 1441916417 -0.737915 0.306030 -0.597473 0.070374 1441916418 -0.737915 0.306030 -0.597473 0.070374 1441916418 -0.737915 0.306030 -0.597473 0.070374 1441916418 -0.737915 0.306030 -0.597473 0.070374 1441916418 -0.737915 0.306030 -0.597473 0.070374 1441916418 -0.773438 0.208679 -0.598511 -0.009705 1441916418 -0.773438 0.208679 -0.598511 -0.009705 1441916418 -0.773438 0.208679 -0.598511 -0.009705 1441916418 -0.773438 0.208679 -0.598511 -0.009705 1441916418 -0.773438 0.208679 -0.598511 -0.009705 1441916418 -0.773438 0.208679 -0.598511 -0.009705 1441916418 -0.783569 0.138062 -0.600037 -0.083923 1441916418 -0.783569 0.138062 -0.600037 -0.083923 1441916418 -0.783569 0.138062 -0.600037 -0.083923 1441916418 -0.783569 0.138062 -0.600037 -0.083923 1441916418 -0.783569 0.138062 -0.600037 -0.083923 1441916418 -0.783569 0.138062 -0.600037 -0.083923 1441916418 -0.780640 0.100037 -0.597412 -0.154114 1441916418 -0.780640 0.100037 -0.597412 -0.154114 1441916418 -0.780640 0.100037 -0.597412 -0.154114 1441916418 -0.780640 0.100037 -0.597412 -0.154114 1441916418 -0.780640 0.100037 -0.597412 -0.154114 1441916418 -0.780640 0.100037 -0.597412 -0.154114 1441916418 -0.774963 0.076477 -0.599854 -0.184082 1441916418 -0.774963 0.076477 -0.599854 -0.184082 1441916418 -0.774963 0.076477 -0.599854 -0.184082 1441916418 -0.774963 0.076477 -0.599854 -0.184082 1441916418 -0.774963 0.076477 -0.599854 -0.184082 1441916418 -0.774963 0.076477 -0.599854 -0.184082 1441916418 -0.774963 0.076477 -0.599854 -0.184082 1441916418 -0.768555 0.081604 -0.602051 -0.200684 1441916418 -0.768555 0.081604 -0.602051 -0.200684 1441916418 -0.768555 0.081604 -0.602051 -0.200684 1441916418 -0.768555 0.081604 -0.602051 -0.200684 1441916418 -0.768555 0.081604 -0.602051 -0.200684 1441916418 -0.768555 0.081604 -0.602051 -0.200684 1441916418 -0.768555 0.081604 -0.602051 -0.200684 1441916418 -0.761108 0.120178 -0.609497 -0.186768 1441916418 -0.761108 0.120178 -0.609497 -0.186768 1441916418 -0.761108 0.120178 -0.609497 -0.186768 1441916418 -0.761108 0.120178 -0.609497 -0.186768 1441916418 -0.761108 0.120178 -0.609497 -0.186768 1441916418 -0.761108 0.120178 -0.609497 -0.186768 1441916418 -0.748779 0.161560 -0.630676 -0.124451 1441916418 -0.748779 0.161560 -0.630676 -0.124451 1441916418 -0.748779 0.161560 -0.630676 -0.124451 1441916418 -0.748779 0.161560 -0.630676 -0.124451 1441916418 -0.748779 0.161560 -0.630676 -0.124451 1441916418 -0.748779 0.161560 -0.630676 -0.124451 1441916418 -0.736328 0.218262 -0.639832 -0.030273 1441916418 -0.736328 0.218262 -0.639832 -0.030273 1441916418 -0.736328 0.218262 -0.639832 -0.030273 1441916418 -0.736328 0.218262 -0.639832 -0.030273 1441916418 -0.736328 0.218262 -0.639832 -0.030273 1441916418 -0.736328 0.218262 -0.639832 -0.030273 1441916418 -0.706970 0.300598 -0.635071 0.080994 1441916418 -0.706970 0.300598 -0.635071 0.080994 1441916418 -0.706970 0.300598 -0.635071 0.080994 1441916418 -0.706970 0.300598 -0.635071 0.080994 1441916418 -0.706970 0.300598 -0.635071 0.080994 1441916418 -0.706970 0.300598 -0.635071 0.080994 1441916418 -0.650513 0.393250 -0.621826 0.188477 1441916418 -0.650513 0.393250 -0.621826 0.188477 1441916418 -0.650513 0.393250 -0.621826 0.188477 1441916418 -0.650513 0.393250 -0.621826 0.188477 1441916418 -0.650513 0.393250 -0.621826 0.188477 1441916418 -0.650513 0.393250 -0.621826 0.188477 1441916418 -0.650513 0.393250 -0.621826 0.188477 1441916418 -0.576050 0.471130 -0.608154 0.276428 1441916418 -0.576050 0.471130 -0.608154 0.276428 1441916418 -0.576050 0.471130 -0.608154 0.276428 1441916418 -0.576050 0.471130 -0.608154 0.276428 1441916418 -0.576050 0.471130 -0.608154 0.276428 1441916418 -0.576050 0.471130 -0.608154 0.276428 1441916418 -0.576050 0.471130 -0.608154 0.276428 1441916418 -0.513672 0.502319 -0.592163 0.364868 1441916418 -0.513672 0.502319 -0.592163 0.364868 1441916418 -0.513672 0.502319 -0.592163 0.364868 1441916418 
-0.715881 0.077576 -0.690674 -0.067322 1441916420 -0.715759 0.074768 -0.691162 -0.066528 1441916420 -0.715759 0.074768 -0.691162 -0.066528 1441916420 -0.715759 0.074768 -0.691162 -0.066528 1441916420 -0.715759 0.074768 -0.691162 -0.066528 1441916420 -0.715759 0.074768 -0.691162 -0.066528 1441916420 -0.715759 0.074768 -0.691162 -0.066528 1441916420 -0.715759 0.074768 -0.691162 -0.066528 1441916421 -0.715454 0.073425 -0.691589 -0.066956 1441916421 -0.715454 0.073425 -0.691589 -0.066956 1441916421 -0.715454 0.073425 -0.691589 -0.066956 1441916421 -0.715454 0.073425 -0.691589 -0.066956 1441916421 -0.715454 0.073425 -0.691589 -0.066956 1441916421 -0.715454 0.073425 -0.691589 -0.066956 1441916421 -0.715149 0.074524 -0.691711 -0.068359 1441916421 -0.715149 0.074524 -0.691711 -0.068359 1441916421 -0.715149 0.074524 -0.691711 -0.068359 1441916421 -0.715149 0.074524 -0.691711 -0.068359 1441916421 -0.715149 0.074524 -0.691711 -0.068359 1441916421 -0.715149 0.074524 -0.691711 -0.068359 1441916421 -0.714905 0.075806 -0.691833 -0.068237 1441916421 -0.714905 0.075806 -0.691833 -0.068237 1441916421 -0.714905 0.075806 -0.691833 -0.068237 1441916421 -0.714905 0.075806 -0.691833 -0.068237 1441916421 -0.714905 0.075806 -0.691833 -0.068237 1441916421 -0.714905 0.075806 -0.691833 -0.068237 1441916421 -0.714905 0.075806 -0.691833 -0.068237 1441916421 -0.715149 0.077759 -0.691223 -0.069336 1441916421 -0.715149 0.077759 -0.691223 -0.069336 1441916421 -0.715149 0.077759 -0.691223 -0.069336 1441916421 -0.715149 0.077759 -0.691223 -0.069336 1441916421 -0.715149 0.077759 -0.691223 -0.069336 1441916421 -0.715149 0.077759 -0.691223 -0.069336 1441916421 -0.716614 0.087341 -0.687744 -0.077148 1441916421 -0.716614 0.087341 -0.687744 -0.077148 1441916421 -0.716614 0.087341 -0.687744 -0.077148 1441916421 -0.716614 0.087341 -0.687744 -0.077148 1441916421 -0.716614 0.087341 -0.687744 -0.077148 1441916421 -0.716614 0.087341 -0.687744 -0.077148 1441916421 -0.718140 0.097473 -0.684021 -0.083435 1441916421 -0.718140 0.097473 -0.684021 -0.083435 1441916421 -0.718140 0.097473 -0.684021 -0.083435 1441916421 -0.718140 0.097473 -0.684021 -0.083435 1441916421 -0.718140 0.097473 -0.684021 -0.083435 1441916421 -0.718140 0.097473 -0.684021 -0.083435 1441916421 -0.718811 0.099792 -0.683594 -0.078186 1441916421 -0.718811 0.099792 -0.683594 -0.078186 1441916421 -0.718811 0.099792 -0.683594 -0.078186 1441916421 -0.718811 0.099792 -0.683594 -0.078186 1441916421 -0.718811 0.099792 -0.683594 -0.078186 1441916421 -0.718811 0.099792 -0.683594 -0.078186 1441916421 -0.718994 0.102722 -0.683899 -0.070129 1441916421 -0.718994 0.102722 -0.683899 -0.070129 1441916421 -0.718994 0.102722 -0.683899 -0.070129 1441916421 -0.718994 0.102722 -0.683899 -0.070129 1441916421 -0.718994 0.102722 -0.683899 -0.070129 1441916421 -0.718994 0.102722 -0.683899 -0.070129 1441916421 -0.718994 0.102722 -0.683899 -0.070129 1441916421 -0.719482 0.109436 -0.682922 -0.064209 1441916421 -0.719482 0.109436 -0.682922 -0.064209 1441916421 -0.719482 0.109436 -0.682922 -0.064209 1441916421 -0.719482 0.109436 -0.682922 -0.064209 1441916421 -0.719482 0.109436 -0.682922 -0.064209 1441916421 -0.719482 0.109436 -0.682922 -0.064209 1441916421 -0.719482 0.109436 -0.682922 -0.064209 1441916421 -0.719421 0.122070 -0.680542 -0.067444 1441916421 -0.719421 0.122070 -0.680542 -0.067444 1441916421 -0.719421 0.122070 -0.680542 -0.067444 1441916421 -0.719421 0.122070 -0.680542 -0.067444 1441916421 -0.719421 0.122070 -0.680542 -0.067444 1441916421 -0.719421 0.122070 -0.680542 -0.067444 1441916421 -0.719299 0.137451 -0.676270 -0.080139 1441916421 -0.719299 0.137451 -0.676270 -0.080139 1441916421 -0.719299 0.137451 -0.676270 -0.080139 1441916421 -0.719299 0.137451 -0.676270 -0.080139 1441916421 -0.719299 0.137451 -0.676270 -0.080139 1441916421 -0.719299 0.137451 -0.676270 -0.080139 1441916421 -0.719299 0.137451 -0.676270 -0.080139 1441916421 -0.719299 0.152588 -0.671265 -0.093933 1441916421 -0.719299 0.152588 -0.671265 -0.093933 1441916421 -0.719299 0.152588 -0.671265 -0.093933 1441916421 -0.719299 0.152588 -0.671265 -0.093933 1441916421 -0.719299 0.152588 -0.671265 -0.093933 1441916421 -0.719299 0.152588 -0.671265 -0.093933 1441916421 -0.717224 0.170715 -0.666382 -0.111450 1441916421 -0.717224 0.170715 -0.666382 -0.111450 1441916421 -0.717224 0.170715 -0.666382 -0.111450 1441916421 -0.717224 0.170715 -0.666382 -0.111450 1441916421 -0.717224 0.170715 -0.666382 -0.111450 1441916421 -0.717224 0.170715 -0.666382 -0.111450 1441916421 -0.714783 0.187134 -0.661560 -0.128357 1441916421 -0.714783 0.187134 -0.661560 -0.128357 1441916421 -0.714783 0.187134 -0.661560 -0.128357 1441916421 -0.714783 0.187134 -0.661560 -0.128357 1441916421 -0.714783 0.187134 -0.661560 -0.128357 1441916421 -0.714783 0.187134 -0.661560 -0.128357 1441916421 -0.713989 0.189880 -0.661255 -0.130371 1441916421 -0.713989 0.189880 -0.661255 -0.130371 1441916421 -0.713989 0.189880 -0.661255 -0.130371 1441916421 -0.713989 0.189880 -0.661255 -0.130371 1441916421 -0.713989 0.189880 -0.661255 -0.130371 1441916421 -0.713989 0.189880 -0.661255 -0.130371 1441916421 -0.713989 0.189880 -0.661255 -0.130371 1441916421 -0.714294 0.178467 -0.666443 -0.117859 1441916421 -0.714294 0.178467 -0.666443 -0.117859 1441916421 -0.714294 0.178467 -0.666443 -0.117859 1441916421 -0.714294 0.178467 -0.666443 -0.117859 1441916421 -0.714294 0.178467 -0.666443 -0.117859 1441916421 -0.714294 0.178467 -0.666443 -0.117859 1441916421 -0.714294 0.178467 -0.666443 -0.117859 1441916421 -0.714050 0.166687 -0.672058 -0.103455 1441916421 -0.714050 0.166687 -0.672058 -0.103455 1441916421 -0.714050 0.166687 -0.672058 -0.103455 1441916421 -0.714050 0.166687 -0.672058 -0.103455 1441916421 -0.714050 0.166687 -0.672058 -0.103455 1441916421 -0.714050 0.166687 -0.672058 -0.103455 1441916421 -0.713806 0.156311 -0.677002 -0.088257 1441916421 -0.713806 0.156311 -0.677002 -0.088257 1441916421 -0.713806 0.156311 -0.677002 -0.088257 1441916421 -0.713806 0.156311 -0.677002 -0.088257 1441916421 -0.713806 0.156311 -0.677002 -0.088257 1441916421 -0.713806 0.156311 -0.677002 -0.088257 1441916421 -0.713806 0.156311 -0.677002 -0.088257 1441916422 -0.714539 0.138306 -0.682495 -0.068115 1441916422 -0.714539 0.138306 -0.682495 -0.068115 1441916422 -0.714539 0.138306 -0.682495 -0.068115 1441916422 -0.714539 0.138306 -0.682495 -0.068115 1441916422 -0.714539 0.138306 -0.682495 -0.068115 1441916422 -0.714539 0.138306 -0.682495 -0.068115 1441916422 -0.713928 0.115845 -0.688477 -0.054077 1441916422 -0.713928 0.115845 -0.688477 -0.054077 1441916422 -0.713928 0.115845 -0.688477 -0.054077 1441916422 -0.713928 0.115845 -0.688477 -0.054077 1441916422 -0.713928 0.115845 -0.688477 -0.054077 1441916422 -0.713928 0.115845 -0.688477 -0.054077 1441916422 -0.713928 0.115845 -0.688477 -0.054077 1441916422 -0.715210 0.098755 -0.690308 -0.047913 1441916422 -0.715210 0.098755 -0.690308 -0.047913 1441916422 -0.715210 0.098755 -0.690308 -0.047913 1441916422 -0.715210 0.098755 -0.690308 -0.047913 1441916422 -0.715210 0.098755 -0.690308 -0.047913 1441916422 -0.715210 0.098755 -0.690308 -0.047913 1441916422 -0.717346 0.083740 -0.690186 -0.045349 1441916422 -0.717346 0.083740 -0.690186 -0.045349 1441916422 -0.717346 0.083740 -0.690186 -0.045349 1441916422 -0.717346 0.083740 -0.690186 -0.045349 1441916422 -0.717346 0.083740 -0.690186 -0.045349 1441916422 -0.717346 0.083740 -0.690186 -0.045349 1441916422 -0.719727 0.075317 -0.688660 -0.046997 1441916422 -0.719727 0.075317 -0.688660 -0.046997 1441916422 -0.719727 0.075317 -0.688660 -0.046997 1441916422 -0.719727 0.075317 -0.688660 -0.046997 1441916422 -0.719727 0.075317 -0.688660 -0.046997 1441916422 -0.719727 0.075317 -0.688660 -0.046997 1441916422 -0.722473 0.069824 -0.686279 -0.046875 1441916422 -0.722473 0.069824 -0.686279 -0.046875 1441916422 -0.722473 0.069824 -0.686279 -0.046875 1441916422 -0.722473 0.069824 -0.686279 -0.046875 1441916422 -0.722473 0.069824 -0.686279 -0.046875 1441916422 -0.722473 0.069824 -0.686279 -0.046875 1441916422 -0.722473 0.069824 -0.686279 -0.046875 1441916422 -0.723083 0.064453 -0.686523 -0.041687 1441916422 -0.723083 0.064453 -0.686523 -0.041687 1441916422 -0.723083 0.064453 -0.686523 -0.041687 1441916422 -0.723083 0.064453 -0.686523 -0.041687 1441916422 -0.723083 0.064453 -0.686523 -0.041687 1441916422 -0.723083 0.064453 -0.686523 -0.041687 1441916422 -0.721680 0.065430 -0.688110 -0.038696 1441916422 -0.721680 0.065430 -0.688110 -0.038696 1441916422 -0.721680 0.065430 -0.688110 -0.038696 1441916422 -0.721680 0.065430 -0.688110 -0.038696 1441916422 -0.721680 0.065430 -0.688110 -0.038696 1441916422 -0.721680 0.065430 -0.688110 -0.038696 1441916422 -0.719177 0.076721 -0.689392 -0.040955 1441916422 -0.719177 0.076721 -0.689392 -0.040955 1441916422 -0.719177 0.076721 -0.689392 -0.040955 1441916422 -0.719177 0.076721 -0.689392 -0.040955 1441916422 -0.719177 0.076721 -0.689392 -0.040955 1441916422 -0.719177 0.076721 -0.689392 -0.040955 1441916422 -0.719177 0.076721 -0.689392 -0.040955 1441916422 -0.717346 0.095215 -0.688721 -0.045715 1441916422 -0.717346 0.095215 -0.688721 -0.045715 1441916422 -0.717346 0.095215 -0.688721 -0.045715 1441916422 -0.717346 0.095215 -0.688721 -0.045715 1441916422 -0.717346 0.095215 -0.688721 -0.045715 1441916422 -0.717346 0.095215 -0.688721 -0.045715 1441916422 -0.716675 0.106018 -0.687927 -0.044067 1441916422 -0.716675 0.106018 -0.687927 -0.044067 1441916422 -0.716675 0.106018 -0.687927 -0.044067 1441916422 -0.716675 0.106018 -0.687927 -0.044067 1441916422 -0.716675 0.106018 -0.687927 -0.044067 1441916422 -0.716675 0.106018 -0.687927 -0.044067 1441916422 -0.717773 0.111206 -0.685974 -0.043701 1441916422 -0.717773 0.111206 -0.685974 -0.043701 1441916422 -0.717773 0.111206 -0.685974 -0.043701 1441916422 -0.717773 0.111206 -0.685974 -0.043701 1441916422 -0.717773 0.111206 -0.685974 -0.043701 1441916422 -0.717773 0.111206 -0.685974 -0.043701 1441916422 -0.717773 0.111206 -0.685974 -0.043701 1441916422 -0.718811 0.126831 -0.681152 -0.057251 1441916422 -0.718811 0.126831 -0.681152 -0.057251 1441916422 -0.718811 0.126831 -0.681152 -0.057251 1441916422 -0.718811 0.126831 -0.681152 -0.057251 1441916422 -0.718811 0.126831 -0.681152 -0.057251 1441916422 -0.718811 0.126831 -0.681152 -0.057251 1441916422 -0.717590 0.151550 -0.675232 -0.078857 1441916422 -0.717590 0.151550 -0.675232 -0.078857 1441916422 -0.717590 0.151550 -0.675232 -0.078857 1441916422 -0.717590 0.151550 -0.675232 -0.078857 1441916422 -0.717590 0.151550 -0.675232 -0.078857 1441916422 -0.717590 0.151550 -0.675232 -0.078857 1441916422 -0.715271 0.176025 -0.669006 -0.099670 1441916422 -0.715271 0.176025 -0.669006 -0.099670 1441916422 -0.715271 0.176025 -0.669006 -0.099670 1441916422 -0.715271 0.176025 -0.669006 -0.099670 1441916422 -0.715271 0.176025 -0.669006 -0.099670 1441916422 -0.715271 0.176025 -0.669006 -0.099670 1441916422 -0.713562 0.190613 -0.664856 -0.111694 1441916422 -0.713562 0.190613 -0.664856 -0.111694 1441916422 -0.713562 0.190613 -0.664856 -0.111694 1441916422 -0.713562 0.190613 -0.664856 -0.111694 1441916422 -0.713562 0.190613 -0.664856 -0.111694 1441916422 -0.713562 0.190613 -0.664856 -0.111694 1441916422 -0.713989 0.189941 -0.665100 -0.109009 1441916422 -0.713989 0.189941 -0.665100 -0.109009 1441916422 -0.713989 0.189941 -0.665100 -0.109009 1441916422 -0.713989 0.189941 -0.665100 -0.109009 1441916422 -0.713989 0.189941 -0.665100 -0.109009 1441916422 -0.713989 0.189941 -0.665100 -0.109009 1441916422 -0.713989 0.189941 -0.665100 -0.109009 1441916422 -0.715210 0.177673 -0.669312 -0.094971 1441916422 -0.715210 0.177673 -0.669312 -0.094971 1441916422 -0.715210 0.177673 -0.669312 -0.094971 1441916422 -0.715210 0.177673 -0.669312 -0.094971 1441916422 -0.715210 0.177673 -0.669312 -0.094971 1441916422 -0.715210 0.177673 -0.669312 -0.094971 1441916422 -0.715027 0.165222 -0.674683 -0.079590 1441916422 -0.715027 0.165222 -0.674683 -0.079590 1441916423 -0.715027 0.165222 -0.674683 -0.079590 1441916423 -0.715027 0.165222 -0.674683 -0.079590 1441916423 -0.715027 0.165222 -0.674683 -0.079590 1441916423 -0.715027 0.165222 -0.674683 -0.079590 1441916423 -0.714294 0.153748 -0.679443 -0.067444 1441916423 -0.714294 0.153748 -0.679443 -0.067444 1441916423 -0.714294 0.153748 -0.679443 -0.067444 1441916423 -0.714294 0.153748 -0.679443 -0.067444 1441916423 -0.714294 0.153748 -0.679443 -0.067444 1441916423 -0.714294 0.153748 -0.679443 -0.067444 1441916423 -0.715454 0.132996 -0.683899 -0.053162 1441916423 -0.715454 0.132996 -0.683899 -0.053162 1441916423 -0.715454 0.132996 -0.683899 -0.053162 1441916423 -0.715454 0.132996 -0.683899 -0.053162 1441916423 -0.715454 0.132996 -0.683899 -0.053162 1441916423 -0.715454 0.132996 -0.683899 -0.053162 1441916423 -0.715454 0.132996 -0.683899 -0.053162 1441916423 -0.717468 0.107605 -0.687195 -0.038696 1441916423 -0.717468 0.107605 -0.687195 -0.038696 1441916423 -0.717468 0.107605 -0.687195 -0.038696 1441916423 -0.717468 0.107605 -0.687195 -0.038696 1441916423 -0.717468 0.107605 -0.687195 -0.038696 1441916423 -0.717468 0.107605 -0.687195 -0.038696 1441916423 -0.717468 0.107605 -0.687195 -0.038696 1441916423 -0.719971 0.084961 -0.688110 -0.032776 1441916423 -0.719971 0.084961 -0.688110 -0.032776 1441916423 -0.719971 0.084961 -0.688110 -0.032776 1441916423 -0.719971 0.084961 -0.688110 -0.032776 1441916423 -0.719971 0.084961 -0.688110 -0.032776 1441916423 -0.719971 0.084961 -0.688110 -0.032776 1441916423 -0.722412 0.074585 -0.686523 -0.036499 1441916423 -0.722412 0.074585 -0.686523 -0.036499 1441916423 -0.722412 0.074585 -0.686523 -0.036499 1441916423 -0.722412 0.074585 -0.686523 -0.036499 1441916423 -0.722412 0.074585 -0.686523 -0.036499 1441916423 -0.722412 0.074585 -0.686523 -0.036499 1441916423 -0.724854 0.066650 -0.684509 -0.040283 1441916423 -0.724854 0.066650 -0.684509 -0.040283 1441916423 -0.724854 0.066650 -0.684509 -0.040283 1441916423 -0.724854 0.066650 -0.684509 -0.040283 1441916423 -0.724854 0.066650 -0.684509 -0.040283 1441916423 -0.724854 0.066650 -0.684509 -0.040283 1441916423 -0.726807 0.064148 -0.682312 -0.046814 1441916423 -0.726807 0.064148 -0.682312 -0.046814 1441916423 -0.726807 0.064148 -0.682312 -0.046814 1441916423 -0.726807 0.064148 -0.682312 -0.046814 1441916423 -0.726807 0.064148 -0.682312 -0.046814 1441916423 -0.726807 0.064148 -0.682312 -0.046814 1441916423 -0.726807 0.064148 -0.682312 -0.046814 1441916423 -0.726929 0.063538 -0.682068 -0.048828 1441916423 -0.726929 0.063538 -0.682068 -0.048828 1441916423 -0.726929 0.063538 -0.682068 -0.048828 1441916423 -0.726929 0.063538 -0.682068 -0.048828 1441916423 -0.726929 0.063538 -0.682068 -0.048828 1441916423 -0.726929 0.063538 -0.682068 -0.048828 1441916423 -0.725037 0.067139 -0.683838 -0.047546 1441916423 -0.725037 0.067139 -0.683838 -0.047546 1441916423 -0.725037 0.067139 -0.683838 -0.047546 1441916423 -0.725037 0.067139 -0.683838 -0.047546 1441916423 -0.725037 0.067139 -0.683838 -0.047546 1441916423 -0.725037 0.067139 -0.683838 -0.047546 1441916423 -0.721802 0.078613 -0.686279 -0.044373 1441916423 -0.721802 0.078613 -0.686279 -0.044373 1441916423 -0.721802 0.078613 -0.686279 -0.044373 1441916423 -0.721802 0.078613 -0.686279 -0.044373 1441916423 -0.721802 0.078613 -0.686279 -0.044373 1441916423 -0.721802 0.078613 -0.686279 -0.044373 1441916423 -0.719543 0.096680 -0.686401 -0.043640 1441916423 -0.719543 0.096680 -0.686401 -0.043640 1441916423 -0.719543 0.096680 -0.686401 -0.043640 1441916423 -0.719543 0.096680 -0.686401 -0.043640 1441916423 -0.719543 0.096680 -0.686401 -0.043640 1441916423 -0.719543 0.096680 -0.686401 -0.043640 1441916423 -0.719543 0.096680 -0.686401 -0.043640 1441916423 -0.719543 0.104370 -0.685425 -0.040466 1441916423 -0.719543 0.104370 -0.685425 -0.040466 1441916423 -0.719543 0.104370 -0.685425 -0.040466 1441916423 -0.719543 0.104370 -0.685425 -0.040466 1441916423 -0.719543 0.104370 -0.685425 -0.040466 1441916423 -0.719543 0.104370 -0.685425 -0.040466 1441916423 -0.719788 0.108704 -0.684448 -0.041992 1441916423 -0.719788 0.108704 -0.684448 -0.041992 1441916423 -0.719788 0.108704 -0.684448 -0.041992 1441916423 -0.719788 0.108704 -0.684448 -0.041992 1441916423 -0.719788 0.108704 -0.684448 -0.041992 1441916423 -0.719788 0.108704 -0.684448 -0.041992 1441916423 -0.719849 0.122986 -0.681213 -0.052307 1441916423 -0.719849 0.122986 -0.681213 -0.052307 1441916423 -0.719849 0.122986 -0.681213 -0.052307 1441916423 -0.719849 0.122986 -0.681213 -0.052307 1441916423 -0.719849 0.122986 -0.681213 -0.052307 1441916423 -0.719849 0.122986 -0.681213 -0.052307 1441916423 -0.719849 0.122986 -0.681213 -0.052307 1441916423 -0.719360 0.137512 -0.678040 -0.063049 1441916423 -0.719360 0.137512 -0.678040 -0.063049 1441916423 -0.719360 0.137512 -0.678040 -0.063049 1441916423 -0.719360 0.137512 -0.678040 -0.063049 1441916423 -0.719360 0.137512 -0.678040 -0.063049 1441916423 -0.719360 0.137512 -0.678040 -0.063049 1441916423 -0.718445 0.153870 -0.674561 -0.072449 1441916423 -0.718445 0.153870 -0.674561 -0.072449 1441916423 -0.718445 0.153870 -0.674561 -0.072449 1441916423 -0.718445 0.153870 -0.674561 -0.072449 1441916423 -0.718445 0.153870 -0.674561 -0.072449 1441916423 -0.718445 0.153870 -0.674561 -0.072449 1441916423 -0.716309 0.170715 -0.671143 -0.086121 1441916423 -0.716309 0.170715 -0.671143 -0.086121 1441916423 -0.716309 0.170715 -0.671143 -0.086121 1441916423 -0.716309 0.170715 -0.671143 -0.086121 1441916423 -0.716309 0.170715 -0.671143 -0.086121 1441916423 -0.716309 0.170715 -0.671143 -0.086121 1441916423 -0.716309 0.170715 -0.671143 -0.086121 1441916423 -0.714722 0.180725 -0.668884 -0.095947 1441916423 -0.714722 0.180725 -0.668884 -0.095947 1441916423 -0.714722 0.180725 -0.668884 -0.095947 1441916424 -0.714722 0.180725 -0.668884 -0.095947 1441916424 -0.714722 0.180725 -0.668884 -0.095947 1441916424 -0.714722 0.180725 -0.668884 -0.095947 1441916424 -0.714905 0.174927 -0.670837 -0.091431 1441916424 -0.714905 0.174927 -0.670837 -0.091431 1441916424 -0.714905 0.174927 -0.670837 -0.091431 1441916424 -0.714905 0.174927 -0.670837 -0.091431 1441916424 -0.714905 0.174927 -0.670837 -0.091431 1441916424 -0.714905 0.174927 -0.670837 -0.091431 1441916424 -0.715088 0.160095 -0.675842 -0.079651 1441916424 -0.715088 0.160095 -0.675842 -0.079651 1441916424 -0.715088 0.160095 -0.675842 -0.079651 1441916424 -0.715088 0.160095 -0.675842 -0.079651 1441916424 -0.715088 0.160095 -0.675842 -0.079651 1441916424 -0.715088 0.160095 -0.675842 -0.079651 1441916424 -0.714783 0.146362 -0.680420 -0.069397 1441916424 -0.714783 0.146362 -0.680420 -0.069397 1441916424 -0.714783 0.146362 -0.680420 -0.069397 1441916424 -0.714783 0.146362 -0.680420 -0.069397 1441916424 -0.714783 0.146362 -0.680420 -0.069397 1441916424 -0.714783 0.146362 -0.680420 -0.069397 1441916424 -0.714600 0.131409 -0.685120 -0.052795 1441916424 -0.714600 0.131409 -0.685120 -0.052795 1441916424 -0.714600 0.131409 -0.685120 -0.052795 1441916424 -0.714600 0.131409 -0.685120 -0.052795 1441916424 -0.714600 0.131409 -0.685120 -0.052795 1441916424 -0.714600 0.131409 -0.685120 -0.052795 1441916424 -0.716614 0.108398 -0.688293 -0.033386 1441916424 -0.716614 0.108398 -0.688293 -0.033386 1441916424 -0.716614 0.108398 -0.688293 -0.033386 1441916424 -0.716614 0.108398 -0.688293 -0.033386 1441916424 -0.716614 0.108398 -0.688293 -0.033386 1441916424 -0.716614 0.108398 -0.688293 -0.033386 1441916424 -0.718811 0.086182 -0.689514 -0.023621 1441916424 -0.718811 0.086182 -0.689514 -0.023621 1441916424 -0.718811 0.086182 -0.689514 -0.023621 1441916424 -0.718811 0.086182 -0.689514 -0.023621 1441916424 -0.718811 0.086182 -0.689514 -0.023621 1441916424 -0.718811 0.086182 -0.689514 -0.023621 1441916424 -0.718811 0.086182 -0.689514 -0.023621 1441916424 -0.720276 0.062805 -0.690796 -0.013000 1441916424 -0.720276 0.062805 -0.690796 -0.013000 1441916424 -0.720276 0.062805 -0.690796 -0.013000 1441916424 -0.720276 0.062805 -0.690796 -0.013000 1441916424 -0.720276 0.062805 -0.690796 -0.013000 1441916424 -0.720276 0.062805 -0.690796 -0.013000 1441916424 -0.723206 0.042847 -0.689331 -0.007202 1441916424 -0.723206 0.042847 -0.689331 -0.007202 1441916424 -0.723206 0.042847 -0.689331 -0.007202 1441916424 -0.723206 0.042847 -0.689331 -0.007202 1441916424 -0.723206 0.042847 -0.689331 -0.007202 1441916424 -0.723206 0.042847 -0.689331 -0.007202 1441916424 -0.723206 0.042847 -0.689331 -0.007202 1441916424 -0.725098 0.039124 -0.687500 -0.012756 1441916424 -0.725098 0.039124 -0.687500 -0.012756 1441916424 -0.725098 0.039124 -0.687500 -0.012756 1441916424 -0.725098 0.039124 -0.687500 -0.012756 1441916424 -0.725098 0.039124 -0.687500 -0.012756 1441916424 -0.725098 0.039124 -0.687500 -0.012756 1441916424 -0.726868 0.050049 -0.684509 -0.025879 1441916424 -0.726868 0.050049 -0.684509 -0.025879 1441916424 -0.726868 0.050049 -0.684509 -0.025879 1441916424 -0.726868 0.050049 -0.684509 -0.025879 1441916424 -0.726868 0.050049 -0.684509 -0.025879 1441916424 -0.726868 0.050049 -0.684509 -0.025879 1441916424 -0.726318 0.061340 -0.683838 -0.033020 1441916424 -0.726318 0.061340 -0.683838 -0.033020 1441916424 -0.726318 0.061340 -0.683838 -0.033020 1441916424 -0.726318 0.061340 -0.683838 -0.033020 1441916424 -0.726318 0.061340 -0.683838 -0.033020 1441916424 -0.726318 0.061340 -0.683838 -0.033020 1441916424 -0.726318 0.061340 -0.683838 -0.033020 1441916424 -0.723755 0.066284 -0.686279 -0.029480 1441916424 -0.723755 0.066284 -0.686279 -0.029480 1441916424 -0.723755 0.066284 -0.686279 -0.029480 1441916424 -0.723755 0.066284 -0.686279 -0.029480 1441916424 -0.723755 0.066284 -0.686279 -0.029480 1441916424 -0.723755 0.066284 -0.686279 -0.029480 1441916424 -0.720703 0.081665 -0.687805 -0.031189 1441916424 -0.720703 0.081665 -0.687805 -0.031189 1441916424 -0.720703 0.081665 -0.687805 -0.031189 1441916424 -0.720703 0.081665 -0.687805 -0.031189 1441916424 -0.720703 0.081665 -0.687805 -0.031189 1441916424 -0.720703 0.081665 -0.687805 -0.031189 1441916424 -0.718140 0.099243 -0.688110 -0.032410 1441916424 -0.718140 0.099243 -0.688110 -0.032410 1441916424 -0.718140 0.099243 -0.688110 -0.032410 1441916424 -0.718140 0.099243 -0.688110 -0.032410 1441916424 -0.718140 0.099243 -0.688110 -0.032410 1441916424 -0.718140 0.099243 -0.688110 -0.032410 1441916424 -0.718140 0.099243 -0.688110 -0.032410 1441916424 -0.719482 0.100525 -0.686707 -0.028687 1441916424 -0.719482 0.100525 -0.686707 -0.028687 1441916424 -0.719482 0.100525 -0.686707 -0.028687 1441916424 -0.719482 0.100525 -0.686707 -0.028687 1441916424 -0.719482 0.100525 -0.686707 -0.028687 1441916424 -0.719482 0.100525 -0.686707 -0.028687 1441916424 -0.720459 0.104309 -0.684814 -0.033569 1441916424 -0.720459 0.104309 -0.684814 -0.033569 1441916424 -0.720459 0.104309 -0.684814 -0.033569 1441916424 -0.720459 0.104309 -0.684814 -0.033569 1441916424 -0.720459 0.104309 -0.684814 -0.033569 1441916424 -0.720459 0.104309 -0.684814 -0.033569 1441916424 -0.720825 0.121521 -0.680420 -0.052979 1441916424 -0.720825 0.121521 -0.680420 -0.052979 1441916424 -0.720825 0.121521 -0.680420 -0.052979 1441916424 -0.720825 0.121521 -0.680420 -0.052979 1441916424 -0.720825 0.121521 -0.680420 -0.052979 1441916424 -0.720825 0.121521 -0.680420 -0.052979 1441916424 -0.720825 0.121521 -0.680420 -0.052979 1441916424 -0.718079 0.148254 -0.675537 -0.078186 1441916424 -0.718079 0.148254 -0.675537 -0.078186 1441916424 -0.718079 0.148254 -0.675537 -0.078186 1441916424 -0.718079 0.148254 -0.675537 -0.078186 1441916425 -0.718079 0.148254 -0.675537 -0.078186 1441916425 -0.718079 0.148254 -0.675537 -0.078186 1441916425 -0.715820 0.172180 -0.668579 -0.105103 1441916425 -0.715820 0.172180 -0.668579 -0.105103 1441916425 -0.715820 0.172180 -0.668579 -0.105103 1441916425 -0.715820 0.172180 -0.668579 -0.105103 1441916425 -0.715820 0.172180 -0.668579 -0.105103 1441916425 -0.715820 0.172180 -0.668579 -0.105103 1441916425 -0.714111 0.183411 -0.665344 -0.117493 1441916425 -0.714111 0.183411 -0.665344 -0.117493 1441916425 -0.714111 0.183411 -0.665344 -0.117493 1441916425 -0.714111 0.183411 -0.665344 -0.117493 1441916425 -0.714111 0.183411 -0.665344 -0.117493 1441916425 -0.714111 0.183411 -0.665344 -0.117493 1441916425 -0.714111 0.183411 -0.665344 -0.117493 1441916425 -0.713867 0.179565 -0.667297 -0.113892 1441916425 -0.713867 0.179565 -0.667297 -0.113892 1441916425 -0.713867 0.179565 -0.667297 -0.113892 1441916425 -0.713867 0.179565 -0.667297 -0.113892 1441916425 -0.713867 0.179565 -0.667297 -0.113892 1441916425 -0.713867 0.179565 -0.667297 -0.113892 1441916425 -0.712891 0.177734 -0.670044 -0.106628 1441916425 -0.712891 0.177734 -0.670044 -0.106628 1441916425 -0.712891 0.177734 -0.670044 -0.106628 1441916425 -0.712891 0.177734 -0.670044 -0.106628 1441916425 -0.712891 0.177734 -0.670044 -0.106628 1441916425 -0.712891 0.177734 -0.670044 -0.106628 1441916425 -0.711731 0.177307 -0.672363 -0.099854 1441916425 -0.711731 0.177307 -0.672363 -0.099854 1441916425 -0.711731 0.177307 -0.672363 -0.099854 1441916425 -0.711731 0.177307 -0.672363 -0.099854 1441916425 -0.711731 0.177307 -0.672363 -0.099854 1441916425 -0.711731 0.177307 -0.672363 -0.099854 1441916425 -0.713623 0.164917 -0.675720 -0.083862 1441916425 -0.713623 0.164917 -0.675720 -0.083862 1441916425 -0.713623 0.164917 -0.675720 -0.083862 1441916425 -0.713623 0.164917 -0.675720 -0.083862 1441916425 -0.713623 0.164917 -0.675720 -0.083862 1441916425 -0.713623 0.164917 -0.675720 -0.083862 1441916425 -0.715393 0.136353 -0.682312 -0.064453 1441916425 -0.715393 0.136353 -0.682312 -0.064453 1441916425 -0.715393 0.136353 -0.682312 -0.064453 1441916425 -0.715393 0.136353 -0.682312 -0.064453 1441916425 -0.715393 0.136353 -0.682312 -0.064453 1441916425 -0.715393 0.136353 -0.682312 -0.064453 1441916425 -0.715393 0.136353 -0.682312 -0.064453 1441916425 -0.716125 0.108765 -0.687622 -0.051331 1441916425 -0.716125 0.108765 -0.687622 -0.051331 1441916425 -0.716125 0.108765 -0.687622 -0.051331 1441916425 -0.716125 0.108765 -0.687622 -0.051331 1441916425 -0.716125 0.108765 -0.687622 -0.051331 1441916425 -0.716125 0.108765 -0.687622 -0.051331 1441916425 -0.718140 0.100952 -0.686340 -0.055298 1441916425 -0.718140 0.100952 -0.686340 -0.055298 1441916425 -0.718140 0.100952 -0.686340 -0.055298 1441916425 -0.718140 0.100952 -0.686340 -0.055298 1441916425 -0.718140 0.100952 -0.686340 -0.055298 1441916425 -0.718140 0.100952 -0.686340 -0.055298 1441916425 -0.719727 0.104187 -0.683472 -0.063965 1441916425 -0.719727 0.104187 -0.683472 -0.063965 1441916425 -0.719727 0.104187 -0.683472 -0.063965 1441916425 -0.719727 0.104187 -0.683472 -0.063965 1441916425 -0.719727 0.104187 -0.683472 -0.063965 1441916425 -0.719727 0.104187 -0.683472 -0.063965 1441916425 -0.723267 0.093262 -0.681763 -0.058472 1441916425 -0.723267 0.093262 -0.681763 -0.058472 1441916425 -0.723267 0.093262 -0.681763 -0.058472 1441916425 -0.723267 0.093262 -0.681763 -0.058472 1441916425 -0.723267 0.093262 -0.681763 -0.058472 1441916425 -0.723267 0.093262 -0.681763 -0.058472 1441916425 -0.725586 0.072144 -0.682983 -0.043884 1441916425 -0.725586 0.072144 -0.682983 -0.043884 1441916425 -0.725586 0.072144 -0.682983 -0.043884 1441916425 -0.725586 0.072144 -0.682983 -0.043884 1441916425 -0.725586 0.072144 -0.682983 -0.043884 1441916425 -0.725586 0.072144 -0.682983 -0.043884 1441916425 -0.726074 0.060852 -0.684082 -0.034607 1441916425 -0.726074 0.060852 -0.684082 -0.034607 1441916425 -0.726074 0.060852 -0.684082 -0.034607 1441916425 -0.726074 0.060852 -0.684082 -0.034607 1441916425 -0.726074 0.060852 -0.684082 -0.034607 1441916425 -0.726074 0.060852 -0.684082 -0.034607 1441916425 -0.724243 0.065063 -0.685730 -0.032776 1441916425 -0.724243 0.065063 -0.685730 -0.032776 1441916425 -0.724243 0.065063 -0.685730 -0.032776 1441916425 -0.724243 0.065063 -0.685730 -0.032776 1441916425 -0.724243 0.065063 -0.685730 -0.032776 1441916425 -0.724243 0.065063 -0.685730 -0.032776 1441916425 -0.724243 0.065063 -0.685730 -0.032776 1441916425 -0.722351 0.072998 -0.687012 -0.031982 1441916425 -0.722351 0.072998 -0.687012 -0.031982 1441916425 -0.722351 0.072998 -0.687012 -0.031982 1441916425 -0.722351 0.072998 -0.687012 -0.031982 1441916425 -0.722351 0.072998 -0.687012 -0.031982 1441916425 -0.722351 0.072998 -0.687012 -0.031982 1441916425 -0.720764 0.082153 -0.687500 -0.034119 1441916425 -0.720764 0.082153 -0.687500 -0.034119 1441916425 -0.720764 0.082153 -0.687500 -0.034119 1441916425 -0.720764 0.082153 -0.687500 -0.034119 1441916425 -0.720764 0.082153 -0.687500 -0.034119 1441916425 -0.720764 0.082153 -0.687500 -0.034119 1441916425 -0.719116 0.087830 -0.688660 -0.031311 1441916425 -0.719116 0.087830 -0.688660 -0.031311 1441916425 -0.719116 0.087830 -0.688660 -0.031311 1441916425 -0.719116 0.087830 -0.688660 -0.031311 1441916425 -0.719116 0.087830 -0.688660 -0.031311 1441916425 -0.719116 0.087830 -0.688660 -0.031311 1441916425 -0.717346 0.093811 -0.689758 -0.029297 1441916425 -0.717346 0.093811 -0.689758 -0.029297 1441916425 -0.717346 0.093811 -0.689758 -0.029297 1441916425 -0.717346 0.093811 -0.689758 -0.029297 1441916425 -0.717346 0.093811 -0.689758 -0.029297 1441916425 -0.717346 0.093811 -0.689758 -0.029297 1441916426 -0.717346 0.093811 -0.689758 -0.029297 1441916426 -0.715271 0.106323 -0.689758 -0.037720 1441916426 -0.715271 0.106323 -0.689758 -0.037720 1441916426 -0.715271 0.106323 -0.689758 -0.037720 1441916426 -0.715271 0.106323 -0.689758 -0.037720 1441916426 -0.715271 0.106323 -0.689758 -0.037720 1441916426 -0.715271 0.106323 -0.689758 -0.037720 1441916426 -0.715271 0.106323 -0.689758 -0.037720 1441916426 -0.713867 0.123535 -0.687134 -0.055359 1441916426 -0.713867 0.123535 -0.687134 -0.055359 1441916426 -0.713867 0.123535 -0.687134 -0.055359 1441916426 -0.713867 0.123535 -0.687134 -0.055359 1441916426 -0.713867 0.123535 -0.687134 -0.055359 1441916426 -0.713867 0.123535 -0.687134 -0.055359 1441916426 -0.712280 0.138428 -0.684204 -0.073853 1441916426 -0.712280 0.138428 -0.684204 -0.073853 1441916426 -0.712280 0.138428 -0.684204 -0.073853 1441916426 -0.712280 0.138428 -0.684204 -0.073853 1441916426 -0.712280 0.138428 -0.684204 -0.073853 1441916426 -0.712280 0.138428 -0.684204 -0.073853 1441916426 -0.712280 0.138428 -0.684204 -0.073853 1441916426 -0.709045 0.155701 -0.681519 -0.092712 1441916426 -0.709045 0.155701 -0.681519 -0.092712 1441916426 -0.709045 0.155701 -0.681519 -0.092712 1441916426 
-0.714417 0.073547 -0.691772 -0.075439 1441916428 -0.717529 0.075500 -0.687134 -0.085571 1441916428 -0.717529 0.075500 -0.687134 -0.085571 1441916428 -0.717529 0.075500 -0.687134 -0.085571 1441916428 -0.717529 0.075500 -0.687134 -0.085571 1441916428 -0.717529 0.075500 -0.687134 -0.085571 1441916428 -0.720215 0.073853 -0.683472 -0.093628 1441916428 -0.720215 0.073853 -0.683472 -0.093628 1441916428 -0.720215 0.073853 -0.683472 -0.093628 1441916428 -0.720215 0.073853 -0.683472 -0.093628 1441916428 -0.720215 0.073853 -0.683472 -0.093628 1441916428 -0.720215 0.073853 -0.683472 -0.093628 1441916428 -0.723450 0.076294 -0.678345 -0.103882 1441916428 -0.723450 0.076294 -0.678345 -0.103882 1441916428 -0.723450 0.076294 -0.678345 -0.103882 1441916428 -0.723450 0.076294 -0.678345 -0.103882 1441916428 -0.723450 0.076294 -0.678345 -0.103882 1441916428 -0.723450 0.076294 -0.678345 -0.103882 1441916428 -0.723450 0.076294 -0.678345 -0.103882 1441916428 -0.724548 0.081848 -0.674561 -0.115967 1441916428 -0.724548 0.081848 -0.674561 -0.115967 1441916428 -0.724548 0.081848 -0.674561 -0.115967 1441916428 -0.724548 0.081848 -0.674561 -0.115967 1441916428 -0.724548 0.081848 -0.674561 -0.115967 1441916428 -0.724548 0.081848 -0.674561 -0.115967 1441916428 -0.724365 0.085754 -0.672852 -0.123413 1441916428 -0.724365 0.085754 -0.672852 -0.123413 1441916428 -0.724365 0.085754 -0.672852 -0.123413 1441916428 -0.724365 0.085754 -0.672852 -0.123413 1441916428 -0.724365 0.085754 -0.672852 -0.123413 1441916428 -0.724365 0.085754 -0.672852 -0.123413 1441916428 -0.722351 0.087280 -0.675964 -0.117371 1441916428 -0.722351 0.087280 -0.675964 -0.117371 1441916429 -0.722351 0.087280 -0.675964 -0.117371 1441916429 -0.722351 0.087280 -0.675964 -0.117371 1441916429 -0.722351 0.087280 -0.675964 -0.117371 1441916429 -0.722351 0.087280 -0.675964 -0.117371 1441916429 -0.725342 0.104736 -0.672485 -0.103516 1441916429 -0.725342 0.104736 -0.672485 -0.103516 1441916429 -0.725342 0.104736 -0.672485 -0.103516 1441916429 -0.725342 0.104736 -0.672485 -0.103516 1441916429 -0.725342 0.104736 -0.672485 -0.103516 1441916429 -0.725342 0.104736 -0.672485 -0.103516 1441916429 -0.719116 0.148804 -0.675903 -0.062866 1441916429 -0.719116 0.148804 -0.675903 -0.062866 1441916429 -0.719116 0.148804 -0.675903 -0.062866 1441916429 -0.719116 0.148804 -0.675903 -0.062866 1441916429 -0.719116 0.148804 -0.675903 -0.062866 1441916429 -0.719116 0.148804 -0.675903 -0.062866 1441916429 -0.719116 0.148804 -0.675903 -0.062866 1441916429 -0.700684 0.253357 -0.666992 0.005493 1441916429 -0.700684 0.253357 -0.666992 0.005493 1441916429 -0.700684 0.253357 -0.666992 0.005493 1441916429 -0.700684 0.253357 -0.666992 0.005493 1441916429 -0.700684 0.253357 -0.666992 0.005493 1441916429 -0.700684 0.253357 -0.666992 0.005493 1441916429 -0.635498 0.389648 -0.658325 0.104675 1441916429 -0.635498 0.389648 -0.658325 0.104675 1441916429 -0.635498 0.389648 -0.658325 0.104675 1441916429 -0.635498 0.389648 -0.658325 0.104675 1441916429 -0.635498 0.389648 -0.658325 0.104675 1441916429 -0.635498 0.389648 -0.658325 0.104675 1441916429 -0.543701 0.476013 -0.653381 0.225830 1441916429 -0.543701 0.476013 -0.653381 0.225830 1441916429 -0.543701 0.476013 -0.653381 0.225830 1441916429 -0.543701 0.476013 -0.653381 0.225830 1441916429 -0.543701 0.476013 -0.653381 0.225830 1441916429 -0.543701 0.476013 -0.653381 0.225830 1441916429 -0.543701 0.476013 -0.653381 0.225830 1441916429 -0.484436 0.494263 -0.637146 0.339233 1441916429 -0.484436 0.494263 -0.637146 0.339233 1441916429 -0.484436 0.494263 -0.637146 0.339233 1441916429 -0.484436 0.494263 -0.637146 0.339233 1441916429 -0.484436 0.494263 -0.637146 0.339233 1441916429 -0.484436 0.494263 -0.637146 0.339233 1441916429 -0.462097 0.478271 -0.600342 0.444214 1441916429 -0.462097 0.478271 -0.600342 0.444214 1441916429 -0.462097 0.478271 -0.600342 0.444214 1441916429 -0.462097 0.478271 -0.600342 0.444214 1441916429 -0.462097 0.478271 -0.600342 0.444214 1441916429 -0.462097 0.478271 -0.600342 0.444214 1441916429 -0.462097 0.478271 -0.600342 0.444214 1441916429 -0.450623 0.461731 -0.561829 0.517761 1441916429 -0.450623 0.461731 -0.561829 0.517761 1441916429 -0.450623 0.461731 -0.561829 0.517761 1441916429 -0.450623 0.461731 -0.561829 0.517761 1441916429 -0.450623 0.461731 -0.561829 0.517761 1441916429 -0.439880 0.471985 -0.542725 0.537842 1441916429 -0.439880 0.471985 -0.542725 0.537842 1441916429 -0.439880 0.471985 -0.542725 0.537842 1441916429 -0.439880 0.471985 -0.542725 0.537842 1441916429 -0.439880 0.471985 -0.542725 0.537842 1441916429 -0.439880 0.471985 -0.542725 0.537842 1441916429 -0.449890 0.479614 -0.542603 0.522644 1441916429 -0.449890 0.479614 -0.542603 0.522644 1441916429 -0.449890 0.479614 -0.542603 0.522644 1441916429 -0.449890 0.479614 -0.542603 0.522644 1441916429 -0.449890 0.479614 -0.542603 0.522644 1441916429 -0.449890 0.479614 -0.542603 0.522644 1441916429 -0.449890 0.479614 -0.542603 0.522644 1441916429 -0.485779 0.474854 -0.556824 0.477966 1441916429 -0.485779 0.474854 -0.556824 0.477966 1441916429 -0.485779 0.474854 -0.556824 0.477966 1441916429 -0.485779 0.474854 -0.556824 0.477966 1441916429 -0.485779 0.474854 -0.556824 0.477966 1441916429 -0.485779 0.474854 -0.556824 0.477966 1441916429 -0.535339 0.471863 -0.574219 0.401367 1441916429 -0.535339 0.471863 -0.574219 0.401367 1441916429 -0.535339 0.471863 -0.574219 0.401367 1441916429 -0.535339 0.471863 -0.574219 0.401367 1441916429 -0.535339 0.471863 -0.574219 0.401367 1441916429 -0.535339 0.471863 -0.574219 0.401367 1441916429 -0.591919 0.468384 -0.584961 0.296875 1441916429 -0.591919 0.468384 -0.584961 0.296875 1441916429 -0.591919 0.468384 -0.584961 0.296875 1441916429 -0.591919 0.468384 -0.584961 0.296875 1441916429 -0.591919 0.468384 -0.584961 0.296875 1441916429 -0.591919 0.468384 -0.584961 0.296875 1441916429 -0.664856 0.434143 -0.577332 0.190430 1441916429 -0.664856 0.434143 -0.577332 0.190430 1441916429 -0.664856 0.434143 -0.577332 0.190430 1441916429 -0.664856 0.434143 -0.577332 0.190430 1441916429 -0.664856 0.434143 -0.577332 0.190430 1441916429 -0.664856 0.434143 -0.577332 0.190430 1441916429 -0.742249 0.334473 -0.572815 0.095337 1441916429 -0.742249 0.334473 -0.572815 0.095337 1441916429 -0.742249 0.334473 -0.572815 0.095337 1441916429 -0.742249 0.334473 -0.572815 0.095337 1441916429 -0.742249 0.334473 -0.572815 0.095337 1441916429 -0.742249 0.334473 -0.572815 0.095337 1441916429 -0.781494 0.237244 -0.576965 0.013916 1441916429 -0.781494 0.237244 -0.576965 0.013916 1441916429 -0.781494 0.237244 -0.576965 0.013916 1441916429 -0.781494 0.237244 -0.576965 0.013916 1441916429 -0.781494 0.237244 -0.576965 0.013916 1441916429 -0.781494 0.237244 -0.576965 0.013916 1441916429 -0.781494 0.237244 -0.576965 0.013916 1441916429 -0.791687 0.172180 -0.581604 -0.073547 1441916429 -0.791687 0.172180 -0.581604 -0.073547 1441916429 -0.791687 0.172180 -0.581604 -0.073547 1441916429 -0.791687 0.172180 -0.581604 -0.073547 1441916429 -0.791687 0.172180 -0.581604 -0.073547 1441916429 -0.791687 0.172180 -0.581604 -0.073547 1441916429 -0.784546 0.149231 -0.582458 -0.151794 1441916429 -0.784546 0.149231 -0.582458 -0.151794 1441916430 -0.784546 0.149231 -0.582458 -0.151794 1441916430 -0.784546 0.149231 -0.582458 -0.151794 1441916430 -0.784546 0.149231 -0.582458 -0.151794 1441916430 -0.784546 0.149231 -0.582458 -0.151794 1441916430 -0.784546 0.149231 -0.582458 -0.151794 1441916430 -0.776489 0.139832 -0.584839 -0.188599 1441916430 -0.776489 0.139832 -0.584839 -0.188599 1441916430 -0.776489 0.139832 -0.584839 -0.188599 1441916430 -0.776489 0.139832 -0.584839 -0.188599 1441916430 -0.776489 0.139832 -0.584839 -0.188599 1441916430 -0.776489 0.139832 -0.584839 -0.188599 1441916430 -0.769165 0.153137 -0.594482 -0.177734 1441916430 -0.769165 0.153137 -0.594482 -0.177734 1441916430 -0.769165 0.153137 -0.594482 -0.177734 1441916430 -0.769165 0.153137 -0.594482 -0.177734 1441916430 -0.769165 0.153137 -0.594482 -0.177734 1441916430 -0.769165 0.153137 -0.594482 -0.177734 1441916430 -0.759705 0.184265 -0.613464 -0.112427 1441916430 -0.759705 0.184265 -0.613464 -0.112427 1441916430 -0.759705 0.184265 -0.613464 -0.112427 1441916430 -0.759705 0.184265 -0.613464 -0.112427 1441916430 -0.759705 0.184265 -0.613464 -0.112427 1441916430 -0.759705 0.184265 -0.613464 -0.112427 1441916430 -0.759705 0.184265 -0.613464 -0.112427 1441916430 -0.746277 0.225586 -0.626221 -0.012390 1441916430 -0.746277 0.225586 -0.626221 -0.012390 1441916430 -0.746277 0.225586 -0.626221 -0.012390 1441916430 -0.746277 0.225586 -0.626221 -0.012390 1441916430 -0.746277 0.225586 -0.626221 -0.012390 1441916430 -0.746277 0.225586 -0.626221 -0.012390 1441916430 -0.746277 0.225586 -0.626221 -0.012390 1441916430 -0.706726 0.308716 -0.627930 0.105103 1441916430 -0.706726 0.308716 -0.627930 0.105103 1441916430 -0.706726 0.308716 -0.627930 0.105103 1441916430 -0.706726 0.308716 -0.627930 0.105103 1441916430 -0.706726 0.308716 -0.627930 0.105103 1441916430 -0.706726 0.308716 -0.627930 0.105103 1441916430 -0.633423 0.415039 -0.619812 0.205872 1441916430 -0.633423 0.415039 -0.619812 0.205872 1441916430 -0.633423 0.415039 -0.619812 0.205872 1441916430 -0.633423 0.415039 -0.619812 0.205872 1441916430 -0.633423 0.415039 -0.619812 0.205872 1441916430 -0.633423 0.415039 -0.619812 0.205872 1441916430 -0.633423 0.415039 -0.619812 0.205872 1441916430 -0.541260 0.489441 -0.616638 0.295410 1441916430 -0.541260 0.489441 -0.616638 0.295410 1441916430 -0.541260 0.489441 -0.616638 0.295410 1441916430 -0.541260 0.489441 -0.616638 0.295410 1441916430 -0.541260 0.489441 -0.616638 0.295410 1441916430 -0.541260 0.489441 -0.616638 0.295410 1441916430 -0.486755 0.485718 -0.607605 0.397583 1441916430 -0.486755 0.485718 -0.607605 0.397583 1441916430 -0.486755 0.485718 -0.607605 0.397583 1441916430 -0.486755 0.485718 -0.607605 0.397583 1441916430 -0.486755 0.485718 -0.607605 0.397583 1441916430 -0.486755 0.485718 -0.607605 0.397583 1441916430 -0.486755 0.485718 -0.607605 0.397583 1441916430 -0.459839 0.467896 -0.578369 0.484863 1441916430 -0.459839 0.467896 -0.578369 0.484863 1441916430 -0.459839 0.467896 -0.578369 0.484863 1441916430 -0.459839 0.467896 -0.578369 0.484863 1441916430 -0.459839 0.467896 -0.578369 0.484863 1441916430 -0.459839 0.467896 -0.578369 0.484863 1441916430 -0.459839 0.467896 -0.578369 0.484863 1441916430 -0.430786 0.471985 -0.559509 0.527771 1441916430 -0.430786 0.471985 -0.559509 0.527771 1441916430 -0.430786 0.471985 -0.559509 0.527771 1441916430 -0.430786 0.471985 -0.559509 0.527771 1441916430 -0.430786 0.471985 -0.559509 0.527771 1441916430 -0.430786 0.471985 -0.559509 0.527771 1441916430 -0.414612 0.484680 -0.559631 0.529114 1441916430 -0.414612 0.484680 -0.559631 0.529114 1441916430 -0.414612 0.484680 -0.559631 0.529114 1441916430 -0.414612 0.484680 -0.559631 0.529114 1441916430 -0.414612 0.484680 -0.559631 0.529114 1441916430 -0.414612 0.484680 -0.559631 0.529114 1441916430 -0.414612 0.484680 -0.559631 0.529114 1441916430 -0.438477 0.477295 -0.564514 0.511169 1441916430 -0.438477 0.477295 -0.564514 0.511169 1441916430 -0.438477 0.477295 -0.564514 0.511169 1441916430 -0.438477 0.477295 -0.564514 0.511169 1441916430 -0.438477 0.477295 -0.564514 0.511169 1441916430 -0.438477 0.477295 -0.564514 0.511169 1441916430 -0.473511 0.467224 -0.584595 0.464478 1441916430 -0.473511 0.467224 -0.584595 0.464478 1441916430 -0.473511 0.467224 -0.584595 0.464478 1441916430 -0.473511 0.467224 -0.584595 0.464478 1441916430 -0.473511 0.467224 -0.584595 0.464478 1441916430 -0.473511 0.467224 -0.584595 0.464478 1441916430 -0.509216 0.462830 -0.615356 0.384460 1441916430 -0.509216 0.462830 -0.615356 0.384460 1441916430 -0.509216 0.462830 -0.615356 0.384460 1441916430 -0.509216 0.462830 -0.615356 0.384460 1441916430 -0.509216 0.462830 -0.615356 0.384460 1441916430 -0.509216 0.462830 -0.615356 0.384460 1441916430 -0.550781 0.456604 -0.637695 0.285522 1441916430 -0.550781 0.456604 -0.637695 0.285522 1441916430 -0.550781 0.456604 -0.637695 0.285522 1441916430 -0.550781 0.456604 -0.637695 0.285522 1441916430 -0.550781 0.456604 -0.637695 0.285522 1441916430 -0.550781 0.456604 -0.637695 0.285522 1441916430 -0.610229 0.425049 -0.639404 0.195374 1441916430 -0.610229 0.425049 -0.639404 0.195374 1441916430 -0.610229 0.425049 -0.639404 0.195374 1441916430 -0.610229 0.425049 -0.639404 0.195374 1441916430 -0.610229 0.425049 -0.639404 0.195374 1441916430 -0.610229 0.425049 -0.639404 0.195374 1441916430 -0.679871 0.361084 -0.625671 0.126526 1441916430 -0.679871 0.361084 -0.625671 0.126526 1441916430 -0.679871 0.361084 -0.625671 0.126526 1441916430 -0.679871 0.361084 -0.625671 0.126526 1441916430 -0.679871 0.361084 -0.625671 0.126526 1441916430 -0.679871 0.361084 -0.625671 0.126526 1441916430 -0.735657 0.264832 -0.621277 0.052795 1441916430 -0.735657 0.264832 -0.621277 0.052795 1441916430 -0.735657 0.264832 -0.621277 0.052795 1441916430 -0.735657 0.264832 -0.621277 0.052795 1441916431 -0.735657 0.264832 -0.621277 0.052795 1441916431 -0.735657 0.264832 -0.621277 0.052795 1441916431 -0.735657 0.264832 -0.621277 0.052795 1441916431 -0.761658 0.188965 -0.619202 -0.029114 1441916431 -0.761658 0.188965 -0.619202 -0.029114 1441916431 -0.761658 0.188965 -0.619202 -0.029114 1441916431 -0.761658 0.188965 -0.619202 -0.029114 1441916431 -0.761658 0.188965 -0.619202 -0.029114 1441916431 -0.761658 0.188965 -0.619202 -0.029114 1441916431 -0.771057 0.146057 -0.609558 -0.112244 1441916431 -0.771057 0.146057 -0.609558 -0.112244 1441916431 -0.771057 0.146057 -0.609558 -0.112244 1441916431 -0.771057 0.146057 -0.609558 -0.112244 1441916431 -0.771057 0.146057 -0.609558 -0.112244 1441916431 -0.771057 0.146057 -0.609558 -0.112244 1441916431 -0.771057 0.146057 -0.609558 -0.112244 1441916431 -0.769348 0.130859 -0.602661 -0.166931 1441916431 -0.769348 0.130859 -0.602661 -0.166931 1441916431 -0.769348 0.130859 -0.602661 -0.166931 1441916431 -0.769348 0.130859 -0.602661 -0.166931 1441916431 -0.769348 0.130859 -0.602661 -0.166931 1441916431 -0.769348 0.130859 -0.602661 -0.166931 1441916431 -0.760254 0.149658 -0.600952 -0.196350 1441916431 -0.760254 0.149658 -0.600952 -0.196350 1441916431 -0.760254 0.149658 -0.600952 -0.196350 1441916431 -0.760254 0.149658 -0.600952 -0.196350 1441916431 -0.760254 0.149658 -0.600952 -0.196350 1441916431 -0.760254 0.149658 -0.600952 -0.196350 1441916431 -0.750183 0.194214 -0.608765 -0.170349 1441916431 -0.750183 0.194214 -0.608765 -0.170349 1441916431 -0.750183 0.194214 -0.608765 -0.170349 1441916431 -0.750183 0.194214 -0.608765 -0.170349 1441916431 -0.750183 0.194214 -0.608765 -0.170349 1441916431 -0.750183 0.194214 -0.608765 -0.170349 1441916431 -0.750183 0.194214 -0.608765 -0.170349 1441916431 -0.734192 0.231201 -0.632202 -0.089294 1441916431 -0.734192 0.231201 -0.632202 -0.089294 1441916431 -0.734192 0.231201 -0.632202 -0.089294 1441916431 -0.734192 0.231201 -0.632202 -0.089294 1441916431 -0.734192 0.231201 -0.632202 -0.089294 1441916431 -0.734192 0.231201 -0.632202 -0.089294 1441916431 -0.703064 0.291870 -0.648010 0.025391 1441916431 -0.703064 0.291870 -0.648010 0.025391 1441916431 -0.703064 0.291870 -0.648010 0.025391 1441916431 -0.703064 0.291870 -0.648010 0.025391 1441916431 -0.703064 0.291870 -0.648010 0.025391 1441916431 -0.703064 0.291870 -0.648010 0.025391 1441916431 -0.639160 0.382751 -0.649658 0.151672 1441916431 -0.639160 0.382751 -0.649658 0.151672 1441916431 -0.639160 0.382751 -0.649658 0.151672 1441916431 -0.639160 0.382751 -0.649658 0.151672 1441916431 -0.639160 0.382751 -0.649658 0.151672 1441916431 -0.639160 0.382751 -0.649658 0.151672 1441916431 -0.541504 0.476013 -0.644592 0.254333 1441916431 -0.541504 0.476013 -0.644592 0.254333 1441916431 -0.541504 0.476013 -0.644592 0.254333 1441916431 -0.541504 0.476013 -0.644592 0.254333 1441916431 -0.541504 0.476013 -0.644592 0.254333 1441916431 -0.541504 0.476013 -0.644592 0.254333 1441916431 -0.452209 0.524963 -0.636230 0.339294 1441916431 -0.452209 0.524963 -0.636230 0.339294 1441916431 -0.452209 0.524963 -0.636230 0.339294 1441916431 -0.452209 0.524963 -0.636230 0.339294 1441916431 -0.452209 0.524963 -0.636230 0.339294 1441916431 -0.452209 0.524963 -0.636230 0.339294 1441916431 -0.452209 0.524963 -0.636230 0.339294 1441916431 -0.419617 0.499146 -0.603882 0.458374 1441916431 -0.419617 0.499146 -0.603882 0.458374 1441916431 -0.419617 0.499146 -0.603882 0.458374 1441916431 -0.419617 0.499146 -0.603882 0.458374 1441916431 -0.419617 0.499146 -0.603882 0.458374 1441916431 -0.419617 0.499146 -0.603882 0.458374 1441916431 -0.419617 0.499146 -0.603882 0.458374 1441916431 -0.404663 0.485718 -0.551819 0.543884 1441916431 -0.404663 0.485718 -0.551819 0.543884 1441916431 -0.404663 0.485718 -0.551819 0.543884 1441916431 -0.404663 0.485718 -0.551819 0.543884 1441916431 -0.404663 0.485718 -0.551819 0.543884 1441916431 -0.404663 0.485718 -0.551819 0.543884 1441916431 -0.386902 0.498474 -0.531921 0.564697 1441916431 -0.386902 0.498474 -0.531921 0.564697 1441916431 -0.386902 0.498474 -0.531921 0.564697 1441916431 -0.386902 0.498474 -0.531921 0.564697 1441916431 -0.386902 0.498474 -0.531921 0.564697 1441916431 -0.386902 0.498474 -0.531921 0.564697 1441916431 -0.394104 0.508789 -0.534363 0.547974 1441916431 -0.394104 0.508789 -0.534363 0.547974 1441916431 -0.394104 0.508789 -0.534363 0.547974 1441916431 -0.394104 0.508789 -0.534363 0.547974 1441916431 -0.394104 0.508789 -0.534363 0.547974 1441916431 -0.394104 0.508789 -0.534363 0.547974 1441916431 -0.394104 0.508789 -0.534363 0.547974 1441916431 -0.426331 0.500244 -0.550903 0.514282 1441916431 -0.426331 0.500244 -0.550903 0.514282 1441916431 -0.426331 0.500244 -0.550903 0.514282 1441916431 -0.426331 0.500244 -0.550903 0.514282 1441916431 -0.426331 0.500244 -0.550903 0.514282 1441916431 -0.426331 0.500244 -0.550903 0.514282 1441916431 -0.464844 0.498108 -0.579712 0.446899 1441916431 -0.464844 0.498108 -0.579712 0.446899 1441916431 -0.464844 0.498108 -0.579712 0.446899 1441916431 -0.464844 0.498108 -0.579712 0.446899 1441916431 -0.464844 0.498108 -0.579712 0.446899 1441916431 -0.464844 0.498108 -0.579712 0.446899 1441916431 -0.464844 0.498108 -0.579712 0.446899 1441916431 -0.510925 0.499329 -0.606201 0.349548 1441916431 -0.510925 0.499329 -0.606201 0.349548 1441916431 -0.510925 0.499329 -0.606201 0.349548 1441916431 -0.510925 0.499329 -0.606201 0.349548 1441916431 -0.510925 0.499329 -0.606201 0.349548 1441916431 -0.510925 0.499329 -0.606201 0.349548 1441916431 -0.576599 0.482483 -0.608948 0.252869 1441916431 -0.576599 0.482483 -0.608948 0.252869 1441916431 -0.576599 0.482483 -0.608948 0.252869 1441916431 -0.576599 0.482483 -0.608948 0.252869 1441916431 -0.576599 0.482483 -0.608948 0.252869 1441916432 -0.576599 0.482483 -0.608948 0.252869 1441916432 -0.576599 0.482483 -0.608948 0.252869 1441916432 -0.654541 0.410400 -0.610962 0.173035 1441916432 -0.654541 0.410400 -0.610962 0.173035 1441916432 -0.654541 0.410400 -0.610962 0.173035 1441916432 -0.654541 0.410400 -0.610962 0.173035 1441916432 -0.654541 0.410400 -0.610962 0.173035 1441916432 -0.654541 0.410400 -0.610962 0.173035 1441916432 -0.728271 0.311890 -0.602783 0.095337 1441916432 -0.728271 0.311890 -0.602783 0.095337 1441916432 -0.728271 0.311890 -0.602783 0.095337 1441916432 -0.728271 0.311890 -0.602783 0.095337 1441916432 -0.728271 0.311890 -0.602783 0.095337 1441916432 -0.728271 0.311890 -0.602783 0.095337 1441916432 -0.760803 0.228088 -0.607483 0.012512 1441916432 -0.760803 0.228088 -0.607483 0.012512 1441916432 -0.760803 0.228088 -0.607483 0.012512 1441916432 -0.760803 0.228088 -0.607483 0.012512 1441916432 -0.760803 0.228088 -0.607483 0.012512 1441916432 -0.760803 0.228088 -0.607483 0.012512 1441916432 -0.760803 0.228088 -0.607483 0.012512 1441916432 -0.777527 0.180054 -0.597168 -0.080750 1441916432 -0.777527 0.180054 -0.597168 -0.080750 1441916432 -0.777527 0.180054 -0.597168 -0.080750 1441916432 -0.777527 0.180054 -0.597168 -0.080750 1441916432 -0.777527 0.180054 -0.597168 -0.080750 1441916432 -0.777527 0.180054 -0.597168 -0.080750 1441916432 -0.782227 0.163025 -0.586365 -0.133484 1441916432 -0.782227 0.163025 -0.586365 -0.133484 1441916432 -0.782227 0.163025 -0.586365 -0.133484 1441916432 -0.782227 0.163025 -0.586365 -0.133484 1441916432 -0.782227 0.163025 -0.586365 -0.133484 1441916432 -0.782227 0.163025 -0.586365 -0.133484 1441916432 -0.776550 0.140442 -0.594421 -0.154663 1441916432 -0.776550 0.140442 -0.594421 -0.154663 1441916432 -0.776550 0.140442 -0.594421 -0.154663 1441916432 -0.776550 0.140442 -0.594421 -0.154663 1441916432 -0.776550 0.140442 -0.594421 -0.154663 1441916432 -0.776550 0.140442 -0.594421 -0.154663 1441916432 -0.765564 0.155151 -0.606506 -0.148682 1441916432 -0.765564 0.155151 -0.606506 -0.148682 1441916432 -0.765564 0.155151 -0.606506 -0.148682 1441916432 -0.765564 0.155151 -0.606506 -0.148682 1441916432 -0.765564 0.155151 -0.606506 -0.148682 1441916432 -0.765564 0.155151 -0.606506 -0.148682 1441916432 -0.750366 0.212219 -0.618042 -0.100220 1441916432 -0.750366 0.212219 -0.618042 -0.100220 1441916432 -0.750366 0.212219 -0.618042 -0.100220 1441916432 -0.750366 0.212219 -0.618042 -0.100220 1441916432 -0.750366 0.212219 -0.618042 -0.100220 1441916432 -0.750366 0.212219 -0.618042 -0.100220 1441916432 -0.750366 0.212219 -0.618042 -0.100220 1441916432 -0.725464 0.291809 -0.623352 -0.005615 1441916432 -0.725464 0.291809 -0.623352 -0.005615 1441916432 -0.725464 0.291809 -0.623352 -0.005615 1441916432 -0.725464 0.291809 -0.623352 -0.005615 1441916432 -0.725464 0.291809 -0.623352 -0.005615 1441916432 -0.725464 0.291809 -0.623352 -0.005615 1441916432 -0.671387 0.381958 -0.626099 0.106506 1441916432 -0.671387 0.381958 -0.626099 0.106506 1441916432 -0.671387 0.381958 -0.626099 0.106506 1441916432 -0.671387 0.381958 -0.626099 0.106506 1441916432 -0.671387 0.381958 -0.626099 0.106506 1441916432 -0.671387 0.381958 -0.626099 0.106506 1441916432 -0.671387 0.381958 -0.626099 0.106506 1441916432 -0.588135 0.477600 -0.616333 0.214966 1441916432 -0.588135 0.477600 -0.616333 0.214966 1441916432 -0.588135 0.477600 -0.616333 0.214966 1441916432 -0.588135 0.477600 -0.616333 0.214966 1441916432 -0.588135 0.477600 -0.616333 0.214966 1441916432 -0.504944 0.528503 -0.606018 0.313782 1441916432 -0.504944 0.528503 -0.606018 0.313782 1441916432 -0.504944 0.528503 -0.606018 0.313782 1441916432 -0.504944 0.528503 -0.606018 0.313782 1441916432 -0.504944 0.528503 -0.606018 0.313782 1441916432 -0.504944 0.528503 -0.606018 0.313782 1441916432 -0.504944 0.528503 -0.606018 0.313782 1441916432 -0.458923 0.519226 -0.587830 0.417419 1441916432 -0.458923 0.519226 -0.587830 0.417419 1441916432 -0.458923 0.519226 -0.587830 0.417419 1441916432 -0.458923 0.519226 -0.587830 0.417419 1441916432 -0.458923 0.519226 -0.587830 0.417419 1441916432 -0.433777 0.502197 -0.549561 0.507568 1441916432 -0.433777 0.502197 -0.549561 0.507568 1441916432 -0.433777 0.502197 -0.549561 0.507568 1441916432 -0.433777 0.502197 -0.549561 0.507568 1441916432 -0.433777 0.502197 -0.549561 0.507568 1441916432 -0.433777 0.502197 -0.549561 0.507568 1441916432 -0.411621 0.505920 -0.521790 0.549866 1441916432 -0.411621 0.505920 -0.521790 0.549866 1441916432 -0.411621 0.505920 -0.521790 0.549866 1441916432 -0.411621 0.505920 -0.521790 0.549866 1441916432 -0.411621 0.505920 -0.521790 0.549866 1441916432 -0.411621 0.505920 -0.521790 0.549866 1441916432 -0.411621 0.505920 -0.521790 0.549866 1441916432 -0.402405 0.514954 -0.522522 0.547607 1441916432 -0.402405 0.514954 -0.522522 0.547607 1441916432 -0.402405 0.514954 -0.522522 0.547607 1441916432 -0.402405 0.514954 -0.522522 0.547607 1441916432 -0.402405 0.514954 -0.522522 0.547607 1441916432 -0.402405 0.514954 -0.522522 0.547607 1441916432 -0.425598 0.511230 -0.537781 0.518005 1441916432 -0.425598 0.511230 -0.537781 0.518005 1441916432 -0.425598 0.511230 -0.537781 0.518005 1441916432 -0.425598 0.511230 -0.537781 0.518005 1441916432 -0.425598 0.511230 -0.537781 0.518005 1441916432 -0.425598 0.511230 -0.537781 0.518005 1441916432 -0.425598 0.511230 -0.537781 0.518005 1441916432 -0.463013 0.508667 -0.564026 0.456848 1441916432 -0.463013 0.508667 -0.564026 0.456848 1441916432 -0.463013 0.508667 -0.564026 0.456848 1441916432 -0.463013 0.508667 -0.564026 0.456848 1441916432 -0.463013 0.508667 -0.564026 0.456848 1441916432 -0.463013 0.508667 -0.564026 0.456848 1441916433 -0.507019 0.500610 -0.597473 0.367981 1441916433 -0.507019 0.500610 -0.597473 0.367981 1441916433 -0.507019 0.500610 -0.597473 0.367981 1441916433 -0.507019 0.500610 -0.597473 0.367981 1441916433 -0.507019 0.500610 -0.597473 0.367981 1441916433 -0.507019 0.500610 -0.597473 0.367981 1441916433 -0.507019 0.500610 -0.597473 0.367981 1441916433 -0.579956 0.475037 -0.611816 0.252441 1441916433 -0.579956 0.475037 -0.611816 0.252441 1441916433 -0.579956 0.475037 -0.611816 0.252441 1441916433 -0.579956 0.475037 -0.611816 0.252441 1441916433 -0.579956 0.475037 -0.611816 0.252441 1441916433 -0.579956 0.475037 -0.611816 0.252441 1441916433 -0.660645 0.421387 -0.602600 0.151245 1441916433 -0.660645 0.421387 -0.602600 0.151245 1441916433 -0.660645 0.421387 -0.602600 0.151245 1441916433 -0.660645 0.421387 -0.602600 0.151245 1441916433 -0.660645 0.421387 -0.602600 0.151245 1441916433 -0.660645 0.421387 -0.602600 0.151245 1441916433 -0.738281 0.310852 -0.595276 0.063354 1441916433 -0.738281 0.310852 -0.595276 0.063354 1441916433 -0.738281 0.310852 -0.595276 0.063354 1441916433 -0.738281 0.310852 -0.595276 0.063354 1441916433 -0.738281 0.310852 -0.595276 0.063354 1441916433 -0.738281 0.310852 -0.595276 0.063354 1441916433 -0.738281 0.310852 -0.595276 0.063354 1441916433 -0.781616 0.201721 -0.590149 -0.013062 1441916433 -0.781616 0.201721 -0.590149 -0.013062 1441916433 -0.781616 0.201721 -0.590149 -0.013062 1441916433 -0.781616 0.201721 -0.590149 -0.013062 1441916433 -0.781616 0.201721 -0.590149 -0.013062 1441916433 -0.781616 0.201721 -0.590149 -0.013062 1441916433 -0.795105 0.126221 -0.585815 -0.093445 1441916433 -0.795105 0.126221 -0.585815 -0.093445 1441916433 -0.795105 0.126221 -0.585815 -0.093445 1441916433 -0.795105 0.126221 -0.585815 -0.093445 1441916433 -0.795105 0.126221 -0.585815 -0.093445 1441916433 -0.795105 0.126221 -0.585815 -0.093445 1441916433 -0.803101 0.082764 -0.571594 -0.146729 1441916433 -0.803101 0.082764 -0.571594 -0.146729 1441916433 -0.803101 0.082764 -0.571594 -0.146729 1441916433 -0.803101 0.082764 -0.571594 -0.146729 1441916433 -0.803101 0.082764 -0.571594 -0.146729 1441916433 -0.803101 0.082764 -0.571594 -0.146729 1441916433 -0.803101 0.082764 -0.571594 -0.146729 1441916433 -0.798950 0.073914 -0.565430 -0.191284 1441916433 -0.798950 0.073914 -0.565430 -0.191284 1441916433 -0.798950 0.073914 -0.565430 -0.191284 1441916433 -0.798950 0.073914 -0.565430 -0.191284 1441916433 -0.798950 0.073914 -0.565430 -0.191284 1441916433 -0.798950 0.073914 -0.565430 -0.191284 1441916433 -0.798950 0.073914 -0.565430 -0.191284 1441916433 -0.796326 0.096497 -0.561340 -0.203918 1441916433 -0.796326 0.096497 -0.561340 -0.203918 1441916433 -0.796326 0.096497 -0.561340 -0.203918 1441916433 -0.796326 0.096497 -0.561340 -0.203918 1441916433 -0.796326 0.096497 -0.561340 -0.203918 1441916433 -0.796326 0.096497 -0.561340 -0.203918 1441916433 -0.779358 0.104614 -0.597717 -0.156433 1441916433 -0.779358 0.104614 -0.597717 -0.156433 1441916433 -0.779358 0.104614 -0.597717 -0.156433 1441916433 -0.779358 0.104614 -0.597717 -0.156433 1441916433 -0.779358 0.104614 -0.597717 -0.156433 1441916433 -0.779358 0.104614 -0.597717 -0.156433 1441916433 -0.755127 0.130249 -0.638733 -0.070251 1441916433 -0.755127 0.130249 -0.638733 -0.070251 1441916433 -0.755127 0.130249 -0.638733 -0.070251 1441916433 -0.755127 0.130249 -0.638733 -0.070251 1441916433 -0.755127 0.130249 -0.638733 -0.070251 1441916433 -0.755127 0.130249 -0.638733 -0.070251 1441916433 -0.726746 0.207520 -0.654053 0.033203 1441916433 -0.726746 0.207520 -0.654053 0.033203 1441916433 -0.726746 0.207520 -0.654053 0.033203 1441916433 -0.726746 0.207520 -0.654053 0.033203 1441916433 -0.726746 0.207520 -0.654053 0.033203 1441916433 -0.726746 0.207520 -0.654053 0.033203 1441916433 -0.726746 0.207520 -0.654053 0.033203 1441916433 -0.674500 0.334595 -0.644958 0.131042 1441916433 -0.674500 0.334595 -0.644958 0.131042 1441916433 -0.674500 0.334595 -0.644958 0.131042 1441916433 -0.674500 0.334595 -0.644958 0.131042 1441916433 -0.674500 0.334595 -0.644958 0.131042 1441916433 -0.674500 0.334595 -0.644958 0.131042 1441916433 -0.583496 0.452942 -0.634338 0.228088 1441916433 -0.583496 0.452942 -0.634338 0.228088 1441916433 -0.583496 0.452942 -0.634338 0.228088 1441916433 -0.583496 0.452942 -0.634338 0.228088 1441916433 -0.583496 0.452942 -0.634338 0.228088 1441916433 -0.583496 0.452942 -0.634338 0.228088 1441916433 -0.502563 0.505310 -0.617126 0.333557 1441916433 -0.502563 0.505310 -0.617126 0.333557 1441916433 -0.502563 0.505310 -0.617126 0.333557 1441916433 -0.502563 0.505310 -0.617126 0.333557 1441916433 -0.502563 0.505310 -0.617126 0.333557 1441916433 -0.502563 0.505310 -0.617126 0.333557 1441916433 -0.469482 0.498535 -0.581238 0.439575 1441916433 -0.469482 0.498535 -0.581238 0.439575 1441916433 -0.469482 0.498535 -0.581238 0.439575 1441916433 -0.469482 0.498535 -0.581238 0.439575 1441916433 -0.469482 0.498535 -0.581238 0.439575 1441916433 -0.469482 0.498535 -0.581238 0.439575 1441916433 -0.469482 0.498535 -0.581238 0.439575 1441916433 -0.440552 0.505859 -0.532043 0.516663 1441916433 -0.440552 0.505859 -0.532043 0.516663 1441916433 -0.440552 0.505859 -0.532043 0.516663 1441916433 -0.440552 0.505859 -0.532043 0.516663 1441916433 -0.440552 0.505859 -0.532043 0.516663 1441916433 -0.414368 0.523254 -0.500549 0.551331 1441916433 -0.414368 0.523254 -0.500549 0.551331 1441916433 -0.414368 0.523254 -0.500549 0.551331 1441916433 -0.414368 0.523254 -0.500549 0.551331 1441916433 -0.414368 0.523254 -0.500549 0.551331 1441916434 -0.414368 0.523254 -0.500549 0.551331 1441916434 -0.410583 0.534546 -0.492676 0.550415 1441916434 -0.410583 0.534546 -0.492676 0.550415 1441916434 -0.410583 0.534546 -0.492676 0.550415 1441916434 -0.410583 0.534546 -0.492676 0.550415 1441916434 -0.410583 0.534546 -0.492676 0.550415 1441916434 -0.410583 0.534546 -0.492676 0.550415 1441916434 -0.431335 0.537903 -0.502625 0.521484 1441916434 -0.431335 0.537903 -0.502625 0.521484 1441916434 -0.431335 0.537903 -0.502625 0.521484 1441916434 -0.431335 0.537903 -0.502625 0.521484 1441916434 -0.431335 0.537903 -0.502625 0.521484 1441916434 -0.431335 0.537903 -0.502625 0.521484 1441916434 -0.462830 0.536804 -0.529541 0.466003 1441916434 -0.462830 0.536804 -0.529541 0.466003 1441916434 -0.462830 0.536804 -0.529541 0.466003 1441916434 -0.462830 0.536804 -0.529541 0.466003 1441916434 -0.462830 0.536804 -0.529541 0.466003 1441916434 -0.462830 0.536804 -0.529541 0.466003 1441916434 -0.462830 0.536804 -0.529541 0.466003 1441916434 -0.513062 0.524902 -0.558289 0.386719 1441916434 -0.513062 0.524902 -0.558289 0.386719 1441916434 -0.513062 0.524902 -0.558289 0.386719 1441916434 -0.513062 0.524902 -0.558289 0.386719 1441916434 -0.513062 0.524902 -0.558289 0.386719 1441916434 -0.513062 0.524902 -0.558289 0.386719 1441916434 -0.585022 0.491516 -0.579773 0.283020 1441916434 -0.585022 0.491516 -0.579773 0.283020 1441916434 -0.585022 0.491516 -0.579773 0.283020 1441916434 
-0.707214 0.130798 -0.687866 -0.098145 1441916437 -0.707214 0.130798 -0.687866 -0.098145 1441916437 -0.707214 0.130798 -0.687866 -0.098145 1441916437 -0.707214 0.130798 -0.687866 -0.098145 1441916437 -0.705200 0.138550 -0.688354 -0.098816 1441916437 -0.705200 0.138550 -0.688354 -0.098816 1441916437 -0.705200 0.138550 -0.688354 -0.098816 1441916437 -0.705200 0.138550 -0.688354 -0.098816 1441916437 -0.705200 0.138550 -0.688354 -0.098816 1441916437 -0.705200 0.138550 -0.688354 -0.098816 1441916437 -0.705383 0.146912 -0.687012 -0.094666 1441916437 -0.705383 0.146912 -0.687012 -0.094666 1441916437 -0.705383 0.146912 -0.687012 -0.094666 1441916437 -0.705383 0.146912 -0.687012 -0.094666 1441916437 -0.705383 0.146912 -0.687012 -0.094666 1441916437 -0.705383 0.146912 -0.687012 -0.094666 1441916437 -0.704895 0.161377 -0.683777 -0.098022 1441916437 -0.704895 0.161377 -0.683777 -0.098022 1441916437 -0.704895 0.161377 -0.683777 -0.098022 1441916437 -0.704895 0.161377 -0.683777 -0.098022 1441916437 -0.704895 0.161377 -0.683777 -0.098022 1441916437 -0.704895 0.161377 -0.683777 -0.098022 1441916437 -0.704895 0.179260 -0.677429 -0.110352 1441916437 -0.704895 0.179260 -0.677429 -0.110352 1441916437 -0.704895 0.179260 -0.677429 -0.110352 1441916437 -0.704895 0.179260 -0.677429 -0.110352 1441916437 -0.704895 0.179260 -0.677429 -0.110352 1441916437 -0.704895 0.179260 -0.677429 -0.110352 1441916437 -0.704834 0.193542 -0.671143 -0.124329 1441916437 -0.704834 0.193542 -0.671143 -0.124329 1441916437 -0.704834 0.193542 -0.671143 -0.124329 1441916437 -0.704834 0.193542 -0.671143 -0.124329 1441916437 -0.704834 0.193542 -0.671143 -0.124329 1441916437 -0.704834 0.193542 -0.671143 -0.124329 1441916437 -0.704834 0.193542 -0.671143 -0.124329 1441916437 -0.703247 0.203735 -0.667175 -0.137512 1441916437 -0.703247 0.203735 -0.667175 -0.137512 1441916437 -0.703247 0.203735 -0.667175 -0.137512 1441916437 -0.703247 0.203735 -0.667175 -0.137512 1441916437 -0.703247 0.203735 -0.667175 -0.137512 1441916437 -0.702332 0.204956 -0.667297 -0.139893 1441916437 -0.702332 0.204956 -0.667297 -0.139893 1441916437 -0.702332 0.204956 -0.667297 -0.139893 1441916437 -0.702332 0.204956 -0.667297 -0.139893 1441916437 -0.702332 0.204956 -0.667297 -0.139893 1441916437 -0.702332 0.204956 -0.667297 -0.139893 1441916437 -0.702332 0.204956 -0.667297 -0.139893 1441916437 -0.702820 0.190918 -0.673462 -0.126892 1441916437 -0.702820 0.190918 -0.673462 -0.126892 1441916437 -0.702820 0.190918 -0.673462 -0.126892 1441916437 -0.702820 0.190918 -0.673462 -0.126892 1441916437 -0.702820 0.190918 -0.673462 -0.126892 1441916437 -0.702820 0.190918 -0.673462 -0.126892 1441916437 -0.702698 0.171753 -0.681763 -0.109497 1441916437 -0.702698 0.171753 -0.681763 -0.109497 1441916437 -0.702698 0.171753 -0.681763 -0.109497 1441916437 -0.702698 0.171753 -0.681763 -0.109497 1441916437 -0.702698 0.171753 -0.681763 -0.109497 1441916437 -0.702698 0.171753 -0.681763 -0.109497 1441916437 -0.702698 0.171753 -0.681763 -0.109497 1441916437 -0.700745 0.157410 -0.689697 -0.092590 1441916437 -0.700745 0.157410 -0.689697 -0.092590 1441916437 -0.700745 0.157410 -0.689697 -0.092590 1441916437 -0.700745 0.157410 -0.689697 -0.092590 1441916437 -0.700745 0.157410 -0.689697 -0.092590 1441916437 -0.700745 0.157410 -0.689697 -0.092590 1441916437 -0.700012 0.140564 -0.696289 -0.074341 1441916437 -0.700012 0.140564 -0.696289 -0.074341 1441916437 -0.700012 0.140564 -0.696289 -0.074341 1441916438 -0.700012 0.140564 -0.696289 -0.074341 1441916438 -0.700012 0.140564 -0.696289 -0.074341 1441916438 -0.700012 0.140564 -0.696289 -0.074341 1441916438 -0.701416 0.118042 -0.700134 -0.062988 1441916438 -0.701416 0.118042 -0.700134 -0.062988 1441916438 -0.701416 0.118042 -0.700134 -0.062988 1441916438 -0.701416 0.118042 -0.700134 -0.062988 1441916438 -0.701416 0.118042 -0.700134 -0.062988 1441916438 -0.701416 0.118042 -0.700134 -0.062988 1441916438 -0.701416 0.118042 -0.700134 -0.062988 1441916438 -0.705200 0.101318 -0.698853 -0.063904 1441916438 -0.705200 0.101318 -0.698853 -0.063904 1441916438 -0.705200 0.101318 -0.698853 -0.063904 1441916438 -0.705200 0.101318 -0.698853 -0.063904 1441916438 -0.705200 0.101318 -0.698853 -0.063904 1441916438 -0.705200 0.101318 -0.698853 -0.063904 1441916438 -0.708801 0.088867 -0.696533 -0.067993 1441916438 -0.708801 0.088867 -0.696533 -0.067993 1441916438 -0.708801 0.088867 -0.696533 -0.067993 1441916438 -0.708801 0.088867 -0.696533 -0.067993 1441916438 -0.708801 0.088867 -0.696533 -0.067993 1441916438 -0.708801 0.088867 -0.696533 -0.067993 1441916438 -0.712402 0.084412 -0.692566 -0.075623 1441916438 -0.712402 0.084412 -0.692566 -0.075623 1441916438 -0.712402 0.084412 -0.692566 -0.075623 1441916438 -0.712402 0.084412 -0.692566 -0.075623 1441916438 -0.712402 0.084412 -0.692566 -0.075623 1441916438 -0.712402 0.084412 -0.692566 -0.075623 1441916438 -0.714294 0.082397 -0.690674 -0.077942 1441916438 -0.714294 0.082397 -0.690674 -0.077942 1441916438 -0.714294 0.082397 -0.690674 -0.077942 1441916438 -0.714294 0.082397 -0.690674 -0.077942 1441916438 -0.714294 0.082397 -0.690674 -0.077942 1441916438 -0.714294 0.082397 -0.690674 -0.077942 1441916438 -0.714294 0.082397 -0.690674 -0.077942 1441916438 -0.713196 0.079163 -0.693176 -0.068481 1441916438 -0.713196 0.079163 -0.693176 -0.068481 1441916438 -0.713196 0.079163 -0.693176 -0.068481 1441916438 -0.713196 0.079163 -0.693176 -0.068481 1441916438 -0.713196 0.079163 -0.693176 -0.068481 1441916438 -0.713196 0.079163 -0.693176 -0.068481 1441916438 -0.713196 0.079163 -0.693176 -0.068481 1441916438 -0.710510 0.082886 -0.696533 -0.057312 1441916438 -0.710510 0.082886 -0.696533 -0.057312 1441916438 -0.710510 0.082886 -0.696533 -0.057312 1441916438 -0.710510 0.082886 -0.696533 -0.057312 1441916438 -0.710510 0.082886 -0.696533 -0.057312 1441916438 -0.710510 0.082886 -0.696533 -0.057312 1441916438 -0.708191 0.097595 -0.697144 -0.055237 1441916438 -0.708191 0.097595 -0.697144 -0.055237 1441916438 -0.708191 0.097595 -0.697144 -0.055237 1441916438 -0.708191 0.097595 -0.697144 -0.055237 1441916438 -0.708191 0.097595 -0.697144 -0.055237 1441916438 -0.708191 0.097595 -0.697144 -0.055237 1441916438 -0.707703 0.104797 -0.697021 -0.049377 1441916438 -0.707703 0.104797 -0.697021 -0.049377 1441916438 -0.707703 0.104797 -0.697021 -0.049377 1441916438 -0.707703 0.104797 -0.697021 -0.049377 1441916438 -0.707703 0.104797 -0.697021 -0.049377 1441916438 -0.707703 0.104797 -0.697021 -0.049377 1441916438 -0.707703 0.104797 -0.697021 -0.049377 1441916438 -0.708130 0.111694 -0.695496 -0.049866 1441916438 -0.708130 0.111694 -0.695496 -0.049866 1441916438 -0.708130 0.111694 -0.695496 -0.049866 1441916438 -0.708130 0.111694 -0.695496 -0.049866 1441916438 -0.708130 0.111694 -0.695496 -0.049866 1441916438 -0.708130 0.111694 -0.695496 -0.049866 1441916438 -0.709045 0.132874 -0.689087 -0.069336 1441916438 -0.709045 0.132874 -0.689087 -0.069336 1441916438 -0.709045 0.132874 -0.689087 -0.069336 1441916438 -0.709045 0.132874 -0.689087 -0.069336 1441916438 -0.709045 0.132874 -0.689087 -0.069336 1441916438 -0.709045 0.132874 -0.689087 -0.069336 1441916438 -0.707947 0.162170 -0.681091 -0.093201 1441916438 -0.707947 0.162170 -0.681091 -0.093201 1441916438 -0.707947 0.162170 -0.681091 -0.093201 1441916438 -0.707947 0.162170 -0.681091 -0.093201 1441916438 -0.707947 0.162170 -0.681091 -0.093201 1441916438 -0.707947 0.162170 -0.681091 -0.093201 1441916438 -0.707947 0.162170 -0.681091 -0.093201 1441916438 -0.705505 0.178955 -0.677063 -0.109070 1441916438 -0.705505 0.178955 -0.677063 -0.109070 1441916438 -0.705505 0.178955 -0.677063 -0.109070 1441916438 -0.705505 0.178955 -0.677063 -0.109070 1441916438 -0.705505 0.178955 -0.677063 -0.109070 1441916438 -0.705505 0.178955 -0.677063 -0.109070 1441916438 -0.703247 0.184631 -0.677124 -0.113525 1441916438 -0.703247 0.184631 -0.677124 -0.113525 1441916438 -0.703247 0.184631 -0.677124 -0.113525 1441916438 -0.703247 0.184631 -0.677124 -0.113525 1441916438 -0.703247 0.184631 -0.677124 -0.113525 1441916438 -0.703247 0.184631 -0.677124 -0.113525 1441916438 -0.702332 0.180298 -0.680542 -0.105286 1441916438 -0.702332 0.180298 -0.680542 -0.105286 1441916438 -0.702332 0.180298 -0.680542 -0.105286 1441916438 -0.702332 0.180298 -0.680542 -0.105286 1441916438 -0.702332 0.180298 -0.680542 -0.105286 1441916438 -0.702332 0.180298 -0.680542 -0.105286 1441916438 -0.700806 0.172424 -0.685913 -0.093445 1441916438 -0.700806 0.172424 -0.685913 -0.093445 1441916438 -0.700806 0.172424 -0.685913 -0.093445 1441916438 -0.700806 0.172424 -0.685913 -0.093445 1441916438 -0.700806 0.172424 -0.685913 -0.093445 1441916438 -0.700806 0.172424 -0.685913 -0.093445 1441916438 -0.700806 0.172424 -0.685913 -0.093445 1441916438 -0.699280 0.168579 -0.689819 -0.083069 1441916438 -0.699280 0.168579 -0.689819 -0.083069 1441916438 -0.699280 0.168579 -0.689819 -0.083069 1441916438 -0.699280 0.168579 -0.689819 -0.083069 1441916438 -0.699280 0.168579 -0.689819 -0.083069 1441916438 -0.699280 0.168579 -0.689819 -0.083069 1441916438 -0.698853 0.151917 -0.696106 -0.063110 1441916438 -0.698853 0.151917 -0.696106 -0.063110 1441916438 -0.698853 0.151917 -0.696106 -0.063110 1441916438 -0.698853 0.151917 -0.696106 -0.063110 1441916439 -0.698853 0.151917 -0.696106 -0.063110 1441916439 -0.698853 0.151917 -0.696106 -0.063110 1441916439 -0.700256 0.126526 -0.701172 -0.045471 1441916439 -0.700256 0.126526 -0.701172 -0.045471 1441916439 -0.700256 0.126526 -0.701172 -0.045471 1441916439 -0.700256 0.126526 -0.701172 -0.045471 1441916439 -0.700256 0.126526 -0.701172 -0.045471 1441916439 -0.700256 0.126526 -0.701172 -0.045471 1441916439 -0.700256 0.126526 -0.701172 -0.045471 1441916439 -0.703674 0.101257 -0.702576 -0.032532 1441916439 -0.703674 0.101257 -0.702576 -0.032532 1441916439 -0.703674 0.101257 -0.702576 -0.032532 1441916439 -0.703674 0.101257 -0.702576 -0.032532 1441916439 -0.703674 0.101257 -0.702576 -0.032532 1441916439 -0.703674 0.101257 -0.702576 -0.032532 1441916439 -0.707336 0.073547 -0.702759 -0.022522 1441916439 -0.707336 0.073547 -0.702759 -0.022522 1441916439 -0.707336 0.073547 -0.702759 -0.022522 1441916439 -0.707336 0.073547 -0.702759 -0.022522 1441916439 -0.707336 0.073547 -0.702759 -0.022522 1441916439 -0.707336 0.073547 -0.702759 -0.022522 1441916439 -0.711243 0.053772 -0.700684 -0.021057 1441916439 -0.711243 0.053772 -0.700684 -0.021057 1441916439 -0.711243 0.053772 -0.700684 -0.021057 1441916439 -0.711243 0.053772 -0.700684 -0.021057 1441916439 -0.711243 0.053772 -0.700684 -0.021057 1441916439 -0.711243 0.053772 -0.700684 -0.021057 1441916439 -0.713318 0.050598 -0.698486 -0.028503 1441916439 -0.713318 0.050598 -0.698486 -0.028503 1441916439 -0.713318 0.050598 -0.698486 -0.028503 1441916439 -0.713318 0.050598 -0.698486 -0.028503 1441916439 -0.713318 0.050598 -0.698486 -0.028503 1441916439 -0.713318 0.050598 -0.698486 -0.028503 1441916439 -0.714111 0.054382 -0.697083 -0.034607 1441916439 -0.714111 0.054382 -0.697083 -0.034607 1441916439 -0.714111 0.054382 -0.697083 -0.034607 1441916439 -0.714111 0.054382 -0.697083 -0.034607 1441916439 -0.714111 0.054382 -0.697083 -0.034607 1441916439 -0.714111 0.054382 -0.697083 -0.034607 1441916439 -0.714111 0.054382 -0.697083 -0.034607 1441916439 -0.712341 0.053162 -0.699219 -0.029602 1441916439 -0.712341 0.053162 -0.699219 -0.029602 1441916439 -0.712341 0.053162 -0.699219 -0.029602 1441916439 -0.712341 0.053162 -0.699219 -0.029602 1441916439 -0.712341 0.053162 -0.699219 -0.029602 1441916439 -0.712341 0.053162 -0.699219 -0.029602 1441916439 -0.709106 0.062439 -0.701782 -0.028992 1441916439 -0.709106 0.062439 -0.701782 -0.028992 1441916439 -0.709106 0.062439 -0.701782 -0.028992 1441916439 -0.709106 0.062439 -0.701782 -0.028992 1441916439 -0.709106 0.062439 -0.701782 -0.028992 1441916439 -0.705688 0.083679 -0.702698 -0.035034 1441916439 -0.705688 0.083679 -0.702698 -0.035034 1441916439 -0.705688 0.083679 -0.702698 -0.035034 1441916439 -0.705688 0.083679 -0.702698 -0.035034 1441916439 -0.705688 0.083679 -0.702698 -0.035034 1441916439 -0.705688 0.083679 -0.702698 -0.035034 1441916439 -0.704407 0.102905 -0.701111 -0.041443 1441916439 -0.704407 0.102905 -0.701111 -0.041443 1441916439 -0.704407 0.102905 -0.701111 -0.041443 1441916439 -0.704407 0.102905 -0.701111 -0.041443 1441916439 -0.704407 0.102905 -0.701111 -0.041443 1441916439 -0.704407 0.102905 -0.701111 -0.041443 1441916439 -0.705139 0.116211 -0.697754 -0.050354 1441916439 -0.705139 0.116211 -0.697754 -0.050354 1441916439 -0.705139 0.116211 -0.697754 -0.050354 1441916439 -0.705139 0.116211 -0.697754 -0.050354 1441916439 -0.705139 0.116211 -0.697754 -0.050354 1441916439 -0.705139 0.116211 -0.697754 -0.050354 1441916439 -0.705139 0.116211 -0.697754 -0.050354 1441916439 -0.705811 0.127136 -0.694458 -0.059082 1441916439 -0.705811 0.127136 -0.694458 -0.059082 1441916439 -0.705811 0.127136 -0.694458 -0.059082 1441916439 -0.705811 0.127136 -0.694458 -0.059082 1441916439 -0.705811 0.127136 -0.694458 -0.059082 1441916439 -0.705811 0.127136 -0.694458 -0.059082 1441916439 -0.705444 0.147217 -0.689270 -0.074890 1441916439 -0.705444 0.147217 -0.689270 -0.074890 1441916439 -0.705444 0.147217 -0.689270 -0.074890 1441916439 -0.705444 0.147217 -0.689270 -0.074890 1441916439 -0.705444 0.147217 -0.689270 -0.074890 1441916439 -0.705444 0.147217 -0.689270 -0.074890 1441916439 -0.703735 0.171875 -0.682617 -0.096191 1441916439 -0.703735 0.171875 -0.682617 -0.096191 1441916439 -0.703735 0.171875 -0.682617 -0.096191 1441916439 -0.703735 0.171875 -0.682617 -0.096191 1441916439 -0.703735 0.171875 -0.682617 -0.096191 1441916439 -0.703735 0.171875 -0.682617 -0.096191 1441916439 -0.702393 0.185608 -0.678833 -0.106995 1441916439 -0.702393 0.185608 -0.678833 -0.106995 1441916439 -0.702393 0.185608 -0.678833 -0.106995 1441916439 -0.702393 0.185608 -0.678833 -0.106995 1441916439 -0.702393 0.185608 -0.678833 -0.106995 1441916439 -0.702393 0.185608 -0.678833 -0.106995 1441916439 -0.702637 0.179810 -0.681274 -0.099731 1441916439 -0.702637 0.179810 -0.681274 -0.099731 1441916439 -0.702637 0.179810 -0.681274 -0.099731 1441916439 -0.702637 0.179810 -0.681274 -0.099731 1441916439 -0.702637 0.179810 -0.681274 -0.099731 1441916439 -0.702637 0.179810 -0.681274 -0.099731 1441916439 -0.702637 0.179810 -0.681274 -0.099731 1441916439 -0.703735 0.163391 -0.686340 -0.083984 1441916439 -0.703735 0.163391 -0.686340 -0.083984 1441916439 -0.703735 0.163391 -0.686340 -0.083984 1441916439 -0.703735 0.163391 -0.686340 -0.083984 1441916439 -0.703735 0.163391 -0.686340 -0.083984 1441916439 -0.703735 0.163391 -0.686340 -0.083984 1441916439 -0.703003 0.155884 -0.689941 -0.074402 1441916439 -0.703003 0.155884 -0.689941 -0.074402 1441916439 -0.703003 0.155884 -0.689941 -0.074402 1441916439 -0.703003 0.155884 -0.689941 -0.074402 1441916439 -0.703003 0.155884 -0.689941 -0.074402 1441916440 -0.703003 0.155884 -0.689941 -0.074402 1441916440 -0.703735 0.143127 -0.693420 -0.059204 1441916440 -0.703735 0.143127 -0.693420 -0.059204 1441916440 -0.703735 0.143127 -0.693420 -0.059204 1441916440 -0.703735 0.143127 -0.693420 -0.059204 1441916440 -0.703735 0.143127 -0.693420 -0.059204 1441916440 -0.703735 0.143127 -0.693420 -0.059204 1441916440 -0.703735 0.143127 -0.693420 -0.059204 1441916440 -0.705017 0.116089 -0.698608 -0.038513 1441916440 -0.705017 0.116089 -0.698608 -0.038513 1441916440 -0.705017 0.116089 -0.698608 -0.038513 1441916440 -0.705017 0.116089 -0.698608 -0.038513 1441916440 -0.705017 0.116089 -0.698608 -0.038513 1441916440 -0.706482 0.088318 -0.701782 -0.024414 1441916440 -0.706482 0.088318 -0.701782 -0.024414 1441916440 -0.706482 0.088318 -0.701782 -0.024414 1441916440 -0.706482 0.088318 -0.701782 -0.024414 1441916440 -0.706482 0.088318 -0.701782 -0.024414 1441916440 -0.706482 0.088318 -0.701782 -0.024414 1441916440 -0.706482 0.088318 -0.701782 -0.024414 1441916440 -0.708557 0.066223 -0.702393 -0.016907 1441916440 -0.708557 0.066223 -0.702393 -0.016907 1441916440 -0.708557 0.066223 -0.702393 -0.016907 1441916440 -0.708557 0.066223 -0.702393 -0.016907 1441916440 -0.708557 0.066223 -0.702393 -0.016907 1441916440 -0.709778 0.050537 -0.702515 -0.013855 1441916440 -0.709778 0.050537 -0.702515 -0.013855 1441916440 -0.709778 0.050537 -0.702515 -0.013855 1441916440 -0.709778 0.050537 -0.702515 -0.013855 1441916440 -0.709778 0.050537 -0.702515 -0.013855 1441916440 -0.709778 0.050537 -0.702515 -0.013855 1441916440 -0.709778 0.050537 -0.702515 -0.013855 1441916440 -0.712219 0.045593 -0.700256 -0.019226 1441916440 -0.712219 0.045593 -0.700256 -0.019226 1441916440 -0.712219 0.045593 -0.700256 -0.019226 1441916440 -0.712219 0.045593 -0.700256 -0.019226 1441916440 -0.712219 0.045593 -0.700256 -0.019226 1441916440 -0.712219 0.045593 -0.700256 -0.019226 1441916440 -0.714478 0.044373 -0.697876 -0.025208 1441916440 -0.714478 0.044373 -0.697876 -0.025208 1441916440 -0.714478 0.044373 -0.697876 -0.025208 1441916440 -0.714478 0.044373 -0.697876 -0.025208 1441916440 -0.714478 0.044373 -0.697876 -0.025208 1441916440 -0.714478 0.044373 -0.697876 -0.025208 1441916440 -0.714966 0.045837 -0.697144 -0.029419 1441916440 -0.714966 0.045837 -0.697144 -0.029419 1441916440 -0.714966 0.045837 -0.697144 -0.029419 1441916440 -0.714966 0.045837 -0.697144 -0.029419 1441916440 -0.714966 0.045837 -0.697144 -0.029419 1441916440 -0.714966 0.045837 -0.697144 -0.029419 1441916440 -0.714966 0.045837 -0.697144 -0.029419 1441916440 -0.712830 0.051819 -0.698853 -0.030396 1441916440 -0.712830 0.051819 -0.698853 -0.030396 1441916440 -0.712830 0.051819 -0.698853 -0.030396 1441916440 -0.712830 0.051819 -0.698853 -0.030396 1441916440 -0.712830 0.051819 -0.698853 -0.030396 1441916440 -0.712830 0.051819 -0.698853 -0.030396 1441916440 -0.709412 0.070923 -0.700378 -0.035217 1441916440 -0.709412 0.070923 -0.700378 -0.035217 1441916440 -0.709412 0.070923 -0.700378 -0.035217 1441916440 -0.709412 0.070923 -0.700378 -0.035217 1441916440 -0.709412 0.070923 -0.700378 -0.035217 1441916440 -0.709412 0.070923 -0.700378 -0.035217 1441916440 -0.709412 0.070923 -0.700378 -0.035217 1441916440 -0.708313 0.093140 -0.698669 -0.039490 1441916440 -0.708313 0.093140 -0.698669 -0.039490 1441916440 -0.708313 0.093140 -0.698669 -0.039490 1441916440 -0.708313 0.093140 -0.698669 -0.039490 1441916440 -0.708313 0.093140 -0.698669 -0.039490 1441916440 -0.708313 0.093140 -0.698669 -0.039490 1441916440 -0.709229 0.098633 -0.697266 -0.035034 1441916440 -0.709229 0.098633 -0.697266 -0.035034 1441916440 -0.709229 0.098633 -0.697266 -0.035034 1441916440 -0.709229 0.098633 -0.697266 -0.035034 1441916440 -0.709229 0.098633 -0.697266 -0.035034 1441916440 -0.709229 0.098633 -0.697266 -0.035034 1441916440 -0.710449 0.102295 -0.695374 -0.036499 1441916440 -0.710449 0.102295 -0.695374 -0.036499 1441916440 -0.710449 0.102295 -0.695374 -0.036499 1441916440 -0.710449 0.102295 -0.695374 -0.036499 1441916440 -0.710449 0.102295 -0.695374 -0.036499 1441916440 -0.710449 0.102295 -0.695374 -0.036499 1441916440 -0.711853 0.118896 -0.690308 -0.051697 1441916440 -0.711853 0.118896 -0.690308 -0.051697 1441916440 -0.711853 0.118896 -0.690308 -0.051697 1441916440 -0.711853 0.118896 -0.690308 -0.051697 1441916440 -0.711853 0.118896 -0.690308 -0.051697 1441916440 -0.711853 0.118896 -0.690308 -0.051697 1441916440 -0.712097 0.139404 -0.684570 -0.070435 1441916440 -0.712097 0.139404 -0.684570 -0.070435 1441916440 -0.712097 0.139404 -0.684570 -0.070435 1441916440 -0.712097 0.139404 -0.684570 -0.070435 1441916440 -0.712097 0.139404 -0.684570 -0.070435 1441916440 -0.712097 0.139404 -0.684570 -0.070435 1441916440 -0.712097 0.139404 -0.684570 -0.070435 1441916440 -0.709839 0.159851 -0.680176 -0.089722 1441916440 -0.709839 0.159851 -0.680176 -0.089722 1441916440 -0.709839 0.159851 -0.680176 -0.089722 1441916440 -0.709839 0.159851 -0.680176 -0.089722 1441916440 -0.709839 0.159851 -0.680176 -0.089722 1441916440 -0.709839 0.159851 -0.680176 -0.089722 1441916440 -0.708130 0.173645 -0.677063 -0.100281 1441916440 -0.708130 0.173645 -0.677063 -0.100281 1441916440 -0.708130 0.173645 -0.677063 -0.100281 1441916440 -0.708130 0.173645 -0.677063 -0.100281 1441916440 -0.708130 0.173645 -0.677063 -0.100281 1441916440 -0.708130 0.173645 -0.677063 -0.100281 1441916440 -0.708008 0.169250 -0.679626 -0.090820 1441916440 -0.708008 0.169250 -0.679626 -0.090820 1441916440 -0.708008 0.169250 -0.679626 -0.090820 1441916440 -0.708008 0.169250 -0.679626 -0.090820 1441916440 -0.708008 0.169250 -0.679626 -0.090820 1441916440 -0.708008 0.169250 -0.679626 -0.090820 1441916440 -0.708008 0.169250 -0.679626 -0.090820 1441916440 -0.707581 0.159912 -0.684204 -0.075317 1441916441 -0.707581 0.159912 -0.684204 -0.075317 1441916441 -0.707581 0.159912 -0.684204 -0.075317 1441916441 -0.707581 0.159912 -0.684204 -0.075317 1441916441 -0.707581 0.159912 -0.684204 -0.075317 1441916441 -0.707581 0.159912 -0.684204 -0.075317 1441916441 -0.706787 0.154846 -0.687561 -0.061707 1441916441 -0.706787 0.154846 -0.687561 -0.061707 1441916441 -0.706787 0.154846 -0.687561 -0.061707 1441916441 -0.706787 0.154846 -0.687561 -0.061707 1441916441 -0.706787 0.154846 -0.687561 -0.061707 1441916441 -0.706787 0.154846 -0.687561 -0.061707 1441916441 -0.706421 0.136658 -0.693298 -0.041321 1441916441 -0.706421 0.136658 -0.693298 -0.041321 1441916441 -0.706421 0.136658 -0.693298 -0.041321 1441916441 -0.706421 0.136658 -0.693298 -0.041321 1441916441 -0.706421 0.136658 -0.693298 -0.041321 1441916441 -0.706421 0.136658 -0.693298 -0.041321 1441916441 -0.706421 0.136658 -0.693298 -0.041321 1441916441 -0.706970 0.112366 -0.697876 -0.025696 1441916441 -0.706970 0.112366 -0.697876 -0.025696 1441916441 -0.706970 0.112366 -0.697876 -0.025696 1441916441 -0.706970 0.112366 -0.697876 -0.025696 1441916441 -0.706970 0.112366 -0.697876 -0.025696 1441916441 -0.706970 0.112366 -0.697876 -0.025696 1441916441 -0.708557 0.087341 -0.700073 -0.015930 1441916441 -0.708557 0.087341 -0.700073 -0.015930 1441916441 -0.708557 0.087341 -0.700073 -0.015930 1441916441 -0.708557 0.087341 -0.700073 -0.015930 1441916441 -0.708557 0.087341 -0.700073 -0.015930 1441916441 -0.708557 0.087341 -0.700073 -0.015930 1441916441 -0.710938 0.068787 -0.699829 -0.014954 1441916441 -0.710938 0.068787 -0.699829 -0.014954 1441916441 -0.710938 0.068787 -0.699829 -0.014954 1441916441 -0.710938 0.068787 -0.699829 -0.014954 1441916441 -0.710938 0.068787 -0.699829 -0.014954 1441916441 -0.710938 0.068787 -0.699829 -0.014954 1441916441 -0.710938 0.068787 -0.699829 -0.014954 1441916441 -0.714722 0.058838 -0.696594 -0.022705 1441916441 -0.714722 0.058838 -0.696594 -0.022705 1441916441 -0.714722 0.058838 -0.696594 -0.022705 1441916441 -0.714722 0.058838 -0.696594 -0.022705 1441916441 -0.714722 0.058838 -0.696594 -0.022705 1441916441 -0.714722 0.058838 -0.696594 -0.022705 1441916441 -0.714722 0.058838 -0.696594 -0.022705 1441916441 -0.717834 0.055542 -0.693298 -0.031799 1441916441 -0.717834 0.055542 -0.693298 -0.031799 1441916441 -0.717834 0.055542 -0.693298 -0.031799 1441916441 -0.717834 0.055542 -0.693298 -0.031799 1441916441 -0.717834 0.055542 -0.693298 -0.031799 1441916441 -0.717834 0.055542 -0.693298 -0.031799 1441916441 -0.720032 0.050964 -0.691223 -0.036499 1441916441 -0.720032 0.050964 -0.691223 -0.036499 1441916441 -0.720032 0.050964 -0.691223 -0.036499 1441916441 -0.720032 0.050964 -0.691223 -0.036499 1441916441 -0.720032 0.050964 -0.691223 -0.036499 1441916441 -0.720032 0.050964 -0.691223 -0.036499 1441916441 -0.720032 0.050964 -0.691223 -0.036499 1441916441 -0.719604 0.046753 -0.692017 -0.034241 1441916441 -0.719604 0.046753 -0.692017 -0.034241 1441916441 -0.719604 0.046753 -0.692017 -0.034241 1441916441 -0.719604 0.046753 -0.692017 -0.034241 1441916441 -0.719604 0.046753 -0.692017 -0.034241 1441916441 -0.719604 0.046753 -0.692017 -0.034241 1441916441 -0.718201 0.052307 -0.693115 -0.033020 1441916441 -0.718201 0.052307 -0.693115 -0.033020 1441916441 -0.718201 0.052307 -0.693115 -0.033020 1441916441 -0.718201 0.052307 -0.693115 -0.033020 1441916441 -0.718201 0.052307 -0.693115 -0.033020 1441916441 -0.718201 0.052307 -0.693115 -0.033020 1441916441 -0.722229 0.064514 -0.687927 -0.033325 1441916441 -0.722229 0.064514 -0.687927 -0.033325 1441916441 -0.722229 0.064514 -0.687927 -0.033325 1441916441 -0.722229 0.064514 -0.687927 -0.033325 1441916441 -0.722229 0.064514 -0.687927 -0.033325 1441916441 -0.722229 0.064514 -0.687927 -0.033325 1441916441 -0.722229 0.064514 -0.687927 -0.033325 1441916441 -0.724243 0.064026 -0.686401 -0.017090 1441916441 -0.724243 0.064026 -0.686401 -0.017090 1441916441 -0.724243 0.064026 -0.686401 -0.017090 1441916441 -0.724243 0.064026 -0.686401 -0.017090 1441916441 -0.724243 0.064026 -0.686401 -0.017090 1441916441 -0.724243 0.064026 -0.686401 -0.017090 1441916441 -0.725281 0.056091 -0.686218 -0.001587 1441916441 -0.725281 0.056091 -0.686218 -0.001587 1441916441 -0.725281 0.056091 -0.686218 -0.001587 1441916441 -0.725281 0.056091 -0.686218 -0.001587 1441916441 -0.725281 0.056091 -0.686218 -0.001587 1441916441 -0.725281 0.056091 -0.686218 -0.001587 1441916441 -0.726074 0.073242 -0.683655 -0.011841 1441916441 -0.726074 0.073242 -0.683655 -0.011841 1441916441 -0.726074 0.073242 -0.683655 -0.011841 1441916441 -0.726074 0.073242 -0.683655 -0.011841 1441916441 -0.726074 0.073242 -0.683655 -0.011841 1441916441 -0.726074 0.073242 -0.683655 -0.011841 1441916441 -0.722961 0.107056 -0.681458 -0.039246 1441916441 -0.722961 0.107056 -0.681458 -0.039246 1441916441 -0.722961 0.107056 -0.681458 -0.039246 1441916441 -0.722961 0.107056 -0.681458 -0.039246 1441916441 -0.722961 0.107056 -0.681458 -0.039246 1441916441 -0.722961 0.107056 -0.681458 -0.039246 1441916441 -0.716492 0.135071 -0.681641 -0.061584 1441916441 -0.716492 0.135071 -0.681641 -0.061584 1441916441 -0.716492 0.135071 -0.681641 -0.061584 1441916441 -0.716492 0.135071 -0.681641 -0.061584 1441916441 -0.716492 0.135071 -0.681641 -0.061584 1441916441 -0.716492 0.135071 -0.681641 -0.061584 1441916441 -0.708252 0.150269 -0.685852 -0.074524 1441916441 -0.708252 0.150269 -0.685852 -0.074524 1441916441 -0.708252 0.150269 -0.685852 -0.074524 1441916441 -0.708252 0.150269 -0.685852 -0.074524 1441916441 -0.708252 0.150269 -0.685852 -0.074524 1441916441 -0.708252 0.150269 -0.685852 -0.074524 1441916441 -0.708252 0.150269 -0.685852 -0.074524 1441916441 -0.701660 0.160339 -0.689148 -0.084473 1441916442 -0.701660 0.160339 -0.689148 -0.084473 1441916442 -0.701660 0.160339 -0.689148 -0.084473 1441916442 -0.701660 0.160339 -0.689148 -0.084473 1441916442 -0.701660 0.160339 -0.689148 -0.084473 1441916442 -0.699036 0.175964 -0.686218 -0.098022 1441916442 -0.699036 0.175964 -0.686218 -0.098022 1441916442 -0.699036 0.175964 -0.686218 -0.098022 1441916442 -0.699036 0.175964 -0.686218 -0.098022 1441916442 -0.699036 0.175964 -0.686218 -0.098022 1441916442 -0.699036 0.175964 -0.686218 -0.098022 1441916442 -0.699036 0.175964 -0.686218 -0.098022 1441916442 -0.698120 0.186829 -0.683716 -0.101807 1441916442 -0.698120 0.186829 -0.683716 -0.101807 1441916442 -0.698120 0.186829 -0.683716 -0.101807 1441916442 -0.698120 0.186829 -0.683716 -0.101807 1441916442 -0.698120 0.186829 -0.683716 -0.101807 1441916442 -0.698120 0.186829 -0.683716 -0.101807 1441916442 -0.700500 0.173889 -0.686829 -0.086060 1441916442 -0.700500 0.173889 -0.686829 -0.086060 1441916442 -0.700500 0.173889 -0.686829 -0.086060 1441916442 -0.700500 0.173889 -0.686829 -0.086060 1441916442 -0.700500 0.173889 -0.686829 -0.086060 1441916442 -0.700500 0.173889 -0.686829 -0.086060 1441916442 -0.700500 0.173889 -0.686829 -0.086060 1441916442 -0.700500 0.152588 -0.693726 -0.069519 1441916442 -0.700500 0.152588 -0.693726 -0.069519 1441916442 -0.700500 0.152588 -0.693726 -0.069519 1441916442 -0.700500 0.152588 -0.693726 -0.069519 1441916442 -0.700500 0.152588 -0.693726 -0.069519 1441916442 -0.700500 0.152588 -0.693726 -0.069519 1441916442 -0.699707 0.144531 -0.696716 -0.064331 1441916442 -0.699707 0.144531 -0.696716 -0.064331 1441916442 -0.699707 0.144531 -0.696716 -0.064331 1441916442 -0.699707 0.144531 -0.696716 -0.064331 1441916442 -0.699707 0.144531 -0.696716 -0.064331 1441916442 -0.699707 0.144531 -0.696716 -0.064331 1441916442 -0.700989 0.138062 -0.697021 -0.061768 1441916442 -0.700989 0.138062 -0.697021 -0.061768 1441916442 -0.700989 0.138062 -0.697021 -0.061768 1441916442 -0.700989 0.138062 -0.697021 -0.061768 1441916442 -0.700989 0.138062 -0.697021 -0.061768 1441916442 -0.700989 0.138062 -0.697021 -0.061768 1441916442 -0.700989 0.138062 -0.697021 -0.061768 1441916442 -0.703125 0.126038 -0.697510 -0.057556 1441916442 -0.703125 0.126038 -0.697510 -0.057556 1441916442 -0.703125 0.126038 -0.697510 -0.057556 1441916442 -0.703125 0.126038 -0.697510 -0.057556 1441916442 -0.703125 0.126038 -0.697510 -0.057556 1441916442 -0.703125 0.126038 -0.697510 -0.057556 1441916442 -0.705444 0.115662 -0.697021 -0.056396 1441916442 -0.705444 0.115662 -0.697021 -0.056396 1441916442 -0.705444 0.115662 -0.697021 -0.056396 1441916442 -0.705444 0.115662 -0.697021 -0.056396 1441916442 -0.705444 0.115662 -0.697021 -0.056396 1441916442 -0.705444 0.115662 -0.697021 -0.056396 1441916442 -0.705444 0.115662 -0.697021 -0.056396 1441916442 -0.707825 0.109192 -0.695557 -0.057739 1441916442 -0.707825 0.109192 -0.695557 -0.057739 1441916442 -0.707825 0.109192 -0.695557 -0.057739 1441916442 -0.707825 0.109192 -0.695557 -0.057739 1441916442 -0.707825 0.109192 -0.695557 -0.057739 1441916442 -0.707825 0.109192 -0.695557 -0.057739 1441916442 -0.710205 0.099304 -0.694946 -0.053833 1441916442 -0.710205 0.099304 -0.694946 -0.053833 1441916442 -0.710205 0.099304 -0.694946 -0.053833 1441916442 -0.710205 0.099304 -0.694946 -0.053833 1441916442 -0.710205 0.099304 -0.694946 -0.053833 1441916442 -0.710205 0.099304 -0.694946 -0.053833 1441916442 -0.711487 0.086487 -0.696106 -0.042786 1441916442 -0.711487 0.086487 -0.696106 -0.042786 1441916442 -0.711487 0.086487 -0.696106 -0.042786 1441916442 -0.711487 0.086487 -0.696106 -0.042786 1441916442 -0.711487 0.086487 -0.696106 -0.042786 1441916442 -0.710876 0.076050 -0.698547 -0.031128 1441916442 -0.710876 0.076050 -0.698547 -0.031128 1441916442 -0.710876 0.076050 -0.698547 -0.031128 1441916442 -0.710876 0.076050 -0.698547 -0.031128 1441916442 -0.710876 0.076050 -0.698547 -0.031128 1441916442 -0.710876 0.076050 -0.698547 -0.031128 1441916442 -0.710876 0.076050 -0.698547 -0.031128 1441916442 -0.709778 0.073975 -0.700073 -0.026062 1441916442 -0.709778 0.073975 -0.700073 -0.026062 1441916442 -0.709778 0.073975 -0.700073 -0.026062 1441916442 -0.709778 0.073975 -0.700073 -0.026062 1441916442 -0.709778 0.073975 -0.700073 -0.026062 1441916442 -0.709778 0.073975 -0.700073 -0.026062 1441916442 -0.709045 0.068542 -0.701599 -0.019409 1441916442 -0.709045 0.068542 -0.701599 -0.019409 1441916442 -0.709045 0.068542 -0.701599 -0.019409 1441916442 -0.709045 0.068542 -0.701599 -0.019409 1441916442
[truncated: 205,308 more chars]
